# Supplementary material for: MERS-CoV spillover at the camel-human interface
Source: eLife. 2018 Jan 16;7:e31257. doi: 10.7554/eLife.31257 (PMC5777824; doi:10.7554/eLife.31257)
Supplement: Figure 1—source data 1. [file elife-31257-fig1-data1.zip]

Archive with 8 entries (7 files):
- MERS_274_sCoal.clusterStats
- MERS_274_sCoal.combined.intros
- MERS_274_sCoal.combined.log
- MERS_274_sCoal.combined.subtrees
- MERS_274_sCoal.combinedTyped.mcc.tree
- MERS_274_sCoal.xml
- __MACOSX/
- __MACOSX/._MERS_274_sCoal.xml
