# Supplementary material for: MERS-CoV spillover at the camel-human interface
Source: eLife. 2018 Jan 16;7:e31257. doi: 10.7554/eLife.31257 (PMC5777824; doi:10.7554/eLife.31257)
Supplement: Figure 1—source data 1. [file elife-31257-fig1-data1.zip › MERS_274_sCoal.clusterStats]

state	N clusters	mean cluster size	std cluster size	median cluster size
0	53	3.28301886792	5.51627902509	1.0
20000	55	3.16363636364	5.37253499118	1.0
40000	53	3.28301886792	5.49228398203	1.0
60000	53	3.28301886792	5.45090388381	1.0
80000	55	3.16363636364	5.28037063563	1.0
100000	53	3.28301886792	5.45782235408	1.0
120000	56	3.10714285714	5.23613329058	1.0
140000	53	3.28301886792	5.40222650986	1.0
160000	53	3.28301886792	5.4543642159	1.0
180000	55	3.16363636364	5.35558718065	1.0
200000	52	3.34615384615	5.54660192365	1.0
220000	53	3.28301886792	5.39873276008	1.0
240000	53	3.28301886792	5.43356916817	1.0
260000	54	3.22222222222	5.465943945	1.0
280000	55	3.16363636364	5.34539270218	1.0
300000	57	3.05263157895	5.22282793813	1.0
320000	58	3.0	5.18618855463	1.0
340000	57	3.05263157895	5.26964512481	1.0
360000	58	3.0	5.22593004427	1.0
380000	57	3.05263157895	5.22282793813	1.0
400000	59	2.94915254237	5.18937548515	1.0
420000	58	3.0	5.19615242271	1.0
440000	57	3.05263157895	5.18236230301	1.0
460000	60	2.9	4.98564606312	1.0
480000	61	2.85245901639	5.00437862563	1.0
500000	57	3.05263157895	5.27297330363	1.0
520000	59	2.94915254237	5.07043183002	1.0
540000	60	2.9	4.98898787331	1.0
560000	57	3.05263157895	5.22282793813	1.0
580000	59	2.94915254237	5.07377347227	1.0
600000	58	3.0	5.07529513326	1.0
620000	59	2.94915254237	5.12032748163	1.0
640000	55	3.16363636364	5.39617250335	1.0
660000	56	3.10714285714	5.3641620682	1.0
680000	58	3.0	5.14948942899	1.0
700000	56	3.10714285714	5.29716423944	1.0
720000	59	2.94915254237	5.18937548515	1.0
740000	59	2.94915254237	5.20242358389	1.0
760000	57	3.05263157895	5.27297330363	1.0
780000	56	3.10714285714	5.20877889251	1.0
800000	55	3.16363636364	5.3249451943	1.0
820000	57	3.05263157895	5.2429436376	1.0
840000	54	3.22222222222	5.47609845793	1.0
860000	54	3.22222222222	5.465943945	1.0
880000	51	3.41176470588	5.8147091057	1.0
900000	53	3.28301886792	5.60113653726	1.0
920000	50	3.48	5.8999661016	1.0
940000	52	3.34615384615	5.77422860444	1.0
960000	51	3.41176470588	5.85838253321	1.0
980000	50	3.48	5.89318250184	1.0
1000000	50	3.48	5.87618924134	1.0
1020000	48	3.625	6.06775974585	1.0
1040000	53	3.28301886792	5.56395867791	1.0
1060000	56	3.10714285714	5.39403960546	1.0
1080000	57	3.05263157895	5.19250827612	1.0
1100000	56	3.10714285714	5.23272181097	1.0
1120000	59	2.94915254237	5.02678833618	1.0
1140000	57	3.05263157895	5.1992612587	1.0
1160000	54	3.22222222222	5.46933087744	1.0
1180000	53	3.28301886792	5.44744135366	1.0
1200000	54	3.22222222222	5.40804156606	1.0
1220000	54	3.22222222222	5.26577582714	1.0
1240000	55	3.16363636364	5.24928960168	1.0
1260000	52	3.34615384615	5.49084768356	1.0
1280000	57	3.05263157895	5.20937431887	1.0
1300000	56	3.10714285714	5.31399288748	1.0
1320000	56	3.10714285714	5.23613329058	1.0
1340000	57	3.05263157895	5.14839798838	1.0
1360000	55	3.16363636364	5.37253499118	1.0
1380000	55	3.16363636364	5.3215296378	1.0
1400000	55	3.16363636364	5.3215296378	1.0
1420000	56	3.10714285714	5.23613329058	1.0
1440000	52	3.34615384615	5.54660192365	1.0
1460000	53	3.28301886792	5.51285755608	1.0
1480000	53	3.28301886792	5.50600823969	1.0
1500000	57	3.05263157895	5.1958858645	1.0
1520000	54	3.22222222222	5.41488574712	1.0
1540000	55	3.16363636364	5.31811188765	1.0
1560000	55	3.16363636364	5.37253499118	1.0
1580000	55	3.16363636364	5.24582478605	1.0
1600000	59	2.94915254237	4.99974144692	1.0
1620000	56	3.10714285714	5.25995169529	1.0
1640000	57	3.05263157895	5.12448902932	1.0
1660000	59	2.94915254237	5.05033554453	1.0
1680000	59	2.94915254237	5.03689347634	1.0
1700000	58	3.0	5.07189687701	1.0
1720000	57	3.05263157895	5.15861076305	1.0
1740000	57	3.05263157895	5.21610546602	1.0
1760000	58	3.0	5.08547627716	1.0
1780000	58	3.0	4.98964444867	1.0
1800000	55	3.16363636364	5.35558718065	1.0
1820000	59	2.94915254237	5.02341543889	1.0
1840000	57	3.05263157895	5.20263446299	1.0
1860000	57	3.05263157895	5.0935840366	1.0
1880000	55	3.16363636364	5.35219117869	1.0
1900000	56	3.10714285714	5.31735222586	1.0
1920000	56	3.10714285714	5.22930810579	1.0
1940000	56	3.10714285714	5.27689901981	1.0
1960000	54	3.22222222222	5.35643146364	1.0
1980000	58	3.0	5.08547627716	1.0
2000000	58	3.0	5.17287354279	1.0
2020000	54	3.22222222222	5.39432715286	1.0
2040000	55	3.16363636364	5.25275213185	1.0
2060000	57	3.05263157895	5.16880335886	1.0
2080000	55	3.16363636364	5.29069040473	1.0
2100000	55	3.16363636364	5.22498764283	1.0
2120000	57	3.05263157895	5.07633329692	1.0
2140000	54	3.22222222222	5.5633278965	1.0
2160000	54	3.22222222222	5.58326423396	1.0
2180000	54	3.22222222222	5.57994645755	1.0
2200000	56	3.10714285714	5.25655567373	1.0
2220000	56	3.10714285714	5.25655567373	1.0
2240000	54	3.22222222222	5.41830459566	1.0
2260000	51	3.41176470588	5.63315281271	1.0
2280000	52	3.34615384615	5.52923911647	1.0
2300000	52	3.34615384615	5.3847527455	1.0
2320000	53	3.28301886792	5.44744135366	1.0
2340000	54	3.22222222222	5.32174667326	1.0
2360000	55	3.16363636364	5.29755908239	1.0
2380000	56	3.10714285714	5.29041779146	1.0
2400000	51	3.41176470588	5.60173807267	1.0
2420000	53	3.28301886792	5.46473206542	1.0
2440000	52	3.34615384615	5.45571195165	1.0
2460000	49	3.55102040816	5.74655610971	1.0
2480000	55	3.16363636364	5.28037063563	1.0
2500000	50	3.48	5.63645278522	1.0
2520000	51	3.41176470588	5.54191327685	1.0
2540000	56	3.10714285714	5.31735222586	1.0
2560000	54	3.22222222222	5.40461622534	1.0
2580000	54	3.22222222222	5.30431922768	1.0
2600000	52	3.34615384615	5.48383854678	1.0
2620000	56	3.10714285714	5.16055980985	1.0
2640000	55	3.16363636364	5.28037063563	1.0
2660000	57	3.05263157895	5.18236230301	1.0
2680000	57	3.05263157895	5.1992612587	1.0
2700000	58	3.0	5.07869111566	1.0
2720000	52	3.34615384615	5.83716414084	1.0
2740000	59	2.94915254237	5.04025735425	1.0
2760000	57	3.05263157895	5.24628875553	1.0
2780000	52	3.34615384615	5.55353184706	1.0
2800000	52	3.34615384615	5.50134464467	1.0
2820000	54	3.22222222222	5.40804156606	1.0
2840000	57	3.05263157895	5.28626506505	1.0
2860000	53	3.28301886792	5.76055997832	1.0
2880000	52	3.34615384615	5.75086821333	1.0
2900000	52	3.34615384615	5.73747671483	1.0
2920000	52	3.34615384615	5.73747671483	1.0
2940000	51	3.41176470588	5.78766934903	1.0
2960000	51	3.41176470588	5.76730633624	1.0
2980000	52	3.34615384615	5.76756386175	1.0
3000000	50	3.48	5.90335497832	1.0
3020000	52	3.34615384615	5.76422860068	1.0
3040000	53	3.28301886792	5.69467595941	1.0
3060000	55	3.16363636364	5.26312605471	1.0
3080000	53	3.28301886792	5.46127830254	1.0
3100000	53	3.28301886792	5.44397662123	1.0
3120000	53	3.28301886792	5.48540897665	1.0
3140000	52	3.34615384615	5.54660192365	1.0
3160000	50	3.48	5.62579772121	1.0
3180000	52	3.34615384615	5.52923911647	1.0
3200000	54	3.22222222222	5.3874568544	1.0
3220000	55	3.16363636364	5.25967035387	1.0
3240000	54	3.22222222222	5.44217639834	1.0
3260000	55	3.16363636364	5.28037063563	1.0
3280000	50	3.48	5.86255916814	1.0
3300000	48	3.625	6.04022971417	1.0
3320000	48	3.625	5.98478974847	1.0
3340000	50	3.48	5.86937816127	1.0
3360000	48	3.625	5.98478974847	1.0
3380000	47	3.70212765957	6.09120361099	1.0
3400000	47	3.70212765957	6.19510751926	1.0
3420000	47	3.70212765957	6.14337523702	1.0
3440000	47	3.70212765957	6.19510751926	1.0
3460000	46	3.78260869565	6.15351805873	1.0
3480000	45	3.86666666667	6.2096698785	1.0
3500000	46	3.78260869565	6.18523151118	1.0
3520000	45	3.86666666667	5.94268925282	1.0
3540000	51	3.41176470588	5.55604765218	1.0
3560000	52	3.34615384615	5.40257992282	1.0
3580000	51	3.41176470588	5.47427663979	1.0
3600000	47	3.70212765957	6.04210366922	1.0
3620000	47	3.70212765957	5.79403542765	1.0
3640000	46	3.78260869565	5.24575622881	1.0
3660000	48	3.625	5.69585009751	1.0
3680000	49	3.55102040816	5.61361764288	1.0
3700000	48	3.625	5.4529235278	1.0
3720000	43	4.04651162791	6.18683331244	1.0
3740000	48	3.625	5.9882697835	1.0
3760000	44	3.95454545455	6.2847381715	1.0
3780000	42	4.14285714286	6.4089648097	1.0
3800000	48	3.625	5.7177537839	1.0
3820000	44	3.95454545455	6.33157507854	1.0
3840000	45	3.86666666667	6.27375485654	1.0
3860000	47	3.70212765957	6.02447099688	1.0
3880000	47	3.70212765957	6.07371348296	1.0
3900000	45	3.86666666667	6.2631195635	1.0
3920000	46	3.78260869565	6.05019957802	1.0
3940000	44	3.95454545455	6.29918661941	1.0
3960000	44	3.95454545455	6.34949727951	1.0
3980000	48	3.625	5.76853895425	1.0
4000000	45	3.86666666667	6.30202789232	1.0
4020000	52	3.34615384615	5.64965831296	1.0
4040000	48	3.625	6.01257363087	1.0
4060000	48	3.625	6.00216974657	1.0
4080000	50	3.48	5.76624661283	1.0
4100000	46	3.78260869565	6.17819814551	1.0
4120000	47	3.70212765957	6.16412024962	1.0
4140000	50	3.48	5.69294299989	1.0
4160000	50	3.48	5.7558318252	1.0
4180000	51	3.41176470588	5.59122726921	1.0
4200000	51	3.41176470588	5.62270073474	1.0
4220000	53	3.28301886792	5.41966147551	1.0
4240000	55	3.16363636364	5.3215296378	1.0
4260000	56	3.10714285714	5.27689901981	1.0
4280000	56	3.10714285714	5.27689901981	1.0
4300000	54	3.22222222222	5.38401841759	1.0
4320000	54	3.22222222222	5.40118871233	1.0
4340000	54	3.22222222222	5.34951249654	1.0
4360000	54	3.22222222222	5.40118871233	1.0
4380000	53	3.28301886792	5.49228398203	1.0
4400000	53	3.28301886792	5.49228398203	1.0
4420000	53	3.28301886792	5.44744135366	1.0
4440000	55	3.16363636364	5.37253499118	1.0
4460000	56	3.10714285714	5.34415091288	1.0
4480000	55	3.16363636364	5.37253499118	1.0
4500000	54	3.22222222222	5.40804156606	1.0
4520000	56	3.10714285714	5.32070944326	1.0
4540000	56	3.10714285714	5.33411718304	1.0
4560000	55	3.16363636364	5.37253499118	1.0
4580000	58	3.0	5.19946946896	1.0
4600000	56	3.10714285714	5.33746385544	1.0
4620000	56	3.10714285714	5.19504768103	1.0
4640000	55	3.16363636364	5.33176974325	1.0
4660000	57	3.05263157895	5.23289545368	1.0
4680000	55	3.16363636364	5.34539270218	1.0
4700000	56	3.10714285714	5.31063142408	1.0
4720000	55	3.16363636364	5.33517874409	1.0
4740000	53	3.28301886792	5.45090388381	1.0
4760000	54	3.22222222222	5.32174667326	1.0
4780000	54	3.22222222222	5.27280467454	1.0
4800000	55	3.16363636364	5.15139393797	1.0
4820000	54	3.22222222222	5.28333041243	1.0
4840000	53	3.28301886792	5.40222650986	1.0
4860000	52	3.34615384615	5.48033061673	1.0
4880000	53	3.28301886792	4.96165431363	1.0
4900000	57	3.05263157895	5.2261859315	1.0
4920000	57	3.05263157895	5.18574649969	1.0
4940000	52	3.34615384615	5.72405388684	1.0
4960000	50	3.48	5.91012690219	1.0
4980000	52	3.34615384615	5.75755228235	1.0
5000000	53	3.28301886792	5.72441760568	1.0
5020000	51	3.41176470588	5.84162370185	1.0
5040000	53	3.28301886792	5.70460707059	1.0
5060000	53	3.28301886792	5.70791360121	1.0
5080000	57	3.05263157895	5.49136819506	1.0
5100000	55	3.16363636364	5.44647888377	1.0
5120000	55	3.16363636364	5.57841175299	1.0
5140000	54	3.22222222222	5.60973580505	1.0
5160000	59	2.94915254237	4.51522369817	1.0
5180000	55	3.16363636364	5.30784543299	1.0
5200000	55	3.16363636364	5.25275213185	1.0
5220000	54	3.22222222222	5.34951249654	1.0
5240000	55	3.16363636364	5.31469193964	1.0
5260000	55	3.16363636364	5.30441886583	1.0
5280000	54	3.22222222222	5.35643146364	1.0
5300000	60	2.9	5.05536019159	1.0
5320000	54	3.22222222222	5.38401841759	1.0
5340000	53	3.28301886792	5.47508028197	1.0
5360000	60	2.9	4.88773976394	1.0
5380000	61	2.85245901639	4.92513148888	1.0
5400000	62	2.8064516129	4.82546574612	1.0
5420000	60	2.9	4.93186915209	1.0
5440000	58	3.0	5.0582810219	1.0
5460000	55	3.16363636364	5.30441886583	1.0
5480000	56	3.10714285714	5.26673716908	1.0
5500000	56	3.10714285714	5.26673716908	1.0
5520000	60	2.9	5.05536019159	1.0
5540000	54	3.22222222222	5.46933087744	1.0
5560000	54	3.22222222222	5.38057778347	1.0
5580000	53	3.28301886792	5.52653072278	1.0
5600000	55	3.16363636364	5.17252755646	1.0
5620000	54	3.22222222222	5.30431922768	1.0
5640000	53	3.28301886792	5.4543642159	1.0
5660000	50	3.48	5.60442682172	1.0
5680000	52	3.34615384615	5.4132480488	1.0
5700000	52	3.34615384615	5.75086821333	1.0
5720000	54	3.22222222222	5.62292485728	1.0
5740000	53	3.28301886792	5.38823791861	1.0
5760000	55	3.16363636364	5.28381279816	1.0
5780000	56	3.10714285714	5.20877889251	1.0
5800000	56	3.10714285714	5.16747579795	1.0
5820000	51	3.41176470588	5.59122726921	1.0
5840000	51	3.41176470588	5.75709782071	1.0
5860000	54	3.22222222222	5.62292485728	1.0
5880000	50	3.48	5.84889733198	1.0
5900000	50	3.48	5.84205443316	1.0
5920000	51	3.41176470588	5.85168476021	1.0
5940000	51	3.41176470588	5.80120498162	1.0
5960000	52	3.34615384615	5.75086821333	1.0
5980000	50	3.48	5.87278468871	1.0
6000000	46	3.78260869565	6.16057960104	1.0
6020000	45	3.86666666667	6.23823336815	1.0
6040000	45	3.86666666667	6.15936504664	1.0
6060000	49	3.55102040816	5.89382667172	1.0
6080000	51	3.41176470588	5.17223534407	1.0
6100000	44	3.95454545455	6.34949727951	1.0
6120000	45	3.86666666667	6.22396800906	1.0
6140000	47	3.70212765957	5.92116612155	1.0
6160000	45	3.86666666667	6.11591730196	1.0
6180000	49	3.55102040816	5.61361764288	1.0
6200000	47	3.70212765957	6.08770960535	1.0
6220000	46	3.78260869565	6.12873858742	1.0
6240000	47	3.70212765957	6.11560575666	1.0
6260000	49	3.55102040816	6.0171904234	1.0
6280000	50	3.48	5.86596965556	1.0
6300000	51	3.41176470588	5.89840945855	1.0
6320000	55	3.16363636364	5.28725271973	1.0
6340000	53	3.28301886792	5.48884755575	1.0
6360000	51	3.41176470588	5.57366521641	1.0
6380000	54	3.22222222222	5.35988759786	1.0
6400000	50	3.48	5.91350995602	1.0
6420000	51	3.41176470588	5.89840945855	1.0
6440000	50	3.48	5.96737798367	1.0
6460000	48	3.625	6.0608889612	1.0
6480000	49	3.55102040816	6.00700687629	1.0
6500000	48	3.625	6.0608889612	1.0
6520000	48	3.625	6.06775974585	1.0
6540000	51	3.41176470588	5.58420907591	1.0
6560000	52	3.34615384615	5.59149290435	1.0
6580000	55	3.16363636364	5.36914970876	1.0
6600000	53	3.28301886792	5.51285755608	1.0
6620000	53	3.28301886792	5.50600823969	1.0
6640000	55	3.16363636364	5.36914970876	1.0
6660000	54	3.22222222222	5.40461622534	1.0
6680000	54	3.22222222222	5.41488574712	1.0
6700000	54	3.22222222222	5.35643146364	1.0
6720000	53	3.28301886792	5.44744135366	1.0
6740000	55	3.16363636364	4.83082389496	1.0
6760000	56	3.10714285714	5.28366272928	1.0
6780000	55	3.16363636364	5.37253499118	1.0
6800000	56	3.10714285714	5.32070944326	1.0
6820000	58	3.0	5.26537158528	1.0
6840000	53	3.28301886792	5.44744135366	1.0
6860000	56	3.10714285714	5.24975704005	1.0
6880000	56	3.10714285714	5.28028195753	1.0
6900000	55	3.16363636364	5.35219117869	1.0
6920000	53	3.28301886792	5.49228398203	1.0
6940000	51	3.41176470588	5.63315281271	1.0
6960000	54	3.22222222222	5.44557811326	1.0
6980000	58	3.0	5.21602305897	1.0
7000000	56	3.10714285714	5.25315745674	1.0
7020000	57	3.05263157895	5.04165474309	1.0
7040000	58	3.0	5.08208482878	1.0
7060000	55	3.16363636364	5.19357517905	1.0
7080000	55	3.16363636364	5.24928960168	1.0
7100000	53	3.28301886792	5.32128995033	1.0
7120000	54	3.22222222222	5.29733219603	1.0
7140000	51	3.41176470588	5.58069666952	1.0
7160000	52	3.34615384615	5.53966333115	1.0
7180000	51	3.41176470588	5.58069666952	1.0
7200000	51	3.41176470588	5.58069666952	1.0
7220000	55	3.16363636364	5.38942950721	1.0
7240000	55	3.16363636364	5.28381279816	1.0
7260000	53	3.28301886792	5.40920723969	1.0
7280000	57	3.05263157895	5.16201053117	1.0
7300000	58	3.0	5.09901951359	1.0
7320000	54	3.22222222222	5.36334150495	1.0
7340000	58	3.0	5.07869111566	1.0
7360000	55	3.16363636364	5.1478632332	1.0
7380000	54	3.22222222222	5.27982416467	1.0
7400000	55	3.16363636364	5.25275213185	1.0
7420000	56	3.10714285714	5.21905359315	1.0
7440000	59	2.94915254237	4.94863010941	1.0
7460000	56	3.10714285714	5.24635441939	1.0
7480000	61	2.85245901639	4.88502585047	1.0
7500000	59	2.94915254237	5.05704317981	1.0
7520000	57	3.05263157895	5.10390649364	1.0
7540000	59	2.94915254237	5.04697838387	1.0
7560000	60	2.9	5.01231815963	1.0
7580000	59	2.94915254237	5.08045016294	1.0
7600000	62	2.8064516129	4.90174001258	1.0
7620000	60	2.9	4.97225636239	1.0
7640000	55	3.16363636364	5.21802343757	1.0
7660000	56	3.10714285714	5.21563094193	1.0
7680000	56	3.10714285714	5.16747579795	1.0
7700000	57	3.05263157895	5.31605001967	1.0
7720000	57	3.05263157895	5.25297260082	1.0
7740000	58	3.0	5.1528365138	1.0
7760000	56	3.10714285714	5.33746385544	1.0
7780000	57	3.05263157895	5.27962336719	1.0
7800000	59	2.94915254237	5.13685166659	1.0
7820000	58	3.0	5.04120948815	1.0
7840000	55	3.16363636364	5.27692622776	1.0
7860000	56	3.10714285714	5.3674900074	1.0
7880000	56	3.10714285714	5.32070944326	1.0
7900000	56	3.10714285714	5.3641620682	1.0
7920000	57	3.05263157895	5.31274882639	1.0
7940000	59	2.94915254237	5.10706963911	1.0
7960000	60	2.9	5.03222945953	1.0
7980000	62	2.8064516129	4.97035959521	1.0
8000000	62	2.8064516129	4.7445680645	1.0
8020000	56	3.10714285714	5.18472540748	1.0
8040000	55	3.16363636364	5.34879302057	1.0
8060000	55	3.16363636364	5.35558718065	1.0
8080000	52	3.34615384615	5.40257992282	1.0
8100000	56	3.10714285714	5.29716423944	1.0
8120000	55	3.16363636364	5.28037063563	1.0
8140000	55	3.16363636364	5.37929916477	1.0
8160000	56	3.10714285714	5.34415091288	1.0
8180000	56	3.10714285714	5.33411718304	1.0
8200000	56	3.10714285714	5.32070944326	1.0
8220000	56	3.10714285714	5.31063142408	1.0
8240000	56	3.10714285714	5.29379209016	1.0
8260000	58	3.0	5.14948942899	1.0
8280000	61	2.85245901639	4.95168812272	1.0
8300000	59	2.94915254237	5.18937548515	1.0
8320000	58	3.0	5.15618142588	1.0
8340000	57	3.05263157895	5.27962336719	1.0
8360000	56	3.10714285714	5.3641620682	1.0
8380000	57	3.05263157895	5.27297330363	1.0
8400000	60	2.9	5.10457311307	1.0
8420000	59	2.94915254237	5.08045016294	1.0
8440000	58	3.0	5.11589814139	1.0
8460000	56	3.10714285714	5.1812800798	1.0
8480000	54	3.22222222222	5.39432715286	1.0
8500000	55	3.16363636364	5.40290708403	1.0
8520000	59	2.94915254237	5.15989662495	1.0
8540000	54	3.22222222222	5.33564764602	1.0
8560000	58	3.0	5.13607927751	1.0
8580000	58	3.0	5.13607927751	1.0
8600000	58	3.0	5.13943509575	1.0
8620000	58	3.0	5.20278440042	1.0
8640000	59	2.94915254237	5.11038732425	1.0
8660000	59	2.94915254237	5.15661079344	1.0
8680000	58	3.0	5.15618142588	1.0
8700000	58	3.0	5.13943509575	1.0
8720000	57	3.05263157895	5.1518044961	1.0
8740000	58	3.0	5.08886546532	1.0
8760000	61	2.85245901639	4.91179932833	1.0
8780000	57	3.05263157895	5.27962336719	1.0
8800000	58	3.0	5.23581828404	1.0
8820000	57	3.05263157895	5.19250827612	1.0
8840000	58	3.0	5.14948942899	1.0
8860000	58	3.0	5.24240008209	1.0
8880000	57	3.05263157895	5.17219642723	1.0
8900000	56	3.10714285714	5.16747579795	1.0
8920000	55	3.16363636364	5.1654926241	1.0
8940000	55	3.16363636364	5.15139393797	1.0
8960000	54	3.22222222222	5.41830459566	1.0
8980000	53	3.28301886792	5.40222650986	1.0
9000000	54	3.22222222222	5.1985278068	1.0
9020000	51	3.41176470588	5.5312887928	1.0
9040000	53	3.28301886792	5.3531065165	1.0
9060000	53	3.28301886792	5.44744135366	1.0
9080000	53	3.28301886792	5.45782235408	1.0
9100000	53	3.28301886792	5.4543642159	1.0
9120000	53	3.28301886792	5.4543642159	1.0
9140000	53	3.28301886792	5.4543642159	1.0
9160000	53	3.28301886792	5.4543642159	1.0
9180000	52	3.34615384615	5.50483918365	1.0
9200000	54	3.22222222222	5.41488574712	1.0
9220000	53	3.28301886792	5.44397662123	1.0
9240000	54	3.22222222222	5.40804156606	1.0
9260000	55	3.16363636364	5.35558718065	1.0
9280000	55	3.16363636364	5.37253499118	1.0
9300000	54	3.22222222222	5.42172128834	1.0
9320000	55	3.16363636364	5.37253499118	1.0
9340000	55	3.16363636364	5.36914970876	1.0
9360000	55	3.16363636364	5.31811188765	1.0
9380000	55	3.16363636364	5.31811188765	1.0
9400000	55	3.16363636364	5.37253499118	1.0
9420000	55	3.16363636364	5.37929916477	1.0
9440000	52	3.34615384615	5.556993568	1.0
9460000	56	3.10714285714	5.22930810579	1.0
9480000	53	3.28301886792	5.46473206542	1.0
9500000	54	3.22222222222	5.35643146364	1.0
9520000	52	3.34615384615	5.50134464467	1.0
9540000	53	3.28301886792	5.46127830254	1.0
9560000	54	3.22222222222	5.42172128834	1.0
9580000	57	3.05263157895	5.21610546602	1.0
9600000	53	3.28301886792	5.40222650986	1.0
9620000	54	3.22222222222	5.35297309798	1.0
9640000	52	3.34615384615	5.49434889887	1.0
9660000	55	3.16363636364	5.3249451943	1.0
9680000	56	3.10714285714	5.29379209016	1.0
9700000	59	2.94915254237	5.09710362692	1.0
9720000	59	2.94915254237	5.03352735037	1.0
9740000	59	2.94915254237	5.0603936633	1.0
9760000	56	3.10714285714	5.29379209016	1.0
9780000	53	3.28301886792	5.43704053271	1.0
9800000	57	3.05263157895	5.24963174191	1.0
9820000	55	3.16363636364	5.31469193964	1.0
9840000	57	3.05263157895	5.20263446299	1.0
9860000	58	3.0	5.14614016722	1.0
9880000	55	3.16363636364	5.36914970876	1.0
9900000	56	3.10714285714	5.27689901981	1.0
9920000	54	3.22222222222	5.37713494781	1.0
9940000	57	3.05263157895	5.26631484267	1.0
9960000	59	2.94915254237	5.11701624133	1.0
9980000	57	3.05263157895	5.20937431887	1.0
10000000	58	3.0	5.05145933165	1.0
10020000	57	3.05263157895	5.12448902932	1.0
10040000	57	3.05263157895	5.11077654906	1.0
10060000	56	3.10714285714	5.30390210609	1.0
10080000	59	2.94915254237	5.18937548515	1.0
10100000	53	3.28301886792	5.4057180016	1.0
10120000	54	3.22222222222	5.42172128834	1.0
10140000	56	3.10714285714	5.29379209016	1.0
10160000	55	3.16363636364	5.35558718065	1.0
10180000	54	3.22222222222	5.40118871233	1.0
10200000	55	3.16363636364	5.31811188765	1.0
10220000	56	3.10714285714	5.23272181097	1.0
10240000	55	3.16363636364	5.4297618778	1.0
10260000	55	3.16363636364	5.37929916477	1.0
10280000	49	3.55102040816	5.74300363882	1.0
10300000	51	3.41176470588	5.63663253171	1.0
10320000	51	3.41176470588	5.60873433204	1.0
10340000	50	3.48	5.75235603905	1.0
10360000	49	3.55102040816	5.8241622836	1.0
10380000	50	3.48	5.65416660526	1.0
10400000	51	3.41176470588	5.65746590049	1.0
10420000	47	3.70212765957	5.91037635558	1.0
10440000	47	3.70212765957	6.06319518889	1.0
10460000	52	3.34615384615	5.42743959816	1.0
10480000	55	3.16363636364	5.35219117869	1.0
10500000	55	3.16363636364	5.29069040473	1.0
10520000	51	3.41176470588	5.50997836581	1.0
10540000	51	3.41176470588	5.55957563125	1.0
10560000	54	3.22222222222	5.44217639834	1.0
10580000	55	3.16363636364	5.31469193964	1.0
10600000	54	3.22222222222	5.45237517617	1.0
10620000	58	3.0	5.01033414812	1.0
10640000	59	2.94915254237	5.11038732425	1.0
10660000	60	2.9	5.04546000546	1.0
10680000	60	2.9	5.05865594798	1.0
10700000	60	2.9	5.05536019159	1.0
10720000	57	3.05263157895	5.18236230301	1.0
10740000	57	3.05263157895	5.17219642723	1.0
10760000	53	3.28301886792	5.33191656749	1.0
10780000	57	3.05263157895	5.18236230301	1.0
10800000	58	3.0	5.06509352468	1.0
10820000	59	2.94915254237	4.51897591824	1.0
10840000	56	3.10714285714	5.30726783164	1.0
10860000	57	3.05263157895	5.25631133631	1.0
10880000	58	3.0	5.23581828404	1.0
10900000	57	3.05263157895	5.22954176863	1.0
10920000	56	3.10714285714	5.31399288748	1.0
10940000	56	3.10714285714	5.23272181097	1.0
10960000	57	3.05263157895	5.18912848928	1.0
10980000	56	3.10714285714	5.24635441939	1.0
11000000	55	3.16363636364	5.24235768043	1.0
11020000	54	3.22222222222	5.40804156606	1.0
11040000	55	3.16363636364	5.36914970876	1.0
11060000	55	3.16363636364	5.31811188765	1.0
11080000	58	3.0	5.14948942899	1.0
11100000	58	3.0	5.15618142588	1.0
11120000	56	3.10714285714	5.14669995319	1.0
11140000	62	2.8064516129	4.86541020277	1.0
11160000	62	2.8064516129	4.79192435477	1.0
11180000	57	3.05263157895	5.1958858645	1.0
11200000	58	3.0	5.11252687372	1.0
11220000	53	3.28301886792	5.45090388381	1.0
11240000	53	3.28301886792	5.44744135366	1.0
11260000	47	3.70212765957	6.17101975647	1.0
11280000	50	3.48	5.95731483136	1.0
11300000	48	3.625	6.04712397205	1.0
11320000	53	3.28301886792	5.64809989252	1.0
11340000	51	3.41176470588	5.80458395796	1.0
11360000	48	3.625	6.03332757827	1.0
11380000	52	3.34615384615	5.64965831296	1.0
11400000	51	3.41176470588	5.6609306745	1.0
11420000	50	3.48	6.01744131671	1.0
11440000	54	3.22222222222	5.4929809308	1.0
11460000	57	3.05263157895	5.27962336719	1.0
11480000	55	3.16363636364	5.36576229055	1.0
11500000	54	3.22222222222	5.49971940923	1.0
11520000	52	3.34615384615	5.55006796696	1.0
11540000	56	3.10714285714	5.27012662978	1.0
11560000	54	3.22222222222	5.43877255579	1.0
11580000	55	3.16363636364	5.35219117869	1.0
11600000	59	2.94915254237	5.16318036536	1.0
11620000	56	3.10714285714	5.5281053698	1.0
11640000	61	2.85245901639	4.97810308719	1.0
11660000	57	3.05263157895	5.16880335886	1.0
11680000	58	3.0	5.13607927751	1.0
11700000	57	3.05263157895	5.18236230301	1.0
11720000	55	3.16363636364	5.30099008373	1.0
11740000	54	3.22222222222	5.37368990637	1.0
11760000	56	3.10714285714	5.20534948541	1.0
11780000	60	2.9	5.04546000546	1.0
11800000	54	3.22222222222	5.44897770455	1.0
11820000	57	3.05263157895	5.21946778436	1.0
11840000	57	3.05263157895	5.29952348944	1.0
11860000	52	3.34615384615	5.54313371307	1.0
11880000	57	3.05263157895	5.2762993831	1.0
11900000	56	3.10714285714	5.24975704005	1.0
11920000	55	3.16363636364	5.45648450383	1.0
11940000	54	3.22222222222	5.43877255579	1.0
11960000	53	3.28301886792	5.4161789723	1.0
11980000	51	3.41176470588	5.51353582359	1.0
12000000	59	2.94915254237	5.19264058365	1.0
12020000	55	3.16363636364	5.37929916477	1.0
12040000	54	3.22222222222	5.38401841759	1.0
12060000	55	3.16363636364	5.35558718065	1.0
12080000	59	2.94915254237	5.06708798401	1.0
12100000	59	2.94915254237	4.99974144692	1.0
12120000	60	2.9	4.94536820335	1.0
12140000	55	3.16363636364	5.29755908239	1.0
12160000	53	3.28301886792	5.36015121756	1.0
12180000	54	3.22222222222	5.34258456897	1.0
12200000	53	3.28301886792	5.38122998667	1.0
12220000	56	3.10714285714	5.12932246789	1.0
12240000	50	3.48	5.67887312765	1.0
12260000	56	3.10714285714	5.34749130577	1.0
12280000	55	3.16363636364	5.39617250335	1.0
12300000	55	3.16363636364	5.40290708403	1.0
12320000	52	3.34615384615	5.53966333115	1.0
12340000	53	3.28301886792	5.46127830254	1.0
12360000	53	3.28301886792	5.51627902509	1.0
12380000	57	3.05263157895	5.28294525986	1.0
12400000	55	3.16363636364	5.36576229055	1.0
12420000	52	3.34615384615	5.46627638478	1.0
12440000	54	3.22222222222	5.24110062892	1.0
12460000	52	3.34615384615	5.45218592502	1.0
12480000	57	3.05263157895	5.16201053117	1.0
12500000	55	3.16363636364	5.35558718065	1.0
12520000	56	3.10714285714	5.23613329058	1.0
12540000	57	3.05263157895	4.99621278546	1.0
12560000	53	3.28301886792	5.49228398203	1.0
12580000	55	3.16363636364	5.31811188765	1.0
12600000	52	3.34615384615	5.48734423429	1.0
12620000	56	3.10714285714	5.28028195753	1.0
12640000	56	3.10714285714	5.27351391196	1.0
12660000	55	3.16363636364	5.37929916477	1.0
12680000	56	3.10714285714	5.28028195753	1.0
12700000	50	3.48	5.68239386175	1.0
12720000	50	3.48	5.59013416655	1.0
12740000	49	3.55102040816	5.73233301684	1.0
12760000	51	3.41176470588	5.60173807267	1.0
12780000	52	3.34615384615	5.53619077381	1.0
12800000	51	3.41176470588	5.5489849649	1.0
12820000	49	3.55102040816	5.67508419245	1.0
12840000	48	3.625	5.81171589693	1.0
12860000	48	3.625	5.7649262788	1.0
12880000	47	3.70212765957	5.7164000486	1.0
12900000	53	3.28301886792	5.55717234494	1.0
12920000	51	3.41176470588	5.58069666952	1.0
12940000	52	3.34615384615	5.50833150567	1.0
12960000	52	3.34615384615	5.57081894057	1.0
12980000	50	3.48	5.66476830947	1.0
13000000	55	3.16363636364	5.24582478605	1.0
13020000	55	3.16363636364	5.15844809772	1.0
13040000	61	2.85245901639	4.91513575876	1.0
13060000	59	2.94915254237	4.94863010941	1.0
13080000	55	3.16363636364	5.34879302057	1.0
13100000	59	2.94915254237	5.0603936633	1.0
13120000	63	2.7619047619	4.77664385637	1.0
13140000	63	2.7619047619	4.76999313072	1.0
13160000	59	2.94915254237	5.03015897182	1.0
13180000	59	2.94915254237	4.96231127401	1.0
13200000	56	3.10714285714	5.1812800798	1.0
13220000	57	3.05263157895	5.26631484267	1.0
13240000	59	2.94915254237	5.15332286685	1.0
13260000	59	2.94915254237	5.11038732425	1.0
13280000	59	2.94915254237	5.15332286685	1.0
13300000	58	3.0	5.14948942899	1.0
13320000	60	2.9	4.98898787331	1.0
13340000	55	3.16363636364	5.36237273251	1.0
13360000	56	3.10714285714	5.21563094193	1.0
13380000	52	3.34615384615	5.51879521197	1.0
13400000	53	3.28301886792	5.45090388381	1.0
13420000	51	3.41176470588	5.83154528536	1.0
13440000	52	3.34615384615	5.72405388684	1.0
13460000	57	3.05263157895	5.23289545368	1.0
13480000	53	3.28301886792	5.60786966746	1.0
13500000	51	3.41176470588	5.79444111768	1.0
13520000	48	3.625	6.03677963266	1.0
13540000	51	3.41176470588	5.74345824152	1.0
13560000	51	3.41176470588	5.83154528536	1.0
13580000	52	3.34615384615	5.50134464467	1.0
13600000	53	3.28301886792	5.47163305101	1.0
13620000	50	3.48	5.61512243856	1.0
13640000	50	3.48	5.69996491217	1.0
13660000	53	3.28301886792	5.53676343878	1.0
13680000	51	3.41176470588	5.58069666952	1.0
13700000	50	3.48	5.64708774502	1.0
13720000	52	3.34615384615	5.556993568	1.0
13740000	49	3.55102040816	5.77489720552	1.0
13760000	48	3.625	5.81529950504	1.0
13780000	52	3.34615384615	5.51182161493	1.0
13800000	50	3.48	5.59728505617	1.0
13820000	54	3.22222222222	5.40118871233	1.0
13840000	50	3.48	5.66829780446	1.0
13860000	50	3.48	5.67535020946	1.0
13880000	53	3.28301886792	5.32483451241	1.0
13900000	50	3.48	5.60442682172	1.0
13920000	49	3.55102040816	5.68227183831	1.0
13940000	53	3.28301886792	5.46473206542	1.0
13960000	52	3.34615384615	5.48033061673	1.0
13980000	52	3.34615384615	5.55353184706	1.0
14000000	51	3.41176470588	5.62270073474	1.0
14020000	52	3.34615384615	5.50483918365	1.0
14040000	53	3.28301886792	5.34958068711	1.0
14060000	52	3.34615384615	5.45571195165	1.0
14080000	51	3.41176470588	5.65399900327	1.0
14100000	48	3.625	5.72503638999	1.0
14120000	53	3.28301886792	5.46127830254	1.0
14140000	50	3.48	5.59728505617	1.0
14160000	48	3.625	5.75045288072	1.0
14180000	49	3.55102040816	5.7073573158	1.0
14200000	49	3.55102040816	5.7073573158	1.0
14220000	50	3.48	5.58655528926	1.0
14240000	50	3.48	5.64	1.0
14260000	47	3.70212765957	5.77196044581	1.0
14280000	50	3.48	5.66123661403	1.0
14300000	47	3.70212765957	6.03505678239	1.0
14320000	47	3.70212765957	5.79770641964	1.0
14340000	51	3.41176470588	5.55604765218	1.0
14360000	49	3.55102040816	5.6426264853	1.0
14380000	54	3.22222222222	5.24463276498	1.0
14400000	53	3.28301886792	5.37772259608	1.0
14420000	47	3.70212765957	6.18479567979	1.0
14440000	50	3.48	5.63645278522	1.0
14460000	51	3.41176470588	5.60173807267	1.0
14480000	46	3.78260869565	5.93044115772	1.0
14500000	49	3.55102040816	5.74300363882	1.0
14520000	49	3.55102040816	5.72520822004	1.0
14540000	48	3.625	5.78296708735	1.0
14560000	50	3.48	5.62224154586	1.0
14580000	50	3.48	5.60799429386	1.0
14600000	51	3.41176470588	5.5312887928	1.0
14620000	56	3.10714285714	5.26334552566	1.0
14640000	53	3.28301886792	5.4543642159	1.0
14660000	54	3.22222222222	5.28333041243	1.0
14680000	56	3.10714285714	5.32741753113	1.0
14700000	55	3.16363636364	5.36914970876	1.0
14720000	56	3.10714285714	5.28028195753	1.0
14740000	57	3.05263157895	5.21274097893	1.0
14760000	55	3.16363636364	5.4062712284	1.0
14780000	54	3.22222222222	5.39089309809	1.0
14800000	52	3.34615384615	5.47682043983	1.0
14820000	56	3.10714285714	5.2870413392	1.0
14840000	55	3.16363636364	5.41299324476	1.0
14860000	54	3.22222222222	5.66884489726	1.0
14880000	57	3.05263157895	5.27962336719	1.0
14900000	55	3.16363636364	5.61738741074	1.0
14920000	54	3.22222222222	5.7143959425	1.0
14940000	55	3.16363636364	5.66893812844	1.0
14960000	54	3.22222222222	5.70791090624	1.0
14980000	55	3.16363636364	5.35219117869	1.0
15000000	57	3.05263157895	5.49136819506	1.0
15020000	56	3.10714285714	5.30053424339	1.0
15040000	56	3.10714285714	5.50868979571	1.0
15060000	51	3.41176470588	5.86841485959	1.0
15080000	49	3.55102040816	5.95582796208	1.0
15100000	51	3.41176470588	5.80796096847	1.0
15120000	50	3.48	5.84889733198	1.0
15140000	53	3.28301886792	5.64141477803	1.0
15160000	53	3.28301886792	5.69467595941	1.0
15180000	50	3.48	5.87618924134	1.0
15200000	52	3.34615384615	5.79085690279	1.0
15220000	52	3.34615384615	5.79085690279	1.0
15240000	55	3.16363636364	5.59143382608	1.0
15260000	55	3.16363636364	5.52272540217	1.0
15280000	53	3.28301886792	5.68804558566	1.0
15300000	52	3.34615384615	5.76422860068	1.0
15320000	53	3.28301886792	5.38122998667	1.0
15340000	54	3.22222222222	5.59982363038	1.0
15360000	53	3.28301886792	5.74087416422	1.0
15380000	52	3.34615384615	5.60180127413	1.0
15400000	56	3.10714285714	5.2870413392	1.0
15420000	54	3.22222222222	5.36334150495	1.0
15440000	49	3.55102040816	5.96951857523	1.0
15460000	49	3.55102040816	5.8903630202	1.0
15480000	51	3.41176470588	5.72978619383	1.0
15500000	52	3.34615384615	5.66665216381	1.0
15520000	53	3.28301886792	5.42661977728	1.0
15540000	54	3.22222222222	5.38057778347	1.0
15560000	58	3.0	5.05487132753	1.0
15580000	56	3.10714285714	5.25995169529	1.0
15600000	57	3.05263157895	5.15520875284	1.0
15620000	55	3.16363636364	5.35219117869	1.0
15640000	53	3.28301886792	5.50943396226	1.0
15660000	53	3.28301886792	5.82569894905	1.0
15680000	52	3.34615384615	5.79085690279	1.0
15700000	54	3.22222222222	5.71115434484	1.0
15720000	56	3.10714285714	5.62735211594	1.0
15740000	53	3.28301886792	5.76055997832	1.0
15760000	57	3.05263157895	5.42062679302	1.0
15780000	56	3.10714285714	5.53456209207	1.0
15800000	54	3.22222222222	5.61963049618	1.0
15820000	58	3.0	5.46146374216	1.0
15840000	56	3.10714285714	5.61464466319	1.0
15860000	53	3.28301886792	5.80623399034	1.0
15880000	55	3.16363636364	5.61091026925	1.0
15900000	58	3.0	5.43297721137	1.0
15920000	57	3.05263157895	5.41738932604	1.0
15940000	55	3.16363636364	5.60118051311	1.0
15960000	59	2.94915254237	5.35968544743	1.0
15980000	62	2.8064516129	5.01879920633	1.0
16000000	56	3.10714285714	5.55388722115	1.0
16020000	52	3.34615384615	5.78753506514	1.0
16040000	57	3.05263157895	5.58952985071	1.0
16060000	56	3.10714285714	5.5281053698	1.0
16080000	55	3.16363636364	5.50623988634	1.0
16100000	50	3.48	5.92364752496	1.0
16120000	54	3.22222222222	5.61633420271	1.0
16140000	54	3.22222222222	5.63608304577	1.0
16160000	52	3.34615384615	5.73412395356	1.0
16180000	50	3.48	5.86937816127	1.0
16200000	50	3.48	5.86255916814	1.0
16220000	53	3.28301886792	5.4057180016	1.0
16240000	49	3.55102040816	5.95925356403	1.0
16260000	51	3.41176470588	5.80796096847	1.0
16280000	48	3.625	6.08147802759	1.0
16300000	50	3.48	5.92364752496	1.0
16320000	51	3.41176470588	5.85503460444	1.0
16340000	52	3.34615384615	5.55353184706	1.0
16360000	56	3.10714285714	5.28028195753	1.0
16380000	54	3.22222222222	5.41146473862	1.0
16400000	53	3.28301886792	5.46818364687	1.0
16420000	53	3.28301886792	5.46818364687	1.0
16440000	52	3.34615384615	5.50483918365	1.0
16460000	53	3.28301886792	5.49915039232	1.0
16480000	53	3.28301886792	5.4543642159	1.0
16500000	55	3.16363636364	5.23888828028	1.0
16520000	56	3.10714285714	5.33076840959	1.0
16540000	53	3.28301886792	5.52653072278	1.0
16560000	60	2.9	5.08166639335	1.0
16580000	53	3.28301886792	5.44397662123	1.0
16600000	53	3.28301886792	5.50258038437	1.0
16620000	54	3.22222222222	5.31129706787	1.0
16640000	56	3.10714285714	5.28366272928	1.0
16660000	58	3.0	5.18286300856	1.0
16680000	59	2.94915254237	5.14344647631	1.0
16700000	57	3.05263157895	5.25631133631	1.0
16720000	58	3.0	5.16620316794	1.0
16740000	58	3.0	5.12936105452	1.0
16760000	57	3.05263157895	5.2762993831	1.0
16780000	59	2.94915254237	5.0603936633	1.0
16800000	58	3.0	5.10915338152	1.0
16820000	56	3.10714285714	5.46965189356	1.0
16840000	51	3.41176470588	5.85838253321	1.0
16860000	54	3.22222222222	5.5064496415	1.0
16880000	54	3.22222222222	5.55333288871	1.0
16900000	50	3.48	5.91350995602	1.0
16920000	51	3.41176470588	5.78428049176	1.0
16940000	50	3.48	5.91012690219	1.0
16960000	54	3.22222222222	5.68189674469	1.0
16980000	51	3.41176470588	5.86841485959	1.0
17000000	54	3.22222222222	5.41830459566	1.0
17020000	52	3.34615384615	5.48383854678	1.0
17040000	50	3.48	5.93713735735	1.0
17060000	52	3.34615384615	5.71733065534	1.0
17080000	55	3.16363636364	5.32835856138	1.0
17100000	56	3.10714285714	5.23613329058	1.0
17120000	54	3.22222222222	5.36334150495	1.0
17140000	55	3.16363636364	5.32835856138	1.0
17160000	53	3.28301886792	5.4543642159	1.0
17180000	55	3.16363636364	5.40963328068	1.0
17200000	54	3.22222222222	5.32522531837	1.0
17220000	57	3.05263157895	5.2261859315	1.0
17240000	60	2.9	5.01896403653	1.0
17260000	57	3.05263157895	5.24628875553	1.0
17280000	59	2.94915254237	5.13355108472	1.0
17300000	54	3.22222222222	5.32174667326	1.0
17320000	54	3.22222222222	5.40804156606	1.0
17340000	58	3.0	5.18286300856	1.0
17360000	59	2.94915254237	5.10042779467	1.0
17380000	52	3.34615384615	5.49434889887	1.0
17400000	57	3.05263157895	5.12448902932	1.0
17420000	55	3.16363636364	5.25621238108	1.0
17440000	58	3.0	5.04462841665	1.0
17460000	54	3.22222222222	5.3391172341	1.0
17480000	58	3.0	5.09901951359	1.0
17500000	57	3.05263157895	5.131331528	1.0
17520000	60	2.9	4.84664832642	1.0
17540000	60	2.9	4.83976583456	1.0
17560000	62	2.8064516129	4.79528905139	1.0
17580000	61	2.85245901639	4.81063052878	1.0
17600000	60	2.9	4.88432868127	1.0
17620000	62	2.8064516129	4.87865234458	1.0
17640000	63	2.7619047619	4.74664220738	1.0
17660000	64	2.71875	4.80386807037	1.0
17680000	61	2.85245901639	4.981395109	1.0
17700000	60	2.9	5.01564219883	1.0
17720000	61	2.85245901639	4.90177641126	1.0
17740000	61	2.85245901639	4.88502585047	1.0
17760000	59	2.94915254237	4.93834436269	1.0
17780000	61	2.85245901639	4.87494788732	1.0
17800000	58	3.0	4.98618781892	1.0
17820000	62	2.8064516129	4.79865138876	1.0
17840000	63	2.7619047619	4.76333311911	1.0
17860000	67	2.59701492537	4.04105683492	1.0
17880000	57	3.05263157895	5.22954176863	1.0
17900000	56	3.10714285714	5.24635441939	1.0
17920000	58	3.0	5.1327212652	1.0
17940000	60	2.9	4.96219037657	1.0
17960000	61	2.85245901639	4.93510697336	1.0
17980000	60	2.9	5.07838557024	1.0
18000000	56	3.10714285714	5.21563094193	1.0
18020000	55	3.16363636364	5.34879302057	1.0
18040000	56	3.10714285714	5.29379209016	1.0
18060000	56	3.10714285714	5.21563094193	1.0
18080000	58	3.0	5.12263402073	1.0
18100000	58	3.0	5.13943509575	1.0
18120000	55	3.16363636364	5.35898103056	1.0
18140000	57	3.05263157895	5.24628875553	1.0
18160000	55	3.16363636364	5.4297618778	1.0
18180000	55	3.16363636364	5.36576229055	1.0
18200000	56	3.10714285714	5.17783245959	1.0
18220000	57	3.05263157895	5.05555470999	1.0
18240000	59	2.94915254237	4.95205394406	1.0
18260000	58	3.0	5.04462841665	1.0
18280000	55	3.16363636364	5.23541658102	1.0
18300000	56	3.10714285714	5.25315745674	1.0
18320000	56	3.10714285714	5.19160920356	1.0
18340000	57	3.05263157895	5.14839798838	1.0
18360000	54	3.22222222222	5.41488574712	1.0
18380000	52	3.34615384615	5.55006796696	1.0
18400000	52	3.34615384615	5.47682043983	1.0
18420000	51	3.41176470588	5.53837404677	1.0
18440000	53	3.28301886792	5.41269422847	1.0
18460000	52	3.34615384615	5.43805895583	1.0
18480000	53	3.28301886792	5.4543642159	1.0
18500000	53	3.28301886792	5.45090388381	1.0
18520000	53	3.28301886792	5.39873276008	1.0
18540000	55	3.16363636364	5.37253499118	1.0
18560000	53	3.28301886792	5.39873276008	1.0
18580000	52	3.34615384615	5.83386867084	1.0
18600000	54	3.22222222222	5.41146473862	1.0
18620000	53	3.28301886792	5.43356916817	1.0
18640000	55	3.16363636364	5.32835856138	1.0
18660000	55	3.16363636364	5.36914970876	1.0
18680000	56	3.10714285714	5.31735222586	1.0
18700000	56	3.10714285714	5.28028195753	1.0
18720000	56	3.10714285714	5.24294959047	1.0
18740000	55	3.16363636364	5.28037063563	1.0
18760000	56	3.10714285714	5.10839145576	1.0
18780000	56	3.10714285714	5.16401896169	1.0
18800000	59	2.94915254237	5.01328313148	1.0
18820000	58	3.0	4.98272879122	1.0
18840000	59	2.94915254237	5.04697838387	1.0
18860000	55	3.16363636364	5.37929916477	1.0
18880000	54	3.22222222222	5.35643146364	1.0
18900000	53	3.28301886792	5.50943396226	1.0
18920000	55	3.16363636364	5.38267806398	1.0
18940000	55	3.16363636364	5.2700306584	1.0
18960000	54	3.22222222222	5.35297309798	1.0
18980000	54	3.22222222222	5.21275738033	1.0
19000000	57	3.05263157895	5.134749358	1.0
19020000	54	3.22222222222	5.39089309809	1.0
19040000	54	3.22222222222	5.35297309798	1.0
19060000	55	3.16363636364	5.2700306584	1.0
19080000	56	3.10714285714	5.23613329058	1.0
19100000	56	3.10714285714	5.40065661163	1.0
19120000	53	3.28301886792	5.67476159749	1.0
19140000	53	3.28301886792	5.70791360121	1.0
19160000	52	3.34615384615	5.72741254301	1.0
19180000	51	3.41176470588	5.86507265752	1.0
19200000	52	3.34615384615	5.75755228235	1.0
19220000	51	3.41176470588	5.8147091057	1.0
19240000	51	3.41176470588	5.80796096847	1.0
19260000	58	3.0	5.31426187822	1.0
19280000	51	3.41176470588	5.79782403601	1.0
19300000	52	3.34615384615	5.76422860068	1.0
19320000	51	3.41176470588	5.90173278173	1.0
19340000	51	3.41176470588	5.74004328257	1.0
19360000	54	3.22222222222	5.60973580505	1.0
19380000	53	3.28301886792	5.4543642159	1.0
19400000	52	3.34615384615	5.54313371307	1.0
19420000	55	3.16363636364	5.2941258575	1.0
19440000	57	3.05263157895	5.17219642723	1.0
19460000	60	2.9	4.97225636239	1.0
19480000	58	3.0	5.09901951359	1.0
19500000	57	3.05263157895	5.14157820208	1.0
19520000	57	3.05263157895	5.1518044961	1.0
19540000	57	3.05263157895	5.14839798838	1.0
19560000	59	2.94915254237	4.98956106494	1.0
19580000	59	2.94915254237	5.17301907985	1.0
19600000	56	3.10714285714	5.33411718304	1.0
19620000	53	3.28301886792	5.49228398203	1.0
19640000	53	3.28301886792	5.49571825955	1.0
19660000	56	3.10714285714	5.32741753113	1.0
19680000	55	3.16363636364	5.29069040473	1.0
19700000	61	2.85245901639	4.96161021448	1.0
19720000	56	3.10714285714	5.20534948541	1.0
19740000	58	3.0	5.18618855463	1.0
19760000	58	3.0	5.22922820177	1.0
19780000	55	3.16363636364	5.30441886583	1.0
19800000	58	3.0	5.02064702521	1.0
19820000	60	2.9	4.87408110998	1.0
19840000	60	2.9	4.93862328995	1.0
19860000	60	2.9	5.00899191455	1.0
19880000	62	2.8064516129	4.44260425542	1.0
19900000	60	2.9	5.12737749732	1.0
19920000	59	2.94915254237	5.07711291513	1.0
19940000	57	3.05263157895	5.33581428907	1.0
19960000	60	2.9	5.06853035899	1.0
19980000	56	3.10714285714	5.27689901981	1.0
20000000	58	3.0	5.13607927751	1.0
20020000	59	2.94915254237	5.10374979732	1.0
20040000	57	3.05263157895	5.18574649969	1.0
20060000	55	3.16363636364	5.32835856138	1.0
20080000	58	3.0	5.15618142588	1.0
20100000	58	3.0	5.12263402073	1.0
20120000	53	3.28301886792	5.51627902509	1.0
20140000	55	3.16363636364	5.37929916477	1.0
20160000	56	3.10714285714	5.25995169529	1.0
20180000	54	3.22222222222	5.41830459566	1.0
20200000	55	3.16363636364	5.31811188765	1.0
20220000	55	3.16363636364	5.32835856138	1.0
20240000	54	3.22222222222	5.46933087744	1.0
20260000	54	3.22222222222	5.63608304577	1.0
20280000	51	3.41176470588	5.76390550666	1.0
20300000	56	3.10714285714	5.16747579795	1.0
20320000	56	3.10714285714	5.25315745674	1.0
20340000	56	3.10714285714	5.25315745674	1.0
20360000	59	2.94915254237	5.04697838387	1.0
20380000	59	2.94915254237	5.05033554453	1.0
20400000	58	3.0	5.08208482878	1.0
20420000	58	3.0	5.04462841665	1.0
20440000	59	2.94915254237	4.8935229721	1.0
20460000	58	3.0	5.06849634235	1.0
20480000	59	2.94915254237	4.96231127401	1.0
20500000	60	2.9	4.96554797245	1.0
20520000	60	2.9	4.93186915209	1.0
20540000	59	2.94915254237	4.98616298527	1.0
20560000	63	2.7619047619	4.79654070358	1.0
20580000	59	2.94915254237	5.03352735037	1.0
20600000	60	2.9	4.89114846773	1.0
20620000	60	2.9	4.92848861214	1.0
20640000	58	3.0	5.06168841941	1.0
20660000	56	3.10714285714	5.25315745674	1.0
20680000	58	3.0	5.12936105452	1.0
20700000	60	2.9	4.88432868127	1.0
20720000	61	2.85245901639	4.84797089741	1.0
20740000	60	2.9	5.00566345919	1.0
20760000	57	3.05263157895	5.1958858645	1.0
20780000	55	3.16363636364	5.24582478605	1.0
20800000	55	3.16363636364	5.38605484347	1.0
20820000	53	3.28301886792	5.4543642159	1.0
20840000	50	3.48	5.59371075405	1.0
20860000	52	3.34615384615	5.53966333115	1.0
20880000	57	3.05263157895	5.34894989737	1.0
20900000	56	3.10714285714	5.36083206304	1.0
20920000	54	3.22222222222	5.36334150495	1.0
20940000	58	3.0	5.16620316794	1.0
20960000	56	3.10714285714	5.26673716908	1.0
20980000	55	3.16363636364	5.2700306584	1.0
21000000	54	3.22222222222	5.40804156606	1.0
21020000	54	3.22222222222	5.40804156606	1.0
21040000	53	3.28301886792	5.50943396226	1.0
21060000	54	3.22222222222	5.40804156606	1.0
21080000	54	3.22222222222	5.33217580031	1.0
21100000	52	3.34615384615	5.49434889887	1.0
21120000	52	3.34615384615	5.53966333115	1.0
21140000	50	3.48	5.68239386175	1.0
21160000	53	3.28301886792	5.4231417424	1.0
21180000	57	3.05263157895	5.09702717839	1.0
21200000	56	3.10714285714	5.2870413392	1.0
21220000	49	3.55102040816	5.95582796208	1.0
21240000	55	3.16363636364	5.35219117869	1.0
21260000	53	3.28301886792	5.45782235408	1.0
21280000	54	3.22222222222	5.41830459566	1.0
21300000	56	3.10714285714	5.29041779146	1.0
21320000	53	3.28301886792	5.51627902509	1.0
21340000	54	3.22222222222	5.46933087744	1.0
21360000	55	3.16363636364	5.40963328068	1.0
21380000	56	3.10714285714	5.29041779146	1.0
21400000	57	3.05263157895	5.25297260082	1.0
21420000	55	3.16363636364	5.37253499118	1.0
21440000	53	3.28301886792	5.44744135366	1.0
21460000	55	3.16363636364	5.37253499118	1.0
21480000	56	3.10714285714	5.33746385544	1.0
21500000	57	3.05263157895	5.21946778436	1.0
21520000	55	3.16363636364	5.37253499118	1.0
21540000	53	3.28301886792	5.4543642159	1.0
21560000	57	3.05263157895	5.114208116	1.0
21580000	55	3.16363636364	5.32835856138	1.0
21600000	55	3.16363636364	5.37253499118	1.0
21620000	54	3.22222222222	5.45916377624	1.0
21640000	55	3.16363636364	5.37929916477	1.0
21660000	57	3.05263157895	5.18236230301	1.0
21680000	56	3.10714285714	5.34080843074	1.0
21700000	58	3.0	5.04462841665	1.0
21720000	59	2.94915254237	5.18610833099	1.0
21740000	57	3.05263157895	5.31274882639	1.0
21760000	57	3.05263157895	5.18912848928	1.0
21780000	55	3.16363636364	5.35558718065	1.0
21800000	56	3.10714285714	5.29379209016	1.0
21820000	55	3.16363636364	5.33176974325	1.0
21840000	58	3.0	5.0343646656	1.0
21860000	55	3.16363636364	5.31811188765	1.0
21880000	57	3.05263157895	5.29621199499	1.0
21900000	55	3.16363636364	5.30099008373	1.0
21920000	49	3.55102040816	5.72877172607	1.0
21940000	49	3.55102040816	5.99340189756	1.0
21960000	53	3.28301886792	5.49228398203	1.0
21980000	50	3.48	5.9472346515	1.0
22000000	50	3.48	5.86596965556	1.0
22020000	49	3.55102040816	5.99340189756	1.0
22040000	51	3.41176470588	5.50285655084	1.0
22060000	48	3.625	5.70681244946	1.0
22080000	50	3.48	5.49632604564	1.0
22100000	51	3.41176470588	5.4527434023	1.0
22120000	53	3.28301886792	5.34252204767	1.0
22140000	54	3.22222222222	5.2903359365	1.0
22160000	48	3.625	5.9428703783	1.0
22180000	48	3.625	5.87943095319	1.0
22200000	47	3.70212765957	6.05968503366	1.0
22220000	49	3.55102040816	5.87648799911	1.0
22240000	48	3.625	6.01949956392	1.0
22260000	49	3.55102040816	5.90074787543	1.0
22280000	48	3.625	6.01949956392	1.0
22300000	49	3.55102040816	5.82766528142	1.0
22320000	51	3.41176470588	5.46352062961	1.0
22340000	53	3.28301886792	5.43009558445	1.0
22360000	50	3.48	5.51449000362	1.0
22380000	53	3.28301886792	5.39173846886	1.0
22400000	55	3.16363636364	5.19357517905	1.0
22420000	53	3.28301886792	5.40920723969	1.0
22440000	56	3.10714285714	5.54101129059	1.0
22460000	56	3.10714285714	5.10839145576	1.0
22480000	56	3.10714285714	5.37081588451	1.0
22500000	52	3.34615384615	5.75086821333	1.0
22520000	50	3.48	5.90335497832	1.0
22540000	50	3.48	5.91012690219	1.0
22560000	51	3.41176470588	5.82818194028	1.0
22580000	56	3.10714285714	5.51840612156	1.0
22600000	55	3.16363636364	5.52601660368	1.0
22620000	55	3.16363636364	5.62062318241	1.0
22640000	57	3.05263157895	5.4977540953	1.0
22660000	58	3.0	5.11926718894	1.0
22680000	55	3.16363636364	5.66893812844	1.0
22700000	60	2.9	5.21120587452	1.0
22720000	59	2.94915254237	4.85527401106	1.0
22740000	57	3.05263157895	5.37185992369	1.0
22760000	55	3.16363636364	5.3215296378	1.0
22780000	56	3.10714285714	5.34749130577	1.0
22800000	52	3.34615384615	5.79085690279	1.0
22820000	55	3.16363636364	5.25275213185	1.0
22840000	59	2.94915254237	5.03689347634	1.0
22860000	59	2.94915254237	4.93491101637	1.0
22880000	56	3.10714285714	5.24635441939	1.0
22900000	52	3.34615384615	5.50134464467	1.0
22920000	54	3.22222222222	5.38057778347	1.0
22940000	53	3.28301886792	5.51627902509	1.0
22960000	55	3.16363636364	5.37253499118	1.0
22980000	56	3.10714285714	5.25315745674	1.0
23000000	57	3.05263157895	5.16540806164	1.0
23020000	56	3.10714285714	5.21563094193	1.0
23040000	57	3.05263157895	5.20263446299	1.0
23060000	56	3.10714285714	5.31063142408	1.0
23080000	56	3.10714285714	5.31399288748	1.0
23100000	56	3.10714285714	5.20191781746	1.0
23120000	58	3.0	5.12936105452	1.0
23140000	59	2.94915254237	5.07043183002	1.0
23160000	61	2.85245901639	4.83442595156	1.0
23180000	59	2.94915254237	5.02004027539	1.0
23200000	58	3.0	4.96539750813	1.0
23220000	53	3.28301886792	5.31774302561	1.0
23240000	57	3.05263157895	5.11763738194	1.0
23260000	53	3.28301886792	5.29997279627	1.0
23280000	55	3.16363636364	5.19007316944	1.0
23300000	52	3.34615384615	5.3847527455	1.0
23320000	54	3.22222222222	5.35297309798	1.0
23340000	51	3.41176470588	5.59122726921	1.0
23360000	55	3.16363636364	5.32835856138	1.0
23380000	53	3.28301886792	5.44050968232	1.0
23400000	54	3.22222222222	5.40804156606	1.0
23420000	52	3.34615384615	5.55353184706	1.0
23440000	51	3.41176470588	5.59473306444	1.0
23460000	57	3.05263157895	5.10046799584	1.0
23480000	54	3.22222222222	5.27280467454	1.0
23500000	54	3.22222222222	5.42854822236	1.0
23520000	50	3.48	5.91350995602	1.0
23540000	51	3.41176470588	5.86841485959	1.0
23560000	50	3.48	5.85914669555	1.0
23580000	53	3.28301886792	5.35663002512	1.0
23600000	52	3.34615384615	5.73076923077	1.0
23620000	51	3.41176470588	5.78428049176	1.0
23640000	52	3.34615384615	5.61893986505	1.0
23660000	53	3.28301886792	5.50258038437	1.0
23680000	50	3.48	5.90335497832	1.0
23700000	55	3.16363636364	5.27692622776	1.0
23720000	52	3.34615384615	5.55006796696	1.0
23740000	53	3.28301886792	5.51285755608	1.0
23760000	55	3.16363636364	5.32835856138	1.0
23780000	57	3.05263157895	5.1992612587	1.0
23800000	53	3.28301886792	5.40222650986	1.0
23820000	53	3.28301886792	5.49571825955	1.0
23840000	54	3.22222222222	5.40118871233	1.0
23860000	57	3.05263157895	5.11763738194	1.0
23880000	53	3.28301886792	5.4543642159	1.0
23900000	57	3.05263157895	5.26964512481	1.0
23920000	55	3.16363636364	5.5555496786	1.0
23940000	58	3.0	5.15952416945	1.0
23960000	57	3.05263157895	5.1992612587	1.0
23980000	58	3.0	5.1327212652	1.0
24000000	57	3.05263157895	5.25631133631	1.0
24020000	55	3.16363636364	5.33517874409	1.0
24040000	54	3.22222222222	5.29733219603	1.0
24060000	53	3.28301886792	5.50600823969	1.0
24080000	56	3.10714285714	5.31063142408	1.0
24100000	56	3.10714285714	5.24294959047	1.0
24120000	56	3.10714285714	5.29041779146	1.0
24140000	57	3.05263157895	5.20600548163	1.0
24160000	56	3.10714285714	5.28028195753	1.0
24180000	56	3.10714285714	5.31735222586	1.0
24200000	55	3.16363636364	5.26657948807	1.0
24220000	52	3.34615384615	5.47682043983	1.0
24240000	56	3.10714285714	5.10139536734	1.0
24260000	56	3.10714285714	5.10839145576	1.0
24280000	55	3.16363636364	5.19707482887	1.0
24300000	58	3.0	5.11926718894	1.0
24320000	56	3.10714285714	5.15016841413	1.0
24340000	53	3.28301886792	5.41269422847	1.0
24360000	54	3.22222222222	5.28333041243	1.0
24380000	54	3.22222222222	5.63608304577	1.0
24400000	53	3.28301886792	5.65143948432	1.0
24420000	53	3.28301886792	5.69467595941	1.0
24440000	54	3.22222222222	5.36334150495	1.0
24460000	54	3.22222222222	5.35297309798	1.0
24480000	58	3.0	5.07869111566	1.0
24500000	56	3.10714285714	5.33411718304	1.0
24520000	56	3.10714285714	5.32070944326	1.0
24540000	56	3.10714285714	5.28028195753	1.0
24560000	56	3.10714285714	5.24975704005	1.0
24580000	57	3.05263157895	5.2261859315	1.0
24600000	59	2.94915254237	4.86225074761	1.0
24620000	58	3.0	4.58257569496	1.0
24640000	59	2.94915254237	4.86225074761	1.0
24660000	57	3.05263157895	5.19250827612	1.0
24680000	54	3.22222222222	5.34258456897	1.0
24700000	57	3.05263157895	5.27297330363	1.0
24720000	59	2.94915254237	5.11038732425	1.0
24740000	57	3.05263157895	5.21946778436	1.0
24760000	59	2.94915254237	5.00990114187	1.0
24780000	54	3.22222222222	5.40461622534	1.0
24800000	57	3.05263157895	5.33252533122	1.0
24820000	61	2.85245901639	4.99125814677	1.0
24840000	59	2.94915254237	5.19590363037	1.0
24860000	56	3.10714285714	5.31735222586	1.0
24880000	56	3.10714285714	5.37746146771	1.0
24900000	56	3.10714285714	5.30726783164	1.0
24920000	56	3.10714285714	5.3674900074	1.0
24940000	52	3.34615384615	5.54313371307	1.0
24960000	53	3.28301886792	5.38823791861	1.0
24980000	53	3.28301886792	5.42661977728	1.0
25000000	52	3.34615384615	5.87656563553	1.0
25020000	52	3.34615384615	5.87656563553	1.0
25040000	51	3.41176470588	5.93155890163	1.0
25060000	55	3.16363636364	5.39280205919	1.0
25080000	51	3.41176470588	5.84162370185	1.0
25100000	49	3.55102040816	6.03412481012	1.0
25120000	51	3.41176470588	5.92163355373	1.0
25140000	53	3.28301886792	5.79973115347	1.0
25160000	52	3.34615384615	5.8041252418	1.0
25180000	55	3.16363636364	5.28381279816	1.0
25200000	58	3.0	5.21602305897	1.0
25220000	56	3.10714285714	5.32741753113	1.0
25240000	56	3.10714285714	5.33411718304	1.0
25260000	55	3.16363636364	5.37253499118	1.0
25280000	52	3.34615384615	5.49434889887	1.0
25300000	56	3.10714285714	5.24975704005	1.0
25320000	55	3.16363636364	5.25967035387	1.0
25340000	56	3.10714285714	5.23613329058	1.0
25360000	53	3.28301886792	5.42661977728	1.0
25380000	54	3.22222222222	5.30431922768	1.0
25400000	59	2.94915254237	4.99974144692	1.0
25420000	58	3.0	4.92355352468	1.0
25440000	60	2.9	4.85352105864	1.0
25460000	59	2.94915254237	4.99295683197	1.0
25480000	62	2.8064516129	4.89185864037	1.0
25500000	64	2.71875	4.68531198935	1.0
25520000	62	2.8064516129	4.90174001258	1.0
25540000	62	2.8064516129	4.95410780899	1.0
25560000	59	2.94915254237	5.04025735425	1.0
25580000	60	2.9	5.0652410275	1.0
25600000	56	3.10714285714	5.23272181097	1.0
25620000	57	3.05263157895	5.26964512481	1.0
25640000	58	3.0	5.21932747683	1.0
25660000	56	3.10714285714	5.25655567373	1.0
25680000	56	3.10714285714	5.31063142408	1.0
25700000	58	3.0	5.04462841665	1.0
25720000	59	2.94915254237	5.05704317981	1.0
25740000	55	3.16363636364	5.33517874409	1.0
25760000	54	3.22222222222	5.3874568544	1.0
25780000	54	3.22222222222	5.3874568544	1.0
25800000	57	3.05263157895	5.23624699078	1.0
25820000	61	2.85245901639	5.00437862563	1.0
25840000	56	3.10714285714	5.22930810579	1.0
25860000	57	3.05263157895	5.06941656435	1.0
25880000	57	3.05263157895	5.16880335886	1.0
25900000	56	3.10714285714	5.26334552566	1.0
25920000	57	3.05263157895	5.21946778436	1.0
25940000	55	3.16363636364	5.29069040473	1.0
25960000	57	3.05263157895	5.12791141996	1.0
25980000	53	3.28301886792	5.49571825955	1.0
26000000	53	3.28301886792	5.44397662123	1.0
26020000	57	3.05263157895	5.26964512481	1.0
26040000	54	3.22222222222	5.40461622534	1.0
26060000	55	3.16363636364	5.37929916477	1.0
26080000	58	3.0	4.92005046231	1.0
26100000	57	3.05263157895	5.23289545368	1.0
26120000	58	3.0	5.08208482878	1.0
26140000	57	3.05263157895	5.24628875553	1.0
26160000	57	3.05263157895	5.16201053117	1.0
26180000	57	3.05263157895	5.23959638405	1.0
26200000	52	3.34615384615	5.48383854678	1.0
26220000	57	3.05263157895	5.26631484267	1.0
26240000	56	3.10714285714	5.33411718304	1.0
26260000	52	3.34615384615	5.54313371307	1.0
26280000	53	3.28301886792	5.44744135366	1.0
26300000	53	3.28301886792	5.44744135366	1.0
26320000	57	3.05263157895	5.10390649364	1.0
26340000	60	2.9	5.07510262622	1.0
26360000	58	3.0	5.21932747683	1.0
26380000	56	3.10714285714	5.26673716908	1.0
26400000	52	3.34615384615	5.55353184706	1.0
26420000	57	3.05263157895	5.1958858645	1.0
26440000	54	3.22222222222	5.32522531837	1.0
26460000	57	3.05263157895	5.1958858645	1.0
26480000	56	3.10714285714	5.24294959047	1.0
26500000	57	3.05263157895	5.04860951026	1.0
26520000	56	3.10714285714	5.17093032327	1.0
26540000	55	3.16363636364	5.30441886583	1.0
26560000	53	3.28301886792	5.51627902509	1.0
26580000	53	3.28301886792	5.46127830254	1.0
26600000	51	3.41176470588	5.59473306444	1.0
26620000	55	3.16363636364	5.28037063563	1.0
26640000	54	3.22222222222	5.40804156606	1.0
26660000	56	3.10714285714	5.24975704005	1.0
26680000	56	3.10714285714	5.33411718304	1.0
26700000	54	3.22222222222	5.41146473862	1.0
26720000	57	3.05263157895	5.27297330363	1.0
26740000	55	3.16363636364	5.35219117869	1.0
26760000	56	3.10714285714	5.29379209016	1.0
26780000	52	3.34615384615	5.556993568	1.0
26800000	52	3.34615384615	5.556993568	1.0
26820000	57	3.05263157895	5.06595465668	1.0
26840000	56	3.10714285714	5.2870413392	1.0
26860000	56	3.10714285714	5.22930810579	1.0
26880000	55	3.16363636364	5.28037063563	1.0
26900000	56	3.10714285714	5.22930810579	1.0
26920000	55	3.16363636364	5.28037063563	1.0
26940000	55	3.16363636364	5.24928960168	1.0
26960000	55	3.16363636364	5.29069040473	1.0
26980000	54	3.22222222222	5.34258456897	1.0
27000000	53	3.28301886792	5.51285755608	1.0
27020000	49	3.55102040816	6.03074173693	1.0
27040000	49	3.55102040816	6.03074173693	1.0
27060000	54	3.22222222222	5.61303597347	1.0
27080000	52	3.34615384615	5.81736331823	1.0
27100000	53	3.28301886792	5.66144643992	1.0
27120000	52	3.34615384615	5.71733065534	1.0
27140000	52	3.34615384615	5.71059950842	1.0
27160000	50	3.48	5.90335497832	1.0
27180000	55	3.16363636364	5.54244329569	1.0
27200000	51	3.41176470588	5.84833299724	1.0
27220000	52	3.34615384615	5.77089719523	1.0
27240000	51	3.41176470588	5.85168476021	1.0
27260000	55	3.16363636364	5.31811188765	1.0
27280000	57	3.05263157895	5.1518044961	1.0
27300000	59	2.94915254237	5.15989662495	1.0
27320000	57	3.05263157895	5.1992612587	1.0
27340000	57	3.05263157895	5.20263446299	1.0
27360000	53	3.28301886792	5.45090388381	1.0
27380000	57	3.05263157895	5.11763738194	1.0
27400000	54	3.22222222222	5.41488574712	1.0
27420000	55	3.16363636364	5.4297618778	1.0
27440000	55	3.16363636364	5.38605484347	1.0
27460000	56	3.10714285714	5.34080843074	1.0
27480000	56	3.10714285714	5.39403960546	1.0
27500000	56	3.10714285714	5.33411718304	1.0
27520000	56	3.10714285714	5.32070944326	1.0
27540000	59	2.94915254237	5.10042779467	1.0
27560000	59	2.94915254237	5.08378522001	1.0
27580000	59	2.94915254237	5.19264058365	1.0
27600000	56	3.10714285714	5.20191781746	1.0
27620000	54	3.22222222222	5.41488574712	1.0
27640000	55	3.16363636364	5.29755908239	1.0
27660000	54	3.22222222222	5.47609845793	1.0
27680000	54	3.22222222222	5.61963049618	1.0
27700000	54	3.22222222222	5.63608304577	1.0
27720000	53	3.28301886792	5.67476159749	1.0
27740000	52	3.34615384615	5.81405662493	1.0
27760000	52	3.34615384615	5.71396607306	1.0
27780000	52	3.34615384615	5.74752326386	1.0
27800000	51	3.41176470588	5.80796096847	1.0
27820000	53	3.28301886792	5.44397662123	1.0
27840000	54	3.22222222222	5.41488574712	1.0
27860000	54	3.22222222222	5.36679318921	1.0
27880000	56	3.10714285714	5.34080843074	1.0
27900000	57	3.05263157895	5.29952348944	1.0
27920000	57	3.05263157895	5.29952348944	1.0
27940000	55	3.16363636364	5.4297618778	1.0
27960000	55	3.16363636364	5.4297618778	1.0
27980000	55	3.16363636364	5.4062712284	1.0
28000000	52	3.34615384615	5.49784788449	1.0
28020000	58	3.0	5.14948942899	1.0
28040000	60	2.9	5.09476855869	1.0
28060000	54	3.22222222222	5.46933087744	1.0
28080000	57	3.05263157895	5.21610546602	1.0
28100000	54	3.22222222222	5.46255491257	1.0
28120000	59	2.94915254237	5.1302483794	1.0
28140000	57	3.05263157895	5.24628875553	1.0
28160000	53	3.28301886792	5.51627902509	1.0
28180000	54	3.22222222222	5.40804156606	1.0
28200000	54	3.22222222222	5.41488574712	1.0
28220000	57	3.05263157895	5.23624699078	1.0
28240000	56	3.10714285714	5.27689901981	1.0
28260000	58	3.0	5.13943509575	1.0
28280000	64	2.71875	4.71523047554	1.0
28300000	63	2.7619047619	4.93035394497	1.0
28320000	62	2.8064516129	4.92471944404	1.0
28340000	62	2.8064516129	4.90831654235	1.0
28360000	59	2.94915254237	5.11370285693	1.0
28380000	57	3.05263157895	5.18236230301	1.0
28400000	60	2.9	5.07181755718	1.0
28420000	62	2.8064516129	5.00592780765	1.0
28440000	60	2.9	5.06853035899	1.0
28460000	63	2.7619047619	4.79323029797	1.0
28480000	63	2.7619047619	4.7599996189	1.0
28500000	62	2.8064516129	4.80536900559	1.0
28520000	58	3.0	5.18618855463	1.0
28540000	62	2.8064516129	4.7851878639	1.0
28560000	57	3.05263157895	5.21274097893	1.0
28580000	57	3.05263157895	5.22954176863	1.0
28600000	58	3.0	5.18951196961	1.0
28620000	56	3.10714285714	5.21563094193	1.0
28640000	59	2.94915254237	5.02341543889	1.0
28660000	55	3.16363636364	5.3249451943	1.0
28680000	54	3.22222222222	5.42513582921	1.0
28700000	56	3.10714285714	5.24294959047	1.0
28720000	56	3.10714285714	5.29041779146	1.0
28740000	53	3.28301886792	5.45090388381	1.0
28760000	54	3.22222222222	5.31478255249	1.0
28780000	55	3.16363636364	4.95346944112	1.0
28800000	52	3.34615384615	5.55353184706	1.0
28820000	55	3.16363636364	5.4297618778	1.0
28840000	53	3.28301886792	4.81498195882	1.0
28860000	54	3.22222222222	4.66137265853	1.0
28880000	55	3.16363636364	5.3215296378	1.0
28900000	56	3.10714285714	5.33746385544	1.0
28920000	53	3.28301886792	5.41269422847	1.0
28940000	53	3.28301886792	5.41269422847	1.0
28960000	54	3.22222222222	5.43536658162	1.0
28980000	52	3.34615384615	5.61893986505	1.0
29000000	52	3.34615384615	5.73747671483	1.0
29020000	51	3.41176470588	5.86841485959	1.0
29040000	53	3.28301886792	5.68472749879	1.0
29060000	58	3.0	5.15952416945	1.0
29080000	56	3.10714285714	5.23272181097	1.0
29100000	56	3.10714285714	5.23272181097	1.0
29120000	59	2.94915254237	5.01666284112	1.0
29140000	55	3.16363636364	5.37253499118	1.0
29160000	55	3.16363636364	5.29755908239	1.0
29180000	54	3.22222222222	5.41830459566	1.0
29200000	56	3.10714285714	5.25315745674	1.0
29220000	54	3.22222222222	5.39432715286	1.0
29240000	55	3.16363636364	5.29755908239	1.0
29260000	57	3.05263157895	5.114208116	1.0
29280000	58	3.0	5.09225239779	1.0
29300000	57	3.05263157895	5.12791141996	1.0
29320000	56	3.10714285714	5.2122060432	1.0
29340000	58	3.0	5.13607927751	1.0
29360000	59	2.94915254237	4.93147527971	1.0
29380000	59	2.94915254237	5.0436189886	1.0
29400000	57	3.05263157895	5.12791141996	1.0
29420000	59	2.94915254237	4.92803714772	1.0
29440000	56	3.10714285714	5.12932246789	1.0
29460000	58	3.0	4.99309868546	1.0
29480000	57	3.05263157895	5.05555470999	1.0
29500000	56	3.10714285714	5.13628051717	1.0
29520000	60	2.9	4.85008590989	1.0
29540000	55	3.16363636364	5.28725271973	1.0
29560000	59	2.94915254237	5.08045016294	1.0
29580000	62	2.8064516129	4.82880707127	1.0
29600000	57	3.05263157895	5.12106435151	1.0
29620000	57	3.05263157895	5.1449892252	1.0
29640000	54	3.22222222222	5.41488574712	1.0
29660000	52	3.34615384615	5.76422860068	1.0
29680000	54	3.22222222222	5.63608304577	1.0
29700000	49	3.55102040816	5.945539314	1.0
29720000	52	3.34615384615	5.71733065534	1.0
29740000	52	3.34615384615	5.71733065534	1.0
29760000	51	3.41176470588	5.85168476021	1.0
29780000	55	3.16363636364	5.58818115267	1.0
29800000	51	3.41176470588	5.85168476021	1.0
29820000	51	3.41176470588	5.8147091057	1.0
29840000	51	3.41176470588	5.76390550666	1.0
29860000	54	3.22222222222	5.60312963694	1.0
29880000	56	3.10714285714	5.20877889251	1.0
29900000	52	3.34615384615	5.56045313381	1.0
29920000	48	3.625	6.02295954383	1.0
29940000	48	3.625	6.06775974585	1.0
29960000	57	3.05263157895	5.12106435151	1.0
29980000	55	3.16363636364	5.28037063563	1.0
30000000	54	3.22222222222	5.31478255249	1.0
30020000	56	3.10714285714	5.08737432779	1.0
30040000	55	3.16363636364	5.31811188765	1.0
30060000	58	3.0	5.07869111566	1.0
30080000	57	3.05263157895	5.0935840366	1.0
30100000	57	3.05263157895	5.15520875284	1.0
30120000	56	3.10714285714	5.18816844722	1.0
30140000	56	3.10714285714	5.15709833776	1.0
30160000	56	3.10714285714	5.33411718304	1.0
30180000	55	3.16363636364	5.29069040473	1.0
30200000	58	3.0	5.1327212652	1.0
30220000	55	3.16363636364	5.31811188765	1.0
30240000	55	3.16363636364	5.24235768043	1.0
30260000	53	3.28301886792	5.45090388381	1.0
30280000	55	3.16363636364	5.30099008373	1.0
30300000	53	3.28301886792	5.40222650986	1.0
30320000	54	3.22222222222	5.41488574712	1.0
30340000	56	3.10714285714	5.32741753113	1.0
30360000	55	3.16363636364	5.38605484347	1.0
30380000	55	3.16363636364	5.37253499118	1.0
30400000	57	3.05263157895	5.21610546602	1.0
30420000	56	3.10714285714	5.28028195753	1.0
30440000	55	3.16363636364	5.37253499118	1.0
30460000	55	3.16363636364	5.33176974325	1.0
30480000	54	3.22222222222	5.36679318921	1.0
30500000	54	3.22222222222	4.85976171747	1.0
30520000	57	3.05263157895	5.27962336719	1.0
30540000	58	3.0	5.28498197563	1.0
30560000	55	3.16363636364	5.27692622776	1.0
30580000	56	3.10714285714	5.33411718304	1.0
30600000	59	2.94915254237	5.17301907985	1.0
30620000	57	3.05263157895	5.05902373437	1.0
30640000	56	3.10714285714	5.30390210609	1.0
30660000	53	3.28301886792	5.39173846886	1.0
30680000	55	3.16363636364	5.31469193964	1.0
30700000	57	3.05263157895	5.16201053117	1.0
30720000	56	3.10714285714	5.24635441939	1.0
30740000	54	3.22222222222	5.41146473862	1.0
30760000	56	3.10714285714	5.12583990131	1.0
30780000	54	3.22222222222	5.32522531837	1.0
30800000	58	3.0	4.99309868546	1.0
30820000	58	3.0	5.03778823938	1.0
30840000	56	3.10714285714	5.19848388416	1.0
30860000	55	3.16363636364	5.41299324476	1.0
30880000	55	3.16363636364	5.29069040473	1.0
30900000	56	3.10714285714	5.20877889251	1.0
30920000	57	3.05263157895	5.17897589494	1.0
30940000	53	3.28301886792	5.45090388381	1.0
30960000	53	3.28301886792	5.40222650986	1.0
30980000	51	3.41176470588	5.57366521641	1.0
31000000	57	3.05263157895	5.23289545368	1.0
31020000	56	3.10714285714	5.28028195753	1.0
31040000	56	3.10714285714	5.22930810579	1.0
31060000	54	3.22222222222	5.40804156606	1.0
31080000	56	3.10714285714	5.15363454075	1.0
31100000	55	3.16363636364	5.33858556809	1.0
31120000	54	3.22222222222	5.43195847181	1.0
31140000	53	3.28301886792	5.51627902509	1.0
31160000	55	3.16363636364	5.37929916477	1.0
31180000	58	3.0	5.13943509575	1.0
31200000	58	3.0	5.16286474874	1.0
31220000	53	3.28301886792	5.39523674788	1.0
31240000	51	3.41176470588	5.52419445139	1.0
31260000	56	3.10714285714	5.25655567373	1.0
31280000	54	3.22222222222	5.32870169257	1.0
31300000	52	3.34615384615	5.49434889887	1.0
31320000	57	3.05263157895	5.18912848928	1.0
31340000	52	3.34615384615	5.55353184706	1.0
31360000	52	3.34615384615	5.53619077381	1.0
31380000	55	3.16363636364	5.32835856138	1.0
31400000	57	3.05263157895	5.26298245322	1.0
31420000	56	3.10714285714	5.25315745674	1.0
31440000	55	3.16363636364	5.30441886583	1.0
31460000	56	3.10714285714	5.25655567373	1.0
31480000	57	3.05263157895	5.12791141996	1.0
31500000	58	3.0	5.03778823938	1.0
31520000	59	2.94915254237	5.00651686767	1.0
31540000	60	2.9	5.05206228518	1.0
31560000	57	3.05263157895	5.14157820208	1.0
31580000	60	2.9	5.06853035899	1.0
31600000	59	2.94915254237	5.02341543889	1.0
31620000	58	3.0	5.03093876206	1.0
31640000	54	3.22222222222	5.3391172341	1.0
31660000	52	3.34615384615	5.50134464467	1.0
31680000	53	3.28301886792	5.45782235408	1.0
31700000	54	3.22222222222	5.40461622534	1.0
31720000	55	3.16363636364	5.25275213185	1.0
31740000	56	3.10714285714	5.27351391196	1.0
31760000	52	3.34615384615	5.49434889887	1.0
31780000	54	3.22222222222	5.40118871233	1.0
31800000	54	3.22222222222	5.34604965499	1.0
31820000	55	3.16363636364	5.37929916477	1.0
31840000	55	3.16363636364	5.30099008373	1.0
31860000	57	3.05263157895	5.12791141996	1.0
31880000	56	3.10714285714	5.19848388416	1.0
31900000	60	2.9	4.82942370613	1.0
31920000	57	3.05263157895	5.10390649364	1.0
31940000	60	2.9	4.92510575183	1.0
31960000	54	3.22222222222	5.41146473862	1.0
31980000	54	3.22222222222	5.33564764602	1.0
32000000	55	3.16363636364	5.17252755646	1.0
32020000	55	3.16363636364	5.2700306584	1.0
32040000	55	3.16363636364	5.41970692386	1.0
32060000	53	3.28301886792	5.50943396226	1.0
32080000	55	3.16363636364	5.34539270218	1.0
32100000	55	3.16363636364	5.23541658102	1.0
32120000	54	3.22222222222	5.35643146364	1.0
32140000	56	3.10714285714	5.32741753113	1.0
32160000	56	3.10714285714	5.33746385544	1.0
32180000	55	3.16363636364	5.37253499118	1.0
32200000	58	3.0	5.20609722113	1.0
32220000	55	3.16363636364	5.37591814184	1.0
32240000	57	3.05263157895	5.20600548163	1.0
32260000	54	3.22222222222	5.40461622534	1.0
32280000	54	3.22222222222	5.41488574712	1.0
32300000	54	3.22222222222	5.42172128834	1.0
32320000	55	3.16363636364	5.32835856138	1.0
32340000	53	3.28301886792	5.37070094329	1.0
32360000	53	3.28301886792	5.4543642159	1.0
32380000	55	3.16363636364	5.36914970876	1.0
32400000	56	3.10714285714	5.22930810579	1.0
32420000	53	3.28301886792	5.51969837326	1.0
32440000	55	3.16363636364	5.33176974325	1.0
32460000	54	3.22222222222	5.42172128834	1.0
32480000	53	3.28301886792	5.45782235408	1.0
32500000	52	3.34615384615	5.556993568	1.0
32520000	54	3.22222222222	5.39432715286	1.0
32540000	56	3.10714285714	5.24294959047	1.0
32560000	53	3.28301886792	5.4057180016	1.0
32580000	54	3.22222222222	5.31826575279	1.0
32600000	56	3.10714285714	5.25655567373	1.0
32620000	54	3.22222222222	5.39775902288	1.0
32640000	57	3.05263157895	5.06941656435	1.0
32660000	54	3.22222222222	5.30431922768	1.0
32680000	56	3.10714285714	5.32741753113	1.0
32700000	55	3.16363636364	5.4297618778	1.0
32720000	54	3.22222222222	5.40118871233	1.0
32740000	52	3.34615384615	5.72405388684	1.0
32760000	51	3.41176470588	5.7468711712	1.0
32780000	53	3.28301886792	5.48884755575	1.0
32800000	52	3.34615384615	5.74752326386	1.0
32820000	54	3.22222222222	5.4929809308	1.0
32840000	55	3.16363636364	5.31469193964	1.0
32860000	57	3.05263157895	5.2261859315	1.0
32880000	56	3.10714285714	5.23613329058	1.0
32900000	55	3.16363636364	5.35558718065	1.0
32920000	54	3.22222222222	5.61303597347	1.0
32940000	55	3.16363636364	5.4297618778	1.0
32960000	55	3.16363636364	5.50623988634	1.0
32980000	52	3.34615384615	5.6598607464	1.0
33000000	55	3.16363636364	5.23888828028	1.0
33020000	53	3.28301886792	5.46127830254	1.0
33040000	54	3.22222222222	5.37368990637	1.0
33060000	55	3.16363636364	5.17604143711	1.0
33080000	56	3.10714285714	5.25315745674	1.0
33100000	51	3.41176470588	5.58420907591	1.0
33120000	52	3.34615384615	5.43452147559	1.0
33140000	48	3.625	6.12244844813	1.0
33160000	50	3.48	5.95731483136	1.0
33180000	54	3.22222222222	5.39432715286	1.0
33200000	55	3.16363636364	5.53587846807	1.0
33220000	57	3.05263157895	5.41090858094	1.0
33240000	52	3.34615384615	5.13616369626	1.0
33260000	55	3.16363636364	4.90922558738	1.0
33280000	50	3.48	5.8999661016	1.0
33300000	51	3.41176470588	5.80120498162	1.0
33320000	50	3.48	5.88299243583	1.0
33340000	50	3.48	5.88299243583	1.0
33360000	52	3.34615384615	5.78753506514	1.0
33380000	56	3.10714285714	5.53133467305	1.0
33400000	54	3.22222222222	5.52994095028	1.0
33420000	55	3.16363636364	5.24928960168	1.0
33440000	54	3.22222222222	5.46933087744	1.0
33460000	59	2.94915254237	5.03352735037	1.0
33480000	57	3.05263157895	5.25964795244	1.0
33500000	54	3.22222222222	5.43877255579	1.0
33520000	56	3.10714285714	5.3674900074	1.0
33540000	57	3.05263157895	5.2762993831	1.0
33560000	54	3.22222222222	5.39432715286	1.0
33580000	55	3.16363636364	5.6753490445	1.0
33600000	51	3.41176470588	5.85503460444	1.0
33620000	52	3.34615384615	5.79749486809	1.0
33640000	58	3.0	5.17287354279	1.0
33660000	60	2.9	5.01896403653	1.0
33680000	59	2.94915254237	4.99635029106	1.0
33700000	57	3.05263157895	5.02771634754	1.0
33720000	60	2.9	4.91833305094	1.0
33740000	61	2.85245901639	4.89173295779	1.0
33760000	58	3.0	5.0	1.0
33780000	62	2.8064516129	4.64493727058	1.0
33800000	59	2.94915254237	4.98616298527	1.0
33820000	61	2.85245901639	4.68634593426	1.0
33840000	60	2.9	4.90815647672	1.0
33860000	59	2.94915254237	5.03689347634	1.0
33880000	58	3.0	5.04462841665	1.0
33900000	57	3.05263157895	5.14157820208	1.0
33920000	55	3.16363636364	5.3112697895	1.0
33940000	54	3.22222222222	5.31478255249	1.0
33960000	58	3.0	5.14614016722	1.0
33980000	56	3.10714285714	5.25995169529	1.0
34000000	56	3.10714285714	5.32070944326	1.0
34020000	58	3.0	5.10239970589	1.0
34040000	50	3.48	5.63645278522	1.0
34060000	50	3.48	5.657702714	1.0
34080000	47	3.70212765957	6.16412024962	1.0
34100000	46	3.78260869565	6.20978555773	1.0
34120000	45	3.86666666667	6.19175078453	1.0
34140000	46	3.78260869565	6.06096937102	1.0
34160000	45	3.86666666667	6.09772270788	1.0
34180000	44	3.95454545455	6.45598575479	1.0
34200000	44	3.95454545455	6.34233447648	1.0
34220000	46	3.78260869565	6.12164031541	1.0
34240000	48	3.625	6.0608889612	1.0
34260000	50	3.48	5.64	1.0
34280000	50	3.48	5.64708774502	1.0
34300000	52	3.34615384615	5.5949311379	1.0
34320000	50	3.48	5.73843184154	1.0
34340000	51	3.41176470588	5.55604765218	1.0
34360000	50	3.48	5.85573223432	1.0
34380000	51	3.41176470588	5.6609306745	1.0
34400000	53	3.28301886792	5.35663002512	1.0
34420000	52	3.34615384615	5.56045313381	1.0
34440000	51	3.41176470588	5.57014616131	1.0
34460000	51	3.41176470588	5.58420907591	1.0
34480000	49	3.55102040816	5.78548932363	1.0
34500000	46	3.78260869565	6.08245174923	1.0
34520000	44	3.95454545455	6.2847381715	1.0
34540000	45	3.86666666667	6.2096698785	1.0
34560000	49	3.55102040816	5.52936954184	1.0
34580000	48	3.625	5.73594296229	1.0
34600000	49	3.55102040816	5.71093196044	1.0
34620000	51	3.41176470588	5.57718205108	1.0
34640000	53	3.28301886792	5.52311560451	1.0
34660000	54	3.22222222222	5.42513582921	1.0
34680000	57	3.05263157895	5.18236230301	1.0
34700000	57	3.05263157895	5.23624699078	1.0
34720000	59	2.94915254237	4.99635029106	1.0
34740000	58	3.0	5.05145933165	1.0
34760000	58	3.0	5.06849634235	1.0
34780000	62	2.8064516129	4.52533623658	1.0
34800000	61	2.85245901639	4.90511965922	1.0
34820000	56	3.10714285714	5.29041779146	1.0
34840000	55	3.16363636364	5.33517874409	1.0
34860000	57	3.05263157895	5.2429436376	1.0
34880000	59	2.94915254237	5.07377347227	1.0
34900000	59	2.94915254237	5.02678833618	1.0
34920000	59	2.94915254237	4.97254744526	1.0
34940000	58	3.0	4.96539750813	1.0
34960000	59	2.94915254237	4.94177532367	1.0
34980000	57	3.05263157895	4.96804191238	1.0
35000000	56	3.10714285714	5.16055980985	1.0
35020000	57	3.05263157895	5.16201053117	1.0
35040000	59	2.94915254237	5.02678833618	1.0
35060000	56	3.10714285714	5.23272181097	1.0
35080000	56	3.10714285714	5.25995169529	1.0
35100000	56	3.10714285714	5.30390210609	1.0
35120000	54	3.22222222222	5.44897770455	1.0
35140000	57	3.05263157895	5.22954176863	1.0
35160000	53	3.28301886792	5.43356916817	1.0
35180000	56	3.10714285714	5.01312054024	1.0
35200000	63	2.7619047619	4.63839834739	1.0
35220000	61	2.85245901639	4.60162503575	1.0
35240000	56	3.10714285714	5.23272181097	1.0
35260000	60	2.9	5.04876222455	1.0
35280000	60	2.9	5.16300945832	1.0
35300000	59	2.94915254237	5.11038732425	1.0
35320000	59	2.94915254237	5.09710362692	1.0
35340000	61	2.85245901639	4.97480888693	1.0
35360000	60	2.9	5.07181755718	1.0
35380000	60	2.9	4.99899989998	1.0
35400000	59	2.94915254237	5.11038732425	1.0
35420000	57	3.05263157895	5.31934916422	1.0
35440000	57	3.05263157895	5.27297330363	1.0
35460000	60	2.9	5.05206228518	1.0
35480000	59	2.94915254237	5.07377347227	1.0
35500000	62	2.8064516129	4.77168635126	1.0
35520000	62	2.8064516129	4.87534518109	1.0
35540000	57	3.05263157895	5.24628875553	1.0
35560000	57	3.05263157895	5.2261859315	1.0
35580000	56	3.10714285714	5.27689901981	1.0
35600000	50	3.48	5.93039627681	1.0
35620000	50	3.48	5.88299243583	1.0
35640000	52	3.34615384615	5.77422860444	1.0
35660000	50	3.48	5.93713735735	1.0
35680000	51	3.41176470588	5.61921238842	1.0
35700000	52	3.34615384615	5.79749486809	1.0
35720000	56	3.10714285714	5.27012662978	1.0
35740000	58	3.0	5.1528365138	1.0
35760000	59	2.94915254237	5.06708798401	1.0
35780000	59	2.94915254237	5.03352735037	1.0
35800000	61	2.85245901639	4.89508306523	1.0
35820000	58	3.0	5.16620316794	1.0
35840000	60	2.9	4.99566478726	1.0
35860000	57	3.05263157895	5.2762993831	1.0
35880000	58	3.0	5.14614016722	1.0
35900000	59	2.94915254237	5.17301907985	1.0
35920000	58	3.0	5.20940793512	1.0
35940000	53	3.28301886792	5.48884755575	1.0
35960000	55	3.16363636364	5.36237273251	1.0
35980000	56	3.10714285714	5.22589217068	1.0
36000000	61	2.85245901639	5.02399509754	1.0
36020000	58	3.0	5.06509352468	1.0
36040000	58	3.0	5.14614016722	1.0
36060000	56	3.10714285714	5.21563094193	1.0
36080000	55	3.16363636364	5.30099008373	1.0
36100000	54	3.22222222222	5.39089309809	1.0
36120000	58	3.0	5.22922820177	1.0
36140000	59	2.94915254237	5.15989662495	1.0
36160000	60	2.9	5.07181755718	1.0
36180000	58	3.0	5.24897362709	1.0
36200000	54	3.22222222222	5.35643146364	1.0
36220000	54	3.22222222222	5.36334150495	1.0
36240000	53	3.28301886792	5.44050968232	1.0
36260000	54	3.22222222222	5.41146473862	1.0
36280000	54	3.22222222222	5.39432715286	1.0
36300000	57	3.05263157895	5.12791141996	1.0
36320000	57	3.05263157895	5.10046799584	1.0
36340000	58	3.0	5.02064702521	1.0
36360000	57	3.05263157895	5.10734267649	1.0
36380000	57	3.05263157895	5.18574649969	1.0
36400000	55	3.16363636364	5.37253499118	1.0
36420000	55	3.16363636364	5.31811188765	1.0
36440000	55	3.16363636364	5.37253499118	1.0
36460000	56	3.10714285714	5.20877889251	1.0
36480000	57	3.05263157895	5.01723713944	1.0
36500000	55	3.16363636364	5.17604143711	1.0
36520000	57	3.05263157895	5.14839798838	1.0
36540000	55	3.16363636364	5.14433010521	1.0
36560000	53	3.28301886792	5.21383268468	1.0
36580000	55	3.16363636364	5.23541658102	1.0
36600000	56	3.10714285714	5.14322915321	1.0
36620000	51	3.41176470588	5.53837404677	1.0
36640000	48	3.625	5.99174779732	1.0
36660000	51	3.41176470588	5.56310137296	1.0
36680000	51	3.41176470588	5.75709782071	1.0
36700000	53	3.28301886792	5.74087416422	1.0
36720000	54	3.22222222222	5.62621728941	1.0
36740000	53	3.28301886792	5.70129862231	1.0
36760000	52	3.34615384615	5.76422860068	1.0
36780000	53	3.28301886792	5.71452092279	1.0
36800000	54	3.22222222222	5.67537457294	1.0
36820000	52	3.34615384615	5.75086821333	1.0
36840000	51	3.41176470588	5.85838253321	1.0
36860000	55	3.16363636364	5.46647181001	1.0
36880000	52	3.34615384615	5.69373682683	1.0
36900000	51	3.41176470588	5.84162370185	1.0
36920000	53	3.28301886792	5.74087416422	1.0
36940000	50	3.48	5.91012690219	1.0
36960000	53	3.28301886792	5.51969837326	1.0
36980000	51	3.41176470588	5.82481665314	1.0
37000000	50	3.48	5.90674191073	1.0
37020000	51	3.41176470588	5.8147091057	1.0
37040000	54	3.22222222222	5.5131716578	1.0
37060000	55	3.16363636364	5.52272540217	1.0
37080000	52	3.34615384615	5.77422860444	1.0
37100000	53	3.28301886792	5.51285755608	1.0
37120000	55	3.16363636364	5.29755908239	1.0
37140000	57	3.05263157895	5.2928984287	1.0
37160000	58	3.0	5.12936105452	1.0
37180000	60	2.9	5.06194955855	1.0
37200000	56	3.10714285714	5.23613329058	1.0
37220000	54	3.22222222222	5.36679318921	1.0
37240000	55	3.16363636364	5.32835856138	1.0
37260000	59	2.94915254237	5.11701624133	1.0
37280000	59	2.94915254237	5.08045016294	1.0
37300000	57	3.05263157895	5.19250827612	1.0
37320000	57	3.05263157895	5.11077654906	1.0
37340000	58	3.0	5.14614016722	1.0
37360000	56	3.10714285714	5.26673716908	1.0
37380000	54	3.22222222222	5.41830459566	1.0
37400000	55	3.16363636364	5.29755908239	1.0
37420000	55	3.16363636364	5.29755908239	1.0
37440000	54	3.22222222222	5.40804156606	1.0
37460000	51	3.41176470588	5.52064386195	1.0
37480000	55	3.16363636364	5.37929916477	1.0
37500000	54	3.22222222222	5.40804156606	1.0
37520000	55	3.16363636364	5.3112697895	1.0
37540000	53	3.28301886792	5.54017014414	1.0
37560000	53	3.28301886792	5.38122998667	1.0
37580000	53	3.28301886792	5.36718667211	1.0
37600000	54	3.22222222222	5.36334150495	1.0
37620000	56	3.10714285714	5.19504768103	1.0
37640000	53	3.28301886792	5.37772259608	1.0
37660000	52	3.34615384615	5.49784788449	1.0
37680000	54	3.22222222222	5.40804156606	1.0
37700000	54	3.22222222222	5.33217580031	1.0
37720000	56	3.10714285714	5.15709833776	1.0
37740000	54	3.22222222222	5.40804156606	1.0
37760000	57	3.05263157895	5.27297330363	1.0
37780000	54	3.22222222222	5.41830459566	1.0
37800000	55	3.16363636364	5.37253499118	1.0
37820000	59	2.94915254237	5.1302483794	1.0
37840000	55	3.16363636364	5.33858556809	1.0
37860000	57	3.05263157895	5.25631133631	1.0
37880000	57	3.05263157895	5.25631133631	1.0
37900000	57	3.05263157895	5.24628875553	1.0
37920000	56	3.10714285714	5.24975704005	1.0
37940000	58	3.0	5.027510524	1.0
37960000	55	3.16363636364	5.35219117869	1.0
37980000	56	3.10714285714	5.27351391196	1.0
38000000	51	3.41176470588	5.49929218472	1.0
38020000	53	3.28301886792	5.41966147551	1.0
38040000	55	3.16363636364	5.36914970876	1.0
38060000	52	3.34615384615	5.55006796696	1.0
38080000	57	3.05263157895	5.07287610948	1.0
38100000	55	3.16363636364	5.36914970876	1.0
38120000	53	3.28301886792	5.4543642159	1.0
38140000	51	3.41176470588	5.5312887928	1.0
38160000	51	3.41176470588	5.59122726921	1.0
38180000	54	3.22222222222	5.34604965499	1.0
38200000	52	3.34615384615	5.80081100227	1.0
38220000	52	3.34615384615	5.77089719523	1.0
38240000	54	3.22222222222	5.62950779595	1.0
38260000	52	3.34615384615	5.72741254301	1.0
38280000	51	3.41176470588	5.81808023923	1.0
38300000	52	3.34615384615	5.50134464467	1.0
38320000	56	3.10714285714	5.50544720977	1.0
38340000	51	3.41176470588	5.80796096847	1.0
38360000	51	3.41176470588	5.80796096847	1.0
38380000	49	3.55102040816	5.9524003887	1.0
38400000	49	3.55102040816	6.03412481012	1.0
38420000	52	3.34615384615	5.64625340512	1.0
38440000	50	3.48	5.8283445334	1.0
38460000	52	3.34615384615	5.45923570089	1.0
38480000	53	3.28301886792	5.65477710383	1.0
38500000	52	3.34615384615	5.58116549513	1.0
38520000	52	3.34615384615	5.43452147559	1.0
38540000	55	3.16363636364	5.52930584617	1.0
38560000	55	3.16363636364	5.48307689454	1.0
38580000	47	3.70212765957	6.05617284394	1.0
38600000	52	3.34615384615	5.72741254301	1.0
38620000	52	3.34615384615	5.70048788528	1.0
38640000	53	3.28301886792	5.68472749879	1.0
38660000	51	3.41176470588	5.60523729392	1.0
38680000	52	3.34615384615	5.55353184706	1.0
38700000	53	3.28301886792	5.43009558445	1.0
38720000	50	3.48	5.56503369262	1.0
38740000	54	3.22222222222	5.3874568544	1.0
38760000	55	3.16363636364	5.40290708403	1.0
38780000	51	3.41176470588	5.59823666421	1.0
38800000	56	3.10714285714	5.21905359315	1.0
38820000	55	3.16363636364	5.24582478605	1.0
38840000	53	3.28301886792	5.82893678933	1.0
38860000	60	2.9	5.08822169328	1.0
38880000	64	2.71875	4.77123133347	1.0
38900000	61	2.85245901639	4.97810308719	1.0
38920000	58	3.0	5.13607927751	1.0
38940000	57	3.05263157895	5.18574649969	1.0
38960000	58	3.0	5.13943509575	1.0
38980000	54	3.22222222222	5.72734398616	1.0
39000000	54	3.22222222222	5.57662670726	1.0
39020000	57	3.05263157895	5.17558727113	1.0
39040000	55	3.16363636364	5.3215296378	1.0
39060000	58	3.0	4.51052409219	1.0
39080000	56	3.10714285714	5.3574999881	1.0
39100000	55	3.16363636364	5.36237273251	1.0
39120000	55	3.16363636364	5.39280205919	1.0
39140000	57	3.05263157895	5.12791141996	1.0
39160000	56	3.10714285714	5.35416583949	1.0
39180000	58	3.0	5.17287354279	1.0
39200000	51	3.41176470588	5.50285655084	1.0
39220000	56	3.10714285714	5.23272181097	1.0
39240000	55	3.16363636364	5.1795529339	1.0
39260000	57	3.05263157895	5.06595465668	1.0
39280000	56	3.10714285714	5.29379209016	1.0
39300000	56	3.10714285714	5.23613329058	1.0
39320000	55	3.16363636364	5.2700306584	1.0
39340000	54	3.22222222222	5.36679318921	1.0
39360000	55	3.16363636364	5.30441886583	1.0
39380000	56	3.10714285714	5.24294959047	1.0
39400000	58	3.0	5.18286300856	1.0
39420000	63	2.7619047619	4.894811914	1.0
39440000	57	3.05263157895	5.23959638405	1.0
39460000	55	3.16363636364	5.61414977409	1.0
39480000	55	3.16363636364	5.58167011945	1.0
39500000	51	3.41176470588	5.86841485959	1.0
39520000	51	3.41176470588	5.65746590049	1.0
39540000	53	3.28301886792	5.44397662123	1.0
39560000	54	3.22222222222	5.30082686306	1.0
39580000	52	3.34615384615	5.49084768356	1.0
39600000	55	3.16363636364	5.33858556809	1.0
39620000	55	3.16363636364	5.33517874409	1.0
39640000	56	3.10714285714	5.34080843074	1.0
39660000	57	3.05263157895	5.1992612587	1.0
39680000	58	3.0	5.17287354279	1.0
39700000	55	3.16363636364	5.36914970876	1.0
39720000	60	2.9	5.0652410275	1.0
39740000	58	3.0	5.16286474874	1.0
39760000	59	2.94915254237	5.11370285693	1.0
39780000	61	2.85245901639	5.02725706776	1.0
39800000	54	3.22222222222	5.33564764602	1.0
39820000	57	3.05263157895	5.1518044961	1.0
39840000	55	3.16363636364	5.19707482887	1.0
39860000	56	3.10714285714	5.13975600946	1.0
39880000	54	3.22222222222	5.26929142284	1.0
39900000	54	3.22222222222	5.2903359365	1.0
39920000	53	3.28301886792	5.44744135366	1.0
39940000	55	3.16363636364	5.26312605471	1.0
39960000	48	3.625	5.72867422126	1.0
[truncated: 33,008 more rows]
