# Supplementary material for: MERS-CoV spillover at the camel-human interface
Source: eLife. 2018 Jan 16;7:e31257. doi: 10.7554/eLife.31257 (PMC5777824; doi:10.7554/eLife.31257)
Supplement: Figure 1—source data 1. [file elife-31257-fig1-data1.zip › MERS_274_sCoal.combined.intros]

state	cluster01	cluster02	cluster03	cluster04	cluster05	cluster06	cluster07	cluster08	cluster09	cluster10	cluster11	cluster12	cluster13	cluster14	cluster15	cluster16	cluster17	cluster18	cluster19	cluster20	cluster21	cluster22	cluster23	cluster24	cluster25	cluster26	cluster27	cluster28	cluster29	cluster30	cluster31	cluster32	cluster33	cluster34	cluster35	cluster36	cluster37	cluster38	cluster39	cluster40	cluster41	cluster42	cluster43	cluster44	cluster45	cluster46	cluster47	cluster48	cluster49
0	2014.546518	2014.409609	2014.471564	2014.328659	2014.319384	2014.418407	2014.307747	2014.217097	2014.071969	2014.110116	2014.708704	2014.102961	2014.175249	2014.126976	2013.996565	2013.969152	2013.969152	2013.600979	2013.370369	2013.308828	2013.108663	2013.101038	nan	2012.627091	2013.368228	2013.732175	2012.788254	nan	2012.684428	2012.781880	2012.690330	2013.005311	2012.618194	2012.696564	2012.527398	2012.498984	2012.532433	2012.417259	nan	2012.389872	2012.452960	2012.345655	2012.144647	2012.153968	2012.192869	2012.333312	2011.840208	2011.646935	2011.645285
20000	2014.536683	2014.421457	2014.485831	2014.388605	2014.330989	2014.313718	nan	2014.230277	2014.075771	2014.073197	2014.744270	2014.135703	2014.145644	2014.260380	2013.968878	nan	2014.258123	2013.587624	2013.474184	2013.342108	2013.109227	2013.068014	nan	2012.757479	2013.201175	2014.107829	2012.629179	2012.611872	2012.724945	2012.715169	2012.639470	2013.020573	2012.592140	2012.672665	2012.509492	2012.488314	2012.549335	2012.355871	2012.344059	2012.172657	2012.398796	2012.267649	2012.118980	2012.086433	2012.220477	2012.183771	2012.035624	2011.879060	2011.794451
40000	2014.495319	2014.453252	2014.457928	2014.300690	2014.302404	2014.449516	nan	2014.230623	2014.131348	2014.100192	2014.744385	2014.173118	2014.073614	2014.156314	2013.970813	2013.740367	2013.740367	2013.578502	2013.404471	2013.231207	2013.110078	2013.028484	2012.974871	2013.006415	2013.147498	2013.690950	2012.852220	2012.757649	2012.722715	2012.713912	2012.729320	2013.036955	2012.563013	2012.503641	2012.549481	2012.500219	2012.500219	2012.485156	2012.249658	2012.450115	2012.437897	2012.295764	2012.063001	2012.331072	2012.221727	2012.280372	2011.929905	2012.095623	2011.736369
60000	2014.497698	2014.461166	2014.446663	2014.295076	2014.316544	2014.446663	2014.342475	2014.230732	2014.145727	2014.145727	2014.722584	2014.196308	2014.101680	2014.223568	2013.995081	2013.837614	2013.837614	2013.587434	2013.268120	2013.325583	2013.110346	2012.885428	nan	2013.080715	2013.452976	2013.683138	2012.855876	nan	2012.767213	2012.741577	2012.766136	2012.973416	2012.598831	2012.631016	2012.512774	2012.514582	2012.514582	2012.449262	2012.283351	2012.376603	2012.359090	2012.322838	2012.062045	2012.194179	2012.254616	2012.230523	2011.916952	2012.175901	2011.772471
80000	2014.511018	2014.435129	2014.413939	2014.284730	2014.354635	2014.411232	2014.321825	2014.283683	2014.185752	2014.185752	2014.737153	2014.221263	2014.195075	2014.219949	nan	2013.889117	2013.889117	2013.579339	2013.278101	2013.241882	2013.108789	2012.922575	2012.878742	2012.816679	2013.444894	2013.789923	2012.848297	nan	2012.757838	2012.712862	2012.759375	2012.997138	2012.603173	2012.641955	2012.483563	2012.527938	2012.527938	2012.447177	2012.236522	2012.231746	2012.448939	2012.356967	2011.995558	2012.205551	2012.249647	2012.030929	2011.891416	2012.000140	2011.680065
100000	2014.516810	2014.390135	2014.383037	2014.359171	2014.388837	2014.405050	2014.316166	2014.232979	2014.156197	2014.068967	2014.777637	2014.249300	2014.204263	2014.232289	2013.933711	2013.845577	2013.845577	2013.566584	2013.366858	2013.281130	2013.109007	2012.931032	2012.895596	2012.499918	2013.338194	2013.795772	2012.837614	nan	2012.776429	2012.742576	2012.725539	2012.995843	2012.619821	2012.656725	2012.599553	2012.490684	2012.481287	2012.491092	2012.385955	2012.354836	2012.376711	2012.430087	2012.058629	2012.267123	2012.248935	2012.265803	2011.938694	2012.104017	2011.832023
120000	2014.557713	2014.483391	2014.383369	2014.347662	2014.350457	2014.397941	2014.380081	2014.175292	2014.127744	2014.056851	2014.777615	2014.164969	2014.061150	2014.190644	2013.813164	2013.701724	2013.701724	2013.568342	2013.438469	2013.380899	2013.108814	2013.045415	nan	2012.882277	2013.339427	2013.766725	2012.837578	2012.816251	2012.751072	2012.726480	2012.769020	2013.029868	2012.639136	2012.702046	2012.520843	2012.492929	2012.492929	2012.452212	2012.409974	2012.561789	2012.274976	2012.402628	2012.145463	2012.175886	2012.197132	2012.382733	2012.021363	2012.002764	2011.689902
140000	2014.560994	2014.426856	2014.392669	2014.263342	2014.377110	2014.409815	2014.370220	2014.254908	2014.132509	2014.101569	2014.851094	2014.124768	2014.101569	2014.162449	2013.906071	2013.714906	2013.714906	2013.520950	2013.492871	2013.243872	2013.122385	2013.046586	2012.944264	2012.883545	2013.331152	2013.865186	2012.831297	nan	2012.769118	2012.784404	2012.788342	2012.985225	2012.583024	2012.703078	2012.482395	2012.516337	2012.516337	2012.364205	2012.127080	2012.492153	2012.396017	2012.448058	2012.048283	2012.153122	2012.192989	2012.290560	2011.973089	2012.053997	2011.678734
160000	2014.394105	2014.452878	2014.373740	2014.343319	2014.413874	2014.367932	2014.361406	2014.254882	2014.124594	nan	2014.828034	2014.210732	nan	2014.160249	2013.806335	2013.675703	2013.675703	2013.459367	2013.384437	2013.319422	2013.108847	2012.934047	nan	2012.888150	2013.015339	2014.035413	2012.777657	nan	nan	2012.780267	2012.878186	2012.934656	2012.663072	2012.608564	2012.550574	2012.508097	2012.518500	2012.446067	2012.391239	2012.394913	2012.430539	2012.492143	2012.123235	2012.260945	2012.244538	2012.304807	2011.897937	2012.124115	2011.728795
180000	2014.475076	2014.438320	2014.372709	2014.374273	2014.400698	2014.380493	2014.364546	2014.300524	2014.109707	2014.200942	2014.754442	2014.282277	2014.200942	2014.276998	2013.792348	2013.668831	2013.662668	2013.556083	2013.268279	2013.151698	2013.108264	2013.032112	2013.016816	2012.856636	2013.425003	2013.942520	2012.820685	2012.806845	nan	2012.790642	2012.736416	2012.961273	2012.653615	2012.648091	2012.605521	2012.474215	2012.501065	2012.469458	2012.348268	2012.384228	2012.325700	2012.416270	2012.116354	2012.235686	2012.197024	2012.120813	2011.974786	2012.077238	2011.661873
200000	2014.495085	2014.449674	2014.412768	2014.399545	2014.425084	2014.412768	2014.318543	2014.260685	2014.195433	2014.195433	2014.731776	2014.295741	2014.179234	2014.214889	2013.688700	2013.654661	2013.654661	2013.459923	2013.364651	2013.395094	2013.108495	2013.008519	nan	2012.590397	2013.206233	2013.713966	2012.865255	2012.807113	2012.791961	2012.786245	2012.799027	2012.926851	2012.629222	2012.664859	2012.610276	2012.532914	2012.468876	2012.378590	nan	2012.409362	2012.437120	2012.427133	2012.126658	2011.948602	2012.131751	2012.147565	2011.822665	2012.055622	2011.813803
220000	2014.503061	2014.510373	2014.336264	2014.393872	2014.376895	2014.320935	2014.361442	2014.154498	2014.162877	2014.170243	2014.706329	2014.278257	2014.130815	2014.223193	2013.736146	2013.653846	2013.653846	2013.557560	2013.448592	2013.225989	2013.107350	2012.966270	2012.963201	2012.728633	2013.416171	2014.113297	2012.777016	nan	2012.772464	2012.775320	2012.832152	2012.958736	2012.666073	2012.615805	2012.556159	2012.479801	2012.479801	2012.365004	2012.365004	2012.310527	2012.413909	2012.278523	2012.215356	2011.981001	2012.084021	2012.106896	2011.924136	2011.989365	2011.787624
240000	2014.475402	2014.495377	2014.340047	2014.386598	2014.374334	2014.340047	2014.363417	2014.301967	2014.008606	2014.198452	2014.662895	2014.144631	2014.044930	2014.085681	2013.759583	2013.654603	2013.654603	2013.550135	2013.416148	2013.329956	2013.106105	2012.866290	2012.987099	2012.248175	2012.248175	2013.860792	2012.764132	nan	2012.793540	2012.755642	2012.779584	2012.936382	2012.641126	2012.645573	2012.584942	2012.444127	2012.444127	2012.388972	nan	2012.352090	2012.368125	2012.325089	2012.253810	2012.195909	2012.204403	2012.042536	2011.934083	2011.987385	2011.718363
260000	2014.561981	2014.449475	2014.379941	2014.418803	2014.340302	2014.317627	2014.350710	2014.150091	2013.946438	2014.157388	2013.988573	2014.170605	2014.157388	2014.057087	2013.780224	2013.744582	2013.744582	2013.587381	2013.467891	2013.137162	2013.106312	2012.902667	nan	2012.522991	2013.066175	2013.706355	2012.790192	nan	2012.768811	2012.745392	2012.765523	2012.966580	2012.600104	2012.658482	2012.570770	2012.458508	2012.397944	2012.314401	nan	2012.397399	2012.389360	2012.259737	2012.240643	2012.126273	2012.099092	2012.108021	2011.960825	2012.057157	2011.900646
280000	2014.559722	2014.457843	2014.383031	2014.402436	2014.368148	2014.352933	2014.357307	2014.143100	2013.946473	2014.179634	2013.929413	2014.233894	2014.179634	2014.181533	2013.800412	2013.829121	2013.829121	2013.585780	2013.468235	2013.140546	2013.133005	2012.935057	2012.997396	2012.732434	2013.433542	2013.943551	2012.849916	2012.839490	2012.695167	2012.808985	2012.734490	2012.934822	2012.580531	2012.682961	2012.538433	2012.519560	2012.394121	2012.408652	2012.343982	2012.172090	2012.379428	2012.322367	2012.278519	2011.819997	2012.258923	2012.107203	2011.942229	2012.004124	2011.903370
300000	2014.554490	2014.466152	2014.409030	2014.412070	2014.378516	2014.347325	2014.314804	2014.204392	2013.905922	2014.192030	2014.138261	2014.138261	2013.919649	2014.065931	2013.784129	2014.141369	2014.141369	2013.560419	2013.464953	2013.222829	2013.111218	2012.976867	nan	2012.729485	2013.264458	2013.800734	2012.869034	2012.782240	2012.744746	2012.792066	2012.734953	2012.960025	2012.597151	2012.632658	2012.509670	2012.503827	2012.411155	2012.323940	2012.319485	2012.216342	2012.439038	2012.322914	2012.269934	2012.023109	2012.248321	2012.314818	2011.859277	2012.124462	2011.909600
320000	2014.527983	2014.466137	2014.400685	2014.387478	2014.339216	2014.388790	nan	2014.197425	2013.985839	2014.188823	2014.063624	2014.063624	2014.001256	2014.261986	2013.865646	nan	nan	2013.560379	2013.405137	2013.338897	nan	2012.953094	nan	2012.829419	2013.210695	2014.095821	2012.842985	2012.758214	2012.763218	2012.743711	2012.783965	2013.006739	2012.623724	2012.680035	2012.572049	2012.495895	2012.495895	2012.471249	2012.307808	2012.368147	2012.454504	2012.454504	2012.217470	2012.034711	2012.228263	2012.222349	2011.972073	2012.019679	2011.901663
340000	2014.581839	2014.472146	2014.428990	2014.385592	2014.324291	2014.392194	2014.349287	2014.241031	2014.044571	2014.165711	2013.999617	2014.111370	2014.052582	2014.261988	2013.848711	2014.148872	2014.148872	2013.596066	2013.468749	2013.351410	2013.074383	2013.032616	2012.947271	2012.786386	2013.307873	2013.978537	2012.607858	2012.607858	2012.760188	2012.788982	2012.813393	2012.993791	2012.634713	2012.687002	2012.544989	2012.551429	2012.500661	2012.439162	2012.324269	2012.466132	2012.437756	2012.463219	2012.205604	2012.146098	2012.211931	2012.297572	2011.990568	2012.128507	2011.824290
360000	2014.607441	2014.437168	2014.359208	2014.385739	2014.338651	2014.343255	2014.359106	2014.296457	2014.151615	2014.160516	2014.096651	2014.209955	2014.160516	2014.095697	2013.848806	2014.201170	2014.201170	2013.595732	2013.418485	2013.267682	2013.073925	2013.015227	2013.026146	2012.785858	2013.449979	2013.799480	2012.763625	2012.647924	2012.749663	2012.703252	2012.719159	2012.993240	2012.658484	2012.655688	2012.541122	2012.435371	2012.535167	2012.480825	2012.291082	2012.465529	2012.430420	2012.438662	2012.212314	2012.218938	2012.205085	2012.345273	2011.954896	2012.144006	nan
380000	2014.605422	2014.444221	2014.446291	2014.395222	2014.339505	2014.450044	2014.357102	2014.325795	2014.227346	2014.218031	2014.141204	2014.075689	2013.985887	2014.139419	2013.894656	2014.092168	2014.092168	2013.581951	2013.307813	2013.253052	2013.133001	2013.083368	nan	2012.885522	2013.422985	2013.678257	2012.789424	2012.723868	2012.762190	2012.750767	2012.603177	2012.920856	2012.635881	2012.702244	2012.531995	2012.538348	2012.513986	2012.339174	2012.267151	2012.359323	2012.436009	2012.433737	2012.197769	2012.042084	2012.209050	2012.322893	2011.883033	2012.096386	2011.728632
400000	2014.490579	2014.342329	2014.425753	2014.395259	2014.309245	2014.269085	2014.347416	2014.258104	2014.222001	2014.222001	2014.157363	2014.165582	2014.015920	2014.123078	2014.060864	2013.762418	2013.762418	2013.540158	2013.403134	2013.371332	2013.038346	2013.069532	nan	2014.112175	2013.262993	2013.846434	2012.827308	2012.710178	2012.775025	2012.720368	2012.668577	2012.954497	2012.610191	2012.503696	2012.532148	2012.622008	2012.523807	2012.471757	2012.250263	2012.486533	2012.433895	2012.435989	2012.119886	2012.417763	2012.217817	2012.042053	2012.016692	2012.088753	nan
420000	2014.511072	2014.341755	2014.448170	2014.397300	2014.366868	2014.269208	2014.346278	2014.338473	2014.124945	nan	2014.111877	2014.111877	2014.165390	2014.266980	2014.008480	2013.737300	2013.737300	2013.566199	2013.165895	2013.331049	2013.009466	2013.101721	nan	2012.967149	2013.508982	2013.814507	2012.862704	nan	2012.744244	2012.709747	2012.581085	2012.967277	2012.594749	2012.650367	2012.581219	2012.505467	2012.499851	2012.440103	2012.309278	2012.480438	2012.312441	2012.327968	2012.074675	2012.390571	2012.160787	2012.355591	2011.930054	2011.967386	2011.860244
440000	2014.519455	2014.340608	2014.410429	2014.327218	2014.402970	2014.343337	2014.343305	2014.357228	2014.002029	2014.158223	2014.085898	2014.101500	2014.157177	2014.193513	2013.859600	2013.773937	2013.773937	2013.585773	2013.448309	2013.250372	nan	2013.009241	nan	2012.912277	2013.360353	2013.865142	2012.842134	nan	2012.753039	2012.725134	2012.669898	2013.022484	2012.638207	2012.672248	2012.517811	2012.418005	2012.530467	2012.348943	2012.261371	2012.408060	2012.242503	2012.289111	2012.063671	2012.254922	2012.151976	2012.164461	2011.939241	2012.031294	2011.839827
460000	2014.502906	2014.422790	2014.459115	2014.366964	2014.290639	2014.411003	nan	2014.320483	2013.993716	2014.150137	2014.127525	2014.127525	2014.067708	2014.279756	2013.907803	2013.790288	2013.790288	2013.568396	2013.464330	2013.287117	2013.083619	2013.042338	nan	2013.015726	2013.444107	2013.818971	2012.835492	nan	2012.777223	2012.794798	2012.646312	2012.874156	2012.647047	2012.626111	2012.464831	2012.450126	2012.551391	2012.411867	2012.230962	2012.502308	2012.220161	2012.288346	2012.079591	2012.201453	2012.072197	2012.121622	2011.958037	2011.966084	2011.818466
480000	2014.491285	2014.434482	2014.492256	2014.356351	2014.308846	2014.446056	nan	2014.241488	2014.014485	2014.108148	2014.028754	2014.028754	2013.957154	2014.075662	2013.950280	2014.147996	2013.795268	2013.563812	2013.461001	2013.110715	2013.109056	2012.982607	2012.942241	2013.134900	2013.438336	2013.882880	2012.779753	nan	2012.769131	2012.716959	2012.650242	2013.027853	2012.635397	2012.690114	2012.515695	2012.472469	2012.483491	2012.344630	2012.138850	2012.472469	2012.125217	2012.131201	2012.049811	2012.188215	2012.065798	2012.238102	2011.859690	2011.978863	2011.843610
500000	2014.494328	2014.330343	2014.492345	2014.381581	2014.328105	2014.327145	nan	2014.304351	2014.048569	2014.125023	2014.111001	2014.209338	2014.109869	2014.239610	2013.972318	2014.092963	2013.648452	2013.579421	2013.462528	2013.223354	2013.041554	2012.927740	2012.964953	2013.234370	2013.441441	2013.822056	2012.840194	2012.695460	2012.744566	2012.808680	2012.580427	2012.984541	2012.626706	2012.692703	2012.519179	2012.642440	2012.524719	2012.421153	2012.403990	2012.642440	2012.141506	2012.256751	2012.202597	2012.137237	2012.108398	2012.255889	2011.945633	2011.963515	2011.878926
520000	2014.448854	2014.436879	2014.492579	2014.396907	2014.374132	2014.354510	nan	2014.226254	2014.077296	2014.079449	2013.964062	2014.001984	2014.070648	2014.213851	2013.921085	2013.670681	2013.670681	2013.575615	2013.450541	2013.253410	2013.070361	2012.987214	2013.019682	2013.236156	2013.236156	2014.036122	2012.870125	2012.694854	2012.769457	2012.776751	2012.578376	2012.963037	2012.653862	2012.702700	2012.618578	2012.658764	2012.509100	2012.401055	2012.266420	2012.658764	2012.218114	2012.258569	2012.040441	2012.138557	2012.116524	2012.338367	2011.935137	2011.983789	2011.885265
540000	2014.493624	2014.447760	2014.481052	2014.343863	2014.358516	2014.298593	nan	2014.075838	2014.064150	2014.105383	2013.965988	2013.965931	2014.064150	2014.093409	2013.949714	2013.657500	2013.644965	2013.562228	2013.392816	2013.303372	2013.052163	2012.999716	2012.953859	2013.124236	2013.124236	2013.913499	2012.857370	2012.802390	2012.757553	2012.781383	2012.522378	2012.958695	2012.629362	2012.693954	2012.605124	2012.548033	2012.529127	2012.361041	2012.320942	2012.548033	2012.248148	2012.319076	2012.070190	2012.236909	2012.208279	2012.129844	2011.761241	2012.096373	2011.896184
560000	2014.483192	2014.390793	2014.388962	2014.314217	2014.342569	2014.428223	2014.247679	2014.230271	2014.199202	2014.089528	2013.985157	2013.966528	2014.070569	2014.195770	2013.851822	2013.680858	2013.609495	2013.587273	2013.467351	2013.112290	2013.110382	2013.089723	nan	2013.118905	2013.278515	2014.075946	2012.828315	2012.803658	2012.785463	2012.763349	2012.585410	2012.826261	2012.637722	2012.667745	2012.518649	2012.468042	2012.513360	2012.416653	2012.326651	2012.445258	2012.241613	2012.272284	2012.123134	2012.280107	2012.174110	2012.347771	2011.996241	2012.122481	2011.762917
580000	2014.513736	2014.384230	2014.461513	2014.384357	2014.415419	2014.404706	2014.347077	2014.283307	2014.220646	2014.031549	2014.091541	2014.036380	2014.184207	2014.142377	2013.839045	2013.633866	2013.615316	2013.587686	2013.457268	2013.293587	2013.000149	2013.108942	nan	2013.119872	2013.119872	2013.902756	2012.871805	2012.836215	2012.779444	2012.732360	2012.474872	2012.860868	2012.632110	2012.657340	2012.601799	2012.450098	2012.538653	2012.472069	2012.250392	2012.407875	2012.314751	2012.331002	2012.149879	2012.332655	2012.093869	2012.220080	2011.927515	2011.971929	2011.764581
600000	2014.433074	2014.407432	2014.416382	2014.357578	2014.420788	2014.287011	2014.301202	2014.283199	2014.304430	2014.126354	2014.036235	2014.137796	2014.126354	2013.727698	2013.914679	2013.679571	2013.615107	2013.572849	2013.413537	2013.324683	2013.120835	2013.082128	nan	2012.921155	2012.921155	2014.012366	2012.776120	nan	2012.753199	2012.771004	2012.623385	2012.999694	2012.649399	2012.628489	2012.574188	2012.411701	2012.512385	2012.520732	2012.303922	2012.285639	2012.249998	2012.274994	2012.142916	2012.167609	2012.040969	2012.326853	2011.930283	2011.896001	2011.800280
620000	2014.445637	2014.438768	2014.284082	2014.330386	2014.308637	2014.275042	2014.318355	2014.286691	2014.292030	2014.126268	2014.075784	2014.135225	2014.022932	2013.816384	2013.919396	2013.671051	2013.643943	2013.452663	2013.486823	2013.273555	2013.087003	2012.922139	nan	2012.897352	2012.897352	2014.020761	2012.840142	2012.729775	2012.732515	2012.713650	2012.714570	2012.944617	2012.618608	2012.724452	2012.624952	2012.399986	2012.460989	2012.476124	2012.343556	2012.198869	2012.357668	2012.319142	2012.242729	2012.167331	2011.991448	2012.344067	2011.931798	2011.904012	2011.796866
640000	2014.584459	2014.472898	2014.322343	2014.268709	2014.331827	2014.240918	2014.317314	2014.286592	2014.265526	2014.097394	2014.044768	2014.212845	2014.035807	2014.070309	2013.907503	2013.676730	2013.653826	2013.580731	2013.465602	2013.277305	nan	2012.983394	2013.007324	2012.983911	2013.147796	2013.673003	2012.817963	nan	2012.733002	2012.695401	2012.746942	2013.024146	2012.598741	2012.652144	2012.570094	2012.295021	2012.439664	2012.380778	nan	2012.116278	2012.425214	2012.327192	2012.144222	2012.010433	2011.974073	2012.009398	2011.960106	2011.900037	2011.815362
660000	2014.601734	2014.438997	2014.324875	2014.330066	2014.331504	2014.308098	nan	2014.268709	2014.217747	2014.085800	2014.043635	2014.277881	2014.085800	2014.115101	2013.864748	2013.677713	2013.644746	2013.470339	2013.521973	2013.405561	2013.106071	2012.954319	nan	2012.949164	2013.326723	2014.092160	2012.748173	2012.741471	2012.706507	2012.782920	2012.761960	2012.980572	2012.615027	2012.639236	2012.599449	2012.414552	2012.460550	2012.457359	nan	2012.260798	2012.356693	2012.447044	2012.112313	2012.116007	2012.127949	2012.345479	2011.959565	2011.923145	2011.603540
680000	2014.548238	2014.447218	2014.280515	2014.357616	2014.331845	2014.336481	nan	2014.134032	2014.229673	2014.024385	2014.068419	2014.080410	2014.187705	2014.145238	2013.841191	2013.657957	2013.606949	2013.577182	2013.329334	2013.174904	2013.107036	2013.036162	2013.059003	2013.218036	2013.495336	2013.932814	2012.845774	2012.678057	nan	2012.748675	2012.712214	2012.944265	2012.594643	2012.674064	2012.558831	2012.434531	2012.434531	2012.520018	2012.475146	2012.286499	2012.242419	2012.515133	2012.254403	2012.248703	2012.171193	2012.338965	2011.971091	2011.971618	2011.665995
700000	2014.493945	2014.429435	2014.330497	2014.341797	2014.348788	2014.365041	2014.335678	2014.304600	2014.282907	2014.085132	2014.073835	2014.169506	2014.001910	2014.221232	2013.817287	2013.629966	2013.624353	2013.581719	2013.434495	2013.289088	2013.078763	2013.071222	2013.061294	2013.218227	2013.512223	2013.894585	2012.804185	2012.661372	nan	2012.793627	2012.641727	2013.007194	2012.632859	2012.690446	2012.536052	2012.355152	2012.509364	2012.439835	2012.394244	2012.207258	2012.315708	2012.471993	2012.101923	2012.162595	2012.196290	2012.271332	2011.956839	2011.971942	2011.510799
720000	2014.487400	2014.429595	2014.379663	2014.358531	2014.352457	2014.408572	nan	2014.322513	2014.191199	2014.208300	2014.278397	2014.192704	2014.051579	2014.123953	2013.815734	2013.643228	2013.602147	2013.531309	2013.435804	2013.319155	2013.067217	2012.940101	nan	2012.942440	2013.445784	2013.813557	2012.858253	2012.659290	nan	2012.796969	2012.680863	2013.051618	2012.562163	2012.659167	2012.505259	2012.304689	2012.440097	2012.538661	2012.216401	2012.259115	2012.488116	2012.456488	2012.116651	2012.102841	2012.202634	2012.078680	2012.011376	2012.074980	2011.494149
740000	2014.538647	2014.439910	2014.338634	2014.367820	2014.308087	2014.424824	nan	2014.278037	2014.243604	2014.243604	2014.126919	2014.226042	2014.100914	2014.008293	2013.880201	2013.562192	2013.593234	2013.589061	2013.417943	2013.285509	2013.068050	2013.036582	nan	2012.943326	2013.387802	2013.835580	2012.845305	2012.681417	nan	2012.750177	2012.681862	2013.000677	2012.570371	2012.668056	2012.523581	2012.294600	2012.402598	2012.503886	2012.407384	2012.266887	2012.524182	2012.309995	2012.196542	2011.986009	2012.193270	2012.306656	2012.017741	2012.283987	2011.753004
760000	2014.516107	2014.439088	2014.338280	2014.348718	2014.244083	2014.407318	2014.336267	2014.309288	2014.293923	2014.061253	2014.117282	2014.196419	2014.150296	2014.203106	2013.886134	2013.642261	2013.609078	2013.587467	2013.408476	2013.213340	nan	2013.036009	nan	2012.942726	2013.510066	2014.071323	2012.816957	2012.662046	2012.713418	2012.727496	2012.823864	2013.011938	2012.576314	2012.653488	2012.540795	2012.364578	2012.403567	2012.469727	2012.355220	2012.338779	2012.245951	2012.496141	2012.152322	2011.985131	2012.161067	2012.362434	2011.999597	2012.043989	nan
780000	2014.447187	2014.420841	2014.397555	2014.311467	2014.281332	2014.422346	2014.351343	2014.220011	2014.162165	nan	2014.073016	2014.100066	nan	2014.245515	2013.868942	2013.821089	2013.821089	2013.575424	2013.488422	2013.244406	2013.128057	2013.034529	2012.929526	2012.805511	2013.531530	2013.918605	2012.855702	2012.772765	2012.731197	2012.760321	2012.727460	2013.012090	2012.615990	2012.665703	2012.564768	2012.352908	2012.359707	2012.455189	2012.377390	2012.321918	2012.470539	2012.366695	2012.150176	2012.232845	2012.227790	2012.365617	2012.010437	2012.074903	2011.883671
800000	2014.531178	2014.418284	2014.397606	2014.388377	2014.281392	2014.398366	2014.373109	2014.270558	2014.163647	nan	2014.131195	2014.131195	nan	2014.174036	2013.941857	2013.725657	2013.725657	2013.553447	2013.438385	2013.182674	2013.128215	2013.047431	nan	2012.910197	2013.531654	2013.643423	2012.864950	nan	2012.697728	2012.765937	2012.722947	2012.884153	2012.623882	2012.642535	2012.583220	2012.337801	2012.359930	2012.473196	nan	2012.295118	2012.462149	2012.341789	2012.118498	2012.252295	2012.211916	2012.283606	2012.006583	2012.019962	2011.815881
820000	2014.536936	2014.459624	2014.412987	2014.357560	2014.308612	2014.251413	2014.268685	2014.253931	2014.197397	2014.251099	2014.077183	2014.149544	2014.251099	2014.070828	2013.838870	2013.723711	2013.723711	2013.589644	2013.499451	2013.331902	2013.079806	2013.035159	nan	2013.147357	2013.221831	2013.807399	2012.832251	nan	2012.780808	2012.735310	2012.719470	2012.973484	2012.590616	2012.511090	2012.524316	2012.313404	2012.351720	2012.482146	nan	2012.235902	2012.356209	2012.275466	2012.114097	2012.217756	2012.241794	2012.214008	2011.995664	2012.110322	2011.815481
840000	2014.516548	2014.376866	2014.456965	2014.336912	2014.317580	2014.400525	nan	2014.319781	2014.158301	2014.223745	2014.776376	2014.128958	2014.212722	2013.962349	2013.914087	2013.534983	2013.562932	2013.581768	2013.400778	2013.239475	2013.068869	2012.964877	nan	2013.147330	2013.497006	2014.057923	2012.841480	nan	nan	2012.695065	2012.719437	2013.048193	2012.647935	2012.640289	2012.528712	2012.400441	2012.499024	2012.497781	nan	2012.284512	2012.333194	2012.301701	2012.374357	2012.214997	2012.195674	2012.214604	2012.042674	2012.094054	2011.843489
860000	2014.516522	2014.383464	2014.479566	2014.396208	2014.396447	2014.440413	nan	2014.319732	2014.147081	2014.249612	2014.776360	2014.251944	2014.238204	2014.254325	2013.930704	2013.532052	2013.536429	2013.594974	2013.416196	2013.210893	2013.124364	2013.053246	nan	2013.202621	2013.505875	2014.088327	2012.850117	nan	2012.734547	2012.709943	2012.828930	2012.898145	2012.585684	2012.648966	2012.561640	2012.484919	2012.498844	2012.470395	nan	2012.233716	2012.421868	2012.396070	2012.447461	2012.214796	2012.219765	2012.211755	nan	2012.001199	2011.828403
880000	2014.509137	2014.383733	2014.370563	2014.384396	2014.439529	2014.318795	nan	2014.320029	2014.253998	2014.265246	2014.770868	2014.136804	2014.247087	2014.054147	2013.851310	2013.518557	2013.537069	2013.523201	2013.283334	2013.293827	2013.125184	2013.050525	2013.007359	2013.224113	2013.515353	2013.990806	2012.810039	nan	2012.793494	2012.764676	2012.690306	2012.949535	2012.509758	2012.687299	2012.493173	2012.486521	2012.506602	2012.478623	nan	2012.449590	2012.420067	2012.301689	2012.448577	2012.352059	2012.248698	2012.136954	nan	2012.181361	2011.813165
900000	2014.534914	2014.423221	2014.401521	2014.380183	2014.427056	2014.344453	nan	2014.340493	nan	nan	2014.758263	2014.109463	nan	2014.283539	2013.882519	2013.517760	2013.659613	2013.593627	2013.475494	2013.190722	2013.124175	2013.076651	2013.077703	2013.207629	2013.528981	2014.115096	2012.869220	2012.671391	2012.770740	2012.740109	2012.736144	2012.946494	2012.511478	2012.647350	2012.487415	2012.484185	2012.502063	2012.478279	nan	2012.409224	2012.575609	2012.298019	2012.382024	2012.307345	2012.227105	2012.210042	2012.064614	2011.946451	2011.794997
920000	2014.505878	2014.438391	2014.397889	2014.374582	2014.392551	2014.258837	nan	2014.340192	nan	nan	2014.786482	2014.216795	nan	2014.199410	2013.845668	2013.482363	2013.556501	2013.589786	2013.428033	2013.237885	2013.123319	2013.158300	2013.079172	2013.235490	2013.298134	2013.964210	2012.860943	2012.698936	nan	2012.706277	2012.833103	2012.934098	2012.606212	2012.722333	2012.469218	2012.378911	2012.496597	2012.489600	nan	2012.339494	2012.390488	2012.507503	2012.380829	2012.159082	2012.197829	2012.296567	nan	2011.918599	2011.813331
940000	2014.577835	2014.403876	2014.453247	2014.372402	2014.321641	2014.249151	2014.272887	2014.300737	2014.261029	2014.249151	2014.785187	2014.042569	2014.261029	2013.974536	nan	2013.498939	2013.610893	2013.601356	2013.483725	2013.266276	2013.123346	2013.080329	2013.075838	2013.227860	2013.418838	2013.991043	2012.818888	nan	2012.743141	2012.770926	2012.907175	2012.988949	2012.590717	2012.673810	2012.393708	2012.437175	2012.453783	2012.461183	nan	2012.189146	2012.404455	2012.416177	2012.380867	2012.036017	2012.123192	2012.272451	nan	2011.843376	2011.742149
960000	2014.559162	2014.457279	2014.460790	2014.373086	2014.375457	2014.408541	nan	2014.296466	2014.251874	2014.248503	2014.771577	2014.187296	2014.251874	2014.222377	2013.828988	2013.454570	2013.610472	2013.587759	2013.458500	2013.291483	2013.121728	nan	nan	2013.310350	2013.329770	2014.084373	2012.838555	2012.680084	2012.722861	2012.746964	2012.688556	2012.937310	2012.617849	2012.708386	2012.513717	2012.434988	2012.480646	2012.465001	nan	2012.146448	2012.488526	2012.373284	2012.378608	2012.052189	2012.234208	2012.155786	nan	2011.963111	2011.721955
980000	2014.596266	2014.485217	2014.418101	2014.372601	2014.329620	2014.355789	2014.334547	2014.220377	nan	2014.274901	2014.808521	2014.144526	nan	2014.162708	2013.862854	2013.443536	2013.560905	2013.557447	2013.409717	2013.261734	2013.120273	nan	nan	2013.309041	2013.369937	2014.052015	2012.866443	2012.676455	nan	2012.645181	2012.415291	2012.944312	2012.595530	2012.665397	2012.493221	2012.400126	2012.452066	2012.376527	nan	2012.275740	2012.479524	2012.329755	2012.369858	2012.121482	2012.105872	2012.199483	nan	2011.939281	2011.734227
1000000	2014.515543	2014.489998	2014.418242	2014.357728	2014.328450	2014.333422	2014.295614	2014.336034	nan	nan	2014.790859	2014.089622	nan	2014.234682	2013.881203	2013.492052	2013.510389	2013.524948	2013.444979	2013.245354	2013.102517	2013.071655	2013.052773	2013.306710	2013.433075	2013.701658	2012.726582	2012.679100	nan	2012.768238	2012.527941	2012.944428	2012.574362	2012.658510	2012.530503	2012.411401	2012.482682	2012.471019	nan	2012.275262	2012.537586	2012.190171	nan	2012.118901	2012.081324	2012.172901	nan	2012.006304	2011.734696
1020000	2014.485422	2014.490364	2014.430919	2014.370318	2014.330038	2014.350730	nan	2014.229534	nan	nan	2014.781834	2014.144588	nan	2014.136024	2013.858007	2013.551877	2013.545236	2013.568149	2013.444364	2013.222760	2013.130414	2013.054267	nan	2013.326228	2013.382762	2013.826127	2012.783531	2012.701876	2012.703943	2012.740350	2012.964255	2012.913598	2012.525265	2012.657907	2012.457792	2012.436211	2012.489442	2012.435110	nan	2012.398087	2012.507236	2012.287755	nan	2012.145276	2012.121661	2012.196201	nan	2011.954482	2011.697772
1040000	2014.374192	2014.489465	2014.429919	2014.353939	2014.321678	2014.293376	2014.288795	2014.147752	2014.151259	nan	2014.775465	2014.050659	nan	2014.211518	2013.833667	2013.590440	2013.550387	2013.579355	2013.427674	2013.290631	nan	2013.079079	2013.051340	2013.323275	2013.424190	2013.882131	2012.864805	2012.697822	2012.739086	2012.742783	2012.984677	2013.025262	2012.519452	2012.665835	2012.430947	2012.466825	2012.477217	2012.297860	2012.299246	2012.392091	2012.428708	2012.502838	2012.307866	2012.276444	2012.198986	2012.196926	nan	2011.858060	2011.638911
1060000	2014.452494	2014.460355	2014.435955	2014.374132	2014.334646	2014.391078	2014.294708	2014.167938	2014.214631	2014.214631	2014.775718	2014.043027	2014.264928	2014.238844	nan	2013.589940	2013.568997	2013.578851	2013.329373	2013.092957	nan	2013.081957	nan	2013.380728	2013.403902	2013.887596	2012.835617	nan	2012.773104	2012.791407	2012.908511	2012.894319	2012.535110	2012.664076	2012.514271	2012.459792	2012.466648	2012.348573	2012.373130	2012.248322	2012.427795	2012.519820	2012.306910	2012.179385	2012.020049	2012.117664	nan	2011.840561	2011.673408
1080000	2014.509840	2014.446001	2014.425472	2014.325435	2014.326261	2014.425472	nan	2014.225681	2014.194503	2014.209479	2014.811952	2014.076894	2014.210601	2014.248671	2013.784509	2013.568642	2013.644070	2013.562727	2013.482262	2013.346817	2013.128228	2013.122088	nan	2013.245513	2013.501020	2013.912522	2012.860747	nan	2012.781699	2012.724698	2012.800906	2012.913626	2012.633738	2012.641319	2012.490315	2012.423359	2012.449870	2012.493618	2012.398482	2012.401228	2012.315714	2012.499897	2012.238583	2012.049040	2012.040259	2012.165482	2012.058456	2011.839778	2011.776803
1100000	2014.597143	2014.412409	2014.441288	2014.364727	2014.362548	2014.441288	nan	2014.212487	2014.162799	2014.179722	2014.821008	2014.128309	2014.195276	2014.276674	2013.782059	2013.643424	2013.629344	2013.458981	2013.428542	2013.179572	2013.105853	2013.090069	2013.058696	2013.244677	2013.387101	2013.793783	2012.842110	2012.799445	2012.781077	2012.765213	2012.931954	2012.936593	2012.638967	2012.639607	2012.538605	2012.446216	2012.412050	2012.374621	2012.357850	2012.283708	2012.512427	2012.345887	2012.093532	2011.980064	2012.169420	2012.240733	2011.982491	2011.992645	2011.849773
1120000	2014.490075	2014.440469	2014.442717	2014.325024	2014.297732	2014.431348	nan	2014.175562	2014.187114	2014.201258	2014.670577	2014.025517	2014.201258	2014.187557	2013.845703	2013.665234	2013.665234	2013.565539	2013.455806	2013.262448	nan	2013.086963	nan	2013.243082	2013.424463	2013.845994	2012.815577	2012.694114	2012.740528	2012.689475	2012.966679	2012.944159	2012.633664	2012.665579	2012.627118	2012.579557	2012.284730	2012.524726	2012.433441	2012.096000	2012.299926	2012.345379	2012.270123	2012.075960	2012.095125	2012.332437	2011.917095	2011.989911	2011.744218
1140000	2014.571455	2014.462202	2014.431571	2014.285655	2014.308165	2014.426235	2014.326411	2014.279615	2014.221116	2014.105618	2014.778118	2014.025595	2014.089798	2014.267077	2013.830124	2013.712283	2013.712283	2013.586224	2013.492338	2013.196331	2013.112085	2013.055783	nan	2013.243066	2013.498962	2013.983119	2012.781200	2012.634215	2012.724625	2012.787257	2012.836425	2012.975489	2012.645393	2012.620618	2012.543452	2012.609134	2012.383028	2012.483227	2012.283122	2012.096512	2012.345356	2012.267869	2012.138991	2012.064202	2012.131229	2012.020246	2011.908104	2012.002142	2011.647715
1160000	2014.475397	2014.468463	2014.431792	2014.309589	2014.308433	2014.431160	2014.373901	2014.308906	2014.258576	2014.193445	2014.770135	2014.070246	2014.193445	2014.184976	2013.910040	2013.943384	2013.943384	2013.572426	2013.373114	2013.247325	2013.108710	2013.035830	2012.998297	2013.319621	2013.472744	2013.670684	2012.830760	2012.782352	nan	2012.796748	2012.856113	2012.941517	2012.616156	2012.718947	2012.597377	2012.552538	2012.328594	2012.426669	nan	2012.102431	2012.375224	2012.241941	2012.140100	2012.006233	2012.186275	2012.173401	2011.909302	2012.050898	2011.685449
1180000	2014.549207	2014.425074	2014.469201	2014.380588	2014.364693	2014.408455	2014.361300	2014.309737	2014.254189	2014.184494	2014.784238	2014.114804	2014.104126	2014.260093	2013.844877	2013.685663	2013.667272	2013.470664	2013.403545	2013.255941	nan	2013.016875	nan	2013.321643	2013.443960	2013.664896	2012.844163	2012.772275	2012.758658	2012.786026	2012.833000	2012.944020	2012.642782	2012.704934	2012.457020	2012.584463	nan	2012.458658	2012.359837	2012.103050	2012.341636	2012.260535	2012.009680	2012.077159	2012.147525	2012.208349	2011.916298	2011.837277	nan
1200000	2014.572545	2014.448438	2014.464049	2014.252260	2014.364824	2014.314984	2014.368146	2014.329182	2014.243651	2014.236398	2014.779073	2014.187071	2014.110833	2014.234958	2013.916447	2013.635690	2013.673782	2013.543856	2013.195537	2013.292165	2013.111375	2013.065642	2013.023444	2013.413072	2013.439761	2014.023469	2012.850066	2012.822473	2012.717976	2012.758342	2012.967270	2013.010540	2012.643268	2012.690180	2012.571114	2012.530914	2012.321419	2012.462689	2012.387905	2012.214565	2012.341735	2012.391856	2012.255974	2012.110171	2012.146030	2011.989164	2011.879054	2012.097049	2011.811583
1220000	2014.540824	2014.428274	2014.492240	2014.408327	2014.365307	2014.365690	2014.358370	2014.347429	2014.290347	2014.277096	2014.734715	2014.262045	2014.119894	2014.246930	2013.923959	2013.627521	2013.616964	2013.586335	2013.217957	2013.347620	2013.114537	2013.060105	2013.026700	2013.414280	2013.439690	2013.916326	2012.831388	nan	2012.772651	2012.780848	2012.921080	2012.962884	nan	2012.671747	2012.482292	2012.487252	2012.371616	2012.465965	2012.387164	2012.268763	2012.374526	2012.246062	2012.060699	2012.218474	2012.218148	2012.202575	2011.944259	2012.062660	2011.860768
1240000	2014.492601	2014.459250	2014.463028	2014.320453	2014.356320	2014.312713	2014.331124	2014.264962	2014.276425	2014.282542	2014.770708	2014.300680	2014.252533	2014.287797	2013.980549	2013.685391	2013.599129	2013.580075	2013.259298	2013.236595	2013.123978	2012.977708	nan	2013.415588	2013.540988	2013.903729	2012.829922	nan	2012.782290	2012.762468	2012.900880	2012.959495	2012.646776	2012.701126	2012.556792	2012.373732	2012.395846	2012.497946	2012.357263	2012.258540	2012.489893	2012.373688	2012.481409	2012.173428	2012.230347	2012.160646	2012.086293	2012.139717	2011.864360
1260000	2014.539955	2014.459265	2014.460147	2014.327935	2014.305581	2014.393740	2014.322124	2014.330270	2014.321755	2014.242582	2014.757342	2014.179978	2014.257441	2014.242716	2013.971388	2013.642373	2013.655411	2013.538192	2013.411645	2013.163962	2013.124033	2013.034782	2012.969782	2013.377235	2013.503199	2013.642074	2012.808490	nan	2012.757120	2012.778808	2012.794786	2013.039305	2012.635634	2012.671234	2012.559883	2012.287658	2012.480824	2012.448961	2012.329228	2012.129184	2012.380881	2012.282892	2012.218967	2011.930156	2012.155931	2012.318222	2012.063595	nan	nan
1280000	2014.608956	2014.402538	2014.426431	2014.368039	2014.249669	2014.353057	nan	2014.268987	2014.317649	2014.259953	2014.775152	2014.135437	2014.256485	2014.296316	2014.007945	2013.667049	2013.604389	2013.554366	2013.423013	2013.168904	2013.117927	2012.962836	2012.965586	2013.402775	2013.402775	2013.862902	2012.756032	nan	2012.691172	2012.600603	2012.755731	2013.058333	2012.577905	2012.711073	2012.490909	2012.250050	2012.540388	2012.374948	2012.457063	2012.217025	2012.386399	2012.348432	2012.079850	2012.024368	2012.163323	2012.315357	2012.012425	2012.058660	nan
1300000	2014.559768	2014.370321	2014.520101	2014.361220	2014.406373	2014.414632	nan	2014.241815	2014.242804	2014.239685	2014.803956	2014.223538	2014.237417	2014.220636	2014.007477	2013.659746	2013.548956	2013.589246	2013.364100	2013.242755	2013.118630	2012.981836	nan	2013.403956	2013.484489	2013.662859	2012.835510	nan	2012.708766	2012.655267	2013.574456	2012.895815	2012.589884	2012.658095	2012.557963	2012.507864	2012.549286	2012.356973	2012.416831	2012.454772	2012.414374	2012.531911	2012.141637	2012.123794	2012.221554	2012.378464	2012.035786	2012.078882	2011.703489
1320000	2014.519977	2014.481215	2014.520190	2014.364261	2014.403275	2014.346397	nan	2014.336793	2014.218470	2014.152499	2014.787496	2013.987536	2014.218046	2014.189465	2013.986249	2013.634920	2013.537409	2013.591823	2013.370007	2013.187330	2013.099418	2012.993816	2013.041895	2013.392594	2013.392594	2014.081667	2012.871636	2012.687742	2012.728343	2012.689067	2012.841385	2013.045844	2012.615304	2012.691358	2012.479913	2012.492772	2012.540099	2012.338089	2012.338839	2012.277154	2012.463107	2012.300696	2012.192538	2012.096941	2012.228913	2012.350816	2012.055195	2012.098309	2011.721262
1340000	2014.527979	2014.485001	2014.503818	2014.351505	2014.328301	2014.389584	2014.331975	2014.136970	2014.246839	2014.142306	2014.784458	2014.134477	2014.150261	2014.297880	2013.920774	2013.465361	2013.546988	2013.591305	2013.263328	2013.191547	2013.098719	2013.085587	2012.877151	2013.392003	2013.472630	2013.799427	2012.836201	2012.682795	2012.701705	2012.637767	2012.903710	2013.033644	2012.619887	2012.688339	2012.531076	2012.537626	2012.547417	2012.397421	2012.262512	2012.395278	2012.454614	2012.283224	2012.182881	2012.121350	2012.139704	2012.384859	2012.017608	2012.035213	2011.775191
1360000	2014.511024	2014.467229	2014.503671	2014.381532	2014.331438	2014.294077	2014.352255	2014.209899	2014.206479	2014.165485	2014.730834	2014.190338	2014.168754	2014.222642	2013.880366	2013.529377	2013.437444	2013.573594	2013.310573	2013.223350	2013.098156	2012.999001	nan	2013.340245	2013.507641	2013.887665	2012.793021	2012.675607	2012.666489	2012.752368	2012.861220	2013.020548	2012.599580	2012.653145	2012.562592	2012.499358	2012.516816	2012.434984	2012.317735	2012.404637	2012.415781	2012.394365	2012.193893	2012.106086	2012.148765	2012.204467	2012.041966	2011.858785	2011.730153
1380000	2014.549694	2014.432709	2014.503195	2014.342473	2014.331517	2014.334196	2014.360822	2014.273565	2014.161338	2014.020580	2014.770579	2014.247307	2014.161338	2014.222181	2013.916409	2013.542543	2013.423753	2013.565102	2013.408455	2013.197657	2013.098382	2012.978987	nan	2013.329264	2013.475130	2013.994603	2012.786857	2012.723029	2012.727128	2012.753938	2012.939054	2012.919815	2012.641495	2012.717831	2012.575301	2012.498774	2012.519761	2012.463270	2012.340314	2012.401705	2012.145846	2012.346124	2012.267381	2012.322082	2012.333687	2012.330523	2012.055403	2011.974169	2011.760312
1400000	2014.567428	2014.444108	2014.498162	2014.353127	2014.318721	2014.439059	2014.360202	2014.272327	2014.125075	2014.067408	2014.752454	2014.209711	2014.125075	2014.263555	2013.965585	2013.550195	2013.518230	2013.595361	2013.392774	2013.233321	2013.098106	2013.016111	nan	2013.329230	2013.393475	2013.828061	2012.818907	2012.757593	2012.731649	2012.810826	2012.935351	2012.966450	2012.601177	2012.678283	2012.509964	2012.502594	2012.565047	2012.460432	2012.318570	2012.401652	2012.359510	2012.215773	2012.127576	2012.401652	2012.126264	2012.201356	2012.047359	2012.020343	2011.876184
1420000	2014.603534	2014.498816	2014.498587	2014.340412	2014.331990	2014.411008	2014.363362	2014.262331	2014.226057	2014.065916	2014.728757	2014.203119	2014.226057	2014.246552	2013.849790	2013.588419	2013.655880	2013.517057	2013.403923	2013.284856	2013.104617	2013.037866	nan	2013.216053	2013.222225	2013.799528	2012.800515	2012.769894	2012.726417	2012.723453	2012.870774	2012.950712	2012.638678	2012.665238	2012.565362	2012.477379	2012.542665	2012.512134	2012.272907	2012.257674	2012.232390	2012.184164	2012.170123	2012.033995	2011.994395	2012.317491	2012.030730	2011.927598	2011.824265
1440000	2014.559775	2014.498868	2014.486751	2014.338202	2014.324372	2014.385526	2014.369421	2014.251665	2014.197676	2014.165234	2014.766773	2014.199823	2014.193944	2014.202122	2013.852203	2013.710107	2013.710107	2013.585879	2013.319293	2013.272180	2013.104962	2013.047480	2013.000948	2013.147317	2013.392955	2013.997105	2012.846574	2012.569031	2012.732471	2012.813516	2012.859145	2012.968526	2012.595572	2012.691638	2012.565434	2012.285845	2012.580067	2012.392109	nan	2012.123861	2012.327724	2012.125071	2012.122356	2012.077704	2012.040532	2012.110651	2012.030131	2011.919515	2011.789292
1460000	2014.526597	2014.458674	2014.385260	2014.344314	2014.313240	2014.385260	nan	2014.162397	2014.228506	2014.100973	2014.821382	2014.195907	2014.182567	2014.018035	2013.856043	2013.665956	2013.637360	2013.577151	2013.472250	2013.287239	2013.104133	2013.048921	2013.010274	2013.329832	2013.398748	2013.971369	2012.809012	nan	2012.682799	2012.786003	2012.840168	2012.982532	2012.602264	2012.684525	2012.539216	2012.242856	2012.534272	2012.375619	nan	2012.221292	2012.242811	2012.179315	2012.101958	2012.093868	2012.052586	2012.329368	2012.033112	2011.915121	nan
1480000	2014.474243	2014.495992	2014.385489	2014.388050	2014.319005	2014.339012	nan	2014.215267	2014.184296	2014.053514	2014.764136	2014.182823	2014.169271	2014.278187	2013.937904	2013.705241	2013.684293	2013.599573	2013.505429	2013.229457	2013.104839	2012.976347	2012.998670	2013.330454	2013.354012	2013.823950	2012.836154	2012.808130	2012.771690	2012.759374	2012.868940	2013.024180	2012.606855	2012.613283	2012.558997	2012.267055	2012.336461	2012.440252	nan	2012.241557	2012.139283	2012.202191	2012.191360	2012.023009	2012.102824	2012.306444	2012.005999	2011.917225	2011.874918
1500000	2014.550744	2014.496214	2014.421583	2014.391313	2014.324593	2014.374770	nan	2014.281796	nan	2013.948500	2014.808513	2014.106768	nan	2014.141339	2013.917436	2013.668315	2013.668315	2013.599513	2013.408750	2013.273776	2013.104758	2013.085071	nan	2013.305888	2013.438536	2014.110667	2012.813846	2012.780909	2012.658175	2012.770357	2012.819202	2012.994144	2012.614323	2012.706170	2012.551780	2012.373623	2012.463444	2012.433152	2012.367008	2012.283402	2012.252559	2012.199783	2012.270453	2012.000041	2012.080303	2012.258022	2012.018624	2011.934346	2011.857678
1520000	2014.548985	2014.512658	2014.480463	2014.393899	2014.340476	2014.403360	2014.298894	2014.281608	2014.234361	2014.124403	2014.874447	2014.132078	2014.247779	2014.169646	2013.968059	2014.022649	2014.022649	2013.580339	2013.335808	2013.268053	2013.104262	2012.987911	2013.024909	2013.323575	2013.476549	2013.717033	2012.796340	2012.756220	2012.732278	2012.800463	2012.898601	2013.056146	2012.622112	2012.646607	2012.538335	2012.364427	2012.366374	2012.363874	nan	2012.216445	2012.190117	2012.262691	2012.298719	2012.126502	2012.178101	2012.382899	2012.029356	2012.012412	2011.881891
1540000	2014.554113	2014.519578	2014.471419	2014.395355	2014.350791	2014.370029	2014.276748	2014.244330	2014.246298	2014.250587	2014.790311	2014.077354	2014.250587	2014.083777	2013.951372	2013.966339	2013.966339	2013.594872	2013.500349	2013.300483	2013.105327	2013.055251	2013.016165	2013.323493	2013.488047	2013.675284	2012.840981	2012.836709	2012.745241	2012.767267	2012.844263	2013.062943	2012.628268	2012.575768	2012.596314	2012.285145	2012.320414	2012.425305	2012.363745	2012.189588	2012.250644	2012.262556	2012.286451	2012.125057	2012.068623	2012.301134	2012.093715	2012.009485	2011.787125
1560000	2014.518035	2014.519403	2014.463024	2014.404460	2014.375746	2014.394296	nan	2014.238193	2014.261035	2014.261035	2014.811855	2014.243409	2014.257845	2014.038059	nan	2013.870465	2013.870465	2013.537067	2013.474558	2013.288251	nan	2013.058925	2013.011393	2013.377172	2013.429839	2013.939569	2012.839020	2012.730411	2012.752226	2012.777807	2012.811372	2012.965369	2012.641808	2012.616044	2012.567643	2012.288676	2012.349076	2012.437545	2012.368885	2012.110791	2012.199181	2012.390651	2012.285648	2012.061077	2012.046136	2012.257785	2011.969767	2011.933388	2011.786995
1580000	2014.554309	2014.523542	2014.484013	2014.409940	2014.331138	2014.417926	2014.350364	2014.294063	2014.218370	2014.258124	2014.848313	2013.993250	2014.190292	2014.130998	2013.979072	2014.082076	2014.082076	2013.514540	2013.337572	2013.250931	2013.130563	2013.031299	2013.021678	2013.377458	2013.377458	2014.110214	2012.813154	nan	2012.740438	2012.696000	2012.943720	2012.920746	2012.596296	2012.675977	2012.506428	2012.289155	2012.295055	2012.422811	2012.345919	2012.146128	2012.196840	2012.219656	2012.203583	2012.071109	2012.077452	2012.221726	2012.023328	2011.961615	2011.769837
1600000	2014.521712	2014.504392	2014.454317	2014.386579	2014.335513	2014.434571	nan	2014.173119	2014.184496	2014.183423	2014.805740	2014.175884	2014.183423	2014.008343	2014.007965	2013.629954	2013.616760	2013.545910	2013.450195	2013.339702	2013.112851	2012.963139	2013.028220	2013.376681	2013.376681	2013.791047	2012.834735	nan	2012.689737	2012.668672	2012.930569	2013.067802	2012.605047	2012.661900	2012.532966	2012.221882	2012.296868	2012.399057	2012.399057	2012.148603	2012.218323	2012.119313	2012.174641	2012.076040	2012.065044	2012.139284	2012.009005	2011.958447	2011.854068
1620000	2014.520982	2014.504720	2014.480977	2014.394310	2014.359609	2014.341029	2014.294911	2014.299943	2014.133874	2014.121857	2014.820701	2014.230602	2014.121857	2014.269334	2014.037002	2013.659083	2013.652442	2013.598182	2013.496698	2013.304408	2013.120269	2013.029189	nan	2013.377753	2013.377753	2014.081826	2012.770177	nan	2012.690967	2012.769236	2012.938566	2013.004507	2012.620323	2012.638737	2012.550520	2012.279748	2012.307623	2012.431536	2012.328435	2012.136122	2012.220161	2012.136102	2012.256539	2012.097611	2012.069147	2012.378441	2012.057649	2011.982661	2011.846277
1640000	2014.514293	2014.504872	2014.466952	2014.398013	2014.390292	2014.309951	2014.324331	2014.326324	2014.168509	2014.170365	2014.813348	2014.217726	2014.152761	2014.203105	2013.936594	2013.652855	2013.656816	2013.567101	2013.449060	2013.277015	nan	2013.079078	2013.029355	2013.378251	2013.378251	2013.841010	2012.865849	nan	2012.689985	2012.781861	2012.883687	2012.906028	2012.618702	2012.677584	2012.581377	2012.233062	2012.306765	2012.374404	2012.352028	2012.165663	2012.364538	2012.243103	2012.160945	2012.108887	2012.069945	2012.286455	2012.048730	2012.043527	2011.820099
1660000	2014.561476	2014.504989	2014.521634	2014.424164	2014.395213	2014.429782	2014.333508	2014.247909	2014.179814	2014.165577	2014.795720	2014.068780	2014.134117	2014.170084	2013.893797	2013.657573	2013.653174	2013.560397	2013.502966	2013.221610	2013.131633	2013.112439	nan	2013.378634	2013.378634	2013.851753	2012.816687	2012.749218	2012.774844	2012.779350	2012.888000	2012.979573	2012.610532	2012.718449	2012.598569	2012.285891	2012.315250	2012.473765	2012.271757	2012.160339	2012.280426	2012.450894	2012.172393	2012.145721	2012.070638	2012.175837	2012.066127	2012.034047	2011.910629
1680000	2014.596840	2014.457970	2014.492127	2014.395032	2014.371812	2014.431095	2014.333441	2014.356410	2014.127531	2014.166041	2014.152283	2014.152283	2014.143412	2014.261018	2013.967130	2013.627212	2013.613749	2013.584932	2013.473559	2013.179778	2013.127027	2013.131743	2013.010715	2013.378407	2013.378407	2014.117948	2012.805743	2012.723584	nan	2012.786627	2012.895167	2013.008108	2012.593935	2012.668004	2012.571286	2012.252759	2012.272154	2012.487874	2012.370628	2012.196975	2012.314437	2012.383951	2012.273551	2011.923743	2012.184659	2012.371642	nan	2012.026060	2011.743439
1700000	2014.483830	2014.496235	2014.433618	2014.419126	2014.392881	2014.472140	2014.348278	2014.326491	2014.296597	2014.296597	2014.156178	2014.142553	2014.066387	2014.191016	2013.968167	2013.629727	2013.603402	2013.596370	2013.502758	2013.368135	2013.127943	2013.150084	2013.076481	2013.379200	2013.379200	2013.921745	2012.744365	2012.705154	nan	2012.820197	2012.863422	2012.976490	2012.599211	2012.677797	2012.595163	2012.234043	2012.300043	2012.446751	2012.304197	2012.205042	2012.325148	2012.325148	2012.127872	2012.023909	2012.155424	2012.123689	2012.012925	2011.964790	2011.803191
1720000	2014.579926	2014.492395	2014.447302	2014.394372	2014.343543	2014.451653	nan	2014.250497	2014.171660	2014.171660	2014.159380	2014.239725	2014.112689	2014.231368	2013.847769	2013.631532	2013.584630	2013.573538	2013.485588	2013.256059	2013.086268	2013.162908	2013.047767	2013.379209	2013.379209	2013.848580	2012.832093	2012.809548	2012.767004	2012.766353	2012.831780	2012.939955	2012.637084	2012.682156	2012.561460	2012.262675	2012.312878	2012.433664	2012.331589	2012.414164	2012.388928	2012.315693	2012.070505	2012.414164	2012.094831	2012.154467	2011.997553	2011.906544	2011.655730
1740000	2014.596410	2014.442507	2014.389778	2014.434460	2014.389612	2014.377978	nan	2014.250458	2014.115478	2014.116670	2014.188667	2014.293190	2014.131252	2014.191983	2013.826750	2013.643351	2013.610683	2013.573735	2013.401234	2013.326039	2013.098441	2013.141577	nan	2013.379126	2013.379126	2013.983984	2012.832180	nan	2012.754217	2012.783012	2012.848104	2012.928333	2012.586541	2012.649848	2012.543849	2012.328584	2012.425114	2012.477442	2012.265074	2012.236273	2012.315555	2012.395098	2012.125624	2012.236273	2012.124008	2012.380576	2011.971772	2011.968585	2011.634409
1760000	2014.525458	2014.447577	2014.411033	2014.368008	2014.335452	2014.391539	nan	2014.250298	2014.112815	2014.133800	2014.214274	2014.290615	2014.173327	2014.259312	2013.836030	2013.660317	2013.597270	2013.569715	2013.475227	2013.278521	2013.109352	2013.134480	nan	2013.390559	2013.390559	2014.062127	2012.846197	nan	2012.752620	2012.772011	2012.960176	2012.966144	2012.573013	2012.611776	2012.506002	2012.421514	2012.423294	2012.447415	2012.296792	2012.371268	2012.347581	2012.497035	2012.074318	2011.963793	2012.004171	2012.295260	2011.918188	2011.933431	2011.678908
1780000	2014.601293	2014.448987	2014.432076	2014.398194	2014.336070	2014.432076	2014.349636	2014.244660	2014.115830	2014.115830	2014.221379	2014.221379	2014.229587	2014.219172	2013.899191	2013.729933	2013.729933	2013.546759	2013.521847	2013.265604	2013.110214	2013.126391	2013.077768	2013.391293	2013.391293	2013.997038	2012.817974	nan	2012.795404	2012.808022	2012.933334	2013.013586	2012.608620	2012.622232	2012.572769	2012.396032	2012.424469	2012.510479	2012.401841	2012.374475	2012.289771	2012.563304	2012.069009	2012.201580	2012.051441	2012.213894	2011.889456	2011.891664	2011.745870
1800000	2014.448085	2014.448666	2014.431745	2014.382408	2014.330999	2014.431745	2014.354509	2014.256525	2014.169340	2014.084645	2013.863422	2014.217508	2014.110169	2014.251166	2013.945058	2013.729192	2013.729192	2013.573732	2013.517174	2013.087722	2013.102582	2013.135058	nan	2013.390354	2013.425258	2014.078426	2012.831647	nan	2012.707522	2012.785156	2012.940248	2012.981871	2012.643898	2012.598149	2012.606330	2012.386608	2012.388411	2012.399130	2012.386435	2012.309383	2012.305452	2012.498914	2012.045497	2012.247794	2012.027824	2012.063694	2011.787990	2012.146322	2011.830678
1820000	2014.365826	2014.490183	2014.509119	2014.382510	2014.379147	2014.391849	nan	2014.278168	2014.229462	2014.113563	2014.776338	2014.213500	2014.149340	2014.292019	2013.917222	2013.776182	2013.776182	2013.589643	2013.354373	2013.052331	nan	2013.054387	nan	2013.384030	2013.428822	2013.823859	2012.856683	2012.835113	2012.714732	2012.765304	2012.931369	2012.974345	2012.658597	2012.669022	2012.581392	2012.424985	2012.474328	2012.390137	2012.313407	2012.348770	2012.332322	2012.532720	2012.179465	2012.180978	2012.204576	2012.255268	2011.826310	2012.054906	2011.814558
1840000	2014.454559	2014.490327	2014.405988	2014.373075	2014.383693	2014.408178	2014.262709	2014.188534	2014.157157	2014.098852	2014.766265	2014.106826	2014.157157	2014.202591	2013.899875	2013.825885	2013.825885	2013.596682	2013.469368	2013.227495	2013.103430	2013.077892	nan	2013.384484	2013.384484	2014.076821	2012.869075	2012.685595	2012.731377	2012.761881	2012.916080	2013.053646	2012.604929	2012.678147	2012.492181	2012.521706	2012.532786	2012.412013	2012.290200	2012.545398	2012.489344	2012.547194	2012.123427	2012.280035	2012.172341	2012.310523	2011.925404	2012.078792	2011.724702
1860000	2014.491795	2014.499358	2014.335549	2014.357823	2014.386043	2014.336383	2014.344389	2014.242291	2014.132026	2014.216056	2014.777686	2014.083963	2014.216056	2014.258360	2013.854775	2013.969304	2013.969304	2013.594757	2013.490441	2013.331468	2013.071382	2013.108554	nan	2013.382269	2013.382269	2013.878276	2012.867245	2012.724235	2012.740200	2012.777445	2012.931607	2013.012902	2012.610553	2012.614663	2012.529636	2012.589110	2012.544683	2012.430199	2012.379851	2012.542031	2012.353297	2012.376888	2012.163284	2012.367224	2012.226001	2012.331946	2011.924775	2011.939604	2011.816458
1880000	2014.503116	2014.531606	2014.376472	2014.360499	2014.357258	2014.320415	2014.370365	2014.286431	2014.070315	2014.209093	2013.970204	2014.219018	2014.056977	2014.293898	2013.898145	2013.908945	2013.908945	2013.513885	2013.471931	2013.263447	2013.043194	2013.149236	nan	2013.382466	2013.527027	2013.744084	2012.829491	nan	2012.744676	2012.749908	2012.931859	2012.938391	2012.649856	2012.668522	2012.476603	2012.565319	2012.499949	2012.487874	2012.410943	2012.333833	2012.416881	2012.533805	2012.206586	2012.294375	2012.121466	2012.173323	2012.066061	2011.983813	2011.781420
1900000	2014.562549	2014.533670	2014.395963	2014.383613	2014.350469	2014.367040	nan	2014.316906	2013.901873	2014.188214	2014.125239	2014.064177	2014.188214	2014.283008	2013.884668	2014.071912	2014.071912	2013.595837	2013.345259	2013.156260	2013.082579	2013.099868	2013.044675	2013.382118	2013.487443	2013.825937	2012.844350	nan	nan	2012.776514	2012.943710	2012.895514	2012.637714	2012.643174	2012.593169	2012.433191	2012.474312	2012.463629	2012.454905	2012.406514	2012.439185	2012.510588	2012.249537	2012.343403	2012.064945	2012.300258	2012.004491	2011.958890	2011.798492
1920000	2014.530858	2014.470995	2014.387219	2014.332355	2014.317012	2014.398468	2014.316547	2014.285206	2014.147507	nan	2014.813936	2014.089340	nan	2014.231053	2013.949742	2014.119522	2014.119522	2013.589438	2013.461264	2013.270083	2013.090045	2013.053295	2013.067777	2013.382317	2013.522700	2014.119141	2012.870002	2012.688775	nan	2012.736395	2012.875520	2012.985458	2012.608535	2012.689696	2012.595061	2012.512251	2012.455759	2012.411602	2012.374796	2012.462059	2012.447407	2012.535347	2012.208728	2012.120808	2012.037687	2012.304326	2012.057227	2011.952577	2011.759564
1940000	2014.492112	2014.470860	2014.398314	2014.312616	2014.297410	2014.427027	2014.330270	2013.981970	2014.149286	2014.219759	2014.764945	2014.070772	2014.219759	2014.193081	2013.845112	2014.121306	2014.121306	2013.527719	2013.432613	2013.185414	2013.022639	2013.072462	2013.085968	2013.381903	2013.523090	2014.064095	2012.788063	2012.765178	2012.725672	2012.734197	2012.859241	2013.030834	2012.615797	2012.681175	2012.512171	2012.493233	2012.419911	2012.447497	nan	2012.365109	2012.460900	2012.509265	2012.222351	2012.161266	2012.183361	2012.286835	2012.066386	2011.989804	2011.837550
1960000	2014.526676	2014.443193	2014.310552	2014.344814	2014.312189	2014.383390	2014.322612	2014.221946	2014.266917	2014.266917	2014.769850	2013.986915	2014.052700	2014.266136	2013.886267	2013.943025	2013.943025	2013.551551	2013.410233	2013.343658	2013.022837	2013.072922	2013.067030	2013.388204	2013.510503	2013.895060	2012.795177	2012.791387	2012.761081	2012.765036	2012.844728	2012.899245	2012.612002	2012.712880	2012.581427	2012.449943	2012.449943	2012.412173	2012.350390	2012.429410	2012.249513	2012.514000	2012.143323	2012.138201	2012.152865	2012.147518	2012.033078	2012.108469	2011.865180
1980000	2014.588567	2014.460804	2014.366785	2014.343083	2014.296594	2014.399974	nan	2014.315365	2014.237247	2014.237247	2014.772002	2014.132627	2014.041008	2014.196304	2013.891717	2013.943117	2013.943117	2013.595749	2013.396237	2013.336702	2013.123877	2013.092705	nan	2013.408809	2013.500883	2013.743222	2012.823946	nan	nan	2012.678118	2012.838431	2012.978147	2012.631542	2012.633609	2012.575727	2012.631339	2012.389296	2012.418057	nan	2012.517136	2012.458370	2012.494907	2012.248560	2012.180813	2012.152755	2012.287828	2011.962630	2012.101262	2011.737912
2000000	2014.497084	2014.430872	2014.397172	2014.362335	2014.298080	2014.406527	nan	2014.246580	2014.071390	2014.237157	2014.813613	2014.075687	2014.064950	2014.273133	2013.896094	2013.827456	2013.827456	2013.585877	2013.395498	2013.240869	2013.123552	2013.092374	2013.016696	2013.243381	2013.537461	2013.864260	2012.816960	nan	nan	2012.758612	2012.850239	2012.903411	2012.630011	2012.707879	2012.606184	2012.449581	2012.436607	2012.511492	2012.472953	2012.642947	2012.421524	2012.460218	2012.092663	2012.242765	nan	2012.369955	2011.918524	2012.056200	2011.745992
2020000	2014.519890	2014.466342	2014.420290	2014.391719	2014.338601	2014.416229	2014.372552	2014.246727	2014.044545	2014.269132	2014.840827	2014.108308	2014.253960	2014.199548	2013.892642	2013.931820	2013.931820	2013.591711	2013.379108	2013.232903	2013.109402	2013.011011	nan	2013.243723	2013.243723	2013.848152	2012.856668	nan	nan	2012.781369	2012.849871	2013.053944	2012.616864	2012.684540	2012.607261	2012.570229	2012.402382	2012.486560	nan	2012.453595	2012.412865	2012.452558	2012.263871	2012.175362	nan	2012.292636	2011.976653	2012.089188	2011.746626
2040000	2014.610866	2014.500009	2014.400201	2014.401517	2014.340552	2014.438196	2014.336714	2014.265572	2014.224244	nan	2014.854294	2014.096762	nan	2014.268801	2013.947813	2013.847791	2013.847791	2013.586441	2013.438175	2013.351113	2013.109117	2013.081186	2013.054839	2013.243458	2013.243458	2013.873366	2012.834201	nan	2012.729337	2012.806267	2012.931418	2012.994565	2012.633049	2012.693451	2012.605897	2012.411503	2012.426968	2012.485880	nan	2012.466330	2012.286746	2012.328340	2012.386251	2012.179827	2012.134986	2012.260597	2011.999282	2012.038273	2011.867128
2060000	2014.542180	2014.428591	2014.389548	2014.405275	2014.352965	2014.443825	nan	2014.267657	2014.234392	2014.195998	2014.759374	2013.971423	2014.230472	2014.260963	2013.904375	2013.865448	2013.865448	2013.580180	2013.405974	2013.348503	2013.107822	2013.122285	2013.057658	2013.242255	2013.242255	2013.774882	2012.861424	2012.741083	2012.689810	2012.756691	2012.906463	2012.982961	2012.639053	2012.690018	2012.633555	2012.430619	2012.508620	2012.497412	2012.442690	2012.388544	2012.385541	2012.259386	2012.384462	2012.101523	2012.189068	2012.035912	nan	2012.113940	2011.862314
2080000	2014.480691	2014.455387	2014.382845	2014.414503	2014.400462	2014.382845	nan	2014.243667	2014.218674	2014.214981	2014.797703	2014.178742	2014.167717	2014.282704	2013.894309	2013.744934	2013.744934	2013.576286	2013.465722	2013.315459	nan	2013.157189	nan	2013.242635	2013.242635	2013.823766	2012.834419	2012.510025	2012.705265	2012.760374	2012.990958	2013.022958	2012.619928	2012.713616	2012.557087	2012.461637	2012.469891	2012.511294	2012.471153	2012.362428	2012.374658	2012.356804	2012.412317	2012.102731	2012.241146	2012.131193	nan	2012.127694	2011.761381
2100000	2014.533434	2014.404652	2014.404323	2014.382001	2014.375479	2014.363676	2014.352026	2014.306642	2014.188106	2014.188106	2014.830713	2014.178877	2014.168405	2014.265082	2014.041891	2013.685293	2013.685293	2013.582223	2013.477328	2013.322331	2013.129761	2013.132331	2013.082313	2013.889682	2013.034538	2014.021814	2012.837885	2012.733583	2012.767008	2012.686917	2012.975448	2013.036277	2012.600322	2012.702274	2012.529267	2012.528389	2012.528389	2012.507905	2012.454694	2012.334416	2012.338936	2012.302377	2012.247172	2012.280626	2012.249382	2012.125203	nan	2012.149721	2011.762614
2120000	2014.565870	2014.314367	2014.404392	2014.426896	2014.407457	2014.382382	nan	2014.090648	2014.180143	2014.227623	2014.786624	2014.038573	2014.158073	2014.267016	2013.941778	2013.677629	2013.709416	2013.594142	2013.361093	2013.387116	nan	2013.007702	2013.083184	2013.848136	2013.034768	2014.069458	2012.811026	2012.647614	2012.744710	2012.760606	2012.841258	2012.986819	2012.664981	2012.714792	2012.629929	2012.607912	2012.465708	2012.359227	2012.373588	2012.403775	2012.337435	2012.357788	2012.273326	2012.164527	2012.288604	2012.221089	nan	2011.986503	2011.634227
2140000	2014.507447	2014.364597	2014.355294	2014.432722	2014.420001	2014.291796	2014.343447	2014.156217	2014.192101	2014.150310	2014.818888	2014.266201	2014.192101	2014.227855	2013.970555	2013.708081	2013.678117	2013.595344	2013.461944	2013.371114	nan	2013.048713	2013.060184	2013.847984	2013.076465	2013.982960	2012.759503	2012.759503	2012.773362	2012.714270	2012.933102	2012.972617	2012.630114	2012.698549	2012.490557	2012.567854	2012.408407	2012.326385	2012.348909	2012.299512	2012.333187	2012.355823	2012.266212	2012.209566	2012.325796	2012.228657	nan	2012.007021	2011.672298
2160000	2014.491974	2014.321267	2014.654087	2014.434152	2014.411994	2014.252940	nan	2014.155618	2014.191528	2014.090646	2014.758775	2014.337016	2014.191528	2014.238516	2013.901281	2013.679978	2013.625715	2013.561034	2013.489075	2013.325315	2013.120431	2013.099699	nan	2014.191492	2013.036139	2014.120423	2012.820240	2012.796984	2012.788632	2012.816332	2012.850046	2012.974304	2012.602397	2012.711651	2012.521863	2012.602593	2012.447406	2012.315681	2012.522438	2012.333487	2012.637052	2012.348618	2012.343393	2012.222032	2012.252392	2012.138569	nan	2011.829167	2011.664922
2180000	2014.555241	2014.385144	2014.399473	2014.437066	2014.424748	2014.298500	nan	2014.285525	2014.226975	2014.248447	2014.815227	2014.203342	2014.174382	2014.225092	2013.947893	2013.659223	2013.643539	2013.591823	2013.418586	2013.377759	2013.120322	2013.105267	2013.072111	2013.943854	2013.022028	2013.896429	2012.839613	2012.803535	nan	2012.774456	2012.825336	2012.940028	2012.663473	2012.659617	2012.610669	2012.558144	2012.490215	2012.390532	2012.489701	2012.365665	2012.264000	2012.468097	2012.343239	2012.109353	2012.194758	2012.175364	nan	2012.013704	2011.777398
2200000	2014.593677	2014.429884	2014.432639	2014.416812	2014.408853	2014.418588	nan	2014.121106	2014.221163	2014.238890	2014.842171	2014.239340	2014.191456	2014.145832	2013.853102	2013.658751	2013.651064	2013.581164	2013.492914	2013.323859	2013.125444	2013.097479	2013.067566	2013.936893	2013.058953	2014.040958	2012.857756	2012.663756	2012.751964	2012.785673	2012.707154	2013.001456	2012.617865	2012.677197	2012.595546	2012.549025	2012.503543	2012.386921	2012.426371	2012.175428	2012.306951	2012.428246	2012.252698	2012.109921	2012.172121	2012.109377	nan	2012.031236	2011.552691
2220000	2014.488217	2014.423944	2014.386851	2014.411291	2014.398029	2014.386851	nan	2014.208477	2014.216299	2014.189342	2014.757961	2014.275884	2014.189190	2014.132079	2013.891083	2013.672746	2013.672746	2013.593006	2013.452733	2013.328537	nan	2013.156881	nan	2013.028480	2013.028480	2014.047162	2012.833099	2012.796067	nan	2012.798899	2012.637679	2012.961342	2012.625573	2012.665629	2012.575211	2012.498652	2012.534521	2012.492799	2012.317267	2012.388054	2012.268433	2012.426193	2012.255847	2012.186002	2012.169863	2012.106562	nan	2012.101928	2011.579754
2240000	2014.479311	2014.759164	2014.362513	2014.405437	2014.386264	2014.372606	nan	2014.307176	nan	2014.187501	2014.824794	2014.262786	2014.230636	2014.294227	2013.862959	2013.653814	2013.574684	2013.586372	2013.451709	2013.315015	2013.109732	2013.052706	2013.086547	2013.017166	2013.150423	2013.752733	2012.821733	2012.761540	nan	2012.738489	2012.659530	2012.970100	2012.640423	2012.674131	2012.591280	2012.463070	2012.463070	2012.468163	2012.270513	2012.219297	2012.372928	2012.535675	2012.233968	2012.186204	2012.155109	2012.320435	nan	2012.102136	2011.715559
2260000	2014.493724	2014.420454	2014.371058	2014.389330	2014.416284	2014.371058	2014.356702	2014.143025	2014.291265	2014.195819	2014.768001	2014.201904	nan	2014.145340	2013.886220	2013.694583	2013.645667	2013.577893	2013.415488	2013.379809	2013.111582	2013.030294	nan	2013.019106	2013.493403	2014.011008	2012.830295	2012.763730	2012.792729	2012.769606	2012.697554	2012.887203	2012.639987	2012.699551	2012.489347	2012.462835	2012.462835	2012.424941	nan	2012.264465	2012.439576	2012.502284	2012.253619	2012.076495	2012.100260	2012.069179	2012.027107	2012.049520	2011.929990
2280000	2014.563135	2014.448124	2014.371832	2014.370370	2014.409412	2014.349359	nan	2014.079480	2014.200867	nan	2014.820709	2014.330281	nan	2014.187426	2013.886166	2013.673250	2013.645601	2013.597099	2013.462591	2013.317913	nan	2013.078063	nan	2013.141629	2013.218131	2014.053469	2012.839171	2012.763622	2012.786846	2012.765896	2012.690869	2012.945686	2012.652071	2012.668943	2012.551939	2012.508610	2012.444784	2012.467230	2012.389837	2012.265094	2012.453942	2012.536622	2012.140806	2012.034850	nan	2012.298774	2011.962941	2012.332143	2011.923090
2300000	2014.329640	2014.367474	2014.338643	2014.385922	2014.396011	2014.320251	2014.340512	2014.052948	nan	nan	2014.838331	2014.235898	nan	2014.273256	2013.896233	2013.704203	2013.649385	2013.575333	2013.494586	2013.396311	nan	2013.056696	nan	2013.068297	2013.546010	2013.763719	2012.803508	2012.787939	2012.783324	2012.757641	2012.723567	2012.980961	2012.652140	2012.657872	2012.616476	2012.407363	2012.385667	2012.494945	2012.357072	2012.179565	2012.496701	2012.540380	2012.165270	2012.068871	2012.221660	2012.375771	2011.959146	2012.131986	2011.809463
2320000	2014.465552	2014.334639	2014.320177	2014.383176	2014.380696	2014.415274	nan	2014.214949	nan	2014.270206	2014.782961	2014.174280	2014.254164	2014.250046	2013.943643	2013.699184	2013.718483	2013.589629	2013.411867	2013.333723	nan	2013.057184	2013.081063	2013.206941	2013.542827	2014.105809	2012.824965	nan	2012.779335	2012.735807	2012.740829	2012.943725	2012.562242	2012.702408	2012.516588	2012.572230	2012.399321	2012.443620	2012.345510	2012.088642	2012.487489	2012.472962	2012.297741	2012.617449	2012.214065	2012.348011	2011.907545	2012.146879	2011.673095
2340000	2014.581980	2014.406920	2014.315319	2014.385864	2014.373740	2014.345275	nan	2014.256543	nan	nan	2014.753142	2014.354389	nan	2014.210696	2013.978649	2014.047787	2013.695348	2013.560290	2013.511063	2013.298193	2013.092108	2013.014380	nan	2013.359554	2013.359554	2013.944961	2012.807908	2012.699835	nan	2012.720090	2012.839962	2012.967123	2012.602669	2012.688571	2012.484612	2012.529713	2012.392192	2012.486230	2012.280936	2012.366986	2012.507027	2012.509511	2012.315498	2011.936494	nan	2012.357533	2011.975638	2012.044325	2011.752153
2360000	2014.544577	2014.441773	2014.358020	2014.396917	2014.373943	2014.339008	nan	2014.241975	nan	2014.137882	2014.736456	2014.241962	2014.119708	2014.187345	2013.950824	2013.572897	2013.674301	2013.592023	2013.499317	2013.281734	2013.133545	2013.088267	nan	2013.360085	2013.360085	2014.039032	2012.817957	2012.789363	nan	2012.743024	2013.212933	2013.003892	2012.645470	2012.693606	2012.577401	2012.528345	2012.475679	2012.468896	2012.289273	2012.198444	2012.494357	2012.551792	2012.163963	2012.053564	2012.176922	2012.105754	2011.975978	2012.045241	2011.747700
2380000	2014.505980	2014.433145	2014.319041	2014.433740	2014.374936	2014.349447	nan	2014.251563	2014.128320	2014.165227	2014.747191	2014.118497	2014.163442	2014.193671	2013.932015	2013.693411	2013.582223	2013.589576	2013.453359	2013.409448	nan	2013.139165	2012.998993	2013.359941	2013.461506	2013.897824	2012.822868	nan	nan	2012.816596	2012.828121	2012.994205	2012.628972	2012.721528	2012.567013	2012.556709	2012.407110	2012.512041	2012.328006	2012.344013	2012.439268	2012.588626	2012.168947	2012.070238	nan	2012.344574	2011.975141	2012.001884	2011.833497
2400000	2014.606367	2014.246862	2014.377438	2014.374700	2014.323689	2014.210770	nan	2014.249362	nan	nan	2014.747193	2014.275935	2014.173487	2014.174343	2013.966997	2014.144559	2014.144559	2013.586220	2013.442933	2013.278066	2013.017947	2013.102388	nan	2013.359956	2013.519467	2013.745924	2012.822888	nan	2012.728359	2012.728359	2012.863500	2013.016045	2012.640276	2012.706793	2012.517127	2012.565657	2012.480604	2012.435747	nan	2012.344038	2012.481574	2012.519018	2012.252439	2012.070265	2012.195791	2012.276807	2011.958600	2011.989867	2011.808364
2420000	2014.553220	2014.217726	2014.454145	2014.387607	2014.336539	2014.210784	nan	2014.163785	2014.216694	2014.173714	2014.747529	2014.350644	2014.173714	2014.250193	2013.977549	2013.862867	2013.862867	2013.562555	2013.282183	2013.386628	2013.065457	2013.059555	nan	2013.360648	2013.509536	2014.035700	2012.839204	nan	2012.753040	2012.753040	2012.887897	2013.050153	2012.597277	2012.665220	2012.581053	2012.488560	2012.404150	2012.445286	2012.384374	2012.369572	2012.405696	2012.488417	2012.295862	2012.088802	2012.196510	2012.371712	2012.083110	2012.032073	2011.721829
2440000	2014.564872	2014.450013	2014.440551	2014.401263	2014.350771	2014.365012	nan	2014.305177	2014.055294	2014.087799	2014.764648	2014.252357	2014.242154	2014.286996	2013.996999	nan	nan	2013.564301	2013.370387	2013.369429	2012.996974	nan	nan	2013.351488	2013.484314	2014.113510	2012.830494	nan	2012.757887	2012.806903	2012.920164	2013.033974	2012.620658	2012.657604	2012.487930	2012.600428	2012.473014	2012.517622	2012.432141	2012.303903	2012.503861	2012.517987	2012.294315	2012.198508	2012.242420	2012.230590	2012.031734	2012.007603	2011.721287
2460000	2014.515588	2014.496215	2014.478021	2014.391787	2014.326192	2014.341863	2014.372973	2014.246497	2014.158453	2014.227900	2014.853243	2014.225705	2014.238439	2014.192918	2013.972321	2014.089813	2014.089813	2013.577991	2013.452126	2013.309366	2013.024813	2013.104020	nan	2013.352076	2013.519876	2013.685325	2012.821546	nan	2012.751621	2012.721663	2012.912406	2012.932843	nan	2012.685771	2012.547738	2012.642481	2012.411747	2012.453984	nan	2012.276640	2012.422817	2012.502064	2012.342160	2012.089645	2012.240896	2012.205102	2012.070802	2011.935480	2011.790276
2480000	2014.484712	2014.430500	2014.345513	2014.398923	2014.366545	2014.345513	2014.366515	2014.269203	2014.083588	2014.251081	2014.809466	2014.121670	2014.293236	2014.188563	2013.895373	2013.952813	2013.952813	2013.600013	2013.466584	2013.386061	2013.024195	2013.151481	nan	2013.286843	2013.309319	2013.912827	2012.853540	2012.811454	2012.757127	2012.692750	2012.906312	2012.893136	nan	2012.634440	2012.640810	2012.604539	2012.379846	2012.400851	2012.360984	2012.239392	2012.572372	2012.411760	2012.240520	2012.146956	2012.228977	2012.315295	2012.092442	2011.916686	2011.744882
2500000	2014.482582	2014.440616	2014.416166	2014.383700	2014.335371	2014.360556	2014.350963	2014.093201	2014.144510	nan	2014.850566	2014.289324	nan	2014.268562	2013.946278	2013.748302	2013.748302	2013.590842	2013.385431	2013.351010	2012.949622	2013.073368	nan	2013.287383	2013.428362	2013.758785	2012.814396	2012.653818	2012.794544	2012.685122	2012.932102	2012.973610	nan	2012.695091	2012.551838	2012.514660	2012.457457	2012.396804	nan	2012.253885	2012.486126	2012.366832	2012.272386	2012.179040	2012.221207	2012.375503	nan	2011.908267	2011.786514
2520000	2014.513733	2014.509619	2014.424392	2014.411329	2014.327414	2014.424392	2014.355563	2014.241527	2014.200136	2014.200136	2014.789024	2014.123630	2014.137809	2014.210353	2014.016227	2013.748543	2013.748543	2013.596530	2013.472573	2013.328800	2013.008721	2012.931987	nan	2014.164451	2013.455216	2013.869421	2012.767114	2012.692271	2012.779687	2012.689858	2012.935197	2013.006688	nan	2012.698857	2012.530649	2012.422740	2012.323503	2012.453816	2012.402466	2012.274296	2012.325406	2012.310653	2012.282371	2012.170469	2012.227172	2012.115887	nan	2012.398183	2011.742780
2540000	2014.502251	2014.501933	2014.419907	2014.411079	2014.373601	2014.419907	nan	2014.253055	2014.193647	2014.180794	2014.779510	2014.136386	2014.226783	2014.188774	2013.914068	2013.748011	2013.748011	2013.595933	2013.437431	2013.308964	2013.041652	2013.131580	nan	2013.719922	2013.344791	2014.033598	2012.739314	2012.686616	2012.666364	2012.649664	2012.934319	2013.029046	2012.625943	2012.663186	2012.553659	2012.431144	2012.385477	2012.462773	2012.308500	2012.550433	2012.359643	2012.309250	2012.203644	2012.103019	2012.257508	2012.263594	2011.997370	2012.076259	2011.714832
2560000	2014.515930	2014.501993	2014.419257	2014.379310	2014.365199	2014.387918	nan	2014.146517	2014.236649	2014.222204	2014.741431	2014.187609	2014.236649	2014.267852	2013.870863	2014.030375	2014.030375	2013.596661	2013.493621	2013.261016	2013.062179	2012.908789	nan	2013.112605	2013.198418	2013.670168	2012.799971	2012.663229	2012.691369	2012.760700	2012.879686	2012.925426	2012.618486	2012.689283	2012.521941	2012.572043	2012.433619	2012.388723	2012.311316	2012.348274	2012.316733	2012.418920	2012.220667	2012.219083	nan	2012.377388	2011.994656	nan	nan
2580000	2014.451302	2014.499694	2014.442156	nan	2014.357640	2014.387540	2014.358154	2014.201945	2014.233412	2014.259372	2014.839392	2014.091966	2014.233412	2014.214056	2013.836384	2013.935085	2013.935085	2013.370126	2013.446904	2013.283399	2013.090983	2012.942650	2013.022588	2013.083364	2013.485574	2013.815220	2012.803094	2012.716930	2012.761026	2012.702966	2012.913465	2013.016371	2012.577866	2012.655458	2012.563766	2012.418174	2012.412835	2012.513795	2012.454287	2012.361869	2012.340586	2012.349642	2012.237236	2012.576223	nan	2012.366189	nan	nan	2011.679035
2600000	2014.474931	2014.500194	2014.458855	2014.422887	2014.356826	2014.342235	2014.357137	2014.152819	nan	2014.260113	2014.834268	2014.178881	nan	2014.215740	2013.839003	2013.867605	2013.867605	2013.581149	2013.423277	2013.244096	2013.077101	2013.105332	nan	2013.085336	2013.520219	2013.726494	2012.735230	2012.667515	2012.770923	2012.777582	2012.915550	2013.037640	2012.619807	2012.717850	2012.508823	2012.407370	2012.467275	2012.550943	2012.431456	2012.294867	2012.469784	2012.417253	2012.124816	2012.572997	2012.094999	2012.096059	2012.051380	2011.986859	2011.811047
2620000	2014.421288	2014.500301	2014.388414	2014.423624	2014.396513	2014.362912	2014.361481	2014.297591	nan	2014.221713	2014.822673	2014.259093	nan	2014.227568	2013.858783	2013.928160	2013.928160	2013.581434	2013.456093	2013.266846	2013.127965	2012.985287	nan	2013.110308	2013.110308	2013.801058	2012.740180	2012.703752	nan	2012.770638	2012.932190	2012.978961	2012.625372	2012.702112	2012.541056	2012.443334	2012.457199	2012.465265	2012.364475	2012.347956	2012.463421	2012.448811	2012.223937	2012.146718	2012.154471	2012.363852	2012.093086	2012.075720	2011.853103
2640000	2014.421636	2014.474148	2014.452961	2014.368530	2014.381118	2014.363106	2014.366577	2014.330526	2014.168413	2014.168413	2014.718349	2014.274755	2014.176844	2014.121660	2013.792631	2013.729389	2013.729389	2013.586764	2013.367380	2013.195226	nan	2013.133644	2013.023492	2013.159064	2013.515482	2014.028075	2012.821297	2012.617955	nan	2012.717775	2012.967048	2013.006452	2012.640024	2012.652648	2012.611359	2012.450431	2012.450431	2012.531870	2012.371081	2012.371824	2012.328777	2012.411592	2012.279650	2012.089861	2012.178594	2012.235909	2012.049397	2012.049183	2011.732172
2660000	2014.467319	2014.478829	2014.312748	2014.381166	2014.414173	2014.327433	2014.324028	2014.183640	2014.101796	2014.175482	2014.810259	2014.075678	2014.175482	2014.217995	2013.845864	2013.796646	2013.951794	2013.590245	2013.363218	2013.164777	2013.125517	2013.062494	2012.992824	2013.140138	2013.492883	2013.906478	2012.746955	2012.600603	nan	2012.759281	2012.950807	2013.028732	2012.641788	2012.698103	2012.565732	2012.429020	2012.429020	2012.313336	2012.276602	2012.500023	2012.367294	2012.405532	2012.228214	2012.174504	2012.153078	2012.325414	2012.070028	2011.856765	2011.776346
2680000	2014.524526	2014.438213	2014.321311	2014.397033	2014.400252	2014.410294	2014.331605	2014.352569	2014.190962	2014.101186	2014.782159	2013.928938	2014.190962	2014.292658	2013.830523	2013.641105	2013.641105	2013.597137	2013.476181	2013.169789	2013.108926	2013.059206	nan	2013.258778	2013.480625	2014.110572	2012.834843	2012.557424	nan	2012.761312	2012.928635	2013.008586	2012.628212	2012.683680	2012.555061	2012.432388	2012.409267	2012.454025	2012.356619	2012.309763	2012.316892	2012.441584	2012.284603	2012.065228	2012.225617	2012.378459	nan	2012.055570	2011.808176
2700000	2014.531052	2014.454340	2014.356763	2014.402360	2014.431420	2014.385574	nan	2014.317327	nan	2014.112736	2014.802115	2013.887569	nan	2014.223321	2013.823613	2013.824221	2013.824221	2013.593358	2013.304055	2013.193324	2013.106687	2013.103457	nan	2013.148767	2013.148767	2014.103087	2012.858463	2012.711320	nan	2012.748829	2012.923553	2012.968203	2012.619164	2012.657067	2012.587726	2012.433646	2012.433646	2012.492320	2012.434639	2012.356317	2012.499372	2012.401638	2012.315779	2012.092690	2012.141869	2012.253722	nan	2012.100721	2011.781212
2720000	2014.548771	2014.428324	2014.348499	2014.369593	2014.395700	2014.379360	nan	2014.281820	2014.167927	2014.167927	2014.761751	2014.061070	2014.203865	2014.273929	2013.826786	nan	2013.932146	2013.599126	2013.443761	2013.204145	2013.105192	2013.014117	2012.974381	2013.189864	2013.434835	2013.905006	2012.738228	2012.709513	nan	2012.769724	2012.916127	2013.040958	2012.631915	2012.618065	2012.530540	2012.421767	2012.421767	2012.434992	nan	2012.384456	2012.513376	2012.528596	nan	2012.107652	2012.158123	2012.227655	nan	2012.105826	2011.718490
2740000	2014.472649	2014.392703	2014.439912	2014.386696	2014.413733	2014.421289	nan	2014.288148	2014.123889	2014.123889	2014.757797	2014.161178	2014.002580	2014.199369	2013.847737	2013.683439	2013.679179	2013.577247	2013.473728	2013.277896	2013.088511	2012.944510	nan	2013.192496	2013.290049	2013.712394	2012.746405	2012.661025	nan	2012.781405	2012.781868	2013.003701	2012.679402	2012.694850	2012.501469	2012.402274	2012.410560	2012.525790	2012.417558	2012.515703	2012.477143	2012.575818	2012.194720	2012.192595	2012.180847	2012.366658	2012.084931	2012.040940	2011.496562
2760000	2014.492845	2014.441630	2014.454500	2014.351867	2014.388231	2014.347032	nan	2014.264683	2014.240524	2014.240524	2014.769339	2014.312781	2014.196831	2014.139825	2013.842116	2013.766174	2013.766174	2013.554117	2013.363900	2013.084910	2013.087251	2012.946464	2012.930844	2013.225180	2013.475754	2013.704219	2012.781193	nan	nan	2012.810673	2012.822369	2013.027611	2012.671759	2012.685161	2012.576612	2012.432357	2012.379259	2012.381184	2012.373956	2012.300210	2012.511316	2012.551692	2012.262301	2012.209049	2012.106949	2012.129772	nan	2011.957761	2011.596035
2780000	2014.550791	2014.442593	2014.455441	2014.282814	2014.330927	2014.285764	nan	2014.265952	nan	nan	2014.744036	2014.060096	2014.083196	2014.179044	2013.855033	2013.798561	2013.798561	2013.557472	2013.312990	2013.300043	2013.090553	2012.992342	nan	2013.228243	2013.427826	2014.103306	2012.844021	nan	2012.755395	2012.801229	2012.909516	2012.981898	2012.600134	2012.596228	2012.532844	2012.481375	2012.472636	2012.395008	nan	2012.257439	2012.509237	2012.563663	2012.302936	2012.207740	2012.164215	2012.286330	nan	2012.013008	2011.519762
2800000	2014.477224	2014.469714	2014.475237	2014.324237	2014.310209	2014.254424	2014.242907	2014.292695	nan	nan	2014.739743	2014.269639	2014.107934	2014.239301	2013.834684	2013.939167	2013.939167	2013.592761	2013.452110	2013.298346	2013.072003	2013.040121	2012.972552	2013.226944	2013.515710	2014.095877	2012.833287	nan	2012.784394	2012.761986	2012.907982	2013.023734	2012.593322	2012.639382	2012.569410	2012.524456	2012.470426	2012.403297	nan	2012.492786	2012.459307	2012.544432	2012.182452	2012.058975	2012.146041	2012.329245	2011.948676	2011.954635	2011.734186
2820000	2014.445657	2014.491609	2014.430449	2014.357308	2014.381206	2014.249491	2014.328032	2014.001677	nan	nan	2014.743052	2014.224993	2014.084216	2014.172346	2013.892165	2013.939470	2013.939470	2013.593281	2013.458992	2013.202042	2013.120783	2013.092284	nan	2013.227450	2013.256656	2013.791024	2012.855591	2012.809054	2012.726012	2012.767901	2012.807686	2012.879794	2012.582093	2012.677489	2012.510605	2012.591017	2012.516407	2012.502133	2012.384884	2012.490636	2012.390314	2012.525591	2012.208680	2012.090045	2012.094820	2012.328043	2012.058842	2011.925845	2011.733152
2840000	2014.505059	2014.486906	2014.350902	2014.348426	2014.383735	2014.209753	2014.306300	2014.051054	2014.193305	2014.193305	2014.768010	2014.221657	2014.105741	2014.221730	2013.756328	2013.862041	2013.862041	2013.574832	2013.435472	2013.362649	2013.120359	2012.970048	nan	2013.227050	2013.384082	2014.039261	2012.818365	2012.742943	nan	2012.668912	2012.810246	2013.003283	2012.607766	2012.599070	2012.538966	2012.511155	2012.444346	2012.411290	2012.386612	2012.290823	2012.236853	2012.539125	2012.208049	2012.060351	2012.127281	2012.119506	2012.046850	2011.769121	2011.732414
2860000	2014.519759	2014.345789	2014.280896	2014.370992	2014.408503	2014.301974	2014.320093	2014.186495	2014.197337	2014.197337	2014.653277	2014.187359	2014.231301	2014.281176	2013.808634	2013.899543	2013.899543	2013.514664	2013.467274	2013.289254	nan	2012.901313	2012.967958	2013.230532	2013.470065	2013.600356	2012.849953	2012.778640	nan	2012.647497	2012.887604	2012.793184	2012.586663	2012.631434	2012.518990	2012.501827	2012.491110	2012.403527	nan	2012.378759	2012.521777	2012.454817	2012.379055	2012.022176	2012.178444	2012.179821	nan	2011.928571	2011.609572
2880000	2014.532823	2014.477041	2014.349190	2014.246743	2014.402504	2014.413661	nan	2014.140336	2014.120791	2014.124007	2014.814418	2014.179328	2014.152413	2014.245718	2013.744854	2013.703468	2013.703468	2013.566153	2013.473980	2013.247964	2013.102483	2012.901714	2012.996599	2013.282461	2013.463113	2013.975255	2012.809643	nan	nan	2012.790458	2013.386520	2012.943057	2012.607436	2012.685015	2012.557239	2012.502304	2012.467693	2012.379281	nan	2012.350950	2012.446083	2012.525547	2012.351432	2012.161241	2012.151817	2012.254310	2011.995471	2012.064484	2011.682181
2900000	2014.537473	2014.477326	2014.274699	2014.288439	2014.412203	2014.311499	2014.326768	2014.323448	2014.230129	2014.230129	2014.759136	2014.072960	2014.248323	2014.225103	2013.861165	2013.701916	2013.653404	2013.448023	2013.461563	2013.170982	2013.098006	2013.074588	2013.019154	2013.324867	2013.464553	2013.985762	2012.858838	nan	nan	2012.730437	2012.928081	2012.660689	2012.646689	2012.641733	2012.568645	2012.495936	2012.306640	2012.353138	nan	2012.218386	2012.540178	2012.411401	2012.355064	2012.035201	2012.195184	2012.313723	2012.033111	2012.066085	2011.645633
2920000	2014.418392	2014.403919	2014.299902	2014.296148	2014.412052	2014.328706	2014.358182	2014.273116	2014.269412	2014.211389	2014.819292	2014.116953	2014.269412	2014.292492	2013.959635	2013.692886	2013.646412	2013.588833	2013.305740	2013.204334	nan	2012.970130	nan	2013.183527	2013.544125	2013.886587	2012.835907	nan	2012.740847	2012.802408	2012.875998	2012.916273	2012.666950	2012.706052	2012.568438	2012.572199	2012.322385	2012.374244	nan	2012.284674	2012.505950	2012.445193	2012.409928	2012.139047	2012.186908	2012.309390	nan	2012.146255	2011.789955
2940000	2014.423246	2014.321830	2014.303593	2014.276237	2014.328692	2014.310594	2014.331785	2014.225644	2014.295974	2014.203605	2014.766559	2014.138794	2014.295974	2014.259371	2013.844788	2013.676546	2013.638539	2013.588706	2013.515460	2013.196650	2013.098170	2012.985056	2013.019336	2014.002348	2013.507355	2013.805861	2012.851430	2012.849338	2012.730398	2012.735553	2012.768519	2012.906618	2012.643003	2012.669432	2012.573299	2012.479312	2012.420743	2012.487197	nan	2012.260739	2012.570742	2012.456694	2012.438024	2012.113807	2012.228252	2012.316849	2011.917084	2011.967509	2011.644621
2960000	2014.498070	2014.405972	2014.307505	2014.355703	2014.332232	2014.312619	2014.298332	2014.225702	2014.274166	2014.063276	2014.733256	2014.232117	2014.263282	2014.083929	2013.829676	2013.658928	2013.639106	2013.585893	2013.260431	2013.330813	2013.107923	2012.992759	2013.050295	2012.981903	2013.519800	2014.090590	2012.856340	nan	2012.758372	2012.755878	2012.766763	2013.034438	2012.637439	2012.681512	2012.557933	2012.396829	2012.431493	2012.452246	nan	2012.510610	2012.369371	2012.234969	2012.569418	2012.118140	2012.121730	2012.317051	nan	2011.988913	2011.869256
2980000	2014.566252	2014.405768	2014.342302	2014.360375	2014.342195	2014.291392	2014.339507	2014.260679	2014.283329	2014.060139	2014.806436	2014.259807	2014.245039	2014.181240	2013.873059	2013.658468	2013.638639	2013.585517	2013.433183	2013.309459	2013.107274	2012.971079	2013.025546	2012.981212	2013.242956	2013.753473	2012.840397	2012.711935	2012.724755	2012.724471	2012.777006	2012.960552	2012.660010	2012.681477	2012.572911	2012.459989	2012.459989	2012.451135	nan	2012.314653	2012.341259	2012.393391	2012.397753	2012.079770	2012.253390	2012.326194	nan	2012.156710	2011.898665
3000000	2014.549665	2014.498233	2014.434014	2014.377545	2014.344978	2014.281797	2014.348154	2014.260724	2014.303213	2014.222535	2014.784886	2014.253409	2014.170794	2014.126533	2013.907989	2013.664712	2013.612476	2013.533563	2013.370609	2013.319214	2013.077738	2012.923979	2013.054002	2012.982140	2013.509493	2013.891313	2012.813183	2012.686770	2012.759904	2012.694924	2012.783190	2012.966357	2012.632195	2012.679455	2012.550260	2012.338413	2012.397476	2012.452307	nan	2012.291479	2012.386917	2012.326675	2012.423469	2012.233251	2012.257964	2012.310263	nan	2012.180141	2011.844230
3020000	2014.524350	2014.521324	2014.501849	2014.334981	2014.345071	2014.460085	nan	2014.147937	2014.277205	2014.142245	2014.788590	2014.161727	2014.143178	2014.282563	2013.908633	2013.762066	2013.762066	2013.589015	2013.497686	2013.411260	2013.078012	2012.969529	2012.990765	2012.775870	2013.159806	2014.086552	2012.706795	2012.703229	2012.735881	2012.722377	2012.736208	2012.954869	2012.588566	2012.695116	2012.482290	2012.357612	2012.380415	2012.424507	nan	2012.301458	2012.342200	2012.389814	2012.392181	2012.280257	2012.227661	2012.300534	nan	2012.093185	2011.808566
3040000	2014.498094	2014.520455	2014.469998	2014.334265	2014.388444	2014.459385	nan	2014.278763	2014.252797	2014.252797	2014.782357	2014.093656	2014.185706	2014.296685	2013.839351	2013.709811	2013.709811	2013.517501	2013.522231	2013.347002	2013.077498	2012.860169	2012.984152	2012.596853	2013.360364	2013.808775	2012.813094	nan	2012.725077	2012.720049	2012.691241	2012.938887	2012.609540	2012.674594	2012.548975	2012.478997	2012.459808	2012.430274	nan	2012.347244	2012.352448	2012.453848	2012.391484	2012.279530	2012.222682	2012.205267	2012.058867	2011.984822	2011.741935
3060000	2014.445399	2014.494407	2014.419625	2014.340421	2014.344212	2014.444398	nan	2014.284036	2014.188130	2014.193024	2014.769582	2014.111551	2014.195482	2013.948413	2013.872194	2013.709672	2013.709672	2013.564910	2013.506592	2013.297849	2013.112796	2012.886417	2013.046012	2012.782875	2012.782875	2013.785720	2012.807915	nan	2012.738135	2012.735811	2012.754916	2013.040417	2012.659173	2012.677382	2012.629216	2012.480539	2012.481342	2012.482672	nan	2012.355979	2012.236137	2012.326550	2012.312944	2012.270912	2012.193236	2012.312395	2012.090307	2011.905516	2011.816972
3080000	2014.507378	2014.494238	2014.392042	2014.317680	2014.401465	2014.413937	2014.330198	2014.240161	2014.215148	2014.233442	2014.816555	2014.189073	2014.223962	2014.239496	2013.864231	2013.787322	2013.787322	2013.577541	2013.510066	2013.094001	2013.112165	2012.904154	nan	2012.356492	2013.402294	2013.822177	2012.842130	nan	2012.750149	2012.779723	2012.770360	2012.951660	2012.671366	2012.631117	2012.603875	2012.493164	2012.493164	2012.425944	2012.402904	2012.382860	2012.205718	2012.360076	2012.302291	2012.270000	2012.154328	2012.109943	nan	2011.959516	2011.793617
3100000	2014.496327	2014.459034	2014.322331	2014.359907	2014.401599	2014.330844	2014.344495	2014.327317	2014.218820	2014.177596	2014.830041	2014.254134	2014.215031	2014.142796	2013.858700	2013.724984	2013.724984	2013.577858	2013.328341	2013.138596	nan	2012.917683	2012.993031	2012.249946	2013.472074	2013.695500	2012.824759	nan	2012.767945	2012.810172	2012.922959	2012.963315	2012.644331	2012.661947	2012.618895	2012.469744	2012.501322	2012.429573	2012.388957	2012.316812	2012.303896	2012.323550	2012.261229	2012.208822	2012.183608	2012.187130	nan	2011.921405	2011.757826
3120000	2014.525696	2014.431214	2014.292603	2014.374477	2014.408443	2014.318797	2014.339535	2014.329270	2014.264506	2014.171412	2014.790758	2014.288587	2014.163811	2014.063974	2013.881443	2013.701279	2013.701279	2013.563678	2013.323933	2013.031837	2013.088003	2012.878512	nan	2012.717568	2013.480641	2013.809535	2012.818941	2012.809611	2012.742347	2012.742347	2012.810002	2012.913765	2012.549659	2012.704730	2012.411790	2012.437370	2012.459264	2012.497619	2012.413344	2012.242541	2012.387302	2012.331414	2012.261176	2012.208768	2012.231356	2012.147078	nan	2012.085055	2011.848923
3140000	2014.538433	2014.497532	2014.275862	2014.358357	2014.362518	2014.304129	nan	2014.304177	2014.228274	2014.210582	2014.780551	2014.300659	2014.155022	2014.205667	2013.867916	2013.603299	2013.633448	2013.590832	2013.412761	2013.059101	2013.084125	2012.899946	nan	2012.486423	2013.438019	2013.989367	2012.847443	nan	nan	2012.781619	2012.891089	2013.030976	2012.554993	2012.652241	2012.513055	2012.481548	2012.427232	2012.540427	2012.419578	2012.360902	2012.365681	2012.474595	2012.238477	2012.193969	2012.270254	2012.126520	nan	2012.059047	2011.843770
3160000	2014.510526	2014.489655	2014.267476	2014.383686	2014.389361	2014.391082	2014.324564	2013.929618	2014.228496	2014.228496	2014.797701	2014.240431	2014.147784	2014.224889	2013.835942	2013.601806	2013.632886	2013.568126	2013.388653	2013.239172	2013.120876	2013.082264	2013.055746	2012.357495	2013.449199	2013.732584	2012.842183	nan	nan	2012.767532	2012.870035	2012.936781	2012.649588	2012.621060	2012.509022	2012.450541	2012.437867	2012.550941	2012.326848	2012.407959	2012.365909	2012.536915	2012.246966	2012.214552	2012.217011	2012.118080	nan	2011.907770	2011.878181
3180000	2014.498591	2014.476616	2014.300146	2014.358932	2014.401745	2014.309620	nan	2013.889237	2014.207395	2014.269760	2014.796386	2014.268709	2014.100656	2014.234811	2013.831089	2013.656432	2013.603517	2013.588818	2013.322472	2013.289743	2013.119816	2013.074766	2012.967109	2012.704916	2013.392521	2014.081295	2012.835991	nan	2012.750376	2012.750376	2012.931057	2012.995426	2012.648263	2012.717706	2012.441651	2012.421279	2012.439936	2012.440745	2012.385950	2012.420869	2012.330788	2012.491648	2012.304838	2012.213101	2012.215442	2012.160673	nan	2012.016244	2011.868435
3200000	2014.556127	2014.487030	2014.299640	2014.331806	2014.367680	2014.308891	2014.326137	2013.987023	2014.187265	2014.221327	2014.783613	2014.271606	2014.187265	2014.283075	2013.835633	2013.797271	2013.797271	2013.593284	2013.366519	2013.382794	2013.108918	2012.889325	2012.826763	2012.952723	2012.952723	2013.669963	2012.863362	nan	nan	2012.770090	2012.879434	2012.668484	2012.608137	2012.682931	2012.571305	2012.425522	2012.408791	2012.496410	2012.437941	2012.420551	2012.413089	2012.483116	2012.348818	2012.093852	2012.247181	2012.261697	nan	2011.974129	2011.868050
3220000	2014.607168	2014.502968	2014.285297	2014.320655	2014.423532	2014.303332	2014.336132	2014.202566	nan	2014.144781	2014.718560	2014.093348	nan	2014.249131	2013.867732	2013.730574	2013.730574	2013.566679	2013.498928	2013.302367	2013.110527	2012.855063	nan	2012.883519	2013.228666	2014.035985	2012.809666	2012.749159	nan	2012.778313	2013.503652	2012.984818	2012.606219	2012.701108	2012.532175	2012.411420	2012.411420	2012.460646	2012.444757	2012.323007	2012.509032	2012.372624	2012.271264	2012.167599	2012.270249	2012.274559	2012.067326	2011.929335	2011.839351
3240000	2014.457395	2014.504583	2014.343532	2014.425275	2014.414720	2014.275029	2014.365317	2014.168875	2014.233138	2014.166028	2014.787807	2014.210930	2014.233138	2014.270776	2013.888144	2013.721503	2013.721503	2013.588455	2013.484736	2013.303991	2013.110729	2013.062605	nan	2012.911131	2013.445188	2014.069090	2012.840411	2012.730061	nan	2012.786683	2012.760806	2012.943504	2012.602284	2012.675083	2012.556942	2012.420812	2012.405826	2012.489983	2012.472952	2012.393514	2012.521465	2012.443468	2012.192323	2012.256031	2012.265689	2012.357345	2012.021934	2011.879942	2011.839267
3260000	2014.511037	2014.445174	2014.340946	2014.381210	2014.323414	2014.306683	2014.376053	2014.114355	2014.215821	2014.184063	2014.813424	2014.278673	2014.215821	2014.274398	2013.821885	2013.716935	2013.680494	2013.593568	2013.365539	2013.301194	2013.110725	2013.121777	2012.998113	2012.836333	2013.497050	2013.798103	2012.804333	2012.731634	nan	2012.762235	2012.814611	2013.044076	2012.622443	2012.689626	2012.607538	2012.565433	2012.447844	2012.530526	2012.454112	2012.391307	2012.456693	2012.539436	2012.307710	2012.244458	2012.230293	2012.107095	2012.017673	2012.031399	2011.824494
3280000	2014.484692	2014.429305	2014.490875	2014.391504	2014.335059	2014.381938	2014.362262	2014.060519	nan	nan	2014.811193	2014.274857	nan	2014.236780	2013.933624	2013.736494	2013.736494	2013.568462	2013.443284	2013.199741	2013.121623	2013.035669	2013.008668	2012.918364	2012.993973	2013.693893	2012.850183	2012.662922	2012.760462	2012.760462	2012.782295	2013.052177	2012.586928	2012.704568	2012.501799	2012.484688	2012.495831	2012.450607	nan	2012.354306	2012.321360	2012.503199	2012.357544	2012.267262	2012.286016	2012.196945	2012.055692	2012.213709	2011.798504
3300000	2014.509863	2014.429127	2014.522674	2014.348496	2014.323306	2014.404805	2014.346906	2014.055365	nan	nan	2014.816351	2014.308841	nan	2014.277743	2013.820345	2013.736099	2013.736099	2013.586405	2013.441827	2013.314941	2013.121036	2013.011423	2012.994719	2012.600481	2013.442293	2013.906776	2012.819312	2012.682684	2012.752497	2012.752497	2012.781602	2013.061220	2012.593427	2012.563197	2012.576850	2012.458984	2012.530993	2012.410133	nan	2012.408991	2012.405788	2012.444823	2012.356303	2012.109495	2012.249037	2012.177761	nan	2012.133899	2011.758931
3320000	2014.526608	2014.442798	2014.432387	2014.338028	2014.363707	2014.379270	2014.291369	2014.233259	nan	nan	2014.751712	2013.952037	nan	2014.280101	2013.817436	2013.688076	2013.667936	2013.588151	2013.496193	2013.353542	2013.021969	2013.032591	2013.074793	2012.412739	2013.383533	2013.698144	2012.845945	2012.729374	2012.749815	2012.725918	2012.669139	2013.009498	2012.682763	2012.692935	2012.606497	2012.421582	2012.446603	2012.305316	nan	2012.409107	2012.294673	2012.382081	2012.278013	2012.181560	2012.184596	2012.151559	nan	2012.063788	2011.776305
3340000	2014.556854	2014.459523	2014.431974	2014.395989	2014.409502	2014.403322	2014.263461	2014.265320	nan	2014.275832	2014.807359	2014.121084	nan	2014.234716	2013.864870	2013.976410	2013.976410	2013.575937	2013.415333	2013.283756	2013.096481	2013.059589	nan	2012.452923	2013.471348	2013.876729	2012.847014	2012.781397	2012.735969	2012.723040	2012.682857	2012.976787	nan	2012.697866	nan	2012.488419	2012.473752	2012.269990	nan	2012.397105	2012.280375	2012.355578	2012.276032	2012.104741	2012.183120	2012.136120	2011.947761	2012.090071	2011.698031
3360000	2014.526905	2014.313503	2014.422540	2014.380812	2014.393878	2014.416323	2014.287143	2014.214556	nan	nan	2014.802229	2014.162799	nan	2014.233352	2013.893422	2013.749422	2013.749422	2013.571077	2013.463506	2013.245476	2013.096496	nan	nan	2012.575184	2013.487634	2013.782478	2012.847475	2012.645280	nan	2012.733778	2012.651622	2012.989317	nan	2012.571424	nan	2012.533494	2012.473773	2012.445385	nan	2012.557156	2012.384017	2012.462068	2012.242515	2012.355201	2012.184426	2012.132695	nan	2012.089543	2011.743078
3380000	2014.550933	2014.479528	2014.422459	2014.374434	2014.354540	2014.373223	nan	2014.298335	nan	nan	2014.850946	2014.136766	nan	2014.282056	2013.939030	2013.887831	2013.887831	2013.568305	2013.445304	2013.367553	2013.107313	2013.066134	nan	2012.487684	2013.500368	2013.885829	2012.864213	2012.800831	2012.749889	2012.740020	2012.600857	2012.694029	nan	2012.649092	nan	2012.534121	2012.490990	2012.417759	nan	2012.459957	2012.419105	2012.522534	2012.166481	2012.288384	2012.185676	2012.118461	nan	2012.141653	2011.799608
3400000	2014.565627	2014.454940	2014.422514	2014.404188	2014.359530	2014.376336	nan	2014.250966	2014.136100	2014.243682	2014.848543	2014.220382	2014.243682	2014.297982	nan	2013.757220	2013.757220	2013.585786	2013.408697	2013.390982	nan	2013.066355	nan	2012.487924	2013.527107	2014.082702	2012.851937	2012.726701	2012.750245	2012.729998	2012.593535	2012.722397	nan	2012.709041	nan	2012.666245	2012.498611	2012.238115	nan	2012.479333	2012.419351	2012.437474	2012.202318	2012.331359	2012.162783	2012.085438	nan	2012.096807	2011.834533
3420000	2014.516961	2014.448067	2014.424292	2014.381438	2014.347819	2014.424292	2014.266017	nan	2014.131274	2014.250168	2014.817667	2014.107442	2014.250168	2014.137641	2014.019441	2013.778530	2013.778530	2013.585894	2013.402822	2013.333323	2013.105427	2012.999870	nan	2012.494447	2013.532754	2013.978127	2012.711120	2012.708049	2012.756210	2012.742963	2012.765470	2012.709403	nan	2012.700647	nan	2012.521538	2012.488633	2012.262007	nan	2012.480844	2012.375023	2012.391045	2012.261082	2012.343443	2012.138275	2012.097008	nan	2011.998663	2011.836165
3440000	2014.545659	2014.379229	2014.354099	2014.378651	2014.363272	2014.442498	nan	nan	2014.156954	2014.227669	2014.854347	2014.262833	2014.227669	2014.215837	2013.942499	2014.217045	nan	2013.584909	2013.248382	2013.326394	2013.105813	2013.050530	nan	2012.561886	2013.533052	2013.886162	2012.837957	2012.705013	2012.736682	2012.705081	2012.765924	2012.697766	nan	2012.716437	nan	2012.556067	2012.520366	2012.368827	nan	2012.467872	2012.468164	2012.531924	2012.145562	2012.289336	2012.187535	2012.106054	nan	2012.049311	2011.815481
3460000	2014.486403	2014.390730	2014.257905	2014.390883	2014.337580	2014.375257	2014.321228	2014.227047	nan	nan	2014.715497	2014.128017	2014.185223	2014.168677	2013.908632	nan	nan	2013.583813	2013.475016	2013.156537	2013.085766	2013.108152	nan	2012.986785	2013.424205	2013.597411	2012.844942	2012.767503	2012.767219	2012.751149	2012.727469	2012.710028	nan	2012.694036	2012.629183	2012.581663	2012.529454	2012.356232	nan	2012.518767	2012.378430	2012.273619	2012.339617	2012.399502	2012.156399	2012.128738	nan	2012.047132	2011.874554
3480000	2014.484918	2014.445121	2014.385899	2014.371327	2014.392170	2014.389468	2014.309581	2014.253411	nan	nan	2014.808301	2014.178218	2014.095654	2014.270338	2013.956342	2014.158804	2014.158804	2013.572862	2013.301341	2013.383813	nan	2013.116783	nan	2013.253738	2013.500374	2014.095519	2012.843499	nan	2012.783043	2012.760936	2012.870913	2012.744693	nan	2012.660676	2012.625982	2012.637269	nan	2012.424770	nan	2012.727312	2012.448620	2012.330609	2012.398374	2012.266528	2012.268893	2012.125290	nan	2012.123165	2011.749559
3500000	2014.477393	2014.445042	2014.382226	2014.402977	2014.639812	2014.282350	2014.321628	2014.307898	nan	nan	2014.813816	2014.303937	2014.132224	2014.022045	2013.954189	2013.800328	2013.800328	2013.596504	2013.460615	2013.391520	2013.122533	2013.098219	nan	2013.383405	2013.549258	2013.903153	2012.833582	nan	2012.762070	2012.751903	2012.789739	2013.000540	nan	2012.653259	nan	2012.623800	2012.523941	2012.355469	nan	2012.715389	2012.464280	2012.422491	2012.469920	2012.403851	2012.283501	2012.119820	nan	2012.119253	2011.696049
3520000	2014.528882	2014.445115	2014.323343	2014.372198	2014.380503	2014.323343	2014.369565	2014.357757	nan	nan	2014.777290	2014.292179	nan	2014.180795	2014.015291	2013.979064	2013.979064	2013.596724	2013.386661	2013.404113	2013.110770	nan	nan	2013.383617	2013.549546	2013.920043	2012.792287	2012.790574	2012.771538	2012.765317	2012.780104	2012.980341	nan	2012.704299	nan	2012.688516	2012.534553	2012.451902	nan	2012.706405	2012.451091	2012.464613	2012.358600	2012.466662	2012.283858	2012.115118	nan	2012.192260	2011.697885
3540000	2014.477148	2014.474586	2014.375754	2014.299773	2014.380766	2014.387736	nan	2014.305220	2014.207961	2014.096451	2014.771413	2014.189984	nan	2014.195082	2014.002261	2014.031633	2014.031633	2013.588466	2013.383467	2013.412848	2013.056362	nan	nan	2013.363598	2013.550162	2013.838934	2012.874959	2012.754158	nan	2012.769761	2012.781046	2012.730478	nan	2012.638415	2012.683637	2012.534260	2012.537474	2012.464534	2012.453326	2012.725925	2012.489192	2012.451778	2012.344551	2012.506116	nan	2012.364415	2012.008519	2012.133282	2011.758603
3560000	2014.473224	2014.418892	2014.398173	2014.234609	2014.375328	2014.380088	2014.351807	2014.249653	nan	2014.333683	2014.754427	2014.205620	nan	2014.288729	2013.941572	2013.942326	2013.942326	2013.594689	2013.426579	2013.307532	2013.121973	nan	nan	2013.363272	2013.507027	2013.835321	2012.863116	2012.763957	2012.801363	2012.788295	2012.757529	2012.960657	nan	2012.699181	2012.647907	2012.537526	2012.543832	2012.485180	2012.473316	2012.778433	2012.458477	nan	2012.277458	2012.505619	nan	2012.311618	2011.997613	2012.089969	nan
3580000	2014.576507	2014.418557	2014.458217	2014.307958	2014.274325	2014.442423	2014.359281	2014.267033	nan	2014.103679	2014.765804	2014.169245	nan	2014.227309	2013.929498	2013.994618	2013.994618	2013.593878	2013.494171	2013.383657	2013.122399	2013.056204	nan	2013.362327	2013.464971	2013.966877	2012.820679	nan	2012.777100	2012.755316	2012.764889	2012.999288	nan	2012.696150	2012.644445	2012.533520	2012.561845	2012.507442	2012.454335	2012.830487	2012.490629	2012.520603	2012.230042	2012.504180	2012.275986	2012.274470	2012.048216	2011.958658	2011.627524
3600000	2014.549615	2014.403520	2014.458047	2014.370923	2014.399510	2014.445836	nan	2014.278912	2014.227090	nan	2014.792800	2014.196501	nan	2014.236578	2013.927821	2013.786050	2013.786050	2013.540617	2013.502324	2013.259005	2013.121810	2013.058754	nan	2013.361814	2013.470591	2013.834511	2012.814797	2012.812354	2012.769247	2012.764299	2012.925342	2012.998660	nan	2012.692252	nan	2012.574392	2012.531934	2012.420976	nan	2012.811275	2012.416498	2012.475996	2012.257522	2012.400471	2012.286974	2012.096190	nan	2011.895620	2011.657515
3620000	2014.513936	2014.474369	2014.473355	2014.378215	2014.398569	2014.390902	2014.316559	2014.302759	nan	nan	2014.769355	2014.121513	nan	2014.215346	2013.953042	2013.879590	2013.935197	2013.591999	2013.413679	2013.213646	2013.078535	2013.086362	nan	2013.363334	2013.363513	2013.712061	2012.855258	2012.756957	2012.794420	2012.744757	2013.386120	2012.728557	nan	2012.715876	2012.634757	2012.497691	2012.500537	2012.462312	2012.374723	2012.813307	2012.380824	2012.411913	2012.183121	2012.402374	2012.251987	2012.151425	nan	2011.855220	2011.618573
3640000	2014.577823	2014.401753	2014.425291	2014.275738	2014.416190	2014.432278	nan	2014.302293	nan	nan	2014.767637	2014.333009	nan	2014.247170	2013.975068	2013.752707	2013.752707	2013.599266	2013.466604	2013.329741	2013.115574	2013.058153	2013.081767	2013.363316	2013.518944	2013.660441	2012.808913	nan	2012.758273	2012.744527	2012.965301	2012.715084	nan	2012.689276	2012.657683	2012.504767	2012.507540	2012.452232	2012.320231	2012.813282	2012.366028	2012.570038	2012.197935	2012.402345	2012.288748	2012.071255	nan	2011.955481	2011.697107
3660000	2014.558032	2014.465018	2014.477395	2014.362531	2014.893081	2014.440815	2014.361372	2014.185739	nan	nan	2014.746073	2014.282208	nan	2014.240917	nan	2014.069489	2014.069489	2013.599187	2013.398124	2013.242321	nan	nan	nan	2013.329267	2013.504887	2014.033494	2012.756855	2012.749031	2012.764807	2012.750422	2012.677073	2012.787837	nan	2012.678363	nan	2012.528183	2012.537853	2012.480179	2012.259435	2012.813160	2012.623098	2012.469903	2012.126191	2012.434200	2012.288596	2012.105403	nan	2012.056537	2011.787872
3680000	2014.626666	2014.432842	2014.512543	2014.350134	2014.420226	2014.466088	2014.339935	2014.338341	nan	nan	2014.857051	2014.120113	nan	2014.277135	2014.057811	2013.992977	2013.992977	2013.528953	2013.231012	2013.197423	2013.113969	2013.087119	nan	2013.261496	2013.450173	2013.798359	2012.835035	2012.757175	2012.773919	2012.764217	2012.637190	2012.746293	nan	2012.666999	2012.685738	2012.533643	2012.527942	2012.492885	2012.400165	2012.813056	2012.614490	2012.445877	2012.152996	2012.455679	2012.306492	2012.072272	nan	2011.933233	2011.759815
3700000	2014.522054	2014.403706	2014.508039	2014.362322	2014.406732	2014.458321	2014.359292	2014.275347	nan	nan	2014.773776	2014.135011	2014.350156	2014.219106	2014.033550	2014.001911	2014.001911	2013.589071	2013.249987	2013.207980	2013.104001	nan	nan	2012.952614	2013.540379	2013.811938	2012.835443	2012.766019	2012.767746	2012.761930	2012.637757	2012.733548	nan	2012.687262	nan	2012.535220	2012.555500	2012.425580	2012.425580	2012.727308	2012.603911	2012.519202	2012.279806	2012.456289	2012.262995	2012.099048	nan	2011.991487	2011.777783
3720000	2014.544719	2014.383666	2014.550583	2014.394929	2014.406751	nan	2014.360432	2014.188014	nan	nan	2014.798195	2014.111846	nan	2014.220496	2014.005653	2014.054895	2014.054895	2013.553701	2013.330297	2013.192780	nan	nan	nan	2012.952679	2013.494764	2013.980368	2012.809486	2012.782161	2012.766391	2012.757317	2012.652070	2012.743572	nan	2012.693502	nan	2012.546392	2012.514744	2012.425662	nan	2012.744029	2012.628699	2012.372263	2012.224752	2012.145159	2012.188420	2012.375918	nan	2011.988757	2011.760903
3740000	2014.541640	2014.377460	2014.557685	2014.320942	2014.397812	2014.435686	nan	2014.097442	nan	nan	2014.764059	2014.219840	nan	2014.222454	2013.970135	2014.054982	2014.054982	2013.582848	2013.416404	2013.142806	2013.130894	nan	2013.071526	2012.608375	2013.512293	2013.907072	2012.867526	2012.831583	2012.766598	2012.745664	2012.683695	2013.007821	nan	2012.702041	2012.673536	2012.575740	2012.530515	2012.430760	nan	2012.744826	2012.582867	2012.355054	2012.217581	2012.151146	2012.185965	2012.127671	nan	2011.965348	nan
3760000	2014.576574	2014.400999	2014.569463	2014.360179	2014.398147	2014.440798	nan	2014.104523	nan	nan	2014.800951	2014.173693	nan	2014.209835	nan	2014.002510	2014.002510	2013.576317	2013.249516	2013.320574	nan	2013.072130	nan	2012.612665	2013.300608	2013.864056	2012.802650	nan	2012.776850	2012.765723	2012.742700	2012.758722	nan	2012.655049	nan	2012.677777	2012.558643	2012.470394	nan	2012.716862	2012.587457	2012.442624	2012.252436	2012.392200	2012.221866	2012.102361	nan	2012.108295	nan
3780000	2014.576758	2014.407894	2014.467450	2014.312686	2014.337799	2014.439662	2014.363655	nan	nan	nan	2014.808554	2014.264591	nan	2014.260359	nan	2014.002300	2014.002300	2013.573603	2013.179676	2013.350108	2013.083927	2013.103768	2013.036605	2012.784704	2013.019120	2014.075200	2012.799472	nan	2012.798408	2012.748783	2012.596246	2012.930497	nan	2012.694493	nan	2012.639980	2012.513671	2012.418805	nan	2012.591085	2012.508830	2012.446404	2012.250612	2012.168291	2012.181892	2012.094049	nan	2012.060315	2011.661286
3800000	2014.578778	2014.395203	2014.469151	2014.336251	2014.263280	2014.410784	nan	2014.281783	2014.023383	2014.222607	2014.742236	2014.159951	nan	2014.276099	nan	2014.064687	2014.064687	2013.599146	2013.472793	2013.308697	2013.104457	2013.063628	2013.033576	2012.687002	2013.362565	2014.105840	2012.862018	nan	2012.766772	2012.751112	2012.693641	2012.738403	nan	2012.660134	nan	2012.497100	2012.483147	2012.488123	2012.359229	2012.486369	2012.556132	2012.390472	2012.253702	2012.171473	2012.243224	2012.173637	nan	2012.044728	2011.760739
3820000	2014.585697	2014.433138	2014.469231	2014.295123	2014.263391	2014.385935	nan	2014.239577	2013.972864	nan	2014.749995	2014.252084	nan	2014.293043	nan	2013.873777	2013.873777	2013.584110	2013.285223	2013.277781	nan	2013.067413	2013.018216	2012.895180	2013.423082	2013.723190	2012.787484	nan	2012.779372	2012.735563	2012.606650	2012.705873	nan	2012.701583	2012.653146	2012.545360	2012.448388	2012.425502	nan	2012.650015	2012.563605	2012.457691	2012.343358	2012.215609	nan	2012.136130	nan	2012.127713	2011.751835
3840000	2014.495066	2014.471516	2014.569292	2014.313013	2014.262978	2014.310280	nan	2014.239150	2013.971389	nan	2014.795192	2014.179830	nan	2014.174314	2013.911277	2013.755789	2013.755789	2013.585303	2013.437790	2013.293118	2013.106657	2013.074428	2013.033000	2012.893999	2013.529872	2013.960294	2012.836583	2012.782399	2012.773146	2012.746806	2012.658664	2012.708249	nan	2012.654909	2012.591257	2012.516125	2012.375259	2012.396164	nan	2012.405932	2012.467535	2012.359988	2012.346069	2012.186749	2012.249590	2012.187908	nan	2012.094284	2011.632024
3860000	2014.514748	2014.489148	2014.568540	2014.279251	2014.322545	2014.442223	nan	2014.169651	2014.015350	nan	2014.645222	2013.983840	nan	2014.202861	2013.874614	2013.956843	2013.956843	2013.592266	2013.455011	2013.298042	nan	2013.048456	2013.026240	2013.011927	2013.269720	2013.953805	2012.843887	nan	2012.766596	2012.748550	2012.815931	2012.888584	nan	2012.679861	2012.556823	2012.585474	2012.378373	2012.420797	nan	2012.451238	2012.283202	2012.544667	2012.342676	2012.293240	2012.221409	2012.122418	nan	2012.120822	nan
3880000	2014.519728	2014.469763	2014.523644	2014.298909	2014.347011	2014.429895	nan	2014.223948	2013.972784	nan	2014.747077	2013.927339	nan	2014.299354	2013.907094	2014.146631	2014.146631	2013.592405	2013.344190	2013.375733	2013.118953	2013.034351	2012.925008	2012.882200	2013.136084	2013.837174	2012.809473	2012.670407	2012.775791	2012.762650	2012.666519	2012.696508	nan	2012.660621	2012.614696	2012.474644	2012.474644	2012.477206	nan	2012.516551	2012.387399	2012.533274	2012.336193	2012.231907	2012.243439	2012.201107	nan	2012.097241	2011.914978
3900000	2014.549580	2014.415706	2014.453060	2014.326715	2014.283554	2014.392625	nan	2014.250491	2013.946770	nan	2014.794287	2014.091601	nan	2014.100574	2013.890366	nan	nan	2013.593203	2013.461585	2013.225596	2013.097038	2013.054443	2012.953731	2012.883401	2013.117652	2014.079677	2012.817302	2012.702187	2012.759184	2012.712572	2012.776699	2012.715518	nan	2012.703722	nan	2012.413282	2012.402712	2012.423049	nan	2012.540572	2012.548346	2012.399806	2012.312305	2012.219312	2012.237384	2012.145200	nan	2012.040485	nan
3920000	2014.520884	2014.389678	2014.406331	2014.307508	2014.337401	2014.350123	nan	2014.308667	2013.850272	nan	2014.797296	2014.039574	nan	2014.181358	2013.928445	nan	nan	2013.492551	2013.376253	2013.284984	nan	2013.010527	2013.008185	2012.831046	2013.464936	2014.105350	2012.718309	nan	2012.731015	2012.721784	2012.692460	2012.960698	nan	2012.705514	nan	2012.492304	2012.451788	2012.440579	nan	2012.396673	2012.421336	2012.421336	2012.337913	2012.247732	2012.259964	2012.112643	nan	2011.931184	2011.827791
3940000	2014.519953	2014.692325	2014.458578	2014.281542	2014.303185	2014.349344	nan	2014.300077	2013.946983	nan	2014.781137	2014.116791	nan	2014.255528	nan	2014.190017	2014.190017	2013.569313	2013.483739	2013.334977	nan	2012.921859	nan	2012.740071	2013.304935	2013.781368	2012.808412	nan	nan	2012.738274	2012.663074	2012.972105	nan	2012.620155	nan	2012.430805	2012.407533	2012.461043	nan	2012.373398	2012.414640	2012.484246	2012.469653	2012.286907	2012.240975	2012.217337	nan	2011.993006	2011.754114
3960000	2014.475416	2014.413685	2014.418739	2014.321056	2014.291745	2014.372218	nan	2014.306515	2013.958224	nan	2014.769501	2014.152103	nan	2014.034978	2013.941519	2014.091843	2014.091843	2013.576416	2013.276495	2013.316970	2013.116876	2012.988068	2013.055876	2012.888558	2013.460646	2013.775264	2012.815161	nan	nan	2012.782056	2012.735337	2012.719606	nan	2012.697487	nan	2012.424305	2012.427489	2012.403799	nan	2012.377701	2012.414570	2012.482425	2012.350022	2012.264109	2012.244510	2012.204514	nan	2011.931977	2011.744661
3980000	2014.481450	2014.402320	2014.398507	2014.305458	2014.310181	2014.398507	2014.357394	2014.339244	2013.925213	2014.285425	2014.855851	2014.016583	2014.293975	2013.975016	2013.913351	nan	nan	2013.564493	2013.266353	2013.399793	2013.116298	2012.943725	2012.969120	2012.489025	2013.263277	2014.016133	2012.838881	nan	nan	2012.771835	2012.624768	2012.724651	nan	2012.597762	nan	2012.401623	2012.456295	2012.506047	nan	2012.369810	2012.635381	2012.580664	2012.308446	2012.296230	2012.232301	2012.164054	nan	2011.875943	2011.745170
4000000	2014.473589	2014.416953	2014.386713	2014.307834	2014.332892	2014.378217	2014.362023	2014.340214	2014.109701	2014.291502	2014.836182	2014.149965	2014.291502	2014.175041	2013.951414	2013.704659	2013.704659	2013.595393	2013.472091	2013.215801	2013.010242	2012.935889	2013.028013	2012.457853	2013.387412	2013.772317	2012.804800	nan	2012.767972	2012.757166	2012.598816	2012.729776	nan	2012.714754	nan	2012.428263	2012.428263	2012.396494	nan	2012.313118	2012.442166	2012.491489	2012.292748	2012.300200	2012.226589	2012.088016	nan	2011.936723	2011.833073
4020000	2014.529368	2014.469985	2014.315300	2014.308605	2014.277849	2014.316141	2014.368230	2014.295488	2014.115865	nan	2014.807201	2014.026220	nan	2013.754597	2013.883156	2013.878409	2013.752807	2013.593197	2013.396686	2013.324859	2013.011295	2013.051167	2013.059028	2012.393872	2013.416090	2014.071007	2012.847394	2012.800986	2012.745323	2012.737195	2012.576934	2013.013935	nan	2012.691846	2012.652616	2012.423484	2012.466192	2012.416721	nan	2012.282083	2012.443520	2012.538410	2012.768628	2012.275566	2012.131568	2012.176088	nan	2012.038905	2011.794780
4040000	2014.477882	2014.437544	2014.351723	2014.249706	2014.260843	2014.351723	2014.363009	2014.315451	2014.079909	nan	2014.835141	2014.164313	nan	2014.280115	2013.920348	2014.295429	2013.775902	2013.594532	2013.363818	2013.218045	2013.081505	2013.017988	2013.002068	2012.584017	2013.426269	2013.668036	2012.816964	2012.742960	2012.753866	2012.741513	2012.799923	2012.738043	nan	2012.692539	2012.568335	2012.459998	2012.441543	2012.486118	nan	2012.326151	2012.358936	2012.367662	2012.789142	2012.256774	2012.053170	2012.179668	nan	2011.937496	nan
4060000	2014.549868	2014.409481	2014.359154	2014.372796	2014.238452	2014.359154	2014.364312	2014.302419	2014.174591	nan	2014.794546	2014.232702	nan	2014.266519	2013.905681	2014.234503	2013.775072	2013.597109	2013.335135	2013.380881	2013.091743	2013.042868	2013.056633	2013.039408	2013.039408	2014.047607	2012.839726	2012.771181	2012.749530	2012.717791	2012.564052	2013.044679	nan	2012.719967	nan	2012.476909	2012.447817	2012.484414	nan	2012.316295	2012.199716	2012.301221	2012.324578	2012.180767	2012.051172	2012.157414	nan	2011.944218	2011.869011
4080000	2014.485464	2014.510681	2014.410542	2014.356638	2014.239482	2014.410542	2014.382517	2014.303363	2014.246877	2014.278167	2014.775815	2014.263533	2014.278167	2014.179545	2013.906909	2013.738293	2013.738293	2013.569355	2013.377587	2013.257457	2013.094326	2013.154525	nan	2012.966522	2012.966522	2013.854740	2012.830054	2012.774198	2012.743922	2012.704507	2012.629987	2012.944199	nan	2012.715468	nan	2012.544277	2012.424061	2012.487819	nan	2012.360941	2012.362732	2012.409037	2012.275159	2012.226371	2012.062308	2012.161262	nan	2011.931798	2011.788257
4100000	2014.588439	2014.512666	2014.462153	2014.357072	2014.239995	2014.417024	2014.347136	2014.303833	2014.274698	nan	2014.715299	2014.144260	nan	2014.111203	2013.982797	2013.689642	2013.689642	2013.598999	2013.467481	2013.356030	2013.035799	2013.144257	nan	2013.090356	2013.100166	2014.045886	2012.803397	2012.775698	2012.767680	2012.732620	2012.674947	2012.948846	nan	2012.671978	nan	2012.549988	2012.429782	2012.449181	nan	2012.254090	2012.438167	2012.413848	2012.317639	2012.104032	2012.073805	2012.177212	nan	2011.831732	2011.749614
4120000	2014.556137	2014.411752	2014.408195	2014.377749	2014.239585	2014.394484	2014.322324	2014.184266	2014.274307	2014.282411	2014.816313	2014.256268	2014.261423	2014.181741	2013.909928	2013.740194	2013.740194	2013.593384	2013.466733	2013.274261	2012.966956	2013.089685	2013.049439	2013.106894	2013.390388	2014.064781	2012.819488	2012.706456	2012.766968	2012.762691	2012.575177	2012.729709	nan	2012.697413	2012.552914	2012.562811	2012.327858	2012.454006	nan	2012.248287	2012.476577	2012.199722	2012.488706	2012.123739	2012.000726	2012.179765	nan	2011.926696	2011.825773
4140000	2014.474954	2014.440314	2014.465012	2014.358284	2014.399702	2014.328226	2014.296686	2014.246123	2014.253917	2014.257417	2014.815982	2014.244434	2014.260304	2014.271338	2013.932860	2013.740742	2013.740742	2013.582359	2013.423044	2013.398596	2013.021088	2013.118645	2013.078231	2013.107391	2013.489322	2013.953223	2012.769952	2012.728980	2012.764057	2012.757529	2012.705251	2012.743003	nan	2012.671739	2012.501451	2012.563451	2012.396314	2012.469136	2012.409225	2012.283487	2012.358637	2012.470111	2012.326826	2012.180023	2012.169016	2012.305675	2011.996406	2011.959496	2011.818431
4160000	2014.562202	2014.440589	2014.399771	2014.379115	2014.394019	2014.257032	2014.303147	2014.241825	2014.243701	2014.257409	2014.736126	2014.153012	2014.238229	2014.253024	2013.882347	2013.768891	2013.768891	2013.589883	2013.467564	2013.273539	2013.094503	2013.144399	nan	2012.822063	2013.485316	2013.691053	2012.815349	2012.769316	nan	2012.746625	2012.610532	2012.730709	nan	2012.596844	2012.508269	2012.370970	2012.340726	2012.383696	nan	2012.304652	2012.355627	2012.463972	2012.182861	2012.161772	2012.053652	2012.258568	2012.040071	2011.929830	2011.793106
4180000	2014.554215	2014.483776	2014.386243	2014.338975	2014.321663	2014.260943	nan	2014.178290	2014.243404	nan	2014.833123	2014.316975	nan	2014.095460	2013.874286	2013.772077	2013.772077	2013.569682	2013.450571	2013.365722	2013.104476	2013.084030	nan	2012.854158	2013.176428	2013.912109	2012.858559	2012.785499	2012.761683	2012.758463	2012.729193	2013.057215	nan	2012.706150	2012.458443	2012.532277	2012.394755	2012.429856	2012.295818	2012.291538	2012.462967	2012.405822	2012.237427	2012.245620	2012.175583	2012.359661	2012.005029	2011.986685	2011.739000
4200000	2014.500936	2014.486654	2014.435591	2014.430515	2014.318331	2014.276673	nan	2014.144146	2014.286602	nan	2014.835109	2014.208756	nan	2014.212528	2013.854691	2013.771502	2013.771502	2013.569879	2013.468143	2013.320840	2012.968561	2013.091317	2013.008181	2012.724666	2013.489970	2013.959572	2012.865288	nan	2012.790959	2012.774421	2012.718039	2012.730454	nan	2012.514884	2012.416305	2012.480388	2012.480388	2012.422615	2012.384278	2012.530306	2012.473754	2012.270075	2012.144962	2012.479783	2012.174260	2012.249032	2012.038425	2011.985274	2011.731611
4220000	2014.557516	2014.486599	2014.451312	2014.426897	2014.318258	2014.395614	2014.312621	2014.203938	2014.162803	2014.224942	2014.783213	2014.220545	2014.224942	2014.052292	2013.976039	2013.929632	2013.929632	2013.583003	2013.467491	2013.278550	2013.078354	2013.041513	nan	2012.724424	2013.309015	2013.834027	2012.855177	nan	nan	2012.788264	2012.833313	2012.973187	nan	2012.699384	2012.619819	2012.540510	2012.480222	2012.535849	2012.384000	2012.386629	2012.460827	2012.239699	2012.209313	2012.075736	2012.123720	2012.319412	2012.028136	2011.944199	2011.756152
4240000	2014.551589	2014.495830	2014.432442	2014.325807	2014.313447	2014.304669	nan	2014.202012	2014.165520	2014.110024	2014.763642	2014.006951	2014.053815	2013.871495	2014.016837	2013.843741	2013.843741	2013.401554	2013.459002	2013.295348	2013.099138	2013.116168	nan	2012.724608	2012.724608	2014.088378	2012.859801	nan	nan	2012.795081	2012.724535	2012.725155	nan	2012.638409	2012.478679	2012.512195	2012.402041	2012.441069	2012.305631	2012.316748	2012.431488	2012.446649	2012.096218	2012.023034	2012.159428	2012.100488	2011.998253	2011.983236	2011.522998
4260000	2014.557662	2014.431005	2014.407727	2014.357698	2014.337209	2014.307795	2014.238396	2014.201241	2014.249550	2014.146708	2014.742334	2014.125909	2014.146708	2014.263329	2014.006878	2013.910853	2013.910853	2013.587728	2013.430327	2013.341803	nan	2013.041515	nan	2012.678731	2012.678731	2013.805321	2012.795232	2012.741316	nan	2012.765480	2012.643366	2012.744644	nan	2012.716872	2012.536774	2012.403343	2012.474798	2012.535354	2012.271901	2012.348032	2012.486344	2012.460831	2012.130064	2012.120552	2012.158985	2012.127222	2012.029247	2012.001775	2011.619243
4280000	2014.511434	2014.430270	2014.358882	2014.307876	2014.303124	2014.358882	2014.272615	2014.211803	2014.212181	2014.247439	2014.786169	2014.050735	2014.127370	2014.234007	2013.958354	2014.044781	2014.044781	2013.578948	2013.418500	2013.353532	2013.064590	2013.007182	nan	2012.676832	2012.676832	2013.941542	2012.849574	2012.798007	nan	2012.742873	2012.650784	2012.700749	nan	2012.669037	2012.560704	2012.452469	2012.412384	2012.488821	2012.393790	2012.488512	2012.458754	2012.484288	2012.316189	2012.172321	2012.131739	2012.171668	2011.987932	2011.912955	2011.607532
4300000	2014.568707	2014.323771	2014.392327	2014.319888	2014.311227	2014.394605	2014.327708	2014.280500	2014.144518	2014.140026	2014.757789	2014.107081	2014.150109	2014.253632	2013.918624	2014.071911	2014.071911	2013.597313	2013.396281	2013.317238	2013.062675	2013.094955	nan	2012.518857	2012.518857	2013.905718	2012.816126	2012.795828	2012.783465	2012.777597	2012.673459	2012.745927	nan	2012.673749	nan	2012.569265	2012.377337	2012.433399	2012.398560	2012.416976	2012.470777	2012.527525	2012.265753	2012.103219	2012.234415	2012.157429	2011.989989	2011.855658	2011.655672
4320000	2014.499650	2014.424372	2014.311837	2014.338282	2014.310589	2014.367902	2014.351517	2014.279834	2014.042588	2014.137286	2014.815281	2014.064100	2014.136935	2014.129799	2013.913666	2014.093859	2014.093859	2013.572961	2013.379833	2013.321418	2013.100521	2013.004149	nan	2012.516557	2012.516557	2013.871277	2012.846665	2012.831664	2012.794076	2012.786564	2012.751018	2012.756801	nan	2012.704084	2012.626001	2012.549391	2012.467929	2012.454445	2012.342601	2012.643131	2012.413270	2012.456213	2012.245982	2012.039488	2012.231852	2012.252354	2011.909029	2011.939569	2011.652573
4340000	2014.547270	2014.437820	2014.317911	2014.374400	2014.323781	2014.426753	2014.316273	2014.176434	2014.135373	2014.152557	2014.760254	2014.230268	2014.214385	2014.252287	2013.931451	2013.947690	2013.947690	2013.398113	2013.447531	2013.412297	2013.100588	2012.974992	nan	2012.696842	2012.696842	2013.761229	2012.850376	2012.770573	2012.785843	2012.771383	2012.743897	2012.761106	nan	2012.701590	2012.625625	2012.464968	2012.467535	2012.371903	2012.331864	2012.648451	2012.425124	2012.299451	2012.290339	2011.973517	2012.186683	2012.359709	2011.937013	2011.939677	2011.843249
4360000	2014.525412	2014.397882	2014.269312	2014.383470	2014.344809	2014.298186	nan	2014.215254	2014.227154	2014.107342	2014.772740	2014.193395	2014.091761	2014.035936	2013.702177	2013.898528	2013.898528	2013.581795	2013.400339	2013.297748	2013.096429	2012.763265	nan	2012.791034	2013.323359	2013.971225	2012.860036	2012.739753	nan	2012.762857	2012.645039	2013.015809	2012.657096	2012.658010	2012.635400	2012.446880	2012.455596	2012.398405	2012.334760	2012.532474	2012.368306	2012.354630	2012.235751	2012.128082	2012.034374	2012.337185	2012.031704	2011.800715	2011.681976
4380000	2014.482365	2014.411932	2014.316634	2014.419120	2014.349023	2014.316634	nan	2014.011997	2014.216793	2014.221679	2014.750108	2014.274339	2014.111276	2014.039738	2013.794607	2013.839533	2013.839533	2013.502434	2013.417685	2013.429532	2013.096470	2012.959001	nan	2013.052266	2013.281071	2013.761884	2012.868184	2012.739802	nan	2012.759898	2012.592218	2012.995129	2012.683475	2012.637272	2012.599556	2012.609369	2012.578081	2012.393934	2012.552441	2012.502711	2012.301982	2012.348785	2012.189725	2012.054241	2011.947184	2012.361779	2012.073841	2011.650743	2011.681365
4400000	2014.578250	2014.395900	2014.362855	2014.362959	2014.344791	2014.272657	nan	2014.295988	2014.262551	2014.262551	2014.640174	2014.270067	2014.101540	2014.199677	2013.882337	2013.755107	2013.755107	2013.566015	2013.457631	2013.331672	2013.053961	2012.990122	nan	2012.834851	2013.287762	2013.785365	2012.736931	2012.663396	nan	2012.745245	2012.620769	2012.935227	2012.682701	2012.657184	2012.642113	2012.519476	2012.485503	2012.479280	2012.405883	2012.372220	2012.281682	2012.333975	2012.279436	2012.279247	2012.071050	2012.298227	2012.007470	2011.877905	2011.715512
4420000	2014.494909	2014.366200	2014.371169	2014.386891	2014.295266	2014.324983	2014.322714	2014.314551	2014.214112	2014.214112	2014.806153	2014.252841	2014.200385	2014.182769	2013.880538	2013.730055	2013.730055	2013.595520	2013.457769	2013.281400	2012.983593	2012.979546	nan	2012.835531	2013.299932	2013.785747	2012.842507	2012.791013	2012.773320	2012.802805	2012.639476	2012.926371	2012.668569	2012.673513	2012.637147	2012.634145	2012.433495	2012.484055	2012.415499	2012.388909	2012.216665	2012.235787	2012.211924	2012.280101	2012.128631	2012.365183	2012.036872	2011.818068	2011.700934
4440000	2014.577576	2014.438513	2014.341037	2014.364651	2014.348035	2014.234355	2014.342990	2014.313987	2014.184519	2014.132330	2014.735934	2014.307630	2014.191938	2014.258087	2013.858456	2013.699069	2013.681287	2013.594365	2013.450575	2013.345049	2013.063530	2013.124029	nan	2013.030106	2013.419009	2013.751912	2012.841240	2012.782601	nan	2012.819418	2012.735975	2012.997013	2012.645341	2012.693281	2012.605764	2012.555131	2012.414269	2012.513576	2012.346556	2012.371323	2012.200104	2012.233514	2012.273662	2012.345504	2012.113277	2012.329268	2012.010596	2012.025510	2011.455238
4460000	2014.533072	2014.423831	2014.356095	2014.336671	2014.352245	2014.287204	nan	2014.211935	2014.290784	2014.065395	2014.814466	2014.309606	2014.170330	2014.293437	2013.828257	2013.699212	2013.681408	2013.596486	2013.408080	2013.265516	2013.033184	2013.128405	nan	2013.032603	2013.471644	2013.725060	2012.829657	nan	nan	2012.798477	2012.718960	2012.970404	2012.604161	2012.416329	2012.537474	2012.630529	2012.405766	2012.471510	2012.315506	2012.312822	2012.225832	2012.252886	2012.180378	2012.298576	2012.136021	2012.378144	2012.080500	2011.944129	2011.520599
4480000	2014.524656	2014.391360	2014.265067	2014.360004	2014.351925	2014.224783	nan	2014.283379	2014.173054	2014.125292	2014.782640	2014.302051	2014.173054	2014.145396	2013.705600	2013.726317	2013.680756	2013.576097	2013.342363	2013.288011	2013.025444	2013.125697	nan	2013.106400	2013.485992	2013.815074	2012.859345	2012.821445	2012.765530	2012.772302	2012.777022	2012.972321	2012.633451	2012.643728	2012.546133	2012.470802	2012.491079	2012.414414	2012.310663	2012.436936	2012.236963	2012.235324	2012.202742	2012.309744	2012.137170	2012.298592	2012.029117	2011.958448	2011.571368
4500000	2014.525146	2014.453504	2014.274731	2014.396190	2014.351643	2014.143008	nan	2014.338326	2014.132358	2014.122449	2014.727983	2014.338950	2014.122449	2014.266311	2013.708771	2013.725764	2013.704042	2013.569517	2013.459901	2013.342307	2013.047088	2013.116524	2013.040451	2012.758655	2013.292728	2013.875731	2012.850860	2012.630896	2012.782831	2012.786677	2012.772652	2013.004480	2012.617305	2012.661605	2012.531022	2012.540454	2012.474033	2012.521389	2012.269941	2012.396771	2012.246449	2012.193387	2012.191785	2012.210011	2012.046155	2012.360174	2012.040655	2011.949045	2011.635218
4520000	2014.547415	2014.455311	2014.308694	2014.396760	2014.348387	2014.192964	nan	2014.328672	2014.160595	2014.095134	2014.752070	2014.202775	2014.160595	2014.086164	2013.741701	2013.711534	2013.662915	2013.578693	2013.495217	2013.314900	2013.101141	2013.076128	nan	2012.835756	2013.418988	2014.006410	2012.744480	2012.628226	2012.765508	2012.728357	2012.912893	2013.048525	2012.660153	2012.667752	2012.592601	2012.513854	2012.473851	2012.306949	2012.269744	2012.349147	2012.404215	2012.387827	2012.200112	2012.221010	2012.119016	2012.144493	2012.025487	2011.974509	nan
4540000	2014.553776	2014.434874	2014.280872	2014.260921	2014.346776	2014.223589	2014.199341	2014.331575	2014.216370	2013.964243	2014.754201	2014.306891	2014.133023	2014.102467	2013.675848	2013.680772	2013.680772	2013.593853	2013.421502	2013.313637	2013.111607	2013.166532	nan	2013.172178	2013.493639	2013.798940	2012.842595	2012.628614	2012.736782	2012.765301	2012.794625	2012.934419	2012.638020	2012.668712	2012.515163	2012.449471	2012.514260	2012.423155	2012.248322	2012.257285	2012.394249	2012.331788	2012.169459	2012.221464	2012.225672	2012.299582	2012.028408	2012.086191	2011.745449
4560000	2014.526984	2014.469263	2014.243533	2014.297353	2014.245408	2014.217040	2014.320239	2014.296783	2014.261102	2014.114329	2014.782966	2014.331713	2014.149616	2014.104177	2013.671734	2013.649103	2013.655745	2013.558614	2013.387131	2013.277539	2013.121671	2013.116423	nan	2013.172621	2013.532157	2013.802224	2012.797201	2012.586659	2012.749085	2012.759093	2012.759834	2013.004018	2012.631779	2012.650336	2012.520494	2012.505014	2012.471964	2012.450323	2012.341993	2012.359658	2012.395575	2012.363130	2012.249871	2012.275277	2012.220955	2012.272505	2012.021471	2012.030613	2011.667154
4580000	2014.549961	2014.458091	2014.230879	2014.308949	2014.298033	2014.225575	2014.320036	2014.254942	2014.244403	2014.045327	2014.757709	2014.111013	2014.167505	2014.211250	2013.616494	2013.680012	2013.641566	2013.582136	2013.409096	2013.224985	2013.121109	2013.129625	nan	2013.122390	2013.361214	2014.078561	2012.871048	2012.710385	2012.763538	2012.807249	2012.814489	2012.950616	2012.621424	2012.508340	2012.485684	2012.618528	2012.516998	2012.496463	2012.341198	2012.437823	2012.403627	2012.388679	2012.256279	2012.278782	2012.216143	2012.213004	2011.991919	2012.067899	2011.761574
4600000	2014.487871	2014.483222	2014.238194	2014.289604	2014.342227	2014.238194	2014.346101	2014.249622	2014.226429	2013.979476	2014.745935	2014.208547	2014.066841	2014.274240	2013.675848	2013.679906	2013.577507	2013.504149	2013.493338	2013.299980	2013.056922	2013.010491	2012.940364	2013.122238	2013.452219	2013.840425	2012.870876	2012.641689	2012.737228	2012.744019	2012.826081	2013.029621	2012.666917	2012.483445	2012.591688	2012.480642	2012.480642	2012.485395	2012.380165	2012.187552	2012.423545	2012.360471	2012.294439	2012.187552	2012.176718	2012.258775	2011.979219	2012.100036	2011.793410
4620000	2014.395281	2014.483063	2014.309591	2014.289386	2014.191576	2014.309591	nan	2014.249391	2014.177523	2014.079204	2014.823427	2014.150576	2014.077766	2014.291472	2013.771825	2013.650619	2013.591036	2013.569014	2013.477071	2013.260016	2012.786852	2013.086298	nan	2013.112055	2013.477201	2013.996847	2012.843912	2012.759434	2012.744120	2012.796505	2012.771362	2012.864995	2012.685966	2012.682589	2012.580678	2012.477024	2012.454901	2012.466178	2012.346966	2012.424786	2012.227219	2012.206397	2012.268306	2012.225903	2012.201379	2012.258135	2012.043045	2012.034170	2011.872920
4640000	2014.497737	2014.352031	2014.309420	2014.330877	2014.233721	2014.309420	nan	2014.318720	2014.157542	2014.132447	2014.816715	2014.167626	2013.986671	2014.176230	2013.840027	2014.094435	2013.611452	2013.580745	2013.325735	2013.364396	2013.005926	2013.070008	nan	2013.050845	2013.506961	2013.767957	2012.798178	nan	2012.753005	2012.747700	2012.873541	2012.952843	2012.694769	2012.570067	2012.635837	2012.472570	2012.472570	2012.438638	2012.353822	2012.401519	2012.492304	2012.313711	2012.279284	2012.101620	2012.160520	2012.308545	2012.072392	2012.094443	2011.818658
4660000	2014.460173	2014.281178	2014.353485	2014.267018	2014.233594	2014.373429	nan	2014.365491	2014.149518	2014.067834	2014.777879	2014.251424	2014.130248	2014.231872	2013.807203	2013.609889	2013.609889	2013.580510	2013.374273	2013.380788	2012.934114	2013.108613	nan	2013.216008	2013.439180	2014.053091	2012.845997	2012.738875	nan	2012.757982	2012.937109	2012.944647	2012.621332	2012.655379	2012.604975	2012.466172	2012.490762	2012.453665	2012.373371	2012.390045	2012.541880	2012.429794	2012.267068	2012.263542	2012.132056	2012.326688	2012.043750	2012.056088	2011.733162
4680000	2014.567961	2014.436796	2014.408404	2014.344612	2014.297008	2014.408404	2014.343177	2014.264510	2014.149027	2014.092070	2014.789482	2014.184632	2014.123070	2014.070505	2013.881782	2013.579107	2013.542334	2013.585563	2013.446787	2013.206002	2012.977778	2013.110115	nan	2013.218273	2013.458979	2014.043473	2012.840475	nan	nan	2012.736990	2012.864893	2013.019787	2012.618387	2012.710420	2012.572336	2012.485359	2012.437570	2012.515973	2012.353889	2012.383398	2012.517849	2012.458053	2012.289571	2012.344510	2012.174494	2012.361437	2012.043881	2012.067876	2011.768559
4700000	2014.499942	2014.465532	2014.460192	2014.344587	2014.281678	2014.460192	2014.354761	2014.250579	2014.222661	2014.082076	2014.777228	2014.230482	2014.222661	2014.251733	2013.941409	2013.580847	2013.649560	2013.579045	2013.459332	2013.101921	2013.032800	2013.101906	2013.004000	2013.218205	2013.377863	2013.960049	2012.774167	nan	2012.716695	2012.761656	2012.892509	2013.016851	2012.550122	2012.510369	2012.450328	2012.470067	2012.470067	2012.451755	2012.346101	2012.194900	2012.342178	2012.369553	2012.274600	2012.186342	2012.149063	2012.287998	2012.027947	2011.924092	2011.766168
4720000	2014.585878	2014.491464	2014.426637	2014.309502	2014.282324	2014.378858	nan	2014.279472	2014.250267	2014.256486	2014.764195	2014.230361	2014.250267	2014.184645	2014.000804	2013.659604	2013.592133	2013.587321	2013.377005	2013.224644	2013.034570	2012.973455	nan	2013.302222	2013.393402	2013.895315	2012.866586	2012.774285	2012.724901	2012.737987	2012.830033	2013.058559	2012.585369	2012.595802	2012.454524	2012.516649	2012.438898	2012.408255	2012.321473	2012.313177	2012.344569	2012.371920	2012.158887	2012.260787	2012.040503	2012.350043	2012.005803	2011.879280	2011.699999
4740000	2014.583282	2014.476455	2014.384682	2014.307089	2014.292747	2014.405556	2014.347758	2014.278879	2014.246612	2014.236378	2014.789316	2014.205016	2014.246612	2014.263170	2013.941416	2013.665689	2013.564805	2013.569797	2013.370657	2013.177401	2013.069489	2013.069131	nan	2013.302293	2013.475849	2013.789745	2012.792337	2012.763620	2012.688229	2012.711792	2012.942378	2012.806497	2012.535908	2012.600206	2012.411667	2012.653440	2012.439005	2012.453816	2012.278680	2012.293278	2012.214343	2012.310454	2012.127876	2012.189752	2012.073985	2012.024918	nan	2011.880144	2011.711076
4760000	2014.396639	2014.530086	2014.397708	2014.324411	2014.397982	2014.393426	2014.342366	2014.329868	2014.202889	2014.304126	2014.776772	2014.214326	2014.304126	2014.279100	2013.993991	2013.584494	2013.573984	2013.570166	2013.298747	2013.340218	2013.084388	2012.964156	nan	2013.269093	2013.516943	2013.845662	2012.793133	2012.744463	nan	2012.772444	2012.873831	2012.993974	2012.512098	2012.691626	2012.444608	2012.577189	2012.381382	2012.426553	2012.311961	2012.247910	2012.167283	2012.275827	2012.156912	2012.176911	2012.060934	2012.087301	nan	2011.873341	2011.709820
4780000	2014.454401	2014.553209	2014.371012	2014.325100	2014.378459	2014.401833	2014.339354	2014.352247	2014.161534	2014.265640	2014.796729	2014.253145	2014.270451	2014.059120	2013.919482	2013.582040	2013.693469	2013.544364	2013.444637	2013.351435	2013.084417	2013.063724	nan	2013.202228	2013.533717	2013.799014	2012.782192	nan	2012.682456	2012.668752	2012.957026	2013.011622	2012.525763	2012.696278	2012.376927	2012.552792	2012.392471	2012.446362	2012.318048	2012.321583	2012.144431	2012.296203	2012.266957	2012.176953	2012.118972	2012.034339	nan	2012.010177	nan
4800000	2014.515978	2014.523271	2014.400695	2014.317749	2014.288774	2014.404928	2014.333322	2014.352432	2014.069839	2014.217663	2014.783742	2014.208646	2014.200083	2014.062100	2013.898429	2013.959842	2013.662365	2013.587600	2013.475705	2013.252491	2013.071954	2013.071993	2013.060101	2013.202741	2013.527499	2013.943253	2012.793867	2012.786480	2012.683259	2012.780470	2012.928173	2013.003714	2012.530971	2012.691504	2012.450338	2012.479983	2012.479983	2012.472564	2012.422083	2012.379273	2012.238610	2012.409140	2012.163018	2012.001249	2012.141011	2012.112743	nan	2011.917038	2011.770929
4820000	2014.536722	2014.522369	2014.365378	2014.336675	2014.347543	2014.392489	2014.370085	2014.270133	2014.031436	2014.076962	2014.768354	2014.151781	2014.257028	2014.169182	2013.779357	2013.828170	2013.828170	2013.594591	2013.365658	2013.189474	2013.075595	2013.087195	nan	2013.202649	2013.353680	2013.776426	2012.811558	nan	2012.697466	2012.789158	2012.854356	2013.018704	2012.592479	2012.495546	2012.483299	2012.370151	2012.413791	2012.467895	2012.324984	2012.460745	2012.205034	2012.220490	2012.192929	2012.030278	2012.127715	2012.317505	2012.006449	2011.966824	2011.759768
4840000	2014.511692	2014.522483	2014.365530	2014.365397	2014.332472	2014.384725	2014.367223	2014.270307	2014.188732	2014.075020	2014.836045	2014.204714	2014.212309	2014.048939	2013.788434	2014.057862	2014.057862	2013.561085	2013.389115	2013.224361	2013.065900	nan	2013.001035	2013.212054	2013.474934	2014.031127	2012.824669	nan	2012.705769	2012.802359	2012.683403	2012.884753	2012.594618	2012.652605	2012.560525	2012.403253	2012.454354	2012.424331	2012.383673	2012.158543	2012.346923	2012.228032	2012.126477	2012.117571	2012.160233	2012.317259	2011.964531	2011.936453	2011.801726
4860000	2014.503574	2014.463064	2014.332705	2014.377811	2014.351264	2014.373407	2014.337926	2014.278555	2014.160024	2013.983503	2014.721003	2014.168081	2014.175120	2014.069618	2013.903091	2013.943060	2013.943060	2013.543413	2013.399412	2013.271890	2012.904198	nan	nan	2013.323861	2013.449897	2013.925010	2012.822084	nan	2012.711053	2012.721273	2012.686008	2013.010466	2012.589713	2012.631213	2012.551409	2012.626144	2012.524853	2012.387304	2012.382756	2012.419655	2012.271046	2012.449662	2012.168236	2012.315425	2012.134702	2012.365179	2012.022313	nan	2011.714592
4880000	2014.525127	2014.462972	2014.346683	2014.365225	2014.356887	2014.393373	2014.350797	2014.297157	2014.250010	2014.052444	2014.749660	2014.283483	2014.133515	2014.212019	2013.815394	2013.798082	2013.798082	2013.582850	2013.439848	2013.282260	2012.943838	nan	nan	2014.179113	2013.421014	2014.006739	2012.777798	nan	2012.715885	2012.757138	2012.759597	2013.027847	2012.596008	2012.654048	2012.518964	2012.638027	2012.503604	2012.463484	2012.302048	2012.426239	2012.385013	2012.488758	2012.144505	2012.235283	2012.174072	2012.292390	2012.018439	2012.027748	2011.842401
4900000	2014.572285	2014.404863	2014.364425	2014.354557	2014.362735	2014.381079	2014.289769	2014.316103	2014.230370	2014.173907	2014.748698	2014.249493	2014.201860	2014.159041	2013.843529	2013.763635	2013.763635	2013.592012	2013.402322	2013.376432	2013.120623	2013.012686	nan	2013.986842	2013.526069	2013.731754	2012.756147	2012.679471	2012.681482	2012.749279	2012.662287	2012.910003	2012.580613	2012.696855	2012.559064	2012.511306	2012.511306	2012.337864	2012.378257	2012.424084	2012.385469	2012.436492	2012.215798	2012.235766	nan	2012.320479	2012.076822	2012.032997	nan
4920000	2014.504260	2014.456268	2014.359661	2014.388523	2014.279020	2014.359661	2014.265288	2014.286606	2014.221678	2014.042880	2014.774571	2014.236192	2014.213505	2014.019450	2013.861763	2014.041870	2014.041870	2013.580742	2013.406214	2013.302816	2013.085594	2013.098360	nan	2013.244738	2013.440914	2014.009410	2012.831314	2012.698394	2012.642393	2012.585617	2012.649611	2012.942543	2012.571282	2012.656245	2012.550750	2012.510288	2012.448029	2012.453617	2012.347223	2012.540078	2012.359919	2012.390617	2012.214606	2012.354691	2012.038384	2012.134460	nan	2011.971506	2011.741039
4940000	2014.555340	2014.446321	2014.360028	2014.416059	2014.370778	2014.360028	nan	2014.083810	2014.216687	2014.202162	2014.774701	2014.236631	2014.202162	2013.830202	2013.897131	2014.071816	2014.071816	2013.526264	2013.398244	2013.369131	2013.100642	2012.986306	nan	2014.289815	2013.546745	2013.980377	2012.823353	nan	2012.700571	2012.701066	2012.650961	2012.982289	2012.545921	2012.690044	2012.524411	2012.514396	nan	2012.437627	nan	2012.541491	2012.194700	2012.379231	2012.273376	2012.315627	2012.112999	2012.181773	nan	2011.973246	2011.761169
4960000	2014.516957	2014.449565	2014.359787	2014.343744	2014.343357	2014.323106	2014.322026	2014.179031	2014.217992	2014.220908	2014.759216	2014.239620	2014.209529	2014.139903	2013.818199	2014.071466	2014.071466	2013.582924	2013.432764	2013.363269	nan	2012.963643	nan	2014.284080	2013.546197	2013.953957	2012.836662	nan	nan	2012.733164	2012.650076	2013.021919	2012.593200	2012.721321	2012.530702	2012.483141	nan	2012.488815	nan	2012.824321	2012.367165	2012.378900	2012.304518	2012.289231	2012.111911	2012.150521	nan	2011.917950	2011.761032
4980000	2014.572277	2014.466734	2014.436790	2014.327765	2014.343892	2014.407184	2014.280257	2014.246036	2014.175617	2014.212348	2014.777462	2014.231307	2014.175617	2014.134034	2013.982541	2013.937441	2013.937441	2013.579478	2013.310195	2013.258527	2013.101476	2013.111768	nan	2014.268234	2013.461364	2013.831956	2012.782829	nan	2012.734600	2012.688824	2012.713714	2013.026493	2012.496164	2012.712666	2012.428763	2012.572101	2012.538405	2012.406397	nan	2012.518000	2012.205035	2012.374329	2012.270669	2012.340461	2012.094846	2012.107821	nan	2011.904928	2011.745260
5000000	2014.529268	2014.505831	2014.411396	2014.343358	2014.370896	2014.412658	nan	2014.300177	2014.159645	2014.194194	2014.764990	2014.151312	2014.144649	2013.995847	2014.054021	2013.604687	2013.587685	2013.574255	2013.387404	2013.294460	2013.099561	2013.118982	nan	2014.375372	2013.499720	2013.863656	2012.846854	2012.794018	2012.705753	2012.730812	2013.111929	2012.942182	2012.548294	2012.695169	2012.432167	2012.544239	2012.517089	2012.357423	nan	2012.559282	2012.048904	2012.209735	2012.267916	2012.443898	2012.021756	2012.159585	nan	2011.890659	2011.672376
5020000	2014.466291	2014.479907	2014.437877	2014.379331	2014.403363	2014.406079	nan	2014.261501	2014.268734	2014.165653	2014.127323	2014.255331	2014.152130	2014.166691	2014.059647	2014.209830	2013.588693	2013.451626	2013.394541	2013.052051	2013.100917	2013.023439	2013.037081	2014.161948	2013.533691	2014.100239	2012.795797	nan	2012.738086	2012.701858	2012.970008	2013.019883	2012.595743	2012.675033	2012.488728	2012.549652	2012.549652	2012.397132	nan	2012.558456	2012.051009	2012.263649	2012.329447	2012.469850	2012.023881	2012.127514	nan	2011.909460	2011.628141
5040000	2014.573581	2014.412932	2014.422831	2014.296136	2014.346112	2014.422831	nan	2014.261326	2014.268561	2014.205886	2014.056200	2013.973802	2014.170144	2014.017809	2014.000659	2013.651102	2013.589175	2013.554061	2013.116563	2013.256122	2013.114329	2012.968954	nan	2013.203135	2013.444715	2014.045644	2012.828097	nan	2012.741938	2012.770822	2012.919067	2013.055421	2012.469602	2012.709356	2012.377750	2012.631803	2012.545504	2012.498797	nan	2012.710719	2012.061339	2012.346663	2012.401358	2012.172176	2012.030841	2012.248974	nan	2011.909925	2011.642472
5060000	2014.605745	2014.467031	2014.442777	2014.389993	2014.366278	2014.348445	nan	2014.154411	2014.250955	2014.250955	2014.087031	2014.087031	2014.115218	2014.146264	2013.877288	2013.650516	2013.554021	2013.565660	2013.489908	2013.201084	2013.109337	2013.074670	2013.052404	2012.996975	2013.221646	2014.113252	2012.828770	nan	2012.766626	2012.794195	2013.518818	2013.042380	2012.549416	2012.680145	2012.437862	2012.623859	2012.507383	2012.521273	nan	2012.441589	2012.207878	2012.343111	2012.397076	2012.190946	2012.001449	2012.141515	nan	2011.912431	2011.719619
5080000	2014.549042	2014.466426	2014.449574	2014.336410	2014.381790	2014.333132	2014.363184	2014.216107	2014.261797	2014.255054	2014.094526	2014.050890	2014.080881	2014.102573	2013.894501	2013.559413	2013.559413	2013.576924	2013.483204	2013.330258	2013.062648	2013.011540	nan	2012.866186	2013.553499	2013.883588	2012.841014	2012.802330	2012.700563	2012.805892	2012.690298	2013.042121	2012.539345	2012.667720	2012.501485	2012.563601	2012.506851	2012.452190	nan	2012.486668	2012.148578	2012.342544	2012.343491	2012.321382	2012.024448	2012.120561	nan	2011.954131	2011.777154
5100000	2014.455987	2014.485265	2014.449796	2014.351953	2014.387723	2014.444109	2014.337158	2014.216043	nan	nan	2014.130422	2014.130422	2014.237044	2014.234424	2013.821390	2013.675875	2013.675875	2013.592422	2013.489469	2013.425228	2013.031230	2013.106385	nan	2013.040105	2013.531225	2013.992782	2012.835364	2012.829035	2012.719279	2012.756557	2012.811799	2012.779556	2012.578718	2012.713881	2012.552493	2012.701639	2012.516773	2012.437786	nan	2012.472822	2012.191183	2012.246764	2012.345648	2012.025403	2012.026889	2012.161450	nan	2011.938218	2011.743262
5120000	2014.483415	2014.452509	2014.542438	2014.372236	2014.392595	2014.387810	2014.336029	2014.199688	2014.190539	2014.190539	2014.080679	2014.080679	2014.158136	2014.229961	2013.872046	2013.988993	2013.988993	2013.592379	2013.396365	2013.353897	2013.101642	2013.094037	2012.954910	2013.040045	2013.510258	2013.866379	2012.849556	nan	2012.744939	2012.705454	2012.844253	2012.969085	2012.547882	2012.706593	2012.447266	2012.692123	2012.443574	2012.454768	nan	2012.400789	2012.150551	2012.202888	2012.261647	2012.122069	2011.989221	2012.167893	nan	2011.874803	2011.715060
5140000	2014.501142	2014.461240	2014.394918	2014.364778	2014.320249	2014.343467	2014.378111	2014.242905	nan	nan	2014.012188	2014.014635	2014.158363	2014.240363	nan	2013.989005	2013.989005	2013.581138	2013.344940	2013.360624	2013.101666	2013.044959	nan	2013.241314	2013.491945	2013.956566	2012.756781	2012.737924	2012.733019	2012.716770	2012.899928	2012.957853	2012.587949	2012.694331	2012.505819	2012.581161	2012.491052	2012.418309	nan	2012.471851	2012.203513	2012.125283	2012.285355	2012.374364	2011.989259	2012.119801	nan	2011.836808	2011.714795
5160000	2014.446940	2014.461398	2014.395060	2014.406720	2014.343981	2014.264727	2014.340344	2014.243082	nan	nan	2014.076245	2014.011402	2014.160662	2014.241487	2013.951851	2013.999769	2013.999769	2013.599224	2013.421929	2013.385817	2013.106302	2013.028617	nan	2013.134323	2013.272783	2013.921545	2012.842071	2012.702293	2012.739259	2012.753835	2012.912822	2012.930781	2012.645462	2012.699227	2012.538023	2012.637267	2012.476760	2012.499898	2012.457591	2012.495184	2012.260543	2012.100574	2012.248960	2012.213817	2012.024003	2012.298575	2011.991558	2011.812461	2011.757959
5180000	2014.478301	2014.461068	2014.412585	2014.359866	2014.301902	2014.364403	2014.297056	2014.171319	nan	nan	2014.074176	2014.029707	nan	2014.237412	2013.965006	2014.069875	2014.069875	2013.544220	2013.453517	2013.380400	2013.088322	2013.047822	nan	2013.119417	2013.164160	2013.927659	2012.775026	2012.729249	2012.725788	2012.744506	2012.892914	2012.958787	2012.627218	2012.685310	2012.469649	2012.635821	2012.484956	2012.456035	nan	2012.608421	2012.253670	2012.235749	2012.362314	2012.208906	2012.019065	2012.115555	nan	2011.854470	2011.777558
5200000	2014.458382	2014.476846	2014.412379	2014.300058	2014.266419	2014.396023	nan	2014.250845	nan	nan	2014.120032	2014.120032	nan	2014.258999	2013.980809	2013.902345	2013.902345	2013.479532	2013.479651	2013.370817	2013.061368	2013.067037	2013.068177	2012.942685	2013.414238	2013.761973	2012.821229	nan	2012.792929	2012.756537	2012.952628	2012.961222	2012.689864	2012.704115	2012.571518	2012.596615	2012.551990	2012.483560	2012.432579	2012.621619	2012.234782	2012.250671	2012.339500	2012.327672	2012.139846	2012.126341	nan	2012.018622	2011.730526
5220000	2014.532445	2014.542603	2014.386039	2014.276957	2014.312796	2014.386039	2014.339609	2014.233717	nan	nan	2014.122909	2014.122909	nan	2014.153106	2013.913449	2013.953351	2013.953351	2013.576507	2013.509581	2013.327544	2012.961118	2012.891808	2012.941476	2013.157643	2013.424028	2013.866739	2012.848509	nan	2012.801182	2012.725939	2013.320600	2012.954385	nan	2012.696214	2012.613293	2012.583693	2012.476938	2012.434810	nan	2012.623445	2012.229268	2012.238817	2012.302286	2012.272493	2012.163446	2012.333995	2012.006414	2012.029598	2011.838731
5240000	2014.542587	2014.505035	2014.287261	2014.310821	2014.308968	2014.434913	2014.262686	2014.320944	nan	nan	2014.048177	2014.100839	nan	2014.224186	2013.891990	2013.686063	2013.686063	2013.595212	2013.239981	2013.426852	2012.975986	2012.958807	nan	2013.156891	2013.171283	2014.029171	2012.838760	nan	2012.779349	2012.806270	2013.195239	2012.944358	2012.700200	2012.568000	2012.555846	2012.643691	2012.529035	2012.500733	nan	2012.434013	2012.448066	2012.345199	2012.254963	2012.259512	2012.029012	2012.227399	2012.034950	2011.902286	2011.742966
5260000	2014.531824	2014.507046	2014.478926	2014.302053	2014.342424	2014.396530	2014.335409	2014.334478	nan	nan	2014.136262	2014.001036	nan	2013.862877	2013.971335	2013.686503	2013.658213	2013.599065	2013.222724	2013.168760	2013.112362	2012.934118	nan	2013.157508	2013.517266	2013.815371	2012.856698	2012.628281	2012.772596	2012.786124	2012.893728	2012.919647	2012.647371	2012.672596	2012.577078	2012.583546	2012.488429	2012.484346	nan	2012.431682	2012.369362	2012.346088	2012.302296	2012.255511	2012.033762	2012.191263	2011.999842	2011.912853	2011.720483
5280000	2014.533961	2014.502204	2014.447338	2014.339324	2014.367816	2014.447338	2014.300549	2014.342370	nan	nan	2014.084836	2014.029797	nan	2014.252761	2013.964842	2013.689504	2013.658091	2013.572704	2013.493611	2013.273934	2013.112190	2012.969472	nan	2012.831964	2013.537677	2014.113829	2012.765990	2012.762898	2012.786332	2012.796325	2012.818646	2012.989874	2012.651902	2012.681077	2012.418627	2012.611457	2012.477523	2012.415191	nan	2012.389017	2012.302368	2012.373279	2012.338232	2012.198685	2012.042117	2012.064122	2011.991602	2011.957000	2011.708240
5300000	2014.520622	2014.493850	2014.447700	2014.357250	2014.427930	2014.429221	2014.337641	2014.383842	2014.264223	2014.264223	2014.085766	2014.085766	2014.179839	2014.107149	2013.897563	2013.785968	2013.785968	2013.573639	2013.272222	2013.257509	2013.113428	2012.993748	2012.984324	2014.332809	2013.452443	2013.746862	2012.782286	2012.760082	2012.790752	2012.721679	2012.865771	2012.873668	2012.673285	2012.698770	2012.605169	2012.575822	2012.416948	2012.520378	2012.414545	2012.395728	2012.314068	2012.495014	2012.352766	2012.338557	2012.054350	2012.208930	2012.025544	2011.970659	2011.688342
5320000	2014.554523	2014.446036	2014.447033	2014.416811	2014.415745	2014.332676	nan	nan	nan	nan	2014.138733	2014.138733	2014.209418	2014.246966	2013.935479	2013.606225	2013.606225	2013.600177	2013.352842	2013.275609	2013.112627	2013.078812	nan	2013.003089	2013.387330	2014.005139	2012.788315	2012.658642	2012.786884	2012.704088	2012.750692	2013.002585	nan	2012.718379	2012.571172	2012.418132	2012.418132	2012.431970	nan	2012.322683	2012.460416	2012.480920	2012.128900	2012.247980	2012.169886	2012.375412	2012.043333	2012.005581	2011.707154
5340000	2014.384509	2014.400277	2014.398183	2014.384454	2014.392971	2014.488500	2014.355757	2014.347455	2014.269692	2014.269692	2014.080998	2014.140823	2014.081357	2014.136726	2013.900033	2013.579992	2013.889456	2013.594352	2013.391553	2013.373285	2013.114065	2013.081128	2013.039340	2013.004610	2013.495003	2014.036534	2012.797084	nan	2012.797039	2012.759241	2012.651315	2012.998132	2012.554795	2012.686451	2012.495701	2012.493650	nan	2012.422189	2012.278536	2012.335024	2012.423142	2012.469767	2012.229409	2012.077268	2012.290488	2012.210298	2012.045585	2012.186908	2011.784068
5360000	2014.526252	2014.454516	2014.309401	2014.394692	2014.405115	2014.423364	2014.344534	2014.347038	nan	nan	2014.108822	2014.092752	2014.158021	2014.168607	2013.964649	2013.685661	2013.610991	2013.596798	2013.305012	2013.419569	2013.100515	2013.025335	nan	2013.187549	2013.461353	2014.096711	2012.863764	2012.685464	nan	2012.743013	2012.700584	2012.972825	2012.553233	2012.640792	2012.540454	2012.429798	2012.383961	2012.345372	2012.232783	2012.328242	2012.470591	2012.526285	2012.199742	2012.040580	2012.330053	2012.256765	2012.043697	2012.183078	2011.684103
5380000	2014.470846	2014.462725	2014.392858	2014.364346	2014.405737	2014.440808	2014.361001	2014.296217	2014.291595	2014.283273	2014.112366	2014.080032	2014.229818	2014.258502	2014.006690	2013.675360	2013.650715	2013.572486	2013.293950	2013.381845	2013.102501	2012.953635	nan	2013.189444	2013.451137	2013.951252	2012.832900	2012.813905	nan	2012.788042	2012.799636	2012.975420	2012.569058	2012.651667	2012.540976	2012.463381	2012.434020	2012.477233	2012.158180	2012.312434	2012.473419	2012.507154	2012.129262	2012.166626	2012.283506	2012.155414	2012.038492	2012.167865	2011.833836
5400000	2014.562415	2014.462913	2014.375971	2014.315122	2014.400880	2014.427472	2014.361875	2014.247901	2014.299555	2014.299555	2014.011202	2013.957584	2014.264816	2014.165818	2014.041570	2013.709616	2013.574745	2013.501076	2013.256499	2013.365512	2013.103163	2012.964597	nan	2013.190076	2013.430499	2013.854363	2012.856783	nan	nan	2012.804782	2012.843669	2012.955153	2012.623999	2012.691945	2012.487122	2012.605418	2012.383129	2012.485649	2012.309083	2012.352477	2012.550900	2012.571394	2012.097589	2012.225246	2012.235578	2012.189999	2012.035870	2012.168854	2011.657355
5420000	2014.538001	2014.467965	2014.390224	2014.314846	2014.398684	2014.391376	nan	2014.247598	nan	nan	2013.953149	2013.947812	nan	2014.265727	2013.968657	2013.669236	2013.669236	2013.579789	2013.305982	2013.419657	2013.102399	2012.952981	nan	2013.088182	2013.318941	2013.853801	2012.855841	nan	nan	2012.795735	2012.971891	2012.963896	2012.608501	2012.690677	2012.489697	2012.465270	2012.442948	2012.437390	2012.283663	2012.351485	2012.526226	2012.548130	2012.120608	2012.161017	2012.234464	2012.169259	2012.034690	2012.183266	2011.807350
5440000	2014.538167	2014.444012	2014.274627	2014.344871	2014.319992	2014.371582	2014.340769	2014.277637	nan	nan	2013.953293	2013.953293	nan	2014.122257	2013.845120	2013.641544	2013.621308	2013.579791	2013.306215	2013.382036	2013.102660	2012.900973	2012.917938	2013.088445	2013.336949	2014.090611	2012.809567	nan	2012.776786	2012.828288	2012.920590	2013.031259	2012.638187	2012.698391	2012.558671	2012.432739	2012.432739	2012.435386	nan	2012.366591	2012.546373	2012.555179	2012.239147	2012.210180	2012.231761	2012.348357	2012.065624	2012.174608	2011.857776
5460000	2014.492874	2014.412176	2014.288650	2014.338735	2014.325411	2014.345464	2014.348221	2014.181773	nan	nan	2014.132078	2014.123219	nan	2014.242248	2013.897643	2013.645054	2013.645054	2013.592970	2013.461803	2013.340001	2013.101164	2012.932397	2013.020867	2012.988929	2013.440707	2013.895888	2012.823707	2012.692998	2012.757587	2012.765208	2012.821431	2012.958908	2012.663531	2012.678491	2012.587500	2012.582057	2012.391089	2012.501880	nan	2012.705861	2012.572652	2012.533223	2012.126260	2012.258898	2012.232574	2012.192195	2012.045940	2012.204155	2011.855299
5480000	2014.506063	2014.502807	2014.343703	2014.354624	2014.314392	2014.417075	2014.378897	2014.315903	nan	nan	2014.047728	2014.122015	nan	2014.203863	2013.944659	2013.717128	2013.717128	2013.579738	2013.509957	2013.366184	2013.099868	2012.977283	2012.986052	2013.051519	2013.101374	2014.109438	2012.807133	2012.699421	nan	2012.800853	2012.818599	2013.003712	2012.665184	2012.674132	2012.521653	2012.563268	2012.413581	2012.484401	nan	2012.523583	2012.520474	2012.506958	2012.073039	2012.247587	2012.228150	2012.088320	2011.925753	2012.130768	2011.748716
5500000	2014.530623	2014.436162	2014.352962	2014.335365	2014.352722	2014.367238	2014.353862	2014.315438	nan	nan	2014.092728	2014.101270	nan	2014.223917	2013.944350	2013.680665	2013.671810	2013.586209	2013.459250	2013.165103	nan	2013.077256	2012.985382	2013.052587	2013.386153	2014.057381	2012.783809	2012.765693	nan	2012.792602	2012.842986	2013.010672	2012.660339	2012.687963	2012.443234	2012.547228	2012.448882	2012.480748	nan	2012.535393	2012.447132	2012.537343	2012.083186	2012.258706	2012.153803	2012.035783	2011.936059	2012.095312	2011.618927
5520000	2014.590380	2014.373102	2014.379047	2014.389093	2014.317093	2014.312203	2014.245717	2014.336785	nan	nan	2013.984126	2014.106546	nan	2014.112226	2013.869777	2013.670782	2013.680633	2013.584778	2013.444718	2012.984710	2013.112713	2013.016977	nan	2013.052540	2013.213489	2013.970471	2012.850098	2012.755472	2012.737548	2012.753420	2012.838906	2012.923254	2012.638856	2012.666569	2012.530328	2012.494682	2012.486707	2012.533600	2012.440494	2012.407936	2012.563227	2012.320641	2012.083116	2012.329883	2012.205918	2012.376233	2011.924740	2011.920076	2011.508747
5540000	2014.569381	2014.373876	2014.402319	2014.359499	2014.357152	2014.252411	2014.293927	2014.214043	nan	nan	2014.119220	2014.230274	nan	2014.173218	2013.880135	2013.698102	2013.623322	2013.586525	2013.483338	2013.114109	2013.118289	2013.132395	nan	2013.018052	2013.503006	2014.071108	2012.798719	2012.786348	nan	2012.720779	2012.710324	2012.850102	2012.589877	2012.680490	2012.473441	2012.498842	2012.448088	2012.468580	nan	2012.408076	2012.445654	2012.382716	2012.103141	2012.318953	2012.098989	2012.318334	2011.967270	2012.013566	2011.432075
5560000	2014.339803	2014.389343	2014.395324	2014.381687	2014.304609	2014.249071	2014.336465	2014.194968	nan	nan	2014.096686	2014.285467	nan	2014.142199	2013.817670	2013.674126	2013.581062	2013.573866	2013.429921	2013.227861	2013.048049	2013.101070	nan	2013.055829	2013.531945	2013.647558	2012.827610	2012.702173	2012.744831	2012.792370	2012.645633	2013.000442	2012.597468	2012.652803	2012.462109	2012.507508	2012.507508	2012.385079	nan	2012.416190	2012.524911	2012.210633	2012.164519	2012.322061	2012.055076	2012.369890	2011.946189	2011.945637	2011.268088
5580000	2014.550019	2014.265503	2014.378212	2014.269397	2014.265401	2014.334104	2014.337918	2014.141903	nan	2014.178397	2014.116301	2014.173528	nan	2014.276146	2013.824449	2013.635743	2013.592915	2013.562439	2013.352613	2013.215570	2013.021436	2013.014530	nan	2013.079220	2013.414263	2014.069094	2012.832055	2012.702536	2012.774046	2012.774046	2012.847541	2012.894971	2012.547879	2012.661552	2012.461385	2012.503695	2012.503695	2012.450912	nan	2012.397567	2012.492966	2012.338328	2012.171966	2012.347616	2012.132089	2012.174505	2011.989974	2011.883534	2011.499249
5600000	2014.454397	2014.377114	2014.448515	2014.251749	2014.319139	2014.422299	2014.327310	2014.227099	nan	nan	2014.042659	2014.042659	nan	2014.265248	2013.758038	2013.617689	2013.593027	2013.580244	2013.282646	2013.302843	2013.085796	2012.982870	nan	2013.079373	2013.079373	2013.672559	2012.795971	nan	2012.753484	2012.753484	2012.761451	2013.036471	2012.624134	2012.667069	2012.595489	2012.526645	2012.510595	2012.465339	nan	2012.379588	2012.417451	2012.203943	2012.155189	2012.347827	2012.081504	2012.337943	2011.907601	2011.655583	2011.373106
5620000	2014.517409	2014.342641	2014.515654	2014.264539	2014.232778	2014.292807	2014.318116	2014.292702	2014.171042	2014.214609	2014.680888	2014.276625	2014.190966	2014.136741	2013.836352	2013.654268	2013.541079	2013.594308	2013.266031	2013.165361	2013.088263	2013.020341	2012.932507	2013.038458	2013.440840	2014.014166	2012.816768	2012.792737	nan	2012.739506	2012.770317	2012.986682	2012.613334	2012.653558	2012.588070	2012.488040	2012.485206	2012.403253	2012.333743	2012.479249	2012.428477	2012.194641	2012.089302	2012.252243	2011.969562	2012.143999	2011.924775	2011.652468	2011.514322
5640000	2014.576665	2014.460902	2014.454856	2014.312140	2014.285472	2014.318041	2014.302014	2014.183848	2014.178313	2014.223243	2014.751043	2014.120764	2014.204335	2014.134471	2013.907618	2013.509815	2013.473670	2013.543830	2013.321270	2013.366744	2013.087065	2012.861704	2012.917655	2012.932652	2013.496242	2014.056791	2012.791353	nan	nan	2012.766728	2012.860897	2012.956963	2012.605785	2012.637610	2012.513000	2012.483873	2012.483873	2012.454556	2012.284938	2012.475684	2012.192881	2012.229136	2012.187501	2012.321569	2011.958913	2012.243301	2011.904626	2011.615512	2011.417641
5660000	2014.538173	2014.412256	2014.472934	2014.355267	2014.289692	2014.317657	2014.320736	2014.316368	nan	nan	2014.759692	2014.125396	nan	2014.240269	2013.964511	2013.644716	2013.575682	2013.584338	2013.279503	2013.311222	nan	2012.897226	2012.976333	2012.931724	2013.396363	2013.913689	2012.846037	nan	nan	2012.780944	2012.731030	2012.898685	2012.652521	2012.689887	2012.562951	2012.480149	2012.480149	2012.399489	nan	2012.424738	2012.185439	2012.203389	2012.222865	2012.315431	2012.029657	2012.298926	2011.924657	2011.645949	2011.489316
5680000	2014.494035	2014.416102	2014.542000	2014.354094	2014.260906	2014.409475	2014.285382	2014.315959	nan	nan	2014.771735	2014.125993	nan	2014.257085	2013.979901	2013.561818	2013.525539	2013.586941	2013.198559	2013.324681	2013.097185	2012.926090	2012.904927	2012.859514	2013.431041	2013.938400	2012.833717	nan	nan	2012.785833	2012.731881	2012.893150	2012.658955	2012.680143	2012.600803	2012.506510	2012.449399	2012.495686	2012.396796	2012.403053	2012.220594	2012.030517	2012.131951	2012.033512	2011.936897	2012.107873	2011.942822	2011.640384	2011.304853
5700000	2014.556994	2014.435649	2014.511225	2014.358835	2014.363443	2014.444205	nan	2014.337897	nan	nan	2014.161797	2014.161797	2014.091566	2014.272098	2013.977199	2013.529057	2013.498138	2013.585833	2013.338001	2013.184523	2013.097749	2012.960205	2012.959125	2012.765824	2013.524021	2013.689338	2012.728560	2012.696468	nan	2012.740552	2012.651223	2012.918295	2012.613489	2012.701773	2012.564526	2012.503317	2012.507249	2012.375272	nan	2012.446913	2012.388295	2012.104803	2012.300601	2011.849160	2011.902794	2012.129935	nan	2011.827378	2011.182823
5720000	2014.566486	2014.435675	2014.513563	2014.336719	2014.342976	2014.353925	2014.331041	2014.316985	2014.178530	nan	2014.096555	2014.096555	2014.243079	2014.043716	2013.986322	2013.535217	2013.498849	2013.601564	2013.413672	2013.394229	2013.097838	2013.108593	2012.965536	2012.642992	2013.199696	2013.821054	2012.788814	nan	2012.772856	2012.788471	2012.633064	2013.018163	2012.552666	2012.677929	2012.429554	2012.503853	2012.497166	2012.354115	nan	2012.430168	2012.469855	2012.181512	2012.227655	2012.034709	2011.862890	2012.076895	nan	2011.829748	2011.525569
5740000	2014.456639	2014.440539	2014.414472	2014.338882	2014.301556	2014.337846	nan	2014.257341	2014.165330	nan	2014.066015	2014.164152	nan	2014.217750	2013.987219	2013.527765	2013.522256	2013.570400	2013.080012	2013.411817	2013.099273	2013.076350	nan	2012.644770	2013.380913	2013.934575	2012.777672	nan	nan	2012.816222	2012.681286	2013.056532	2012.616460	2012.678587	2012.453386	2012.546314	2012.494709	2012.381586	2012.381586	2012.452953	2012.445745	2012.475727	2012.254443	2012.244446	2011.880642	2012.095906	nan	2011.836980	2011.531923
5760000	2014.455492	2014.462428	2014.407139	2014.345038	2014.330448	2014.328383	nan	2014.368482	2014.172867	2014.238833	2014.716828	2014.084554	2014.238833	2014.083609	2013.984916	2013.528336	2013.443864	2013.557083	2013.469104	2013.426465	2013.087294	2012.906534	nan	2012.875992	2013.127038	2014.040005	2012.806965	nan	2012.760082	2012.750320	2012.593947	2012.965133	2012.607582	2012.650824	2012.444355	2012.535288	2012.535288	2012.471234	2012.404638	2012.687655	2012.446737	2012.531819	2012.255509	2012.177236	2012.022090	2012.065359	nan	2011.926499	2011.620144
5780000	2014.545381	2014.402859	2014.428947	nan	2014.397305	2014.327878	2014.319122	2014.376290	2014.238400	2014.162249	2014.722360	2013.967563	2014.189930	2014.243002	2014.023865	2013.519928	2013.493873	2013.564642	2013.324354	2013.432313	2013.012791	2012.976419	nan	2012.981943	2013.445651	2014.072030	2012.826714	nan	nan	2012.801480	2012.768923	2013.042256	2012.655034	2012.701964	2012.444988	2012.522231	2012.533439	2012.552335	2012.384449	2012.505050	2012.446735	2012.531832	2012.334003	2012.160781	2011.963522	2012.056273	nan	2011.863553	2011.666037
5800000	2014.492244	2014.356055	2014.440690	2014.391958	2014.293044	2014.308271	nan	2014.350866	2014.243467	2014.129576	2014.808702	2014.157448	2014.194200	2014.145317	2013.969949	2013.477396	2013.508956	2013.591938	2013.320942	2013.410671	2012.927616	2012.977631	2013.023837	2013.058227	2013.058227	2014.093130	2012.866637	2012.825295	2012.771086	2012.796112	2013.099529	2012.997224	2012.662060	2012.670670	2012.590811	2012.440671	2012.524057	2012.518020	2012.450634	2012.439899	2012.149693	2012.209752	2012.332262	2012.348922	2011.897696	2012.082866	nan	2011.783747	2011.823711
5820000	2014.497423	2014.369490	2014.355644	2014.375619	2014.292799	2014.351998	2014.302738	2014.296713	2014.337073	2014.193513	2014.771572	2014.205502	2014.277009	2014.097934	2013.990299	2013.558614	2013.576963	2013.591449	2013.367048	2013.327742	2013.111484	2013.026204	2013.069375	2014.066924	2013.034069	2014.004680	2012.826223	2012.739142	2012.735002	2012.790065	2012.727520	2012.954177	2012.583091	2012.666317	2012.519766	2012.481145	2012.481145	2012.426568	nan	2012.439010	2012.208783	2012.052917	2012.440172	2012.216891	2012.012089	2012.035469	nan	2011.819699	2011.589551
5840000	2014.522156	2014.319828	2014.461785	2014.363406	2014.333150	2014.366567	2014.313364	2014.233939	2014.350128	2014.262104	2014.756012	2014.104846	2014.194530	2014.223739	2013.919014	2013.612992	2013.508923	2013.550271	2013.354852	2013.360322	2013.131610	2013.102498	nan	2013.064798	2013.386086	2014.092308	2012.845749	2012.748702	2012.769456	2012.728035	2012.778734	2013.031990	2012.581097	2012.680780	2012.520208	2012.467427	2012.477527	2012.354972	nan	2012.439465	2012.290462	2012.264220	2012.257959	2012.116746	2012.066176	2012.071673	nan	2011.735891	2011.548904
5860000	2014.542285	2014.319796	2014.463125	2014.301729	2014.366339	2014.409877	2014.341734	2014.271153	2014.308467	2014.282581	2014.712776	2014.095191	2014.110576	2014.261726	2013.975810	2013.495874	2013.549939	2013.338368	2013.395036	2013.163485	2013.127967	2013.114805	nan	2012.794624	2013.268349	2013.601471	2012.831258	2012.593262	2012.735359	2012.738753	2012.718514	2012.748571	2012.529747	2012.726354	2012.512154	2012.446609	2012.469585	2012.459781	nan	2012.555115	2012.520864	2012.269639	2012.585360	2012.304191	2012.129426	2012.098239	nan	2011.693565	2011.446357
5880000	2014.542190	2014.362887	2014.463179	2014.301799	2014.319051	2014.432890	2014.371049	2014.288131	2014.281969	2014.219377	2014.752962	2014.096867	2014.088759	2014.057843	2013.745424	2013.499330	2013.506053	2013.568480	2013.411208	2013.300827	2013.128156	2013.039154	2013.065654	2012.814675	2013.394964	2013.694922	2012.827009	2012.593505	2012.728050	2012.753236	2012.753869	2012.978160	2012.547266	2012.645051	2012.464394	2012.489375	2012.472309	2012.442896	nan	2012.488147	2012.357770	2012.306504	2012.342204	2012.252073	2012.200382	2012.127497	nan	2011.705281	2011.540036
5900000	2014.554872	2014.212252	2014.486497	2014.341996	2014.362140	2014.435369	2014.349181	2014.288145	nan	nan	2014.761868	2014.090067	2014.140399	2014.148804	2013.911789	2013.492188	2013.599515	2013.540656	2013.466164	2013.114000	2013.119990	2013.089980	2012.925000	2012.407453	2013.463783	2013.765379	2012.852122	2012.672212	2012.765173	2012.719390	2012.821263	2013.039687	2012.628691	2012.661493	2012.534841	2012.472360	2012.491998	2012.436022	nan	2012.522699	2012.325944	2012.444770	2012.323556	2012.190593	2012.185985	2012.101895	nan	2012.012799	2011.741598
5920000	2014.500265	2014.409387	2014.370499	2014.359592	2014.314899	2014.381696	nan	2014.164048	2014.205378	2014.195252	2014.756532	2014.088630	2014.112180	2013.849267	2013.853434	2013.578825	2013.578825	2013.590087	2013.446809	2013.281045	2013.109701	2013.060635	2012.990914	2012.532731	2013.328243	2014.028156	2012.831073	2012.674213	2012.760679	2012.720654	2012.581141	2012.931034	2012.570360	2012.685521	2012.501271	2012.368234	2012.407996	2012.436259	nan	2012.508120	2012.534738	2012.493901	2012.301591	2012.013893	2012.280562	2012.060276	nan	2012.086399	2011.779175
5940000	2014.546040	2014.401619	2014.405774	2014.376883	2014.316973	2014.331536	nan	2014.253614	2014.219502	2014.271490	2014.740557	2014.112245	2014.091026	2013.746955	2013.785280	2013.711173	2013.711173	2013.564652	2013.408779	2013.112725	2013.110780	2013.057563	2013.029237	2012.853359	2013.291186	2013.788234	2012.863716	2012.789135	2012.752240	2012.730333	2012.772156	2012.927117	2012.603729	2012.666219	2012.544296	2012.448326	2012.461704	2012.437723	nan	2012.501385	2012.331447	2012.391697	2012.281814	2011.969185	2012.252938	2012.204979	nan	2012.215036	2011.625839
5960000	2014.481521	2014.459767	2014.433921	2014.348340	2014.281113	2014.388312	2014.267486	2014.253860	2014.216415	2014.317718	2014.740643	2014.150736	2014.069493	2014.059392	2013.765602	2013.783953	nan	2013.587025	2013.396739	2013.223881	2013.069123	2013.036740	nan	2012.854068	2013.290310	2014.093669	2012.718154	nan	2012.754099	2012.741094	2012.710154	2012.993135	2012.637141	2012.655551	2012.561983	2012.557521	2012.428741	2012.479202	nan	2012.416564	2012.507040	2012.367483	2012.282713	2011.970187	2012.249452	2012.183174	nan	2012.154453	2011.611564
5980000	2014.501842	2014.423722	2014.408981	2014.328543	2014.302054	2014.391412	nan	2014.302857	2014.267739	2014.220906	2014.766984	2014.126613	2014.106275	2014.268128	2013.709767	2013.872514	2013.872514	2013.565875	2013.463560	2013.244199	2013.036946	2013.042794	nan	2012.911852	2013.482966	2014.112007	2012.735038	2012.648553	2012.765874	2012.739164	2012.849687	2012.869826	nan	2012.639864	2012.515544	2012.504254	2012.504254	2012.408565	2012.409251	2012.432663	2012.363993	2012.345194	2012.450904	2011.968208	2012.190250	2012.146767	nan	2012.037664	2011.700390
6000000	2014.538241	2014.414235	2014.444803	2014.308415	2014.404962	2014.352499	nan	2014.340100	nan	nan	2014.766847	2014.125141	2014.103789	2014.023126	2013.824166	2014.043542	2014.043542	2013.599253	2013.345533	2013.331103	2013.066028	2013.020127	2013.034853	2014.086807	2013.245316	2014.091279	2012.793736	nan	2012.738796	2012.737287	2012.854477	2012.714005	nan	2012.691634	2012.510122	2012.545517	2012.480104	2012.416038	nan	2012.428727	2012.449291	2012.349204	2012.377898	2011.966433	2012.228365	2012.190591	nan	2011.824740	2011.414557
6020000	2014.527389	2014.390074	2014.460118	2014.320338	2014.347579	2014.348206	2014.290673	2014.288319	nan	nan	2014.742195	2014.089236	nan	2014.124326	2013.765795	2013.748308	2013.748308	2013.599169	2013.314353	2013.251758	2012.982073	2013.040663	2013.030728	2013.146967	2013.263096	2013.806994	2012.838935	2012.803443	2012.757856	2012.735282	2012.870926	2012.724868	nan	2012.707012	nan	2012.526417	2012.526476	2012.398280	nan	2012.428572	2012.328546	2012.362089	2012.368426	2011.966250	2012.225755	2012.163538	nan	2012.040565	2011.603715
6040000	2014.560616	2014.390381	2014.508740	2014.294270	2014.366697	2014.421753	2014.335755	2014.180450	nan	nan	2014.742325	2014.127435	nan	2014.239777	2013.705740	2014.230508	2013.705663	2013.596281	2013.342799	2013.324653	2013.114008	2013.018454	nan	2013.147901	2013.479565	2013.848809	2012.794906	nan	2012.765170	2012.748177	2012.886296	2012.729908	nan	2012.701531	2012.516496	2012.533761	2012.496566	2012.413402	nan	2012.434738	2012.279549	2012.420736	2012.336485	2012.116863	2012.200378	2012.164967	nan	2011.907470	2011.694513
6060000	2014.569003	2014.390105	2014.508518	2014.303490	2014.361617	2014.419714	2014.327800	2014.247344	2014.126361	2014.171419	2014.768780	2014.122388	2014.171419	2014.001753	2013.719570	2013.903556	2013.903556	2013.589375	2013.439181	2013.311359	2013.080073	2013.058152	nan	2014.006268	2013.391561	2014.053904	2012.797122	2012.687296	2012.743283	2012.738607	2012.887311	2012.718352	nan	2012.630627	2012.592306	2012.617658	2012.510930	2012.404385	2012.523245	2012.433574	2012.265166	2012.311225	2012.335277	2012.219229	2012.190442	2012.152288	nan	2011.777699	2011.696040
6080000	2014.335655	2014.408097	2014.472992	2014.284113	2014.377682	2014.432957	2014.291062	2014.291417	2014.063385	2014.218478	2014.756473	2014.152859	2014.177030	2014.276966	2013.714713	2013.803288	2013.803288	2013.294538	2013.395467	2013.389791	2013.089212	2013.029506	2013.036425	2013.249589	2013.460876	2013.730794	2012.847581	2012.776081	2012.730290	2012.738015	2012.589646	2012.738015	nan	2012.570428	nan	2012.531652	2012.468458	2012.487687	2012.518015	2012.530525	2012.402410	2012.340777	2012.481386	2012.246183	2012.057680	2012.153082	nan	2011.874908	2011.678917
6100000	2014.553775	2014.402379	2014.467120	2014.284743	2014.319420	2014.443879	2014.284874	2014.253005	2014.176776	2014.269564	2014.776620	2014.188226	2014.170605	2014.173040	2013.734007	2013.629589	2013.605110	2013.381131	2013.392204	2013.334004	2013.079313	2013.033914	2013.069304	2013.346810	2013.502915	2013.785368	2012.812083	nan	2012.739075	2012.728883	2012.707000	2012.708902	nan	2012.598162	nan	2012.708960	2012.444112	2012.429590	nan	2012.585871	2012.239376	2012.057488	2012.346516	2012.059962	2011.998732	2012.238740	nan	2011.869620	2011.675193
6120000	2014.467903	2014.460900	2014.409279	2014.310920	2014.338165	2014.440036	2014.311107	2014.237904	nan	2014.124641	2014.781839	2014.164367	nan	2014.069424	2013.799676	2013.599906	2013.605692	2013.509270	2013.232314	2013.326012	2013.070816	2013.086633	nan	2013.346352	2013.543334	2013.840820	2012.852728	nan	2012.738569	2012.709836	2012.769416	2012.698296	nan	2012.656382	nan	2012.639015	2012.442528	2012.440806	nan	2012.356830	2012.331706	2012.141108	2012.312966	2012.103180	2012.122392	2012.234662	2012.002171	2011.874376	nan
6140000	2014.545812	2014.461246	2014.480575	2014.358133	2014.284657	2014.432953	2014.343289	2014.238321	nan	nan	2014.797741	2014.089506	nan	2014.290438	2013.788572	2013.513829	2013.631523	2013.597404	2013.359701	2013.345480	2013.070502	2013.152859	nan	2013.347257	2013.482302	2013.977060	2012.846195	nan	2012.789520	2012.710978	2012.860517	2012.913574	nan	2012.686716	nan	2012.671181	2012.361528	2012.347928	nan	2012.263720	2012.286730	2012.177958	2012.314437	2012.208533	nan	2012.193198	2011.994395	2011.941548	nan
6160000	2014.553362	2014.440969	2014.416334	2014.367953	2014.292205	2014.416334	nan	2014.083844	nan	nan	2014.827352	2014.086626	nan	2014.248409	2013.885556	2013.629709	2013.629709	2013.588804	2013.262735	2013.339489	2013.064842	nan	2013.042182	2013.278793	2013.457323	2013.979613	2012.865855	2012.841065	nan	2012.766229	2012.844287	2012.993219	nan	2012.686883	nan	2012.676019	2012.411282	2012.414403	nan	2012.335603	2012.570572	2012.176124	2012.313173	2011.783198	nan	2012.175331	nan	2011.907770	nan
6180000	2014.535018	2014.440642	2014.328618	2014.362050	2014.324553	2014.419375	nan	2014.033570	2014.075941	2014.147285	2014.075586	2014.075586	2014.148470	2014.280481	2013.891000	2013.718445	2013.718445	2013.590183	2013.356684	2013.363098	2012.986679	2013.140089	nan	2013.277783	2013.483324	2014.068756	2012.804844	nan	nan	2012.736537	2012.932368	2012.992042	nan	2012.698222	2012.649341	2012.674657	2012.401654	2012.508251	nan	2012.169068	2012.353592	2012.194846	2012.268746	2011.801479	2012.120898	2012.100768	nan	nan	nan
6200000	2014.473269	2014.441966	2014.410927	2014.334968	2014.276415	2014.356010	nan	2014.217053	2014.106295	2014.124864	2013.993023	2014.272354	2014.069478	2014.064739	2013.848185	2013.585026	2013.529646	2013.583053	2013.255745	2013.353179	nan	nan	nan	2013.203046	2013.539167	2013.820577	2012.823671	nan	2012.758372	2012.744313	2012.872109	2012.986261	nan	2012.686639	2012.617544	2012.674222	2012.471832	2012.406102	nan	2012.261071	2012.262023	2012.194322	2012.268235	2011.998625	nan	2012.170285	nan	2012.112902	nan
6220000	2014.503643	2014.437611	2014.260294	2014.312336	2014.323921	2014.378129	2014.232181	2014.256610	2014.169750	2014.169750	2014.165277	2014.265416	2014.072270	2014.164032	2013.861979	2013.626450	2014.078091	2013.568332	2013.277874	2013.327189	2013.118106	nan	2013.077590	2013.202623	2013.527252	2013.861169	2012.817061	2012.697743	2012.729803	2012.726087	2012.845696	2012.985786	nan	2012.698986	2012.608749	2012.629427	2012.481561	2012.395317	nan	2012.228087	2012.261378	2012.153827	2012.334105	2011.946464	nan	2012.126418	nan	2012.089123	nan
6240000	2014.563439	2014.437349	2014.270340	2014.337115	2014.366942	2014.387561	2014.322489	2014.232134	2014.154091	2014.135274	2014.248138	2014.260391	2014.100372	2014.264745	2013.922922	2013.827861	2013.827861	2013.574052	2013.295255	2013.387652	2013.117231	nan	nan	2013.002422	2013.512534	2013.933653	2012.865336	2012.714213	2012.705918	2012.701261	2012.863676	2012.683806	nan	2012.533319	nan	2012.662683	2012.340775	2012.428782	nan	2012.249673	2012.329580	2012.275752	2012.332865	2011.910401	nan	2012.211818	nan	2012.049952	nan
6260000	2014.465773	2014.452297	2014.376405	2014.347230	2014.327933	2014.394414	2014.332878	2014.232684	2014.108639	2014.140299	2014.253540	2014.253008	2014.140299	2013.976316	2013.983114	2013.641132	2013.641132	2013.577865	2013.284188	2013.415782	2013.118580	2013.015297	nan	2012.803498	2013.503014	2014.000526	2012.739444	2012.734609	2012.709098	2012.697896	2012.964095	2013.018569	nan	2012.656624	nan	2012.466904	2012.331800	2012.367859	nan	2012.251232	2012.160642	2012.133949	2012.338248	2012.368054	2012.098887	2012.147529	nan	2011.888742	nan
6280000	2014.602819	2014.413858	2014.383867	2014.325442	2014.331506	2014.394546	2014.337201	2014.275843	2014.087445	2014.142050	2014.621440	2014.312171	2014.140180	2013.943963	2013.811439	2013.897305	2013.897305	2013.546049	2013.380142	2013.236795	2013.118990	2012.970947	2012.969574	2013.040006	2013.545368	2013.848305	2012.705991	2012.705991	2012.744011	2012.725049	2012.842287	2012.967807	nan	2012.716011	2012.589600	2012.401144	2012.401144	2012.451647	nan	2012.333676	2012.112804	2012.166621	2012.351881	2012.478765	nan	2012.269576	2011.914570	2012.147649	nan
6300000	2014.451201	2014.386765	2014.315168	2014.337181	2014.320364	2014.390965	2014.320474	2014.067395	2014.087047	2014.178591	2014.311871	2014.312079	2014.086831	2014.088315	2013.791158	2013.812277	2013.812277	2013.593685	2013.470592	2013.390322	2013.118170	2012.971075	nan	2014.100878	2013.322241	2013.753413	2012.763413	2012.703284	nan	2012.737373	2012.875419	2013.006150	nan	2012.701608	2012.582974	2012.442067	2012.442067	2012.389951	nan	2012.394424	2012.164541	2012.155606	2012.377937	2011.902091	2012.102797	2012.235384	nan	2011.878177	nan
6320000	2014.518652	2014.387134	2014.414993	2014.386066	2014.320773	2014.414993	2014.371404	2014.067957	2014.185676	2014.056284	2014.256524	2014.352250	2014.236716	2014.171644	2013.791887	2013.693884	2013.693884	2013.599397	2013.467797	2013.361917	2013.119304	2013.073087	nan	2014.046467	2013.543500	2013.843633	2012.814484	2012.688888	nan	2012.739680	2012.596804	2013.006420	nan	2012.684480	2012.605268	2012.343949	2012.490709	2012.522116	2012.451042	2012.475067	2012.210401	2012.161125	2012.352467	2011.881651	2012.097983	2012.138597	nan	2011.909808	2011.614430
6340000	2014.575063	2014.416854	2014.344424	2014.314895	2014.252769	2014.363651	nan	2014.286110	2014.208322	2014.086803	2014.276678	2014.354893	2014.208322	2014.249129	2013.696986	2013.710616	2013.710616	2013.576515	2013.374121	2013.292101	2013.131122	2013.061240	2013.047437	2014.215921	2013.027271	2013.950248	2012.839304	2012.580433	nan	2012.730283	2012.707375	2012.971879	nan	2012.676943	2012.580179	2012.447359	2012.342783	2012.500652	2012.465273	2012.557200	2012.176773	2012.122727	2012.351263	2012.029668	2012.054251	2012.339745	nan	2011.951039	2011.728420
6360000	2014.544458	2014.372745	2014.370217	2014.309500	2014.293623	2014.350377	nan	2014.256574	2014.170162	2014.170162	2014.159108	2014.317490	2014.089626	2014.091198	2013.717765	2013.708851	2013.708851	2013.574567	2013.484814	2013.175373	2013.128565	nan	nan	2012.339612	2013.371504	2014.108814	2012.762917	2012.622215	2012.732811	2012.720983	2012.704238	2013.022778	nan	2012.697806	2012.576867	2012.433592	2012.319199	2012.529163	2012.476226	2012.565140	2012.185637	2012.417649	2012.419172	2012.051620	2012.118753	2012.112624	nan	2011.964765	2011.666456
6380000	2014.409609	2014.523135	2014.288433	2014.382418	2014.275784	2014.294790	2014.298535	2014.303239	2014.185274	2014.185274	2014.212869	2014.236858	2014.159898	2014.248249	2013.781313	2013.708629	2013.708629	2013.523339	2013.472611	2013.326053	nan	2013.080369	nan	2012.712607	2013.541962	2014.072722	2012.809166	2012.633013	2012.756586	2012.741475	2012.766609	2012.905016	nan	2012.678006	2012.526295	2012.311677	2012.433151	2012.526656	2012.456366	2012.564721	2012.542450	2012.201320	2012.418728	2012.075523	nan	2012.206018	nan	2011.943314	2011.564454
6400000	2014.538547	2014.494418	2014.296144	2014.369200	2014.339111	2014.327332	nan	2014.250876	nan	nan	2014.190089	2014.240659	2014.115816	2014.236152	2013.728039	2013.669670	2013.669670	2013.589274	2013.452037	2013.383338	2013.087594	2013.012307	nan	2014.062610	2013.506404	2014.049603	2012.712731	2012.710618	2012.758225	2012.716451	2012.720379	2013.012008	nan	2012.711055	nan	2012.348729	2012.351236	2012.505114	nan	2012.522485	2012.546630	2012.309512	2012.405241	2012.115658	2011.958296	2012.198551	nan	2011.769630	2011.631698
6420000	2014.484787	2014.504460	2014.323107	2014.353353	2014.271475	2014.323107	nan	2014.269742	2014.171454	2014.171454	2014.218882	2014.324268	2014.151742	2014.254281	2013.879060	2014.248231	2013.679940	2013.415585	2013.450320	2013.302217	2013.109978	2013.021996	2012.978385	2013.201548	2013.483094	2013.813610	2012.845988	2012.767075	nan	2012.716994	2012.718163	2012.929591	nan	2012.680862	2012.624022	2012.323278	2012.482548	2012.502689	nan	2012.231010	2012.385937	2012.293119	2012.466300	2012.104153	2012.001740	2012.243878	nan	2011.777377	2011.329207
6440000	2014.481533	2014.472975	2014.300376	2014.310706	2014.368534	2014.307815	nan	2014.251088	2014.197031	2014.197031	2014.247761	2014.290766	2014.245101	2014.043286	2013.768672	2013.690537	2013.690537	2013.539789	2013.337303	2013.199513	2013.087038	2013.045803	2013.025816	2014.244632	2013.506410	2013.749551	2012.806729	nan	2012.752209	2012.696558	2012.787177	2012.940935	nan	2012.554750	2012.578030	2012.466608	2012.355534	2012.430718	nan	2012.288901	2012.514848	2012.197396	2012.580159	2011.940945	2012.062659	2012.281069	nan	2011.792113	2011.654190
6460000	2014.502779	2014.458215	2014.303512	2014.323355	2014.323264	2014.306969	2014.339304	2014.251327	2014.202448	2014.081739	2014.764341	2014.331294	2014.208198	2014.134528	2013.822803	2013.687385	2013.690955	2013.564468	2013.326733	2013.261140	2013.106695	2012.966463	2013.050396	2014.244874	2013.440230	2013.762425	2012.841197	2012.782812	nan	2012.726090	2012.785548	2012.973766	nan	2012.537299	2012.618399	2012.472888	2012.428523	2012.406482	nan	2012.361400	2012.369965	2012.416869	2012.580932	2012.091558	2012.054954	2012.273227	nan	2011.837823	2011.718280
6480000	2014.467010	2014.458076	2014.351261	2014.376720	2014.341159	2014.304942	2014.290461	2014.278968	2014.210511	2014.235226	2014.756891	2014.323123	2014.187130	2014.246635	2013.762346	2013.635116	2013.635116	2013.566096	2013.336402	2013.358617	2013.106209	nan	2012.972178	2014.292143	2013.501390	2014.007365	2012.851798	2012.723180	nan	2012.734644	2012.750835	2012.939893	nan	2012.660654	nan	2012.623235	2012.505136	2012.407763	nan	2012.340497	2012.324963	2012.390381	2012.459041	2012.256742	2012.072136	2012.235542	nan	2011.732387	2011.619494
6500000	2014.539154	2014.477093	2014.399381	2014.400592	2014.372075	2014.399381	nan	2014.200831	2014.171743	2014.227317	2014.830850	2014.236329	2014.227317	2014.227231	2013.788937	2013.618402	2013.625579	2013.587814	2013.455557	2013.268053	2013.084114	2012.853035	nan	2013.201040	2013.456230	2013.869914	2012.854988	2012.650337	2012.750484	2012.740980	2012.793058	2012.942569	nan	2012.678568	2012.593525	2012.421429	2012.462672	2012.421997	nan	2012.311731	2012.256812	2012.384469	2012.604344	2012.150717	2011.959471	2012.236221	nan	2011.820915	2011.277581
6520000	2014.482377	2014.455529	2014.269150	2014.413991	2014.372321	2014.257287	nan	2014.292320	2014.225091	2014.248062	2014.774541	2014.168894	2014.264599	2014.202082	2013.782172	2013.657378	2013.648202	2013.597781	2013.422959	2013.320141	nan	2013.079723	nan	2013.201745	2013.259709	2013.959899	2012.791683	nan	2012.743290	2012.715418	2012.793923	2012.873210	nan	2012.681710	2012.554235	2012.439009	2012.441531	2012.430554	nan	2012.390615	2012.268135	2012.340957	2012.458722	2012.211352	2012.083811	2012.077636	nan	2011.726871	2011.421146
6540000	2014.504302	2014.496426	2014.307011	2014.361047	2014.381347	2014.248695	2014.295050	2014.158018	2014.242548	2014.284410	2014.842409	2014.267799	2014.203685	2014.121105	2013.824660	2014.285035	2013.687500	2013.590998	2013.466421	2013.365409	2013.011900	2013.025419	nan	2013.201658	2013.555065	2013.863990	2012.791577	nan	2012.756755	2012.721123	2012.790473	2012.984768	2012.630080	2012.685752	2012.501344	2012.436647	2012.453784	2012.465080	2012.325766	2012.354683	2012.384447	2012.223177	2012.223490	2012.136217	2012.168274	2012.089958	nan	2011.678390	2011.459520
6560000	2014.614795	2014.485280	2014.335358	2014.313333	2014.338899	2014.333142	nan	2014.157565	2014.245197	2014.286827	2014.739384	2014.280825	2014.072799	2014.256480	2013.757829	2013.560603	2013.660996	2013.473178	2013.427004	2013.220379	2013.016662	2013.024962	2013.031344	2013.200689	2013.544034	2013.837296	2012.844465	2012.675117	2012.761910	2012.737678	2012.832839	2012.940490	2012.663385	2012.681208	2012.555413	2012.420139	2012.458224	2012.493226	nan	2012.347911	2012.058253	2012.324016	2012.088473	2011.911947	2011.937610	2012.127918	2011.941872	2011.698168	2011.489482
6580000	2014.580268	2014.497089	2014.408904	2014.321383	2014.295206	2014.408904	nan	2014.176029	2014.254679	2014.254679	2014.818856	2014.198384	2014.033155	2013.995522	2013.745163	2013.666872	2013.528419	2013.572004	2013.342926	2013.318758	2013.081519	2013.020123	2013.067661	2013.186118	2013.544843	2013.790041	2012.863640	2012.787061	2012.766336	2012.812065	2012.823905	2012.971819	2012.627231	2012.620190	2012.581653	2012.491279	2012.471566	2012.518894	2012.496229	2012.248783	2012.298283	2012.163359	2012.409927	2011.988935	2011.888546	2012.344744	2012.037978	2011.669009	2011.599305
6600000	2014.573379	2014.477283	2014.383100	2014.332883	2014.405459	2014.383100	nan	2014.292495	nan	2014.224650	2014.781262	2014.195517	2014.115129	2014.134143	2013.756450	2013.582629	2013.515430	2013.506245	2013.453831	2013.296137	2013.075020	2012.971255	2013.019440	2012.916640	2013.292957	2014.057101	2012.799691	nan	2012.726989	2012.769864	2013.388862	2013.006943	2012.630782	2012.604032	2012.587786	2012.425514	2012.442462	2012.496961	nan	2012.376260	2012.483993	2012.333739	2012.182285	2011.994202	2012.147923	2012.110748	2012.074966	2011.848149	2011.458857
6620000	2014.503481	2014.471555	2014.372106	2014.344655	2014.321148	2014.338109	2014.350194	2014.298709	2014.168452	2014.292673	2014.799677	2014.270946	2014.180960	2014.126200	2013.747253	2013.580283	2013.574654	2013.587795	2013.470508	2013.295090	2013.070682	2013.062739	nan	2013.977015	2013.526901	2014.069552	2012.821631	2012.815004	nan	2012.743142	2012.672578	2012.894383	2012.686175	2012.708250	2012.645918	2012.424060	2012.439842	2012.469907	nan	2012.296481	2012.351132	2012.259405	2012.231904	2012.079325	2012.103485	2012.106353	2012.056351	2011.922583	2011.310780
6640000	2014.531177	2014.472526	2014.323637	2014.368217	2014.299887	2014.467966	nan	2014.225139	2014.203128	2014.276276	2014.716602	2014.259819	2014.233602	2014.101940	2013.786687	2013.580218	2013.580218	2013.598248	2013.290214	2013.335373	2013.081374	2012.987889	nan	2013.001337	2013.416010	2014.064958	2012.839932	2012.666617	nan	2012.769178	2012.854214	2012.961417	2012.685875	2012.620011	2012.671479	2012.374837	2012.524161	2012.467273	2012.430546	2012.367590	2012.398068	2012.371852	2012.251780	2011.984416	2012.129750	2012.163734	2012.005575	2011.989180	2011.346944
6660000	2014.538604	2014.478976	2014.321382	2014.396322	2014.321195	2014.457009	2014.246750	2014.225044	nan	nan	2014.772080	2014.217547	2014.166314	2014.282703	2013.790189	2013.560646	2013.594923	2013.598252	2013.495375	2013.350834	2013.075353	2013.011437	nan	2013.001344	2013.350556	2014.113294	2012.820764	2012.720663	2012.738050	2012.739432	2012.705607	2013.050236	2012.685092	2012.709208	2012.639413	2012.446351	2012.490623	2012.434897	2012.430713	2012.097373	2012.518124	2012.518124	2012.224250	2012.032952	2012.110666	2012.183751	2011.990049	2011.984407	2011.371383
6680000	2014.545135	2014.422333	2014.451093	2014.377055	2014.321008	2014.424867	nan	2014.259285	2014.182186	2014.230817	2014.763777	2014.319854	2014.133958	2014.159036	2013.792336	2013.580084	2013.619952	2013.600122	2013.439605	2013.288028	2013.058098	2013.059576	nan	2013.000792	2013.533436	2013.845878	2012.820383	nan	2012.719477	2012.761126	2012.723089	2012.959240	2012.668368	2012.708134	2012.593030	2012.482434	2012.437166	2012.518600	2012.430004	2012.312266	2012.293659	2012.503278	2012.066180	2012.068292	2012.176534	2012.297678	2011.969442	2011.998627	2011.322864
6700000	2014.588125	2014.429322	2014.447527	2014.330590	2014.320084	2014.438168	nan	2014.330152	2014.212202	2014.139982	2014.759263	2014.296664	2014.212202	2014.152074	2013.806085	2013.559677	2013.614865	2013.587288	2013.485736	2013.320145	2013.090946	2013.075104	nan	2013.053970	2013.363680	2013.798343	2012.825639	2012.799447	2012.785193	2012.736081	2012.837711	2013.039728	2012.623963	2012.718048	2012.517996	2012.527533	2012.437473	2012.420955	2012.250882	2012.360088	2012.372095	2012.625887	2012.033921	2012.117032	2012.236788	2012.165514	2011.980725	2011.995477	2011.398206
6720000	2014.475160	2014.463496	2014.478369	2014.378365	2014.363833	2014.478369	nan	2014.293373	2014.196297	2014.066720	2014.763778	2014.201600	2014.180864	2014.285430	2013.815267	2013.558491	2013.553323	2013.589468	2013.406432	2013.406618	2013.056034	2012.976155	2013.089779	2013.053927	2013.468604	2013.763071	2012.815699	2012.587394	2012.769944	2012.768592	2012.880022	2012.994236	2012.555465	2012.721782	2012.463452	2012.441014	2012.389974	2012.537885	2012.249187	2012.245012	2012.360517	2012.589856	2012.038366	2012.130050	2012.178737	2012.204916	2011.908432	2012.007598	2011.492099
6740000	2014.460958	2014.442768	2014.478310	2014.341982	2014.378710	2014.473824	nan	2014.322054	2014.075579	2014.138269	2014.814480	2014.319541	2014.138269	2014.162316	2013.890020	2013.530930	2013.603006	2013.594841	2013.341044	2013.403530	2012.926603	2013.065458	2013.074181	2013.125380	2013.523255	2014.037698	2012.823612	2012.759561	2012.788603	2012.736782	2012.694495	2012.963601	2012.521957	2012.652646	2012.400881	2012.573624	2012.361999	2012.511343	2012.263124	2012.328193	2012.424461	2012.550004	2012.141768	2012.017831	2012.178420	2012.069439	2011.855656	2012.095434	2011.675473
6760000	2014.537247	2014.429525	2014.473804	2014.359274	2014.336605	2014.434275	2014.340740	2014.287908	2014.184426	2014.077285	2014.800979	2014.246276	2014.184426	2014.197057	2013.819459	2013.572693	2014.168927	2013.594368	2013.454136	2013.381423	2013.018485	2013.014523	2013.017427	2013.039932	2013.480809	2014.063708	2012.836013	2012.778569	2012.723874	2012.765141	2012.724143	2012.997204	2012.562779	2012.673184	2012.475376	2012.513210	2012.407508	2012.528135	2012.342914	2012.337739	2012.572327	2012.465708	2012.104620	2011.858642	2012.155469	2012.343192	2011.834074	2012.094458	2011.131327
6780000	2014.511434	2014.384267	2014.554404	2014.334037	2014.324864	2014.330411	2014.328745	2014.270032	2014.167814	2014.052468	2014.797035	2014.252539	2014.167814	2014.112065	2013.848956	2013.572755	2013.656258	2013.594430	2013.396804	2013.375921	2013.093329	2013.077192	nan	2013.094319	2013.508870	2014.042387	2012.714337	2012.506886	2012.751499	2012.763339	2012.729116	2012.979539	2012.563028	2012.691137	2012.519867	2012.495315	2012.482404	2012.343243	2012.301877	2012.337987	2012.480954	2012.364507	2012.137469	2011.983068	2012.178647	2012.051954	2011.923046	2011.999640	2011.390128
6800000	2014.534621	2014.408149	2014.515189	2014.257956	2014.275155	2014.388109	2014.370416	2014.341474	2014.221401	2014.167007	2014.830588	2014.258779	2014.110922	2014.233930	2013.804533	2013.732953	2013.732953	2013.569179	2013.445287	2013.340805	2013.093988	2013.055841	2013.012031	2013.155921	2013.395111	2013.985963	2012.815216	2012.641276	2012.721775	2012.678582	2012.735117	2012.885044	2012.542163	2012.651826	2012.520725	2012.581160	2012.548745	2012.352595	2012.262122	2012.489678	2012.446667	2012.533301	2012.232784	2011.923345	2012.102388	2012.258647	2011.998917	2011.541239	2011.405969
6820000	2014.505932	2014.370710	2014.515819	2014.266160	2014.275595	2014.286023	nan	2014.243769	2014.282987	2014.082738	2014.853410	2014.138577	2014.148870	2014.175279	2013.888998	2013.579829	2013.622896	2013.350466	2013.461920	2013.258627	nan	2013.104206	nan	2013.189428	2013.385434	2014.039997	2012.824601	2012.680288	nan	2012.820356	2012.713050	2013.030287	2012.623940	2012.688558	2012.608283	2012.550145	2012.511610	2012.458538	2012.282506	2012.476590	2012.448219	2012.471680	2012.142727	2012.127846	2011.995945	2012.386330	2011.995720	2011.639153	2011.584825
6840000	2014.573903	2014.427798	2014.489650	2014.361456	2014.300668	2014.377638	2014.311292	2014.170004	2014.187879	2014.172257	2014.815766	2014.216691	2014.180122	2014.243446	2013.765942	2013.658230	2013.558236	2013.564541	2013.443592	2013.372046	2013.023072	2013.022449	2013.056052	2013.189219	2013.486562	2014.042105	2012.769604	2012.714254	2012.734962	2012.771923	2012.574591	2012.835711	2012.560962	2012.695603	2012.517937	2012.570325	2012.486734	2012.477591	2012.310031	2012.451273	2012.456742	2012.317161	2012.143061	2012.097510	2011.854936	2012.316715	2011.994672	2011.769115	2011.668736
6860000	2014.558887	2014.427926	2014.516693	2014.298889	2014.289342	2014.410920	nan	2014.241767	2014.114879	2014.227107	2014.760791	2014.117622	2014.136698	2014.120293	2013.750654	2013.637091	2013.597021	2013.564860	2013.427925	2013.261467	2013.035617	2013.096337	2013.048142	2013.201503	2013.201503	2013.834494	2012.758432	2012.728525	nan	2012.783927	2012.634508	2012.934322	2012.586527	2012.678222	2012.499020	2012.596088	2012.497373	2012.471514	2012.398111	2012.394617	2012.337766	2012.451450	2012.089506	2012.268963	2011.999342	2012.388267	2011.986605	2011.800677	2011.718857
6880000	2014.473881	2014.427895	2014.465981	2014.340430	2014.298524	2014.360819	nan	2014.288357	2014.196431	2014.196431	2014.808988	2014.139736	2014.193595	2014.122422	2013.763489	2013.624061	2013.599882	2013.584402	2013.487196	2013.314774	2013.066247	2013.037387	2013.063704	2013.154993	2013.463799	2013.895566	2012.841540	2012.768889	nan	2012.788497	2012.739880	2013.033167	2012.572402	2012.656102	2012.533636	2012.569844	2012.521487	2012.555045	2012.432348	2012.465024	2012.404275	2012.484026	2012.140287	2012.268816	2012.074313	2012.365702	2011.862503	2011.850508	2011.733850
6900000	2014.512330	2014.382801	2014.382913	2014.384237	2014.284290	2014.382913	nan	2014.294298	2014.190972	2014.188760	2014.809545	2014.096267	2014.215250	2014.206794	2013.763722	2013.644057	2013.637507	2013.595643	2013.198667	2013.167998	2013.111626	2013.041383	2013.044287	2013.156271	2013.427166	2013.969593	2012.834087	2012.746514	2012.732147	2012.732147	2012.600400	2012.987466	2012.561144	2012.673445	2012.511230	2012.530110	2012.514391	2012.483719	2012.404595	2012.396376	2012.507169	2012.491869	2012.052699	2012.178295	2011.973069	2012.083008	2011.907134	2011.879743	2011.816050
6920000	2014.523840	2014.356046	2014.401592	2014.352992	2014.333125	2014.401592	2014.280048	2014.354744	2014.218062	2014.191009	2014.815762	2014.259048	2014.180735	2014.088343	2013.773803	2013.639699	2013.816825	2013.589819	2013.306240	2013.331422	2013.065600	2013.040429	2013.043927	2013.155481	2013.362411	2014.059462	2012.812594	2012.685666	2012.782051	2012.782051	2012.599373	2012.797680	2012.558835	2012.678146	2012.531387	2012.529052	2012.513161	2012.494818	2012.449272	2012.328321	2012.490795	2012.574843	2012.030041	2012.244989	2012.002961	2012.274228	2011.981215	2011.865558	2011.797937
6940000	2014.550209	2014.416330	2014.393188	2014.329418	2014.322641	2014.358992	2014.365762	2014.260130	2014.241440	2014.234650	2014.815650	2014.096640	2014.212914	2014.259866	2013.775113	2013.736832	2013.736832	2013.568125	2013.395407	2013.285771	nan	2013.057931	2013.050449	2013.154356	2013.471754	2013.956820	2012.728590	2012.552335	2012.784842	2012.727435	2013.176899	2012.944397	2012.595832	2012.667576	2012.517182	2012.493606	2012.527545	2012.415184	nan	2012.403783	2012.479914	2012.547964	2012.108425	2012.271395	2012.093194	2012.378298	2012.027758	2011.925490	2011.884056
6960000	2014.488671	2014.411455	2014.371929	2014.391052	2014.322990	2014.368582	2014.323613	2014.246753	2014.214487	2014.258520	2014.815016	2014.143042	2014.213320	2014.183141	2013.760183	nan	2013.859329	2013.567989	2013.446258	2013.316199	2013.120796	2013.047446	nan	2013.155308	2013.301410	2013.760481	2012.539030	2012.539030	2012.777377	2012.769788	2012.591173	2012.963414	2012.643360	2012.635762	2012.529030	2012.484124	2012.488288	2012.540038	2012.387736	2012.304676	2012.436391	2012.544020	2012.208227	2012.036334	2012.127681	2012.150622	2012.015103	2012.028575	2011.806206
6980000	2014.565178	2014.455583	2014.373561	2014.390913	2014.327030	2014.379940	nan	2014.089501	2014.235930	2014.249742	2014.133909	2014.152365	2014.233182	2014.149827	2013.812063	2013.767222	2013.767222	2013.567023	2013.331503	2013.376132	2013.078785	2013.017017	nan	2013.152916	2013.524578	2013.706198	2012.857291	2012.649241	nan	2012.767759	2012.508350	2013.044949	2012.589473	2012.668034	2012.437784	2012.503965	2012.497070	2012.496238	2012.402874	2012.395902	2012.505980	2012.545352	2012.268422	2012.038165	2012.093241	2012.217278	2012.020302	2011.914217	2011.714381
7000000	2014.538915	2014.447568	2014.284180	2014.384233	2014.325229	2014.325066	2014.355642	2014.025662	2014.235213	2014.148305	2014.204906	2014.204906	2014.235213	2014.163311	2013.820518	2013.729901	2013.719905	2013.585699	2013.466299	2013.295319	2012.996751	2012.915818	nan	2012.968145	2013.474761	2013.784944	2012.872931	2012.662432	2012.770183	2012.765666	2012.518671	2013.036127	2012.579280	2012.660194	2012.394628	2012.453179	2012.506980	2012.461315	2012.287490	2012.396891	2012.420154	2012.468402	2012.198840	2012.125514	2012.109773	2012.107692	2011.941493	2011.912960	2011.774278
7020000	2014.505348	2014.511217	2014.342704	2014.383914	2014.356432	2014.418207	2014.352046	2014.215303	2014.213321	2014.168252	2014.120452	2014.120452	2014.213321	2014.182122	2013.754105	2013.713387	2013.606827	2013.557880	2013.429976	2013.247486	2013.026039	2012.948254	2012.926187	2012.813188	2013.159355	2014.008577	2012.872907	2012.663386	2012.758621	2012.759619	2012.489057	2013.029555	2012.621687	2012.659444	2012.587532	2012.512940	2012.512940	2012.472962	2012.433792	2012.429265	2012.338477	2012.486475	2012.255746	2012.037853	2012.127993	2012.203150	2011.876972	2011.863706	2011.639295
7040000	2014.498971	2014.479635	2014.276709	2014.370103	2014.345482	2014.341210	2014.277819	2014.215170	2014.218978	2014.186387	2014.144824	2014.165364	2014.218978	2014.157349	2013.833937	2013.713169	2013.651029	2013.514744	2013.374412	2013.204541	2013.053952	2012.907171	2013.037053	2012.812818	2013.420507	2014.061922	2012.875224	2012.812558	2012.781191	2012.763360	2013.275616	2012.918026	2012.648847	2012.658837	2012.517295	2012.513163	2012.525376	2012.455558	2012.360588	2012.482536	2012.417549	2012.504326	2012.203157	2012.162181	2012.207874	2012.203508	2011.997627	2011.795068	2011.705618
7060000	2014.407835	2014.476007	2014.336468	2014.309318	2014.345551	2014.274370	nan	2014.327288	2014.180715	2014.217487	2014.760238	2013.991360	2014.195465	2014.236543	2013.805855	2013.681921	2013.651172	2013.578639	2013.483195	2013.244677	2013.051474	2013.156767	2013.045358	2012.813051	2013.500804	2014.001694	2012.852512	nan	2012.781841	2012.800313	2012.607855	2013.012653	2012.674514	2012.682796	2012.585078	2012.546164	2012.546164	2012.495653	2012.370189	2012.310631	2012.407838	2012.436859	2012.283443	2012.133614	2012.244610	2012.236671	2011.954134	2012.108634	2011.732382
7080000	2014.499668	2014.502899	2014.335035	2014.389384	2014.308445	2014.283798	2014.331278	2014.297862	2014.170959	2014.250783	2014.797409	2014.094004	2014.193595	2014.191576	2013.854226	2013.592141	2013.625254	2013.577663	2013.447099	2013.288641	2013.050355	2013.155708	2013.080684	2013.005806	2013.543019	2013.864518	2012.854788	nan	2012.734903	2012.767623	2012.658627	2012.917710	2012.645147	2012.694524	2012.568296	2012.481070	2012.501116	2012.419692	2012.403697	2012.429892	2012.426930	2012.426930	2012.106697	2012.184995	2012.279554	2012.336997	2011.842952	2012.106974	2011.722805
7100000	2014.492482	2014.502586	2014.334451	2014.398934	2014.365861	2014.258141	2014.359266	2014.297245	2014.147951	2014.217394	2014.814336	2014.322552	2014.217394	2013.898747	2013.837530	2013.609591	2013.599688	2013.553840	2013.341313	2013.249242	2013.048641	2013.106455	nan	2012.899933	2013.541739	2013.883595	2012.831482	nan	2012.751582	2012.774160	2012.656569	2012.929133	2012.637997	2012.606872	2012.598494	2012.527407	2012.453556	2012.444781	2012.374783	2012.431996	2012.408582	2012.369265	2012.058924	2012.323036	2012.269998	2012.060395	2011.843645	2012.156179	2011.534191
7120000	2014.431249	2014.502797	2014.334733	2014.386998	2014.350641	2014.348872	2014.362470	2014.297543	2014.139607	2014.198008	2014.799723	2014.188861	2014.187324	2014.204322	2013.805041	2013.797590	2013.797590	2013.533660	2013.255101	2013.246358	2013.003427	2013.068388	2013.033860	2013.091335	2013.542356	2013.906870	2012.841125	nan	2012.748257	2012.748257	2012.644666	2012.883255	2012.559094	2012.657561	2012.515816	2012.627120	2012.454634	2012.419436	2012.383212	2012.470410	2012.484113	2012.318398	2012.056083	2012.302690	2012.279108	2012.252001	2011.837650	2011.959630	2011.504416
7140000	2014.488384	2014.484315	2014.349355	2014.335059	2014.330801	2014.342351	2014.312847	2014.261336	2014.126467	2014.257018	2014.793994	2014.064527	2014.244723	2014.141555	2013.810952	2013.530300	2013.434526	2013.561611	2013.448972	2013.286172	2013.117114	2013.114717	2013.048409	2014.038950	2013.131893	2013.828167	2012.837692	nan	nan	2012.760334	2012.646414	2012.910252	2012.631135	2012.615682	2012.601136	2012.536682	2012.402945	2012.270145	2012.157626	2012.503008	2012.343396	2012.377256	2012.006797	2012.002568	2012.281127	2012.208704	2011.895804	2011.935830	2011.459334
7160000	2014.525623	2014.422774	2014.372558	2014.346019	2014.325232	2014.372558	nan	2014.255051	2014.119944	2014.191813	2014.757077	2014.124608	2014.261787	2013.971828	2013.791906	2013.482208	2013.437540	2013.580018	2013.346393	2013.176597	2013.066519	2013.008158	nan	2012.831998	2013.444705	2013.997655	2012.850306	nan	nan	2012.725504	2012.580050	2012.999588	2012.631012	2012.501251	2012.587393	2012.607100	2012.452858	2012.404291	2012.069403	2012.241765	2012.332583	nan	2012.024212	2011.945905	nan	2012.359431	2011.895435	2012.024152	2011.540838
7180000	2014.509773	2014.519891	2014.335387	2014.402584	2014.338210	2014.335387	2014.332618	2014.113141	2014.084454	2014.125202	2014.757131	2014.091443	2014.261574	2014.123764	2013.921785	2013.380894	2013.324454	2013.601800	2013.434562	2013.182703	2013.073114	2013.112085	2013.012895	2012.789731	2013.490654	2013.777139	2012.856199	nan	nan	2012.726005	2012.725569	2012.822175	2012.617825	2012.692709	2012.587924	2012.614053	2012.334180	2012.531477	2012.070049	2012.709046	2012.412646	2012.307825	2012.038495	2011.974656	2012.120259	2012.320101	2011.868671	2011.777723	2011.539244
7200000	2014.511991	2014.530738	2014.334824	2014.396275	2014.363478	2014.327527	2014.339041	2014.172118	2014.126235	2014.085483	2014.757804	2014.111632	2014.155881	2014.290381	2013.865995	2013.467563	2013.363268	2013.600448	2013.320115	2013.183654	2013.074393	2013.094557	2013.023404	2012.790010	2013.504615	2013.975381	2012.823708	nan	2012.723920	2012.666747	2012.779885	2012.960761	2012.639558	2012.630306	2012.580961	2012.377207	2012.337278	2012.444469	2012.329421	2012.479617	2012.350475	2012.311609	2012.245823	2012.159390	2012.167584	2012.351228	2012.015396	2011.889858	2011.558244
7220000	2014.495690	2014.505973	2014.353808	2014.385299	2014.353533	2014.384317	2014.320839	2014.304712	2014.121675	2014.121675	2013.976547	2014.194074	2014.257253	2014.169617	2013.887531	2013.523930	2013.431993	2013.601731	2013.435809	2013.240369	2013.075190	2013.142173	nan	2013.003008	2013.411200	2013.654379	2012.872709	2012.781407	2012.738889	2012.738889	2012.689799	2012.923271	2012.634268	2012.644824	2012.546554	2012.498997	2012.348086	2012.374377	2012.356942	2012.234517	2012.276855	2012.383999	2012.296316	2012.160567	2012.165405	2012.303198	2012.002755	nan	2011.470960
7240000	2014.617709	2014.505923	2014.378478	2014.364056	2014.311709	2014.307913	2014.259024	2014.279194	2014.089416	2014.036136	2014.776519	2014.119349	2014.240551	2014.042649	2013.906496	2013.431834	2013.459998	2013.585911	2013.490039	2013.321167	2013.128190	2013.092486	nan	2013.002806	2013.002806	2014.014092	2012.762476	2012.718608	nan	2012.739661	2012.769211	2012.883589	2012.625836	2012.565670	2012.551081	2012.399582	2012.399582	2012.525227	2012.406810	2012.608189	2012.308293	2012.358148	2012.345161	2012.197385	nan	2012.267661	2011.973891	2011.938781	2011.603261
7260000	2014.573928	2014.449484	2014.378496	2014.333531	2014.335562	2014.351386	2014.368059	2014.357554	2014.055618	2013.911922	2014.644083	2014.143036	2014.259070	2014.020843	2013.890873	2013.431878	2013.460041	2013.575948	2013.360589	2013.179426	2013.124888	2013.044444	nan	2013.002862	2013.002862	2013.854766	2012.813897	2012.599789	2012.738959	2012.738959	2012.841336	2013.025850	2012.644352	2012.673320	2012.503738	2012.432660	2012.432660	2012.526927	2012.259487	2012.504480	2012.334073	2012.302411	2012.178722	2012.122712	2012.215665	2012.311717	2011.980547	2011.804080	2011.607384
7280000	2014.581514	2014.449157	2014.412306	2014.346924	2014.341356	2014.345995	2014.354841	2014.256932	2013.920696	2013.920696	2014.775876	2014.051279	2014.194710	2014.263770	2013.914633	2013.551400	2013.478145	2013.595637	2013.474576	2013.292491	2013.123774	2012.968557	2013.058513	2013.001675	2013.001675	2013.748069	2012.853362	2012.810339	nan	2012.740190	2012.840053	2012.974811	2012.612284	2012.552507	2012.434610	2012.340622	2012.312435	2012.477549	2012.335840	2012.677781	2012.424210	2012.312627	2012.177046	2012.138977	2012.214011	2012.249200	2012.004071	2012.014686	2011.504065
7300000	2014.494778	2014.421965	2014.468630	2014.399340	2014.341496	2014.459506	2014.362577	2014.037203	2014.065599	2013.817982	2014.005795	2013.994546	2014.186402	2013.983771	2013.914171	2013.617832	2013.485743	2013.595937	2013.491887	2013.170327	2013.122149	2013.013211	nan	2013.002101	2013.002101	2014.052012	2012.848248	2012.815434	nan	2012.751314	2012.788264	2012.988021	2012.567928	2012.589580	2012.501411	2012.362578	2012.340054	2012.501442	2012.224528	2012.506469	2012.376917	2012.337029	2012.122392	2012.022470	2012.079527	2012.072627	2011.862382	2011.845901	2011.674052
7320000	2014.437027	2014.504765	2014.406953	2014.395259	2014.341094	2014.428122	2014.322133	2014.184580	2013.785561	2013.992525	2014.763287	2014.063892	2014.148140	2013.920329	2013.927186	2013.614431	2013.541226	2013.580878	2013.319587	2013.270748	2013.121002	2012.982173	nan	2013.000881	2013.318920	2014.062389	2012.805126	nan	2012.712824	2012.712824	2012.786197	2012.977642	2012.581572	2012.518132	2012.499885	2012.357926	2012.357926	2012.431182	2012.260915	2012.466780	2012.347040	2012.390439	2012.161550	2011.964394	2012.113079	2012.192919	2011.857381	2011.862045	2011.684013
7340000	2014.497875	2014.454107	2014.436764	2014.371338	2014.343684	2014.472127	2014.285608	2014.248956	2013.762499	2014.017033	2014.684040	2014.063180	2014.214281	2014.127745	2013.931452	2014.175936	2013.641285	2013.534277	2013.371442	2013.105834	2013.121575	2012.980876	2013.073169	2012.832869	2013.177973	2013.951780	2012.852665	nan	nan	2012.757992	2012.672164	2012.898839	2012.591619	2012.580716	2012.258973	2012.385992	2012.361366	2012.411462	2012.263929	2012.359177	2012.394662	2012.473873	2012.100866	2012.025555	2012.049547	2012.334883	2011.929356	2011.826010	2011.652986
7360000	2014.545866	2014.494313	2014.399343	2014.343184	2014.395877	2014.427349	2014.301245	2014.223568	2013.742151	2014.139838	2014.746269	2014.134690	2014.109042	2014.152679	2013.905695	2013.666365	2013.622604	2013.540933	2013.261865	2013.263878	2013.046343	2012.985930	2013.078598	2013.024321	2013.024321	2013.780684	2012.862109	2012.831631	2012.716744	2012.716744	2012.676795	2013.023799	2012.588945	2012.655310	2012.375777	2012.478368	2012.418732	2012.425974	2012.379037	2012.283544	2012.380947	2012.414895	2012.178259	2012.022622	2012.017754	2012.315601	2011.979462	2011.672893	2011.587434
7380000	2014.482122	2014.446688	2014.400032	2014.383726	2014.396763	2014.479676	2014.330498	2014.280434	2013.943157	2014.105268	2014.741070	2014.066902	2014.017370	2014.289602	2013.738902	2013.642536	2013.613479	2013.552884	2013.342021	2013.275198	2013.029437	2012.986223	nan	2013.026586	2013.026586	2014.076855	2012.842644	nan	2012.698967	2012.742570	2012.803130	2013.030991	2012.536357	2012.658008	2012.378785	2012.472194	2012.484196	2012.456607	2012.426732	2012.356695	2012.397309	2012.411784	2012.099072	2012.212385	2011.968729	2012.187001	2012.023544	2011.761284	2011.601649
7400000	2014.511451	2014.395255	2014.361415	2014.331548	2014.308521	2014.390696	2014.371797	2014.247198	2014.013156	2014.180847	2014.778793	2014.149314	2014.013156	2014.195260	2013.705251	2013.644697	2013.566395	2013.575282	2013.266792	2013.225542	2013.089249	2013.041270	2012.978681	2013.026441	2013.026441	2013.630903	2012.758890	2012.741555	2012.729825	2012.808651	2012.688245	2013.037380	2012.555735	2012.604459	2012.457565	2012.475786	2012.472008	2012.483666	2012.385225	2012.431363	2012.177515	2012.276716	2012.181152	2012.266655	2012.140739	2012.262551	2011.934217	2012.009326	2011.766563
7420000	2014.547923	2014.395539	2014.281499	2014.347079	2014.314759	2014.348778	2014.378700	2014.220513	2014.007503	2014.164629	2014.755903	2014.194188	2014.042346	2014.140773	2013.743649	2013.635196	2013.611951	2013.586757	2013.320181	2013.335747	2013.104974	2012.953456	2012.953551	2012.974678	2012.974678	2014.084042	2012.855567	2012.668506	2012.747326	2012.719248	2012.689333	2013.039059	2012.608755	2012.504990	2012.568053	2012.410114	2012.472862	2012.446937	2012.376592	2012.381913	2012.237566	2012.300498	2012.319279	2011.957241	2012.176023	2012.278949	2011.931341	2012.041805	2011.845659
7440000	2014.486161	2014.376898	2014.338312	2014.347607	2014.327353	2014.349304	2014.356734	2014.290475	2014.045939	2014.064949	2014.720109	2014.174048	2014.091217	2014.192044	2013.759727	2013.622079	2013.644185	2013.566013	2013.166073	2013.269953	2013.096695	2012.931394	2012.925077	2012.858813	2012.858813	2013.886296	2012.817520	2012.749776	2012.737942	2012.784532	2012.731803	2012.924888	2012.559918	2012.619309	2012.542081	2012.494449	2012.494449	2012.348301	2012.348301	2012.409734	2012.267171	2012.360088	2012.209931	2012.157606	2012.158529	2012.143959	2011.953023	2011.967469	2011.812745
7460000	2014.480468	2014.376665	2014.463737	2014.341728	2014.268052	2014.304480	2014.300029	2014.345515	2014.106965	2014.028972	2014.775075	2014.152001	2014.106965	2014.194381	2013.856506	2013.591196	2013.591196	2013.587566	2013.266412	2013.254271	2012.991606	2012.971683	nan	2012.858015	2013.446107	2013.750394	2012.756026	2012.614626	2012.731863	2012.769100	2012.807066	2012.912735	2012.452308	2012.650692	2012.394894	2012.568645	2012.501341	2012.455839	nan	2012.432138	2012.157976	2012.262116	2012.201159	2012.331970	2012.136827	2012.092318	2011.915640	2011.953580	2011.742822
7480000	2014.464170	2014.422819	2014.428240	2014.342029	2014.298742	2014.374046	nan	2014.340791	2014.065957	2014.065957	2014.134261	2014.134261	2013.917014	2014.170119	2013.813604	2013.578596	2013.573063	2013.596215	2013.310934	2013.246926	2012.831246	2012.972611	nan	2012.708969	2013.383688	2013.946217	2012.821167	nan	2012.733938	2012.752299	2012.793835	2012.804045	2012.505766	2012.654345	2012.437136	2012.533729	2012.486815	2012.435471	2012.424922	2012.452884	2012.315002	2012.414214	2012.201348	2012.363507	2012.084045	2012.192505	2011.907718	2011.982327	2011.692192
7500000	2014.549434	2014.397648	2014.421063	2014.362276	2014.313641	2014.392576	nan	2014.271038	2014.115259	2014.115259	2014.263292	2014.293979	2014.108271	2014.072251	2014.027894	2013.569421	2013.563114	2013.581490	2013.288846	2013.263713	2013.113284	2012.969563	nan	2012.788809	2013.407240	2013.985039	2012.830429	2012.811181	2012.759177	2012.591575	2012.850254	2013.010934	2012.462991	2012.689326	2012.452092	2012.515682	2012.515682	2012.451985	2012.317701	2012.424379	2012.373610	2012.391887	2012.164162	2012.363234	2012.098072	2012.390187	2011.896876	2011.916864	2011.587327
7520000	2014.465628	2014.441833	2014.341363	2014.353270	2014.330984	2014.397520	nan	2014.291406	2014.013077	2014.075845	2014.749912	2014.299666	2014.081496	2014.209189	2014.036727	2013.520402	2013.540036	2013.577091	2013.283760	2013.316127	2013.114178	2013.060498	nan	2012.697896	2013.442206	2013.665628	2012.812219	nan	2012.758781	2012.730133	2012.819568	2012.900931	2012.464193	2012.682344	2012.365435	2012.557483	2012.487608	2012.409288	2012.318729	2012.426512	2012.393123	2012.374855	2012.097021	2012.316291	2011.966799	2012.137692	2011.909371	2011.762304	2011.436268
7540000	2014.511813	2014.432894	2014.368701	2014.374822	2014.327806	2014.342132	nan	2014.259804	2014.068173	2014.077169	2014.233655	2014.294631	2014.077169	2014.095574	2013.767255	2013.505642	2013.467493	2013.577710	2013.085411	2013.392257	2013.084662	2012.982653	nan	2012.697029	2013.417810	2013.840164	2012.813632	2012.621727	2012.663828	2012.555752	2012.785002	2012.979278	2012.478689	2012.670028	2012.390728	2012.556564	2012.447206	2012.428839	2012.317719	2012.428657	2012.523935	2012.373867	2012.137013	2012.180184	2011.927969	2012.351365	2011.877787	2011.795487	2011.431229
7560000	2014.514803	2014.376037	2014.269258	2014.374424	2014.316988	2014.242704	nan	2014.144957	2013.998501	2014.065810	2014.137531	2014.172329	2013.998501	2014.285555	2013.743698	2013.549980	2013.549980	2013.580456	2013.237186	2013.292144	2013.119006	2013.100800	2013.024703	2012.785737	2013.101563	2013.897446	2012.816545	nan	2012.622142	2012.587214	2012.811019	2012.974934	2012.453091	2012.687458	2012.198501	2012.399244	2012.419573	2012.380264	nan	2012.473292	2012.491655	2012.185643	2012.197775	2012.103155	2011.887436	2012.313265	2011.985106	2011.811218	2011.594684
7580000	2014.522852	2014.370497	2014.347946	2014.313983	2014.317158	2014.347946	nan	2014.195832	2014.010290	2014.088403	2014.140089	2014.202325	2014.029900	2014.274572	2013.746403	2013.550341	2013.435437	2013.530026	2013.300420	2013.386107	2013.052344	2012.988044	2012.983431	2012.489013	2013.021021	2013.985780	2012.842865	nan	2012.635319	2012.677460	2012.784995	2013.021790	2012.453725	2012.499891	2012.389624	2012.447006	2012.398764	2012.450563	2012.321663	2012.382525	2012.097713	2012.170890	2012.032193	2012.071432	2012.017502	2012.338108	2011.932706	2011.885958	2011.766591
7600000	2014.497902	2014.549006	2014.320945	2014.344036	2014.349677	2014.333179	nan	2014.243225	2014.218902	2014.052342	2014.143241	2014.143241	2014.218902	2014.279130	2013.797240	2013.555383	2013.502802	2013.573953	2013.254416	2013.417424	2013.053331	2012.899124	2012.933020	2012.438709	2013.227750	2012.773152	2012.847354	2012.822547	2012.612718	2012.707368	2012.842442	2012.887151	2012.391081	2012.686258	2012.327368	2012.428749	2012.424006	2012.425507	nan	2012.456812	2012.164064	2012.328554	2012.153863	2012.055705	2011.941499	2012.160592	2011.776367	2011.856500	2011.732018
7620000	2014.492361	2014.572066	2014.410154	2014.357993	2014.309032	2014.376864	2014.310335	2014.316062	nan	2014.131329	2014.122039	2014.142380	nan	2014.255392	2013.829617	2013.604453	2013.563060	2013.597829	2013.194541	2013.364768	2013.046607	2012.989662	2013.066262	2012.489590	2013.296186	2013.891573	2012.828659	nan	2012.638535	2012.588999	2012.633289	2012.950544	2012.452229	2012.581459	2012.411155	2012.397214	2012.397214	2012.501982	nan	2012.233190	2012.141288	2012.227762	2012.097103	2011.981788	2011.873938	2012.100565	2011.799032	2011.802046	2011.619900
7640000	2014.486321	2014.484004	2014.352817	2014.343708	2014.296383	2014.401755	2014.273588	2014.291892	2014.164925	2014.149226	2014.178486	2014.247767	2014.164925	2014.273070	2013.810885	2013.680108	2013.591356	2013.598186	2013.181474	2013.365746	2013.045897	2012.941503	2013.051823	2012.400487	2013.349238	2013.952439	2012.838850	nan	2012.757018	2012.653761	2012.633271	2013.001775	2012.405606	2012.704503	2012.400452	2012.436658	2012.318635	2012.458073	2012.450933	2012.807660	2012.350491	2012.172053	2012.096047	2011.898263	2011.884431	2012.132358	2012.003704	2011.835359	2011.600856
7660000	2014.430666	2014.573293	2014.389472	2014.343646	2014.295847	2014.401453	2014.240843	2014.233723	nan	2014.152490	2014.281002	2014.231901	nan	2014.263580	2013.809214	2013.655412	2013.616583	2013.600575	2013.297051	2013.243658	2013.079987	2012.963674	nan	2012.657233	2013.515557	2013.837916	2012.843343	nan	2012.769000	2012.604391	2012.659972	2012.995847	2012.492450	2012.650748	2012.330211	2012.487953	2012.434581	2012.432854	2012.299828	2012.265522	2012.405853	2012.487590	2012.102701	2011.897974	2012.055029	2012.133190	2011.860927	2011.794161	2011.518365
7680000	2014.482239	2014.570333	2014.373537	2014.374476	2014.277156	2014.381261	2014.341897	2014.221761	2014.146134	2014.231129	2014.148206	2014.073557	2014.185931	2014.233699	2013.809686	2013.677209	2013.588778	2013.566086	2013.288024	2013.267073	2013.078150	2013.074703	2013.050510	2012.919405	2013.356268	2013.829091	2012.833914	2012.766792	2012.768076	2012.729637	2012.656530	2012.895430	2012.525431	2012.649077	2012.445832	2012.431795	2012.422957	2012.488641	2012.297325	2012.537405	2012.456031	2012.478374	2012.174012	2012.088986	2012.206845	2012.316953	2011.857941	2011.904323	2011.671368
7700000	2014.537760	2014.571748	2014.371895	2014.373903	2014.322066	2014.408034	2014.307623	2014.242962	2014.194355	2014.181674	2014.021719	2014.288892	2014.133295	2014.276263	2013.874815	2013.632823	2013.610648	2013.520750	2013.443197	2013.067278	2013.076389	2013.010657	2013.061523	2013.677955	2013.207662	2013.936441	2012.809027	2012.685464	2012.788788	2012.750290	2012.818845	2012.885312	2012.550946	2012.656377	2012.475768	2012.496777	2012.477852	2012.283171	nan	2012.684297	2012.278194	2012.487276	2012.132375	2012.091918	2012.113069	2012.266939	2011.884939	2011.877857	2011.658022
7720000	2014.500228	2014.560984	2014.336684	2014.297288	2014.353843	2014.411585	2014.320668	2014.207050	2014.182224	2014.157978	2014.106997	2014.226026	2014.099522	2014.154744	2013.874697	2013.652570	2013.640920	2013.565131	2013.444493	2013.037481	2013.101484	2013.089719	nan	2013.678252	2013.438745	2013.957936	2012.829772	nan	2012.751700	2012.614248	2012.844791	2012.834407	2012.541418	2012.594398	2012.511472	2012.405155	2012.405155	2012.282485	2012.436040	2012.684054	2012.367465	2012.403470	2012.052999	2012.086335	2012.237882	2012.295952	2012.017316	2012.096265	2011.557452
7740000	2014.500713	2014.408335	2014.327804	2014.361586	2014.342723	2014.327804	2014.296656	2014.227851	2014.206676	2014.114031	2014.727804	2014.103242	2014.114031	2014.228524	2014.015920	2013.587091	2013.584975	2013.585409	2013.424166	2013.233828	2013.069912	2013.070517	nan	2013.678554	2013.402359	2013.959173	2012.761915	2012.761022	2012.732150	2012.629976	2012.837286	2012.772751	2012.594147	2012.524106	2012.470130	2012.487576	2012.398171	2012.347000	2012.267957	2012.491669	2012.326136	2012.430762	2012.058006	2011.977650	2012.103519	2012.373713	2012.024146	2011.940543	2011.755941
7760000	2014.513420	2014.448807	2014.279750	2014.379132	2014.399376	2014.321045	nan	2014.325186	2014.169916	2014.168207	2014.716269	2014.255267	2014.203270	2014.243892	2014.048319	2013.542135	2013.651478	2013.598705	2013.414957	2013.258688	2013.070948	2013.076144	nan	2014.336011	2013.393766	2014.104884	2012.862947	2012.611521	2012.766529	2012.752736	2012.831868	2012.951168	2012.546766	2012.669459	2012.515896	2012.481143	2012.488924	2012.497533	2012.201154	2012.588138	2012.178314	2012.380812	2012.037970	2012.110964	2012.026231	2011.990273	2011.935736	2011.926757	2011.608914
7780000	2014.487801	2014.433753	2014.390239	2014.324650	2014.398244	2014.390239	nan	2014.216004	2014.194862	2014.194862	2014.059838	2014.193275	2014.124558	2014.043193	2013.943175	2013.562318	2013.577452	2013.599134	2013.414364	2013.293793	2013.104666	2013.065077	2013.044589	2012.953861	2013.273148	2013.889867	2012.760432	nan	2012.743366	2012.733107	2012.890177	2013.028794	2012.619862	2012.708592	2012.523705	2012.624311	2012.482419	2012.408768	2012.090963	2012.315436	2012.282467	2012.408891	2012.048805	2012.180679	2012.173793	2012.386562	2011.935228	2011.960665	2011.684077
7800000	2014.505365	2014.468087	2014.373214	2014.343850	2014.296306	2014.273487	2014.339153	2014.206529	2014.157023	2014.221265	2013.947289	2013.996521	2014.144680	2014.218533	2013.923221	2013.627312	2013.563142	2013.563679	2013.449713	2013.244461	2013.103658	2013.060775	2013.065427	2012.955034	2013.116538	2014.063158	2012.831239	nan	2012.748166	2012.772385	2012.559911	2012.998983	2012.579585	2012.507401	2012.566503	2012.638580	2012.459546	2012.385688	2012.107944	2012.411309	2012.351578	2012.358236	2012.048062	2012.182296	2012.240380	2012.195506	2011.906557	2012.133771	2011.749206
7820000	2014.549914	2014.485884	2014.364912	2014.363693	2014.377284	2014.322994	2014.335586	2014.240820	2014.166609	2014.147383	2014.245564	2014.266192	2014.158847	2014.280997	2014.017632	2013.594484	2013.551137	2013.515889	2013.383742	2013.400185	2013.103724	nan	2012.971924	2012.955105	2013.223339	2014.031132	2012.800490	2012.762410	2012.743894	2012.810380	2012.646276	2012.979613	2012.582822	2012.563548	2012.534684	2012.594917	2012.490489	2012.404038	2012.075835	2012.497416	2012.473322	2012.448623	2012.016642	2012.172458	2012.252153	2012.369464	2011.918380	2011.888036	2011.799572
7840000	2014.528343	2014.353980	2014.411488	2014.336066	2014.313501	2014.410938	2014.320497	2014.156078	2014.165342	2014.153207	2014.168930	2014.217329	2014.145306	2014.203443	2013.905348	2013.622801	2013.611455	2013.166276	2013.474496	2013.265071	2013.119123	2012.949509	2013.022067	2013.057491	2013.057491	2013.748176	2012.855916	2012.592802	2012.758035	2012.781695	2012.773892	2012.954928	2012.673717	2012.689645	2012.443745	2012.481374	2012.477036	2012.447079	2012.391669	2012.378936	2012.471320	2012.401747	2012.049541	2011.948077	2012.171079	2012.276471	2011.898919	2011.997667	2011.765113
7860000	2014.483632	2014.425026	2014.411971	2014.417663	2014.346615	2014.327366	2014.317878	2014.189617	2014.181139	2014.181139	2014.184417	2014.185748	2014.177166	2014.230352	2013.876345	2013.620673	2013.620673	2013.589445	2013.297099	2013.246385	2013.120669	2012.984249	2013.053471	2013.010439	2013.446616	2013.911990	2012.853638	2012.623757	2012.748517	2012.765220	2012.638906	2013.027900	2012.579435	2012.705109	2012.465699	2012.648245	2012.448616	2012.441136	nan	2012.413310	2012.251136	2012.387758	2012.249344	2012.132108	2012.160233	2012.248882	2011.788063	2011.858656	2011.758847
7880000	2014.515428	2014.446526	2014.325982	2014.392571	2014.380547	2014.366933	nan	2014.199640	2014.198570	2014.173637	2014.104969	2014.160458	2014.118656	2014.222245	2013.872594	2013.958648	2013.958648	2013.472653	2013.449803	2013.240199	2013.049507	2012.966305	2013.034982	2013.067000	2013.520646	2014.084901	2012.841881	2012.744074	2012.730076	2012.742129	2012.724983	2012.963476	2012.625723	2012.562856	2012.516636	2012.681700	2012.535596	2012.514055	2012.450503	2012.375111	2012.434654	2012.445579	2012.111978	2012.272202	2012.145704	2012.139160	2011.946480	2011.870177	2011.758986
7900000	2014.504420	2014.443111	2014.378569	2014.397813	2014.386590	2014.401710	2014.323194	2014.271666	2014.220195	2014.218075	2014.037107	2014.258225	2014.151489	2014.198092	2013.940747	2013.813547	2013.813547	2013.578009	2013.486341	2013.226641	2013.050496	2012.955179	nan	2012.961537	2013.244339	2013.813362	2012.839987	2012.630695	2012.705199	2012.733701	2012.767938	2012.965719	2012.576029	2012.665396	2012.521616	2012.515656	2012.488013	2012.450275	nan	2012.316126	2012.339444	2012.446875	2012.219029	2012.233888	2012.147152	2012.321487	2011.983223	2011.936622	2011.722572
7920000	2014.490623	2014.472480	2014.392686	2014.420742	2014.386390	2014.392686	nan	2014.230504	2014.165298	2014.186797	2013.960168	2014.135762	2014.165298	2014.183025	2013.995723	2013.772095	2013.772095	2013.570320	2013.394120	2013.124169	2013.061862	2013.063421	nan	2012.817166	2013.460242	2013.804921	2012.858513	2012.755370	2012.658302	2012.730791	2012.745223	2012.756902	2012.582741	2012.639178	2012.474727	2012.491146	2012.484355	2012.421534	nan	2012.432526	2012.440709	2012.340970	2012.218163	2012.245432	2012.187950	2012.319342	2012.082392	2011.930184	2011.646156
7940000	2014.486896	2014.472455	2014.269451	2014.393108	2014.386840	2014.368652	2014.349291	2014.267865	2014.248321	2014.104056	2013.946787	2014.131023	2014.248321	2014.258192	2014.053429	2013.708909	2013.708909	2013.492331	2013.417931	2013.216191	2013.095087	2013.052794	2012.992541	2012.937397	2012.937397	2013.987839	2012.779107	2012.754938	2012.692600	2012.633802	2012.884658	2013.004430	2012.585933	2012.674525	2012.269464	2012.501085	2012.431682	2012.523441	2012.385427	2012.417333	2012.376080	2012.338187	2012.230968	2012.217392	2012.212744	2012.352758	2012.028037	2012.053628	2011.732404
7960000	2014.519967	2014.423991	2014.345350	2014.349207	2014.377377	2014.363657	nan	2014.306779	2014.187414	2014.171891	2013.910489	2013.885970	2014.188065	2014.265251	2013.858624	2013.798558	2013.798558	2013.460676	2013.433651	2013.047468	2013.095496	2012.999971	nan	2012.916819	2012.916819	2013.878124	2012.805686	2012.674008	2012.753136	2012.762893	2012.946906	2013.015670	2012.606668	2012.718155	2012.373478	2012.535626	2012.344126	2012.385988	nan	2012.312875	2012.376386	2012.368869	2012.281966	2012.121878	2012.207252	2012.244986	2012.002403	2012.016738	2011.776070
7980000	2014.579071	2014.460623	2014.389523	2014.426602	2014.401139	2014.416914	2014.360697	2014.201972	2014.194475	2014.171681	2013.910711	2013.910711	2014.241904	2014.293568	2013.825409	2013.801645	2013.801645	2013.590142	2013.206989	2013.159126	2013.095013	2013.016183	2013.038786	2012.797692	2012.797692	2013.870802	2012.809374	2012.751277	nan	2012.801771	2012.853093	2013.028676	2012.562137	2012.656281	2012.316368	2012.380270	2012.380270	2012.349285	nan	2012.273799	2012.351770	2012.395809	2012.274997	2012.203422	2012.083612	2012.375641	2011.915890	2011.904374	2011.769418
8000000	2014.572313	2014.337762	2014.432976	2014.421760	2014.406102	2014.442185	2014.350438	2014.239365	2014.215394	2014.194475	2014.100627	2014.100627	2014.233418	2014.231966	2013.851778	2013.892897	2013.892897	2013.591371	2013.137629	2013.298001	2013.094748	2012.988336	nan	2012.923998	2012.923998	2013.732249	2012.845334	2012.782059	2012.776213	2012.801128	2012.931163	2012.924964	2012.575424	2012.647127	2012.362413	2012.339665	2012.327008	2012.493081	2012.435511	2012.242941	2012.459214	2012.522806	2012.173553	2012.185943	2012.081752	2012.188532	2012.062452	2011.931424	2011.773810
8020000	2014.446627	2014.397476	2014.404715	2014.404525	2014.393000	2014.390608	2014.361623	2014.249731	2014.283758	2014.171573	2014.101195	2014.138072	2014.283758	2014.278784	2013.843286	2013.963302	2013.963302	2013.599923	2013.190629	2013.241184	2013.094765	2013.022531	2013.024768	2013.010466	2013.060395	2013.986029	2012.806604	nan	2012.758910	2012.771367	2012.931181	2013.034341	2012.575445	2012.662089	2012.470496	2012.310714	2012.339689	2012.521575	2012.418506	2012.262638	2012.464297	2012.535496	2012.168172	2012.185968	2012.048974	2012.158811	2012.074540	2011.867546	2011.723423
8040000	2014.488770	2014.390500	2014.404553	2014.401786	2014.354857	2014.404553	nan	2014.319059	2014.286304	2014.213894	2014.698220	2014.198371	2014.286304	2014.251536	2013.852545	2013.885415	2013.885415	2013.592297	2013.377449	2013.332653	2013.094244	2012.932757	2013.044049	2013.009922	2013.009922	2013.798132	2012.856398	2012.656690	2012.770155	2012.765749	2012.964852	2013.023495	2012.579965	2012.680941	2012.550755	2012.560833	2012.299117	2012.465199	nan	2012.373971	2012.463604	2012.597631	2012.212400	2012.083398	2012.064404	2012.142337	2012.006478	2011.952769	2011.531345
8060000	2014.451992	2014.389093	2014.402291	2014.386490	2014.355437	2014.405742	nan	2014.302883	2014.254554	2014.060758	2014.780559	2014.202891	2014.232664	2014.251721	2013.807643	2013.832250	2013.832250	2013.598457	2013.278846	2013.344234	2012.981784	2012.920103	2013.079364	2012.919522	2013.520919	2013.995654	2012.845016	2012.658798	2012.735562	2012.649574	2013.032551	2012.803744	2012.571369	2012.682586	2012.552959	2012.556693	2012.439425	2012.412736	2012.346934	2012.365804	2012.509965	2012.417270	2012.291283	2012.064412	2012.206100	2012.157025	2012.068924	2011.766908	2011.580563
8080000	2014.339191	2014.381839	2014.442335	2014.376423	2014.375697	2014.426359	2014.305047	2014.145456	nan	2014.014632	2014.805389	2014.190525	nan	2014.295248	2013.966639	2013.795394	2013.795394	2013.598535	2013.460750	2013.326302	2013.102152	2012.818291	2013.033025	2013.101748	2013.428813	2014.072369	2012.830234	nan	2012.697245	2012.753669	2012.978524	2012.993322	2012.617826	2012.700336	2012.595087	2012.488091	2012.458641	2012.410727	2012.332115	2012.378446	2012.493148	2012.424816	2012.255832	2011.963315	2012.217484	2012.134183	nan	2011.716273	2011.550729
8100000	2014.529027	2014.388515	2014.415802	2014.305109	2014.400579	2014.391236	nan	2014.057052	2014.221814	2014.109439	2014.800718	2014.134697	2014.109439	2014.224055	2013.982534	2013.704024	2013.704024	2013.598497	2013.443852	2013.260072	2013.101386	2012.836874	2012.972535	2013.100982	2013.530417	2013.835517	2012.857948	nan	2012.678073	2012.759139	2012.919835	2013.013758	2012.637433	2012.702558	2012.542595	2012.648893	2012.457615	2012.437047	2012.325302	2012.371653	2012.268887	2012.492136	2012.277453	2012.116269	2012.143780	2012.109004	nan	2011.772304	2011.514637
8120000	2014.560940	2014.457103	2014.496800	2014.296967	2014.343540	2014.320077	nan	2014.299398	2014.137687	2014.151644	2014.796850	2014.140193	2014.137687	2014.169652	2013.956625	nan	nan	2013.574217	2013.387181	2013.193879	2013.112063	2012.916049	2012.931654	2012.821901	2013.532359	2013.938077	2012.866370	nan	2012.682207	2012.779835	2012.945361	2012.906827	2012.566042	2012.660027	2012.520590	2012.539881	2012.480046	2012.487115	2012.332802	2012.389401	2012.348607	2012.190192	2012.260751	2012.323597	2012.147928	2012.105878	nan	2011.775546	2011.508669
8140000	2014.488391	2014.406115	2014.428878	2014.318855	2014.392776	2014.428878	2014.248604	2014.302074	2014.047849	2014.138505	2014.755617	2014.151060	2014.138019	2014.200549	2013.909671	2014.088124	2014.088124	2013.584172	2013.448367	2013.201013	2013.095953	2013.040301	nan	2013.174682	2013.561661	2013.945608	2012.808353	nan	nan	2012.722973	2012.872705	2012.942005	2012.592730	2012.647468	2012.497521	2012.460339	2012.480698	2012.537906	2012.377254	2012.445123	2012.289726	2012.303705	2012.301303	2011.917909	2012.076122	2012.100202	2012.018106	2011.764426	2011.580876
8160000	2014.536434	2014.428618	2014.459990	2014.306438	2014.451904	2014.459990	nan	2014.086036	2014.102624	2014.150429	2014.708735	2014.197922	2014.134833	2014.114936	2013.769311	2014.086858	2014.086858	2013.594204	2013.392945	2013.279248	2013.087463	2012.977179	nan	2013.073175	2013.497419	2013.950218	2012.764358	nan	nan	2012.651510	2012.966386	2012.985389	2012.560800	2012.475372	2012.527965	2012.464035	2012.471879	2012.549331	2012.398641	2012.402083	2012.282767	2012.333389	2012.271593	2011.915760	2011.809975	2012.354152	2012.013964	2011.644738	2011.587656
8180000	2014.483209	2014.446435	2014.524114	2014.324395	2014.419867	2014.441492	nan	2014.231837	2014.226907	2014.144650	2014.802799	2014.321490	2014.144650	2014.218280	2013.874335	2014.102614	2014.102614	2013.594832	2013.479317	2013.202048	2013.072318	2012.969355	nan	2013.140232	2013.501004	2013.924390	2012.833624	2012.653814	nan	2012.819874	2012.921541	2012.974999	2012.545922	2012.534984	2012.484625	2012.470369	2012.457191	2012.410065	2012.323117	2012.365514	2012.294114	2012.350050	2012.255800	2012.179775	2011.815877	2012.362021	2012.056722	2011.643787	2011.469202
8200000	2014.551801	2014.426340	2014.421647	2014.381411	2014.420787	2014.354048	2014.353412	2014.251121	2014.127114	2014.092402	2014.768199	2014.271740	2014.115928	2014.292544	2013.843232	2014.102414	2014.102414	2013.574914	2013.420885	2013.202844	2013.071888	2012.982781	nan	2012.998576	2013.533773	2014.051398	2012.836910	2012.562056	nan	2012.736621	2012.993710	2012.972087	2012.560365	2012.693684	2012.504412	2012.514096	2012.514096	2012.488748	2012.422926	2012.362764	2012.346196	2012.359125	2012.313450	2012.179147	2011.879730	2012.342847	2012.030013	2011.602908	2011.508058
8220000	2014.504337	2014.426627	2014.294716	2014.347386	2014.438079	2014.282098	2014.349528	2014.267445	2014.106368	2014.107590	2014.182668	2014.286708	2014.016495	2014.291164	2013.755199	2013.872211	2013.872211	2013.595153	2013.439287	2013.273562	2013.115658	2013.095458	nan	2012.999578	2013.029969	2013.939780	2012.767923	2012.641049	nan	2012.701586	2013.002446	2012.936816	2012.591239	2012.717541	2012.558119	2012.407901	2012.439767	2012.447072	2012.444453	2012.258117	2012.106358	2012.279723	2012.336560	2012.195865	2011.968110	2012.353353	2012.018646	2011.695099	2011.536459
8240000	2014.509263	2014.479961	2014.312315	2014.406825	2014.437674	2014.301983	2014.352376	2014.266917	2014.101210	2014.101210	2014.080234	2014.109201	2014.087533	2014.276368	2013.774666	2013.920711	2013.920711	2013.565316	2013.382756	2013.119063	2012.941049	2013.017698	2013.055059	2012.998136	2013.410440	2014.028117	2012.751893	2012.681766	2012.682390	2012.776434	2012.927447	2012.939532	2012.550466	2012.690448	2012.530740	2012.360314	2012.380293	2012.531755	2012.363569	2012.179262	2012.307215	2012.351708	2012.244637	2011.954617	2011.883536	2012.312113	2012.028871	2011.806397	2011.582226
8260000	2014.467395	2014.545934	2014.344156	2014.358504	2014.465118	2014.234021	2014.350020	2014.216844	2014.125937	2014.112739	2014.077915	2014.176388	2014.132547	2014.274589	2013.895872	2013.998058	2013.998058	2013.590983	2013.366324	2013.230848	2013.062238	2013.038067	2012.993466	2012.998497	2013.567539	2013.952217	2012.651473	2012.618170	nan	2012.776378	2012.920379	2013.005985	2012.573869	2012.637223	2012.497072	2012.394291	2012.381833	2012.492302	2012.451294	2012.094143	2012.232231	2012.307780	2012.225787	2012.060291	2012.056184	2012.085852	2011.925980	2011.770658	2011.583981
8280000	2014.410509	2014.553912	2014.341373	2014.407325	2014.410121	2014.273562	2014.363100	2014.304303	2014.119113	2014.102255	2014.108407	2014.105404	2014.147854	2014.072025	2013.914628	2014.028691	2014.028691	2013.567231	2013.433994	2013.269679	2013.062059	2012.919471	nan	2013.140329	2013.567406	2013.861593	2012.784117	2012.652239	nan	2012.744940	2012.961943	2013.043089	2012.573040	2012.670979	2012.475583	2012.448914	2012.456396	2012.492627	2012.477976	2012.067169	2012.392111	2012.222723	2012.259513	2012.035707	2011.994646	2012.257866	2012.028298	2011.857374	2011.724803
8300000	2014.531549	2014.527226	2014.354790	2014.401047	2014.335587	2014.321695	2014.337892	2014.271758	2014.091927	2014.153987	2014.240679	2014.321823	2014.153987	2014.244091	2013.900098	2013.852302	2013.852302	2013.597193	2013.364193	2013.262858	2013.062715	2012.854972	nan	2013.143115	2013.519996	2013.784445	2012.847106	2012.769983	2012.684834	2012.763098	2012.905272	2012.896969	2012.593614	2012.710111	2012.564092	2012.348845	2012.399141	2012.526613	2012.312057	2012.020683	2012.462122	2012.499031	2012.269229	2011.945156	2012.166058	2012.246700	2012.046754	2011.747257	2011.687277
8320000	2014.561680	2014.574693	2014.367878	2014.400853	2014.297020	2014.367878	nan	2014.304866	2014.095130	2014.094722	2014.130127	2014.132211	2014.102185	2014.107399	2013.864839	nan	nan	2013.579847	2013.436132	2013.263867	2012.993925	2012.923148	2012.921946	2013.142514	2013.142514	2013.799411	2012.860920	2012.824662	2012.695606	2012.766052	2012.856604	2013.047304	2012.612217	2012.661470	2012.506860	2012.389484	2012.453212	2012.546711	2012.437001	2012.118412	2012.461301	2012.472349	2012.200366	2012.046500	2012.166385	2012.254575	2012.092674	2011.971011	2011.723132
8340000	2014.489188	2014.573712	2014.357988	2014.406104	2014.328338	2014.251700	nan	2014.294686	2014.123906	2014.107035	2014.149021	2014.149021	2014.120607	2014.157824	2013.818940	2014.177054	2014.177054	2013.532135	2013.452092	2013.257856	2013.121686	2013.005288	2012.979825	2012.868758	2013.450701	2014.015179	2012.831323	2012.824828	2012.738265	2012.750089	2012.900017	2012.924870	2012.551850	2012.708810	2012.510308	2012.438498	2012.438498	2012.475040	nan	2012.077510	2012.401340	2012.436448	2012.257435	2012.054075	2012.121491	2012.257743	2012.077733	2011.963712	2011.732517
8360000	2014.477747	2014.561088	2014.356711	2014.363459	2014.324816	2014.356711	nan	2014.332513	nan	nan	2013.999855	2014.108227	2014.163301	2014.235598	2013.894870	2013.852628	2013.852628	2013.575170	2013.402406	2013.259573	2013.120982	2013.032052	2012.986855	2012.867959	2013.541129	2014.106926	2012.820292	2012.803003	2012.706903	2012.749246	2012.855020	2012.981981	2012.566328	2012.711459	2012.558050	2012.433245	2012.433245	2012.497511	nan	2012.191603	2012.519742	2012.372472	2012.161122	2012.175924	2012.120413	2012.274503	2012.046736	2011.814264	2011.661424
8380000	2014.539376	2014.561444	2014.476489	2014.374022	2014.329828	2014.367216	nan	2014.348457	2014.177292	nan	2013.975197	2013.983382	nan	2014.123033	2013.797282	2013.934235	2013.934235	2013.577656	2013.437138	2013.255029	2013.122183	2013.093415	2012.973189	2012.842521	2013.269994	2013.910351	2012.814183	nan	2012.715323	2012.658324	2012.899274	2013.049878	2012.577869	2012.617190	2012.539589	2012.288883	2012.412893	2012.495649	nan	2012.211123	2012.420170	2012.465473	2012.306889	2012.081531	2012.165880	2012.129479	2012.096110	2011.876286	2011.567088
8400000	2014.529168	2014.532068	2014.476779	2014.359977	2014.370364	2014.362736	nan	2014.373844	2014.143806	nan	2013.984786	2013.982543	nan	2014.100484	2013.831657	2013.898408	2013.898408	2013.589055	2013.295843	2013.193833	2013.123222	2012.991968	2013.042727	2012.728750	2013.514101	2014.086524	2012.810060	nan	2012.735395	2012.643705	2012.824223	2012.971558	2012.601581	2012.680431	2012.579229	2012.368119	2012.383180	2012.463665	nan	2012.285679	2012.423630	2012.515235	2012.265912	2012.061516	2012.228629	2012.343384	2012.057449	2011.924239	2011.700628
8420000	2014.569362	2014.543782	2014.434665	2014.312184	2014.346674	2014.356588	nan	2014.309850	2014.226150	2014.258908	2014.098661	2014.126957	2014.258908	2014.254000	2013.911930	2014.013849	2014.013849	2013.582906	2013.472677	2013.344518	2013.120815	2013.003094	2013.030712	2012.729763	2012.729763	2013.736088	2012.818256	2012.806205	2012.741315	2012.750076	2013.460830	2012.887968	2012.597127	2012.681165	2012.509593	2012.405324	2012.314525	2012.436808	nan	2012.163749	2012.406429	2012.416038	2012.288546	2012.029998	2012.150815	2012.350269	2012.080789	2011.967797	2011.779238
8440000	2014.529519	2014.487383	2014.443786	2014.316797	2014.343154	2014.346898	2014.340405	2014.226029	2014.087475	2014.240858	2014.122274	2014.111461	2014.218062	2014.269848	2014.009790	2013.793384	2013.793384	2013.563987	2013.464443	2013.255157	2013.121985	2012.990563	2013.057491	2012.727954	2012.727954	2014.100686	2012.813826	2012.738235	2012.758041	2012.784097	2012.599198	2012.962994	2012.628027	2012.705380	2012.511144	2012.417701	2012.426484	2012.427669	nan	2012.091320	2012.362558	2012.388331	2012.298054	2012.070098	2012.203537	2012.216598	2012.064815	2012.000019	2011.758962
8460000	2014.552629	2014.473481	2014.436345	2014.426047	2014.336148	2014.394214	2014.275058	2014.311229	2014.111611	nan	2014.137821	2014.155345	nan	2014.151966	2013.991222	2013.857265	2013.857265	2013.545317	2013.336191	2013.200330	2013.105592	2013.089850	2013.029377	2012.559698	2012.559698	2013.847803	2012.801046	nan	2012.744655	2012.731320	2012.651131	2013.020801	2012.574351	2012.685251	2012.520221	2012.418793	2012.434751	2012.460957	2012.401292	2012.219642	2012.330285	2012.213803	2012.226215	2012.176919	2012.157852	2012.218793	2012.086237	2011.961072	2011.816629
8480000	2014.594186	2014.381810	2014.405327	2014.318250	2014.378562	2014.325226	2014.319911	2014.315037	2014.115687	2014.227133	2014.163881	2014.207229	2014.086540	2013.990296	2013.821464	2013.835187	2013.835187	2013.561291	2013.465709	2013.263944	2013.105741	2013.009453	2013.051824	2014.265501	2013.470907	2014.008002	2012.811037	nan	2012.665561	2012.789694	2012.744228	2012.940512	2012.540395	2012.715490	2012.530403	2012.497057	2012.497057	2012.516294	2012.386822	2012.239685	2012.213211	2012.259761	2012.281424	2012.136860	2012.162014	2012.177546	nan	2011.972549	2011.737178
8500000	2014.483902	2014.464611	2014.414855	2014.377059	2014.377374	2014.328107	2014.318467	2014.286749	2014.099731	2014.232094	2014.087927	2014.174357	2014.115549	2013.996231	2013.921203	2013.835069	2013.835069	2013.593585	2013.406211	2013.210005	2013.113490	2013.005818	nan	2012.463926	2013.381469	2013.847717	2012.799361	2012.763024	2012.625314	2012.777764	2012.613743	2013.005934	2012.595695	2012.687346	2012.578121	2012.458197	2012.477744	2012.454866	nan	2012.451221	2012.307892	2012.403790	2012.178089	2012.098097	2012.226066	2012.216257	2012.045419	2011.977077	2011.701653
8520000	2014.523475	2014.480500	2014.414843	2014.377046	2014.390949	2014.217568	2014.329460	2014.291378	2014.007709	2014.110246	2014.112885	2014.112885	2014.131570	2014.204649	2014.044217	2013.963317	2013.963317	2013.593556	2013.408144	2013.204128	2013.113451	2013.023105	2013.044537	2012.839024	2013.433970	2014.043791	2012.820692	2012.783744	2012.663659	2012.793276	2012.709700	2012.862754	2012.553515	2012.648327	2012.515944	2012.572192	2012.416242	2012.472947	nan	2012.450665	2012.536891	2012.403826	2012.138718	2012.002492	2012.142316	2012.278398	2012.060682	2011.951433	2011.697456
8540000	2014.476028	2014.480315	2014.470101	2014.349391	2014.380676	2014.229820	2014.346113	2014.308020	2014.009984	2014.195433	2014.119493	2014.119493	2014.219603	2014.234881	2014.029647	nan	nan	2013.586751	2013.455681	2013.338113	nan	2013.115824	2013.055016	2012.838254	2013.440945	2013.726696	2012.826670	nan	2012.733137	2012.812074	2012.758120	2013.039625	2012.584354	2012.679980	2012.498356	2012.528821	2012.412945	2012.496965	2012.429913	2012.271868	2012.483429	2012.522676	2012.137700	2011.987191	2012.040142	2012.261990	2012.047827	2011.936110	2011.629547
8560000	2014.531646	2014.436760	2014.441876	2014.379892	2014.350346	2014.309155	2014.186183	2014.290036	2014.060761	2014.097682	2014.210886	2014.210886	2014.297677	2014.114562	2014.024769	2013.867617	2013.867617	2013.595121	2013.268784	2013.250449	2013.101261	2013.113452	2013.052532	2012.837994	2013.446058	2013.960503	2012.865974	nan	2012.771068	2012.786671	2012.658217	2012.942903	2012.583390	2012.667805	2012.534362	2012.574646	2012.377648	2012.479923	2012.479923	2012.546394	2012.484279	2012.497193	2012.197103	2012.160401	2011.966166	2012.362382	2012.009916	2011.935741	2011.629140
8580000	2014.575336	2014.390272	2014.458282	2014.377779	2014.350308	2014.340727	2014.313125	2014.282549	2014.021065	2014.152298	2014.129275	2014.129275	2014.264550	2014.222457	2014.001807	2013.734798	2013.734798	2013.595039	2013.491837	2013.346669	2013.073816	2013.089351	2012.997728	2012.963505	2013.084269	2014.082056	2012.802258	2012.628059	2012.754766	2012.745322	2012.731818	2012.976541	2012.580994	2012.660447	2012.464878	2012.604078	2012.447935	2012.519587	2012.405271	2012.548636	2012.542758	2012.167602	2012.304518	2012.137366	2011.993754	2012.331071	2011.967934	2011.869765	2011.562125
8600000	2014.440335	2014.370550	2014.458343	2014.364329	2014.372567	2014.327436	2014.329713	2014.351472	2014.002015	2014.227443	2014.085260	2014.085260	2014.251316	2014.227004	2014.044190	2013.735953	2013.735953	2013.590034	2013.366322	2013.230909	2013.120320	2013.101856	2013.058681	2013.073293	2013.153959	2013.991802	2012.847529	2012.657915	2012.755318	2012.758577	2012.731983	2012.956334	2012.628094	2012.608680	2012.516944	2012.315108	2012.446889	2012.433766	2012.327493	2012.288187	2012.247141	2012.459068	2012.222895	2012.016399	2012.205550	2012.386531	2012.012749	2011.875810	2011.300919
8620000	2014.477042	2014.372274	2014.463766	2014.351632	2014.365285	2014.341278	2014.251462	2014.351463	2014.154782	2014.226579	2014.276299	2014.299801	2014.268917	2014.248883	2014.050325	2013.688497	2013.688497	2013.505661	2013.310204	2013.439170	2013.089477	2013.098807	nan	2013.069774	2013.528841	2013.925732	2012.825878	2012.607150	2012.746956	2012.759057	2012.736956	2012.979660	2012.600559	2012.630165	2012.522192	2012.351556	2012.378896	2012.500257	2012.463383	2012.224422	2012.273065	2012.317462	2012.099948	2012.194877	2012.205513	2012.305300	2012.021310	2011.743482	2011.604698
8640000	2014.385283	2014.379119	2014.495972	2014.357324	2014.373936	2014.371279	nan	2014.351512	2014.123746	2014.193911	2014.175645	2014.175645	2014.193911	2014.211188	2013.898829	2013.696271	2013.668946	2013.528426	2013.319022	2013.343423	2013.021637	2013.032709	2013.022109	2012.830216	2013.538997	2013.661486	2012.822007	nan	nan	2012.762554	2012.877834	2012.966895	2012.490845	2012.694456	2012.440338	2012.337879	2012.391130	2012.422603	2012.418592	2012.222559	2012.261693	2012.374106	2012.205698	2012.185578	2012.193376	2012.348655	2012.001683	2011.954389	2011.701025
8660000	2014.491298	2014.409163	2014.495888	2014.368322	2014.350944	2014.267949	nan	2014.307992	2014.180568	nan	2014.131156	2014.224832	nan	2014.281557	2013.974516	2013.694508	2013.582134	2013.542652	2013.390729	2013.243751	2012.991834	2013.051985	2013.062101	2012.829854	2013.426401	2013.821940	2012.850560	2012.825190	2012.717562	2012.690437	2012.853266	2012.980684	2012.594158	2012.654029	2012.446970	2012.279351	2012.488703	2012.411669	2012.294936	2012.200167	2012.277659	2012.320867	2012.147273	2012.120541	2012.111854	2012.288478	2011.941640	2011.975211	2011.804497
8680000	2014.548822	2014.351712	2014.495827	2014.383987	2014.299378	2014.206155	2014.274736	2014.320918	nan	nan	2014.111153	2014.316397	nan	2014.283190	2013.952369	2013.689980	2013.524277	2013.585474	2013.298803	2013.369196	2013.094452	2012.971409	nan	2012.697512	2012.697512	2013.965729	2012.857590	2012.801850	2012.739060	2012.746635	2012.839595	2013.028284	2012.592894	2012.667454	2012.474507	2012.350983	2012.376804	2012.496863	2012.387839	2012.216541	2012.285985	2012.340831	2012.146929	2011.901433	2012.172760	2012.365296	2011.866855	2011.956023	2011.754261
8700000	2014.596993	2014.408180	2014.469578	2014.372325	2014.270755	2014.218859	nan	2014.359160	nan	2014.177968	2014.138273	2014.258757	nan	2013.898558	2013.849206	2013.627615	2013.497888	2013.530861	2013.264457	2013.300947	2012.986536	2012.980354	2012.971198	2012.713105	2013.413539	2014.096525	2012.799343	nan	2012.702555	2012.689546	2012.838552	2013.032378	2012.589983	2012.660868	2012.409575	2012.367144	2012.379805	2012.464881	nan	2012.254672	2012.267540	2012.362283	2012.321024	2011.886861	2012.128070	2012.093637	2011.991890	2012.092813	2011.744007
8720000	2014.558810	2014.430926	2014.472212	2014.419411	2014.316676	2014.288774	nan	2014.353123	2014.280236	2014.196285	2014.121692	2014.137147	2014.196285	2013.814761	2013.875171	2013.599597	2013.569303	2013.588900	2013.191190	2013.327858	2013.099677	2013.046867	nan	2012.687726	2013.331460	2013.978050	2012.780359	nan	2012.751080	2012.777870	2012.767150	2012.888198	2012.663297	2012.630134	2012.555053	2012.352504	2012.379741	2012.426709	nan	2012.269153	2012.376960	2012.424183	2012.305470	2012.022357	2012.128946	2012.276995	2011.889211	2012.100027	2011.834754
8740000	2014.554761	2014.498967	2014.540174	2014.419262	2014.316500	2014.252202	nan	2014.319930	2014.246284	2014.196079	2014.122148	2014.291331	2014.172485	2014.051843	2013.889566	2013.667392	2013.670309	2013.450461	2013.233106	2013.228573	2013.079316	2013.067405	2013.016813	2012.768743	2013.192338	2014.031273	2012.740422	2012.718190	2012.719626	2012.744058	2012.721870	2013.003428	2012.657526	2012.648729	2012.506555	2012.333374	2012.388790	2012.500690	2012.400741	2012.252541	2012.184381	2012.217208	2012.303709	2012.103759	2012.131400	2012.321500	2011.948275	2012.099280	2011.773900
8760000	2014.544978	2014.510875	2014.410025	2014.369232	2014.318850	2014.387771	nan	2014.303920	2014.237051	nan	2014.130581	2014.239293	2014.237051	2014.173516	2013.911964	2013.668604	2013.654180	2013.575060	2013.310997	2013.166684	2013.079588	2013.092415	nan	2012.826797	2012.826797	2013.823418	2012.790025	2012.685086	2012.750959	2012.798740	2012.703450	2012.890702	2012.594084	2012.649949	2012.508026	2012.371504	2012.408926	2012.446606	2012.390023	2012.346467	2012.217307	2012.248833	2012.247692	2012.120297	2012.160958	2012.332832	2012.012856	2012.065978	2011.567495
8780000	2014.487522	2014.510930	2014.505459	2014.398242	2014.278380	2014.430094	nan	2014.283469	2014.206615	2014.230045	2014.188979	2014.256453	2014.230045	2014.285188	2013.964093	2013.625205	2013.633521	2013.572637	2013.446132	2013.233352	2013.079804	2013.064423	nan	2012.582871	2013.476067	2013.928277	2012.838161	nan	2012.708227	2012.785880	2012.557018	2013.028703	2012.617210	2012.650213	2012.508293	2012.366646	2012.413817	2012.393233	2012.352395	2012.112292	2012.168802	2012.254054	2012.284041	2012.049680	2012.129177	2012.218987	2012.043005	2012.032473	2011.787882
8800000	2014.466908	2014.446415	2014.505020	2014.411858	2014.359124	2014.279310	nan	2014.282598	2014.268373	2014.203273	2014.237063	2014.271503	2014.268373	2014.297009	2013.827692	2013.658915	2013.613498	2013.527020	2013.479266	2013.269751	2013.063331	2013.082592	2013.062427	2012.417689	2013.540215	2012.768840	2012.822082	2012.679924	2012.746024	2012.786138	2012.734476	2013.050192	2012.607584	2012.697381	2012.548846	2012.344586	2012.388638	2012.508700	2012.363970	2012.304754	2012.426194	2012.224002	2012.314455	2012.155300	2012.009213	2012.221663	2012.064394	2011.881980	2011.711260
8820000	2014.591026	2014.471364	2014.412178	2014.374890	2014.396233	2014.298405	2014.372876	2014.270888	2014.192554	2014.223672	2014.248647	2014.260794	2014.217834	2014.032182	nan	2013.635441	2013.661945	2013.574648	2013.222617	2013.392367	2013.079627	2013.085968	nan	2012.562005	2012.562005	2014.007822	2012.791400	2012.669559	2012.734701	2012.794892	2012.811297	2013.005670	2012.629736	2012.699386	2012.527793	2012.330683	2012.443784	2012.456499	2012.391744	2012.305228	2012.329386	2012.401013	2012.298323	2012.262968	2012.194995	2012.153791	2012.062551	2011.862820	2011.728433
8840000	2014.497186	2014.407622	2014.412367	2014.373347	2014.406567	2014.292077	nan	2014.145485	2014.268623	2014.273752	2014.149648	2014.149648	2014.259030	2014.226545	2013.801692	2013.651771	2013.664235	2013.573091	2013.481972	2013.329292	2013.048210	2013.082642	nan	2012.678639	2013.397583	2013.933149	2012.722097	2012.692441	2012.774021	2012.760418	2012.811999	2013.019236	2012.627091	2012.615492	2012.623072	2012.418295	2012.437237	2012.455972	2012.365876	2012.309171	2012.406826	2012.406826	2012.067466	2012.148708	2012.049747	2012.030178	nan	2011.891307	2011.327837
8860000	2014.524953	2014.407639	2014.394884	2014.397204	2014.375332	2014.318024	nan	2014.176024	2014.266047	2014.273773	2014.004192	2014.018016	2014.273773	2014.289774	2013.901193	2013.651273	2013.651273	2013.558470	2013.380674	2013.317541	2013.092589	2013.104297	nan	2012.926901	2013.264434	2013.711952	2012.834596	2012.760321	2012.745464	2012.750660	2012.849393	2013.002800	2012.654795	2012.632978	2012.594611	2012.294341	2012.358508	2012.407706	2012.317107	2012.211308	2012.341382	2012.458330	2012.205624	2012.048411	2012.049833	2012.006801	nan	2011.942377	2011.781113
8880000	2014.468607	2014.407483	2014.348550	2014.391638	2014.384051	2014.252129	2014.337510	2014.266440	2014.255537	nan	2014.043838	2014.043838	nan	2014.197741	2013.929414	2013.651188	2013.629467	2013.505946	2013.407265	2013.390453	2013.076109	2013.156956	nan	2013.002906	2013.499149	2014.083908	2012.816183	2012.740931	2012.730127	2012.743290	2012.902772	2012.897493	2012.652842	2012.656337	2012.631996	2012.380870	2012.455303	2012.411126	2012.289337	2012.292021	2012.535854	2012.451494	2012.184278	2012.179405	nan	2012.386344	2011.996688	2012.293304	2011.749973
8900000	2014.468686	2014.378448	2014.339023	2014.402733	2014.412589	2014.278104	2014.355060	2014.288818	2014.259098	nan	2014.047407	2014.041300	nan	2014.294315	2013.787146	2013.683964	2013.679064	2013.584863	2013.386300	2013.268344	2013.022996	2013.157044	nan	2012.864029	2013.525936	2013.977774	2012.767319	2012.723212	2012.760922	2012.739950	2012.867346	2012.998716	2012.673028	2012.719971	2012.596855	2012.324798	2012.394279	2012.387833	2012.350460	2012.223464	2012.535972	2012.385336	2012.031296	2012.147954	2012.154714	2012.243903	2012.042902	2011.885891	2011.856379
8920000	2014.513332	2014.482218	2014.365290	2014.429093	2014.412325	2014.325780	2014.274663	2014.288499	nan	nan	2014.075289	2014.057020	nan	2014.246177	2013.779490	2013.678471	2013.725256	2013.572295	2013.474822	2013.207384	2013.125998	2013.093703	2012.995189	2012.936131	2013.340911	2013.653325	2012.789142	2012.726729	2012.733488	2012.706699	2012.862244	2012.977794	nan	2012.706970	2012.595775	2012.196246	2012.381351	2012.498969	2012.400428	2012.102487	2012.560629	2012.374458	2012.029962	2012.005186	2012.178558	2012.053578	nan	2011.873029	2011.812820
8940000	2014.507308	2014.499925	2014.479006	2014.414899	2014.403486	2014.322589	nan	2014.183525	nan	nan	2014.811971	2014.078792	nan	2014.204427	2013.786048	2013.697320	2013.698573	2013.584194	2013.387078	2013.419789	2013.119934	2013.086445	2013.053436	2013.083684	2013.083684	2013.931116	2012.826103	2012.612532	2012.664001	2012.687259	2012.909093	2013.032053	nan	2012.696756	2012.527037	2012.342303	2012.433974	2012.385295	2012.323018	2012.293716	2012.512267	2012.412440	2012.137283	2012.112509	2012.198298	2012.122418	2011.997303	2011.860778	2011.827238
8960000	2014.494655	2014.500190	2014.502185	2014.428974	2014.346045	2014.430996	nan	2014.302875	2014.182378	2014.324195	2014.782918	2014.096692	2014.324195	2014.207108	2013.786259	2013.651778	2014.061314	2013.570957	2013.422635	2013.390944	2013.120931	2013.126966	2013.021148	2013.084700	2013.504172	2013.694085	2012.874366	2012.693790	2012.625651	2012.709253	2013.376195	2012.969469	nan	2012.627714	2012.561687	2012.376714	2012.400026	2012.463311	nan	2012.256283	2012.490061	2012.443416	2012.194234	2012.109940	nan	2012.386094	2011.995888	2011.868651	2011.744566
8980000	2014.516873	2014.449727	2014.342453	2014.424966	2014.411482	2014.342453	nan	2014.228494	nan	nan	2014.760471	2014.230812	nan	2014.269358	2013.784674	2013.687764	2013.633828	2013.574402	2013.476000	2013.319863	2013.101052	2013.110049	nan	2013.060269	2013.482770	2014.083926	2012.757774	2012.552556	2012.613456	2012.689198	2012.898706	2013.017888	nan	2012.649894	2012.524600	2012.359815	2012.367943	2012.461739	2012.369803	2012.234857	2012.481439	2012.424069	2012.141326	2012.182247	2012.173419	2012.362228	2012.029726	2011.926838	2011.712936
9000000	2014.536931	2014.443399	2014.323077	2014.407763	2014.390554	2014.323077	nan	2014.228505	2014.273745	nan	2014.812253	2014.356950	nan	2014.189646	2013.811508	2013.709016	2013.689676	2013.566884	2013.487985	2013.365905	2013.116249	2012.986776	2013.074995	2012.967917	2013.510057	2013.725226	2012.790692	nan	2012.632197	2012.693776	2012.901034	2012.919642	nan	2012.647578	2012.469608	2012.309165	2012.322370	2012.428005	2012.282584	2012.241420	2012.540094	2012.300737	2012.189043	2012.004088	2012.096563	2012.315916	nan	2011.939626	2011.621320
9020000	2014.494862	2014.520947	2014.322419	2014.378226	2014.335300	2014.296319	2014.336741	2014.307794	nan	nan	2014.812627	2014.356546	nan	2014.221827	2013.821386	2013.707761	2013.688402	2013.573026	2013.262432	2013.395056	nan	2012.913864	2012.961690	2012.965942	2013.503289	2014.115553	2012.820306	2012.756281	2012.680859	2012.782452	2012.908922	2012.986846	2012.571718	2012.642749	2012.497602	2012.302863	2012.338777	2012.468216	2012.307948	2012.260917	2012.514535	2012.188157	2012.113579	2012.003115	2012.113941	2012.082347	nan	2011.979830	2011.782834
9040000	2014.460196	2014.474906	2014.322448	2014.388725	2014.319351	2014.292350	2014.328273	2014.281439	nan	nan	2014.797178	2014.356594	nan	2014.153546	nan	2013.709037	2013.709037	2013.598027	2013.462862	2013.297221	2013.114113	2012.958962	2013.038560	2012.697822	2013.292452	2014.087307	2012.834208	2012.469315	nan	2012.787371	2012.863242	2012.912527	2012.640739	2012.719295	2012.470684	2012.375471	2012.458258	2012.433920	2012.315453	2012.161991	2012.489425	2012.275487	2012.145979	2012.068038	2012.118544	2012.256650	2012.071005	2011.986013	2011.473122
9060000	2014.536154	2014.526880	2014.390242	2014.348020	2014.313040	2014.390242	2014.250613	2014.264157	nan	nan	2014.750742	2013.908374	nan	2014.126200	2013.895792	2013.700716	2013.639545	2013.589248	2013.504954	2013.313866	2013.122351	2013.051633	2013.070527	2012.674334	2013.518594	2013.850766	2012.817658	2012.773445	2012.650117	2012.748755	2012.888548	2013.020377	2012.659181	2012.612757	2012.596298	2012.364078	2012.430514	2012.466956	2012.376808	2012.286666	2012.318371	2012.348057	2012.274181	2012.107187	2012.095341	2012.330246	2012.031179	2011.870247	2011.545463
9080000	2014.494672	2014.526463	2014.387215	2014.325454	2014.341025	2014.423865	2014.252014	2014.325239	nan	nan	2014.734944	2014.307908	2014.245123	2013.966535	2013.936271	2013.688022	2013.688022	2013.574753	2013.434290	2013.353341	2013.120696	2012.928121	nan	2013.095056	2013.384283	2014.105984	2012.841773	2012.764970	2012.633252	2012.707510	2012.859253	2012.852622	nan	2012.680422	2012.515600	2012.198934	2012.398169	2012.392845	2012.382379	2012.167070	2012.360779	2012.311746	2012.247456	2012.108471	2012.154090	2012.244706	2012.047807	2011.912369	2011.473798
9100000	2014.563033	2014.526565	2014.425013	2014.333134	2014.355452	2014.414287	nan	2014.325385	nan	nan	2014.790766	2014.139648	2014.121668	2013.928515	2013.881366	2013.642931	2013.715889	2013.580516	2013.320166	2013.400575	2013.121103	2013.023306	2013.028333	2013.215458	2013.404627	2013.764700	2012.817192	2012.721855	2012.670590	2012.660373	2012.813215	2013.005985	nan	2012.696569	2012.493430	2012.163936	2012.281367	2012.456360	2012.344512	2012.104203	2012.360499	2012.267219	2012.304418	2012.038159	2012.154706	2012.217911	2012.004398	2011.721466	2011.494817
9120000	2014.461793	2014.428175	2014.427297	2014.375478	2014.378246	2014.414373	2014.317170	2014.351427	2014.112329	2014.153771	2014.776741	2014.371601	2014.010221	2014.134183	2013.861474	2013.729071	2013.643762	2013.581385	2013.391684	2013.429043	2013.122253	2013.108122	2013.060614	2013.298499	2013.490615	2014.000927	2012.789440	nan	2012.655202	2012.753839	2012.669997	2012.947477	2012.671937	2012.616827	2012.487927	2012.317964	2012.322472	2012.428096	2012.346138	2012.172337	2012.224613	2012.280548	2012.299649	2012.123110	2012.017754	2012.329757	2012.052091	2011.776362	2011.570272
9140000	2014.450622	2014.476805	2014.465077	2014.375526	2014.411831	2014.426202	2014.314396	2014.275879	2014.168025	2014.168025	2014.778626	2014.220859	2014.010296	2014.206811	2013.822685	2013.766170	2013.766170	2013.586179	2013.457141	2013.425009	2013.122396	2013.128112	2013.006142	2013.325293	2013.257417	2013.951259	2012.852850	nan	2012.630203	2012.754879	2012.805311	2012.924678	2012.632456	2012.670870	2012.529829	2012.318168	2012.345355	2012.469661	2012.385442	2012.192983	2012.350035	2012.385386	2012.323843	2012.114192	2011.967131	2012.290003	2012.053387	2011.653947	2011.519697
9160000	2014.530509	2014.476842	2014.385817	2014.386564	2014.386019	2014.472890	2014.342250	2014.350946	2014.123205	2014.125055	2014.822780	2014.192815	2014.121505	2014.232432	2013.835148	2014.228797	2014.300556	2013.582010	2013.386655	2013.168735	2013.078463	2013.072762	2012.956726	2013.324967	2013.494784	2014.006726	2012.798638	nan	2012.642372	2012.771181	2012.906977	2013.022572	2012.639131	2012.645204	2012.522598	2012.267893	2012.350766	2012.410332	2012.385626	2012.197600	2012.419371	2012.330857	2012.268271	2012.074210	2012.061087	2012.287399	2011.970094	2011.814272	2011.703121
9180000	2014.523403	2014.476696	2014.287128	2014.344431	2014.333109	2014.447796	2014.344404	2014.350766	2014.102919	2014.085926	2014.817218	2014.255791	2014.102919	2014.268813	2013.994477	2013.647231	2013.745343	2013.599841	2013.457008	2013.373896	2013.082881	2012.933268	2012.990478	2013.364906	2013.506502	2014.089442	2012.827561	nan	2012.666901	2012.691615	2012.969525	2012.969690	nan	2012.669569	2012.563462	2012.331634	2012.416950	2012.393758	2012.386878	2012.198768	2012.381320	2012.247644	2012.178550	2012.167782	2011.984044	2012.246877	2011.977053	2011.776732	2011.650323
9200000	2014.507447	2014.476980	2014.285361	2014.370095	2014.348958	2014.476457	nan	2014.351097	2014.195233	2014.195233	2014.784302	2014.259231	2014.176973	2013.980152	2014.001049	2013.711774	2013.746919	2013.572709	2013.304613	2013.255860	2013.071263	2013.001155	2013.027645	2013.248898	2013.480429	2014.113211	2012.823063	nan	2012.673606	2012.736399	2012.886598	2012.977142	2012.661206	2012.586338	2012.579788	2012.314086	2012.347272	2012.434092	2012.329861	2012.215033	2012.509954	2012.422776	2012.086050	2012.027785	2012.005260	2012.369365	2012.013500	2011.942296	2011.636605
9220000	2014.507163	2014.433182	2014.324541	2014.381193	2014.255825	2014.369715	2014.385701	2014.275065	2014.240026	2014.240026	2014.791571	2014.243115	2014.040495	2014.056862	2013.968664	2013.706858	2013.732459	2013.513124	2013.393799	2013.253450	2013.071408	2013.083696	2012.958420	2013.393759	2013.411812	2013.697987	2012.861857	2012.777092	nan	2012.695120	2012.849156	2012.970339	2012.625466	2012.694276	2012.532384	2012.330251	2012.497794	2012.448940	2012.304715	2012.326303	2012.526445	2012.445386	2012.253546	2012.059606	2012.095431	2012.172962	2011.992447	2011.819178	2011.452846
9240000	2014.519581	2014.377831	2014.370242	2014.361695	2014.273647	2014.363759	2014.345776	2014.294170	2014.113063	2014.113063	2014.850509	2014.324105	2014.093696	2014.186412	2013.933690	2013.752450	2013.750112	2013.584509	2013.375923	2013.295034	2013.073020	2013.015932	2013.032128	2013.395102	2013.506111	2014.046490	2012.841584	2012.739053	2012.691451	2012.799249	2012.838062	2012.923179	2012.582988	2012.698515	2012.543257	2012.374538	2012.427768	2012.473380	2012.296872	2012.320682	2012.560875	2012.457096	2012.199651	2012.260986	2012.152092	2012.299313	2012.008316	2011.846412	2011.715163
9260000	2014.525129	2014.432158	2014.383057	2014.352055	2014.332363	2014.383057	2014.338136	2014.272176	2014.330548	2014.138689	2014.814532	2014.052606	2014.077174	2014.159021	2013.831470	2013.761052	2013.674802	2013.549537	2013.369823	2013.406992	2013.112622	2012.994066	2013.014520	2013.388407	2013.542664	2014.097886	2012.803128	2012.740151	2012.685332	2012.811156	2012.705569	2013.010924	2012.571514	2012.702608	2012.522741	2012.361859	2012.445917	2012.474200	2012.326097	2012.358817	2012.538404	2012.458331	2012.230124	2012.223188	2012.195499	2012.095775	2012.016275	2011.843289	2011.736941
9280000	2014.496329	2014.440727	2014.299363	2014.332113	2014.339267	2014.226325	2014.371354	2014.284015	2014.356731	2014.217523	2014.808076	2014.170016	2014.217523	2014.102839	2013.810715	2014.200601	2013.683153	2013.594439	2013.474791	2013.368978	2013.084233	2012.966582	2012.981747	2013.388750	2013.476923	2014.060508	2012.861025	2012.731690	nan	2012.782561	2012.588990	2012.975275	2012.532761	2012.685098	2012.479229	2012.335188	2012.427901	2012.443627	2012.280212	2012.291011	2012.495789	2012.538927	2012.220112	2011.964274	2012.179048	2012.333183	2011.945011	2011.919340	2011.784440
9300000	2014.544889	2014.421315	2014.402880	2014.371308	2014.321528	2014.348222	2014.358954	2014.327516	2014.275655	2014.137419	2014.808107	2014.183676	2014.237567	2014.294120	2013.800830	2013.727988	2013.716202	2013.588114	2013.440732	2013.236003	2013.096584	2013.135865	nan	2013.298953	2013.482304	2013.901613	2012.807159	2012.732060	2012.706927	2012.700014	2012.637313	2012.917706	nan	2012.678905	2012.395026	2012.410467	2012.424396	2012.459870	2012.302700	2012.276320	2012.412548	2012.523690	2012.127731	2012.024907	2012.131469	2012.266337	2012.045683	2012.001448	nan
9320000	2014.535065	2014.411858	2014.344324	2014.378669	2014.354498	2014.329087	2014.379322	2014.326590	2014.216551	2014.141369	2014.785133	2014.169842	2014.216551	2014.138191	2013.810982	2013.726972	2013.709943	2013.536285	2013.410925	2013.361913	2013.093962	2013.041245	nan	2013.296610	2013.424077	2013.880649	2012.862802	2012.728937	2012.679642	2012.722220	2012.547153	2013.059169	2012.686325	2012.693185	2012.344063	2012.396895	2012.484072	2012.373615	2012.341318	2012.268582	2012.362581	2012.505529	2012.124163	2012.179966	2012.122504	2012.341813	2012.001783	2011.996722	2011.684245
9340000	2014.494857	2014.390009	2014.346817	2014.350241	2014.268420	2014.320428	nan	2014.297261	2014.216800	2014.201038	2014.786467	2014.255224	2014.216800	2014.134035	2013.740591	2013.721774	2013.721774	2013.587845	2013.410636	2013.350040	2013.126725	2013.012852	2013.030579	2013.297152	2013.483920	2013.881006	2012.751782	2012.594686	2012.748046	2012.794073	2012.621100	2012.922799	2012.663099	2012.648095	2012.506568	2012.352929	2012.397755	2012.436244	2012.375924	2012.256286	2012.238219	2012.330654	2012.081147	2012.180863	2012.099863	2012.197659	2011.942308	2011.943047	2011.886684
9360000	2014.533699	2014.403120	2014.271245	2014.317320	2014.262523	2014.430030	2014.367184	2014.232179	2014.233301	2014.202576	2014.809445	2014.189550	2014.222606	2014.248445	2013.699792	2013.744412	2013.744412	2013.245568	2013.463045	2013.347725	2013.107784	2013.119092	2013.058281	2013.100847	2013.535408	2013.949483	2012.842911	2012.742888	2012.563463	2012.706299	2012.588951	2012.918599	2012.677776	2012.666310	2012.360860	2012.378012	2012.461916	2012.499693	2012.361199	2012.303108	2012.165898	2012.210245	2012.146805	2012.205378	2012.135432	2012.259157	2011.958107	2012.005677	2011.798679
9380000	2014.520198	2014.462400	2014.271219	2014.342202	2014.262998	2014.393668	2014.374763	2014.325578	2014.222578	2014.099514	2014.772560	2014.130640	2014.267314	2014.229177	2013.758842	2013.711558	2013.702935	2013.508715	2013.482665	2013.140739	2013.088674	2013.045075	2013.058400	2013.331725	2013.539802	2013.932621	2012.772945	2012.742805	2012.750737	2012.699270	2012.534062	2013.049682	2012.651930	2012.696738	2012.438642	2012.429323	2012.476802	2012.490096	2012.253914	2012.303009	2012.141240	2012.303219	2012.069357	2012.208479	2012.127625	2012.256476	2011.906266	2012.051463	2011.787026
9400000	2014.533029	2014.442830	2014.333132	2014.405635	2014.316888	2014.338626	2014.349531	2014.196232	2014.230441	2014.108801	2014.808229	2014.234715	2014.298767	2014.245146	2013.780042	2013.688197	2013.653162	2013.584052	2013.452236	2013.375017	2013.122695	2013.046454	2013.045516	2013.332470	2013.557070	2013.931274	2012.824914	2012.741475	2012.741132	2012.712099	2012.575108	2012.972246	2012.677380	2012.653769	2012.459884	2012.399734	2012.460482	2012.542951	2012.212518	2012.266131	2012.257648	2012.424917	2012.003261	2012.166148	2012.139095	2012.350005	2011.927153	2011.985312	2011.831958
9420000	2014.508343	2014.389969	2014.317386	2014.366402	2014.307605	2014.390857	2014.230631	2014.224431	2014.279300	2014.089415	2014.819013	2014.189891	2014.279300	2014.246297	2013.830315	2013.670705	2013.649046	2013.564852	2013.503570	2013.281407	2013.122524	2012.952845	nan	2013.135098	2013.556938	2014.050098	2012.554585	2012.554585	2012.740557	2012.698408	2012.630116	2012.946281	nan	2012.678668	2012.536776	2012.295201	2012.322917	2012.490588	2012.209022	2012.279682	2012.214735	2012.352713	2012.057007	2012.049132	2012.153688	2012.238863	2011.895584	2012.112692	2011.839655
9440000	2014.501061	2014.397504	2014.421557	2014.375533	2014.313170	2014.421557	nan	2014.208731	2014.259606	2014.295191	2014.761653	2014.179448	2014.306669	2014.198948	2013.879503	2013.710649	2013.678746	2013.588918	2013.404702	2013.198406	2013.114663	2012.981835	2013.072680	2013.133861	2013.556887	2013.883158	2012.811592	2012.594966	2012.776893	2012.707092	2012.738205	2013.038504	nan	2012.720598	2012.525823	2012.374059	2012.412586	2012.417595	nan	2012.324642	2012.309409	2012.350958	2012.092859	2012.295175	2012.179029	2012.171554	2012.028866	2012.118172	2011.623207
9460000	2014.596850	2014.445440	2014.427646	2014.369261	2014.275773	2014.390622	2014.279470	2014.261342	2014.240005	nan	2014.794471	2014.108763	2014.282258	2014.170786	2013.718460	2013.722498	2013.591723	2013.561502	2013.431388	2013.152126	2013.009215	2013.011509	2013.061407	2013.256862	2013.539711	2014.048951	2012.819818	2012.698827	2012.741502	2012.699602	2012.887277	2013.048743	nan	2012.682997	2012.585387	2012.433878	2012.481607	2012.438681	2012.410635	2012.368091	2012.182762	2012.389371	2012.148487	2012.230055	2012.130147	2012.364025	2012.030124	2012.025644	2011.637649
9480000	2014.532399	2014.444358	2014.273711	2014.425264	2014.354322	2014.378183	2014.363946	2014.261221	2014.193696	2014.177017	2014.765656	2014.223616	2014.309799	2014.124032	2013.762107	2013.719732	2013.681445	2013.594853	2013.404614	2013.273507	2013.045124	2012.995227	nan	2013.196349	2013.561286	2013.918742	2012.856938	2012.622099	2012.711343	2012.677632	2012.939133	2012.968284	nan	2012.691968	2012.592770	2012.421690	2012.460872	2012.519723	2012.410209	2012.336707	2012.240303	2012.381620	2012.279568	2012.133424	2012.207346	2012.139903	nan	2011.994273	2011.708907
9500000	2014.464659	2014.444886	2014.278892	2014.380627	2014.356487	2014.372001	2014.270550	2014.121144	2014.173678	2014.248983	2014.751760	2014.212580	2014.248983	2013.757243	2013.687904	2013.700142	2013.669534	2013.589482	2013.322176	2013.249067	2013.109029	2013.014562	nan	2013.285589	2013.560879	2013.914592	2012.856331	2012.621425	2012.780249	2012.642217	2012.917464	2012.984904	nan	2012.638760	2012.522090	2012.457978	2012.517843	2012.563498	2012.441514	2012.333820	2012.266943	2012.276555	2012.258223	2012.291791	2012.180123	2012.204929	nan	2012.104798	2011.719400
9520000	2014.505239	2014.444822	2014.416063	2014.376762	2014.362406	2014.355108	2014.346521	2014.210061	2014.221245	2014.214648	2014.807589	2014.203177	2014.221245	2014.143422	2013.743429	2013.726409	2013.683358	2013.559786	2013.434468	2013.361058	2013.032349	2012.983836	2013.054535	2013.129334	2013.532199	2013.715161	2012.866834	2012.756863	2012.707254	2012.671351	2012.933961	2013.008710	nan	2012.638777	2012.485790	2012.474150	2012.501737	2012.455567	2012.489636	2012.460266	2012.376795	2012.300276	2012.395246	2012.319343	2012.192237	2012.198970	nan	2012.104464	2011.787455
9540000	2014.516907	2014.490147	2014.391065	2014.409248	2014.318485	2014.395055	nan	2014.229611	2014.229962	2014.229962	2014.828415	2014.200089	2014.211416	2014.164659	2013.757036	2013.674793	2013.687089	2013.549576	2013.350910	2013.339438	2013.033225	2013.030431	nan	2013.278337	2013.544701	2014.068827	2012.810896	2012.638993	2012.656747	2012.646106	2012.928634	2013.035446	nan	2012.643975	2012.494776	2012.428306	2012.443161	2012.492834	2012.538412	2012.376669	2012.240580	2012.334172	2012.332873	2012.312604	2012.141558	2012.221059	nan	2011.880260	2011.656247
9560000	2014.508765	2014.409828	2014.369211	2014.371337	2014.292822	2014.394880	2014.352578	2014.242201	2014.233559	2014.209817	2014.819196	2014.166406	2014.233559	2014.080022	2013.815499	2013.692536	2013.559236	2013.561913	2013.413494	2013.219482	2013.055396	2013.047699	2012.996794	2013.277837	2013.464965	2014.037540	2012.861442	2012.638306	2012.681292	2012.652355	2012.936704	2012.939757	nan	2012.665692	2012.573739	2012.440380	2012.506766	2012.476687	2012.565229	2012.409054	2012.264093	2012.406859	2012.263659	2012.207581	2012.190008	2012.304439	nan	2011.879354	2011.558937
9580000	2014.567663	2014.460198	2014.360115	2014.373518	2014.260436	2014.410092	nan	2014.264401	2014.233657	2014.233657	2014.767069	2014.228624	2014.185428	2014.273473	2013.766553	2013.709092	2013.709092	2013.547250	2013.248934	2013.260822	2013.105024	2013.085976	nan	2013.167576	2013.167576	2013.750525	2012.837971	2012.776230	2012.663991	2012.777714	2012.915989	2012.954302	2012.658625	2012.638279	2012.462571	2012.452759	2012.474848	2012.423768	2012.507761	2012.409386	2012.277983	2012.331403	2012.106713	2012.295852	2012.196484	2012.264787	2012.071480	2012.058683	2011.528987
9600000	2014.437432	2014.466782	2014.640207	2014.353581	2014.298858	2014.426551	nan	2014.230296	nan	nan	2014.793177	2014.122350	nan	2014.283663	2013.773648	2013.838970	2013.838970	2013.569589	2013.453542	2013.256041	2013.104674	2013.025140	nan	2013.167237	2013.414278	2013.978653	2012.812146	2012.776265	2012.701826	2012.699273	2012.915604	2013.063526	nan	2012.641565	2012.585390	2012.427200	2012.486851	2012.421492	2012.312868	2012.367487	2012.219307	2012.362746	2012.246589	2012.324785	2012.172589	2012.271250	2012.071590	2012.022478	2011.629334
9620000	2014.473883	2014.465547	2014.382690	2014.363541	2014.355328	2014.393375	nan	2014.249266	nan	nan	2014.790165	2014.125970	nan	2014.208568	2013.860131	2013.839012	2013.839012	2013.532023	2013.470350	2013.120173	nan	2013.031692	nan	2013.192713	2013.427711	2013.722849	2012.732382	2012.709718	2012.707433	2012.778742	2012.875409	2012.942493	2012.648069	2012.571728	2012.560129	2012.427293	2012.530667	2012.335596	2012.316875	2012.354738	2012.209273	2012.364347	2012.158011	2011.986121	2012.120599	2012.191855	2011.980125	2012.096151	2011.573561
9640000	2014.505697	2014.478064	2014.405158	2014.249064	2014.304692	2014.396535	nan	2014.318516	nan	2014.093193	2014.726930	2014.269260	nan	2013.985716	2013.878974	2013.782367	2013.782367	2013.559165	2013.435768	2013.236635	2013.117212	2013.075794	2013.050956	2012.983348	2013.365508	2013.780713	2012.815959	2012.629427	2012.737504	2012.693201	2012.898169	2012.941624	nan	2012.651757	2012.561712	2012.342222	2012.411673	2012.482711	2012.372477	2012.242385	2012.272562	2012.328123	2012.161212	2011.953349	2012.070831	2012.358935	2011.963828	2011.837640	2011.577420
9660000	2014.474595	2014.477490	2014.462398	2014.323005	2014.227662	2014.462398	2014.260954	2014.323386	2014.140338	2014.042404	2014.770644	2014.252135	2014.140338	2014.125790	2013.788973	2013.779148	2013.779148	2013.560005	2013.469487	2013.266825	2013.118310	2012.893971	2012.999975	2012.984524	2013.435367	2013.838226	2012.691146	2012.691146	2012.621125	2012.704124	2012.910184	2013.021575	nan	2012.532833	2012.495289	2012.464592	2012.470804	2012.467066	2012.383905	2012.385928	2012.216375	2012.328148	2012.002650	2012.140433	2012.072539	2012.087831	2011.913331	2011.722959	2011.627652
9680000	2014.494140	2014.482372	2014.430787	2014.359144	2014.256333	2014.435551	nan	2014.262632	2014.023445	2014.023445	2014.752196	2014.282170	2014.008268	2013.958029	2013.776224	2013.737788	2013.737788	2013.592558	2013.225103	2013.342222	2013.119166	2012.894929	2013.003074	2012.985441	2013.416513	2013.960263	2012.787665	2012.755463	2012.612990	2012.699943	2012.631548	2012.896972	nan	2012.372757	2012.513765	2012.432847	2012.494330	2012.413120	2012.385095	2012.408090	2012.097357	2012.207076	2012.081211	2012.025696	2012.075728	2012.068600	2011.837005	2011.685160	2011.656951
9700000	2014.508043	2014.509579	2014.402173	2014.411145	2014.243791	2014.402173	nan	2014.220193	2013.984175	2014.014631	2014.770236	2014.192619	2014.007661	2014.123839	2013.820603	2013.727411	2013.727411	2013.592604	2013.436835	2013.417817	nan	2012.897622	2013.014596	2012.950238	2012.950238	2013.973678	2012.815856	2012.635771	nan	2012.749638	2012.603583	2012.579720	2012.643204	2012.362491	2012.485683	2012.454941	2012.523084	2012.448740	2012.220850	2012.420753	2012.126265	2012.196534	2011.947362	2011.910448	2012.089993	2012.353000	2011.831390	2011.793398	2011.627938
9720000	2014.513837	2014.491487	2014.450894	2014.291597	2014.228123	2014.450894	2014.205164	2014.384287	2014.136343	2014.136343	2014.781310	2014.098741	2014.071393	2014.192681	2013.795223	2013.809274	2013.809274	2013.586505	2013.317915	2013.391425	2013.118986	2012.962298	nan	2012.949463	2012.949463	2013.943332	2012.800970	2012.634877	2012.642406	2012.618015	2012.548532	2012.883032	2012.618015	2012.502749	2012.476551	2012.439945	2012.477130	2012.307091	2012.214455	2012.308662	2012.180252	2012.363108	2012.024969	2012.198457	2012.071251	2012.351018	2011.825353	2011.736466	2011.466098
9740000	2014.459876	2014.492410	2014.363681	2014.389364	2014.325756	2014.363681	nan	2014.256251	2014.076262	2014.052522	2014.764756	2014.015617	2014.076262	2014.114133	2013.842317	2013.747579	2013.747579	2013.523172	2013.449541	2013.400151	2013.118462	2013.068503	nan	2012.940798	2012.940798	2013.820179	2012.827388	2012.649481	2012.574142	2012.667122	2012.576132	2013.003017	nan	2012.576341	2012.492138	2012.374556	2012.392195	2012.509357	2012.269520	2012.307543	2012.227127	2012.297945	2011.995419	2012.221628	2012.005209	2012.215180	2011.834868	2011.959640	2011.465115
9760000	2014.562324	2014.413071	2014.363605	2014.350337	2014.338725	2014.361954	nan	2014.256162	2014.160092	2014.099929	2014.773526	2014.065029	2014.153791	2014.284052	2013.949615	2013.641846	2013.601472	2013.585783	2013.436257	2013.138584	2013.118306	2013.083126	nan	2013.066556	2013.379636	2013.809659	2012.796769	2012.790409	2012.597009	2012.670310	2012.708091	2013.019593	nan	2012.638905	2012.538317	2012.376392	2012.481578	2012.455176	2012.316665	2012.336003	2012.392605	2012.342893	2012.192850	2012.250020	2012.017163	2012.152647	2011.937721	2011.829596	2011.500088
9780000	2014.505914	2014.446943	2014.348698	2014.390423	2014.316948	2014.363698	2014.282521	2014.194835	2014.168059	2014.114351	2014.048671	2014.092317	2014.150029	2014.192405	2013.934767	2013.613545	2013.601678	2013.576253	2013.445770	2013.211234	2013.105096	2013.030915	2013.026361	2013.066840	2013.266212	2013.932188	2012.787026	nan	2012.633185	2012.691299	2012.829557	2012.931629	nan	2012.622703	2012.502458	2012.428137	2012.443812	2012.395697	2012.383551	2012.165792	2012.474711	2012.364637	2012.198198	2012.086726	2012.165027	2012.175812	2011.929859	2011.990654	2011.503589
9800000	2014.500908	2014.437628	2014.367616	2014.345021	2014.332708	2014.375899	nan	2014.194405	2014.110020	2014.143850	2014.727031	2014.005591	2014.110894	2013.941730	2013.858003	2013.610479	2013.610479	2013.567675	2013.360955	2013.197183	2013.083257	2013.080378	nan	2013.147085	2013.472668	2013.930665	2012.844661	2012.748978	2012.764552	2012.766362	2012.755005	2012.792934	2012.636937	2012.695324	2012.429996	2012.449000	2012.420892	2012.464355	2012.238999	2012.235404	2012.481224	2012.303088	2012.111439	2012.170160	2012.094395	2012.134160	2011.841930	2011.945340	2011.575175
9820000	2014.542568	2014.496691	2014.374814	2014.342120	2014.317745	2014.364198	nan	2013.964426	2014.137819	2014.130459	2014.767080	2014.099139	2014.137819	2014.238273	2013.866501	2013.617484	2013.583623	2013.580145	2013.474539	2013.072840	2013.104947	2013.079772	nan	2013.192595	2013.298809	2014.049024	2012.825235	2012.748267	2012.784501	2012.652541	2012.818871	2012.928114	nan	2012.671316	2012.528463	2012.438290	2012.313948	2012.395752	2012.302848	2012.085478	2012.290033	2012.314546	2012.168835	2012.052051	2012.035848	2012.035833	2011.843669	2011.928586	2011.702147
9840000	2014.522495	2014.420644	2014.402571	2014.342277	2014.345481	2014.425851	2014.293728	2014.153275	2014.108330	2014.169596	2014.801224	2014.112244	2014.163449	2014.087877	2013.861581	2013.647402	2013.537806	2013.584721	2013.437795	2012.950727	2013.105401	2012.980545	2013.033033	2012.965993	2013.349643	2013.863237	2012.788214	nan	2012.698855	2012.685595	2012.811560	2012.993894	nan	2012.631219	2012.536431	2012.134548	2012.243182	2012.391152	2012.252234	2012.091203	2012.290681	2012.322876	2011.949932	2012.054755	2012.021373	2012.222936	2011.855682	2011.851614	2011.712554
9860000	2014.488672	2014.462899	2014.420902	2014.315472	2014.293720	2014.402766	nan	2014.128526	2014.238414	2014.179059	2014.798547	2014.084131	2014.153540	2014.046650	2013.983691	2013.633792	2013.618451	2013.486647	2013.385942	2012.956208	2013.124641	2013.072469	2013.000499	2012.929167	2013.429651	2013.897152	2012.836675	2012.650458	2012.686887	2012.767929	2012.624140	2012.983284	2012.617471	2012.680963	2012.440429	2012.218354	2012.316472	2012.419199	2012.191513	2012.329906	2012.307152	2012.399573	2012.045768	2011.923573	2012.242967	2011.956780	2011.857374	2011.858174	2011.711716
9880000	2014.539348	2014.480273	2014.420859	2014.392050	2014.300137	2014.308466	nan	2014.128461	2014.204842	2014.152192	2014.797360	2014.165782	2014.184852	2014.119391	2013.863896	2013.648031	2013.648031	2013.579728	2013.416824	2013.238231	2013.124500	2013.033111	nan	2012.929012	2013.375737	2013.701110	2012.812303	2012.520248	2012.635635	2012.779790	2012.649390	2013.043902	2012.623875	2012.669583	2012.447343	2012.261109	2012.261109	2012.402512	2012.287211	2012.642643	2012.195273	2012.433466	2011.920535	2011.970345	2012.121156	2012.189529	2011.711475	2011.903408	2011.758602
9900000	2014.558113	2014.360252	2014.479623	2014.392215	2014.377191	2014.388185	nan	2014.171587	2014.133007	2014.150580	2014.727961	2014.110250	2014.138451	2014.202860	2013.795770	2013.684352	2013.684352	2013.553156	2013.443376	2012.980238	2013.103904	2013.026572	2012.975128	2012.929577	2013.487209	2013.938705	2012.837361	2012.734610	nan	2012.690937	2012.646802	2012.984351	nan	2012.668950	2012.350236	2012.308449	2012.252417	2012.386955	2012.198440	2012.373772	2012.198034	2012.271311	2011.927579	2011.759514	2012.143712	2012.099162	2011.789944	2011.904366	2011.773186
9920000	2014.607948	2014.380955	2014.405466	2014.394681	2014.270717	2014.374040	2014.330222	2014.283977	2014.116717	2014.171382	2014.718208	2014.102381	2014.171382	2014.088297	2013.846469	2013.642598	2013.584296	2013.576838	2013.433334	2013.174281	2013.103816	2013.026480	2013.001692	2012.718126	2013.516861	2013.871209	2012.852891	nan	2012.674613	2012.685349	2012.718187	2012.958601	nan	2012.637736	2012.409354	2012.292835	2012.292835	2012.489098	2012.328631	2012.366396	2012.141019	2012.217612	2011.974490	2012.095058	2012.080394	2012.237037	2011.790468	nan	2011.511240
9940000	2014.518375	2014.422191	2014.377942	2014.330988	2014.334026	2014.410095	nan	2014.304388	2014.152285	2014.241717	2014.039055	2014.081938	2014.202911	2014.190037	2013.805600	2013.634084	2013.574600	2013.582044	2013.409518	2013.195602	nan	2013.068651	2012.985748	2012.734643	2013.437576	2014.049491	2012.793229	nan	2012.666112	2012.799867	2012.718794	2012.939078	2012.668069	2012.678609	2012.371389	2012.592703	2012.305032	2012.384675	nan	2012.416758	2012.190144	2012.291326	2011.822362	2012.008529	2011.969863	2012.117737	2011.680985	2011.893477	2011.688989
9960000	2014.558019	2014.407262	2014.351357	2014.320119	2014.302614	2014.351357	nan	2014.210263	2014.080786	2014.208716	2014.000200	2013.967831	2014.212002	2014.217035	2013.980089	2013.649615	2013.590999	2013.591961	2013.325118	2013.289009	2012.985410	2013.001697	nan	2012.733780	2013.433790	2013.745379	2012.768112	nan	2012.647934	2012.720092	2012.641102	2012.906403	2012.667858	2012.693958	2012.334026	2012.484991	2012.524071	2012.284227	2012.144202	2012.453153	2012.072020	2012.210146	2011.746424	2012.243004	2012.017900	2011.865947	2011.677391	2011.870190	2011.687728
9980000	2014.527651	2014.421842	2014.328575	2014.300348	2014.310672	2014.356494	nan	2014.341999	2014.116053	2014.116053	2014.703550	2013.932575	2014.211929	2014.165025	2013.979565	2013.662942	2013.662942	2013.591238	2013.375240	2013.327291	nan	2013.009184	nan	2012.714795	2013.348772	2013.827389	2012.799428	nan	2012.669791	2012.694983	2012.702069	2013.032692	nan	2012.692529	2012.352110	2012.502240	2012.537186	2012.264452	2011.950242	2012.399765	2011.987500	2012.105426	2011.845483	2012.277321	2011.941012	2012.300564	2011.889519	2011.798380	2011.505296
10000000	2014.542099	2014.406606	2014.371047	2014.300566	2014.266671	2014.371047	2014.305712	2014.343927	2014.097952	2014.084275	2014.741355	2014.001950	2014.233039	2014.178176	2013.928071	2013.684002	2013.551294	2013.556130	2013.369818	2013.262341	2013.065595	2012.963753	2013.060207	2012.704722	2012.704722	2014.048908	2012.815003	nan	nan	2012.678178	2012.527081	2012.811953	nan	2012.650982	2012.464054	2012.527885	2012.527885	2012.220139	2012.204432	2012.390217	2011.984593	2012.030546	2011.989481	nan	2011.932639	2012.356051	2011.735063	2011.852728	2011.392663
10020000	2014.547813	2014.406682	2014.250186	2014.361443	2014.289605	2014.332688	nan	2014.164074	2014.135313	2014.195623	2014.757279	2014.024118	2014.225284	2014.175711	2013.902467	2013.597203	2013.570934	2013.594450	2013.415584	2013.239390	2013.065842	2012.956888	2013.009884	2012.641618	2012.641618	2013.690230	2012.840587	2012.816084	nan	2012.662715	2012.656958	2012.857328	nan	2012.681900	2012.529627	2012.480971	2012.480971	2012.315481	2012.235212	2012.359544	2012.000989	2012.030925	2011.936873	2012.154305	2011.968203	2012.126637	2011.696626	2011.844862	2011.496816
10040000	2014.539447	2014.488712	2014.250219	2014.346070	2014.304667	2014.254776	2014.262460	2014.057495	2014.143960	2014.190133	2014.076605	2014.076605	2014.223850	2014.205247	2013.938601	2013.619950	2013.570997	2013.501860	2013.468692	2013.287062	nan	2012.948471	2012.975853	2012.465277	2012.465277	2014.009193	2012.816182	nan	nan	2012.681992	2012.679715	2012.910897	nan	2012.644578	2012.529737	2012.436951	2012.481083	2012.470809	2012.396482	2012.436377	2012.088481	2012.207056	2012.104408	2012.316423	2011.989411	2012.288790	2011.903425	2011.667463	2011.474837
10060000	2014.510612	2014.485316	2014.216095	2014.344881	2014.269316	2014.233974	nan	2014.006852	2014.212887	2014.207573	2014.814648	2014.031805	2014.092372	2014.082129	2013.944611	2013.565900	2013.403869	2013.585430	2013.388081	2013.304980	2013.131683	2012.980149	2012.972389	2012.674358	2013.306338	2013.795983	2012.828263	2012.763534	2012.619812	2012.660748	2012.520328	2012.931000	nan	2012.683179	2012.478247	2012.515029	2012.515029	2012.458918	nan	2012.360727	2012.153755	2012.261684	2012.174376	2012.105910	2011.977215	2012.245142	2011.911449	2011.682357	2011.412181
10080000	2014.542051	2014.499030	2014.207435	2014.392826	2014.280867	2014.329461	nan	2014.133257	2014.137214	2014.137214	2014.841641	2014.067068	2014.110189	2014.010659	2013.967073	2013.657728	2013.546547	2013.529960	2013.466595	2013.334326	2013.131562	2013.074770	nan	2012.373902	2013.317770	2013.693938	2012.725627	2012.565937	2012.695479	2012.712609	2012.681294	2012.912123	2012.628701	2012.582491	2012.577782	2012.504792	2012.545377	2012.434082	nan	2012.440567	2012.370525	2012.166167	2012.174193	2012.367266	2012.052505	2012.343931	2012.028012	2011.802448	2011.507643
10100000	2014.572447	2014.499212	2014.348058	2014.347638	2014.289614	2014.333474	2014.203101	2014.325935	2014.187700	2014.169257	2014.805326	2014.093776	2014.064423	2014.267129	2013.979430	2013.639302	2013.563706	2013.576335	2013.268985	2013.300362	2013.086987	2012.957622	2012.994744	2012.488051	2013.320163	2013.630649	2012.840253	nan	2012.666312	2012.696607	2012.736847	2012.895581	nan	2012.545871	2012.499957	2012.508758	2012.499234	2012.344973	nan	2012.419133	2012.433404	2012.080183	2012.064533	2012.363894	2011.998656	2012.338259	2011.940575	2011.806701	2011.523612
10120000	2014.508195	2014.434177	2014.315248	2014.380090	2014.369112	2014.323979	2014.292274	2014.325930	2014.154011	2014.154011	2014.782133	2014.205354	2014.136640	2014.205249	2014.010263	2013.639928	2013.628180	2013.585207	2013.412442	2013.305466	2013.113148	2013.099685	nan	2012.475905	2013.062763	2013.998064	2012.812019	2012.724908	2012.667406	2012.682619	2012.720913	2012.866623	nan	2012.624526	2012.520360	2012.501794	2012.450279	2012.282496	2012.253415	2012.305783	2012.344114	2012.377481	2012.154628	2012.258613	2011.933138	2012.162671	2011.917004	2011.844672	2011.556146
10140000	2014.459119	2014.512937	2014.313559	2014.377430	2014.313451	2014.324739	2014.288130	2014.306248	2014.125886	2014.098606	2014.783336	2014.080620	2014.098442	2014.245212	2014.033321	2013.631713	2013.614748	2013.584717	2013.441487	2013.262088	2013.114453	2013.022164	nan	2012.739008	2013.286115	2013.657510	2012.806771	2012.721556	2012.664444	2012.655792	2012.702257	2013.032711	2012.647473	2012.678755	2012.534202	2012.607598	2012.491141	2012.198794	nan	2012.284151	2012.345952	2012.481320	2012.095564	2011.910002	2011.868965	2012.232336	2011.984412	2011.777402	2011.754147
10160000	2014.529766	2014.471875	2014.391513	2014.371842	2014.343337	2014.280630	2014.364037	2014.256913	2014.132732	2014.141377	2014.011242	2014.098415	2014.138396	2014.207042	2013.882107	2013.570437	2013.515692	2013.353795	2013.291529	2013.374916	2013.099802	2013.016562	nan	2012.925735	2013.418346	2013.908369	2012.753493	nan	2012.636086	2012.702103	2012.594166	2012.952265	2012.649003	2012.659179	2012.447718	2012.533599	2012.511091	2012.389668	2012.318687	2012.392076	2012.300777	2012.336608	2012.251103	2011.958327	2012.080025	2012.056899	2011.979153	2011.944564	2011.488327
10180000	2014.558367	2014.486977	2014.335770	2014.360647	2014.255503	2014.278867	2014.356285	2014.326332	2014.077631	2014.173479	2014.152312	2014.241755	2014.089812	2014.162040	2013.824810	2013.571426	2013.482540	2013.589191	2013.444356	2013.214281	2013.045181	2013.095923	nan	2013.055635	2013.400866	2014.100522	2012.758872	nan	2012.625711	2012.655258	2012.610267	2012.990933	nan	2012.626275	2012.571499	2012.584395	2012.461662	2012.335211	2012.294936	2012.364957	2012.226750	2012.392929	2012.193797	2012.129185	nan	2012.285480	2012.011704	2011.977778	2011.765829
10200000	2014.491548	2014.510691	2014.336004	2014.339520	2014.321493	2014.302364	2014.290075	2014.156464	2014.133211	2014.075364	2014.730387	2014.077856	2014.082516	2014.270167	2013.805735	2013.577496	2013.470025	2013.587108	2013.393935	2013.342601	2013.045870	2012.895948	nan	2012.860510	2013.493888	2013.843992	2012.788536	2012.690823	2012.735038	2012.759569	2012.684485	2013.022818	2012.633238	2012.662751	2012.595020	2012.545958	2012.462557	2012.441876	2012.319456	2012.586875	2012.460623	2012.460623	2012.172018	2012.283029	nan	2012.227828	2012.075645	2012.027571	2011.699278
10220000	2014.543932	2014.462677	2014.243434	2014.315072	2014.335466	2014.385854	2014.363778	2014.280237	2014.123916	2014.150421	2014.801256	2014.030719	2014.123916	2014.217390	2013.900345	2013.509703	2013.420598	2013.574959	2013.387918	2013.372742	2013.044964	2012.979856	2013.054826	2012.859518	2013.405247	2013.885058	2012.832955	2012.689753	nan	2012.676193	2012.683412	2012.951809	nan	2012.635533	2012.431084	2012.514575	2012.498786	2012.411539	2012.353199	2012.559145	2012.337242	2012.469255	2012.226609	2012.232400	2012.076730	2012.278804	2011.922132	2011.954005	2011.717901
10240000	2014.550936	2014.369932	2014.334873	2014.394424	2014.359766	2014.337460	nan	2014.280085	2014.171682	2014.081384	2014.778718	2014.207910	2014.171682	2014.207777	2013.998127	2013.603407	2013.439200	2013.576415	2013.431115	2013.283402	2013.017859	2012.951701	nan	2012.859066	2013.230100	2014.014785	2012.826736	2012.729451	2012.708289	2012.714598	2012.756126	2013.038415	2012.679964	2012.674245	2012.493188	2012.478563	2012.503851	2012.488260	nan	2012.525501	2012.230197	2012.467448	2012.192176	2012.223929	2012.181660	2012.072008	2011.952217	2011.937729	2011.604692
10260000	2014.544867	2014.464435	2014.421323	2014.365399	2014.348556	2014.264469	2014.349656	2014.280166	2014.048463	2014.071585	2014.758776	2014.133084	2014.048463	2014.101670	2013.857953	2013.519408	2013.519408	2013.585896	2013.437609	2013.344812	2013.123608	2012.864789	2012.963751	2012.859308	2012.962080	2013.813002	2012.661976	2012.661976	2012.734132	2012.672812	2012.828134	2013.021994	nan	2012.593252	2012.492108	2012.467598	2012.467598	2012.511954	2012.304628	2012.433779	2012.282357	2012.477418	2012.192494	2012.012259	2012.056947	2012.190544	2011.986156	2011.669474	2011.449306
10280000	2014.552432	2014.424231	2014.318538	2014.395078	2014.325378	2014.271501	2014.330741	2014.279574	2014.056239	2014.127031	2014.806030	2014.098340	2014.127031	2014.276576	2013.909025	2013.520194	2013.500276	2013.593925	2013.373704	2013.310984	2013.034467	2012.915589	2012.968658	2012.871550	2013.078656	2013.671516	2012.831094	nan	2012.766433	2012.733696	2012.668992	2012.721143	nan	2012.646253	2012.456714	2012.552260	2012.518834	2012.531251	2012.334558	2012.423644	2012.149154	2012.437232	2012.148315	2012.107281	2012.060005	2012.184207	2011.958978	2011.749819	2011.493815
10300000	2014.487637	2014.398077	2014.316165	2014.336981	2014.406879	2014.193566	2014.314893	2014.248631	2013.975441	2014.052809	2014.767408	2014.116338	2014.052809	2014.237964	2013.973585	2013.596010	2013.520202	2013.581650	2013.199777	2013.361369	2013.005967	2012.917451	2013.015977	2013.712205	2012.908242	2013.975426	2012.725926	nan	nan	2012.739342	2012.721976	2012.716135	nan	2012.667624	2012.630327	2012.531438	2012.496347	2012.501669	nan	2012.446059	2012.283985	2012.368741	2012.309605	2012.019805	2012.088790	2012.099895	2012.012334	2011.652265	2011.475384
10320000	2014.502531	2014.378778	2014.307792	2014.306602	2014.337952	2014.307792	2014.355041	2014.294225	2013.977037	2014.060046	2014.796344	2014.191815	2014.060046	2014.284904	2013.996859	2013.865149	2013.865149	2013.573891	2013.293135	2013.391060	2013.112552	2012.907732	nan	2013.122971	2013.122971	2014.071435	2012.802684	2012.743177	2012.766899	2012.757491	2012.779260	2012.721646	nan	2012.622611	nan	2012.593174	2012.495697	2012.489043	nan	2012.430623	2012.246207	2012.286514	2012.091652	2012.377998	2012.088035	2012.306880	2012.002404	2011.691441	2011.447367
10340000	2014.483755	2014.388619	2014.295604	2014.306672	2014.349639	2014.329381	nan	2014.262373	2014.069792	2013.971935	2014.788254	2014.250426	2014.118501	2014.302684	2013.978542	2013.895245	2013.895245	2013.584082	2013.445919	2013.384070	2013.108650	2013.030980	2013.067506	2012.955694	2013.126104	2014.100781	2012.832507	2012.821373	2012.737406	2012.732488	2012.802252	2012.720343	nan	2012.662262	2012.554441	2012.525594	2012.507987	2012.462196	nan	2012.457216	2012.247557	2012.262702	2012.264166	2012.378135	2012.084017	2012.329491	2012.030527	2011.658327	2011.555713
10360000	2014.600801	2014.434507	2014.300560	2014.349319	2014.362845	2014.296453	2014.222169	2014.263262	2014.051870	2014.067884	2014.188329	2014.200026	2014.055810	2014.049292	2013.844616	2013.631033	2013.613401	2013.539889	2013.318259	2013.241002	2013.109979	2013.096279	nan	2012.958158	2013.321193	2013.762375	2012.802017	nan	2012.761765	2012.756407	2012.771149	2012.737244	nan	2012.674480	nan	2012.532346	2012.532346	2012.474487	nan	2012.469305	2012.252792	2012.357175	2012.247733	2012.363050	2012.157653	2012.331969	2012.063741	2011.759890	2011.559865
10380000	2014.504874	2014.408778	2014.280078	2014.322274	2014.387971	2014.304359	2014.322791	2014.246173	2014.128019	2014.068920	2014.074108	2014.072074	2014.096002	2014.047670	2013.827710	2014.043751	2013.585425	2013.516307	2013.410410	2013.221399	nan	nan	nan	2012.485835	2013.304896	2014.086844	2012.834107	nan	2012.762504	2012.762504	2012.770740	2012.712223	nan	2012.674553	nan	nan	nan	2012.327579	2012.396287	2012.471075	2012.311435	2012.356690	2012.231553	2012.362566	2012.030479	2012.374891	2012.054327	2011.794899	2011.477351
10400000	2014.536588	2014.499240	2014.236791	2014.313778	2014.282405	2014.268278	nan	2014.206590	2014.102582	2014.025065	2014.214278	2014.185987	2014.102582	2014.044120	2013.930076	2014.242912	2013.620199	2013.598637	2013.424927	2013.221294	2013.092658	2013.053478	2013.035355	2012.485686	2013.510073	2013.865589	2012.847812	nan	nan	2012.773317	2012.853135	2012.708665	nan	2012.612945	nan	2012.530923	2012.467545	2012.398389	2012.630960	2012.449725	2012.329030	2012.311276	2012.230317	2012.388232	2011.993388	2012.191873	nan	2011.919790	2011.433671
10420000	2014.544683	2014.483391	2014.261582	2014.259787	2014.368807	2014.294650	2014.363438	2014.299644	2014.058269	2014.067075	2013.841889	2013.939343	2014.030212	2014.178445	2013.931709	2013.669844	2013.669844	2013.571461	2013.479711	2013.253420	2013.092165	2013.040072	nan	2012.509917	2013.308567	2014.094512	2012.838905	nan	2012.749815	2012.737714	2012.852580	2012.728778	nan	2012.665246	nan	2012.671256	2012.471906	2012.436953	nan	2012.438314	2012.165336	2012.215440	2012.229601	nan	2012.052829	2012.164578	nan	2011.908390	2011.524728
10440000	2014.555813	2014.483205	2014.374912	2014.363371	2014.310828	2014.374912	2014.366822	2014.286979	2014.313092	2014.048591	2013.890922	2014.323870	2014.080158	2014.077288	2013.906819	2013.645622	2013.628893	2013.571320	2013.395733	2013.349727	2013.091479	2012.976528	2013.011335	2012.670787	2013.378996	2013.957697	2012.777657	nan	nan	2012.790301	2012.866593	2012.748518	nan	2012.648371	nan	2012.634583	2012.499568	2012.410191	2012.402169	2012.443773	2012.306828	2012.344807	2012.281282	2012.153949	2012.109337	2012.193590	nan	2011.903824	2011.701491
10460000	2014.502374	2014.482702	2014.362717	2014.348352	2014.301915	2014.408737	2014.303243	2014.150269	2014.226115	2013.985889	2014.077039	2014.171205	2014.197503	2014.069776	2013.875170	2013.670826	2013.601128	2013.585383	2013.327738	2013.133950	2013.072976	nan	nan	2012.887310	2013.429171	2013.993244	2012.840651	nan	2012.773170	2012.773170	2013.158230	2013.060591	nan	2012.706866	nan	2012.471101	2012.505854	2012.482099	2012.393324	2012.355693	2012.338697	2012.215295	2012.210564	2012.149797	2011.999867	2012.116632	nan	2011.890340	2011.679383
10480000	2014.538373	2014.437475	2014.315497	2014.410894	2014.295179	2014.446121	2014.248112	2014.129074	2014.226317	2013.982834	2013.952814	2014.036578	2014.035600	2014.159595	2013.864820	2013.644605	2013.607373	2013.547001	2013.328173	2013.326191	2013.128765	2013.053613	nan	2012.759774	2013.450421	2013.808457	2012.868997	2012.805743	2012.774899	2012.740418	2012.793777	2012.726605	nan	2012.699614	nan	2012.659883	2012.577748	2012.501453	2012.394002	2012.354049	2012.388209	2012.196625	2012.248817	2012.113931	2012.048277	2012.326098	2012.025191	2011.926554	2011.829665
10500000	2014.459898	2014.468904	2014.463868	2014.427079	2014.333532	2014.463868	2014.354750	nan	2014.209639	2014.127559	2014.169343	2014.173083	2014.173114	2014.155587	2013.804509	2013.624625	2013.612581	2013.431366	2013.300504	2013.357021	2013.128007	2013.047089	2013.000934	2012.824627	2013.428635	2013.676787	2012.850271	2012.823963	2012.766726	2012.719357	2012.686147	2012.720697	nan	2012.651007	nan	2012.691348	2012.546233	2012.470995	2012.380300	2012.411395	2012.368566	2012.187347	2012.082558	2012.071325	2012.096722	2012.368345	2012.030022	2011.955536	2011.737036
10520000	2014.521800	2014.479944	2014.472679	2014.380385	2014.311746	2014.472679	2014.373690	2014.257700	2014.147655	nan	2014.132010	2014.207955	nan	2014.147418	2013.753841	2013.620976	2013.596170	2013.529017	2013.299712	2013.352538	2013.128670	2013.053847	2013.072114	2013.076618	2013.320896	2013.874236	2012.791624	nan	2012.753159	2012.743622	2012.790487	2012.709768	nan	2012.629709	nan	2012.531853	2012.523757	2012.370699	2012.350058	2012.421825	2012.192190	2012.266531	2012.219542	2012.325266	2012.091864	2012.336971	2012.068650	2011.851284	2011.768026
10540000	2014.499314	2014.510117	2014.449759	2014.332708	2014.343405	2014.449759	2014.363122	2014.256893	nan	nan	2014.148265	2014.312954	nan	2014.278058	2013.913351	2013.567257	2013.619477	2013.584166	2013.482733	2013.274328	2013.126636	2012.954536	2012.949435	2012.964867	2013.307456	2013.942953	2012.803348	2012.653814	2012.757740	2012.767066	2012.598380	2012.991875	2012.634426	2012.698393	2012.585365	2012.596639	2012.477764	2012.448163	nan	2012.505063	2012.277859	2012.401519	2012.287266	2012.406297	2012.163834	2012.249607	2012.009184	2011.844180	2011.871598
10560000	2014.531388	2014.478967	2014.407867	2014.319537	2014.290732	2014.374398	2014.367966	2014.281467	nan	2014.220508	2014.195731	2014.319184	nan	2013.967753	2013.922084	2013.954891	2013.842068	2013.479925	2013.405091	2013.391358	nan	2013.098777	2012.966996	2013.329587	2013.521660	2013.891390	2012.874056	2012.658521	2012.760813	2012.774529	2012.605705	2013.021047	2012.627252	2012.696422	2012.568771	2012.484279	2012.484279	2012.440426	nan	2012.522242	2012.268771	2012.155947	2012.177047	2012.374636	2012.071539	2012.192447	2012.018114	2011.820061	2011.850502
10580000	2014.513868	2014.509655	2014.440816	2014.293031	2014.350981	2014.406702	nan	2014.311254	2014.244055	2014.244055	2014.257473	2014.266072	2014.146380	2014.010203	2013.897424	2013.889877	2013.889877	2013.580692	2013.058457	2013.186185	2013.128575	2013.094632	nan	2013.329494	2013.005855	2014.079331	2012.813629	2012.641674	nan	2012.722257	2012.525439	2012.940821	2012.644839	2012.599548	2012.630258	2012.556275	2012.524086	2012.434254	nan	2012.515517	2012.181881	2012.265574	2012.166103	2012.252790	2011.973391	2012.322630	2011.975101	2011.839172	2011.681460
10600000	2014.449897	2014.490631	2014.448076	2014.345753	2014.275729	2014.404598	nan	2014.274638	2014.248982	2014.301476	2014.289606	2014.335677	2014.142017	2014.256208	2013.902387	2013.641538	2013.640540	2013.499617	2013.234351	2013.406812	2013.130285	2013.064601	nan	2013.329343	2013.505867	2014.098539	2012.800127	nan	2012.778051	2012.741110	2012.522621	2013.002601	2012.649043	2012.664284	2012.562823	2012.685650	2012.538807	2012.400599	nan	2012.457961	2012.235375	2012.328201	2012.165847	2012.252541	2012.037917	2012.174343	2011.985890	2012.150516	2011.830149
10620000	2014.434353	2014.508096	2014.449994	2014.388670	2014.319110	2014.421148	nan	2014.307570	2014.247755	2014.199416	2014.179653	2014.241291	2014.065967	2014.104843	2013.777424	2013.708038	2013.708038	2013.557353	2013.239210	2013.324944	2012.991809	2013.054438	2013.000760	2013.007475	2013.007475	2013.947801	2012.810190	nan	2012.762358	2012.678572	2012.532944	2012.839920	2012.577628	2012.666504	2012.565371	2012.551090	2012.534035	2012.426737	2012.256912	2012.470524	2012.335377	2012.109042	2012.104351	2012.395747	2011.984323	2012.373096	2012.071057	2011.890547	2011.798016
10640000	2014.542310	2014.510258	2014.453927	2014.370179	2014.321556	2014.412953	nan	2014.329578	2014.189440	2014.189194	2014.112784	2014.117496	2013.966488	2014.126746	2013.792656	2013.711779	2013.711779	2013.599745	2013.492206	2013.306245	2012.937918	2013.013579	2012.950626	2012.987414	2013.121426	2013.841518	2012.823543	nan	2012.790762	2012.735615	2012.611322	2012.995188	2012.608466	2012.673216	2012.545577	2012.623068	2012.509319	2012.422381	2012.298901	2012.494307	2012.514468	2012.339526	2012.146094	2012.393775	2012.029282	2012.162305	2012.034157	2011.901060	2011.746525
10660000	2014.532126	2014.520386	2014.453951	2014.389736	2014.360863	2014.430762	nan	2014.294606	2014.189475	2014.189475	2014.082345	2014.082345	2014.186641	2014.286216	2013.914120	2013.581639	2013.581639	2013.491039	2013.317388	2013.336279	2013.056561	2013.072016	2012.913698	2012.987500	2012.987500	2013.806479	2012.834811	nan	2012.784064	2012.772091	2012.657828	2013.022923	2012.644462	2012.706266	2012.579804	2012.495041	2012.495041	2012.470926	2012.439461	2012.544327	2012.483368	2012.384185	2012.312262	2012.327985	2012.171023	2012.209914	2012.028382	2012.000776	2011.750665
10680000	2014.463710	2014.433069	2014.405006	2014.400806	2014.333596	2014.430349	2014.314726	2014.172163	2014.150443	2014.150443	2014.145288	2014.145288	2014.143433	2014.191740	2013.963747	2013.484632	2013.518398	2013.492484	2013.413026	2013.029289	2012.989938	2013.040117	nan	2013.066578	2013.445052	2013.874509	2012.826852	2012.769284	2012.774681	2012.795384	2012.506719	2012.985954	2012.668464	2012.594633	2012.533390	2012.463899	2012.471744	2012.467370	2012.397566	2012.655355	2012.471056	2012.414689	2012.366968	2012.096960	2012.218406	2012.374697	2012.045345	2011.831384	2011.748305
10700000	2014.493301	2014.460474	2014.370474	2014.392681	2014.343574	2014.278837	2014.326418	2014.252838	2014.102779	2014.182096	2014.109603	2014.109603	2014.157660	2014.008145	2013.955653	2013.518331	2013.499871	2013.555671	2013.462222	2013.161806	2013.117002	2013.040029	nan	2013.066492	2013.458002	2014.103936	2012.742660	2012.728833	2012.756128	2012.715103	2012.889440	2013.041555	2012.660424	2012.633392	2012.588065	2012.487943	2012.449988	2012.469971	2012.430794	2012.738593	2012.532175	2012.365834	2012.260404	2012.104147	2012.218281	2012.256036	2012.021259	2011.862252	2011.707617
10720000	2014.547732	2014.428592	2014.360872	2014.417033	2014.348607	2014.360872	2014.335038	2014.231285	2014.172754	2014.199169	2014.098729	2014.109132	2014.149003	2014.102453	2013.905782	2013.555580	2013.553517	2013.586996	2013.424930	2013.228679	2013.116007	2013.117723	nan	2013.065470	2013.193352	2013.760056	2012.826334	nan	2012.771078	2012.802348	2012.799119	2012.964518	2012.636062	2012.660228	2012.579093	2012.473784	2012.453086	2012.497374	2012.466788	2012.696876	2012.373491	2012.413095	2012.203193	2012.018418	2012.217005	2012.232489	2012.034962	2011.836692	2011.669411
10740000	2014.550218	2014.466842	2014.360242	2014.410156	2014.330485	2014.281500	2014.299712	2014.268424	2014.255788	2014.217741	2014.143850	2014.144353	2014.180251	2014.181561	2013.804803	2013.448704	2013.503266	2013.595907	2013.464653	2013.156878	2013.114151	2013.120690	nan	2012.875527	2013.490245	2013.633695	2012.785165	2012.724524	2012.750969	2012.688939	2012.802435	2012.968401	2012.679281	2012.695461	2012.610578	2012.552949	2012.442394	2012.502399	2012.386360	2012.635637	2012.366561	2012.399659	2012.211736	2012.175610	2012.145468	2012.341701	2012.023353	2011.795744	2011.581696
10760000	2014.575718	2014.441926	2014.359910	2014.411144	2014.352925	2014.277573	2014.317593	2014.260798	2014.189335	2014.205979	2014.209824	2014.209824	2014.247074	2014.171045	2013.993308	2013.411440	2013.413463	2013.579120	2013.431275	2013.367566	2013.113171	nan	nan	2012.874423	2013.478390	2013.960942	2012.772304	nan	2012.793027	2012.753165	2012.722884	2013.002140	2012.655760	2012.630941	2012.615079	2012.495851	2012.476000	2012.447360	2012.324443	2012.690841	2012.367724	2012.415127	2012.323965	2012.158566	2011.960233	2012.168966	nan	2011.893876	2011.757231
10780000	2014.509024	2014.449036	2014.308231	2014.354025	2014.353397	2014.288334	2014.359146	2014.223346	2014.153901	2014.331488	2014.233127	2014.233127	2014.202962	2014.289835	nan	2013.470504	2013.412599	2013.577558	2013.359610	2013.292026	2013.114549	nan	2013.084530	2013.105980	2013.541721	2013.772295	2012.771754	2012.685814	2012.779145	2012.764509	2012.808982	2012.996812	2012.659193	2012.462726	2012.636235	2012.465296	2012.465296	2012.530773	2012.326397	2012.503811	2012.363527	2012.415064	2012.258880	2012.197378	2011.999527	2012.103868	nan	2011.937415	2011.794243
10800000	2014.498713	2014.449052	2014.375739	2014.410868	2014.349507	2014.316176	nan	2014.223368	2014.089166	2014.168283	2014.228736	2014.228736	2014.100068	2014.111352	2014.035148	2013.613568	2013.613568	2013.545095	2013.481929	2013.293599	2013.114603	nan	2013.048367	2012.969568	2013.461425	2013.976428	2012.647329	2012.647329	2012.760491	2012.747024	2012.743235	2012.888222	2012.597400	2012.450449	2012.492817	2012.666794	2012.417726	2012.453693	2012.331044	2012.586957	2012.423987	2012.408941	2012.274846	2012.236539	2012.095422	2012.137346	nan	2011.981074	2011.726594
10820000	2014.479252	2014.449762	2014.438785	2014.370478	2014.394819	2014.352416	nan	2014.333700	2014.087815	2014.171973	2014.149548	2014.158627	2014.156011	2014.113217	2014.036298	2014.079820	2013.832596	2013.557181	2013.505205	2013.183060	2013.083937	nan	2013.044633	2012.690034	2013.536543	2013.717718	2012.719549	2012.717088	2012.753643	2012.669948	2012.776315	2012.929352	2012.596984	2012.456718	2012.543613	2012.612295	2012.406441	2012.550186	2012.359827	2012.436374	2012.388613	2012.436121	2012.265229	2012.040003	2012.151510	2012.197874	nan	2012.020821	2011.730809
10840000	2014.559242	2014.450104	2014.398192	2014.370975	2014.362684	2014.346610	nan	2014.291869	2014.031850	2014.206820	2014.170920	2014.301372	2014.239393	2014.094066	2013.961734	2013.566706	2013.566706	2013.538360	2013.454329	2013.034433	2013.099883	nan	2013.043326	2012.934715	2012.956228	2013.706150	2012.768993	2012.747140	2012.679910	2012.711903	2012.884016	2012.983978	2012.588343	2012.652898	2012.496607	2012.623547	2012.407547	2012.391791	2012.364258	2012.381877	2012.345619	2012.354209	2012.207534	2012.020838	2012.186784	2012.338141	2012.030664	2012.062945	2011.869768
10860000	2014.470053	2014.432998	2014.366653	2014.389965	2014.381584	2014.308284	2014.275951	2014.235661	2014.067486	2014.168220	2014.121169	2014.280630	2014.168220	2014.127164	2013.879368	2013.581902	2013.524799	2013.566425	2013.362140	2013.293927	nan	nan	nan	2012.849374	2013.515534	2013.912331	2012.858510	2012.661007	2012.700642	2012.763979	2012.906702	2013.024385	2012.591821	2012.698608	2012.565211	2012.585878	2012.442887	2012.428667	2012.410952	2012.381192	2012.494329	2012.366804	2012.222526	2012.284917	2012.135030	2012.156535	2011.981750	2012.066910	2011.856879
10880000	2014.580693	2014.376964	2014.450367	2014.367842	2014.312609	2014.245148	2014.295024	2014.215896	2014.118315	2014.124629	2014.158146	2014.216263	2014.177407	2014.140797	2013.803426	2013.573482	2013.549818	2013.573077	2013.335167	2013.264210	2013.129709	2013.078995	nan	2013.012657	2013.486214	2014.031519	2012.871542	2012.752482	2012.713766	2012.749322	2012.779426	2012.971085	2012.629725	2012.466228	2012.532294	2012.593791	2012.473407	2012.411004	2012.289362	2012.395551	2012.381798	2012.389060	2012.180909	2012.229641	2012.238650	2012.174580	2011.972043	2012.188516	2011.856597
10900000	2014.504476	2014.472707	2014.449193	2014.342299	2014.306461	2014.306404	nan	2014.322044	2014.262209	2014.099871	2014.180302	2014.127051	2014.231220	2014.225204	2013.829895	2013.600625	2013.545837	2013.585199	2013.282745	2013.290493	2013.042038	2013.077766	2013.042041	2013.110530	2013.291435	2013.999847	2012.765475	nan	2012.736385	2012.765351	2012.620567	2013.023102	2012.622858	2012.641991	2012.561350	2012.557593	2012.466308	2012.400190	2012.274148	2012.408491	2012.233201	2012.385953	2012.157409	2012.252213	2012.211061	2012.262982	nan	2012.151371	nan
10920000	2014.603490	2014.351593	2014.449181	2014.335695	2014.279655	2014.340107	2014.367977	2014.370476	2014.284294	2014.174107	2014.152901	2014.159957	2014.204984	2014.266714	2013.865194	2013.591863	2013.544393	2013.586636	2013.310597	2013.243288	2013.100514	2013.130882	2013.051704	2013.113203	2013.472423	2013.986431	2012.773033	2012.701605	nan	2012.768060	2013.439762	2012.968127	2012.624940	2012.596139	2012.449027	2012.565033	2012.514717	2012.381106	2012.437527	2012.444998	2012.245681	2012.313769	2012.222564	2012.116303	2012.205733	2012.143416	nan	2012.107980	2011.810819
10940000	2014.564500	2014.412848	2014.462650	2014.421616	2014.410640	2014.366091	2014.374739	2014.275265	2014.234342	2014.167669	2014.150641	2014.195975	2014.212758	2014.114178	2013.851153	2013.495585	2013.605317	2013.463728	2013.370141	2013.200108	2013.100878	2013.078023	nan	2013.113565	2013.113565	2013.761012	2012.730448	nan	nan	2012.763004	2012.594190	2012.890388	2012.607175	2012.674402	2012.518166	2012.545176	2012.483688	2012.486441	2012.410654	2012.361991	2012.265181	2012.394635	2012.249327	2012.034594	2012.147214	2012.356563	2012.098450	2012.109221	2011.907846
10960000	2014.544858	2014.320950	2014.448357	2014.408304	2014.383325	2014.399605	2014.371617	2014.093386	2014.248628	2014.092777	2014.064510	2014.138525	2014.216086	2014.271412	2013.948130	2013.573489	2013.573489	2013.582764	2013.366683	2013.313512	2013.036911	2013.067223	2013.014083	2013.113778	2013.381127	2013.672430	2012.824928	2012.713857	nan	2012.805291	2012.580008	2012.945134	2012.610486	2012.654737	2012.457813	2012.524552	2012.518257	2012.468342	2012.334553	2012.559590	2012.422102	2012.339212	2012.271979	2012.048380	2012.172501	2012.337635	2012.065112	2012.276674	2011.900380
10980000	2014.491465	2014.321008	2014.450862	2014.368370	2014.394215	2014.370252	2014.319724	2014.207608	2014.209542	2014.242242	2014.715619	2014.103600	2014.242242	2014.114353	2013.888542	2013.537311	2013.487895	2013.588398	2013.518065	2013.216038	2013.037077	2012.897045	2013.043985	2013.175962	2013.175962	2013.768004	2012.832863	2012.809178	nan	2012.761057	2012.595158	2012.888802	2012.582558	2012.690823	2012.470432	2012.488974	2012.465867	2012.524798	2012.409371	2012.425631	2012.445148	2012.339436	2012.275015	2012.260535	2012.048609	2012.217268	2012.065359	2011.999281	2011.921239
11000000	2014.470857	2014.387676	2014.374512	2014.375920	2014.427825	2014.293176	2014.288264	2014.316110	2014.248958	2014.162224	2014.770172	2014.203039	2014.197053	2014.081805	2013.914549	2013.604802	2013.546934	2013.598454	2013.291866	2013.231037	2013.107000	2012.934675	2012.975562	2013.170377	2013.170377	2014.027297	2012.833110	nan	2012.758304	2012.763861	2012.553388	2013.025457	2012.659920	2012.672322	2012.577641	2012.441456	2012.476270	2012.506524	2012.409658	2012.406967	2012.538044	2012.498325	2012.289054	2012.271789	2012.080862	2012.112047	2012.040335	2011.974589	2011.925049
11020000	2014.512278	2014.387561	2014.403365	2014.349402	2014.381477	2014.306928	2014.273534	2014.327260	2014.243631	2014.095786	2014.765286	2014.252382	2014.287852	2013.960680	2013.859156	2013.629349	2013.525187	2013.596015	2013.455417	2013.179900	2013.072842	2012.959812	2013.025531	2013.221028	2013.503281	2014.032875	2012.870682	2012.841623	2012.747145	2012.777899	2012.593938	2012.953371	2012.636003	2012.711850	2012.568683	2012.464844	2012.483528	2012.462934	2012.297954	2012.443070	2012.586018	2012.471740	2012.209764	2012.232342	2012.100129	2012.361177	2012.060238	2012.043539	2011.876343
11040000	2014.543954	2014.414747	2014.392173	2014.339980	2014.419570	2014.213671	nan	2014.319163	2014.148981	2014.130606	2014.793597	2014.183744	2014.122326	2014.060354	2013.924998	2013.805995	2013.805995	2013.584095	2013.431657	2013.247794	2013.070735	2013.130550	2013.050825	2013.145982	2013.543815	2013.983168	2012.849912	2012.786935	2012.749670	2012.803794	2012.691163	2012.894052	2012.654615	2012.686881	2012.588374	2012.492856	2012.415110	2012.488233	2012.333763	2012.440274	2012.586386	2012.503638	2012.176587	2012.229316	2012.115115	2012.319123	2012.036576	2012.040306	2011.628224
11060000	2014.560696	2014.414209	2014.391614	2014.387845	2014.394909	2014.329186	2014.368497	2014.219709	2014.251641	2014.142440	2014.763192	2014.147056	2014.134193	2014.087683	2013.878639	2014.055531	2014.055531	2013.570968	2013.455420	2013.203035	2013.068961	2013.093782	2013.023787	2013.144277	2013.376756	2013.739260	2012.788897	2012.716991	2012.688120	2012.800971	2012.861335	2013.042756	2012.629082	2012.618850	2012.519692	2012.536500	2012.389848	2012.456185	2012.391638	2012.525924	2012.329706	2012.521660	2012.288180	2012.139273	2012.187277	2012.314408	nan	2012.068573	2011.623950
11080000	2014.503520	2014.541119	2014.423424	2014.369377	2014.383059	2014.434790	2014.356780	2014.094494	2014.233552	nan	2014.800953	2014.021568	nan	2014.157525	2013.798094	2013.926550	2013.926550	2013.590349	2013.374327	2013.205573	2013.085711	2013.138929	2013.064012	2014.108762	2013.384600	2013.873608	2012.716302	2012.716302	2012.716552	2012.787503	2012.664548	2013.026648	2012.637907	2012.669575	2012.590575	2012.538447	2012.477502	2012.512638	2012.377629	2012.515420	2012.325097	2012.551082	2012.287361	2012.153311	2012.284471	2012.259402	nan	2011.928845	2011.571856
11100000	2014.516558	2014.481622	2014.413990	2014.379441	2014.407189	2014.472264	nan	2014.248750	2014.262899	2014.145470	2014.800415	2014.229938	2014.052366	2014.189458	2013.835835	2013.860116	2013.860116	2013.587968	2013.354887	2013.228511	2013.094183	nan	2013.026791	2014.109592	2013.471439	2014.065382	2012.737819	2012.737819	nan	2012.780099	2012.706442	2013.027828	2012.623271	2012.657410	2012.562540	2012.580178	2012.496958	2012.435629	2012.380073	2012.399636	2012.383516	2012.457016	2012.305228	2012.141705	2012.197962	2012.319281	2012.072004	2011.936236	2011.594192
11120000	2014.477677	2014.462528	2014.486665	2014.376820	2014.364095	2014.406802	2014.330749	nan	2014.238652	2014.029725	2014.777751	2014.172993	2014.241959	2014.217076	2013.927616	2013.886930	2013.886930	2013.573987	2013.166556	2013.280275	2013.058732	2013.072577	nan	2012.978492	2013.304390	2013.934078	2012.809117	2012.665905	2012.742312	2012.756263	2012.677667	2012.962986	2012.622736	2012.668672	2012.535666	2012.506255	2012.446639	2012.486093	2012.483409	2012.327618	2012.368560	2012.454581	2012.249683	2012.046791	2012.213231	2012.381805	2012.062250	2012.089388	2011.733694
11140000	2014.530031	2014.406784	2014.547997	2014.415537	2014.365631	2014.433721	2014.325078	2014.257271	2014.241799	2014.046450	2014.844751	2014.128955	2014.241799	2014.156296	2013.958608	2014.267918	nan	2013.573261	2013.311700	2013.299757	2013.088084	2013.020345	nan	2012.852384	2013.378268	2014.117671	2012.831829	2012.589499	2012.725029	2012.678767	2012.616958	2012.918484	2012.598250	2012.627196	2012.535120	2012.557357	2012.500347	2012.397770	2012.334865	2012.340765	2012.399205	2012.303542	2012.135135	2012.192708	2012.212644	2012.311039	2012.049774	2012.095144	2011.753819
11160000	2014.523556	2014.453572	2014.569313	2014.410642	2014.294473	2014.410579	2014.324770	2014.231851	2014.245447	2014.134185	2014.844178	2014.117083	2014.214514	2014.077433	2014.004777	2013.874493	2013.874493	2013.580892	2013.267491	2013.303134	2013.002111	2013.015594	2012.907319	2012.795823	2012.795823	2014.023788	2012.822444	2012.655000	2012.744995	2012.779464	2012.476404	2012.942073	2012.618457	2012.678764	2012.537034	2012.435880	2012.435880	2012.491859	2012.454132	2012.345111	2012.421488	2012.346494	2012.229864	2012.087993	2012.214532	2012.257161	2012.005610	2012.176924	2011.731224
11180000	2014.517856	2014.403194	2014.602389	2014.410622	2014.316915	2014.452308	2014.308268	2014.300773	2014.245238	2014.221222	2014.798178	2014.092229	2014.245238	2014.248673	2013.829513	2013.870015	2013.870015	2013.597058	2013.296591	2013.409539	2013.101908	2012.980283	nan	2013.857174	2013.239967	2013.943009	2012.834765	2012.761110	2012.788840	2012.781591	2012.625532	2012.885214	2012.639810	2012.695267	2012.541338	2012.421541	2012.482392	2012.432511	nan	2012.312551	2012.380857	2012.336541	2012.353486	2012.032176	2012.230564	2012.257422	2012.015907	2012.136557	2011.674477
11200000	2014.507940	2014.447246	2014.600387	2014.371840	2014.341905	2014.452252	nan	2014.319082	2014.213405	2014.190070	2014.858259	2014.163570	2014.130151	2014.113988	2013.833391	2013.751564	2013.751564	2013.579202	2013.242510	2013.253181	2013.103039	2012.981723	nan	2014.150198	2013.456478	2014.048847	2012.835244	nan	2012.759569	2012.744937	2012.618097	2012.966036	2012.652139	2012.685303	2012.616374	2012.519225	2012.519225	2012.424253	nan	2012.365736	2012.253275	2012.335314	2012.242495	2012.159247	2012.239354	2012.394008	2012.023843	2012.172214	2011.626990
11220000	2014.468624	2014.396696	2014.562914	2014.416465	2014.349925	2014.443259	2014.290891	2014.322113	2014.201185	2014.201207	2014.846633	2014.090287	2014.175225	2014.206700	2013.815474	2013.892109	2013.892109	2013.567957	2013.102512	2013.256773	nan	2012.935462	2012.972876	2012.597497	2013.328653	2013.924508	2012.827034	nan	2012.759286	2012.702136	2012.558763	2012.970965	2012.643533	2012.694141	2012.608868	2012.434176	2012.431153	2012.413719	2012.467500	2012.366072	2012.376889	2012.434763	2012.204347	2012.246656	2012.217730	2012.279367	2012.065496	2012.066332	2011.740860
11240000	2014.449125	2014.396465	2014.356786	2014.378097	2014.371891	2014.452795	nan	nan	2014.197058	2014.150783	2014.812757	2014.173830	2014.101772	2014.260524	2013.862329	2013.771003	2013.771003	2013.561406	2013.319705	2013.288477	nan	2013.011157	2012.975181	2013.027200	2013.475753	2013.664183	2012.820048	nan	2012.736494	2012.735003	2012.554299	2012.932493	2012.671289	2012.689098	2012.637959	2012.441235	2012.396672	2012.547865	2012.379253	2012.387815	2012.334361	2012.436685	2012.302368	2012.285074	2012.015570	2012.390252	2012.019608	2011.912903	2011.843541
11260000	2014.484903	2014.450091	2014.266203	2014.383094	2014.370344	2014.429419	2014.333885	2014.212397	2014.211376	2014.120514	2014.773630	2014.189281	2014.123398	2014.121848	2013.855707	2013.794582	2013.794582	2013.562477	2013.217043	2013.254368	2013.055036	2012.958440	2012.995439	2013.200210	2013.399393	2013.687463	2012.808246	nan	2012.745449	2012.739968	2012.558743	2012.923538	2012.658010	2012.670775	2012.596704	2012.458284	2012.461585	2012.404052	nan	2012.336773	2012.366268	2012.381462	nan	2012.304891	2012.034478	2012.169955	nan	2011.984472	2011.684881
11280000	2014.495547	2014.449640	2014.345948	2014.369720	2014.377012	2014.402013	nan	2014.203941	2014.139503	2014.139503	2014.687512	2014.217508	2014.149905	2014.286298	2013.830888	2013.655575	2013.655575	2013.583343	2013.388295	2013.166313	nan	2012.956767	2012.997972	2013.198735	2013.469577	2013.745291	2012.824953	nan	2012.734786	2012.723480	2012.390658	2012.953196	2012.674437	2012.684024	2012.627765	2012.408749	2012.444706	2012.421997	nan	2012.351925	2012.283761	2012.374237	2012.495343	2012.285223	2012.044421	2012.196238	nan	2011.926880	nan
11300000	2014.519682	2014.427167	2014.316736	2014.344294	2014.355942	2014.316736	2014.302574	2014.232341	2014.212558	2014.136522	2014.710981	2014.184740	2014.212558	2014.232729	2013.841266	2013.806033	2013.806033	2013.583708	2013.395933	2013.155408	2013.092239	2013.004831	2012.994765	2012.907445	2013.483007	2013.757588	2012.822470	nan	nan	2012.757012	2012.460270	2012.956680	2012.655567	2012.672258	2012.600788	2012.459589	2012.459589	2012.479134	nan	2012.363959	2012.300120	2012.345988	2012.339031	2012.115524	2012.115378	2012.222311	nan	2012.032594	2011.724624
11320000	2014.430261	2014.364399	2014.432085	2014.294370	2014.275203	2014.302725	nan	2014.261873	2014.130180	2014.154183	2014.051752	2014.215549	2014.154183	2014.218446	2014.011457	2013.732103	2013.732103	2013.573763	2013.174360	2013.289571	2013.099446	2012.944088	nan	2012.879597	2013.392357	2013.876063	2012.828468	2012.790720	2012.791676	2012.757109	2012.512142	2012.985893	2012.592444	2012.677681	2012.465110	2012.437433	2012.448255	2012.523467	nan	2012.381871	2012.402973	2012.360462	2012.340008	2012.113572	2012.078188	2012.193275	nan	2012.033344	2011.694475
11340000	2014.443178	2014.505850	2014.349840	2014.306379	2014.299919	2014.449634	nan	2014.261589	nan	2014.190624	2014.016883	2014.200046	nan	2014.192088	2013.748598	2013.724697	2013.724697	2013.568103	2013.276547	2013.251248	2012.995562	2012.953588	nan	2012.878782	2013.388522	2013.818488	2012.775820	2012.724415	2012.772045	2012.766966	2012.511186	2012.717463	nan	2012.702909	2012.495465	2012.487281	2012.499350	2012.491422	nan	2012.693531	2012.392035	2012.299385	2012.338986	2012.073768	2012.078156	2012.282233	nan	2012.023502	2011.689178
11360000	2014.472417	2014.505085	2014.435119	2014.354913	2014.271080	2014.214111	2014.288144	2014.182798	2014.193318	2014.165045	2013.949123	2014.159905	2014.193318	2014.267367	2013.761829	nan	nan	2013.417064	2013.300330	2013.296312	2012.992458	2012.898491	nan	2012.834175	2012.961542	2014.020441	2012.810307	2012.734668	2012.763634	2012.758091	2012.475565	2012.727956	nan	2012.598842	2012.451854	2012.496156	2012.509762	2012.397290	nan	2012.504345	2012.416895	2012.208112	2012.334864	2012.369071	2012.070706	2012.278023	nan	2011.880354	2011.703065
11380000	2014.570799	2014.425891	2014.487872	2014.328650	2014.369141	2014.397868	nan	2014.198582	2014.164526	nan	2013.985300	2014.305188	nan	2014.272432	2013.861627	2013.783117	2013.783117	2013.594174	2013.412638	2013.257341	2013.116653	nan	2013.069627	2012.803480	2013.364236	2013.870004	2012.788115	2012.593350	2012.773097	2012.761031	2012.568827	2012.739540	nan	2012.606173	2012.626372	2012.519131	2012.519131	2012.493883	nan	2012.455503	2012.208040	2012.447288	2012.196531	2012.244753	2012.127860	2012.139389	nan	2011.859606	2011.695026
11400000	2014.461466	2014.472849	2014.494231	2014.337930	2014.384003	2014.324281	nan	2014.190701	2014.171122	2014.190594	2014.013625	2014.059559	2014.174658	2014.273731	2013.873171	2013.742846	2013.742846	2013.592809	2013.457641	2013.247392	2013.114600	2012.938333	nan	2013.108616	2013.225298	2014.022709	2012.746066	2012.744894	2012.770194	2012.707537	2012.398826	2012.694378	nan	2012.644186	nan	2012.476279	2012.481485	2012.485014	nan	2012.338657	2012.323970	2012.401931	2012.399340	2012.265469	2012.068073	2012.176723	nan	2011.836751	2011.712203
11420000	2014.507090	2014.586188	2014.494484	2014.406546	2014.384310	2014.253193	nan	2014.194130	2014.153356	2014.211452	2014.019108	2013.879945	2014.201775	2014.210449	2013.791163	2013.813105	2013.813105	2013.566817	2013.379916	2013.174797	2013.117426	2012.907156	nan	2014.196212	2013.034457	2014.095575	2012.836648	2012.793533	2012.741867	2012.725506	2012.605743	2012.704184	nan	2012.661512	2012.602686	2012.442818	2012.475849	2012.527376	nan	2012.297829	2012.325305	2012.346309	nan	2012.097428	2012.069873	2012.160988	nan	2011.805243	2011.558423
11440000	2014.459289	2014.468737	2014.492901	2014.363716	2014.384695	2014.309174	nan	2014.283170	2014.153886	2014.216006	2013.985848	2013.985848	2014.145378	2014.225153	2013.780298	2013.867395	2013.867395	2013.597596	2013.331098	2013.170350	2013.118604	2012.926221	nan	2013.030340	2013.444516	2013.883351	2012.751164	2012.751164	2012.751023	2012.738871	2012.798622	2012.701345	nan	2012.692392	nan	2012.452922	2012.452922	2012.487196	nan	2012.109294	2012.543258	2012.624761	2012.389298	2012.066472	2012.127308	2012.147599	nan	2011.912567	2011.650532
11460000	2014.475747	2014.438632	2014.466989	2014.258085	2014.335209	2014.313744	nan	2014.264352	2014.173024	2014.188705	2013.946624	2013.946624	2014.261337	2014.248720	2013.876150	2014.062337	2014.062337	2013.583701	2013.432377	2012.934484	2013.120400	2013.044527	2013.010360	2012.836852	2013.512626	2014.021430	2012.681894	2012.681894	2012.736321	2012.729329	2012.667254	2012.716994	nan	2012.685108	2012.617069	2012.402479	2012.465615	2012.548856	2012.492329	2012.281971	2012.521981	2012.563609	2012.306197	2012.070174	2012.196764	2012.040461	nan	2012.044861	2011.658421
11480000	2014.525658	2014.456647	2014.539190	2014.305725	2014.335643	2014.437269	2014.242646	2014.301977	2014.197852	2014.123338	2013.912554	2013.912554	2014.205311	2014.209372	2013.897356	2014.239652	2014.080575	2013.586285	2013.361164	2013.110989	2013.129931	2012.996984	2013.018480	2012.734789	2013.546829	2013.845792	2012.836973	2012.810846	2012.732601	2012.718873	2012.651030	2012.667285	nan	2012.688290	2012.577479	2012.420734	2012.370057	2012.501229	2012.462678	2012.200883	2012.562596	2012.469688	2012.398231	2012.050682	2012.179957	2012.288864	2011.912146	2012.054204	2011.772952
11500000	2014.500628	2014.440296	2014.534683	2014.390787	2014.359456	2014.415592	2014.205524	2014.304740	2014.079275	2014.055456	2014.004686	2014.069406	2014.102213	2014.158983	2013.936344	2014.257975	nan	2013.414090	2013.355354	2013.168542	nan	2012.870021	2013.068563	2012.587270	2013.389049	2013.877316	2012.805465	2012.771645	2012.748130	2012.723723	2012.491975	2012.708461	nan	2012.692443	nan	2012.389754	2012.370052	2012.473590	nan	2012.288482	2012.492854	2012.410857	2012.171084	2011.943018	2012.194920	2012.238120	2011.924141	2012.020682	2011.885931
11520000	2014.522836	2014.425670	2014.434523	2014.369720	2014.394440	2014.387880	2014.275415	2014.314242	2014.241568	2014.102702	2013.904547	2013.898132	2014.117407	2014.224022	2013.921325	nan	nan	2013.595390	2013.403906	2013.197321	2013.081415	2013.046266	nan	2012.352650	2013.422476	2013.919188	2012.822426	nan	2012.745367	2012.707802	2012.586638	2012.701141	nan	2012.696582	2012.574503	2012.545426	2012.372174	2012.446866	nan	2012.354298	2012.528823	2012.432807	2012.171771	2011.952224	2012.218568	2012.072304	2012.043597	2012.052598	2011.882034
11540000	2014.504144	2014.308473	2014.426494	2014.378627	2014.355442	2014.404331	2014.157799	2014.313892	2014.081749	2014.172159	2014.034178	2014.034178	2014.077580	2013.928603	2013.950697	2014.064248	2014.064248	2013.594673	2013.384373	2013.343720	2013.080436	nan	nan	2013.348877	2013.201780	2013.973573	2012.827518	2012.805625	2012.754184	2012.721441	2012.687617	2012.979545	2012.676508	2012.689518	2012.553004	2012.492282	2012.432030	2012.434543	nan	2012.299581	2012.431103	2012.410375	2012.236991	2012.040575	nan	2012.285705	2011.955487	2012.060848	2011.756206
11560000	2014.425265	2014.420989	2014.442091	2014.391644	2014.356799	2014.327186	nan	nan	2014.210825	2014.271037	2014.016566	2014.016566	2014.087301	2014.212407	2013.960780	nan	nan	2013.563399	2013.351100	2013.224364	2013.081227	2013.003279	2013.034386	2012.214160	2013.416079	2013.804725	2012.814892	nan	2012.718824	2012.702766	2012.656759	2012.675224	2012.567671	2012.667441	2012.548074	2012.356273	2012.351713	2012.407961	nan	2012.374676	2012.411969	2012.314819	2012.238103	2012.039527	2012.206131	2012.225194	2012.041518	2012.032114	2011.767729
11580000	2014.495492	2014.369524	2014.484573	2014.282627	2014.368245	2014.323738	nan	2014.321463	2014.152362	2014.267352	2013.976060	2013.991010	2014.152362	2014.165652	2013.961875	nan	nan	2013.563638	2013.365508	2013.254652	2013.079647	nan	nan	2014.354193	2013.338448	2013.859246	2012.842747	2012.813093	nan	2012.748945	2013.359932	2013.043544	2012.603933	2012.590878	2012.361934	2012.387457	2012.385129	2012.483879	nan	2012.296119	2012.398273	2012.344924	2012.288803	2011.979967	2012.270730	2012.173865	nan	2012.217194	2011.754222
11600000	2014.570281	2014.387725	2014.450804	2014.364570	2014.353614	2014.342927	nan	2014.321256	2014.240249	2014.271385	2013.949836	2014.041339	2014.069753	2013.952618	2014.036016	2014.200321	2014.200321	2013.566913	2013.469485	2013.225770	nan	2012.990681	nan	2013.953983	2013.520902	2014.084344	2012.812389	2012.412822	nan	2012.758781	2012.729973	2013.000184	2012.599073	2012.693864	2012.470296	2012.324916	2012.398128	2012.476604	nan	2012.181371	2012.423764	2012.373751	2012.374055	2011.954755	2012.244108	2012.079911	nan	2012.216344	2011.736109
11620000	2014.470327	2014.382162	2014.455461	2014.356114	2014.345631	2014.226556	nan	2014.322986	2014.183941	2014.138885	2013.902543	2013.893541	2013.950462	2014.189246	2013.907637	nan	nan	2013.598614	2013.456625	2013.241184	2012.985796	2013.022598	2013.028603	2013.014194	2013.266829	2013.805091	2012.764951	2012.665331	nan	2012.758391	2012.731851	2013.036146	2012.586780	2012.575461	2012.501823	2012.351664	2012.352247	2012.445315	nan	2012.637517	2012.342109	2012.450923	2012.288924	2011.898026	2012.247300	2012.156218	nan	2012.160194	2011.796719
11640000	2014.451300	2014.366999	2014.407894	2014.335724	2014.384375	2014.403527	nan	2014.235302	2014.087229	2014.081404	2013.932381	2013.910436	2014.003574	2014.132343	2013.845104	nan	nan	2013.585455	2013.299284	2013.251688	2013.020726	2013.085305	nan	2013.132305	2013.387288	2013.955308	2012.840381	nan	nan	2012.743814	2012.790913	2012.599464	2012.593616	2012.693069	2012.556334	2012.616927	2012.447595	2012.460747	2012.402872	2012.589886	2012.370310	2012.410299	2012.259314	2011.909297	2012.232535	2012.186611	2012.017412	2012.162700	2011.662978
11660000	2014.478054	2014.409261	2014.406973	2014.370023	2014.314624	2014.230196	2014.269153	2014.364397	2014.087097	2014.067379	2013.965655	2013.955923	2014.043475	2014.180110	2013.755970	nan	nan	2013.583154	2013.448039	2013.192461	2013.020439	2013.001073	nan	2013.132035	2013.451798	2014.058771	2012.860158	2012.728901	2012.723039	2012.744193	2012.721184	2013.032584	2012.594919	2012.699484	2012.552256	2012.580359	2012.408894	2012.513181	2012.321798	2012.273891	2012.361944	2012.314617	2012.149563	2012.231703	2012.232135	2012.160410	2011.949465	2012.039191	2011.589392
11680000	2014.458476	2014.462629	2014.300660	2014.346357	2014.329573	2014.397021	2014.333026	2014.265220	2014.203917	2014.203917	2013.980536	2013.980536	2014.021421	2014.065899	2013.751603	nan	nan	2013.582763	2013.428683	2013.255446	2013.021748	2013.085080	2013.001197	2013.133270	2013.248315	2013.725014	2012.866006	2012.802241	2012.692330	2012.764871	2012.545940	2012.942727	2012.623001	2012.687679	2012.553874	2012.583387	2012.444207	2012.480592	2012.323568	2012.613428	2012.402491	2012.471347	2012.151447	2012.219756	2012.233964	2012.079337	2011.952855	2011.947825	2011.708955
11700000	2014.496076	2014.462049	2014.286443	2014.352433	2014.342664	2014.348571	2014.339836	2014.224338	2014.260741	2014.008469	2014.118562	2014.118562	2014.260741	2014.135812	2013.750099	2014.152691	2014.152691	2013.573887	2013.439195	2013.358195	2013.110450	2013.015387	2013.031846	2013.131031	2013.482213	2013.720733	2012.828410	nan	2012.689760	2012.760547	2012.616152	2013.006290	2012.559087	2012.700926	2012.545297	2012.547232	2012.467601	2012.353064	2012.231630	2012.512978	2012.346631	2012.469464	2012.113534	2012.245276	2012.239467	2012.340381	2011.966396	2012.005539	2011.663474
11720000	2014.475528	2014.420623	2014.280668	2014.296003	2014.332741	2014.396016	2014.348967	2014.224563	nan	2014.009445	2013.977657	2013.934734	nan	2014.148397	2013.844771	2014.131812	2014.131812	2013.598084	2013.330031	2013.330914	2013.015928	2013.033254	2013.011655	2013.131572	2013.481017	2013.960379	2012.741107	nan	2012.750898	2012.809574	2012.604168	2013.028819	2012.592325	2012.698813	2012.519282	2012.590403	2012.458478	2012.417359	2012.315814	2012.400480	2012.351873	2012.419558	2012.194706	2012.044053	2012.207399	2012.078375	2011.993168	2012.110056	2011.727211
11740000	2014.502440	2014.420260	2014.323282	2014.309159	2014.355023	2014.365755	2014.274861	2014.271135	2014.060093	nan	2014.075158	2014.075158	nan	2014.167939	2013.882166	2014.109448	2014.109448	2013.575212	2013.343273	2013.123454	2013.118142	2012.976669	2013.008127	2013.171206	2013.490207	2013.810186	2012.799811	2012.797102	2012.768622	2012.759606	2012.675808	2012.794573	2012.598419	2012.678996	2012.520514	2012.505656	2012.340005	2012.494939	2012.327159	2012.253608	2012.388199	2012.350216	2012.143545	2012.087712	2012.085395	2012.205286	2011.937017	2012.031047	2011.688090
11760000	2014.563383	2014.455483	2014.388203	2014.330015	2014.333898	2014.384695	2014.318105	2014.331516	nan	nan	2014.040704	2014.017031	nan	2014.173594	2013.873563	nan	nan	2013.591693	2013.420668	2013.278640	2013.123464	2012.964923	2013.017832	2013.171924	2013.439074	2014.102911	2012.807778	2012.751159	2012.740200	2012.716511	2012.592843	2012.945148	2012.580580	2012.643869	2012.506366	2012.565269	2012.372640	2012.366349	2012.311543	2012.237407	2012.446270	2012.418391	2012.209077	2012.075236	2012.086539	2012.310041	2011.858016	2012.012892	2011.700982
11780000	2014.510540	2014.418126	2014.333356	2014.333736	2014.394541	2014.286962	2014.278769	2014.305373	2014.097181	2014.079133	2014.120552	2014.120552	2014.097181	2014.102753	2013.785239	2013.940540	2013.940540	2013.576404	2013.432110	2013.105226	2013.124169	2012.993527	nan	2013.180647	2013.204200	2013.834073	2012.825065	2012.788145	nan	2012.764870	2012.593748	2012.948802	2012.546594	2012.629085	2012.449254	2012.437895	2012.437895	2012.405313	2012.326128	2012.471406	2012.310282	2012.462361	2012.151102	2012.213055	2012.038822	2012.086091	2011.852520	2011.845949	2011.674837
11800000	2014.552065	2014.451704	2014.319161	2014.333523	2014.269761	2014.242908	2014.308921	2014.102096	2014.001655	2014.041134	2014.039482	2014.047065	2014.068018	2014.216262	2013.824004	2013.943285	2013.943285	2013.567532	2013.394457	2013.179748	2013.123570	2013.017910	nan	2013.180065	2013.485286	2014.011792	2012.816171	2012.738930	2012.777836	2012.748492	2012.828408	2012.955803	2012.639655	2012.691773	2012.516383	2012.410743	2012.431382	2012.327093	nan	2012.361497	2012.451385	2012.270090	2012.139738	2012.224409	2012.148458	2012.281253	2011.966863	2011.980109	2011.779570
11820000	2014.505970	2014.458613	2014.280033	2014.390632	2014.425172	2014.262483	2014.315114	2014.213194	2014.077680	2014.070686	2014.010265	2014.010265	2014.095092	2014.116918	2013.876424	2013.871275	2013.871275	2013.577394	2013.287423	2013.166244	2013.122060	2013.043666	2012.975989	2013.178601	2013.353241	2013.999634	2012.831349	2012.695421	nan	2012.774029	2012.818988	2013.047604	2012.641623	2012.705238	2012.543593	2012.625470	2012.445633	2012.401232	2012.207650	2012.481499	2012.379878	2012.430723	2012.120725	2012.275874	2012.114205	2012.082437	2011.959315	2011.975585	2011.707749
11840000	2014.520976	2014.532939	2014.278052	2014.362589	2014.344652	2014.379690	2014.271214	2014.264880	2014.132553	2014.052894	2014.023294	2014.171832	2014.134709	2013.951748	2013.790135	2013.955360	2013.955360	2013.467867	2013.443184	2013.129372	2013.016927	2013.014798	2012.945197	2013.244058	2013.467382	2013.562658	2012.765484	2012.636706	2012.770391	2012.770391	2012.871500	2012.965780	2012.638183	2012.669215	2012.550475	2012.632393	2012.523003	2012.425640	2012.362715	2012.661430	2012.257993	2012.441430	2012.195478	2012.396569	2012.079458	2012.296557	2011.940189	2011.942192	2011.813586
11860000	2014.450465	2014.515844	2014.293011	2014.362692	2014.335034	2014.287842	2014.314324	2014.280705	nan	2014.087983	2014.044699	2014.136494	nan	2014.221384	2013.878035	nan	nan	2013.528109	2013.456602	2013.128383	2013.039426	2013.058042	2012.989754	2013.243370	2013.312906	2013.849287	2012.812180	2012.670698	2012.746464	2012.746464	2012.852197	2012.975265	2012.606938	2012.667212	2012.424547	2012.538208	2012.504113	2012.341697	nan	2012.675620	2012.244397	2012.407181	2012.227315	2012.375487	2012.131338	2012.254283	2012.010863	2011.883016	2011.749737
11880000	2014.498201	2014.515428	2014.315272	2014.377865	2014.383869	2014.359617	nan	2014.374095	2014.181173	2014.170255	2014.044793	2014.063948	2014.181173	2014.177395	2013.830880	2013.949773	2013.949773	2013.582861	2013.438125	2012.997471	2013.125867	2013.073218	2013.006185	2013.086196	2013.498517	2013.794710	2012.827525	2012.550345	2012.727334	2012.727334	2012.823715	2013.014174	2012.646834	2012.633725	2012.334224	2012.545457	2012.504156	2012.388452	nan	2012.544672	2012.541612	2012.390174	2012.227362	2012.384463	2012.187919	2012.376846	2011.971588	2012.099190	2011.808031
11900000	2014.502284	2014.560556	2014.316029	2014.390242	2014.398198	2014.367006	2014.274891	2014.276678	2014.117180	2014.060574	2014.066467	2014.073611	2014.071692	2014.271563	2013.818083	nan	nan	2013.577093	2013.278903	2013.202813	2013.125533	2013.051015	2012.985530	2013.085855	2013.315489	2014.037333	2012.726341	2012.417539	nan	2012.765487	2012.823328	2012.848338	2012.626756	2012.672221	2012.355822	2012.508633	2012.496518	2012.436783	2012.353947	2012.655500	2012.395595	2012.342010	2012.204633	2012.180393	2012.222274	2012.148063	2012.024700	2012.007766	2011.819484
11920000	2014.431487	2014.571548	2014.338543	2014.343944	2014.406825	2014.391893	nan	2014.239674	2014.070582	2014.070582	2013.998596	2013.996218	2014.073126	2014.233895	2013.970248	2013.818769	2013.818769	2013.591134	2013.344223	2013.333743	2013.109754	2012.949750	nan	2013.084941	2013.176843	2013.945100	2012.751979	nan	nan	2012.766553	2012.816486	2013.002916	2012.630418	2012.659053	2012.594857	2012.532646	2012.532646	2012.224598	nan	2012.731745	2012.302002	2012.401899	2012.104640	2012.277508	2012.233611	2012.309793	2012.049052	2011.970308	2011.808307
11940000	2014.527304	2014.573515	2014.326653	2014.359762	2014.314605	2014.350525	2014.341968	2014.304013	2014.213805	2014.213805	2014.026706	2014.087620	2014.067357	2014.274744	2013.976413	2013.943001	nan	2013.556367	2013.183754	2013.315003	2013.110018	2012.950036	nan	2012.683148	2013.227587	2013.924899	2012.819640	nan	2012.719074	2012.699068	2012.799401	2012.916255	2012.581606	2012.631724	2012.521379	2012.475853	2012.492922	2012.383850	2012.302920	2012.419696	2012.378982	2012.330837	2012.133662	2012.277888	2012.246273	2012.340611	2012.066215	2012.131917	2011.792899
11960000	2014.457305	2014.504432	2014.334618	2014.314571	2014.289364	2014.376164	2014.346266	2014.303945	nan	nan	2013.980974	2014.067250	nan	2014.150370	2013.826423	2013.824219	2013.824219	2013.464162	2013.200549	2013.310597	2013.109832	2013.053776	nan	2012.546679	2013.365323	2013.796458	2012.822504	2012.744561	2012.725743	2012.706760	2012.746487	2012.918473	2012.595439	2012.635701	2012.433902	2012.633168	2012.425785	2012.407733	2012.302655	2012.642912	2012.370865	2012.356421	2012.162569	2012.139598	nan	2012.156946	2012.066959	nan	2011.736972
11980000	2014.592792	2014.434241	2014.253779	2014.319841	2014.284711	2014.371445	2014.320310	2014.225725	nan	nan	2014.131221	2014.131221	nan	2014.218511	2013.843449	2014.018082	2014.018082	2013.569957	2013.381343	2013.322727	2013.109220	2013.063861	nan	2012.478901	2013.051689	2014.092101	2012.861723	nan	2012.720771	2012.759264	2012.879898	2012.994494	2012.588706	2012.639027	2012.454285	2012.467724	2012.366406	2012.409517	nan	2012.610469	2012.467566	2012.340851	2012.161649	2012.183186	nan	2012.347762	2012.040533	nan	nan
12000000	2014.558980	2014.467975	2014.263950	2014.333673	2014.297135	2014.263950	nan	2014.119734	2014.195412	2014.163797	2014.193255	2014.193255	2014.195412	2013.991993	2013.882664	2014.073223	2014.073223	2013.417887	2013.297289	2013.002074	nan	2013.147533	nan	2012.406701	2013.504945	2013.899343	2012.853464	nan	2012.729360	2012.710542	2012.766748	2012.899758	2012.552258	2012.631226	2012.503378	2012.393363	2012.393363	2012.436867	nan	2012.554432	2012.338872	2012.421105	2012.217518	2012.143396	nan	2012.273226	2012.058289	2012.056390	2011.829472
12020000	2014.511786	2014.484607	2014.230608	2014.374523	2014.341257	2014.230608	2014.343462	2014.152406	2014.231487	2014.086467	2014.123619	2014.181929	2014.231487	2014.117784	2013.870016	2013.964145	2013.964145	2013.569029	2013.398081	2013.350122	2013.118430	2013.111479	nan	2012.390484	2013.064176	2013.972310	2012.841840	nan	2012.744426	2012.774815	2012.767265	2013.017954	2012.545387	2012.683868	2012.485097	2012.519493	2012.519493	2012.472811	nan	2012.393580	2012.438743	2012.478164	2012.331534	2012.194289	nan	2012.132346	2012.055431	nan	nan
12040000	2014.496580	2014.474097	2014.346320	2014.364727	2014.300686	2014.356790	2014.251376	2014.089065	2014.264836	2014.098541	2014.113024	2014.080944	2014.264836	2014.182847	2013.962202	2014.088488	2014.088488	2013.587380	2013.341007	2013.319946	2013.119436	2013.083758	2013.072877	2012.555813	2013.411356	2014.059553	2012.859900	nan	nan	2012.767658	2012.759248	2012.943268	2012.650324	2012.674760	2012.562338	2012.495884	2012.434849	2012.483282	2012.415257	2012.396100	2012.246437	2012.449387	2012.189875	2012.308357	2012.192216	2012.377148	2012.016385	2012.111810	2011.772183
12060000	2014.484043	2014.423662	2014.457383	2014.344347	2014.311997	2014.376070	2014.300799	2014.223388	2014.228588	2014.113954	2014.080588	2014.080588	2014.248341	2014.268861	2013.937415	2013.977942	2013.977942	2013.592354	2013.498962	2013.367417	2013.015673	2013.051381	2013.058470	2012.757409	2013.238032	2014.056912	2012.760810	nan	nan	2012.782773	2012.648263	2012.945753	2012.642433	2012.667318	2012.596644	2012.585531	2012.404624	2012.471807	nan	2012.453060	2012.406198	2012.309018	2012.228670	2012.295641	2012.278076	2012.266889	2012.003919	2012.185464	2011.746244
12080000	2014.547668	2014.460218	2014.444075	2014.364348	2014.295443	2014.444075	nan	2014.272136	2014.226053	2014.284995	2014.107857	2014.102554	2014.284995	2014.161010	2013.901683	2014.133342	2014.133342	2013.587574	2013.439062	2013.379043	2012.904949	2012.999392	2013.061472	2012.756601	2012.756601	2014.076082	2012.762831	2012.676773	2012.743362	2012.743362	2012.643592	2012.985451	2012.575259	2012.677711	2012.537650	2012.548663	2012.379147	2012.363211	2012.500362	2012.386133	2012.275820	2012.427459	2012.134306	2012.163483	2012.247715	2012.141835	2012.023756	2012.172388	2011.751837
12100000	2014.537577	2014.408622	2014.428418	2014.407591	2014.291120	2014.428418	2014.316460	2014.196989	2014.115273	nan	2014.114642	2014.114642	nan	2014.139073	2013.907081	2014.037354	2014.037354	2013.588757	2013.420279	2013.417204	2013.039394	2012.969057	nan	2012.390932	2012.390932	2014.047576	2012.785931	2012.472901	nan	2012.764124	2012.602699	2013.000691	2012.550262	2012.664884	2012.491532	2012.382519	2012.459910	2012.479891	2012.317751	2012.434258	2012.410290	2012.444116	2012.142759	2012.244025	2012.260340	2012.367321	2012.007556	2011.989698	2011.755707
12120000	2014.472188	2014.408320	2014.410214	2014.326828	2014.265708	2014.451247	2014.298530	2014.090220	2014.291123	2014.184052	2014.149497	2014.121119	2014.291123	2014.184241	2013.887718	2014.083763	2014.083763	2013.601172	2013.442970	2013.250680	2013.093916	2012.896857	nan	2012.488488	2013.433025	2014.083126	2012.860063	2012.753134	2012.759065	2012.759065	2012.605275	2013.024717	2012.544202	2012.671176	2012.534382	2012.390183	2012.390183	2012.385590	2012.384189	2012.293359	2012.286893	2012.440763	2012.115216	2012.091094	2012.209763	2012.386600	2011.959907	2011.943517	2011.672080
12140000	2014.513232	2014.347356	2014.410467	2014.390130	2014.266023	2014.444849	2014.276240	2014.288811	nan	2014.236930	2014.139122	2014.138395	nan	2014.294007	2013.914371	2014.022964	2014.022964	2013.348391	2013.489656	2013.403708	2013.060056	2013.024945	nan	2012.489565	2013.208950	2013.755962	2012.814322	nan	nan	2012.761827	2012.545718	2013.012765	2012.526399	2012.658837	2012.482454	2012.362367	2012.366022	2012.404785	2012.352152	2012.263953	2012.249104	2012.391053	2012.107283	2012.084959	2012.221227	2012.360865	2011.956975	2011.884649	2011.734046
12160000	2014.484537	2014.453260	2014.312887	2014.389888	2014.265732	2014.349519	2014.275953	2014.277832	nan	nan	2014.732527	2014.102496	nan	2014.139568	2013.842159	2014.046968	2014.046968	2013.581196	2013.449463	2013.212530	2013.061429	2013.070769	nan	2012.939128	2013.493752	2013.777157	2012.825614	nan	nan	2012.770500	2012.561266	2013.041887	2012.593788	2012.666392	2012.555186	2012.364977	2012.355112	2012.399659	2012.295587	2012.312209	2012.326308	2012.409359	2012.101762	2011.795979	2012.224474	2012.359817	2011.925214	2012.120357	2011.533665
12180000	2014.546336	2014.461758	2014.428587	2014.410505	2014.310801	2014.428888	2014.208505	2014.299699	nan	nan	2014.806039	2014.223346	nan	2014.235011	2013.995588	2014.047627	2014.047627	2013.506133	2013.483368	2013.348063	2013.095384	2013.061340	nan	2013.051953	2013.508588	2014.004356	2012.827116	nan	nan	2012.753530	2012.618138	2012.947125	2012.578404	2012.668417	2012.451065	2012.347750	2012.347750	2012.412750	2012.239340	2012.198945	2012.377105	2012.256623	2012.071125	2011.802885	2012.140106	2012.265905	2011.892805	2012.087557	2011.558266
12200000	2014.550200	2014.478320	2014.404101	2014.355362	2014.334469	2014.442814	nan	2014.237171	nan	nan	2014.781484	2014.105188	nan	2014.104730	2013.886910	2013.741716	2013.741716	2013.565202	2013.485146	2013.130090	2013.073568	2012.955432	2013.088210	2013.062592	2013.385287	2014.090417	2012.805495	nan	nan	2012.759724	2012.696021	2013.028887	2012.640358	2012.694292	2012.560908	2012.404416	2012.404416	2012.458038	2012.236598	2012.174081	2012.353541	2012.371586	2012.068612	2012.060514	2012.127736	2012.379109	2011.946587	2012.087609	2011.665527
12220000	2014.568359	2014.446876	2014.404255	2014.351844	2014.348522	2014.418610	nan	2014.103981	2014.244265	nan	2014.816434	2014.116473	nan	2014.141975	2013.892428	2013.745987	2013.745987	2013.565571	2013.351573	2013.110692	2013.059052	2012.934285	2012.987367	2012.964148	2013.369413	2013.833007	2012.871976	2012.813550	2012.744476	2012.744476	2012.620254	2012.926382	2012.642878	2012.677345	2012.568935	2012.544809	2012.308984	2012.300247	2012.280933	2012.165749	2012.329646	2012.431739	2012.069366	2012.000617	2012.149741	2012.339777	2011.908295	2012.074841	2011.719920
12240000	2014.496564	2014.465329	2014.401648	2014.338360	2014.325665	2014.482840	nan	2014.255021	nan	nan	2014.806054	2014.231364	2014.250437	2014.175686	2013.822870	2013.691874	2013.691874	2013.565791	2013.261949	2013.186157	2013.064587	2013.012488	2012.987744	2012.964460	2013.479045	2013.817342	2012.860435	nan	nan	2012.791743	2012.601862	2013.043100	2012.660301	2012.694968	2012.582251	2012.498247	2012.400555	2012.379278	nan	2012.230510	2012.412611	2012.356099	2012.087248	2011.914152	2012.163339	2012.316871	2011.917536	2012.004816	2011.768422
12260000	2014.563865	2014.492978	2014.556107	2014.323542	2014.415047	2014.419288	2014.259955	2014.109168	nan	nan	2014.152669	2014.332881	2014.194988	2014.210599	2013.904503	2013.673151	2013.655521	2013.549628	2013.515029	2013.064980	2013.063790	2012.990908	nan	2012.911452	2013.446601	2013.862283	2012.873974	nan	nan	2012.790834	2012.408701	2013.013644	2012.661244	2012.697953	2012.574855	2012.574216	2012.436622	2012.357035	2012.405002	2012.210078	2012.461273	2012.285632	2012.167959	2012.041691	2012.182511	2012.323788	2011.936531	2012.324194	2011.536716
12280000	2014.501977	2014.451504	2014.570768	2014.316933	2014.404704	2014.376671	2014.273391	2014.215146	nan	nan	2014.217005	2014.291239	2014.195168	2014.195251	2013.938780	2013.426117	2013.540585	2013.594234	2013.457968	2013.106188	2013.062655	2012.998708	nan	2013.065089	2013.488302	2014.004613	2012.796704	2012.719787	nan	2012.766484	2012.589924	2012.969730	2012.653863	2012.703387	2012.628419	2012.588744	2012.351280	2012.385679	2012.440942	2012.398269	2012.330523	2012.366036	2012.262639	2012.135933	2012.224118	2012.175036	2011.941041	2011.920725	2011.486408
12300000	2014.477927	2014.451754	2014.581491	2014.388025	2014.417243	2014.312720	nan	2014.166891	2014.270307	2014.221045	2014.729499	2014.232563	2014.161647	2014.233460	2013.890699	2013.599070	2013.540811	2013.561351	2013.478684	2013.087830	2013.091755	2012.972675	2013.033644	2012.989150	2013.130604	2014.054696	2012.792178	2012.746586	2012.753704	2012.753704	2012.485790	2012.989034	2012.653013	2012.665922	2012.607047	2012.615879	2012.358111	2012.481738	2012.334346	2012.369295	2012.317715	2012.399643	2012.216381	2012.212576	2012.182616	2012.332221	2011.967644	2011.800357	2011.633588
12320000	2014.480266	2014.481511	2014.562285	2014.409546	2014.401161	2014.312600	nan	2014.078089	2014.233191	2014.238583	2014.749030	2014.202367	2014.225631	2014.212986	2013.917036	2013.425598	2013.425598	2013.581648	2013.451662	2013.287725	2013.106017	2013.078489	2013.064623	2012.692297	2013.499402	2014.060916	2012.764799	nan	2012.744837	2012.744837	2012.417614	2012.930768	2012.660759	2012.701222	2012.596559	2012.499107	2012.400546	2012.396185	2012.385064	2012.302443	2012.211731	2012.243318	2012.124258	2011.986195	2012.156159	2012.165268	2011.954969	2011.791306	2011.616304
12340000	2014.479452	2014.484410	2014.439321	2014.407239	2014.379349	2014.415315	nan	2014.201457	2014.248445	2014.250832	2014.772137	2014.049636	2014.225284	2014.178457	2013.880187	2013.613822	2013.613822	2013.429421	2013.369181	2013.294539	2013.106524	2013.104184	2013.069582	2012.796555	2013.538400	2014.015397	2012.786735	nan	2012.719056	2012.790130	2012.552642	2012.841449	2012.643068	2012.687190	2012.576469	2012.411547	2012.411547	2012.320958	nan	2012.374918	2012.227892	2012.279025	2012.101166	2012.066975	2012.156920	2012.070902	2011.964456	2011.961125	2011.689887
12360000	2014.550150	2014.488895	2014.463906	2014.385360	2014.401891	2014.390254	2014.286781	2014.336811	2014.304951	2014.274515	2014.736522	2014.164178	2014.016321	2014.223516	2013.862410	2013.632429	2013.606228	2013.555994	2013.480418	2013.291308	2013.017390	2013.112167	nan	2012.736032	2013.436751	2013.828579	2012.768582	nan	2012.735149	2012.753845	2012.540634	2012.913316	2012.663219	2012.683760	2012.629377	2012.425082	2012.337283	2012.334801	nan	2012.375548	2012.288028	2012.249019	2012.101862	2012.148938	2012.171657	2012.000798	2011.931723	2012.080181	2011.616973
12380000	2014.482414	2014.488885	2014.394502	2014.387776	2014.395558	2014.324870	2014.264311	2014.269131	2014.304937	2014.272896	2014.755685	2014.278978	2013.989714	2014.133080	2013.901788	2013.752952	2013.752952	2013.595716	2013.466591	2013.202853	2013.071745	2013.085127	nan	2012.907466	2013.518044	2013.992745	2012.800852	2012.655683	2012.714538	2012.685457	2012.618867	2012.952608	2012.642299	2012.680260	2012.608268	2012.322570	2012.129591	2012.415307	2012.219591	2012.316743	2012.253526	2012.287974	2012.035307	2011.993700	2012.176252	2012.131399	2011.939378	2012.118545	2011.603916
12400000	2014.538810	2014.463988	2014.319297	2014.396055	2014.372372	2014.291592	2014.370144	2014.282471	2014.295183	2014.282793	2014.783263	2014.289225	2014.287615	2014.207910	2013.908971	2013.540209	2013.540209	2013.594336	2013.367374	2013.315581	2013.064844	2013.122021	2013.085857	2012.483174	2013.518811	2013.868257	2012.750477	2012.750477	2012.704454	2012.741220	2012.695119	2013.014716	2012.630542	2012.717911	2012.589872	2012.284676	2012.218789	2012.535791	2012.299277	2012.215909	2012.229697	2012.299389	2012.177004	2011.982887	2012.117830	2012.250688	2011.863340	2012.025113	2011.573791
12420000	2014.587177	2014.453356	2014.333107	2014.375172	2014.408628	2014.289380	2014.296492	2014.282815	nan	nan	2014.106472	2014.276083	2014.283137	2014.049807	2013.858507	2013.478038	2013.515694	2013.589867	2013.332010	2013.255403	2013.065770	2013.091785	2013.054947	2012.467527	2013.530621	2013.884603	2012.811250	nan	2012.731286	2012.809697	2012.776757	2012.879829	2012.621388	2012.683946	2012.575262	2012.347163	2012.338626	2012.462740	2012.279890	2012.413102	2012.285837	2012.292184	2012.064157	2011.975517	2012.119210	2012.259636	2011.786451	2012.026537	2011.535421
12440000	2014.413412	2014.438877	2014.302490	2014.361744	2014.396354	2014.326833	2014.341853	2014.282751	nan	nan	2014.739092	2014.279311	nan	2014.263925	2013.871701	2013.485693	2013.491172	2013.529532	2013.358471	2013.275223	2013.088290	2013.031802	2013.027899	2012.380490	2012.380490	2013.664908	2012.836503	nan	2012.734832	2012.813411	2012.543351	2012.931894	2012.604791	2012.663877	2012.588059	2012.332717	2012.337224	2012.303451	2012.279650	2012.225261	2012.389140	2012.426438	2011.973835	2012.145009	2012.197614	2012.201457	2011.797785	2011.952496	2011.436274
12460000	2014.513799	2014.438929	2014.365689	2014.417416	2014.403964	2014.386499	2014.345490	2014.278969	nan	nan	2014.833867	2014.111651	nan	2013.995405	2013.873097	2013.465152	2013.569428	2013.591849	2013.386421	2013.359117	2013.054788	2013.015875	nan	2012.934696	2013.216427	2013.763000	2012.806466	nan	2012.722704	2012.735486	2012.606472	2012.907850	2012.577066	2012.699174	2012.541683	2012.476686	2012.476686	2012.455935	nan	2012.214591	2012.446717	2012.389383	2012.045811	2012.078689	2012.138577	2012.270953	2011.792334	2011.981253	2011.461031
12480000	2014.554059	2014.468961	2014.352208	2014.417023	2014.449731	2014.370469	2014.357812	2014.278334	nan	nan	2014.082382	2014.082382	nan	2014.271405	2013.847072	2013.611831	2013.611831	2013.562529	2013.231081	2013.363339	2013.043943	2013.078961	2012.997358	2012.860834	2013.511672	2013.654596	2012.766427	2012.672460	2012.687310	2012.616369	2012.579558	2013.012735	2012.573429	2012.715512	2012.556725	2012.524881	2012.510751	2012.471793	2012.338454	2012.468594	2012.453569	2012.522482	2012.217542	2012.151697	2012.200158	2012.368550	2011.838101	2012.079012	2011.604122
12500000	2014.525240	2014.410246	2014.370728	2014.401381	2014.434433	2014.345194	2014.351442	2014.278631	nan	nan	2014.055629	2014.055629	nan	2014.122217	2013.867044	2013.664002	2013.605353	2013.584353	2013.392803	2013.337253	2012.824813	2013.116307	2012.922041	2012.806634	2012.878957	2013.789681	2012.861373	2012.772964	2012.753177	2012.790828	2012.653298	2013.004495	2012.575398	2012.569741	2012.500522	2012.502182	2012.530804	2012.313978	nan	2012.311279	2012.531393	2012.466028	2012.132655	2012.270368	2012.221653	2012.195529	2011.978610	2012.080211	2011.596044
12520000	2014.487224	2014.366810	2014.392461	2014.420541	2014.376740	2014.347221	2014.343898	2014.307916	2014.258754	2014.308456	2014.755482	2014.171986	2014.308456	2014.159209	2013.927101	2013.580654	2013.525674	2013.564201	2013.330508	2013.346303	2013.082577	2012.980033	nan	2013.115335	2013.228591	2013.789246	2012.855249	2012.747513	2012.751302	2012.818851	2012.650641	2012.946842	2012.626740	2012.661267	2012.499625	2012.508492	2012.499643	2012.440892	2012.305515	2012.456921	2012.497294	2012.557151	2012.086598	2012.389151	2012.201798	2012.180724	2011.967677	2012.079162	2011.633873
12540000	2014.459221	2014.416431	2014.377020	2014.384975	2014.377035	2014.310829	2014.319672	2014.309917	2014.253945	nan	2014.778458	2014.088055	nan	2014.196108	2013.880157	2013.653998	2013.549877	2013.571082	2013.351720	2013.400495	2013.068099	2013.012820	nan	2013.199539	2013.199539	2013.672060	2012.843109	2012.748576	2012.802761	2012.745296	2012.521884	2012.953681	2012.648283	2012.640537	2012.559932	2012.493239	2012.490790	2012.477874	2012.306786	2012.477631	2012.341134	2012.422612	2012.052935	2012.390383	2012.224498	2012.266030	2011.919779	2012.010472	nan
12560000	2014.525301	2014.441093	2014.366048	2014.397500	2014.331068	2014.357445	nan	2014.226363	2014.295993	2014.295993	2014.778553	2014.249227	2014.246509	2014.112170	2013.850954	2013.539729	2013.621701	2013.571493	2013.297361	2013.296601	2013.070405	2012.928363	2012.954015	2012.935869	2013.227935	2014.019734	2012.798131	2012.752192	2012.729914	2012.716081	2012.827375	2012.985562	2012.635494	2012.660235	2012.511480	2012.601648	2012.495740	2012.450795	2012.258051	2012.642930	2012.298012	2012.432565	2012.058741	2012.010822	2012.101511	2012.378806	2011.946276	2011.815174	2011.499154
12580000	2014.514324	2014.379236	2014.352539	2014.360313	2014.321185	2014.352539	2014.348990	2014.230788	2014.307279	2014.247239	2014.870859	2014.070698	2014.203225	2014.268424	2014.016156	2013.673956	2013.624878	2013.571703	2013.481939	2013.301936	2013.063620	2013.036433	nan	2013.074384	2013.488417	2014.110474	2012.807825	2012.750579	2012.756231	2012.718000	2012.780140	2013.012943	2012.644771	2012.683123	2012.617081	2012.578495	2012.493942	2012.443722	2012.332519	2012.480996	2012.242573	2012.363050	2012.190874	2012.343134	2012.215243	2012.335765	2012.038647	2011.819435	2011.570519
12600000	2014.524291	2014.382753	2014.345080	2014.318796	2014.310614	2014.360276	2014.374216	2014.220320	nan	nan	2014.792512	2014.106124	2014.219391	2014.111641	2013.806967	2013.674118	2013.601142	2013.576823	2013.393176	2013.224579	2013.063856	2013.046564	2012.965524	2012.842977	2013.521607	2014.007793	2012.854164	2012.660172	2012.781629	2012.739097	2012.857211	2013.023930	2012.653229	2012.667005	2012.535063	2012.475065	2012.496121	2012.380232	nan	2012.481302	2012.134025	2012.183794	2012.108454	2012.212112	2012.091354	2012.372154	2012.036631	2011.995300	2011.598338
12620000	2014.520668	2014.397283	2014.428956	2014.365136	2014.301462	2014.322110	2014.339014	2014.276887	2014.281425	2014.090804	2014.703529	2014.160500	2014.028341	2014.183887	2013.953534	2013.600987	2013.665567	2013.584881	2013.425535	2013.229484	2013.128516	2013.051825	2012.933110	2012.638767	2013.415882	2013.976338	2012.831536	2012.805703	nan	2012.783892	2012.769507	2012.860031	2012.665716	2012.690211	2012.540958	2012.474657	2012.477117	2012.489843	2012.382490	2012.537994	2012.175854	2012.207650	2012.182820	2012.142406	2012.129057	2012.278681	2011.972335	2011.963137	2011.581664
12640000	2014.516549	2014.440525	2014.326327	2014.368043	2014.332318	2014.324433	nan	2014.264330	2014.233077	2014.190108	2014.779457	2014.162710	2014.160598	2014.164383	2013.830081	2014.121127	2013.665737	2013.560158	2013.390229	2013.024455	2013.124714	2013.041468	nan	2013.082415	2013.505154	2013.789813	2012.816059	nan	2012.798850	2012.757691	2012.723116	2012.942491	2012.643447	2012.627574	2012.566696	2012.504007	2012.504007	2012.433407	2012.296504	2012.553280	2012.197392	2012.257289	2012.183180	2012.272506	2012.168868	2012.023737	2011.951659	2012.102419	2011.726030
12660000	2014.511006	2014.453087	2014.465875	2014.334778	2014.366150	2014.342305	2014.352591	nan	2014.169928	2014.159562	2014.756201	2014.083680	2014.246589	2014.010375	2013.822486	2013.656497	2014.138150	2013.574984	2013.500216	2013.226049	2013.124366	2013.017650	nan	2013.199017	2013.287647	2014.049170	2012.804082	2012.680443	nan	2012.777499	2012.969991	2012.707912	2012.643010	2012.629459	2012.484039	2012.501640	2012.511308	2012.273637	nan	2012.527263	2012.236612	2012.273668	2012.104544	2012.248687	2012.133438	2012.306156	2011.961957	2012.024227	2011.678907
12680000	2014.534358	2014.452978	2014.367491	2014.318563	2014.334326	2014.337760	nan	2014.255427	2014.295708	2014.171401	2014.775592	2013.960896	2014.295708	2014.255044	2013.854876	2013.632748	2013.632748	2013.505188	2013.414622	2013.400587	2013.116482	2012.918415	nan	2012.962947	2013.200927	2013.913067	2012.809395	2012.731347	nan	2012.752967	2013.020138	2013.025844	2012.693916	2012.666713	2012.650466	2012.589375	2012.543785	2012.353821	2012.075273	2012.475904	2012.285323	2012.334673	2012.023997	2012.278100	2012.217446	2012.365119	2011.980286	2012.088883	2011.706844
12700000	2014.520262	2014.508017	2014.367736	2014.343825	2014.489325	2014.342517	2014.295873	2014.251362	2014.257409	2014.214928	2014.781939	2014.146588	2014.257409	2013.973222	2013.897856	2013.713362	2013.713362	2013.565039	2013.472016	2013.365005	nan	2013.133460	nan	2012.956071	2013.298321	2013.926212	2012.771545	nan	2012.751983	2012.732417	2012.841292	2012.723545	nan	2012.677318	nan	2012.514366	2012.505851	2012.435274	2012.527788	2012.473649	2012.302100	2012.392893	2012.118697	2012.348914	2012.170274	2012.306147	2011.939402	2011.828654	2011.775065
12720000	2014.417003	2014.501521	2014.364361	2014.385036	2014.462685	2014.297538	2014.338189	2014.252175	nan	nan	2014.732143	2014.153203	nan	2013.877330	2013.932555	2013.697828	2013.697828	2013.575081	2013.295110	2013.382302	2013.116894	2013.087893	2012.941922	2013.088378	2013.509204	2014.041549	2012.801152	2012.630150	nan	2012.733905	2012.800502	2012.711398	nan	2012.694977	nan	2012.539686	2012.521102	2012.441614	nan	2012.477552	2012.373322	2012.343784	2012.279804	2012.417516	2012.128038	2012.106123	2011.950508	2011.762099	2011.703678
12740000	2014.538639	2014.497858	2014.359313	2014.369425	2014.612810	2014.359313	2014.318226	2014.208158	nan	nan	2014.722333	2014.194956	nan	2014.017238	2013.948469	2013.922229	2013.922229	2013.599225	2013.484579	2013.319593	2013.116073	2013.126285	nan	2012.935477	2013.289381	2013.976235	2012.802167	nan	2012.740582	2012.738883	2012.871454	2012.716379	nan	2012.664169	nan	2012.566543	2012.538527	2012.469688	nan	2012.470926	2012.360697	2012.374584	2012.156179	2012.416390	2012.128204	2012.363916	2011.907350	2011.919112	2011.837922
12760000	2014.591119	2014.505568	2014.386066	2014.373810	2014.343358	2014.353614	nan	2014.255004	nan	nan	2014.750698	2014.296538	2014.160856	2014.283294	2013.926812	2013.977360	2013.977360	2013.598519	2013.327508	2013.313853	2013.117092	2013.071087	2012.968686	2012.936595	2013.266030	2013.799894	2012.817727	nan	2012.761939	2012.735736	2012.869472	2012.722357	nan	2012.699243	2012.653640	2012.614404	2012.505084	2012.342771	2012.342771	2012.498276	2012.362126	2012.468143	2012.132231	2012.498276	2012.230830	2012.116568	2011.909024	2011.995950	2011.659363
12780000	2014.595580	2014.494561	2014.386387	2014.352491	2014.343578	2014.386387	nan	2014.201188	2014.173285	2014.134831	2014.757119	2014.196397	2014.173285	2014.281463	2013.837029	2014.068781	2014.068781	2013.549098	2013.192780	2013.320155	2013.117723	2012.958773	nan	2012.937285	2012.937285	2013.704425	2012.820154	nan	2012.754732	2012.723616	2012.912545	2012.694659	nan	2012.615099	2012.599892	2012.638083	2012.505919	2012.463794	2012.298617	2012.515058	2012.435064	2012.381274	2012.101793	2012.515058	2012.184364	2012.269402	2011.956118	2012.062830	2011.752658
12800000	2014.497186	2014.486929	2014.369652	2014.346729	2014.279897	2014.403682	2014.344184	2014.208650	2014.177450	2014.141424	2014.735368	2014.202707	2014.195598	2013.959827	2013.828875	2014.068726	2014.068726	2013.562476	2013.351325	2013.283464	2013.116972	2013.041641	nan	2012.879400	2013.271937	2013.955824	2012.826987	nan	2012.723438	2012.707795	2012.927060	2013.062016	nan	2012.613611	2012.600387	2012.536604	2012.350392	2012.461990	2012.280971	2012.431805	2012.458706	2012.482384	2012.060448	2012.431805	2012.195937	2012.343802	2012.012752	2011.879309	2011.737187
12820000	2014.498766	2014.464159	2014.333928	2014.327846	2014.302625	2014.440820	2014.327855	2014.270852	2014.254747	2014.137558	2014.698436	2014.204875	2014.148497	2014.184155	2013.918854	nan	nan	2013.600619	2013.423972	2013.265714	nan	nan	2012.962130	2012.763382	2013.307172	2013.992772	2012.804209	2012.744917	2012.735498	2012.731708	2012.860088	2012.950326	nan	2012.682066	2012.668758	2012.505640	2012.365187	2012.505123	2012.188359	2012.495755	2012.310880	2012.395254	2012.055693	2012.495755	2012.176170	2012.248553	2011.970969	2011.920562	2011.832869
12840000	2014.504285	2014.404471	2014.376949	2014.396304	2014.349243	2014.328464	2014.319151	2014.271139	2014.268914	2014.116901	2014.750331	2014.117688	2014.170044	2014.275640	2013.980044	2014.179876	2014.179876	2013.601169	2013.315792	2013.263703	2013.079594	nan	nan	2013.138945	2013.405852	2013.910362	2012.823609	2012.700220	2012.737923	2012.709243	2012.900497	2012.681037	nan	2012.641924	nan	2012.482431	2012.374793	2012.342357	2012.303944	2012.496740	2012.360377	2012.435096	2012.165565	2012.496740	nan	2012.357460	2012.008125	2011.876905	2011.693295
12860000	2014.556843	2014.446794	2014.363825	2014.345315	2014.368063	2014.339519	2014.344142	2014.256395	2014.228762	2014.142391	2014.754225	2014.160516	2014.142391	2014.241219	2013.890341	2014.133160	2014.133160	2013.563967	2013.367048	2013.357376	2013.118452	nan	nan	2013.138877	2013.364227	2013.687065	2012.809545	2012.767192	2012.741927	2012.709064	2012.942894	2012.695427	nan	2012.725657	nan	2012.423747	2012.418768	2012.380442	nan	nan	2012.331811	2012.380037	2012.123580	nan	2012.163896	2012.186772	2011.984650	2011.945336	2011.709025
12880000	2014.520736	2014.492656	2014.347745	2014.352584	2014.387150	2014.375611	nan	2014.256722	nan	nan	2014.714310	2014.158365	nan	2014.041567	2013.861486	nan	nan	2013.591852	2013.451759	2013.322975	2013.119424	nan	nan	2012.990385	2013.381964	2014.091511	2012.776328	nan	nan	2012.722107	2012.935356	2012.959193	nan	2012.708209	2012.605100	2012.551249	2012.397906	2012.343033	nan	nan	2012.463867	2012.416888	2012.197300	nan	2012.139964	2012.323447	2012.000460	2011.913166	2011.780200
12900000	2014.546835	2014.432717	2014.355278	2014.294061	2014.270530	2014.354025	2014.315575	2014.213509	2014.221517	2014.184042	2014.828428	2014.207424	2014.221517	2013.984348	2013.929357	2013.965946	2013.965946	2013.506914	2013.404609	2013.219943	2013.119392	2013.057075	2012.978960	2012.995572	2013.509009	2014.102644	2012.843857	2012.777359	nan	2012.752819	2012.935321	2012.706872	nan	2012.598311	2012.361013	2012.531115	2012.317454	2012.366874	2012.307631	2012.623907	2012.445729	2012.473210	2012.261880	2012.623907	2012.108821	2012.364628	2012.037567	2011.919179	2011.782975
12920000	2014.514740	2014.510934	2014.356166	2014.340026	2014.288479	2014.306356	2014.335476	2014.212107	2014.078747	2014.271191	2014.763343	2014.164388	2014.253488	2014.282196	2013.930380	2014.047359	2014.047359	2013.468933	2013.478606	2013.329109	2013.101251	2012.934130	2013.046571	2012.998331	2013.449732	2014.058916	2012.831963	nan	nan	2012.740045	2012.935922	2012.949908	2012.670334	2012.646653	2012.599698	2012.556212	2012.323882	2012.510950	2012.405607	2012.357528	2012.371629	2012.394903	2012.279942	2012.357528	2012.112800	2012.189730	2012.012989	2012.045055	2011.779771
12940000	2014.554271	2014.510896	2014.346795	2014.314263	2014.346367	2014.421633	2014.332587	2014.233577	2014.143580	2014.235876	2014.809992	2014.038616	2014.250518	2014.180108	2013.930656	2013.801820	2013.801820	2013.565005	2013.407450	2013.340695	2013.055094	2012.998322	2012.921365	2012.465315	2013.310504	2013.811286	2012.803213	nan	2012.779674	2012.727049	2012.881503	2013.008518	nan	2012.710297	2012.607486	2012.467360	2012.392835	2012.483370	2012.378066	2012.415199	2012.369599	2012.394706	2012.265672	2012.415199	2012.123527	2012.184034	2011.989286	2011.928909	2011.444801
12960000	2014.538238	2014.488257	2014.343986	2014.300482	2014.326762	2014.366978	2014.283559	2014.233068	2014.256498	2014.126333	2014.812805	2013.980288	2014.223677	2014.169076	2013.827108	2013.713971	2013.713971	2013.590444	2013.421560	2013.202210	2013.086567	2012.926444	nan	2012.403285	2013.461331	2013.827796	2012.836117	nan	nan	2012.712583	2012.933095	2013.023468	nan	2012.695101	2012.575528	2012.558079	2012.376671	2012.471332	nan	2012.612265	2012.321482	2012.404509	2012.195803	2012.612265	2012.094099	2012.261380	2012.051683	2011.965151	2011.622540
12980000	2014.501411	2014.514995	2014.348060	2014.356300	2014.294466	2014.327192	2014.330374	2014.256628	2014.244746	2014.111044	2014.703609	2014.100692	2014.075939	2014.256296	2013.853626	2013.995199	2013.694649	2013.588937	2013.448246	2013.256533	2013.086594	2013.112775	nan	2012.292166	2013.320871	2013.935186	2012.825604	nan	nan	2012.818655	2012.933124	2012.702992	nan	2012.695133	2012.575562	2012.446764	2012.418264	2012.392571	nan	2012.291445	2012.246073	2012.358517	2012.192124	2012.152280	2012.067673	2012.334322	2012.049813	2011.941461	2011.818546
13000000	2014.500344	2014.501771	2014.288045	2014.299176	2014.253733	2014.290413	2014.302849	2014.235027	2014.154603	2014.147935	2014.795594	2014.062632	2014.088867	2014.139013	2013.862893	2013.698793	2013.698793	2013.565027	2013.353449	2013.314763	2013.084588	2013.110797	2012.910421	2012.289328	2013.356506	2013.681926	2012.864351	2012.801528	nan	2012.770615	2012.963570	2012.695977	nan	2012.661887	2012.550438	2012.409315	2012.397772	2012.515393	2012.284344	2012.369627	2012.326277	2012.335619	2012.190181	2012.023431	2012.114033	2012.202145	2012.086728	2011.911670	2011.756103
13020000	2014.539333	2014.502272	2014.369659	2014.317156	2014.263366	2014.256888	2014.338069	2014.252157	2014.215243	2014.135481	2014.795799	2014.000547	2014.208985	2014.250943	2013.890684	2013.619597	2013.619597	2013.596185	2013.354974	2013.147194	2013.096430	2013.155538	2013.022878	2012.515532	2012.515532	2014.063746	2012.805021	2012.611296	2012.759992	2012.704603	2012.891438	2012.696472	nan	2012.695449	2012.521291	2012.444087	2012.436877	2012.511043	2012.276184	2012.376760	2012.361595	2012.339688	2012.185904	2012.149267	2012.143083	2012.284831	2012.088623	2011.963200	2011.801435
13040000	2014.476303	2014.410966	2014.377906	2014.339467	2014.267753	2014.311007	nan	2014.334533	2014.208188	2014.086397	2014.092740	2014.092247	2014.208188	2014.215310	2013.777994	2013.732695	2013.732695	2013.598767	2013.354620	2013.253777	2013.096021	2013.127793	2013.023509	2012.472420	2012.472420	2014.115462	2012.737519	2012.737519	nan	2012.778165	2012.886625	2012.723133	nan	2012.563154	2012.547554	2012.477140	2012.461897	2012.498911	2012.310363	2012.307909	2012.319390	2012.430604	2012.263440	2012.247779	2012.106770	2012.344658	2012.098692	2011.993971	2011.891084
13060000	2014.516539	2014.448899	2014.336947	2014.285262	2014.304939	2014.317369	nan	2014.326145	2014.281115	2014.026683	2014.782465	2014.104137	2014.199269	2014.243559	2013.916146	2013.624005	2013.624005	2013.568416	2013.437791	2013.231789	2013.046154	2013.118736	2013.062575	2012.587963	2012.587963	2013.851628	2012.844905	2012.678224	2012.737331	2012.764297	2013.645385	2012.952842	2012.609067	2012.672784	2012.536573	2012.573862	2012.477622	2012.511488	2012.365167	2012.365042	2012.435580	2012.459368	2012.272723	2012.208337	2012.134794	2012.340209	2012.057395	2012.064610	2011.736625
13080000	2014.549490	2014.482741	2014.409051	2014.371620	2014.389721	2014.286817	nan	2014.248007	2014.269188	2014.118588	2014.801465	2014.133780	2014.164009	2014.200324	2014.009161	2013.788903	2013.788903	2013.586858	2013.409368	2013.185042	2013.048449	2013.156679	nan	2012.681410	2012.681410	2013.891677	2012.850786	2012.788092	2012.745425	2012.795389	2013.478350	2012.901632	2012.571139	2012.625679	2012.514191	2012.554674	2012.505706	2012.427452	nan	2012.364982	2012.346584	2012.409727	2012.329443	2012.079543	2012.194246	2012.339091	2012.008018	2012.054880	2011.749498
13100000	2014.563414	2014.482566	2014.375054	2014.327963	2014.341282	2014.320593	nan	2014.115417	2014.213619	2014.100491	2014.785619	2014.094870	2014.100491	2014.278138	2013.984365	2013.786473	2013.786473	2013.579579	2013.386354	2013.202407	2013.059310	2013.071799	nan	2012.680628	2012.680628	2013.673947	2012.846526	2012.772346	2012.741131	2012.776230	2012.849890	2013.042133	2012.634318	2012.606226	2012.566148	2012.590428	2012.484787	2012.512797	2012.440571	2012.420833	2012.476227	2012.417254	2012.275780	2011.954131	2012.170239	2012.329000	2011.988903	2011.865173	2011.710182
13120000	2014.519782	2014.482160	2014.341172	2014.347767	2014.399891	2014.345046	nan	2014.164530	2014.081212	2014.168367	2014.064040	2014.064040	2014.168367	2013.991436	2014.024366	2013.860331	2013.860331	2013.583667	2013.435650	2013.153490	2013.013845	2013.126508	nan	2012.860221	2012.860221	2013.985288	2012.742545	nan	2012.804074	2012.679696	2012.796903	2013.041947	2012.579965	2012.633177	2012.497867	2012.605964	2012.451844	2012.499405	2012.394527	2012.428686	2012.445003	2012.367032	2012.338000	2011.907268	2012.033444	2012.191647	2012.013329	2011.749910	2011.675399
13140000	2014.496476	2014.482594	2014.231133	2014.398655	2014.328819	2014.354143	nan	2014.126777	2014.103107	2014.103107	2014.039941	2014.039941	2014.096831	2013.993497	2013.944141	2013.861288	2013.861288	2013.536703	2013.346878	2013.126731	2012.980483	2013.128080	2013.038149	2012.972129	2012.972129	2013.763724	2012.815743	nan	2012.798313	2012.731801	2012.653315	2012.896358	2012.596575	2012.619256	2012.574632	2012.502796	2012.426636	2012.538153	2012.292668	2012.422126	2012.435096	2012.266771	2012.226177	2012.040575	2012.001939	2012.354663	2012.021275	2011.796093	2011.772222
13160000	2014.489771	2014.482458	2014.391923	2014.338718	2014.386820	2014.388835	2014.233424	2014.201046	nan	nan	2013.993830	2014.004087	2014.088819	2014.202110	2013.920281	2014.003835	2014.003835	2013.556540	2013.409126	2013.326432	2012.978083	2013.136572	2013.020834	2013.030067	2013.030067	2014.093417	2012.796427	nan	2012.764943	2012.739251	2012.646669	2012.966723	2012.621853	2012.628714	2012.572415	2012.440804	2012.465247	2012.476941	2012.255794	2012.160768	2012.468490	2012.301931	2012.128819	2012.075923	2012.036311	2012.337911	2011.983669	2011.823080	2011.753419
13180000	2014.517075	2014.495972	2014.391656	2014.362788	2014.295595	2014.286415	2014.233236	2014.230198	2014.102476	2014.102476	2014.167656	2014.167656	2014.084572	2013.695362	2013.936873	2014.003398	2014.003398	2013.583138	2013.471629	2013.271446	2012.991494	2013.018109	2013.070630	2012.750523	2012.750523	2014.022051	2012.795439	nan	2012.758047	2012.801524	2012.625783	2012.997469	2012.625012	2012.672924	2012.576604	2012.456339	2012.370231	2012.487312	2012.249678	2012.262335	2012.371377	2012.337024	2012.100244	2012.027084	2012.170525	2012.346845	2011.975292	2011.872808	2011.708609
13200000	2014.549195	2014.439079	2014.362681	2014.304380	2014.340250	2014.385995	2014.341347	nan	2014.290590	2014.137000	2014.139475	2014.139475	2014.077819	2013.962058	2013.663852	2013.975075	2013.975075	2013.561738	2013.458650	2013.330448	2012.959257	2012.962133	2013.032328	2012.349997	2012.349997	2013.897383	2012.827741	nan	2012.735109	2012.802750	2012.624966	2012.902139	2012.620114	2012.653608	2012.606035	2012.446063	2012.378945	2012.437995	2012.316395	2012.227608	2012.336108	2012.356583	2012.099247	2012.122679	2012.141553	2012.088640	2012.009104	2011.999599	2011.599242
13220000	2014.478815	2014.495763	2014.362495	2014.303923	2014.336431	2014.430619	2014.287240	2014.243231	2014.229262	2014.229262	2014.103649	2014.227796	2014.006108	2014.106890	2013.725540	2013.974400	2013.974400	2013.592164	2013.391364	2013.246852	2013.040710	2013.017543	nan	2012.414502	2013.504121	2013.842985	2012.819708	nan	nan	2012.810573	2012.623404	2012.994588	2012.635716	2012.587959	2012.613161	2012.547099	2012.369234	2012.259356	2012.224330	2012.247006	2012.199653	2012.445630	2012.024839	2012.145605	2012.138049	2012.097406	2011.959137	2011.721662	2011.652767
13240000	2014.524625	2014.452181	2014.327074	2014.307049	2014.331651	2014.428542	2014.309239	2014.242915	2014.244389	2014.244389	2014.081430	2014.081430	2014.134871	2013.862325	2013.844896	2014.008544	2014.008544	2013.538003	2013.432978	2013.216876	2013.068362	2013.062457	2013.052991	2012.416227	2013.011337	2014.042369	2012.853878	2012.795134	2012.713750	2012.734190	2012.686608	2012.985072	2012.627972	2012.507723	2012.621814	2012.432213	2012.418806	2012.477008	2012.240884	2012.212803	2012.301421	2012.392716	2012.134406	2012.022296	2012.215048	2012.289003	2011.873967	2011.832795	2011.716324
13260000	2014.547475	2014.451897	2014.319178	2014.258076	2014.346452	2014.391033	nan	2014.218724	nan	nan	2014.142940	2014.142940	2014.127938	2014.243576	2013.807550	2013.910405	2013.910405	2013.577107	2013.406486	2013.324531	2013.084561	2013.069740	2013.056283	2012.548928	2013.454123	2013.901170	2012.835760	nan	2012.733921	2012.754286	2012.619364	2012.910124	2012.623186	2012.472680	2012.540988	2012.422432	2012.399305	2012.408334	2012.303808	2012.259546	2012.312763	2012.326690	2012.098309	2012.107079	2012.213606	2012.336725	2012.013652	2011.941152	2011.743690
13280000	2014.538410	2014.472149	2014.367043	2014.365744	2014.294561	2014.371348	nan	2014.261974	2014.233563	2014.212368	2014.095343	2014.095343	2014.152874	2014.112348	2013.796588	2014.036896	2014.036896	2013.585774	2013.338046	2013.322017	2013.085786	2012.932607	nan	2012.803068	2013.386825	2013.818724	2012.841061	2012.823355	2012.772496	2012.788966	2012.575344	2012.929452	2012.583440	2012.453665	2012.563904	2012.481523	2012.416022	2012.386538	2012.334785	2012.288946	2012.311429	2012.358820	2012.100165	2012.108871	2012.244993	2012.328451	2011.996285	2012.061763	2011.692233
13300000	2014.584575	2014.523098	2014.371717	2014.348379	2014.328721	2014.351093	2014.327850	2014.303066	2014.225932	2014.225932	2014.070966	2014.055558	2014.119425	2014.285769	2013.812657	2013.907390	2013.907390	2013.599451	2013.420484	2013.356227	2013.086910	2012.972684	2012.941365	2012.781069	2013.123312	2013.797678	2012.854096	nan	2012.789135	2012.755340	2012.756307	2013.005309	2012.624483	2012.540718	2012.573803	2012.490066	2012.449511	2012.424165	2012.368502	2012.361640	2012.268493	2012.388164	2012.227365	2012.232881	2012.211982	2012.049463	2011.998049	2011.789241	2011.722164
13320000	2014.539540	2014.475414	2014.272369	2014.329969	2014.363724	2014.259595	2014.308442	2014.278600	nan	nan	2014.112212	2014.112212	2014.149505	2014.111506	2013.819412	2013.627531	2013.627531	2013.598605	2013.376013	2013.277499	2013.101935	2012.906751	nan	2012.481449	2012.481449	2013.744262	2012.821242	2012.716365	2012.792814	2012.715289	2012.841420	2012.908093	2012.606469	2012.652558	2012.449726	2012.486753	2012.512068	2012.464656	2012.307724	2012.384440	2012.367623	2012.330863	2012.226543	2012.065923	2012.184568	2012.282457	2011.970456	2011.922977	2011.713404
13340000	2014.421501	2014.518557	2014.306473	2014.343352	2014.358519	2014.306473	nan	2014.300772	2014.122276	2014.198258	2014.128320	2014.128320	2014.198258	2014.036087	2013.710016	2014.089731	2014.089731	2013.588959	2013.386364	2013.218324	2013.095043	2013.072584	2012.966162	2012.412821	2012.930591	2013.794838	2012.775719	nan	2012.769792	2012.735396	2012.337962	2013.035156	2012.627309	2012.631477	2012.516161	2012.480553	2012.415470	2012.410737	nan	2012.482654	2012.316572	2012.256992	2012.151232	2012.007486	2012.184784	2012.266048	2012.001934	2011.993405	2011.737585
13360000	2014.565292	2014.455494	2014.298041	2014.363039	2014.414728	2014.223967	2014.363059	2014.323169	2014.199591	2014.185318	2014.122260	2014.105538	2014.153851	2014.291614	2013.759438	nan	nan	2013.563453	2013.462452	2013.244432	2013.095272	2013.063584	nan	2012.944404	2013.472454	2013.733974	2012.802925	nan	2012.768304	2012.791767	2012.272139	2012.922305	2012.653204	2012.661053	2012.449879	2012.450111	2012.470728	2012.444976	2012.407975	2012.357749	2012.324127	2012.408036	2012.264495	2012.071192	2012.185122	2012.277359	2012.059856	2011.806301	2011.667231
13380000	2014.587012	2014.456037	2014.298740	2014.398975	2014.327712	2014.238095	2014.360489	2014.274422	2014.256617	2014.256617	2014.132491	2014.196589	2014.072438	2014.123787	2013.755476	nan	nan	2013.594877	2013.505485	2013.333449	2013.097170	2012.989790	2012.994890	2012.823710	2013.263174	2013.983683	2012.782398	2012.703159	2012.739297	2012.715426	2012.193627	2012.971263	2012.655542	2012.654575	2012.601118	2012.497008	2012.428163	2012.371663	nan	2012.469263	2012.287164	2012.302736	2012.200947	2012.070840	2012.024348	2012.306208	2011.993753	2011.818519	2011.587873
13400000	2014.586809	2014.424995	2014.318242	2014.352639	2014.306459	2014.291966	2014.354800	2014.313214	2014.256229	2014.222018	2014.756582	2014.225324	2014.084565	2014.230565	2013.804497	2014.086775	2014.086775	2013.556225	2013.401255	2013.329245	2013.070653	2012.953294	nan	2012.887075	2013.422895	2014.025040	2012.861814	2012.677307	2012.732961	2012.699734	2012.377597	2012.989883	2012.631854	2012.669737	2012.481830	2012.472509	2012.463708	2012.418513	2012.391159	2012.467944	2012.377174	2012.463237	2012.193011	2012.069313	2012.148175	2012.082081	nan	2011.909733	2011.653587
13420000	2014.580573	2014.417710	2014.336054	2014.314501	2014.285677	2014.336054	2014.240773	2014.363554	nan	nan	2014.824182	2014.199767	2014.178918	2014.174474	2013.917447	2013.979151	2013.979151	2013.598616	2013.482785	2013.241185	2013.117048	2013.052225	nan	2012.907200	2013.515965	2013.978422	2012.818219	2012.783135	2012.761199	2012.792587	2012.423430	2012.936885	2012.579259	2012.578033	2012.506409	2012.511112	2012.498929	2012.418648	nan	2012.483802	2012.320623	2012.315876	nan	2012.088348	2012.060335	2012.121481	nan	2011.980852	2011.612896
13440000	2014.508228	2014.376910	2014.335952	2014.349334	2014.285567	2014.312739	2014.317024	2014.301930	nan	nan	2014.756804	2014.105210	2014.097301	2014.176329	2013.968142	nan	nan	2013.565911	2013.489091	2013.132775	2013.126827	2013.014258	nan	2012.906878	2013.341457	2013.741312	2012.843089	nan	2012.694962	2012.718291	2012.307276	2012.827974	2012.581220	2012.481110	2012.549976	2012.466488	2012.466488	2012.381671	nan	2012.273202	2012.373437	2012.265361	2012.182823	2012.192008	2011.970367	2012.077339	nan	2011.834034	2011.657712
13460000	2014.391211	2014.373032	2014.295499	2014.317354	2014.372837	2014.288893	nan	2014.234898	nan	nan	2014.777843	2014.083665	2014.164210	2014.184781	2013.932962	2014.081331	2014.081331	2013.566761	2013.453173	2013.299311	2013.116403	2013.132372	2012.997781	2012.936380	2013.510934	2013.854873	2012.798176	nan	2012.725008	2012.739166	2012.480200	2012.965974	2012.570413	2012.525630	2012.518250	2012.537773	2012.368606	2012.391106	2012.395119	2012.309933	2012.325890	2012.284464	2012.313946	2012.121025	2012.164002	2012.163686	nan	2011.899132	2011.627388
13480000	2014.456182	2014.409489	2014.332210	2014.343106	2014.380585	2014.306371	2014.338250	2014.234689	nan	nan	2014.774698	2014.093763	2014.213618	2014.240455	2013.806288	2014.283396	2014.087887	2013.556331	2013.432022	2013.298753	2013.036429	2013.085628	nan	2013.146952	2013.147440	2014.069061	2012.750023	nan	2012.720661	2012.759052	2012.481147	2013.013897	2012.594769	2012.689005	2012.527760	2012.475325	2012.475325	2012.353646	2012.406447	2012.363657	2012.168851	2012.520829	2012.331964	2012.065285	2012.066960	2012.136191	nan	2011.943613	2011.734611
13500000	2014.456384	2014.423377	2014.344800	2014.349870	2014.403228	2014.276120	2014.329828	2014.219220	2014.239893	2014.239893	2014.752937	2014.156730	2014.031295	2014.262516	2013.778732	2014.228642	2014.093309	2013.517991	2013.357364	2013.186882	2013.049175	2013.022760	nan	2013.147017	2013.486475	2014.037385	2012.825715	nan	nan	2012.790058	2012.497614	2012.830812	2012.608721	2012.686151	2012.494567	2012.498680	2012.498680	2012.348819	2012.413560	2012.393635	2012.461107	2012.520531	2012.306304	2012.085335	2012.075294	2012.210671	nan	2011.971111	nan
13520000	2014.466438	2014.422644	2014.343967	2014.370687	2014.355260	2014.431146	2014.274592	2014.207218	2014.227302	2014.227302	2014.737070	2014.200131	2014.041957	2014.138152	2013.774547	nan	nan	2013.571165	2013.377960	2013.217728	2013.040023	nan	2012.973876	2012.619985	2013.449231	2013.685364	2012.860408	2012.741998	nan	2012.696163	2012.474315	2013.041377	2012.587014	2012.694469	2012.518755	2012.434664	2012.452116	2012.402956	nan	2012.440062	2012.501901	2012.516967	2012.337955	2012.248357	2012.209791	2012.224328	nan	2012.125638	nan
13540000	2014.538929	2014.453158	2014.330550	2014.403257	2014.355079	2014.407316	nan	2014.203838	2014.053030	2014.200137	2014.731657	2014.202128	2014.057444	2014.079942	2013.783974	nan	2014.116202	2013.563528	2013.473990	2013.254330	2013.088273	2012.980061	nan	2012.619317	2013.190141	2013.808476	2012.828964	2012.775467	2012.744363	2012.708887	2012.639766	2013.028536	2012.634917	2012.664951	2012.581392	2012.434063	2012.437565	2012.421735	2012.581886	2012.375946	2012.513385	2012.518592	2012.340146	2012.217668	2012.152156	2012.199673	nan	2012.038270	nan
13560000	2014.530967	2014.409785	2014.394888	2014.373962	2014.323856	2014.436764	2014.345579	2014.305544	2014.195589	2014.102180	2014.718608	2014.188973	2014.172871	2014.157007	2013.791363	nan	2014.116692	2013.564326	2013.396123	2013.231796	nan	2013.011507	nan	2012.582774	2013.153399	2014.005483	2012.765623	2012.720095	2012.750651	2012.721259	2012.827620	2012.999432	2012.637186	2012.635902	2012.582735	2012.473998	2012.396947	2012.464222	2012.530840	2012.403469	2012.395047	2012.666057	2012.590128	2012.305755	2012.184597	2012.146743	nan	2012.039915	2011.708076
13580000	2014.506575	2014.457011	2014.397203	2014.399714	2014.363756	2014.328019	2014.367177	2014.291266	2014.267281	2013.959511	2014.647351	2014.167385	2014.081503	2014.222170	2013.772361	nan	2014.229199	2013.597091	2013.380328	2013.167123	nan	2013.046411	nan	2012.583973	2013.323942	2013.814373	2012.856006	2012.717499	2012.759656	2012.716763	2012.827883	2013.043917	nan	2012.698869	2012.505804	2012.537280	2012.405356	2012.533307	2012.284369	2012.307399	2012.477790	2012.413397	2012.111995	2012.199295	2012.194727	2012.083796	nan	2012.056827	2011.669385
13600000	2014.519521	2014.472912	2014.387956	2014.413469	2014.387529	2014.387956	2014.364774	2014.202351	2014.150507	2014.180008	2014.726984	2014.095760	2014.090749	2014.275581	2013.651194	2014.165979	nan	2013.596700	2013.308428	2013.173441	nan	2013.018806	2012.975283	2012.635592	2013.147353	2014.052929	2012.835662	2012.834271	nan	2012.745883	2012.713026	2012.991811	nan	2012.679828	2012.477339	2012.341477	2012.425867	2012.449766	nan	2012.278682	2012.480657	2012.364796	2012.205941	2012.198516	2012.116151	2012.154351	nan	2012.020677	2011.755661
13620000	2014.582462	2014.440552	2014.431753	2014.378869	2014.352558	2014.333946	2014.373375	2014.130430	2014.138976	2014.154151	2014.797712	2014.147711	2014.155958	2014.229205	2013.720890	nan	nan	2013.533367	2013.402979	2013.127822	2013.127044	2013.045157	nan	2012.476838	2012.476838	2014.089715	2012.822246	nan	nan	2012.713747	2012.524954	2012.694265	nan	2012.669306	2012.532375	2012.367612	2012.367612	2012.404840	2012.399016	2012.429820	2012.259222	2012.387987	2012.208198	2012.176568	2012.053276	2012.301721	2011.964557	2012.019414	2011.745621
13640000	2014.495944	2014.456637	2014.419809	2014.378973	2014.358353	2014.407068	2014.313042	2014.207924	2014.184593	2014.101500	2014.797746	2014.135690	2014.163794	2014.145679	2013.766752	2014.137377	2014.137377	2013.491208	2013.432226	2013.312961	2013.127357	2013.083042	nan	2012.192606	2013.289280	2013.993459	2012.815794	2012.780777	nan	2012.725781	2012.495367	2012.706675	nan	2012.677292	2012.628528	2012.393626	2012.329756	2012.355842	nan	2012.309206	2012.116846	2012.353270	2012.238822	2012.178727	2012.023610	2012.240675	2012.066455	2011.859799	2011.718050
13660000	2014.488603	2014.460052	2014.511514	2014.386084	2014.375560	2014.414160	2014.277923	2014.302709	2014.188043	2014.140470	2014.783724	2014.033603	2014.140470	2014.175677	2013.866608	2014.108791	2014.108791	2013.590179	2013.288212	2013.207777	nan	2013.055246	2013.026816	2012.450222	2013.376866	2013.768900	2012.823498	2012.788187	nan	2012.739873	2012.674028	2012.711203	nan	2012.689664	nan	2012.427415	2012.476675	2012.403907	2012.550874	2012.396044	2012.330080	2012.262359	2012.176854	2012.163583	2012.166286	2012.348710	2012.003526	2012.003239	2011.813125
13680000	2014.573410	2014.474310	2014.511162	2014.394629	2014.376229	2014.285353	2014.365837	2014.124679	2014.175126	2014.175126	2014.744722	2014.084965	2014.104478	2014.250871	2013.971432	nan	nan	2013.596474	2013.429962	2013.102871	nan	2013.074749	nan	2012.448385	2013.340667	2013.938698	2012.861989	2012.723850	2012.735907	2012.711941	2012.672352	2012.699368	nan	2012.675055	nan	2012.474858	2012.462202	2012.449422	2012.287490	2012.231525	2012.395953	2012.230810	2012.120929	2012.151946	2012.166746	2012.334371	2012.013956	2012.011533	2011.773869
13700000	2014.497725	2014.464010	2014.376435	2014.426831	2014.345851	2014.422040	2014.363966	2014.245828	2014.150562	2014.105678	2014.798534	2014.034931	2014.086673	2014.171903	2013.941347	nan	nan	2013.566467	2013.298932	2013.063446	2013.064207	2013.074057	nan	2012.511882	2013.425137	2014.014551	2012.799386	nan	2012.726735	2012.691988	2012.671495	2012.673937	nan	2012.682067	2012.637732	2012.450064	2012.479561	2012.458625	2012.353300	2012.391847	2012.396543	2012.334144	2012.170769	2012.050847	2011.960565	2012.279411	2012.004955	2011.825792	2011.577718
13720000	2014.512392	2014.448980	2014.378940	2014.411216	2014.232763	2014.421828	2014.331023	2014.111291	2014.101207	2014.133656	2014.806470	2014.290014	2014.050826	2014.175712	2014.007580	2014.230209	2014.230209	2013.581936	2013.370635	2013.228199	2013.064129	2013.022251	nan	2012.749886	2013.442614	2013.940282	2012.839557	2012.785752	2012.725496	2012.709771	2012.770042	2012.903254	nan	2012.665775	2012.564467	2012.479459	2012.441031	2012.530702	2012.378318	2012.396903	2012.320736	2012.348322	2012.266950	2011.900808	2011.980545	2012.213126	2011.945633	2011.780645	2011.802556
13740000	2014.485076	2014.407370	2014.344601	2014.338014	2014.226822	2014.331953	2014.344710	2014.248868	2014.099600	2014.149214	2014.797183	2014.168377	2014.053337	2014.143899	2013.885377	2014.210586	2014.210586	2013.591394	2013.421049	2013.325765	2013.065510	2013.001046	nan	2012.955027	2013.444358	2013.780120	2012.859561	nan	2012.731234	2012.723103	2012.774327	2013.056952	nan	2012.659879	nan	2012.517162	2012.467431	2012.408532	nan	2012.324220	2012.407671	2012.465067	2012.293964	2012.171242	2012.109141	2012.202818	2011.978609	2011.905035	2011.613021
13760000	2014.556659	2014.439249	2014.345113	2014.340613	2014.261431	2014.341597	2014.364300	2014.213254	2014.086304	2014.121243	2014.805042	2014.108635	2014.137352	2014.293555	2013.855712	2014.246600	2014.246600	2013.588707	2013.474406	2013.335612	2013.067019	2013.043561	2013.016414	2012.956622	2013.540538	2013.907159	2012.868882	nan	2012.733216	2012.720304	2012.711756	2012.941208	nan	2012.584591	nan	2012.492388	2012.492388	2012.453826	nan	2012.391490	2012.391519	2012.460419	2012.377123	2012.214693	2012.085091	2012.384975	2012.044685	2011.800302	2011.538073
13780000	2014.560518	2014.394274	2014.439368	2014.391197	2014.261746	2014.418436	2014.346550	2014.248234	2014.149953	2014.026200	2014.786849	2014.119249	2014.149953	2014.267374	2013.897078	nan	nan	2013.590689	2013.459122	2013.326597	2013.067675	2012.949972	2013.030875	2012.399201	2013.541033	2013.622391	2012.860999	2012.804987	nan	2012.753817	2012.734519	2012.931746	nan	2012.703020	2012.645022	2012.493238	2012.428160	2012.397330	nan	2012.317552	2012.317277	2012.487418	2012.354555	2012.249400	2012.048383	2012.347556	2011.942324	2011.960095	2011.403045
13800000	2014.450649	2014.443433	2014.447249	2014.433540	2014.299362	2014.397854	2014.356288	2014.306969	nan	2014.179296	2014.779231	2014.140666	nan	2014.290534	2013.894433	2014.281146	2014.281146	2013.594012	2013.462440	2013.362722	2013.084156	2012.965290	2013.015693	2012.399046	2013.540066	2013.870903	2012.833395	nan	nan	2012.753683	2012.729401	2012.989824	nan	2012.630112	2012.635427	2012.478066	2012.404541	2012.435113	nan	2012.841268	2012.465163	2012.536229	2012.329662	2012.237191	2012.111338	2012.352096	2012.061488	2011.914594	2011.714790
13820000	2014.499959	2014.451289	2014.447295	2014.371605	2014.301578	2014.412028	nan	2014.286792	nan	2014.187395	2014.814506	2014.160674	2014.179142	2014.191270	2013.865489	2014.281206	2014.281206	2013.592690	2013.298214	2013.353393	nan	2012.965458	nan	2012.399261	2013.526126	2014.107744	2012.802230	2012.789912	nan	2012.791837	2012.648386	2013.018900	nan	2012.663169	nan	2012.399415	2012.460684	2012.452501	2012.435324	2012.328606	2012.242837	2012.564109	2012.272792	2012.237419	2012.119533	2012.199059	2012.035929	2011.925817	2011.789056
13840000	2014.555979	2014.483883	2014.447359	2014.398693	2014.308926	2014.350251	2014.328488	2014.258691	2014.276340	nan	2014.765513	2014.061778	nan	2014.222987	2013.851562	2014.266739	2014.266739	2013.584548	2013.423465	2013.390809	2013.048422	2012.938629	nan	2012.703711	2013.526297	2013.818084	2012.834742	2012.749538	nan	2012.738793	2012.597862	2013.063166	nan	2012.680473	nan	2012.428527	2012.428527	2012.453509	nan	2012.373767	2012.307638	2012.510425	2012.331957	2012.054400	2012.119868	2012.090500	2012.054545	2011.974791	2011.601787
13860000	2014.464826	2014.538709	2014.485194	2014.356261	2014.377896	2014.339438	nan	2014.307501	2014.258932	nan	2014.790634	2014.125600	nan	2014.288313	2013.847328	2014.266622	2014.266622	2013.416192	2013.232605	2013.274155	2012.976927	2013.081054	nan	2012.629980	2013.526062	2013.734513	2012.798173	nan	2012.774420	2012.769691	2012.738761	2013.036911	nan	2012.692452	nan	2012.462577	2012.454202	2012.458971	nan	2012.341838	2012.221530	2012.477260	2012.333822	2012.188479	2012.162658	2012.285852	2012.050332	2011.949450	2011.601244
13880000	2014.553466	2014.544468	2014.484854	2014.346509	2014.377486	2014.345746	2014.348537	2014.286025	2014.182383	2014.260026	2014.769637	2014.191548	2014.146734	2014.291490	2013.862121	nan	nan	2013.530675	2013.394616	2013.368360	2013.043999	2013.079789	2013.020351	2012.896631	2013.525090	2014.011182	2012.826032	2012.790991	nan	2012.799178	2012.737270	2013.005884	nan	2012.706586	nan	2012.465663	nan	2012.369453	2012.369453	2012.497077	2012.360235	2012.396546	2012.264706	2012.135320	2012.090543	2012.391479	2012.070121	2011.909960	2011.587850
[truncated: 34,312 more rows]
[truncated: 4 more columns]
