# Supplementary material for: MERS-CoV spillover at the camel-human interface
Source: eLife. 2018 Jan 16;7:e31257. doi: 10.7554/eLife.31257 (PMC5777824; doi:10.7554/eLife.31257)
Supplement: Figure 1—source data 1. [file elife-31257-fig1-data1.zip › MERS_274_sCoal.combined.log]

Sample	posterior	likelihood	prior	treeLikelihood.3	treeLikelihood.1,2	treeHeight	treeLength	Tree.length_c	Tree.length_h	Tree.count_c_to_h	Tree.count_h_to_c	Tree.count_c	Tree.count_h	rootTypeLogger	migModel.popSize_c	migModel.popSize_h	migModel.rateMatrix_c_h	migModel.rateMatrix_h_c	kappa.1,2	gammaShape.1,2	kappa.3	gammaShape.3	ucldMean	ucldStdev	rate.mean	rate.variance	rate.coefficientOfVariation	freqParameter.31	freqParameter.32	freqParameter.33	freqParameter.34	freqParameter.1,21	freqParameter.1,22	freqParameter.1,23	freqParameter.1,24
0	-58351.90257062252	-58025.0417702472	-326.8608003753258	-22541.23363719268	-35483.80813305452	5.557678529091508	78.55943015051366	65.74413250906355	12.815297641450165	0	53	152	121	0	3.2926655182150557	0.329471961555188	9.193375288253764E-4	4.296425328108503	4.971344113827852	0.059074803408737	9.229673984350775	0.00611143196315972	0.0010225638717025099	0.6836832169606545	9.170787403450987E-4	8.070526107702879E-7	0.84916446842255	0.2028729302325441	0.18375160893229994	0.15229611324742257	0.461079347587735	0.28457191473392485	0.20690938919226098	0.2300024195544501	0.27851627651936417
20000	-58352.1436518178	-58019.853365319344	-332.29028649845696	-22548.324156722603	-35471.52920859674	5.079730236489213	76.11249440350916	63.37575010242516	12.736744301083942	2	56	153	120	0	3.681369445488221	0.261155011879538	0.04368617339453675	3.9801503353536063	5.215786517388214	0.05109404302829816	7.969374433187543	0.057802418721285	0.001050521280438738	0.7159551488233982	9.405104286879466E-4	8.014136889548434E-7	0.863448741884385	0.2028729302325441	0.1912999369222195	0.15229611324742257	0.45353101959781544	0.28332076245433035	0.20690938919226098	0.22771035190468325	0.2820594964487255
40000	-58364.805621882726	-58028.53786668008	-336.2677552026437	-22561.62618695509	-35466.91167972499	5.372398515721308	76.5781325478159	63.119447210117016	13.458685337698894	1	53	151	122	0	3.536504154119585	0.3671322265890437	0.0059152670985836145	3.053416634028982	5.07599179409486	0.03043642505827842	7.821868297338456	0.057802418721285	9.981139365493404E-4	0.6913177050858111	9.008524786426339E-4	6.645579467916499E-7	0.811152489619013	0.21211332475791594	0.18248140579309885	0.15361747898959974	0.4517877904593871	0.28332076245433035	0.2108533232848788	0.22839151607130098	0.27743439818948995
60000	-58330.75556161027	-58033.84675666173	-296.9088049485357	-22563.181304691825	-35470.66545196991	5.173979103231349	74.93357504787784	63.82964485324141	11.103930194636426	3	54	150	123	0	3.539419958677451	0.24265875256383135	0.11367698288070173	4.961441995047635	4.448977543492847	0.05344974393431668	9.047580414475943	0.046079296255259646	0.0010398858859889273	0.7238278971759661	9.31916596221879E-4	7.369555361793502E-7	0.8371635670305835	0.20332442177911395	0.17538658855342923	0.15287144017767448	0.468417549489784	0.27928715550100797	0.21064597534461582	0.22746853868701009	0.2825983304673662
80000	-58342.89811042408	-58034.007253050295	-308.8908573737896	-22581.157293639466	-35452.84995941083	5.800611370647861	76.38709604822337	64.35332261748624	12.033773430737067	2	56	153	120	0	3.9746079622754618	0.27878684985592656	0.01969459247801207	6.328023090565606	4.83851803799503	0.043797475652340975	8.124153131581158	0.05116036156634716	0.0010146497530035855	0.6769335430318368	8.734329537072984E-4	6.909384996358184E-7	0.8338616483389847	0.2079520083403829	0.1794056201146504	0.15524413938467999	0.45739823216028835	0.28374347948640394	0.21059531465663328	0.22843709906051896	0.2772241067964439
100000	-58329.43340243862	-58038.18495510077	-291.2484473378517	-22562.101370432683	-35476.083584668086	5.4425819992353635	75.51765167988295	64.17116935160571	11.346482328277226	0	53	152	121	0	3.9306544842012023	0.25926936351426083	0.002396014748245064	4.2885163003435	4.685453047248998	0.054954877712496984	9.116163351767113	0.043377422056061425	0.0010514509499774452	0.582263250109073	9.315596244686311E-4	4.728809546034241E-7	0.6593812270711641	0.19807629829589746	0.18180824721766017	0.15505998534018323	0.4650554691462608	0.28374347948640394	0.20920257358970512	0.22843709906051896	0.27861684786337204
120000	-58328.2606341663	-58045.83335627183	-282.4272778944667	-22584.740451366186	-35461.09290490565	6.603009258003047	78.24336407902331	68.25139086465926	9.991973214364027	0	56	155	118	0	3.843630388337971	0.2294768754294144	0.016302762210589714	5.1300717934411875	4.357787957594839	0.04985428422637835	8.23903038905238	0.027879689757697442	0.0010312786554865323	0.7083910390933559	9.003797696464737E-4	6.151957424932612E-7	0.7531284576563689	0.2036771156777481	0.1862380565243854	0.1611761041045309	0.4489087236933373	0.2831722141462211	0.20645182759389827	0.22843709906051896	0.2819388591993617
140000	-58344.882490530494	-58033.004539814705	-311.877950715791	-22580.546660817377	-35452.45787899733	6.043307817868795	76.57373680732044	64.60554227320654	11.96819453411394	0	53	152	121	0	3.450217004428259	0.30623487140320155	0.010890381846514917	4.815600813285296	5.028669572922244	0.05159084379424534	8.715767196873772	0.036360487580790544	0.0010165148255319128	0.7333731514825481	9.319364471932119E-4	8.627935466873283E-7	0.8595690679501297	0.2036771156777481	0.1889972620875604	0.1584168985413559	0.4489087236933373	0.27790861049820687	0.20875185104250557	0.23475392393782218	0.2785856145214654
160000	-58326.32479760989	-58020.767237895445	-305.55755971444023	-22555.535903838543	-35465.2313340569	6.105487030794868	74.11081467053118	60.56474408010632	13.546070590424886	0	53	152	121	0	3.252031401617439	0.31928464148549907	0.015938948899129394	3.784224299415882	4.5509213921330645	0.008104301947372508	7.239427040267024	0.02515206042057041	0.0011556869042505735	0.7089660691116658	9.683414724803396E-4	8.490823333121622E-7	0.7995165679477054	0.20663527524033426	0.1889972620875604	0.15253907773903702	0.45182838493307004	0.2815622678709164	0.20612442136288478	0.23591525629775217	0.2763980544684466
180000	-58321.92137594739	-58023.054924806944	-298.8664511404476	-22545.003541525202	-35478.051383281745	6.005161424589058	75.0551964067446	63.22699802272864	11.828198384016055	0	55	154	119	0	3.3474674857134676	0.286285817642544	0.009491443097964092	3.794649030969161	4.3517406004664245	0.04476867200096259	7.525649904902471	0.0407834265381565	0.0012030957044650537	0.7098872361624372	0.0010029852782370656	9.268802248496885E-7	0.8054728180894452	0.20458925709608175	0.1889972620875604	0.14774819384602766	0.45866528697033193	0.2872614130506903	0.2081105752241376	0.2288051148741752	0.2758228968509969
200000	-58343.491033802304	-58022.00522439256	-321.4858094097458	-22554.411916964866	-35467.59330742769	4.956013438157509	74.50900577469062	61.21924860919909	13.289757165491501	1	52	150	123	0	3.6182788729248396	0.3072074986556902	0.05643124941489224	3.8770266620605547	5.10277073508947	0.03846958736465572	7.654134089478577	0.06940741749958931	0.0011804021839765116	0.8536629143816807	9.689482700361643E-4	1.4468305178688679E-6	1.035123557235154	0.2044904240723708	0.18724972438875104	0.1563783823564125	0.4518814691824674	0.28098313866919283	0.20703076254508054	0.2311111156312865	0.28087498315444015
220000	-58374.19400871352	-58034.589157420516	-339.60485129300736	-22567.079245512916	-35467.509911907604	5.590785928608569	76.9667900401012	63.6319182245584	13.334871815542812	0	53	152	121	0	4.078171771851528	0.26834796632493557	0.006217523272235694	3.587698273790255	4.294995156307855	0.012243529947219979	7.614473544605972	0.017103026675981813	0.0010968358910837723	0.7957424708857259	9.304662787989918E-4	1.1411731071507282E-6	0.9953072993949249	0.2037276430410159	0.18789327949108706	0.1571411633877674	0.45123791408013136	0.28098313866919283	0.20703076254508054	0.2321727157757393	0.27981338300998737
240000	-58369.60941443481	-58015.83600794925	-353.7734064855634	-22547.349985590787	-35468.48602235846	6.927441662502947	80.86511688545826	65.34145902755519	15.523657857903029	1	54	152	121	0	3.969101251927943	0.3545487305617292	0.020082435945322875	2.7871891246306615	5.002587559923533	0.055483967753551335	7.949987470674992	0.01819079062019126	0.00103825386523795	0.8450698344174458	8.996996812579739E-4	1.1066808322753283E-6	1.02200556142328	0.19764389066431737	0.18350186581654185	0.1578003383130683	0.4610539052060742	0.2833273301384803	0.20468657107579305	0.2321727157757393	0.27981338300998737
260000	-58346.44891850261	-58029.85259292525	-316.5963255773572	-22556.635759957786	-35473.21683296747	6.51892929247996	79.8354732873313	67.4818760134294	12.353597273901931	0	54	153	120	0	3.3578964650686096	0.3061359214033265	0.0031599781232032054	4.364050068641786	5.668049561495637	0.0317317395018999	7.8954728104146445	0.024164095888742843	0.0010472508705561276	0.8527070575378876	9.061356557095247E-4	1.1163361553137308E-6	0.9880367895900396	0.20462378725518374	0.1903207222235212	0.15603686817021387	0.44901862235108286	0.2833273301384803	0.20781735790671665	0.22846934213948203	0.2803859698153211
280000	-58358.05376918232	-58053.916621069715	-304.1371481126018	-22540.71848878704	-35513.198132282676	5.540962275814929	76.62632906270592	64.76629222531625	11.8600368373897	0	55	154	119	0	3.9033401548810893	0.2836185014753542	0.0037051275904514056	4.292960594306847	5.5960759200035595	0.043488169784417385	8.06732667091277	0.042947494651411865	0.0012095488192242257	0.8921171698759646	9.713025263649381E-4	1.3509946703329276E-6	0.9713315837021891	0.19677351467625773	0.18248572794654258	0.15009818978554648	0.4706425675916549	0.27605021146689945	0.20899841735913868	0.23515231888964186	0.2797990522843201
300000	-58320.96015621601	-58022.60262899581	-298.35752722020254	-22549.842392487346	-35472.76023650846	6.919097664774124	78.63893946252037	67.06255990980532	11.57637955271505	2	58	155	118	0	3.2190857383096194	0.2237392905096714	0.0222629938691358	4.336858215295199	4.866793976363007	0.045486395594313535	6.838505903967278	0.040516884888098084	0.0010363078554166008	0.8564798171796671	9.042384315067533E-4	1.0932758858078147E-6	0.9652217967766404	0.2114955302453913	0.18248572794654258	0.15375184789695825	0.4522668939111095	0.2784221839123162	0.207926566824156	0.23639656083176985	0.2772546884317581
320000	-58344.50472973468	-58049.147038782015	-295.3576909526652	-22583.99536527706	-35465.15167350495	7.4015658745060895	80.66768084311406	68.99647133116811	11.671209511945982	2	58	155	118	0	3.4944325088861903	0.238020192615311	0.04092058976036956	4.317574145119821	4.819971493376004	0.04027122630287936	8.03367245033396	0.006939547138825328	9.919853326352426E-4	0.8556711582263182	8.587196076690025E-4	7.24635218497398E-7	0.8721609717255555	0.2114955302453913	0.18248572794654258	0.14591207399966666	0.4601066678084011	0.28689814459567137	0.2109720926691278	0.22647295077080698	0.27565681196439396
340000	-58298.15941145021	-58024.685498636405	-273.47391281380476	-22540.392991528	-35484.29250710841	5.995228386482916	75.73580958178712	65.2352604586929	10.500549123094242	1	58	156	117	0	3.232640436963511	0.2315277519063397	0.04811711650086696	5.510373587877239	4.266110820399816	0.00699814056923784	10.963970225620475	0.057772062646588664	0.0010859839794776648	0.9048011896584229	9.750569197596386E-4	9.826382752390244E-7	0.9454361922090985	0.2006269745207961	0.17895747705595763	0.15675617294228167	0.4636593754809663	0.28510189020722504	0.20760242775554968	0.22647295077080698	0.2808227312664184
360000	-58284.43912544445	-58007.3413215762	-277.09780386825247	-22537.423772352508	-35469.91754922369	6.160211224847874	75.9768089792555	65.08047830846019	10.896330670795274	4	60	155	118	0	3.542050824904481	0.22906366757909935	0.0996457205899097	5.250122495973275	5.002431365188113	0.06865657708462967	7.857691905656271	0.0235674836803543	0.0011685175136530003	0.8541472948674704	9.692044918595728E-4	9.439103447537048E-7	0.9219004817951895	0.2006269745207961	0.18676819423533136	0.15274436706638833	0.45986046417748594	0.28510189020722504	0.20546042239489526	0.2318844200476199	0.2775532673502599
380000	-58331.557828245575	-58037.95655453831	-293.60127370726434	-22574.15290531612	-35463.80364922219	5.811913540657848	74.95422761423839	63.48346419612246	11.470763418115872	4	60	155	118	0	3.3816852621899818	0.2796346071873238	0.04489144511964598	4.937719085473972	4.815047665201791	0.07607033293428526	8.737454226880992	0.04398301347335426	0.0011935831683827327	0.8801500458389745	9.445308201055962E-4	1.2908246289032084E-6	0.9777446014736048	0.20454904259984683	0.1820143875290985	0.15357610569357047	0.45986046417748594	0.282275306408667	0.20828700619345328	0.2290457569314734	0.2803919304664064
400000	-58310.76439710931	-58030.20916649021	-280.55523061910066	-22550.63693244915	-35479.57223404106	6.0911780506346656	75.38204138176783	64.17490512022347	11.207136261544392	8	64	155	118	0	3.2435435243531194	0.2725223779421083	0.10528091629305356	5.077269673633462	4.754058509816403	0.0561203198000215	8.170605792723158	0.051446920297064457	0.0012140466262290652	0.8864734542470359	9.700039551854877E-4	1.5592136836618019E-6	1.0394873820624517	0.20569046545837283	0.18498188715326241	0.15531208595395787	0.4540155614344086	0.28388774113744725	0.2078057183113298	0.22903694623407853	0.27926959431714454
420000	-58314.49183928217	-58034.43428765748	-280.05755162468705	-22563.033729395698	-35471.40055826178	5.105854414778108	73.5295677623867	62.73269208032269	10.796875682064037	4	61	156	117	0	3.3916637142612944	0.24355086572408008	0.14647237967737073	6.348197280037429	4.430256664318194	0.027361949053684085	8.281336901092772	0.046601919183720336	0.0011804779391246406	0.7863122945234874	9.66741869763626E-4	1.1630137562776354E-6	0.9325796737516567	0.20264983193499939	0.18498188715326241	0.15531208595395787	0.45705619495778205	0.2859618262032352	0.2076362847938579	0.2285073814112382	0.27789450759166884
440000	-58343.25622465601	-58047.281948453136	-295.9742762028792	-22610.988330390195	-35436.29361806294	4.89860057292556	73.49752307673928	62.20246934119363	11.295053735545705	1	57	155	118	0	2.9858357019793695	0.26507914364776136	0.020185511527433673	5.245602011343898	4.9787648190219755	0.02411169879608786	7.659957915389243	0.05315226140099537	0.0010710015014828462	0.635443673850041	9.255820410777728E-4	5.435736693578526E-7	0.6990663778914169	0.20264983193499939	0.18393696497783912	0.15531208595395787	0.45810111713320534	0.2864920429207415	0.2078499596647523	0.2285073814112382	0.2771506160032681
460000	-58319.13350894479	-58014.852982287644	-304.28052665714307	-22575.146639974686	-35439.70634231296	4.660210353055331	73.80204172374113	62.81763618283401	10.984405540907138	2	61	158	115	0	3.504652221037586	0.2296649183974086	0.06644487650107833	3.5268299552258844	4.6081806886272165	0.05144451045243047	7.804601859529611	0.05484128506661442	0.001112010676620966	0.6668706697466878	9.46648438687819E-4	6.023799630459931E-7	0.7366555740273973	0.2040422242076328	0.1823393238531615	0.15391969368132447	0.4596987582578829	0.2821669639200503	0.21075891368419028	0.23037094914506184	0.2767031732506976
480000	-58344.78688772911	-58047.232914487344	-297.5539732417677	-22570.24914215596	-35476.98377233138	4.464950231047055	73.38547938761697	61.98336625102803	11.402113136588934	3	64	160	113	0	3.1266200850834625	0.22452722116877005	0.06895277330641494	5.096813800779193	4.2381594106651	0.02617397761734797	8.17253116509516	0.04869796702876599	0.0011043794811149096	0.6519550760592516	9.660692997583048E-4	7.871145071979337E-7	0.804941374961017	0.20259130583376048	0.18280120608160333	0.15093000792490674	0.4636774801597312	0.2821836822887472	0.20630201347455507	0.23068779258646172	0.28082651165023603
500000	-58343.073509851005	-58059.425387281924	-283.6481225690836	-22565.59016290379	-35493.835224378134	4.438490468137097	73.2775233078559	63.175079592494974	10.102443715360915	1	58	156	117	0	3.984805559428495	0.20151495069073494	0.0028152249362243947	5.925300457153857	5.622944919176402	0.03212522042036007	7.939940630740047	0.037202635844734856	0.0011379985412201313	0.6814735071235345	0.0010025195744900557	9.477072369850186E-7	0.8554584569396557	0.20912361356420223	0.18222620422419025	0.1561925604497122	0.4524576217618971	0.2835956726825954	0.20630201347455507	0.22970280122305398	0.28039951261979557
520000	-58291.42285744787	-58030.467243531915	-260.95561391595754	-22558.883719895028	-35471.58352363689	4.354695880503907	72.23726927615365	63.053273958037195	9.183995318116443	0	59	158	115	0	4.1400414353448	0.16540906144635326	0.015405245175672426	5.768728719484931	4.906275278791311	0.010900754207765474	7.362893055485088	0.0034626936185596707	0.001135061607438481	0.7083099594876917	9.897318185485382E-4	9.844626907828664E-7	0.8449719583209779	0.19988807928616936	0.18437764863935863	0.15397914844594773	0.46175512362852605	0.2810399177158686	0.20794616988267028	0.22970280122305398	0.2813111111784071
540000	-58323.588225617576	-58060.70365728458	-262.8845683329932	-22553.00544640004	-35507.69821088455	4.756294580845859	74.76656049433927	65.28110264094038	9.485457853398895	0	60	159	114	0	4.07231709023984	0.1707651617969372	0.025879817642780814	6.424858985473244	4.820531650750399	0.01441406291388179	7.051539281104964	0.027842835233108692	0.0011997277923952675	0.790618336432073	0.001021177974691582	1.427109283743101E-6	0.9831700837088264	0.1984368665417235	0.18437764863935863	0.1520383204666018	0.46514716435231784	0.2851354844181371	0.2053791706178207	0.2273817528235319	0.2821035921405103
560000	-58275.18201734907	-58001.84824444573	-273.3337729033385	-22543.371231626814	-35458.47701281892	4.669770003686042	73.55594265270742	63.23779367758793	10.318148975119549	5	60	154	119	0	3.6119702364546464	0.19012418387956703	0.08301742523859731	5.889891609121089	5.072722620541235	0.026406341417992342	7.755247981193141	0.06451763611764885	0.0011928462910052514	0.9062700984060553	9.723307330264371E-4	1.984487149877767E-6	1.2177687432112854	0.20371541417358882	0.18437764863935863	0.15607816323096765	0.4558287739560867	0.2844931410153375	0.20602151402062027	0.2273817528235319	0.2821035921405103
580000	-58298.50064498951	-58025.44784060591	-273.0528043835945	-22578.14044630796	-35447.30739429795	4.581350888000447	73.22622399907026	63.18304669890498	10.043177300165283	2	60	157	116	0	3.3800922176892434	0.20049675003739384	0.03455061132888088	7.148451799580444	4.595735995769194	0.005734348284030988	7.607014422415954	0.002517820666047544	0.0011048900570022992	0.787254350738156	9.482401636192313E-4	1.1091221517809166E-6	0.9503803815663479	0.20371541417358882	0.18437764863935863	0.15761715201315296	0.4542897851739014	0.2883406051522331	0.2074154126837389	0.22598785416041328	0.2782561280036147
600000	-58330.27474647714	-58030.18328927028	-300.0914572068552	-22556.476977792692	-35473.70631147759	4.348350563859562	74.32626749343457	63.06250321919006	11.26376427424454	1	59	157	116	0	3.809037721337133	0.2246820398501144	0.01036695572941869	4.910448412933072	5.062126661172777	0.003203606824647601	7.111428991266587	0.025221592510868397	0.0011372701855100124	0.8293025378012081	9.850815602114973E-4	1.382384852355448E-6	1.0425744276786981	0.19936852136470445	0.17922484268928343	0.15808804614179134	0.4633185898042226	0.27980176238707616	0.20960019251427317	0.235632983424399	0.27496506167425167
620000	-58323.06729972538	-58032.89472701006	-290.1725727153165	-22571.72985638868	-35461.16487062138	4.297198423403226	73.5887972449164	63.00510031929521	10.583696925621181	0	59	158	115	0	3.8017321066937746	0.2227419444667891	0.028044276465398907	4.372965272137975	5.1301589181316105	0.01374000880771055	7.361848230270043	0.045239480475772455	0.0010158525037289698	0.6988107119343887	9.586597511728505E-4	5.671299992787162E-7	0.7578362130759511	0.19650265904713077	0.18122048724941212	0.15175503430390705	0.4705218193995519	0.27770946921675294	0.2051175686512616	0.23319966468292216	0.2839732974490633
640000	-58320.01188275103	-58044.507527249705	-275.50435550132863	-22583.863113144907	-35460.6444141048	4.6203947835086785	71.76365728255148	60.81016011022203	10.953497172329428	3	57	153	120	0	3.543339070671651	0.226624708774802	0.05746898160041865	5.329224889351887	5.158458501490913	0.060673983561992315	8.341263993802091	0.040819402987264254	0.0010405741360374498	0.6755304511206062	9.94754843827752E-4	6.289140635056608E-7	0.7392248940508767	0.19990129968606066	0.18035765981742813	0.14921922109696115	0.4705218193995519	0.2781107315128301	0.2051175686512616	0.23340975397313	0.2833619458627783
660000	-58321.52140622253	-58039.67407544641	-281.8473307761166	-22602.266929751382	-35437.407145695026	4.482838865288869	72.25410649624935	61.638746283371475	10.615360212877885	3	58	154	119	0	3.607435958962968	0.2406633562328124	0.069584401819049	5.231520208566691	4.776138353803213	0.060673983561992315	7.699749840476655	0.02888742908198362	0.0010587606092205425	0.7507365530967984	9.494074956188556E-4	9.831021332952469E-7	0.9136144128957908	0.1942768132272812	0.1859821462762076	0.1496935247051748	0.4700475157913382	0.2844691027176734	0.2116695367531586	0.22493352814908432	0.2789278323800837
680000	-58315.56530130506	-58041.41430286783	-274.15099843722913	-22593.486607504907	-35447.92769536292	4.4033997946674575	72.54523249735223	62.049517267539386	10.495715229812838	1	59	157	116	0	3.8486731048499045	0.21413132494368572	0.019821540981376413	5.690046958575688	4.265048968201134	0.0746841760325944	8.153111716320016	0.02911898259899683	0.001088425441941262	0.8179745216792583	9.377467550701522E-4	1.3647354039055246E-6	1.031672351874257	0.19850748174193306	0.1807542603180533	0.15069074214867723	0.4700475157913382	0.27886527604420974	0.2045208209783547	0.23687536792883027	0.27973853504860535
700000	-58301.008570210404	-58033.59328539118	-267.4152848192246	-22565.837072274186	-35467.75621311699	4.458353546365339	71.53008044657601	61.603518742582835	9.926561703993134	3	58	154	119	0	3.7036195918151544	0.20489366721607571	0.020477008029662173	4.688262915611156	4.822750127537559	0.050385214118459955	8.735053557029124	0.03274839500377988	0.0011568549761290382	0.7871368905965325	0.0010505832058339464	1.3436506375545162E-6	0.9967137718656345	0.19850748174193306	0.18410541772631636	0.1509508816899462	0.4664362188418062	0.2828669367101708	0.2096298114065498	0.22490805585309495	0.28259519603018446
720000	-58330.17699895343	-58037.37470799481	-292.8022909586185	-22614.230129268533	-35423.14457872628	4.544006843020626	72.60954260429989	61.674112619914894	10.935429984385026	2	59	156	117	0	3.754660080726157	0.2700163663685078	0.05990150998983748	4.279516813084397	4.908163589034852	0.043968889507558	7.458548186303371	0.044338297372667236	0.0010898277454820977	0.7763964319955261	9.589245578496043E-4	1.0429736379087721E-6	0.9278841604601228	0.21204194548906577	0.17895368830727348	0.1509508816899462	0.45805348451371636	0.2867285378114237	0.2096298114065498	0.22747449397232467	0.27616715680970183
740000	-58304.3855958045	-58039.725508645235	-264.66008715926546	-22579.912116389012	-35459.81339225623	4.727600828794449	71.76578480928254	62.593917023256	9.171867786026548	3	62	158	115	0	3.54396182815472	0.23912906739361062	0.0671123625745177	5.6023626559021125	4.735917680902916	0.05627299583200352	8.383359789966697	0.02779650702795685	0.0011572206034581867	0.7734748887724341	0.001001276855293589	9.350214738620036E-7	0.8517561945347609	0.204133290554193	0.18581276716767675	0.14938723936241594	0.46066670291571615	0.2854289135832463	0.2096298114065498	0.22747449397232467	0.27746678103787925
760000	-58309.38289078847	-58030.83577631022	-278.5471144782474	-22590.550647543656	-35440.28512876656	4.617158819364423	71.65428933510285	61.37231384605582	10.281975489047076	3	58	154	119	0	3.626299738082771	0.2373683545844551	0.06025244201128146	5.2035111308391615	5.036091737822227	0.03035089683279007	7.27730799624541	0.06248071765701204	0.0011747348253677364	0.7920956617436188	9.995496204751894E-4	9.83209467867301E-7	0.8580370370456709	0.20416651369821817	0.18624667686014165	0.15297318516157773	0.45661362428006425	0.2836759731291216	0.20681371705349835	0.22701286447637756	0.2824974453410025
780000	-58275.493287825644	-58030.66271009524	-244.8305777304013	-22573.30717721423	-35457.35553288101	4.690245928639793	70.97856214333589	62.02384877412727	8.954713369208568	0	56	155	118	0	3.9043643430736563	0.17774295965650283	0.03376483670203266	5.812950630213392	4.745834339411177	0.07093904839106707	8.03136685699907	0.037563629000051786	0.0011512834000800482	0.7384487305044471	9.976981491442364E-4	8.610690785332502E-7	0.8247162591303725	0.20622748507767907	0.18624667686014165	0.14903867878694058	0.4584871592752405	0.2908774887712898	0.20712436729086656	0.22670221423900935	0.27529592969883426
800000	-58300.585453239844	-58038.42025943581	-262.16519380404105	-22553.071885669484	-35485.34837376633	5.08204369613026	71.5298949618489	60.737447132380105	10.792447829468756	0	55	154	119	0	3.4518201046791934	0.17541377063394228	0.007072466774148481	4.794988906160323	5.472571752642543	0.007823446549701142	7.927734279219956	0.05864733845541768	0.0012148032287472444	0.6858826470847585	0.001031387739381544	7.676041683261149E-7	0.7776342267632915	0.20250517178084	0.1899593097372232	0.15234362359227524	0.45519189488966333	0.28098287291329194	0.20426497110244016	0.2328068862276444	0.2819452697566236
820000	-58302.62826503691	-58037.029809059364	-265.59845597754503	-22612.41815043959	-35424.611658619775	4.973525067041642	72.0330069399589	62.18268386944327	9.850323070515618	0	57	156	117	0	3.4543308901693983	0.20172521575644653	0.0019360491489460098	4.4231699609058	5.345477470381301	0.03644606462679556	7.131897225765248	0.017626515287194198	0.0011470489156034567	0.7269826290457834	9.149220898747814E-4	1.0787024208205395E-6	0.9090073798688297	0.2004999889644183	0.1899593097372232	0.15434880640869691	0.45519189488966333	0.2874821993317198	0.20599909876629816	0.2310727585637864	0.2754459433381957
840000	-58294.947552857906	-58048.580036505446	-246.36751635246287	-22588.717239807447	-35459.862796698	5.043797765600304	70.17470460790713	60.34588318803011	9.828821419877007	1	55	153	120	0	3.6895629854123837	0.1943545449559619	0.04343165741919071	4.741631013745785	4.797885098294596	0.03317102251159638	8.362574018289843	0.0028628252860855826	0.0012011150907112209	0.6722562240658237	9.99889670205101E-4	9.087521476890347E-7	0.798097418310556	0.2086026708066138	0.18151251581815075	0.15411999145204197	0.45576482192319523	0.2874821993317198	0.20264114101446326	0.2310727585637864	0.2788039010900306
860000	-58254.56012552981	-58011.604485782416	-242.95563974739412	-22578.517758681704	-35433.08672710071	4.595692032730786	68.21030853441627	58.0171981720863	10.19311036232991	8	59	150	123	0	3.3826666363757703	0.18059592824636522	0.20585415724568845	4.875009139661851	4.642821865392809	0.05136651338222513	7.925983789025325	0.037599759028634536	0.001146766441593969	0.7851024070690823	9.951424389867624E-4	1.186040507233061E-6	0.9715197652840015	0.19929806652540358	0.18220467469355087	0.15966015183393406	0.4588371069471132	0.2874821993317198	0.20911396972296326	0.2310727585637864	0.27233107238153065
880000	-58301.22263273691	-58047.0916192604	-254.1310134765126	-22567.313910710058	-35479.77770855034	4.502624947936371	67.920933681055	56.815018481172025	11.105915199882972	3	53	149	124	0	3.2075299338180785	0.18861725008071045	0.06957825302872689	4.031247002450809	5.547187764853581	0.06371924985253198	8.847297214489002	0.06931615622104874	0.001159584673490856	0.7657726851215986	0.0010344001646584288	1.0624065547523586E-6	0.8711904926058205	0.20356887931662587	0.18671289212202563	0.15293687191333055	0.45678135664801967	0.2846136399576823	0.21109452563609882	0.23047780811594498	0.27381402629027396
900000	-58289.45573570436	-58036.02434597557	-253.43138972879015	-22553.03756018937	-35482.986785786205	4.50260640093763	66.50785761249793	55.23960448340901	11.26825312908893	5	55	149	124	0	2.7469419946574702	0.1948044840040231	0.05768411453282198	4.115212168341512	4.693400088569706	0.004466645829207941	8.864941928635035	0.06931615622104874	0.001257797394866457	0.7551526894015218	0.001085193115765318	1.068333933908827E-6	0.8352499746537999	0.19891453564107053	0.17972315233769207	0.16513337348892348	0.45622893853231566	0.2872422551209017	0.20606636455421753	0.23047780811594498	0.2762135722089359
920000	-58298.700132148406	-58038.72083204385	-259.9793001045534	-22570.916654503006	-35467.80417754085	4.614539276808176	67.53895622518934	55.857135419871454	11.681820805317875	2	50	147	126	0	3.037492055274089	0.23588724787992776	0.03490924562883342	3.592807136091986	5.150553023413887	0.037513288521943036	7.532065390312867	0.015631352622038873	0.0012329830768323285	0.8034428572289798	0.0010832231791937463	1.4867382428999908E-6	0.9359036474381168	0.19892422855040764	0.18520299019200956	0.15421957561989724	0.4616532056376873	0.28376639847009383	0.21013205629305742	0.22688290928152766	0.27921863595532115
940000	-58280.0428904624	-58025.67351401635	-254.3693764460506	-22570.016479584876	-35455.657034431475	4.608090111423998	68.48479519362606	56.8465778430532	11.638217350572805	5	54	148	125	0	3.1362723757265933	0.22462055155563074	0.0910981222971465	3.562971256752159	4.684163214663818	0.03082409212277364	8.219906773434708	0.05542683074079645	0.0012235784309870014	0.7760971613717035	0.0010342694690232835	9.736730291469227E-7	0.8368860445439535	0.20788187210602804	0.18475024621648325	0.15421957561989724	0.45314830605759315	0.2844384219727837	0.20589869317541848	0.2271826013234915	0.2824802835283064
960000	-58299.74060614334	-58040.635767321306	-259.1048388220406	-22574.476043301605	-35466.1597240197	4.663407329414845	68.446355928852	56.6005157066456	11.845840222206487	4	51	146	127	0	3.375431577115597	0.2019029717473978	0.12308270932381801	4.667430911732622	4.891786969377616	0.05029956515578308	8.309351814725828	0.04462243366057365	0.0012411448720242972	0.732190750781815	0.0010211594448629575	9.94872579613396E-7	0.8197161456069847	0.20186556131333133	0.1879632198923418	0.1570229127367354	0.45314830605759315	0.2828859641107615	0.21486696834154373	0.2271826013234915	0.27506446622420333
980000	-58328.63866838838	-58047.061655205776	-281.57701318260786	-22574.722384582812	-35472.339270622964	4.762946445922714	71.2253638936893	58.51228666214132	12.713077231548034	5	52	146	127	0	3.4166040275400187	0.25273002020793534	0.1310858032561486	3.591874760711867	5.160729024577315	0.04539151695417775	8.823684798955178	0.022877999107131865	0.0011890268594038403	0.7017900229219254	9.946755389729923E-4	8.782002362887105E-7	0.7897392504815388	0.20601003721675226	0.18668441288176865	0.15492893176965508	0.4523766181318257	0.28930774262989095	0.2064168035471026	0.22789919971491526	0.27637625410809125
1000000	-58371.51702904821	-58067.88557749931	-303.63145154889844	-22592.746130184627	-35475.13944731469	4.7022419559336335	72.21167231699896	59.389373640837405	12.822298676161568	1	50	148	125	0	3.544209975205358	0.2934682099304434	0.0251416168262524	4.8152730890976185	4.655468342216366	0.012437235208799179	7.895403202450863	0.011863979300424913	0.0012588521080150825	0.8146857999556122	9.980314415734919E-4	1.3376142159072935E-6	0.9562396876137217	0.20702392465233743	0.18801787580709708	0.15427036929029672	0.4506878302502705	0.28260555405642074	0.20709988771357438	0.2348679640063162	0.27542659422368876
1020000	-58338.8715128084	-58044.26973937398	-294.6017734344177	-22604.44137987909	-35439.828359494895	4.850073306820307	73.50531461161377	60.50498733145876	13.000327280155005	1	48	146	127	0	3.2867362553026687	0.2626782844589832	0.02309840620594054	2.6657987301618773	5.31697304451893	0.005411112424979843	7.895403202450863	0.04528335543064122	0.0012486189652865924	0.8449810017866936	9.38880492282444E-4	1.6450862510346165E-6	1.0563540841344348	0.20335960010922427	0.1928065850422935	0.15578372244823324	0.44805009240025073	0.2875176528042914	0.20744910096580976	0.22991569661097003	0.27511754961892887
1040000	-58327.492122360854	-58044.119087775594	-283.37303458526344	-22601.409851071716	-35442.70923670388	4.7851712563567075	72.67721207278797	61.42405493749593	11.253157135291993	7	57	149	124	0	3.515539076449095	0.2325381435671859	0.18825164392128896	5.216921976634746	4.625918302170349	0.022489657384975048	7.574829785857331	0.0525757892108885	0.0011767475215531272	0.8207430847071572	9.437684633940431E-4	1.4918233852154603E-6	1.0476197407327472	0.19801666604238544	0.18379754582939636	0.15412532080123217	0.4640604673269878	0.2858517261883621	0.20730709376543804	0.22743386624506975	0.2794073138011302
1060000	-58306.54788183865	-58034.22059903012	-272.32728280852143	-22588.36815042665	-35445.85244860347	4.864020823717922	72.9944327121857	61.60127766647294	11.39315504571275	5	57	151	122	0	3.907429730531142	0.22206497884328216	0.05804115130781361	4.548834878552167	4.464363573958412	0.031630480703689595	7.983527335609072	0.003528124318900813	0.0011531031272067763	0.7350508587471866	9.598292150456146E-4	9.270110330853365E-7	0.8710044405784871	0.20913290043793775	0.1791974235397094	0.1531788266740303	0.45849084934832435	0.2855619544433277	0.20730709376543804	0.22690370389512904	0.2802272478961053
1080000	-58289.12307831033	-58041.43695049916	-247.68612781117014	-22563.16299473013	-35478.27395576904	4.713278984105723	71.89568310921194	62.64194962379338	9.253733485418548	4	61	156	117	0	3.674499439228601	0.1784198437892111	0.060782104647318085	5.687094090516033	5.287669148981133	0.054921227692498124	8.020887533504016	0.028595235786546883	0.0011279995861533142	0.7077222431476635	9.816044075181315E-4	8.175123906015023E-7	0.8149375003165797	0.2050418272172118	0.19010226770284783	0.15759729672888056	0.4472586083510617	0.27998415040331587	0.20730709376543804	0.23544337353093955	0.2772653823003067
1100000	-58340.51130832403	-58069.07430885413	-271.43699946990085	-22597.990699883507	-35471.08360897062	4.612970322507404	71.20533292340164	60.84569925414838	10.359633669253267	0	56	155	118	0	3.2081272879510103	0.24316222742524543	0.004432086786005947	6.088099991661179	5.031601792718188	0.054921227692498124	7.36797841034596	0.018192808568774345	0.0011170594794001308	0.6506438592366174	9.756572597652636E-4	6.961493465764458E-7	0.7526504524236867	0.19919807714366483	0.1824747860937196	0.15904000629181825	0.4592871304707991	0.27734694647353164	0.20749911708952554	0.23745336576148002	0.2777005706754629
1120000	-58328.05282090321	-58042.382788811185	-285.67003209202636	-22585.35365888465	-35457.02912992653	5.0909251112351885	72.54324266722381	62.313104647416026	10.230138019807793	2	59	156	117	0	3.2394261597648706	0.24848908293371114	0.02473502858486035	4.843769348467308	5.212261354916581	0.013804909471149486	7.29789979805405	0.005433047199175872	0.0010995100048280118	0.6691854336390674	9.671186876584089E-4	6.514051656684082E-7	0.7300630209815804	0.19892764146304848	0.1868839301958577	0.15904000629181825	0.45514842204927736	0.2856547974575666	0.20577928622557448	0.23263436637970006	0.2759315499371589
1140000	-58316.76393536985	-58036.628474341924	-280.13546102792355	-22582.123672167603	-35454.50480217432	5.392625425977782	73.68264219625674	63.138861104225924	10.54378109203081	2	59	156	117	0	3.4066034942492314	0.21237137348934468	0.04410720854775478	4.6404827197199605	5.165671325160206	0.03998065104631311	7.84660517262997	0.04085639820754313	0.0010223412065240788	0.6474258012608136	9.446708832391635E-4	5.706602920394897E-7	0.7227507330913241	0.1991571472496166	0.1853374079911871	0.15894157623369903	0.456563868525499	0.28473946668637273	0.21220169238494122	0.22734084750741465	0.27571799342127146
1160000	-58345.15304996695	-58062.15056323145	-283.0024867354994	-22562.263960323293	-35499.886602908155	5.339974086345672	72.88097421853462	61.20353019375858	11.677444024776063	0	54	153	120	0	3.1560197278336295	0.250527567153471	0.004056854886158954	4.302960931186293	5.875416056158529	0.05199098723284048	8.902697583971356	0.0028995776088233303	0.0010854176959965791	0.6960255887802623	9.94872954781744E-4	8.206292840356541E-7	0.8276618220715071	0.19656089753031056	0.18793365771049314	0.15894157623369903	0.456563868525499	0.28473946668637273	0.21220169238494122	0.22522875385915062	0.2778300870695355
1180000	-58345.807704254345	-58053.23264765691	-292.5750565974369	-22598.212817635518	-35455.01983002139	5.123714425350884	73.28863555756809	60.44736116337357	12.841274394194489	5	54	148	125	0	3.7189660071177504	0.2933020289719522	0.052673825478204414	4.109917335583131	5.066303219853563	0.013168524828548314	8.364979720619523	0.01826785838458982	0.0011328892400903927	0.6932300406584475	9.571995032704331E-4	8.402469371275712E-7	0.8181725624614614	0.1981512062718466	0.18285161522386242	0.155093832887687	0.4639033456166058	0.2860473369124379	0.20655166322446125	0.23291519215543702	0.2744858077076639
1200000	-58350.241840602226	-58070.7988338429	-279.4430067593254	-22588.962647977383	-35481.83618586552	5.473116574075475	73.04335735100902	60.8663980446808	12.17695930632826	1	55	153	120	0	3.3696730731914872	0.2599044838366379	0.02386354612629765	4.002059802530814	4.544407459916377	0.018317486746844542	7.5825297352304775	0.02225353823153427	0.00112635113195457	0.756530813017457	9.60159028230443E-4	1.0586359430741937E-6	0.9095439262375532	0.20015448448687082	0.18470271691424686	0.16435627809053985	0.4507865205083443	0.2860473369124379	0.2103131359044921	0.22716594812249072	0.27647357906057934
1220000	-58289.850415978704	-58027.08033952903	-262.77007644967847	-22542.127599882217	-35484.95273964681	5.051177289945425	71.09406030332181	60.129527696606694	10.96453260671513	3	56	152	121	0	3.2393806977207946	0.22618099361028032	0.0660011267804655	4.5710584556493385	5.256953119772803	0.052387775219608676	8.169923627390599	0.0258334469358413	0.0011888311074320576	0.780293754976784	0.0010120571110702223	1.3323176179974772E-6	0.9621927214630708	0.20015448448687082	0.19405651071936025	0.15500248428542646	0.4507865205083443	0.2789315654332665	0.2103131359044921	0.22716594812249072	0.2835893505397507
1240000	-58311.32796014297	-58035.861338267525	-275.46662187544325	-22570.217182934746	-35465.64415533278	4.999732188581788	71.3097727024825	59.58464058034203	11.725132122140451	6	60	153	120	0	3.21460234651903	0.21460312075070656	0.11941823434485266	4.930109380304062	4.672474256911068	0.07642955626953761	8.755947225846326	0.012635037140605683	0.0011519482580306755	0.7705027432017328	9.818384850323986E-4	1.2934647467395665E-6	0.9818666502238537	0.208817151701831	0.1884815883668738	0.15393022839275922	0.4487710315385378	0.28784214737695013	0.2037541386025711	0.23163993833544955	0.2767637756850293
1260000	-58349.782804039605	-58046.719232803065	-303.06357123653896	-22588.839469418668	-35457.8797633844	4.868556856832069	72.71398676586128	58.63518363509455	14.078803130766708	7	57	149	124	0	3.6951150748955377	0.27846870445255406	0.07909587791673983	2.9678493237486903	5.476188894641765	0.06752112743413584	7.452915685848878	0.013119800954128135	0.0011096148479032945	0.6972567966936236	9.31891344184719E-4	8.823133969634412E-7	0.8494709262093868	0.20569368570646418	0.18039424619251535	0.15219662663203784	0.4617154414689844	0.2801069156467752	0.21380494050894705	0.2312996014826758	0.274788542361602
1280000	-58301.547592929746	-58025.27497008687	-276.2726228428706	-22571.285511183683	-35453.98945890319	5.253780688718365	73.87782150250948	61.78924741892264	12.088574083586863	19	67	148	125	1	3.711417165139432	0.20943117856815982	0.31149343299741766	4.611848183962035	4.642924658191004	0.0323966449066975	7.714647944577548	0.027527270461049764	0.0012065856893035353	0.7887003799080915	9.661142843678839E-4	1.3372901739997864E-6	0.9929758960277495	0.20053314173777	0.18039424619251535	0.16019956235490307	0.4588730497148133	0.289410902472369	0.20450095368335325	0.2321875050661705	0.27390063877810733
1300000	-58304.500424060774	-58044.83209863643	-259.66832542434463	-22573.018645330085	-35471.81345330634	5.119912860875407	70.61549944047849	59.62472344911511	10.990775991363359	5	59	153	120	0	3.199222417191427	0.19599687990334122	0.09032033100373385	4.778622381416521	4.903017164239602	0.0037684560340492433	7.104917738285733	0.0015144194280938396	0.0011930566659223746	0.7235460877978076	0.0010409466067158994	1.2062009386419246E-6	0.88164703489381	0.19252051668169046	0.1927383541355567	0.1589406196230012	0.4558005095597533	0.2920439789307056	0.20450095368335325	0.2251935291171302	0.278261538268811
1320000	-58305.79484232555	-58043.89715956793	-261.89768275761674	-22562.89263233644	-35481.0045272315	5.32042938535876	71.29519428996552	60.5212251056987	10.773969184266836	3	56	152	121	0	3.397672256178188	0.18838358729738433	0.04429471363350012	5.7288027216116975	4.477512299535542	0.016072600113299716	7.848914171565628	0.01102000688342894	0.0011519017609991425	0.7110673520112365	0.0010169791193736285	1.0428648759414449E-6	0.8746795454000447	0.19472516504527992	0.1791930775234602	0.15782378507714984	0.4682579723541117	0.2805432487515554	0.21185689333549512	0.22551070740345003	0.28208915050949956
1340000	-58295.49981971029	-58029.53162673151	-265.9681929787857	-22569.941801044293	-35459.58982568722	5.245007432246172	71.63423482650093	60.721385165134485	10.912849661366447	0	57	156	117	0	3.567338869220655	0.23625965271208105	9.897568900399422E-4	5.159990611926989	4.64470602467703	0.0020839647152200796	8.37653300933146	0.05272773233678843	0.0010643573000728677	0.7653052209226084	9.820285378080243E-4	1.0555396808724787E-6	0.9473102460469228	0.19472516504527992	0.17990671261488378	0.15745834119274585	0.4679097811470921	0.2805432487515554	0.21225565691873322	0.22782387886263106	0.27937721546708044
1360000	-58279.789932469976	-58014.694578492665	-265.0953539773115	-22525.960600269125	-35488.733978223536	5.261444248359862	72.6385851121746	62.32010982127929	10.318475290895305	0	55	154	119	0	4.036503627941524	0.22717202321091437	0.0014100630024377846	4.8181914632175555	4.658546029650517	0.00880181911513579	8.43928081138284	0.030695273145926807	0.00114143857660913	0.7128913333468064	0.0010558595341565015	9.988489396898794E-7	0.8402795537049742	0.20716474421831887	0.1851680701844033	0.15219698362322634	0.45547020197405313	0.2824492076885905	0.21225565691873322	0.22782387886263106	0.27747125653004534
1380000	-58296.68007964911	-58037.254798595495	-259.42528105361106	-22579.95345095412	-35457.301347641376	4.894998377893055	69.99517522220415	59.0772601647992	10.917915057404915	1	56	154	119	0	3.1872327719600424	0.20551111353179716	0.031053407099288943	4.815730474130334	4.658546029650517	0.02428547842424529	6.680180843016538	0.045982196918276104	0.0011390294147314841	0.727711285012729	9.971612475386266E-4	8.482915153990287E-7	0.8249889500410746	0.19973488774098835	0.18182178528179904	0.1651713474925614	0.4532719794846528	0.2858919145290303	0.21057564436134746	0.22544596032324546	0.27808648078637693
1400000	-58306.587765804004	-58059.55957406026	-247.0281917437434	-22574.04988330614	-35485.50969075412	4.944672456858214	69.18488169615257	59.19413816944532	9.990743526707252	1	56	154	119	0	3.234758507812419	0.1967720669818166	0.025154454120573874	5.228776749804472	4.766329989601249	0.033944149956212595	8.899542874018332	0.016490941893953184	0.0011702722135027248	0.7257696697043025	0.0010148570073113834	1.023029714918312E-6	0.8595658419793399	0.20222377277693432	0.1789681731141466	0.16012807567995896	0.45867997842896174	0.2824813169913923	0.21057564436134746	0.22781674522978526	0.27912629341747514
1420000	-58272.01901358392	-58023.140350424655	-248.87866315926937	-22554.03149471189	-35469.108855712766	4.987541726088143	69.3058823273841	58.88549785543501	10.420384471949127	0	56	155	118	0	3.151905326358689	0.22867819237840756	0.012343409801501282	3.7011728254161556	4.882743490742973	0.030005601448894213	8.639284561878652	0.044658882460580605	0.0011101961795425175	0.7264964599879646	0.0010059131970308129	8.920049682004365E-7	0.828191074516632	0.2027633890031224	0.19109004409842342	0.1487364095056039	0.45741015739285185	0.28632917534909735	0.20935310406908336	0.22498689963878904	0.2793308209430304
1440000	-58274.65247173952	-58027.08829190709	-247.5641798324388	-22563.450948042362	-35463.63734386472	4.864563278422416	69.14904877395233	59.04852056379967	10.100528210152657	1	53	151	122	0	3.2227406488957064	0.19022849570456543	0.015383640714151792	5.2394585521304595	4.727888704840814	0.05782237651932525	7.614021070995845	0.01236353841894346	0.0011599264290497713	0.7977252913193713	0.0010366530503239757	1.2776832870960873E-6	0.9228349322090815	0.20574210408881502	0.18316740734957118	0.15644981086743212	0.45464067769418326	0.2795085092008478	0.2063800527230559	0.2318075657870386	0.28230387228905784
1460000	-58297.64359715533	-58032.49895312381	-265.14464403152226	-22551.22765523218	-35481.27129789163	4.8658477802038655	68.91794715706422	57.92148837820585	10.996458778858376	1	53	151	122	0	2.840770869051626	0.20544203031730468	0.08775128634832144	3.7115238741650463	5.364151464587551	0.049257078545426256	7.830371017807677	0.05337286902727945	0.0011776608245181283	0.7390351097425065	0.001044073576064031	1.004511641759412E-6	0.8448921711858792	0.20638232362877723	0.18551665588507216	0.15879151112238196	0.44930950936377023	0.28239147164558615	0.20824102777108988	0.23072394260065482	0.27864355798266927
1480000	-58275.20068649739	-58029.740861429644	-245.45982506774635	-22569.47902754879	-35460.26183388085	4.861067290459644	68.28641661707282	57.841830786099734	10.44458583097309	1	54	152	121	0	2.9581309682661145	0.1971761418317453	0.03103681197216234	4.4002901601071605	4.791541265215887	0.0016005731180205685	7.542656331001922	0.00687405244750439	0.001201358388254889	0.8339010381617352	0.001040426614323943	1.6655969468604007E-6	1.062394837446717	0.2018554607777326	0.19046723196060455	0.15613168112516673	0.45154562613649774	0.28379365997729894	0.20536101518625502	0.23072394260065482	0.2801213822357913
1500000	-58301.26287372188	-58045.92080564613	-255.34206807575146	-22623.85724403045	-35422.06356161568	4.867089851005556	67.87847789055111	57.87872923630577	9.999748654245309	1	58	156	117	0	3.049662356322356	0.22936363445211308	0.009854356344395594	4.733246632434983	4.316631405703659	0.03430128865694706	7.542656331001922	0.01475792467330774	0.0011365142384349642	0.7218250187443245	0.0010012878366157348	1.0472781392567818E-6	0.860101279920393	0.20164651182825719	0.18847280134593436	0.15250914736907112	0.4573715394567389	0.2801004566610124	0.21390400135407334	0.23013982284279608	0.27585571914211826
1520000	-58301.143666831886	-58040.93433009131	-260.2093367405746	-22563.010149133486	-35477.92418095782	7.16616497906262	71.66724603049026	60.839731368034585	10.82751466245566	2	56	153	120	0	3.47016643400122	0.21891206063878368	0.031132685750386753	5.614737235127697	3.8717021824803797	0.0010951768748989504	7.31392975558543	0.010524524735829991	0.0011932525441994807	0.7371476564544622	9.774861893853942E-4	9.504118110385025E-7	0.8408062477595564	0.20372842424293502	0.1789406165741779	0.1545279124837978	0.46280304669909084	0.2801004566610124	0.20409686435126898	0.23831911181026313	0.2774835671774556
1540000	-58269.25010530115	-58032.609878723604	-236.64022657754543	-22563.196708696727	-35469.41317002688	6.4414598563630285	70.71855086887456	60.58993713773616	10.128613731138415	4	58	153	120	0	2.776995482087252	0.2023362304656247	0.03397696685265051	4.295213416591794	4.551140166126111	0.0035848355664375043	8.080957665123625	0.04609059108352173	0.0012977741116902202	0.747700348616696	0.001033149495741827	1.4224176087969767E-6	0.909983707403617	0.1986227898378542	0.1841093829590733	0.15562525102552757	0.4616425761775465	0.28101524398565164	0.2026462804447389	0.2385955648013719	0.2777429107682377
1560000	-58270.46547302477	-58030.7337368414	-239.73173618337205	-22553.455393580767	-35477.27834326063	5.77224154446185	70.27820666826645	59.507478229505054	10.770728438761399	5	56	150	123	0	2.7181454800448477	0.19551510098427272	0.05774245192902967	4.582306600387664	4.125643237541199	0.001759233034426362	8.44737585201415	0.05336846706478236	0.0014332659047673912	0.8606256817208098	0.0010163495204995859	2.0964536353014847E-6	1.1041098286510376	0.1986227898378542	0.18391085502215557	0.15582377896244531	0.4616425761775465	0.28101524398565164	0.2026462804447389	0.2385955648013719	0.2777429107682377
1580000	-58265.12169479093	-58040.84818425296	-224.27351053797247	-22582.703228182014	-35458.144956070944	4.7393060489695475	68.22125935677965	58.90910445237251	9.31215490440717	0	55	154	119	0	2.7372739743654586	0.19801103609945045	0.009226150504095145	5.295116829043997	4.970467921650367	0.018323573104658167	8.61481168236939	0.007572494946821846	0.0013204690482660393	0.7653076361564063	0.0010454263728503698	1.13627231344611E-6	0.8378967351791051	0.19962797571665516	0.1873075801077568	0.15533703011787697	0.45772741405771267	0.28607154390021855	0.20316057002055724	0.22912003554932692	0.28164785052989744
1600000	-58246.718292623154	-58011.18544176996	-235.532850853197	-22568.62312807508	-35442.56231369488	4.597197815978469	68.49594173308496	58.10468482795363	10.391256905131323	1	59	157	116	0	3.181677987643897	0.1753444128672422	0.011811193427467566	4.7610459204724584	5.186076081324453	0.03909510500786982	9.108113853300932	0.028560389813003028	0.0012058959970149654	0.7782184615737632	0.0010159713075884535	1.2228049621307096E-6	0.8899049784391924	0.2138387418298045	0.18253717453840887	0.15417848712052284	0.4494455965112654	0.28245345099972907	0.20903551732287137	0.22816516098071182	0.28034587069668787
1620000	-58228.24976513158	-58009.76340576528	-218.48635936629395	-22546.802139440442	-35462.96126632484	4.672851292745932	67.13280647775242	57.87892591292607	9.253880564826305	3	58	154	119	0	3.286814145557171	0.16394382339613722	0.06462442853805148	6.763696305173734	5.125782946847789	0.006317216220950823	7.124509196894908	0.057222905259726786	0.0012718315576744823	0.7343766345004279	0.0011131041868900392	1.2262742518417882E-6	0.8529308967789294	0.1966271300439197	0.1876639325087256	0.15426855575718057	0.46144038169017576	0.2804751440830151	0.2110138242395853	0.2284756424475206	0.2800353892298791
1640000	-58244.732492637355	-58017.0624493133	-227.67004332405256	-22554.617801761095	-35462.444647552205	5.257347518455943	68.37098919463034	58.00663081710248	10.364358377527866	1	57	155	118	0	3.6038755249036125	0.19709490707542368	0.05452445689148256	4.765935949380544	4.634462757408188	0.03751198689627652	7.84083959552711	0.028434731923328824	0.0011770762177164158	0.7944899830998228	0.001014789931247263	1.4117645749657885E-6	0.9499399478939463	0.20265058839826008	0.18303124051517947	0.15627413528755543	0.45804403579900665	0.2869922915106547	0.2072696577326046	0.2284756424475206	0.27726240830922017
1660000	-58265.214176464804	-58042.48821525533	-222.72596120946912	-22587.386252081404	-35455.10196317393	5.264509703431094	68.11556535424869	58.39437558231339	9.72118977193534	2	61	158	115	0	3.3940378190085587	0.1923702686793641	0.04943914333003826	6.579409799867834	5.260153310302349	0.07670482876603932	8.401616527896268	0.0286051522325311	0.0012231901740371502	0.8038813789151954	0.0010239976634375517	1.6920805561199719E-6	1.0278029043064694	0.20075094698031093	0.18584323512643786	0.15389529245099792	0.45951052544225496	0.28309230199261654	0.21155077749395415	0.22566827401034817	0.27968864650308123
1680000	-58230.62017417705	-58015.920067766914	-214.70010641013616	-22566.979217240125	-35448.94085052679	4.85826671651895	68.33229296414017	59.35458655959783	8.977706404542307	3	61	157	116	0	3.0474435775844935	0.15205600336854955	0.05859733651920969	5.184223923410432	4.694005508440807	0.07044524518287199	8.729681176216936	0.03812954045328219	0.0012239421511699333	0.7295942627871013	0.0010248640791138946	1.3285238675272388E-6	0.9230856709714569	0.20812685717574067	0.17961992427718723	0.15506243372289838	0.4571907848241754	0.2857426763236878	0.21155077749395415	0.22301789967927688	0.27968864650308123
1700000	-58204.16270986608	-58004.8548030174	-199.30790684868163	-22554.338483628417	-35450.51631938898	4.739294506318536	67.76170029146121	58.956343228714346	8.805357062746854	0	58	157	116	0	2.930088837201762	0.1297591025134362	0.004183479551569198	4.962827363999171	4.26182745036136	0.03908636348601812	8.525989267696769	0.02675397507097054	0.0012623840041168673	0.8801119708796311	0.0010309940685396181	2.0915394498462643E-6	1.1283139660488073	0.20478078164868588	0.1835795756065763	0.15860745802308987	0.45303218472164963	0.2807595350286106	0.2090373823017723	0.23192851926231076	0.27827456340730633
1720000	-58233.09184828101	-58017.45089783987	-215.64095044113236	-22554.37872561506	-35463.07217222481	5.040463829310765	67.12997815220989	57.42946181249134	9.700516339718561	2	58	155	118	0	2.951100842813527	0.1836994172921375	0.035927200564776565	4.5923391441072585	5.013880524436218	0.05433112623570821	8.039839359189953	0.039096184591780374	0.0012813244104954355	0.8452408572311804	0.0011197087157873832	2.34958801028235E-6	1.1629576144966367	0.20117807686064265	0.1835795756065763	0.15860745802308987	0.45663488950969283	0.2862530942888857	0.2073736595797597	0.22723794781011983	0.2791352983212348
1740000	-58236.65729340625	-58007.83232349029	-228.8249699159602	-22566.095668415917	-35441.736655074375	4.945507961640205	67.8465734318544	57.84082690833172	10.005746523522669	1	58	156	117	0	2.36224286006452	0.21042311361757418	0.012757717660408927	6.2218491526115995	4.940387916651052	0.047852085775889106	8.037306037746129	0.0539556311513795	0.0011703273802868915	0.8597698264398475	0.0010475564440615443	1.962597459457736E-6	1.103293985678347	0.20018791136457417	0.18957761625415967	0.15035954264290718	0.45987492973836064	0.2801767429107802	0.2042206316499571	0.23039097573992243	0.28521164969934026
1760000	-58243.15007841278	-57994.94166074328	-248.20841766949948	-22567.09356863607	-35427.848092107204	5.422999302346281	69.74882522942656	60.19197558292561	9.55684964650097	0	58	157	116	0	3.203544263732633	0.21000598951470711	0.0021150332976306047	6.006820624162097	4.3827309171330295	0.029723153326647378	8.774251562570488	0.024470659806483837	0.0011674382718916362	0.9610840090181115	9.997588240347553E-4	2.512130032030132E-6	1.2360445016500334	0.20018791136457417	0.18451616635498747	0.1554209925420794	0.45987492973836064	0.28698314013682025	0.2042206316499571	0.23046661571238475	0.2783296125008379
1780000	-58255.16507985738	-58026.466992817586	-228.6980870397941	-22558.423980658124	-35468.04301215946	4.991024188824678	68.07376929972246	58.25425870785712	9.819510591865342	0	58	157	116	0	3.2568935761521547	0.18300417542589317	0.022393183343777368	5.187462632115233	5.393839917605078	0.027185849113739	7.815594314548608	0.04739567146166667	0.0012225406187105175	0.8009497754736936	0.0010638227471368232	1.8170694582865723E-6	1.0600759601367475	0.20408505572535338	0.18764617919383766	0.15174219162830482	0.4565265734525058	0.2828208497436377	0.20771304478260239	0.23160852377594965	0.2778575816978103
1800000	-58309.944323329735	-58050.13825486504	-259.8060684646907	-22602.69934990231	-35447.438904962735	4.682171861736445	67.91195814376783	56.86080894421962	11.051149199548224	3	57	153	120	0	2.6368378986939516	0.2117697924646146	0.1188577203824604	5.133217303051134	4.515203559604957	0.02404621225169369	8.552803710714606	0.027159266948746538	0.0011917871130059843	0.8340983054549426	0.0010238680834267413	1.7465990873984465E-6	1.0817383950166153	0.20760353627493885	0.18764617919383766	0.14822371107871934	0.4565265734525058	0.27685328938612924	0.2133273474592264	0.23195093547494436	0.27786842767970005
1820000	-58321.08900784158	-58073.19256827002	-247.89643957156932	-22600.239463510152	-35472.953104759865	4.567386080738893	67.29759007248502	57.271225003212145	10.026365069272856	3	59	155	118	0	3.022452999877651	0.19350994781377842	0.06346352365570834	4.388049978303612	4.646008178335514	0.06149783430054936	7.972151749763105	0.006383988360279302	0.001232078432926453	0.7930816447494601	0.0010384053237922446	1.6378892929456125E-6	1.0299688532661484	0.20304646745164	0.18764617919383766	0.1527807799020182	0.4565265734525058	0.29191989379081035	0.20756856440630148	0.2300300002187657	0.2704815415841225
1840000	-58264.33899491049	-58033.64526938226	-230.69372552823526	-22582.80167678457	-35450.84359259769	4.709492714758398	67.41580965103941	57.86029481462968	9.555514836409754	4	59	154	119	0	3.3249410537304165	0.19623763947550515	0.07151122177019811	6.0146571559408795	4.341286310164136	0.011767028288443707	7.894289096522815	0.03420197305419001	0.0012034488754584767	0.8331379077807031	0.0010319856995082129	2.0673243716958584E-6	1.1682132357453316	0.20304646745164	0.18521629236108603	0.15521066673476983	0.4565265734525058	0.27987274519688854	0.21004896245608914	0.2300633795475745	0.2800149127994479
1860000	-58237.743956439605	-58021.48162621907	-216.26233022052955	-22570.922092620738	-35450.55953359834	4.848114101523966	65.68526129200791	56.25789078762909	9.427370504378832	5	61	155	118	0	3.185741901825165	0.1668384243788631	0.1215014471184649	6.284923159041	4.493415684142522	0.013256864893510528	8.914911735966816	0.040596237208971084	0.001224936949088003	0.8958339393260635	0.001066006717775705	2.337522354615133E-6	1.1762681711011067	0.20418624498772048	0.18194448860015044	0.15521066673476983	0.45865859967736095	0.27898927112224275	0.208060569238053	0.22554418492448572	0.2874059747152186
1880000	-58256.23550151872	-58021.71423877515	-234.52126274356655	-22589.277391014224	-35432.436847760924	4.88883096944922	65.70947683249268	54.99568812268015	10.713788709812547	3	57	153	120	0	2.7289389397214125	0.20925728791724535	0.05811644038916489	4.589008513533043	4.5503905666471915	0.02976067201265976	8.219417464250363	0.020562926510062612	0.0011314114397011639	0.8735594636035372	0.001023876704726122	2.1229327404086792E-6	1.1874395941978308	0.20654450120608578	0.189980438484654	0.15506806542997909	0.4484069948792828	0.27961977479012645	0.208060569238053	0.23045880975168292	0.2818608462201377
1900000	-58266.93361370487	-58035.19133920035	-231.74227450451934	-22560.784872301654	-35474.40646689869	5.017770783864145	66.33099003257153	56.00251387374575	10.328476158825783	0	56	155	118	0	2.843246247987701	0.17401750396457089	0.03619671830799427	5.991894385134013	4.63446396784509	0.019732395640630934	7.3541695322602685	0.010914911228816966	0.0013332473038911797	0.8680323479599494	0.0011277680986248354	3.189856935189577E-6	1.2472929372250012	0.20775705180807724	0.17907797371298492	0.15110419520554622	0.4620607792733933	0.2884583692781551	0.20895978380007132	0.2295595951896646	0.27302225173210903
1920000	-58262.942678331965	-58026.17804808303	-236.76463024893883	-22576.88365852961	-35449.29438955342	4.7603395307677	66.70881319351543	57.13025330918957	9.57855988432581	1	57	155	118	0	2.9968220446513443	0.2099126627349183	0.021460979565177712	5.486389001357636	5.234430073977071	0.07633045410039903	7.7529876398841955	0.007006780695339761	0.0013839923578124428	0.8997664275095106	0.0010870427610747912	3.1062481774783802E-6	1.2879392416749604	0.20331116095591406	0.1835238645651481	0.1576873831396052	0.4554775913393343	0.2821692871800052	0.20553965614722194	0.23496431657854527	0.2773267400942276
1940000	-58285.85551095837	-58046.39224522932	-239.46326572904934	-22587.926419015606	-35458.46582621371	4.616873771057155	66.568313095946	56.929851759507905	9.638461336438095	0	56	155	118	0	3.1916586657092005	0.20220320486819285	0.005129300954987296	5.103695112557867	4.628599111293375	0.042723408176843114	9.033763365447774	0.004326646101211332	0.0013511832751945414	0.8865168048764117	0.0010390837241635368	3.1094193761913945E-6	1.2831631032109576	0.19589200034009158	0.18900796936465367	0.16113267304203485	0.45396735725322157	0.2801331953484348	0.21163802100153664	0.2291956133218554	0.27903317032817315
1960000	-58288.34166764468	-58044.704429037505	-243.63723860717545	-22578.96015644517	-35465.74427259234	5.022802792856824	66.91977247620638	56.21090515496968	10.708867321236754	1	55	153	120	0	2.958661911733704	0.22312081176038168	0.010920644467089319	4.86099243602526	4.522810031938106	0.044131385886715155	7.898739229565445	0.06771579931429465	0.001317444277248191	0.7734489187382496	0.0010509341921837998	1.7923046973204999E-6	1.0449982538791576	0.2014603624937581	0.18358803993907175	0.15060623301308806	0.46434536455408376	0.2846248075408668	0.20714640880910462	0.23189647722879406	0.27633230642123446
1980000	-58266.191770181285	-58035.10231899441	-231.0894511868763	-22575.581481358295	-35459.52083763611	4.868567948619433	64.48629310088106	53.70529082870573	10.781002272175334	1	58	156	117	0	2.3986633281833085	0.19568949128188304	0.013152201873195851	4.631823249849254	4.79054368327156	0.019990731051979037	7.987077195462602	0.008399082704869327	0.0012807382071337047	0.7920038786852157	0.0010924747736207792	1.6077600841136059E-6	0.9828966559427657	0.1990206772754503	0.1811481149384011	0.15397556358043324	0.46585564420571707	0.2904326068509561	0.20698282576939034	0.23201041574080597	0.2705741516388475
2000000	-58257.62200458344	-58037.2320614996	-220.3899430838457	-22574.976633380396	-35462.2554281192	5.182767609283074	65.75330523985163	55.96481138481996	9.788493855031671	4	59	154	119	0	2.984572190238644	0.18230209759617233	0.06722822802058132	5.57796089066621	4.407792429629211	0.05574073801113384	8.461072866236135	0.06802448541330036	0.0011888111662234674	0.8101200223696992	0.0010808634859937624	1.4512720097909121E-6	0.9941919380556393	0.20435303733671836	0.18498319232582738	0.15397556358043324	0.4566882067570227	0.28464108447387393	0.20543106793671986	0.23375511212083203	0.2761727354685741
2020000	-58234.125964020066	-58037.171467824	-196.95449619606342	-22566.85545300293	-35470.31601482107	6.125460730859178	67.09127999294344	57.161761934624664	9.929518058318793	2	54	151	122	0	2.808264072629106	0.18404960267397905	0.09615427274843019	4.2792390966724145	4.317957136967993	0.05574073801113384	7.943274453819545	0.038549852473155656	0.0012622256866169066	0.9128364741565081	0.0010595185217946044	2.427225651300623E-6	1.1691690101214252	0.20620507242412023	0.17834020026920958	0.15626378199222585	0.45919094531444604	0.28184592554743265	0.20984211057115143	0.229529731081282	0.27878223280013387
2040000	-58194.852448636644	-58006.22848448278	-188.6239641538596	-22566.859188581726	-35439.36929590106	5.821647430510709	66.28209423384648	57.40778598795278	8.874308245893715	0	55	154	119	0	2.590182615755401	0.14881220420007962	0.006553175461714322	4.814346160983526	5.037882086482307	0.05574073801113384	7.535643976395873	0.031321711764496836	0.0013383973439355732	0.9270113030509818	0.0010575960740598074	2.7642263932796264E-6	1.2580564539814179	0.20662720606968024	0.18571667701387864	0.15595256196283666	0.45170355495360615	0.28184592554743265	0.20984211057115143	0.229529731081282	0.27878223280013387
2060000	-58217.84447289513	-58019.13499812178	-198.70947477334667	-22551.711456384972	-35467.4235417368	6.674901257895417	68.44969307332953	59.252413856935505	9.197279216394083	2	57	154	119	0	2.5700497384459355	0.1423972857278274	0.06743146793167099	5.366981456947461	4.430436429372102	0.04597010606436029	8.500950659061704	0.013870740886266872	0.0013367820484120722	0.9564925473696853	0.001042249845024108	2.6772353751476472E-6	1.2041723212952335	0.20811566141646023	0.18571667701387864	0.15595256196283666	0.45021509960682615	0.28184592554743265	0.204512886955877	0.22973502493750647	0.2839061625591839
2080000	-58196.35554276288	-58007.449359016064	-188.90618374681782	-22579.840746379137	-35427.60861263693	5.752838274357703	66.63384236544825	57.61761940476574	9.016222960682539	4	55	150	123	0	3.0709973237455137	0.11445595880636394	0.0953769770461226	6.383232390506397	5.568173987745928	0.042948177725404955	7.768362424259449	0.019993400454964158	0.0013858370308820669	0.9683918062675588	0.0010422287743238508	3.968244525879743E-6	1.3432947984345964	0.1974938283637844	0.18571667701387864	0.1575700644484797	0.45921943017385897	0.2787735679255992	0.20719393885532114	0.2301263306598958	0.2839061625591839
2100000	-58222.47826429845	-58031.59652569906	-190.88173859939127	-22546.217991427173	-35485.378534271884	6.3861189227722654	68.16994418592267	59.619383209443576	8.550560976479112	6	60	153	120	0	2.7655739128363743	0.14437918297213348	0.14433985649324232	5.619008919245556	4.990629317406656	0.06570459350617482	8.214362841893912	0.013530289452557893	0.0012984817206666529	0.7803692469475563	0.0010506814170171104	1.786456002745875E-6	1.0267894038002303	0.20137899795690206	0.1821706609970393	0.15544561909874988	0.4610047219473105	0.28939327132769355	0.20532307078330794	0.2279446213549488	0.2773390365340497
2120000	-58235.35220810902	-58041.26835630512	-194.0838518039029	-22558.538156720264	-35482.730199584854	7.270035992342311	71.43983413951875	61.93518910402208	9.50464503549672	24	73	148	125	0	3.4840292905893127	0.12205480659528374	0.1958943597098548	7.670408232816049	5.746226387980507	0.0045804084464026815	7.0237388550328825	0.06656740828468674	0.0012512571958755475	0.8849679916555518	9.945778243640939E-4	1.9641451404766295E-6	1.0953888232462288	0.2052764572600281	0.18520195053247	0.15619885957810084	0.45332273262940276	0.28939327132769355	0.20443270509542105	0.22937615779028503	0.2767978657866003
2140000	-58200.56030606278	-58007.62078155688	-192.93952450589518	-22568.276001311013	-35439.34478024586	6.080196826516102	68.0165517987514	58.42928459595185	9.587267202799547	13	61	147	126	0	3.210256483913307	0.1453678734026019	0.17085961268908353	5.773852519281614	4.768583718028815	0.008684431808738648	7.701852798921755	0.022925772743317214	0.0012888274984024556	0.8684713601964372	0.0010209893947586706	2.39939260721984E-6	1.1496317448959175	0.20801443566911856	0.1843772914029608	0.15504779620534345	0.4525604767225789	0.2859164803540713	0.2087858704007244	0.22849978345860392	0.2767978657866003
2160000	-58214.586902907926	-58007.43239809479	-207.1545048131367	-22573.04521660343	-35434.38718149136	6.095939103697799	68.81876382293619	59.59157378057169	9.227190042364496	5	57	151	122	0	2.790076638007314	0.16103056981932462	0.08624799433128671	5.270636478510095	5.279961007170456	0.04506224115222332	7.991542204358007	0.008879517103852002	0.0012606659973891743	0.8354622818357966	0.0010049234952064787	2.0093614433656906E-6	1.0739611365434885	0.19312557330278765	0.18951318501858477	0.15877711655845486	0.4585841251201743	0.27949060254096303	0.20953266037471616	0.23101673403821443	0.2799600030461063
2180000	-58226.12651482354	-58042.20254951579	-183.92396530775048	-22582.601408856746	-35459.60114065904	6.499133625608348	68.47780744675899	59.4361235810932	9.041683865665771	3	55	151	122	0	3.095171322513165	0.13937342252518134	0.08719253508880838	5.866800870854908	4.4290605099535885	0.014461557475362753	8.46976394919835	0.011234969667965129	0.0013713216091762778	0.8746490288633268	0.0010413817116650594	2.8908007701949937E-6	1.196925315944272	0.19312557330278765	0.18145557830641593	0.1668347232706237	0.4585841251201743	0.28673465734132325	0.20953266037471616	0.2237726792378542	0.2799600030461063
2200000	-58224.535990963515	-58018.01496742498	-206.52102353853493	-22582.306800634084	-35435.70816679089	7.513766268507917	71.58039818434419	62.37013977791579	9.210258406428377	12	61	149	124	1	2.989749024663835	0.172308391110157	0.20526414304349797	6.646470091146993	5.16755739230101	0.021510989415314492	7.883731343015654	0.06055159699700913	0.0013140235088899283	0.966961407345982	9.516039275868756E-4	3.5790609880973932E-6	1.4008623452989888	0.19693785426285984	0.18549766337033463	0.15617900011497524	0.4613854822518319	0.28362282060359517	0.21315718461177774	0.22881750710632098	0.274402487678306
2220000	-58264.09265711512	-58039.686608422344	-224.40604869277755	-22582.96464284751	-35456.721965574834	7.633213886448737	72.68277744243684	62.3489838797183	10.33379356271848	13	62	148	125	0	3.3546440578405976	0.190040395484482	0.2514557941610363	6.512570282567624	4.622132509165956	0.02589459562198499	8.14961107203232	0.006179722001110899	0.0012720429925888695	0.8691539698279072	9.627330982595794E-4	2.2990852119118627E-6	1.1748252761471754	0.19693785426285984	0.18549766337033463	0.15778887993377005	0.4597756024330371	0.28094206156842644	0.20855338903981005	0.23184888166329753	0.27865566772846584
2240000	-58277.230982300214	-58047.8623661675	-229.36861613271267	-22585.424233203346	-35462.438132964155	6.028403874936937	68.97413229151002	58.078509636087695	10.895622655422244	10	57	146	127	0	2.768200692472584	0.204618965883632	0.28703048597360276	5.234216488865034	4.513280022675864	0.03299606296813913	8.635866968097861	0.037518616127083154	0.0013162681317893626	0.8847974081035822	0.0010253246613016517	1.9471460342876696E-6	1.1087548897482584	0.20180809852338663	0.18320415091449554	0.1508800077811107	0.46410774278100875	0.2827127226117153	0.21116298479975928	0.23184888166329753	0.2742754109252277
2260000	-58227.81275951682	-58002.52244009016	-225.29031942665958	-22562.13672513733	-35440.38571495283	7.264185750680026	71.31622772598816	59.1996443391439	12.116583386844239	17	57	139	134	0	2.8749715507676825	0.18023824941567793	0.2765091633425705	3.620711475368087	4.555484110481407	0.037118194854457	8.994179067817836	0.06876127129311987	0.0013061054785798315	0.8673694785804045	9.733079782312472E-4	1.9070134221328644E-6	1.0915661066450204	0.19753490078658867	0.1874773486512935	0.15534540378743178	0.4596423467746876	0.2816588857983769	0.21165095480911203	0.2336486465358518	0.2730415128566592
2280000	-58229.29908766214	-58012.7423227063	-216.55676495584527	-22567.081963459477	-35445.660359246824	6.28033636749248	69.37133827225749	57.733267184189266	11.638071088068207	21	62	140	133	0	3.098884593597665	0.17683883576352635	0.3047799077219047	4.798881599428232	4.626942988180235	0.06577615038166071	8.093076046740261	0.06876127129311987	0.0012551247105860447	0.7939134301050632	0.00102548760538357	1.5438903618447208E-6	0.9976299817194357	0.20721505974272195	0.18222722939936628	0.15541344799560652	0.45514426286230686	0.287556961898646	0.2083485925832109	0.22582999389382669	0.27826445162431623
2300000	-58231.297011743096	-58013.037931239654	-218.25908050343813	-22547.072643902826	-35465.965287336825	5.256970841713582	67.58380818937079	57.0953748208269	10.488433368543902	7	54	146	127	0	2.7545089038558532	0.18122580924352022	0.08911318602577672	3.7450102715358673	4.579710730057847	0.021433649199354324	6.9343522163738704	0.053342347857572955	0.0012688060197088545	0.8372595374893912	0.0010738005813272435	1.567722253251885E-6	0.9909249650255559	0.20468594900764508	0.18818517026368772	0.15040784632822876	0.45672103440044004	0.28682343257846193	0.2065061738154143	0.229304733928461	0.2773656596776625
2320000	-58274.37771973068	-58042.629459918564	-231.74825981211512	-22579.949224840606	-35462.680235077954	4.981836946996807	66.41369750673869	53.6492492037912	12.764448302947445	20	63	142	131	0	3.009812162113489	0.2099028544932294	0.2581904782879486	4.24000509782716	5.0465429686994625	0.0022530265131635702	8.817040299084578	0.0137940756891817	0.001281846792580401	0.8651509876294605	0.0010631810273304845	1.4761975183769547E-6	0.9638463041267906	0.20113031579020654	0.18224194784050043	0.15168654584478686	0.46494119052450783	0.27945742842786225	0.20774411124599165	0.22797308409109734	0.28482537623504856
2340000	-58257.59498799791	-58015.26715838321	-242.32782961469817	-22562.496526782295	-35452.77063160091	4.849516132482529	66.86172824277398	55.265236199755265	11.596492043018714	21	66	144	129	0	3.0784260180195764	0.19436836165526505	0.5154869605169927	5.101612206318154	4.689985894017251	0.009251608606172274	7.7916005575271186	0.006585764604675303	0.0013610752182638339	0.8671233213617788	0.001099604951545279	2.291933430544736E-6	1.1068609773662623	0.2042256199639581	0.18388397640026843	0.1511333377571117	0.46075706587866333	0.284804737531165	0.2076722434945799	0.2308337070184581	0.2766893119557968
2360000	-58259.15283736834	-58031.56633306202	-227.58650430631994	-22578.29961126115	-35453.26672180087	5.169622718819387	67.47936661150287	57.836693734327575	9.642672877175261	6	57	150	123	0	3.0433345278765773	0.17775918722993617	0.04351011596686132	5.572995772468483	5.465488854478558	0.01799319197588854	8.737149472398675	0.05682475369605054	0.0013079362742493582	0.7942225170559694	0.001068869469574171	1.9992246255992658E-6	1.0636138196176614	0.20698225208027524	0.17924125659792411	0.15975255409186415	0.4540239372299381	0.284804737531165	0.20431855242314323	0.2303963456222527	0.28048036442343893
2380000	-58247.12667879072	-58018.86391189009	-228.26276690063432	-22569.434662907766	-35449.42924898233	5.236389690646229	66.40888871273705	56.15768991292616	10.251198799810881	4	58	153	120	0	3.034457447475801	0.20268111865315533	0.24816013037840634	4.767816954082358	5.57322693835784	0.041178197506042166	7.912291436382074	0.045299535736514136	0.0012797884405868695	0.7959017561707935	0.0010509210237383605	1.4970959456577122E-6	0.980075632201012	0.20505718231666953	0.17924125659792411	0.16470752843827066	0.45099403264713733	0.28359175167157535	0.21116971732090642	0.2274915796871259	0.2777469513203922
2400000	-58226.74866672655	-58002.15390820866	-224.59475851788437	-22584.8603612952	-35417.29354691346	5.170927380985878	65.25369277777799	54.91207993987911	10.341612837898886	3	52	148	125	0	2.6845147755680796	0.21710706509044694	0.12265617420196383	5.29356984919287	5.108012512979873	0.016228115699663884	8.651140802498029	0.014792650171829434	0.001213121166395906	0.8037322905642608	0.001060080969818233	1.5019211168753608E-6	0.9616903298952277	0.20550762516073112	0.1764039764596346	0.15130765775062416	0.4667807406290118	0.28359175167157535	0.20457116250288196	0.23409013450515037	0.2777469513203922
2420000	-58265.16542572909	-58037.60318007585	-227.56224565323572	-22558.901155713076	-35478.70202436277	4.599634492013477	64.71120760824132	54.79590395107682	9.915303657164445	6	57	150	123	0	3.3625901962728375	0.16844274011178947	0.22348185734740017	5.92655081727989	4.631980263057298	0.031493760285945964	8.621550459022808	0.02765079792881116	0.0012259109736021943	0.8517527551025744	0.0011237059351590004	1.7954863373506978E-6	1.0249676079437637	0.2082458705221303	0.18087953901714893	0.15621308830760694	0.4546615021531155	0.2875965166850122	0.2076900524641674	0.222268709803245	0.28244472104757534
2440000	-58262.77817511905	-58035.98659361671	-226.7915815023382	-22580.555763570206	-35455.430830046505	5.399980727011377	63.558362924196196	51.790025456144726	11.768337468051396	17	65	147	126	0	2.644409705573131	0.24371859515853705	0.2742539650420933	4.930161421597661	5.252339676378261	0.026726702263714226	7.360974405310788	0.0020738933748606658	0.0011851730944483028	0.7821740462080187	0.0011191575279556575	1.2832265789059258E-6	0.9050216912375149	0.1964530689354439	0.1857867966503591	0.15621308830760694	0.4615470461065917	0.2848601183008309	0.2076900524641674	0.2250051081874263	0.28244472104757534
2460000	-58279.51121272485	-58053.65692962776	-225.85428309708746	-22580.91191350117	-35472.74501612659	5.89159232790314	64.48273899998787	53.88863368862598	10.594105311361906	4	50	145	128	0	2.9299297460397242	0.20258681146794585	0.21760399034979147	3.731151536396564	4.700685934637463	0.031738739626211765	7.4684415810345826	0.020007569729276378	0.0012447921040120767	0.7825577133568079	0.001113601025147355	1.4740145666220755E-6	0.9252057112941662	0.2033148221367813	0.17892504344902171	0.15621308830760694	0.4615470461065917	0.28289244146525205	0.2074633935427667	0.2271994439444059	0.28244472104757534
2480000	-58261.01171051824	-58029.340901223244	-231.6708092949999	-22570.013143577835	-35459.32775764541	4.9402176673064035	63.6976640430592	53.078803816278466	10.618860226780715	3	57	153	120	0	2.8764939136224004	0.18311137939663394	0.09762460539277242	5.947419482109268	4.773810696760344	0.062094426547474886	8.983116398192362	0.04258857712863147	0.0012460290978132686	0.8325506059650425	0.0011427384072445095	1.9537236052908982E-6	1.0668344050567116	0.20398860208466807	0.18424169033305432	0.14994972088075526	0.46181998670152397	0.283326925984886	0.2074150689726196	0.2271994439444059	0.28205856109808847
2500000	-58267.487978679055	-58024.71412510623	-242.77385357282483	-22559.608982039153	-35465.10514306707	5.667776892898173	66.75584685498019	55.815026528695206	10.940820326285017	6	53	146	127	0	2.9794176567863198	0.20696239107842793	0.07653878679069157	4.744103100797211	5.025910155499805	0.004684873700790236	8.696845415441201	0.02373865177619174	0.0011978591950786838	0.8797455227441172	0.0010869253914441677	1.977961161905513E-6	1.1464247262756393	0.2031490178542722	0.18305388449994364	0.16087991591791156	0.4529171817278742	0.28231385663239067	0.20387356758725197	0.23175401468226886	0.28205856109808847
2520000	-58274.958876800614	-58022.60666958241	-252.35220721820198	-22583.602626729542	-35439.00404285287	5.050545974687296	66.95794062481879	55.56930806442174	11.388632560397053	6	54	147	126	0	2.780046892536957	0.24330790236354471	0.12471808846514057	4.118166657875722	5.113205842662576	0.05356986586458874	7.789549475306138	0.0037077637899752686	0.0011826012998285961	0.8516820881267811	0.001031492310054517	2.004559689018118E-6	1.1214940849390271	0.20881291634756288	0.1783678188198591	0.16087991591791156	0.4519393489146681	0.28140008373123604	0.20747387898351224	0.23252686137596604	0.2785991759092856
2540000	-58297.42383116644	-58027.06899016903	-270.35484099741285	-22560.282370920715	-35466.78661924831	5.824085698248471	70.12174148089903	58.606900208619436	11.514841272279618	6	59	152	121	0	2.9290964904276224	0.2252238024354831	0.22008014866744915	4.55805350072394	4.507542450840722	0.032252314095668005	8.055818939742515	0.043276725829789885	0.0011380250099958299	0.8496520309426827	0.0010168017037102575	1.442943988849407E-6	1.021353872238123	0.19696000901896435	0.1947951508856081	0.16295124242579037	0.44529359766963883	0.28140008373123604	0.2108902880993127	0.22911045226016558	0.2785991759092856
2560000	-58281.53846074615	-58015.547599478814	-265.99086126733835	-22558.032925963773	-35457.51467351504	5.635659336000328	69.15157798297219	57.47352298715469	11.678054995817487	7	58	150	123	0	3.1475657869961977	0.28443212868549056	0.11775279219159963	4.242275895280588	4.541447801293702	0.029876531294208974	8.064441175852016	0.040798559554947406	0.001186735042740941	0.8216086756015943	0.0010374098769034461	1.5062868165117715E-6	1.0311064507438064	0.19541008024438955	0.18831718826952043	0.16203306405198717	0.45423966743410454	0.2825220817847045	0.21226693911635894	0.22911045226016558	0.2761005268387709
2580000	-58291.69684785066	-58026.595717311124	-265.10113053953364	-22580.07068036892	-35446.52503694221	6.5864807197377075	69.98805154668254	58.220210639816614	11.767840906865965	13	59	145	128	0	3.3040074662544376	0.2356392254893904	0.3047488970927135	4.665771312135592	4.67218199929647	0.02772369779877189	6.794637746426388	0.043486968256098796	0.001180442462548924	0.7166724800699641	0.0010007973363491173	1.09381591399927E-6	0.877754325641299	0.21247175756186357	0.18570253482962998	0.14151807957318055	0.4603076280353276	0.2885913184628993	0.20607317331620223	0.2253547773966105	0.27998073082428787
2600000	-58305.447551868485	-58034.706147283345	-270.74140458514347	-22578.052526096744	-35456.6536211866	6.851232432644217	71.59794033595546	59.67017325724167	11.927767078713764	8	57	148	125	0	3.2467256930276065	0.25808495226726647	0.12871882474444174	5.410914465564716	4.690827959761858	0.05478918860248735	7.263745765812658	0.06611270478651893	0.0011479276144663172	0.7762593295922751	0.0010041446161016643	1.1694655484177115E-6	0.9210407097624763	0.20660067411509525	0.18570253482962998	0.15335258751658998	0.4543442035386865	0.28210948937228636	0.20607317331620223	0.22789503495992405	0.2839223023515873
2620000	-58321.45390067872	-58047.973334357404	-273.4805663213201	-22555.67301687115	-35492.30031748625	5.576377621413686	68.96177179498156	57.20243167915535	11.759340115826218	3	58	154	119	0	3.1492279317632796	0.2962773799837615	0.1498262426720036	4.152506671524335	4.939136607276234	0.04721772775680643	8.58079449036685	0.029317784457569607	0.001161586267827761	0.6512453816186397	0.0010602711855491245	9.161782238436668E-7	0.8065648045485483	0.20660067411509525	0.1834816898276976	0.15346869346848907	0.45644894258871976	0.28446428599402407	0.20371837669446455	0.22789503495992405	0.2839223023515873
2640000	-58299.91647193904	-58035.88920736682	-264.02726457222053	-22583.87453588219	-35452.01467148463	5.4364466170938615	70.07972256593935	59.10355659797387	10.976165967965464	1	55	153	120	0	3.2692096358527576	0.22148243836389558	0.005309881023449105	4.1530953875787775	4.938752318600898	0.014208462775918444	7.9271122014842605	0.009102873913155889	0.0011444958868745284	0.739478733309452	0.0010034578729129996	1.394646033344594E-6	1.0205580740387832	0.20082948372816023	0.18753817877036497	0.15168257585099482	0.4599497616504817	0.28332186468088166	0.20470986210447742	0.23442243554561334	0.2775458376690275
2660000	-58300.50176686928	-58022.82009400119	-277.6816728680921	-22563.779049406265	-35459.041044594924	6.021626703526008	72.34030435740576	60.83073753264982	11.509566824755982	4	60	155	118	0	3.0524013641685195	0.21261074845050792	0.0882206673079594	4.683379050469068	5.466480165185708	0.007813472999650753	8.370956154624796	0.003556500696895074	0.0010865170340870148	0.7523588594458027	9.987004010171374E-4	1.3892011965550171E-6	0.987864016908064	0.21194590409645997	0.18575783916276978	0.15214227359029941	0.45015398315047256	0.28332186468088166	0.2058386572808931	0.23329364036919767	0.2775458376690275
2680000	-58293.3244540739	-58034.645231396964	-258.6792226769388	-22577.027622754784	-35457.617608642184	5.293345323900553	70.71712506154354	60.24332324098536	10.473801820558133	3	58	154	119	0	3.5815918232370043	0.18139809980799373	0.06269575415582904	6.228759179640822	4.620334725723515	0.06068115005412936	9.566555017573785	0.014613359241665168	0.0010527452253759576	0.6992269806717066	9.685140692831864E-4	1.0171347564402914E-6	0.9232289768130051	0.20000671736316733	0.1867717053639849	0.15214227359029941	0.4610793036825501	0.286572028970243	0.2121787341081222	0.22950442121715456	0.27174481570448006
2700000	-58301.84071708432	-58035.99319947215	-265.8475176121718	-22561.925257995194	-35474.067941476955	5.077540874961718	69.57182924796948	58.71611914112998	10.855710106839505	11	65	153	120	0	2.9796067786078617	0.19163999563993597	0.1546795123390361	6.837363467684113	5.404285152638519	0.02870025641035513	7.327507487762213	0.026707431689953882	0.001084383262898367	0.7070487542404164	0.001028292905857523	1.0996465537489379E-6	0.9002891814273102	0.2042305630374521	0.18399637639241187	0.15214227359029941	0.4596307869798384	0.28612161436063693	0.20587226070642303	0.22912373012327272	0.2788823948096671
2720000	-58304.36773502872	-58033.9423051333	-270.42542989542005	-22575.757549139405	-35458.18475599389	5.0452944243171896	68.88173069205831	56.83095696736273	12.050773724695524	1	52	150	123	0	3.396331767812568	0.22940578033379297	0.022778506799879576	4.409565565586136	4.645932218603968	0.03257742815288157	7.725500755891592	0.05197245014120949	0.0010834185470135552	0.7384267930208007	0.001019773299009603	1.1272850936690872E-6	0.9392141387378107	0.19529235262480665	0.18136933476778586	0.15715786807764062	0.46618044452976865	0.2825758550443359	0.20941802002272406	0.2313984855718167	0.2766076393611231
2740000	-58300.83083958854	-58023.62735690577	-277.20348268277394	-22558.246101250046	-35465.381255655724	5.52730788140179	71.42372118133623	61.08500203491088	10.33871914642536	2	61	158	115	0	3.3610306191656614	0.19472133145604845	0.1278441830206848	4.839713039774911	4.6876440012685	0.010696691788506393	7.580077355388135	0.06944859562573916	0.0010549306014398438	0.8004804632315006	0.0010079964616099017	1.7392190592100837E-6	1.1071932834291505	0.20144345568772526	0.18555046886029183	0.15154019068676078	0.46146588476522393	0.28616846072961977	0.20478472840489628	0.2325561863898652	0.2764906244756185
2760000	-58311.705352845216	-58032.57020768005	-279.1351451651648	-22551.443755511486	-35481.126452168566	4.869706231296055	69.4052560861665	58.01077554109792	11.39448054506856	3	58	154	119	0	3.4816719467351778	0.28454819954898325	0.0648661583643533	3.7240289656528187	4.785493821713284	0.06666004362120254	8.23835105717107	0.04963376767852737	0.0011163517111926567	0.7466103399876508	0.0010578919730875958	1.371033278782918E-6	1.0089142367482746	0.20144345568772526	0.18555046886029183	0.15154019068676078	0.46146588476522393	0.28264254954835116	0.2058389124727768	0.23039811584069944	0.28112042213817234
2780000	-58298.95111950511	-58004.2177409957	-294.7333785094097	-22544.2834531549	-35459.9342878408	5.943971885321451	72.00022912295425	59.84476275181259	12.155466371141664	4	55	150	123	0	3.1222305912359545	0.30870432066087977	0.03353502158960358	4.323980510548644	4.134289062246012	0.053762515162299365	8.045173374650194	0.005034508338172214	0.001112391023680783	0.7951099120480397	9.884517445457191E-4	1.6895231874696885E-6	1.071526208814375	0.20144345568772526	0.18159178748886526	0.15549887205818735	0.46146588476522393	0.2845329223514639	0.21129305555293576	0.22717681400222603	0.2769972080933741
2800000	-58342.83923929401	-58057.826528166624	-285.01271112738374	-22585.312914967417	-35472.51361319921	5.574119523591378	70.2893094973135	57.80781543866518	12.481494058648353	4	55	150	123	0	3.2588364911898284	0.25847101618091967	0.056145911795252613	3.5802938264562174	4.844787738609901	0.0552664574449706	8.620857949743188	0.017836957705906802	0.0010911029774773346	0.7300756816792503	0.0010058154179117392	1.1601127105981533E-6	0.914317305120506	0.20601420777435225	0.1865077564383751	0.1517452457209931	0.45573279006628137	0.28864303381017453	0.20771685309086213	0.22815879012103416	0.27548132297792893
2820000	-58292.89246692668	-58023.07750024869	-269.8149666779882	-22557.646786224705	-35465.43071402399	4.992474388441953	70.02236622748943	58.128792124160455	11.893574103328934	0	54	153	120	0	2.9020727783609104	0.1968653733587849	0.014782041430502539	4.094742349894944	5.493060914509181	0.02803821939968602	7.456524267106329	0.03924999637973627	0.0010754717364091693	0.7744513074545705	0.0010244176709561272	1.2283694786768644E-6	0.9685921995555615	0.19792895039447045	0.18732932091156715	0.15929127398048623	0.45545045471347806	0.2835285537904659	0.20742107475275573	0.23327327014074284	0.27577710131603533
2840000	-58318.81617184385	-58047.61762549228	-271.19854635156736	-22569.526888000815	-35478.09073749147	5.323111390095528	71.64233882352174	61.317052314973175	10.325286508548547	2	59	156	117	0	3.5057969058332126	0.19537136221592108	0.026512769125652674	5.609417221663136	4.117253667827153	0.004559652733565544	8.4867742750955	0.05456391536296977	0.0011054203762791792	0.7838402300080253	9.952601421275914E-4	1.7144644380138507E-6	1.100439306705346	0.19792895039447045	0.18481318445626757	0.1618074104357858	0.45545045471347806	0.2763031632270561	0.21385994219431234	0.2327637625680455	0.27707313201058587
2860000	-58348.804057764966	-58064.08773545094	-284.71632231402594	-22604.910075536398	-35459.177659914545	4.589090103234968	69.86243000629001	58.107935016998624	11.754494989291393	4	55	150	123	0	3.221999661306618	0.22436336724510508	0.053965570156961726	3.898716377145092	5.068090513228553	0.006050666093543545	6.997995424841307	0.06022728529581724	0.0011476342610753127	0.6761034771513585	0.0010170010473522502	8.892778990143693E-7	0.8390904589711938	0.19523790566932664	0.18725098114741778	0.16477849827208074	0.4527326149111767	0.28595906132245025	0.21038713318238503	0.22646139608408633	0.27719240941107826
2880000	-58345.56411144657	-58067.14890919744	-278.41520224912887	-22578.41223166245	-35488.736677534995	4.534090948644886	69.00249500495158	56.88125786267646	12.121237142275135	5	55	149	124	0	3.511092065415677	0.22866071174007815	0.07584626162204808	4.4418233294229506	5.166026610077171	0.006093576655704159	8.239316191421668	0.017873040464591827	0.0011104880385550528	0.6869545283921213	0.0010144135766984085	8.719220443692671E-7	0.8432435907948143	0.2031151721408004	0.18574710516033663	0.1565428141297875	0.4545949085690774	0.280090908073292	0.20737360316043754	0.23086938775553506	0.28166610101073525
2900000	-58306.188487527776	-58049.78372563566	-256.40476189211944	-22571.43747640117	-35478.346249234484	5.042156525938555	67.47208102978261	56.16847089502988	11.303610134752763	2	53	150	123	0	3.3354239354736035	0.24732634612166807	0.03753757881866973	4.018377210036602	4.7321795367860915	0.02895688777593165	8.061112202872387	0.0019953010285142523	0.0012342022636967298	0.7819157965108942	0.0010519846419032276	1.5727442012801487E-6	1.011262973134519	0.20485825120009082	0.1903090025172777	0.15382823326117004	0.4510045130214634	0.280090908073292	0.208255732957557	0.2299872579584156	0.28166610101073525
2920000	-58254.56760599706	-58033.41622258122	-221.15138341583867	-22569.1351174755	-35464.281105105714	4.297714433041875	64.60586877192273	54.353724738478896	10.252144033443845	4	53	148	125	0	3.18476013778439	0.18935383593907462	0.10541729350237175	4.934009168636152	5.084698756032868	0.05758528146482357	8.130762132801966	0.009961758943263309	0.001253763990099014	0.7995317796241641	0.0010691883388575037	1.6617579188594205E-6	1.0188203156075206	0.1991642432104894	0.18875099766462233	0.1507030258178212	0.461381733307069	0.28436367762653414	0.20398296340431488	0.2299872579584156	0.28166610101073525
2940000	-58258.529488520086	-58031.79486388361	-226.73462463647957	-22566.872362788537	-35464.92250109507	4.607545740445809	65.7155542215233	54.76726705291536	10.948287168607923	3	52	148	125	0	3.6264124441396848	0.18521800552314927	0.07512075361762659	4.118107217162003	5.1857934546138065	0.03103977227894952	8.523855256015102	0.006563210669734682	0.0011822592876266549	0.7447035502641609	0.0010307055122826842	1.1434142753568003E-6	0.8913884951320842	0.2041957211038801	0.19162600367868468	0.1507030258178212	0.4534752493996159	0.2867269802953072	0.20663105619306155	0.2299872579584156	0.27665470555321553
2960000	-58259.682793953456	-58029.048957245956	-230.63383670750173	-22563.178396140058	-35465.8705611059	5.0373793858691975	67.15094257142017	56.68893529265029	10.462007278769834	2	52	149	124	0	3.171659539422687	0.2180352041645542	0.08992449758586014	4.867786643118614	4.634471056148639	0.0067827121107351665	7.647919590246457	0.06566157137298989	0.001258098864458799	0.7437163639661959	0.0010490483474216788	1.2599337042117846E-6	0.9229733441211676	0.20372260748734125	0.1821381465240356	0.1583128497249098	0.45582639626371524	0.2786534571061777	0.20663105619306155	0.23156111445399022	0.28315437224677037
2980000	-58247.3214691818	-58011.84448709694	-235.47698208485897	-22539.197744684254	-35472.64674241269	4.9950620162134864	67.00311040895163	56.63434660591082	10.368763803040764	1	52	150	123	0	3.450000107652471	0.18372600819721724	0.036523107838367	5.409743892601893	4.519096452844521	0.017703720411395823	7.839579632439961	0.05829055429721632	0.0013755115655627432	0.7802855242653631	0.001078620779375239	1.6504298178663779E-6	0.9470968364315067	0.20280869084472156	0.18669393181112673	0.15711746730758835	0.45337991003656525	0.2861478939830695	0.2055667426482748	0.22808664095243242	0.2801987224162232
3000000	-58266.70411278035	-58012.15756777048	-254.54654500986956	-22555.283711952	-35456.873855818485	4.911965164324014	67.12553799971914	56.2260073640344	10.899530635684705	2	51	148	125	0	3.4679667689008014	0.2207403960661991	0.06331493248751378	5.000937539916001	5.2267210079698225	0.05690423015719227	6.942797527539469	0.04295689829368969	0.001248573411911083	0.824412405030273	0.0010678759997230637	1.4556544569237151E-6	0.9766946024201516	0.19811173212297403	0.1900799461486669	0.14910987334374842	0.4626984483846125	0.2857080038786849	0.20620055073516017	0.23021719743965643	0.2778742479464984
3020000	-58306.5018923479	-58054.9502058261	-251.551686521802	-22599.006812554053	-35455.94339327205	4.227415684722653	65.14146124990482	54.26963198109266	10.871829268812125	1	52	150	123	0	2.984010573804726	0.21380820497237873	0.008956314071369315	4.348651741754605	4.719847308634732	0.006949234246857701	8.33219429748611	0.028843950102763218	0.0011896762108303102	0.7349734151033633	0.001032204487268727	1.2191506080765018E-6	0.9175299549963966	0.20088885294999823	0.18638833352859432	0.15528329135633143	0.4574395221650779	0.2788037950367583	0.21000378011166507	0.23064372884945594	0.28054869600212057
3040000	-58307.49149733064	-58039.06452172944	-268.4269756011996	-22557.12980219293	-35481.934719536504	4.327719833655058	65.19389419114654	53.15374666438689	12.040147526759652	2	54	151	122	0	2.877433851407412	0.2343991485052806	0.06367317464081007	4.856828829243221	4.157712094696987	0.03531950328045217	7.664338761827821	0.04169723315456438	0.0011885470769458187	0.6795751122249427	0.0010920500219321792	9.903460799903755E-7	0.8306216772463427	0.19871831956349226	0.18656306667463946	0.15393808546562912	0.460780528296241	0.28241877855076664	0.21094537326498275	0.2270287453354476	0.2796071028488029
3060000	-58297.87243395379	-58037.308268375455	-260.564165578332	-22557.725126623227	-35479.58314175223	4.361475766357967	65.27010202372018	54.9630601771563	10.307041846563866	1	56	154	119	0	3.0487475087489337	0.25183874847353077	0.12307768821314446	4.427348333381744	4.873328802705111	0.04378373768346301	8.180680689899962	0.029795991548209597	0.0012406083427712316	0.7300211246532141	0.0011260797192563289	1.2148921979951623E-6	0.8876367690989204	0.20256387581534302	0.18656306667463946	0.15009252921377836	0.460780528296241	0.28241877855076664	0.20827830779010179	0.23026140900256328	0.2790415046565682
3080000	-58284.09045587335	-58041.92695327505	-242.16350259830574	-22543.206958998657	-35498.71999427639	4.1112071774439745	64.35865781424941	53.98648484018812	10.372172974061302	2	54	151	122	0	2.8860892764270853	0.15345637807749984	0.01651381034692163	5.956295916688587	4.554754147222969	0.04130414070741608	8.615864230192503	0.06652957909206475	0.0012059086460927304	0.7300280774915636	0.0011124647943657204	1.0576717729712655E-6	0.8215695573290985	0.20276550594464077	0.18488444046098348	0.16031793264086402	0.4520321209535136	0.28241877855076664	0.2111787236658551	0.23026140900256328	0.2761410887808149
3100000	-58280.0932940963	-58036.20880106585	-243.88449303045823	-22578.58609011242	-35457.62271095342	4.1006475171250685	64.70234365129973	54.38813807146327	10.314205579836436	7	57	149	124	0	3.2141793482967773	0.17094184638176324	0.14918842574388394	5.917413955713263	5.102056837062703	0.04668620358614902	8.016063845287102	0.04780590092206831	0.001241796562193943	0.7573635578817165	0.0011482464508692294	1.3549250774515473E-6	0.9118464420570249	0.1993499217615997	0.18754186681028356	0.16031793264086402	0.45279027878725453	0.28350028772557173	0.20718646941765329	0.22916681081782225	0.2801464320389526
3120000	-58273.935494721896	-58040.20709869446	-233.72839602743545	-22560.11766806852	-35480.089430625936	4.326025492973853	65.23858109035334	55.54657854228734	9.692002548065984	2	53	150	123	0	3.5875289328129365	0.2111829278651895	0.06807337494873983	4.680596277562845	5.18662290472625	0.028613491540941404	7.921348192861858	0.03450825153454576	0.0011989517283129624	0.7459154025484743	0.0011236894830680775	1.3458518776905545E-6	0.9224755368665074	0.20197757261681282	0.1830304012306411	0.15406233150338444	0.46092969464916345	0.2871357627659059	0.20798496892198967	0.23159125327724633	0.273288015034858
3140000	-58282.162455573896	-58034.68221383545	-247.4802417384481	-22565.75156446813	-35468.930649367314	4.44112412256367	67.13323931456623	56.158064556494224	10.97517475807198	2	53	150	123	0	3.221364185091257	0.19733139589651252	0.04817663730909188	4.1590553640164165	4.723598784219829	0.05565364429782694	7.663204693024348	0.04233314672552155	0.00119751348089194	0.7786251663180698	0.0010765880784357005	1.457532104489393E-6	0.9976965635623264	0.20125949139776111	0.18075012286877779	0.15267603919330094	0.46531434654016196	0.2835402929802519	0.20652958645801192	0.23451205350211732	0.27541806705961874
3160000	-58279.34050558514	-58041.088059577014	-238.2524460081267	-22574.31801770478	-35466.77004187223	4.372008541723058	65.84705809723476	55.03728638276338	10.80977171447135	2	50	147	126	0	3.3652534709709707	0.17717271877652213	0.04398456749248931	3.77271788181433	5.398160126083951	0.02668768469395243	6.889490678320057	0.03169636039240708	0.0012493434516459537	0.8513714803348701	0.001058629603601516	1.9703200947113614E-6	1.1166085118609528	0.19843963382548432	0.18368504803138974	0.15256097160296578	0.46531434654016196	0.2847827657080277	0.2128458393908476	0.2275268515066425	0.2748445433944821
3180000	-58275.00627245917	-58039.011736790504	-235.9945356686645	-22570.584080313016	-35468.427656477485	4.258189115114596	64.11274807692041	54.14963569870678	9.963112378213589	5	56	150	123	0	2.792338735620296	0.17688210913926558	0.1629946233624239	4.743763249054545	5.459192922795784	0.023656110044971482	7.777185674923718	0.009140474757563787	0.0013228869551079954	0.7576070588760733	0.0011111967716564456	1.492009770556963E-6	0.9268376144619934	0.19896062625697564	0.18865711139708416	0.1506883694873337	0.46169389285860835	0.2847827657080277	0.21301735835540414	0.22735533254208598	0.2748445433944821
3200000	-58250.00720300343	-58029.188125794244	-220.8190772091845	-22595.33101511539	-35433.85711067886	4.458518393751621	64.76105964321799	55.2624018588327	9.498657784385305	1	54	152	121	0	3.2138319664518047	0.1960075567184412	0.007556548418186405	5.449146101673444	5.190623858786231	0.04941034528698614	8.233942840874313	0.017800519101827995	0.0012803660359470175	0.8075937180872547	0.0010773113378974141	1.5745516239091724E-6	0.9710430222357035	0.2061471033995155	0.18522960979695804	0.1549230867595484	0.4537002000439799	0.2857806300170545	0.20685705139702318	0.2326218871242003	0.2747404314617219
3220000	-58249.20183431284	-58014.96128307661	-234.24055123622674	-22590.50261017309	-35424.45867290352	4.26049618184071	64.69451329246507	56.03978664829408	8.654726644170996	3	57	153	120	0	2.753886489220326	0.18146088374713512	0.05714447844567169	5.185288652143694	4.375820629586031	0.059707624081392664	8.246318263725653	0.06608808688966603	0.0012068895262319194	0.7963719292844673	0.0010660254056525046	1.2571025183392712E-6	0.914512868594797	0.2033392029158202	0.18251112787982324	0.1555717410643005	0.45857792814005793	0.28375140974802787	0.20685705139702318	0.22748272362143096	0.2819088152335178
3240000	-58240.381647325485	-58013.33359565995	-227.04805166553626	-22567.23954775313	-35446.094047906816	4.071772455204885	63.9189692875856	54.749687845444896	9.16928144214072	1	55	153	120	0	3.933554173945708	0.1782597277693192	0.003044853460544047	5.435610458908675	4.254950710945547	0.06861622703896467	7.96111478670532	0.030698114714879234	0.0012265219851770397	0.815160909711012	0.001104357723497283	1.5960612584963606E-6	0.9608628983017162	0.19629625863025027	0.18345253404900919	0.1555717410643005	0.4646794662564419	0.28096974666581687	0.20936993963048683	0.22748272362143096	0.2821775900822652
3260000	-58262.66762891044	-58038.48371965092	-224.18390925952423	-22598.327199766976	-35440.156519883945	4.202572440981876	63.842031966558935	54.18160908985329	9.660422876705724	2	55	152	121	0	2.8131396840939784	0.13908077160789245	0.05048137729287164	4.1609692540664085	4.489048720602708	0.018847111015542657	8.494580129706879	0.04165358175507437	0.0012357656227263796	0.8532044206401393	0.0010816045719720397	1.5262695887863366E-6	1.0013776521038427	0.19549918132048966	0.18391949606255192	0.157618682160714	0.46296264045624624	0.2818432299710416	0.2085123448207328	0.22927160572903735	0.2803728194791881
3280000	-58303.99507865561	-58050.430040694075	-253.56503796152938	-22576.728644233175	-35473.7013964609	4.127550059157969	63.88172754287762	52.5670549509745	11.314672591903118	5	53	147	126	0	3.136325967918608	0.20412796261567542	0.02611520352621593	3.08735828834288	4.664922984887692	0.04110348298767294	8.014764081848199	0.047569948690364086	0.0012646087893041621	0.7622147985628062	0.0011099741382667695	1.3759112169128756E-6	0.9072862523298924	0.21085930568001168	0.1885674808844978	0.14543594523244807	0.4551372682030443	0.28006090366421443	0.20870980335855133	0.230856473498046	0.2803728194791881
3300000	-58335.68863065651	-58080.17614784492	-255.51248281158533	-22621.07141884744	-35459.104728997474	4.134936059033953	64.12346096776604	53.05779187873016	11.065669089035895	2	49	146	127	0	3.5983447415997816	0.21192201542199504	0.05311368913463561	3.583688343135625	4.477323981483563	0.053738481335439826	8.250761802445512	0.02915229152016225	0.0012587507965814543	0.7819989983007499	0.00106112023345329	1.198070700960904E-6	0.9079518825279628	0.20923182787958164	0.17962284556980251	0.15698462227021226	0.4541607042804054	0.280430782608295	0.20602785935281928	0.2304865945539654	0.2830547634849201
3320000	-58257.44942668876	-58004.56795817033	-252.8814685184337	-22577.90863117007	-35426.65932700026	4.3292377443241765	65.38905012573711	53.91698363831153	11.472066487425593	2	48	145	128	0	2.957296442833102	0.2208356493935052	0.048078328710940754	4.425162062770526	4.466577439748569	0.03884524567595866	8.268575445056051	0.0330724044598241	0.0012043142797129593	0.7990201978894437	0.0010710216415362394	1.1663543707520001E-6	0.9326275407972385	0.20556642913852552	0.18863053477259614	0.1562727655670132	0.44953027052186695	0.2826104514556525	0.21127881238343	0.23170564352429696	0.2744050926366204
3340000	-58313.43394223569	-58070.39151356221	-243.0424286734838	-22616.80809889961	-35453.5834146626	4.405544911329428	65.69730649820428	54.356933419020905	11.340373079183347	7	52	144	129	0	2.864430130873699	0.20002964559109324	0.0959443566804774	4.784895596830198	4.5642161210769645	0.019875459000515756	8.653833100861897	0.05817723162381438	0.0011940883916108894	0.7498339022550964	0.0010605725580720073	1.4315657533170484E-6	0.9850489966950071	0.20211212630718717	0.18025314240484158	0.1521227067891725	0.4655120244988005	0.28765335614558996	0.20621244225431432	0.22870253308273997	0.27743166851735557
3360000	-58273.173005379766	-58030.12158790001	-243.0514174797601	-22585.661264018374	-35444.460323881634	4.473899907889597	65.56870874904179	53.74512200083837	11.823586748203432	8	51	142	131	0	2.9130880188604067	0.21822787333114801	0.12480019777734282	3.9581381895115717	4.608095377971296	0.008211741083376344	7.876715915332308	0.042430157733285935	0.0012258602755039233	0.8035446222040404	0.0010818054801127416	1.6612912305952656E-6	1.0668201691165542	0.20211212630718717	0.18258445038016616	0.15797050737678953	0.45733291593585895	0.2815192857160113	0.20749826635111748	0.22721272884105853	0.2837697190918124
3380000	-58307.486040870106	-58061.956521268534	-245.52951960157296	-22592.39695438402	-35469.55956688451	4.581132914787614	64.43407680727073	52.89041927159897	11.543657535671766	3	47	143	130	0	3.3366460305324974	0.21625153800020955	0.10174205877958964	3.309235413985678	5.059905043787297	0.02939052428579886	8.379648849998347	0.030326257199592525	0.0011790016345210712	0.7357252502132637	0.001057170840365316	1.2544989214553355E-6	0.9562296927962562	0.19990734701516355	0.18467808849233497	0.1532367564856058	0.46217780800689745	0.28054522013298716	0.21485911673872776	0.2274797643088088	0.277115898819476
3400000	-58310.48937419759	-58064.447381314974	-246.0419928826136	-22570.698501230334	-35493.74888008464	4.8718730649962305	64.3023518666669	52.92658101439692	11.375770852269945	9	51	141	132	0	3.09228696862091	0.2490187622474322	0.18712662941606786	4.344388372816893	5.992030291227474	0.03674521235214538	8.767288800331167	0.019125154386416002	0.0012160213068692686	0.7584375163337133	0.001120592796098014	1.3441381269488342E-6	0.9292374432168762	0.2090718432897704	0.18371476849842644	0.15565079733454965	0.45156259087725537	0.28054522013298716	0.21186975470221275	0.22761702483715068	0.2799680003276491
3420000	-58283.850568356414	-58020.19610853201	-263.6544598244071	-22556.224571489507	-35463.971537042504	5.264858277228964	65.30678418478058	52.560915300848364	12.745868883932243	5	48	142	131	0	2.539475294597293	0.25860213049477654	0.09965827477630085	2.7128132818633897	4.778141908710962	0.031383055658897596	8.350457639263324	0.006217101513816133	0.0011976447929703462	0.7586305285575053	0.0010723557373753486	1.2455988513928542E-6	0.9086729542269213	0.20452634636416867	0.17968980909727805	0.15430463826217122	0.4614792062763839	0.28054522013298716	0.2038217638084642	0.22944976198507863	0.28618325407346973
3440000	-58266.990670284824	-58015.37901169449	-251.61165859033548	-22533.40914914057	-35481.96986255392	5.600395759632049	65.9179374284818	53.53089086132941	12.387046567152375	8	49	140	133	0	2.8051365437375027	0.19703415874890676	0.1408810635003833	3.5143507155286486	4.627085544907916	0.03162563441337739	9.101849347765993	0.06754290451241333	0.001237473445138265	0.7593360842839278	0.0011199298202634164	1.3523121016653811E-6	0.9344639420571665	0.1961807400483676	0.18042710596545736	0.15883485386941112	0.46455730011676577	0.2765829033721973	0.21021201700089578	0.23010607489646365	0.28309900473044297
3460000	-58329.75654576315	-58043.46840616854	-286.2881395946106	-22554.106067535944	-35489.3623386326	4.821121487056188	65.33181302541395	51.30748419341215	14.024328832001785	7	49	141	132	0	2.6689472454581167	0.27207775048450533	0.23915289011765992	2.6430691231681163	5.025270590128515	0.029168127034190215	7.7553695597404735	0.03534536172035498	0.0012023063565272916	0.7909700829209682	0.0011035879337168307	1.2985997134614139E-6	0.9488938005159541	0.1982387857814411	0.17793270154111665	0.15927121256067833	0.46455730011676577	0.28109053894529074	0.2088924678638116	0.23142562403354783	0.27859136915734956
3480000	-58295.49850371031	-58034.67393669234	-260.82456701796576	-22551.814124647906	-35482.85981204444	5.937611582349226	66.46979613223911	53.206300574683844	13.263495557555279	8	47	138	135	0	2.8543418406002625	0.23108705920960668	0.11427193950644506	3.63953958433582	4.855549256651818	0.017162631248194896	8.616619256975826	0.059892367492736374	0.001263433750497531	0.8116272418392108	0.0011008418358907084	1.6184252063884713E-6	0.9961092388536067	0.20577385883491892	0.17409525573573487	0.15469950381457567	0.46543138161477243	0.28109053894529074	0.20752052025354126	0.2323040100131256	0.27908493078804214
3500000	-58260.681617516704	-58020.54749421191	-240.13412330478968	-22547.35615862863	-35473.19133558328	5.370397925376701	64.69813401154357	51.91548550840894	12.78264850313465	11	49	137	136	0	3.054692693372277	0.24282520298119997	0.26435473774613905	2.9149013241899326	4.121742884931764	0.0606896284575917	8.434453747918093	0.05211099692165361	0.0012972289954151874	0.9102043242147848	0.001098368819897109	2.2847760327095354E-6	1.1359462594079535	0.20933254565027762	0.17859717183303425	0.15360903171377338	0.4584612508029166	0.2832363195687712	0.20610791918916035	0.2296900379138496	0.2809657233282185
3520000	-58228.599714462944	-58017.047118238916	-211.5525962240258	-22556.793924799167	-35460.25319343975	4.786469677603769	61.60151181836689	50.21907139099389	11.382440427373023	14	51	136	137	0	2.933079923530508	0.18956598996790813	0.2820048212281536	3.1151278468268826	4.950465144992364	0.04856961049766928	9.18478373249496	0.019856895871869333	0.0013475954947080372	0.8990532075490869	0.0011917169895503898	3.0955175331035403E-6	1.1770210877338048	0.20131883598703004	0.18537162881113797	0.15509170661573857	0.4582178285860952	0.2805812726079368	0.20497013189068347	0.2320405788219906	0.28240801667938875
3540000	-58221.834714103315	-58017.72835519318	-204.10635891013052	-22556.593279746005	-35461.13507544718	4.786257391151509	61.95915417172604	51.56033506731341	10.398819104412635	15	57	141	132	0	2.628748259405842	0.14796237803940374	0.3702025166185886	5.229254631731479	4.6190093092256745	0.03134540240146499	8.224064082784976	0.02332833930247985	0.0012499735709022373	0.8974746090514881	0.0011326335818783882	2.2930640158829956E-6	1.1501776694529284	0.20451701080169185	0.18506645402422717	0.15533699782916702	0.45507953734491574	0.28517584928035383	0.2065927669685303	0.23439149554575045	0.2738398882053651
3560000	-58220.55753125892	-58003.07548125347	-217.48205000544772	-22552.23116960566	-35450.84431164781	5.023241221073229	64.37058910150071	51.90475566426491	12.465833437235796	27	61	133	140	0	3.2713397553809025	0.18742965848494592	0.6168788184964645	4.213174323343988	4.6190093092256745	0.007018592667012065	8.71378235256746	0.07166582154999615	0.001331917662429752	0.8975551170317961	0.0010937486266583533	2.9160477731101267E-6	1.1991022514032392	0.20378749528794943	0.1834958617935919	0.15632873935660715	0.4563879035618533	0.2798175064325631	0.2060059936408237	0.2324307723311976	0.2817457275954153
3580000	-58214.37409525451	-58017.87083454225	-196.50326071226021	-22556.728603008578	-35461.14223153367	4.648277092850647	62.822352543651974	52.813217397437846	10.009135146214136	12	54	141	132	0	3.5939439854032065	0.16439655867923572	0.35022703369836483	5.154339971032153	4.823141152258536	0.06661418704197129	7.894770992279297	0.033438832911755846	0.001415439501210546	0.9499171828106834	0.0011229565530190332	3.3510135182730706E-6	1.2547313156435684	0.19661833789066274	0.18409782532699082	0.1533640406085751	0.46591979617377316	0.2762322755238237	0.21092436236276646	0.23343104527978248	0.279412316833627
3600000	-58203.0021462033	-58005.297661682846	-197.70448452044891	-22542.67217975929	-35462.625481923555	4.473916707327419	61.51797864346484	50.41296307014339	11.105015573321452	15	51	135	138	0	2.81536499859122	0.17511675776897437	0.34848507808585616	4.421607258085429	4.745033924941975	0.041558682063753606	8.47908041873162	0.009437173066117138	0.001489890887087143	0.9072277133974945	0.0011492997491041428	3.381397459788714E-6	1.237026015693448	0.20274614631314394	0.18439284751432974	0.15400767692332443	0.4588533292492037	0.28307336409673073	0.21127162148740497	0.22701040315099888	0.27864461126486506
3620000	-58248.31607311633	-58035.806901599106	-212.50917151722143	-22566.908574225843	-35468.89832737326	4.741167193472967	62.12679220638124	50.65280695016209	11.473985256219148	13	50	136	137	0	2.9094123472683884	0.19647526626726938	0.24139609732723946	3.5107378892833103	4.80296466835712	0.05848202154580289	8.454019430807103	0.015027615323352535	0.0013993985290440525	0.8809208174119596	0.0011449231583400732	2.742878458081601E-6	1.1416648455125504	0.20274466514198614	0.18439432868548755	0.15870897911257828	0.45415202705994984	0.28395158079128485	0.21127162148740497	0.22613218645644478	0.27864461126486506
3640000	-58259.65655565227	-58036.22550071133	-223.43105494094124	-22572.296083545694	-35463.92941716563	5.117297940408078	62.74797386254713	50.58988368297182	12.1580901795753	12	50	137	136	0	3.466602394493323	0.18816850059227194	0.30047972987901683	2.881996735721041	4.645304388957895	0.05005772877739163	8.556654516465775	0.05224836366446414	0.0015128160282111812	0.9428950120507513	0.0011341970647279357	3.5576043909207537E-6	1.1956896884892547	0.20326932871084785	0.1823291684352636	0.1563758339460751	0.45802566890781526	0.28395158079128485	0.2047201122076173	0.23268369573623246	0.27864461126486506
3660000	-58224.963335020315	-58031.44737926434	-193.5159557559772	-22568.689966512215	-35462.75741275212	4.706669774143855	61.37665239412641	50.320832204266516	11.055820189859888	21	54	132	141	0	2.6947768063713426	0.17822228103512974	0.37954077472065334	5.203851615813775	4.348494739840946	0.04319751552778602	8.451833355874431	0.02593990651442832	0.0014515576135785233	0.9706305436504049	0.0011455236286188294	3.7273932957354736E-6	1.2515325932877162	0.19899343329810876	0.18256206129394859	0.16100327325313646	0.45744123215480803	0.2808634765538212	0.20809874042470858	0.23196697025524343	0.2790708127662264
3680000	-58210.69721301531	-58007.987607455885	-202.70960555942187	-22516.93458140839	-35491.05302604749	4.582347540344645	61.713333257412046	50.79829573995204	10.915037517459968	13	52	138	135	0	2.877082657139647	0.19394742781611066	0.25822919175795145	3.0792209616886748	4.243202016037227	0.027282137031190066	7.692104311449741	0.015461782455800233	0.0015543025153923933	0.9551886835113335	0.0012060275302703245	3.945083995191256E-6	1.264563749282223	0.20640212056046703	0.183350088297875	0.15714429250692064	0.4531034986347391	0.280971917955115	0.20923880263884811	0.2327001615876172	0.27708911781841933
3700000	-58235.373999839685	-58014.01308262632	-221.36091721336325	-22555.554421196077	-35458.458661430246	4.771438006447066	63.176565835307855	49.80910056109116	13.367465274216732	21	54	132	141	0	2.9713083225635395	0.1918038044403861	0.6229808672252976	4.102671798342777	4.84946605727307	0.01578671392007529	9.05877059034316	0.017743334435992672	0.0014566392992420335	0.9954957258765346	0.0011148103150140226	3.639465030239437E-6	1.2676127517431652	0.2037866035908773	0.18847671352614948	0.15420664565813869	0.45353003722483626	0.2878543677079798	0.20527342372428525	0.22957527047629214	0.2772969380914425
3720000	-58260.93301517607	-58025.70530878707	-235.22770638900303	-22579.192059323614	-35446.51324946346	4.850560871031048	63.67318938954403	48.95517380996856	14.71801557957548	23	50	126	147	0	2.725558167945346	0.19939596328815115	0.4223782833331298	3.324159503503554	5.838158242558149	0.016397917890467486	8.198244974039959	0.06609558418231334	0.0013921732802479759	0.93961577839434	0.0010816343261278868	2.491856975347328E-6	1.1447985995088095	0.2037866035908773	0.18000737731845373	0.16267598186583443	0.45353003722483626	0.28388081696407885	0.2093193873602255	0.22957527047629214	0.2772245251994031
3740000	-58241.283794480856	-58007.4306260288	-233.85316845206017	-22537.20006656006	-35470.230559468735	4.735249844339938	65.62128274555789	53.3515443265658	12.269738418992088	21	56	134	139	0	2.763146747674455	0.19599706473441939	0.2854357032776803	4.013522726513849	5.082393320943885	0.0051153339200117	7.595974375824572	0.02513153692677162	0.0013474836739373703	1.0055026670137468	0.0010660419909745786	2.7919080723969996E-6	1.212938545916535	0.20369444161122868	0.18448658726483805	0.15401519866019425	0.45780377246374077	0.28388081696407885	0.21082711269279414	0.22970717978099991	0.27558489056212665
3760000	-58263.91919941883	-58016.484982524606	-247.43421689422198	-22538.896313833044	-35477.58866869156	4.974537820117295	66.12257590557675	52.02998731952226	14.092588586054472	18	48	129	144	0	2.7176631082242295	0.23336267927081308	0.29855109455612994	3.704149936765016	4.677759899785664	0.02023513728574376	7.908882847244772	0.05484145659011691	0.0013293186309567956	0.8973679062569103	0.001078761845248489	2.005166456588001E-6	1.0523446390617737	0.19492625623216098	0.18448658726483805	0.15401519866019425	0.46657195784280847	0.2870842830056115	0.20918019758953008	0.22519369826227237	0.2785418211425856
3780000	-58258.82178473199	-58000.905667567626	-257.9161171643674	-22551.427638285837	-35449.47802928179	4.642880172862703	65.87866058344645	51.91882005680082	13.959840526645612	19	49	129	144	0	2.9934118127098484	0.2571887325941712	0.3171574548122104	3.3404843765611574	4.51258467278071	0.025239582126021082	7.74739141055123	0.010089714977096402	0.0014075442903490646	0.9042637829290119	0.001099393207574563	2.3785450309429356E-6	1.1564187793733165	0.21073174295356584	0.1804926276878275	0.15743836306137404	0.45133726629723436	0.2885623330079101	0.20486045476980494	0.2280353910796989	0.2785418211425856
3800000	-58267.908414511585	-58026.48512429055	-241.42329022103598	-22562.789718809123	-35463.69540548143	4.569205050523349	64.94880432146833	53.83851719754291	11.110287123925438	15	50	134	139	0	3.349955264550467	0.19834970006271888	0.28939655821984184	3.9085740038902044	4.542403301874407	0.036702847362421694	6.821618963936617	0.04515798176437868	0.0012778381014030627	0.8720008904881253	0.0010839519944769193	1.6461262554076222E-6	1.0099692499889195	0.19508349126896357	0.18567184906660164	0.15710675517147052	0.462137904492966	0.2866674959252577	0.20578650049316893	0.22556508875474918	0.28198091482682375
3820000	-58291.529793348054	-58034.883172569316	-256.6466207787354	-22588.759121689985	-35446.12405087933	4.213448161158204	64.28722108148635	51.41963923024574	12.867581851240612	12	46	133	140	0	2.9664532440735307	0.24855979048120394	0.16172392603536473	2.7739006439491667	4.312257057557628	0.05958499693116657	7.443445265870568	0.03276223057925961	0.001305087173780666	0.9317059054132764	0.0010517142209765012	1.8067198584630395E-6	1.0992194244852032	0.20756789509010873	0.186983547092963	0.14780070514538146	0.45764785267154856	0.28715822700046717	0.20568699322462708	0.22600267391011128	0.281152105864794
3840000	-58279.183253886295	-58009.438013419465	-269.74524046683143	-22549.27572453857	-35460.16228888089	4.39019719641216	66.69560990217455	55.01022999342777	11.685379908746782	5	45	139	134	0	3.393219414269003	0.25282348110311037	0.19061899024585124	3.2661613135958527	4.832424212111878	0.05646843328206132	7.506879429736391	0.05373921158338298	0.0012628466684449582	0.9029301867280108	0.0010846812008369286	1.7108093252573522E-6	1.0749086996230144	0.20226190785059084	0.18979939714707278	0.15164948643227724	0.4562892085700609	0.28584994699780425	0.2082380388119988	0.22731095391277423	0.27860106027742226
3860000	-58322.42613551981	-58054.7772530612	-267.6488824586112	-22597.5730413789	-35457.2042116823	4.271568434201976	64.06352927153834	50.92912897582522	13.13440029571317	15	54	138	135	0	3.308404548691684	0.21755711693133636	0.34581235193511034	4.875207298429252	4.658622136838488	0.023374688338296486	6.757034017456265	0.03566562032795341	0.0011832910564691032	0.7918915621371775	0.0010470310797045246	1.1629257248580717E-6	0.9269534210078352	0.20165746573559545	0.181510040398309	0.1496824614548963	0.4671500324112009	0.28524197508707744	0.20532828491224273	0.22749636889156366	0.28193337110911576
3880000	-58317.98674212556	-58051.348724551965	-266.6380175735941	-22590.358906806552	-35460.989817745416	4.215659413349438	64.22238280421175	51.44241234499009	12.779970459221627	13	53	139	134	0	2.828533903168363	0.2512634448845573	0.30581048286201695	3.9892842858115096	4.917968904911837	0.03786905623908967	7.88110135404897	0.0730962154906178	0.0011447581918077802	0.737665819878672	0.0010464937196951927	9.767865362943232E-7	0.8650560636242546	0.20246270439463415	0.18537117037315984	0.15392997542376322	0.45823614980844446	0.2838412564154676	0.2074610875338996	0.23547631144373993	0.27322134460689246
3900000	-58349.90268903529	-58038.26031352194	-311.642375513351	-22584.266154973968	-35453.994158547976	4.215846852451931	65.41391200454298	49.11008715693947	16.303824847603497	14	48	133	140	0	2.7904461707826345	0.26198728050484743	0.3297637188649528	2.7349030211741203	4.621101401252871	0.005689857799439171	7.491714034343012	0.018464760561286937	0.0011807801122075301	0.802955311954312	0.0010639094773590538	1.2665855741041188E-6	1.0002216387703131	0.20610139213941966	0.18537117037315984	0.15791584414414447	0.4506115933432777	0.2838412564154676	0.21281270205188035	0.2298598998895438	0.27348614164310775
3920000	-58337.293153696824	-58035.299689293824	-301.993464403001	-22575.997065329982	-35459.30262396384	4.244074830274735	65.95418636381869	52.01802092403443	13.936165439784244	13	49	135	138	0	3.145794871061953	0.28146605404195296	0.21460876274584018	3.941235767798734	5.013697102036997	0.04114054234504478	7.134368973286106	0.009116758550144146	0.0012292729637712449	0.8276786083856115	0.001063596267154419	1.7994910163087618E-6	1.1085090384911636	0.1988919359201672	0.1847902095746683	0.15291170880100266	0.4634061457041636	0.2838412564154676	0.20985686926691083	0.22791611038748383	0.2783857639301373
3940000	-58310.489016231295	-58037.044336557316	-273.44467967398117	-22550.01603956306	-35487.02829699426	4.3289520791269664	65.32354687963866	51.757512354528316	13.566034525110314	13	47	133	140	0	3.4027364728505174	0.29740612950118644	0.17204900345645213	3.060941260264056	4.901270447660231	0.04658788637932757	8.220189996147655	0.011324312255584355	0.0013011151036444832	0.8470409959079621	0.001127311886623675	1.8303560038043654E-6	1.0635777607185914	0.19681275397443176	0.18361233570577348	0.15937876046474198	0.4601961498550546	0.28465669812576067	0.20818277066525356	0.23167095957847306	0.27548957163051224
3960000	-58310.05765208142	-58046.91210474459	-263.1455473368344	-22599.350578460777	-35447.56152628381	4.887333521314684	66.4659202955259	53.535437396981486	12.930482898544438	4	44	139	134	0	3.647074080892689	0.26830257180922124	0.0990363787649549	2.597079106148892	4.361694453523707	0.00400089980120854	7.6342366302018	0.02570706984895063	0.0012924633178373333	0.8528523293672079	0.0010351923636366031	1.765704337162882E-6	1.0562686167841109	0.19219426216890298	0.18823082751130227	0.15937876046474198	0.4601961498550546	0.29174271380934885	0.20287380983714373	0.22798556412461604	0.2773979122288909
3980000	-58327.455016085754	-58046.91069806756	-280.5443180181949	-22600.27663133995	-35446.6340667276	4.6700561692332645	67.89081732736904	54.99366429288753	12.89715303448149	9	52	142	131	0	3.204891273279438	0.2338083116272693	0.19938939491557153	3.660408190689332	4.81000808521889	0.010827776924670898	8.341459575560856	0.019223838068662045	0.0012733566936084413	0.9078503679110752	0.001027353643143171	1.773300873584953E-6	1.0820712265300756	0.20905977769506703	0.17705601198707857	0.15937876046474198	0.4545054498531142	0.2896133137534495	0.20826090915187895	0.22756077482641537	0.27456500226825564
4000000	-58309.01520669862	-58031.02811408395	-277.98709261467144	-22578.65409700023	-35452.37401708372	5.34719823747404	70.71489678470903	58.61143872870859	12.103458056000427	4	45	140	133	0	3.3309420821027524	0.26940507236273137	0.0886186746103698	4.3919408204609445	4.562759925801619	0.035412337738168265	7.414190062841271	0.02707351175416576	0.0012444828648447838	0.9093360615327998	9.62576824395286E-4	1.5872938655815573E-6	1.037881713003242	0.20928782956594966	0.18529967070206185	0.15477258566544774	0.4506399140665425	0.2896133137534495	0.210970919200377	0.22879929935916204	0.2706164676870109
4020000	-58289.64150775063	-58015.75227870737	-273.8892290432643	-22546.546188955526	-35469.20608975184	4.605853889775318	69.01717420589004	57.30594008958025	11.711234116309772	10	55	144	129	0	3.565243023493048	0.23886855234105267	0.2589625141793084	4.1972029155732065	4.469102355371932	0.030142629598260067	8.21622789648779	0.017714424718263313	0.001260673925839188	0.8509617528565463	0.001060291681145707	1.4127478387206875E-6	0.9733995038262235	0.2054883769539439	0.18529967070206185	0.15477258566544774	0.4544393666785483	0.2896133137534495	0.20499771043957893	0.2259217808349624	0.27946719497200867
4040000	-58320.4250786099	-58050.69274280512	-269.7323358047798	-22580.2813681935	-35470.41137461162	4.479735496167862	68.31892841147469	56.00580657506046	12.31312183641422	9	52	142	131	0	3.125536603335172	0.21470465741475805	0.15150520545944152	3.3190152132697746	4.548328163356614	0.004314099939667449	9.038494317062305	0.03713538647704915	0.0011925115521249246	0.7244140843356668	0.0010335234794436262	8.213270916017823E-7	0.791563174370342	0.2054883769539439	0.18044817062597324	0.1571790520699584	0.45688440035012623	0.2838140898029271	0.2108387834794813	0.22757317375938924	0.27777395295820184
4060000	-58287.49504588313	-58038.211952339756	-249.28309354337543	-22574.03216583411	-35464.17978650565	4.396412770250441	66.53313212344162	55.11514968977904	11.417982433662598	11	54	142	131	0	3.070795885106554	0.1790987846553787	0.21345419287452985	4.956891703843124	5.313718609394871	0.02196399342938382	8.452122639947415	0.05353628633506997	0.001270876241085322	0.8055774868056125	0.0010814973884723939	1.5805733687257576E-6	0.9697185266505042	0.2081470753773528	0.18419595156526114	0.1529948791909655	0.4546620938664223	0.28260971784943756	0.20759682637842938	0.22848801677460048	0.2813054389975321
4080000	-58262.231865318274	-58019.868563192256	-242.36330212601942	-22545.11050442195	-35474.758058770305	4.515968981261963	65.96286227914503	54.700177163959815	11.262685115185192	11	54	142	131	0	3.0771342362445226	0.21911709997929243	0.12026672247296914	3.454213650723213	5.5973801213737415	0.037506781416149	8.779708615682138	0.02524752093029335	0.0011907710661080188	0.818916724945559	0.0010787058226809274	1.4310082619211743E-6	0.9765453080824029	0.20351041434857875	0.18419595156526114	0.1529948791909655	0.45929875489519634	0.28260971784943756	0.20474691761380934	0.2321484109314342	0.2804949536053184
4100000	-58284.06835468344	-58026.45640577604	-257.6119489073951	-22565.60703954422	-35460.84936623182	4.62214812039336	66.36394473090868	54.90157779123884	11.462366939669892	5	46	140	133	0	3.5107018595762267	0.2049135267462059	0.13092541443258982	3.3254750283356698	5.026474278966215	0.04605817025748904	7.534772528620363	0.03963451418964729	0.0011378965353540204	0.8632207118143045	0.0010316367489435407	1.3056704036061767E-6	0.9860956159856159	0.2007841388975906	0.18320899904626856	0.15542221837133913	0.4605846436848034	0.2877090046206541	0.20705376476357049	0.22984156378167306	0.2753956668341019
4120000	-58312.66406891497	-58054.02754509951	-258.6365238154642	-22545.93573665604	-35508.09180844347	4.907218508516104	67.97948938686125	56.860724993359526	11.118764393501682	11	54	142	131	0	2.9245124092195662	0.18931265839606334	0.14419857768721686	5.490585950583812	4.459222355881112	0.020315746339027628	8.327462381024771	0.008084827518662959	0.001210486766416655	0.8301071121938287	0.0010611923894557381	1.4126952269033205E-6	0.9773922995863917	0.19894973243472724	0.18320899904626856	0.15577182408876178	0.4620694444302441	0.2861244103423943	0.20349434710933378	0.2291723965228827	0.2812088460253887
4140000	-58288.87667906629	-58056.60877786315	-232.26790120314732	-22547.809820614046	-35508.798957249106	5.086948567177701	67.39769318379294	57.13681068853064	10.260882495262285	7	55	147	126	0	3.377122036654288	0.1886941156132764	0.12681960946784634	5.1727786395545206	5.993188634636006	0.05144251594226326	8.35257485795339	0.049583483954832634	0.001151854240139441	0.8622541531791096	0.001058793728720916	1.2529223663042002E-6	0.9300766880406218	0.20235317985297213	0.18816558449280563	0.15552415120924729	0.45395708444497673	0.2823384077962822	0.21028409263824852	0.22616865354008003	0.2812088460253887
4160000	-58276.59008346147	-58011.6135902681	-264.97649319337523	-22569.829734266514	-35441.78385600158	5.192841673123963	68.976345283501	56.55930385628214	12.41704142721881	4	52	147	126	0	2.9119408224056045	0.2456919402224837	0.09214139218511518	3.747935528933643	5.4326585851974585	0.03672939054628425	7.411762534413013	0.03460774873117926	0.0011269743055168963	0.8107900534801896	0.001021125068362849	1.3453460477356938E-6	0.9816100999171795	0.20634427715011297	0.1841744871956648	0.15552415120924729	0.45395708444497673	0.28489848185768424	0.21028409263824852	0.23012820694361372	0.274689218560453
4180000	-58290.03994965402	-58041.44811819478	-248.59183145924425	-22565.932245668573	-35475.5158725262	5.214556868394056	69.6906926192411	59.38777006795106	10.302922551290031	6	54	147	126	0	2.9132613090480692	0.1835002239894464	0.1168037320603151	5.610102443177431	4.440690360997056	0.017878119175555443	8.799485819817267	0.03893853012855997	0.0011614774091024775	0.8086418343643297	0.0010420733976720363	1.3977464285849333E-6	0.9611922934228344	0.2051646867506146	0.190608564494222	0.15552415120924729	0.44870259754591785	0.2837295024459838	0.20648241998307348	0.23129718635531413	0.278490891215628
4200000	-58331.74972727169	-58059.01056532126	-272.73916195042506	-22566.05609057925	-35492.95447474201	5.416013900173267	70.34075531721666	59.3990203842673	10.941734932949407	7	54	146	127	0	3.1923991787939565	0.2770726034364589	0.09321326924408645	3.9914555477642844	6.213195518579896	0.054591348125514035	8.069213917568455	0.05078718609064361	0.0010874047179662318	0.8127197254911878	9.95236069617595E-4	1.634861992255359E-6	1.0734016507416626	0.20996050003787545	0.18672532575196096	0.14835914499842412	0.45495502921174125	0.2837295024459838	0.20648241998307348	0.22844158906398823	0.2813464885069539
4220000	-58281.05523253358	-58024.63968904183	-256.4155434917474	-22557.807231469378	-35466.832457572455	5.186659996368267	70.21916128194297	59.0986447920822	11.120516489860778	4	54	149	124	0	3.0779573677669703	0.21566335056949948	0.07873303423129285	3.9271549303173874	5.12141556409409	0.03406880351175142	8.09041799898892	0.07131447760572364	0.0010124330816942875	0.7492635149840663	9.695508742455336E-4	1.1524163454331848E-6	0.9748616812906343	0.19920466063222284	0.1833218599525762	0.15057227542300117	0.4669012039922016	0.2847491551566395	0.2067024012067138	0.22844158906398823	0.2801068545726578
4240000	-58324.83499668798	-58037.961665078925	-286.87333160905763	-22558.176859781943	-35479.78480529698	4.958306803927944	70.76280514363474	60.19006803996989	10.572737103664858	1	55	153	120	0	3.325483625346001	0.17094070601656838	0.02932660737774135	4.4895383413552175	4.66544313746274	0.05564935478769167	7.03391863025488	0.059072033950740024	0.0010729743341750299	0.7382128963421621	0.001045957183928847	1.250360720441351E-6	0.9587421116633326	0.20124138806644634	0.180750230217608	0.14923816743797036	0.4687702142779771	0.2847491551566395	0.20667093344651427	0.22982475777392747	0.2787551536229181
4260000	-58302.9273665326	-58029.500406594554	-273.4269599380495	-22578.229913166982	-35451.27049342757	4.963619394602832	70.7848955179071	59.84807002807498	10.93682548983212	5	59	153	120	0	3.661734319970624	0.22910187038767926	0.055593215767536626	4.352177447253738	5.069619356348651	0.012087530172273653	7.367060365147927	0.059072033950740024	0.0011133199079171997	0.7939150207142629	9.973408180565552E-4	1.1683330131703893E-6	0.9636116410706677	0.20600175272288143	0.18447312614713965	0.15688398653312463	0.4526411345968561	0.285644459958456	0.20577562864469778	0.22982475777392747	0.2787551536229181
4280000	-58332.92706561855	-58042.47381800155	-290.4532476170003	-22585.15486501043	-35457.31895299112	4.662809217132769	72.09501830763318	60.50161247150155	11.593405836131657	1	56	154	119	0	3.8360338485795955	0.23293578250255545	0.08095589103955722	4.951494931853743	4.57511908068327	0.04287193498085106	7.776423798567805	0.055341663790571705	0.001099629273476556	0.7236697082438455	9.648176087818195E-4	8.24197819158111E-7	0.8283662022869103	0.20603240050297048	0.18484504222346448	0.15789142542434437	0.45123113184922253	0.2841323853759312	0.2084075807833637	0.23303660060084683	0.27442343323985763
4300000	-58316.50836170895	-58028.69808074552	-287.8102809634259	-22567.861808992267	-35460.83627175325	4.621419787370203	71.40420593383753	59.84497630039002	11.559229633447487	2	55	152	121	0	3.1448016233379437	0.23443843524845362	0.04941248964669626	4.707767122215475	5.128493566389241	0.03556111091049038	8.181224956985277	0.04148726023133605	0.001154878033236797	0.7489680935531501	0.0010112587352923957	9.962790830209528E-7	0.8812229877593313	0.20298378738010214	0.18484504222346448	0.1609400385472127	0.45123113184922253	0.2871703610556033	0.2084075807833637	0.22763072074849758	0.27679133741253475
4320000	-58314.22770649292	-58042.181388760604	-272.046317732316	-22573.026355465794	-35469.15503329481	4.680578335875688	71.67157185805198	60.95766734063288	10.713904517419074	1	54	152	121	0	3.3833367664955465	0.19567963130393662	0.026900814609540875	5.177850895634289	4.795142179205413	0.053896755968361035	8.038599994092753	0.053544565764374406	0.0011179236245034761	0.7655784345130356	9.632880428083113E-4	9.745967037357103E-7	0.9154765673824766	0.2088511983966037	0.1871729181990745	0.14707163894308783	0.45690424446123584	0.2844863902460557	0.21109155159291124	0.2295298996096922	0.27489215855134014
4340000	-58355.436636398364	-58078.82776529061	-276.6088711077532	-22576.174571271284	-35502.65319401932	5.732193614175121	72.27386698195116	61.3419824751482	10.931884506802984	2	55	152	121	0	3.9044297118670386	0.22514224157163723	0.064067436888905	5.679637514729946	5.189689223987312	0.054609276228277936	7.9838404062348935	0.004374429908663384	0.0012520690178055324	0.8309911888683652	0.0010150233875855178	1.7231105226037777E-6	1.0506082227299753	0.20920984234380452	0.1871729181990745	0.14994919071939306	0.4536680487377298	0.281209315778332	0.21064437863308771	0.23163259106491	0.2765137145236696
4360000	-58328.73576653934	-58049.55157634095	-279.18419019839143	-22581.95315256109	-35467.59842377986	6.156568215890801	73.95778747321084	63.08905956254377	10.868727910667126	3	55	151	122	0	3.0912674933636355	0.23131284202208344	0.05021633289421509	5.182835304304719	5.207451346324189	0.07397547881221327	8.424442900380907	0.04275644210621656	0.0011032603531996924	0.8274924039955578	9.230100469817161E-4	1.3544699139633438E-6	1.049348887881013	0.2025813489879537	0.18007287675640846	0.15315960752902208	0.46418616672661767	0.28290924045137505	0.21064437863308771	0.2271427208553496	0.279303660060187
4380000	-58295.05492769905	-58028.12739278785	-266.92753491120004	-22567.43635425122	-35460.69103853663	5.726487709370055	71.955068412498	61.316231541303075	10.63883687119489	4	54	149	124	0	3.036786997373222	0.2019426690883742	0.07807189022659387	4.6571301703808325	4.91468446460062	0.05442223763538642	7.586661938551013	0.01646761127076861	0.0011436383076199347	0.8271751705091444	0.0010049546300196779	1.3984009541907214E-6	1.031826083977893	0.20262329024232925	0.18302226768233376	0.15315960752902208	0.4611948345463169	0.28499835002007967	0.21142920897653422	0.23099847708568158	0.27257396391770383
4400000	-58280.880095219996	-58011.72066962876	-269.1594255912382	-22574.37023934664	-35437.35043028212	5.279499804759518	69.74288702283368	57.91762517343859	11.825261849395082	2	53	150	123	0	3.4297382317863345	0.2185150281892581	0.0817640193252349	4.525605839391252	4.673439951602278	0.05149668820420245	7.9666996634569305	0.05281954721534829	0.0011008760718953868	0.8525102674462036	9.83178281186243E-4	1.412763179276524E-6	1.0712008358356602	0.2039190472629209	0.18119706952005793	0.15627304332589229	0.4586108398911309	0.2835063754716665	0.21142920897653422	0.22935898886457648	0.2757054266872221
4420000	-58273.789484631474	-58017.08476048845	-256.7047241430262	-22561.65444897567	-35455.43031151278	4.608505177541305	68.87573784991767	57.64382257696183	11.231915272955872	1	53	151	122	0	3.1067137478481976	0.23378313641502962	0.02200902493730167	3.492180808706486	4.944863758633256	0.0038184458009229904	7.076535485607855	0.01861807726334634	0.0012329084984381183	0.8942544449259886	0.0010403149188358634	2.1593369249953725E-6	1.1619779660941838	0.19819597655750484	0.186912366723087	0.15700017563600197	0.4578914810834081	0.2828858371208942	0.207349376937538	0.23405935925434496	0.2757054266872221
4440000	-58301.73709209165	-58036.900014831626	-264.8370772600268	-22590.558219315113	-35446.34179551651	4.192000161327341	66.9982548559637	56.65887427032824	10.339380585635476	4	58	153	120	0	3.1052940564471205	0.23783256186857632	0.12421012490102422	3.966026289956746	5.187987537985048	0.042907542452941136	7.770926757721578	0.006220747156811548	0.0012945482213282424	0.8739761035044749	0.0010668434461974523	1.7498205235716996E-6	1.015947604302519	0.2045031168111017	0.1857764477232102	0.15346014776956096	0.45626028769612903	0.28435108851971325	0.20623931061199474	0.23058364579698315	0.27882595507130814
4460000	-58258.16604952629	-58031.89020878324	-226.27584074304892	-22576.931287110427	-35454.95892167281	4.399746568347563	65.63507800554542	56.192483440031765	9.442594565513676	2	57	154	119	0	3.192996273445078	0.18053034789142416	0.04248386790739122	6.485059657063792	4.532466988075438	0.048739883820718734	8.062275204575597	0.007281911551442014	0.0013310310836157772	0.9158564105412652	0.0010663147950138586	2.2026862493637232E-6	1.1736780860360416	0.20326409756491662	0.18695449821094906	0.1535998183268459	0.4561815858972903	0.2881777132208981	0.20433266109159567	0.22866367061619738	0.27882595507130814
4480000	-58273.650889052245	-58026.02516343079	-247.62572562145147	-22573.30982322326	-35452.715340207535	4.477712726430894	66.25662973046066	56.41598083638382	9.840648894076837	1	55	153	120	0	3.175431246203167	0.2311804398747783	0.028611616051011507	5.480876089340949	5.08477531236449	0.03971069894954842	7.881454513062809	0.02248648958151165	0.0012812950385420454	0.8678396768099168	0.0010598444156844039	1.879665064128623E-6	1.0890632503533455	0.20326409756491662	0.18202896368108556	0.1535998183268459	0.4611071204271538	0.2802982879600525	0.20433266109159567	0.23654309587704292	0.27882595507130814
4500000	-58316.12977184645	-58038.10074778948	-278.0290240569698	-22565.2866974465	-35472.81405034298	4.780861475978232	68.75984945651864	57.46648416365851	11.29336529286009	1	55	153	120	0	3.18767821243205	0.28513127493820856	0.014136080954897193	4.568902112911293	4.513455892706755	0.03483250158325968	7.118661912925365	0.033421996862940354	0.0012022291417365775	0.8913598457063354	0.0010131334694290979	1.898267647404201E-6	1.1605853704596938	0.20452176198235567	0.18202896368108556	0.15708480736364544	0.4563644669729153	0.28016545546697996	0.20620965920684772	0.22968785770119854	0.283937027624973
4520000	-58298.52286635218	-58015.95101320885	-282.5718531433283	-22565.123495877113	-35450.82751733173	4.888339425425355	67.92850899920086	56.79395591933444	11.134553079866398	2	57	154	119	0	3.8333366846728474	0.2639516356161608	0.11266607492016474	4.398537381917505	5.675703461800715	0.021119854141091618	7.537985242855798	0.006059853962859681	0.0012079356477544363	0.8022149111819968	0.001032400549322506	1.434166772910355E-6	0.9838258485011202	0.20051236241663756	0.18554119599939284	0.15758197461105627	0.4563644669729153	0.2845091665387215	0.2113970654086194	0.22831570534534773	0.27577806270731064
4540000	-58314.215405927054	-58045.535248986125	-268.68015694093026	-22567.326897896543	-35478.20835108958	5.328645667767309	70.87710902458142	60.75509935944863	10.12200966513274	0	56	155	118	0	3.872105122365482	0.21163261841887263	0.007347413891640165	5.258127478936636	4.257338358018983	0.0401584354908605	8.766640573501943	0.02580813013356753	0.0012474211344265904	0.8003383933226396	0.001010787059064086	1.3019729529515305E-6	0.9461811889247126	0.20542632432695546	0.18966495413715195	0.15426497223947652	0.450643749296418	0.2845402244354255	0.20709640878479732	0.23211691784619343	0.276246448933583
4560000	-58285.64125197587	-58016.15058884266	-269.49066313320316	-22569.98769409167	-35446.16289475099	6.284416775507959	72.01032255734611	60.96371819060283	11.04660436674326	0	55	154	119	0	3.1177558654458526	0.23624519148648176	0.0049089090163639834	4.866255857187162	4.358868284133124	0.023475906980877176	8.613243530826587	0.005736200019952955	0.0012359885432745978	0.832904894186447	9.623639787477026E-4	1.7442088240115129E-6	1.1189749119366343	0.2031400535489388	0.18996915869198072	0.15812507643931614	0.4487657113197662	0.28417658520960454	0.2074600480106183	0.22779640301686782	0.2805669637629087
4580000	-58319.840361269606	-58039.9564919754	-279.8838692942106	-22584.585336345634	-35455.371155629764	5.056654849370014	70.81089547609079	60.36011888812856	10.450776587962231	1	59	157	116	0	3.859094883109149	0.19447155336213043	0.07319393418094736	6.558110970696764	4.696368211539896	0.03963093473936953	7.908776221801308	0.043316591786018634	0.001274746928198224	0.9152869315463474	0.0010174287944523825	2.0067230287187565E-6	1.1594441372842479	0.20296567480008726	0.18537130964569135	0.15927373552262594	0.45238928003159734	0.28417658520960454	0.20566198170277006	0.23204877355237158	0.27811265953525316
4600000	-58290.347848118836	-58013.01205619381	-277.3357919250286	-22572.805275667142	-35440.20678052667	5.181950153207045	72.88499469130889	62.59555148910277	10.28944320220608	0	56	155	118	0	3.9220237100859183	0.17514471725625996	0.008808558631122624	3.7006054210843375	5.191064231605195	0.011602557796146865	7.908776221801308	0.06182953726975587	0.0011063015367589997	0.8128506356320327	9.607183939363676E-4	1.1338593729868557E-6	0.9784224169258023	0.20296567480008726	0.1766678427239801	0.15927373552262594	0.4610927469533086	0.28417658520960454	0.20986526473106074	0.2278454905240809	0.27811265953525316
4620000	-58306.00304862951	-58029.99080225297	-276.0122463765383	-22573.284558890096	-35456.706243362874	4.427787209850377	70.05409056274094	59.509880091202874	10.544210471538086	1	56	154	119	0	3.6902589627969373	0.203609539764459	0.047675477935653	6.182261488828475	4.888725780616349	0.004844783573317383	8.323915788320337	0.05173673815468473	0.0012111589600251789	0.8071173578245495	0.0010194179974362051	1.2945855048606645E-6	0.9482776830327588	0.20156318641364218	0.18952431808628242	0.15647714388849082	0.45243535161158643	0.28529086050665986	0.20793276915181905	0.22789228774512305	0.27888408259639735
4640000	-58312.39482773547	-58031.00863139389	-281.3861963415862	-22550.111635834714	-35480.896995559175	4.4153159933832224	70.22048950536043	59.03075965918589	11.189729846174586	2	56	153	120	0	3.496673918126332	0.2538927717236721	0.0996391873967945	4.787768140378146	4.7633462804415	0.008375977976373548	7.067018279371167	0.028616424804803715	0.0012313946106921794	0.7528234562810249	0.0010602089178853673	1.110823449510093E-6	0.8595750000075036	0.20475957414410986	0.17946007932935604	0.15990037222973438	0.4558799742968016	0.28529086050665986	0.20793276915181905	0.22789228774512305	0.27888408259639735
4660000	-58332.1864584714	-58035.7528840864	-296.4335743849951	-22573.539226536894	-35462.21365754951	4.563538512668416	71.19861201208832	60.57761069186752	10.621001320220813	2	57	154	119	0	3.1915278426373934	0.2252356090895873	0.05294418811500655	5.057908582445521	4.91553968661461	0.007884389021289772	7.24504792115512	0.041213547734112295	0.0011289867532013962	0.7483198246855228	9.856932544901626E-4	9.694176243235327E-7	0.9068576749617191	0.19745405200332047	0.18676560147014543	0.151955754689392	0.463824591837144	0.28202888110255336	0.2056521308295331	0.2313685324794841	0.28095045558842874
4680000	-58327.98800109571	-58047.610575588114	-280.3774255075986	-22570.58343687037	-35477.02713871775	5.142364290024125	73.04687665493518	62.5746302824215	10.472246372513718	2	55	152	121	0	3.88943489118883	0.24132726761680826	0.04031295106059335	4.181459630897232	5.304911567675704	0.0029040309434599726	8.07787600793919	0.056675373491340254	9.979827319918809E-4	0.6923557271447103	9.456033563392632E-4	6.59422728091048E-7	0.8067538695709687	0.2033505000564006	0.18147929640481822	0.1572420597547192	0.4579281437840638	0.282984195010258	0.2131983490527122	0.2306528530061904	0.27316460293083866
4700000	-58340.74704372479	-58048.4227605389	-292.32428318589115	-22570.9551934284	-35477.46756711051	4.726893237775684	72.18196475691325	60.57906006753646	11.602904689376725	4	58	153	120	0	4.013332606044363	0.24917232462536146	0.07284852183113424	4.862358503448059	5.599420405056218	0.004070983892370854	7.802259293741961	0.011744566593084788	0.001082481863077029	0.7328450422665693	9.91129217554787E-4	8.168394631950443E-7	0.8492170928557279	0.2033505000564006	0.18600465144013317	0.1572420597547192	0.4534027887487489	0.2806631069695976	0.20879741584663333	0.2306528530061904	0.2798866241775779
4720000	-58303.46709511688	-58022.53917361892	-280.92792149796287	-22580.272069523005	-35442.26710409591	5.0837868124171965	71.95625349992223	60.638744667592505	11.31750883232975	2	55	152	121	0	3.383383969606606	0.24646140302560635	0.048212388779625276	4.733835284391992	4.977046555422565	0.06042605584918636	7.677376288167629	0.02463382097478874	0.0011070950480536765	0.7972129619851717	9.418886165956832E-4	1.1169365379314804E-6	0.9743480104697433	0.2033505000564006	0.1846235785477672	0.1572420597547192	0.45478386164111484	0.28541022852423087	0.20513738328205794	0.22956576401613257	0.2798866241775779
4740000	-58300.47910260086	-58028.2601095828	-272.21899301806195	-22552.858019557927	-35475.40209002487	4.799958501104609	71.3857482287486	60.3078459223131	11.077902306435456	4	54	149	124	0	3.8137445440984328	0.20617008318242347	0.030167256393168324	4.273783597099685	4.707615810080519	0.05764266149789159	8.858312705502273	0.021437349885660043	0.0011364285773928483	0.7702647791410294	0.001003878194697607	1.1759358490012476E-6	0.9564911897142605	0.20481387127544173	0.18316020732872607	0.1572420597547192	0.45478386164111484	0.28113846170458906	0.20643747017519706	0.23340974747682044	0.27901432064339277
4760000	-58316.03840594888	-58041.04332999539	-274.9950759534944	-22564.13644407813	-35476.906885917255	4.6933053203027635	70.2218061160669	58.666915376553725	11.554890739513171	2	54	151	122	0	2.938312321906863	0.2533174267969651	0.06162036796550782	4.397597535998987	5.13348392634736	0.034627878134961286	7.507773353613073	0.032363770407906625	0.001261261714287806	0.8323220012261648	0.0010270747018402127	1.4631996369513647E-6	0.9929851497783463	0.20468929968142469	0.18652508335698878	0.15353866381724363	0.45524695314434477	0.2833442784114359	0.20751130866163367	0.2320102133357253	0.2771341995912045
4780000	-58280.19027826981	-58050.07264698841	-230.1176312814019	-22569.064687765745	-35481.00795922266	4.827653251461166	68.37042185752665	58.47435501435675	9.8960668431699	4	54	149	124	0	3.126295271450165	0.15765610692980223	0.06930691948149544	5.33543224812437	4.348883970160734	0.025136136584886854	9.713619601241916	0.060307944008070956	0.0012860403143171817	0.8116127151932345	0.001019015356540559	1.6085390787460378E-6	1.0175695744592181	0.19785359560516472	0.1873478587196526	0.1610179091543576	0.45378063652082695	0.28258277724782827	0.2082728098252413	0.2345618150595493	0.2745825978673805
4800000	-58293.27996822926	-58045.92490321062	-247.3550650186373	-22546.151514388708	-35499.773388821915	4.5444711875108705	68.9584657214878	58.85238624688673	10.106079474601053	8	58	149	124	0	3.779679070079718	0.17537327727345225	0.14417295961559057	4.411963578081506	4.893885988036447	0.018722682564227544	7.731669467865086	0.014193900350289093	0.0012827684209024287	0.7737248553608878	0.0010647150823037913	1.4163240593984725E-6	0.9120440390982789	0.20981691786829892	0.18164756320138448	0.15470744436878617	0.4538280745615323	0.28600776046665927	0.20425124758555033	0.2345618150595493	0.27517917688824045
4820000	-58271.01042083409	-58012.921570966806	-258.0888498672855	-22556.23601486258	-35456.685556104225	4.6441904681930675	68.37766243900258	57.395758366992	10.981904072010568	6	57	150	123	0	3.1755233775381173	0.23890443766419614	0.20231333165292079	4.324264316735526	5.992023455060057	0.007027526052599767	7.731669467865086	0.01859469376450947	0.0011811239506316087	0.8211218182331457	0.0010316138018372709	1.5522084659164725E-6	0.9832304368034991	0.19656237868299745	0.18611466189927317	0.1591990554777952	0.4581239039399361	0.27999555369489093	0.20425124758555033	0.23527823621554547	0.2804749625040126
4840000	-58289.61764979407	-58024.21380822279	-265.4038415712756	-22567.493774156737	-35456.72003406605	5.217632227424701	69.82253488135431	59.37521094744676	10.44732393390756	5	55	149	124	0	3.5129644300307863	0.21885279758806694	0.07883701068786875	5.755359059729275	4.76261112873777	0.037647206095281806	7.948637897630362	0.052267772155147864	0.0011178543722772274	0.7418211073392507	0.0010038855820784808	1.0727425396006878E-6	0.8989471005752591	0.20107266349383837	0.18791011206434655	0.15154317389302666	0.4594740505487903	0.2820433305417231	0.21019549756403547	0.23224289829700764	0.27551827359723313
4860000	-58308.19215618987	-58022.95995249615	-285.23220369371813	-22556.05985553478	-35466.90009696137	4.533672024527814	67.91447374298286	56.04206987076592	11.872403872216978	4	53	148	125	0	3.4365041114752075	0.2447402118953913	0.08480256151789592	3.5998496137504836	4.864231041245232	0.023012325899242736	7.782369261856925	0.052267772155147864	0.00113024911594294	0.7444956228450066	0.0010631276630325552	1.0390865281206859E-6	0.8652033158510957	0.2013040319106335	0.18952525417652905	0.14969666336404902	0.4594740505487903	0.282093308591876	0.20185003938143917	0.23306377186120514	0.282992880165479
4880000	-58328.709939002634	-58034.587737072376	-294.12220193025684	-22573.855303999095	-35460.73243307328	4.461076660921324	67.92130946398805	54.54464687728892	13.376662586699076	5	55	149	124	0	2.9992473504817427	0.27219597318763766	0.10969738671572322	4.647001943578386	4.640363916487583	0.05783628720452075	8.205619221372158	0.052267772155147864	0.0011448838552525506	0.8134225609614858	0.001035836625671421	1.253655392105947E-6	0.9779048457363327	0.20005884594757856	0.18831189223193423	0.15291249031152598	0.4587167715089631	0.27873669305729054	0.2053396915125846	0.23306377186120514	0.282859843568919
4900000	-58312.350163260904	-58030.51105549938	-281.8391077615234	-22572.47415172342	-35458.03690377596	4.778286790884872	68.36281246941998	56.12058130045998	12.242231168959929	8	58	149	124	0	3.3155640723061532	0.2626899136786563	0.11004693635206429	3.860895356623387	4.494991677068294	0.06407431330389605	7.876213044798485	0.023355941233291634	0.0011320902648498663	0.7199425099632485	0.0010404599109411258	8.373526542912252E-7	0.8259926643164526	0.19964316106071317	0.18054719253768753	0.15754080871359813	0.4622688376880031	0.2823540305393215	0.2126444082413908	0.22575905513239894	0.27924250608688805
4920000	-58308.15343828979	-58031.99446016924	-276.1589781205506	-22572.664161428685	-35459.330298740555	4.73395122463672	68.09776846217747	56.30252553043672	11.79524293174077	9	62	152	121	0	3.330020380239932	0.2312898004157509	0.2039018054915031	4.544167610423301	4.76226573388762	0.03592030719502939	8.266321735825613	0.0040635315683990175	0.0011996703157514362	0.7724101476372354	0.00106370300773715	1.1329787448252856E-6	0.9159860435673247	0.20143397190529788	0.18728191377228098	0.15658631822618707	0.45469779609623595	0.2861313350813604	0.20961243026640905	0.22575905513239894	0.27849717951983094
4940000	-58323.00858414216	-58043.188254509936	-279.8203296322218	-22575.070977667787	-35468.11727684215	4.7905236577889285	69.34468372147049	57.293720132174485	12.050963589295987	8	55	146	127	0	3.263269058270608	0.22821965605588573	0.27703629087450266	4.548183432783782	5.160816064240209	0.01143381424874736	8.505384954932143	0.0019738463415575076	0.001186569944788972	0.7357467615750758	0.001044252571056467	8.482641421865161E-7	0.7992735767891126	0.19799093841166956	0.18681879745123867	0.15832965475588717	0.45686060938120643	0.28486786234223355	0.21088670674229615	0.2266910534018852	0.2775543775135845
4960000	-58290.35054667041	-58005.098827979265	-285.2517186911406	-22566.78136339229	-35438.31746458698	5.058384857671814	69.38955812804276	57.05893413192586	12.330623996116945	6	52	145	128	0	3.233817966161044	0.23963820485481335	0.05020434007310093	4.605241043317017	4.688085686826701	0.017578266892933035	7.516119313424827	0.022865875800085273	0.001154866504235805	0.8415504202329915	9.911107395165655E-4	1.4606478952309889E-6	1.0324893760886718	0.1985137793929049	0.18763066431786285	0.15832965475588717	0.45552590153334693	0.28529324645950715	0.2067089491273554	0.23116583799506282	0.276831966418074
4980000	-58301.0356302725	-58031.189850362825	-269.84577990966915	-22590.284968547567	-35440.90488181526	4.371423032565788	67.25249551335281	55.5563410658057	11.696154447547094	3	53	149	124	0	3.077290762256549	0.24143683865722784	0.09434246365889602	3.645861093211964	4.875868948117634	0.03042601332402003	7.486456335569747	0.02228508073560877	0.0012036717373187758	0.9120242371903869	0.001015481476175885	1.7800981191705886E-6	1.112397982994984	0.20501754092707375	0.18284721354800454	0.15656668595052592	0.4555685595743976	0.28574057497044925	0.20256588433426054	0.23190765863384968	0.27978588206143995
5000000	-58285.13875144045	-58016.21237285728	-268.9263785831719	-22562.547003880685	-35453.665368976595	4.568307998947309	67.36088195278171	55.218668404143415	12.14221354863827	5	55	149	124	0	3.1023112451965282	0.25402554019095586	0.057640962303001336	3.4292064609687705	4.388446830808461	0.034938263554939	8.099321604113193	0.04349665015069794	0.0013275839994486285	0.9430584016294525	0.001053310335671449	2.1263134632244596E-6	1.1130577129431274	0.20025454985454125	0.1809277770364457	0.1547231336818427	0.46409453942717216	0.2816585284740364	0.20412738062701274	0.23236981822593583	0.28184427267301443
5020000	-58315.29647872641	-58055.89762435636	-259.3988543700524	-22573.64444518443	-35482.25317917193	4.339775143488596	65.98991239674169	54.48291769275399	11.506994703987727	6	56	149	124	0	3.346996888601507	0.22000676315026665	0.1225204317585946	4.0805083388346075	4.85500096873629	0.0041203260230259775	9.344346786266046	0.00199185688567783	0.0013660431649622853	0.8677482254975821	0.0011026117396540761	2.0464311984105542E-6	1.0665968383559998	0.1930292596358372	0.1809277770364457	0.15308782571089813	0.4729551376168208	0.2877346447283799	0.2052692287245891	0.22713738508776565	0.2798587414592647
5040000	-58282.844520059174	-58036.55664606266	-246.28787399651867	-22585.412062474777	-35451.144583587884	4.41022084328142	67.55156044381803	57.07360273689933	10.477957706918705	5	55	149	124	0	3.53017211511108	0.21906030975057703	0.09473485902139511	4.81157867219538	4.772998227471097	0.020190621157106	8.679224971655172	0.019061065406623376	0.0015080850216659687	0.95540948873754	0.001056186428515606	2.821467806528545E-6	1.1963921473059984	0.19754077910099282	0.19185262923444787	0.16305285750142043	0.4475537341631407	0.2795497732412636	0.21079718940979	0.23043638957788778	0.279216647771058
5060000	-58317.76811749085	-58036.64420921251	-281.12390827834446	-22550.43647633849	-35486.20773287402	4.180237102683355	67.02887459261734	55.98617022919311	11.042704363424225	6	57	150	123	0	3.4063263860592867	0.2601033796280955	0.08398157718777398	3.867569622641612	5.324091537021955	0.04561196223551301	7.181158264747421	0.015152619280741067	0.001374264201203871	0.8326208053981374	0.0010811485857143749	1.3676068356059006E-6	0.924936304519427	0.2040845928964892	0.18511292334751736	0.15496595343432806	0.4558365303216672	0.2859081589841872	0.21079718940979	0.22928812592116765	0.27400652568485456
5080000	-58286.911287270006	-58034.69315830669	-252.218128963317	-22557.06845802633	-35477.624700280365	4.504031583878685	67.54222887367983	57.66872974464567	9.873499129034204	2	58	155	118	0	3.30023885837709	0.19057699519792595	0.08849625410949057	4.194705763263432	5.316740687361489	0.00472869190407348	7.780955185248362	0.03744666418975285	0.0012664007684864414	0.832516894223822	0.0010376179661061061	1.3022178036385473E-6	0.9635181096284198	0.20346124870797266	0.1857477631290015	0.1535526281033511	0.45723836005967655	0.2827920266517514	0.20678857050556193	0.2329018154568073	0.27751758738587873
5100000	-58273.47843043271	-58018.51675215115	-254.96167828156138	-22569.875147177747	-35448.6416049734	4.450122025536087	67.17030426955083	56.78474664281563	10.385557626735181	2	56	153	120	0	2.9259323860455475	0.22519927080440055	0.003953843870232549	4.464578032729702	5.040002923400605	0.05010263236821569	8.473095023582049	0.037974146338037536	0.001393556680208242	0.9658176408816124	0.0010281475651094814	1.6819195118476033E-6	1.0347356750045804	0.2073774411428681	0.18755346476917964	0.15200792907101343	0.45306116501694066	0.2858319047796021	0.20853225138350395	0.22668462906765818	0.2789512147692352
5120000	-58265.43143403777	-58027.2068924764	-238.22454156136683	-22559.65556340289	-35467.55132907352	4.208921909128789	66.44269079795657	56.57080723096291	9.871883566993654	1	55	153	120	0	2.8808538020106944	0.1920608993969969	0.019414733129137742	6.004909828467071	4.908756216214039	0.03513972914132352	9.265776862088142	0.023626498011301733	0.0014173166218055323	0.9337533060085943	0.0010926169217931661	1.7429293363599435E-6	0.9970733045674423	0.20531632488786272	0.18650651874970495	0.15057281787029334	0.4576043384921408	0.28225462265819795	0.20728183108156642	0.23145522978175329	0.27900831647848173
5140000	-58280.85323165916	-58027.23597559544	-253.61725606371803	-22568.38164193013	-35458.85433366531	4.3719478106103145	67.25983480882363	55.97943473728562	11.28040007153803	4	55	150	123	0	3.5825605343273454	0.1827196944718869	0.09906440841803076	4.196807244522876	5.509365375472804	0.046112837035999894	7.555228178311538	0.001786703351601671	0.0012537019887371508	0.8993320208266823	0.0010431355610240366	1.341746869065213E-6	0.9993340568794501	0.2044188889476592	0.1847005569793482	0.15089284830691302	0.45998770576608145	0.28284468664261675	0.20446324649489608	0.22948207983288096	0.2832099870296056
5160000	-58297.05686903486	-58038.35882317523	-258.69804585962896	-22578.577817841026	-35459.781005334204	4.419164250765386	68.30740016826023	58.75506644666264	9.552333721597565	2	61	158	115	0	3.3390198210308046	0.18696523576822305	0.1119441726000984	5.943335479228629	4.352107567885832	0.040536105011522	7.8021222162462145	0.02879836120822207	0.001234724548665157	0.8294800145063844	0.0010409510826610512	1.2708963594986583E-6	0.9636665060936089	0.20422650504547746	0.1842971308070945	0.15596928381280845	0.45550708033462145	0.28284468664261675	0.20446324649489608	0.2315739547883744	0.28111811207411214
5180000	-58289.831728842764	-58028.51534463041	-261.31638421235516	-22581.08871716314	-35447.42662746727	5.062228224293481	69.34175315679798	58.48677070633576	10.85498245046219	6	58	151	122	0	3.2862714895530147	0.22154758200385952	0.11014547689466585	4.599443383756014	5.231177269918087	0.00919027376967732	8.516372400635714	0.042925331018441135	0.0010647691277988175	0.7097599991533557	9.686713827307806E-4	7.540730448034475E-7	0.8018943590973372	0.2084143203406087	0.18010931551196327	0.15596928381280845	0.45550708033462145	0.28839071315726666	0.20879295291945155	0.225156714560279	0.27765961936300215
5200000	-58308.98251326037	-58049.8892809135	-259.0932323468696	-22569.613553270236	-35480.27572764327	6.056371188497448	69.49302689182211	58.55158080237424	10.941446089447904	5	58	152	121	0	2.817950731051202	0.22779934247303485	0.15407790053158493	3.6859897176673004	5.075629432567685	0.01838879773297441	8.672318247536131	0.014851369253504405	0.001319295875476531	0.8329352874285129	0.0010500992832656363	1.7960682255151871E-6	1.0030251790848936	0.20208304745895792	0.18010931551196327	0.15596928381280845	0.4618383532162722	0.28331531198143955	0.20879295291945155	0.22790439457430428	0.27998734052480395
5220000	-58297.65563404255	-58040.53134250004	-257.124291542513	-22582.22381457474	-35458.3075279253	4.483689937539604	66.59217193685062	55.91314013937446	10.679031797476167	3	56	152	121	0	2.6964321955870116	0.2572218107113983	0.06824720870375872	4.15526830182023	4.648190219226937	0.01676473245397281	8.769454290511439	0.016301168857115765	0.0012926043539721625	0.7430345482065456	0.0010693872635433052	1.3286829778566172E-6	0.8931162823044703	0.2026939916455645	0.1836452416715721	0.15965162268152835	0.4540091440013369	0.28331531198143955	0.20855807925057387	0.22813926824318195	0.27998734052480395
5240000	-58310.034412141016	-58025.69921720712	-284.3351949338956	-22589.462298388517	-35436.2369188186	4.886651701629548	69.57384227260148	57.4433674190233	12.130474853578193	1	56	154	119	0	2.7620273891715117	0.28635189256835625	0.04249561719532718	4.783503936517576	5.107481860005143	0.053075618644657596	8.02843772385468	0.06705578192302974	0.001186593774189168	0.825750386786604	9.821948181114016E-4	1.3297388638367368E-6	0.9857180687716182	0.2044442414606979	0.18383685885465784	0.15087301926462568	0.46084588042002045	0.2783210072785839	0.20626758419079272	0.2320539787101882	0.28335742982043455
5260000	-58319.68332368988	-58044.1957411786	-275.48758251128567	-22567.475109609397	-35476.7206315692	5.457719285446028	70.57821232913636	58.334008453655585	12.244203875480768	3	56	152	121	0	3.342546348390447	0.2524950603669784	0.07058124904374219	4.544953902359825	4.707577603689827	0.053075618644657596	8.05052996969508	0.038576052405925584	0.0012346869845364095	0.7937170139040991	0.0010244873863882117	1.349409492157243E-6	0.963680126861101	0.2044442414606979	0.18383685885465784	0.15578470374359663	0.4559341959410495	0.291086940205015	0.20543053392101956	0.22593818409431893	0.2775443417796458
5280000	-58307.754562724236	-58037.50263134645	-270.2519313777864	-22571.82205710671	-35465.68057423974	5.609509073593038	71.5274451715273	59.74086310528957	11.78658206623775	0	54	153	120	0	3.1695553045068703	0.2406021715974498	0.023633661269014852	3.9482688378679884	5.203481221173151	0.053988288292396436	8.000369344129501	0.009527964240296121	0.0012028323134689659	0.742677930905154	9.99642308927588E-4	1.5335256445631148E-6	1.0030077981886916	0.19448484551845582	0.18184120561807715	0.15510454024287468	0.46856940862059415	0.29083902910345333	0.2047473876353562	0.22579409097935413	0.27861949228183575
5300000	-58265.37692615419	-58016.40881933643	-248.96810681775713	-22553.176269226173	-35463.23255011026	4.9836095975367645	69.03801615507359	58.74453910209727	10.29347705297635	4	63	158	115	0	3.219618250836945	0.19623716987850007	0.1028467767348351	4.616957050660753	4.377448666894899	0.03975138262194076	8.6026919181996	0.01539605166980657	0.0013597765835956044	0.7840959318437049	0.0010476202486491089	1.9049687011295093E-6	1.0170555771813774	0.20283415334503524	0.18357946366394043	0.15332037304975527	0.46026600994127087	0.2869272966497269	0.20742329963704398	0.22908281896430807	0.2765665847489205
5320000	-58294.369041694634	-58016.67250274353	-277.69653895110156	-22529.196360337297	-35487.47614240624	5.596395986480387	72.83840417224239	61.399389545782476	11.439014626459928	6	55	148	125	0	3.675619907548563	0.2479028102948001	0.13767177804125535	4.569646226121267	4.657658473787965	0.019464991331777752	7.215009475931387	0.0056739815647151685	0.0012045249208640285	0.7407303213765911	9.860278560181225E-4	1.1792713122730036E-6	0.9313497321010293	0.2042981145415682	0.18211550246740746	0.15332037304975527	0.46026600994127087	0.2869272966497269	0.20731369559455548	0.22908281896430807	0.276676188791409
5340000	-58298.562836633275	-58017.067114422156	-281.49572221111856	-22575.061048404605	-35442.00606601755	7.012393282724441	74.26157389624032	62.109687531300125	12.151886364940177	5	54	148	125	0	3.1200119045746124	0.2381842220963994	0.13399747600976505	4.692798363277192	5.203248988181753	0.0012539114007214332	7.70130327408429	0.062138361552828175	0.001164355253151193	0.9352355137347308	9.144813123740436E-4	2.1313935381728266E-6	1.19585668058014	0.204677139910171	0.18211550246740746	0.14881196911308167	0.4643953885093417	0.28622561186459394	0.20952856503519757	0.2282398659705129	0.276005957129695
5360000	-58299.642157905364	-58018.58043727145	-281.0617206339156	-22573.72411320222	-35444.856324069224	6.979475153056934	74.6792747230014	64.30243812631167	10.376836596689776	5	63	157	116	0	3.4011539181846	0.23036834422525992	0.09292787929897986	5.462423900485572	4.7037233490421535	0.025358683217107537	8.85077356961564	0.01775413200974106	0.0012491055440425475	0.9042180422107505	9.639964363323168E-4	1.8784982611662144E-6	1.1177442849720474	0.2057013687214003	0.1877920295073874	0.1528301307296093	0.4536764710416048	0.28734296632608286	0.20841121057370862	0.2282398659705129	0.276005957129695
5380000	-58251.130790935116	-58004.78928178374	-246.34150915137278	-22531.588177593567	-35473.20110419017	6.100379478560214	71.14193458049519	61.42733471959723	9.714599860897934	1	62	160	113	0	3.1831929606594316	0.19341226333781	0.04305432912891812	5.5328392982295656	5.296016528703742	0.025358683217107537	7.881678627564843	0.045740005162490376	0.0012392999289507014	0.8790667798963976	0.0010019534429494285	1.7653317080256961E-6	1.0836171834051476	0.2045164874477926	0.17752742562813476	0.15320526069889046	0.464750826225184	0.28448293803492547	0.21196985262663914	0.22705328881446551	0.27649392052396926
5400000	-58269.54233735496	-58021.50708420375	-248.03525315120623	-22561.911592571938	-35459.595491631815	6.69246198559417	72.56596391236371	62.701974417501724	9.863989494861976	0	62	161	112	0	3.1383410187191	0.16187773370915476	0.001692891948843273	6.355840091886041	4.82969310797512	0.026639859745301888	7.881678627564843	0.013427433797500292	0.001131868479525236	0.7842433326651469	9.454328601887894E-4	1.2257839586664388E-6	0.9467821952213208	0.2012214441423885	0.18284885817215374	0.14915264460149474	0.46677705308396483	0.28721398612663246	0.20841610038334318	0.2278759929660545	0.27649392052396926
5420000	-58253.19421535417	-58030.30631074375	-222.88790461041813	-22560.099993214182	-35470.20631752956	7.772033042473916	74.22167639318808	65.0641854125866	9.157490980601501	1	61	159	114	0	3.4655129972124032	0.18198065037191033	0.011559837405525726	6.899923090612804	4.630116827708661	0.042727393779053664	8.400101290099995	0.0422995168428185	0.0012650416172823088	0.7634646666481811	9.648244414135053E-4	1.4196162991804035E-6	0.952577735958189	0.20608163227201548	0.18174600719168638	0.14429245647186775	0.4678799040644322	0.2829815027972209	0.20831869265671205	0.23055792659074784	0.27814187795531864
5440000	-58245.71871854578	-58010.70601936428	-235.01269918149492	-22543.56940159298	-35467.136617771306	7.483091757023185	74.6453177354311	65.06329237739239	9.582025358038646	0	58	157	116	0	3.5897121121788764	0.1617911220608425	0.009035974214286754	5.1997592601329226	4.522703569369034	0.04558247277895904	8.258388529713082	0.019475113845469103	0.0011337379397391486	0.8196536895616833	9.582045445193129E-4	1.4079333164152416E-6	1.0194808135701818	0.20160442143313936	0.18485775683584763	0.1557198666301457	0.45781795510086915	0.2814017322499742	0.20827149650972793	0.2305924468855628	0.2797343243547345
5460000	-58243.30694604651	-58017.05357086349	-226.25337518301694	-22569.578913198202	-35447.47465766529	5.389049198492845	70.70220943972924	61.50424210229032	9.197967337438886	0	55	154	119	0	3.1785184655167957	0.1660671976519439	0.003948647077828929	5.744053150047566	4.655764619379125	0.038572694482710515	7.761399637049682	0.007740924433555533	0.001188249162381142	0.8445240432662614	9.731763329531122E-4	1.281532352961507E-6	0.9862983374265177	0.20266430919334896	0.187933329799377	0.15158440590640673	0.45781795510086915	0.28779568024019186	0.21131310258520566	0.2278730409852707	0.2730181761893312
5480000	-58244.31992676703	-58020.82718360614	-223.49274316089006	-22567.227949972345	-35453.599233633795	5.512986084740166	72.68389342010138	63.5834037472052	9.100489672896192	0	56	155	118	0	3.757166441360903	0.14694058261698248	0.006188287279847941	5.2399432156701184	5.143944888064102	0.02243905347882936	7.49311810373081	0.04402665611709715	0.0011579315044740535	0.8137980741267462	0.0010090689255446267	1.4017558077467366E-6	0.9896217391144756	0.2011092915050288	0.17925927915459366	0.16102642388010419	0.45860500546027516	0.2901379842808067	0.20609992230272725	0.22551568889458196	0.2782464045218835
5500000	-58295.36250788813	-58045.86590554483	-249.49660234329744	-22576.330464643514	-35469.535440901316	5.5236877182379	72.95382299948241	62.06744316821362	10.886379831268778	2	57	154	119	0	3.3476417803537935	0.21149966535914635	0.08849553784870325	6.022065584344434	4.567886502370192	0.033930628245802064	7.012495788388855	0.03085323466311751	0.001147207601779593	0.8124402595102223	9.951322252415788E-4	1.513837182329336E-6	0.9817205648765653	0.2113149283009755	0.18438236730698349	0.14823719318212608	0.45606551120991673	0.28498127009565194	0.2108063622511545	0.225149176877083	0.27906319077610997
5520000	-58273.77964593664	-58020.87056587923	-252.90908005740607	-22537.557595079747	-35483.31297079948	5.457739022256208	74.44161049741739	64.66251430685737	9.779096190560024	0	60	159	114	0	3.853388980452038	0.180713824832589	0.008314056081620145	5.389774047247855	4.744827628807515	0.01327917312068138	7.398808421616438	0.020787980455054228	0.0012221478934623558	0.7911017327268379	9.829058419989166E-4	1.4776943807642518E-6	1.0050403076941836	0.2075967638810864	0.18529466583102555	0.15226810438821756	0.4548404658996723	0.2786589531526821	0.20970636841106496	0.23000209306321648	0.28163258537303587
5540000	-58337.89281462136	-58052.947872918296	-284.9449417030602	-22565.071732414995	-35487.8761405033	5.218762962190367	74.84915422942085	63.120448231590075	11.728705997830783	3	56	152	121	0	2.8603980679705385	0.24867774447319754	0.05546638872067012	5.006482634874557	4.7782272309192395	0.022707489498438167	8.301425053872894	0.02799330511450432	0.0011586229930129368	0.8784012502232816	9.490174093003191E-4	1.944993946507566E-6	1.1829709739746743	0.20496125762223338	0.19676612306956728	0.15663571328069198	0.44163690602750916	0.2761746756499654	0.21347426504942496	0.22866409534453652	0.2816869639560725
5560000	-58309.72531196586	-58028.73668363903	-280.9886283268348	-22549.616211265904	-35479.12047237313	6.073410459408607	78.64481980431668	68.03326851922152	10.611551285095167	1	54	152	121	0	3.539186072549851	0.20065310290843005	0.04629407073305453	5.287551138898343	4.687940043838675	0.06202277451009575	6.999766676776218	0.016736565521701424	0.001065518765034711	0.8040250672578797	8.975149683949946E-4	1.2585841947788014E-6	1.035627655280824	0.2015941278734838	0.1778243509564908	0.15644342342800932	0.4641380977420178	0.28245953458468204	0.2098526548506333	0.23533844004864596	0.2723493705160381
5580000	-58323.65993037202	-58034.40767255594	-289.2522578160818	-22558.949936546374	-35475.457736009565	5.701892360173353	76.91461657969536	65.56065938729094	11.353957192404465	6	58	151	122	0	3.6938657811546425	0.21076190625750388	0.07521850120797628	4.155700351249595	5.41695563261885	0.021702758113159512	8.976231633419857	0.014704029721730946	9.913143894753308E-4	0.7470375722955407	8.993262267839864E-4	9.317663271990292E-7	0.9451975699544868	0.20510019541326163	0.17962646804349378	0.15375191131505594	0.46152142522819034	0.2905634055344879	0.20175082195259164	0.23134097299791004	0.2763447995150099
5600000	-58340.66913314326	-58051.72867971715	-288.9404534261086	-22544.04167483875	-35507.6870048784	6.065360558932438	77.76371516940765	66.29768459806174	11.466030571345865	1	56	154	119	0	3.8663193967505562	0.22608761391541946	0.01001619373362693	4.800881585872711	4.583706259888626	0.02761485686218934	8.474562511310824	0.03858302917904905	0.001152252871264812	0.7435089016569814	9.584702332206537E-4	1.2192379049607583E-6	0.9594562778470503	0.19621873765087347	0.18889508275637867	0.15550018540825541	0.45938599418449416	0.2823055523826303	0.20720399601593917	0.23000959553309433	0.2804808560683357
5620000	-58345.96292437062	-58037.214149965264	-308.74877440535533	-22549.998909616905	-35487.21524034836	5.241563464183721	78.1609228492	66.28272004930355	11.878202799896478	0	54	153	120	0	4.281214222561173	0.23928091287135053	0.005025089357818235	3.6652246634768404	4.418315985870713	0.01581971772610297	8.474562511310824	0.010670442059811788	0.0010417827899192448	0.7420952111776261	9.328541200360743E-4	8.985633642234191E-7	0.9031369029890938	0.19531722142220886	0.182892237421317	0.1570365159842329	0.464754025172243	0.281729636914328	0.2076675896940874	0.2316727479205957	0.2789300254709884
5640000	-58360.73444529243	-58026.18492332009	-334.5495219723358	-22559.860314871254	-35466.32460844884	5.173407914334139	78.98219532296675	65.95248771051997	13.029707612446758	1	53	151	122	0	3.923425829343483	0.29741371465776123	0.017338252458653572	3.1417298953856863	4.416305928481249	0.026054889109421227	6.685581605189836	0.046646181998926	9.725279650649706E-4	0.7004298982374054	8.79816827828499E-4	7.454094298540174E-7	0.8622542530070056	0.19700386488196264	0.18971633916805214	0.1570365159842329	0.4562432799657541	0.2841181086617403	0.20822790852440967	0.22928427617318337	0.2783697066406661
5660000	-58375.144954704614	-58050.39637068847	-324.74858401614955	-22577.183886306968	-35473.2124843815	5.188030501294872	77.70449618012844	64.75799794474395	12.946498235384468	2	50	147	126	0	4.01955310637995	0.2369405265902543	0.03199927796575519	3.679993174085517	4.265746538387263	0.0463755684554367	7.496227893721595	0.040771792192225105	9.839179971385301E-4	0.6430320414137038	9.25665342826867E-4	6.083058252000992E-7	0.7495399219570066	0.2016195849872148	0.18808339761665696	0.15636308262905182	0.4539339347670782	0.2841181086617403	0.20735561756451704	0.22928427617318337	0.27924199760055873
5680000	-58359.076752603425	-58040.21584470757	-318.8609078958528	-22550.41006205648	-35489.80578265109	5.173837945116478	77.14143417730179	64.13255828904991	13.008875888251913	6	55	148	125	0	3.4863988695645913	0.3038216193851693	0.11802365004747524	3.9335424591796757	4.475727798537772	0.03085501265981328	8.05999074256564	0.028069371746743652	0.0010382599260357357	0.6797852620256221	9.467511086770134E-4	7.237156967402007E-7	0.8165115874033912	0.196146604309731	0.18250029597160924	0.16183606330653563	0.459517036412126	0.2845235135734234	0.20199897424646357	0.2332606805248275	0.28021683165528494
5700000	-58375.54471637141	-58051.15965838482	-324.38505798659384	-22573.222196164825	-35477.93746222	5.217862614228655	77.50213871266804	64.2230389975355	13.279099715132567	3	53	149	124	0	4.393687207861285	0.3286257451675858	0.041679144429590524	3.3764191150319625	5.259223643701303	0.04850329862183454	8.35898684698667	0.04567600946644542	0.001091663592945541	0.7970087468904138	9.203933357529033E-4	1.0950084640938782E-6	0.9717350663900602	0.2046336528249171	0.18450701895046742	0.16034857618438308	0.4505107520402343	0.28320448047030483	0.20882732890375752	0.23342927371550215	0.2745389169104349
5720000	-58318.8348504152	-58021.43411177621	-297.40073863899045	-22546.524527678124	-35474.90958409808	4.838699373689865	74.32763566030171	61.83478554812421	12.492850112177532	8	57	148	125	0	4.017603999634728	0.2292706413314289	0.17214019672247513	4.392459701206234	4.590419397660993	0.054744759245817474	8.021022766248025	0.02802999275471495	0.0011127835700062234	0.8420729197071282	9.544956669233569E-4	1.2991561708314448E-6	1.0674537944423477	0.20185807502964262	0.18404117294419745	0.15111469977217495	0.4629860522539868	0.2844232140027877	0.1989897824688909	0.23665501123664545	0.2799319922916754
5740000	-58342.327764799236	-58041.28067510018	-301.0470896990625	-22561.608538638695	-35479.672136461486	5.155134593246702	74.19058675394147	62.014346707337744	12.176240046603741	11	61	149	124	0	3.8183863615286455	0.25167597564898997	0.16994429914910247	5.326783127228103	4.206795109580252	0.04880954751244899	7.440114146373	0.043882442652665776	0.0011567241496311645	0.808765097318561	9.46323017000659E-4	1.5134734411831543E-6	1.0824402797183181	0.19938755061225588	0.18581655885280035	0.1593242336931475	0.4554716568417981	0.27640141903111326	0.21722244047665837	0.22518873485653174	0.2811874056356961
5760000	-58326.863400165756	-58028.715839571174	-298.14756059458387	-22557.23582984233	-35471.48000972884	4.818393257570507	73.9649139261121	62.555743948115975	11.409169977996111	7	57	149	124	0	3.458600278184902	0.2521970764988394	0.15863663386795457	4.401350814968776	5.260691379894562	0.013543896685295919	7.546875546013045	0.05507914521168266	0.0011411004150616042	0.7775562851023543	9.765623625105392E-4	1.2978668577693853E-6	0.9831140857793117	0.20719191913079685	0.18647051636786666	0.14978023475549287	0.45655732974584545	0.28106807397643413	0.20828296623988374	0.2304907836197117	0.2801581761639699
5780000	-58250.25352471527	-58001.7439467856	-248.50957792967054	-22529.403153258918	-35472.34079352669	5.172931222605063	72.56624375770734	63.03686694442682	9.529376813280479	8	58	149	124	0	3.4330387475871773	0.19366795298291833	0.14460129523354934	4.99284295528683	4.641868215270502	0.007898766153562536	7.224486900893026	0.048592764763752606	0.0011522372781405546	0.8120317856104565	0.0010094462487207313	1.696436244417132E-6	1.048924883863869	0.20156248991957185	0.1846395414731352	0.1540567921291358	0.45974117647815904	0.28109761910383985	0.2098080673199173	0.22672491334215292	0.28236940023408946
5800000	-58320.713295753485	-58031.10117900859	-289.61211674489374	-22578.469072593896	-35452.63210641469	5.107401335555057	75.39370348359502	64.30891149930582	11.084791984289254	8	61	152	121	0	4.115815222893356	0.17514218568330334	0.14707401180647875	4.8630349178008405	4.641868215270502	0.018871984178629203	8.605249362807784	0.00474498534453901	0.0010471981487709045	0.8060341283962087	8.98123274472633E-4	1.2070983895195108E-6	1.0404053982697246	0.19669688405447747	0.1848334761768069	0.15182296222995947	0.466646677538758	0.28109761910383985	0.2098080673199173	0.22672491334215292	0.28236940023408946
5820000	-58341.3280270523	-58033.363856632	-307.9641704203002	-22555.419555961762	-35477.94430067024	5.4298348741282725	77.00832993570445	64.02485709341148	12.983472842292977	5	54	148	125	0	4.206084420794189	0.25062126756945585	0.04721757709779385	4.183396378302162	5.396621359084297	0.02485633959979007	7.431887056618392	0.043047325710448295	0.0010946215104978914	0.7696804122914425	9.417865972319422E-4	9.517446572185707E-7	0.880063417542532	0.19669688405447747	0.18915978194117236	0.1578713146025642	0.4562720194017878	0.28293176160260436	0.21120897341620679	0.22841253899501102	0.27744672598617737
5840000	-58343.36496990085	-58039.65311931519	-303.7118505856658	-22567.94456715006	-35471.70855216513	5.114516781435328	76.9696231316888	64.83160907694759	12.138014054741207	3	52	148	125	0	4.656789495223141	0.2204079915282558	0.06080778026175691	4.089414357782496	5.3043047325452015	0.02659880704300684	7.372445229180199	0.04638945825764078	0.0010912522993728445	0.8516697404937068	9.108950054173776E-4	1.4228056192345E-6	1.0643004310514081	0.2030085200803464	0.18640631849653747	0.1605692167919382	0.4500159446311798	0.28293176160260436	0.20747910337650657	0.23214240903471123	0.27744672598617737
5860000	-58349.14418482243	-58020.19571480701	-328.94847001542166	-22534.397775573303	-35485.79793923371	4.976213159452322	75.48384661365098	61.23043139392134	14.25341521972965	7	58	150	123	0	3.023054905018618	0.3041421269493429	0.16890465469943275	3.4188260070984233	5.133818462969485	0.03073358590514432	7.907225239001885	0.07983119670217187	0.0010791351364747485	0.7829877478984263	9.530724758195354E-4	8.91237985829057E-7	0.8746233880680366	0.19354711336089844	0.18787217743722315	0.15585203123696578	0.4627286779649144	0.2823200156047559	0.20775127941395996	0.22938788215109243	0.2805408228301912
5880000	-58349.49061144476	-58031.84582266093	-317.6447887838265	-22544.37963607988	-35487.46618658105	6.374461857682986	79.00567710233062	65.51099258922723	13.494684513103463	3	51	147	126	0	3.422710746525814	0.26602143437217257	0.1087583870805132	2.751412345921943	4.666298785579493	0.053370270329402864	8.281958810219344	0.05630690533195258	0.0010992991307887062	0.7826525759188886	9.129267554361332E-4	9.57982173726495E-7	0.8995220252097579	0.20623397009200373	0.18569583466725142	0.1568171720253443	0.45125302321540234	0.2870476794652709	0.21201972255781013	0.2212283557100311	0.2797042422668874
5900000	-58316.68559988356	-58003.345562121176	-313.3400377623852	-22571.000971582274	-35432.3445905389	7.178307571698052	81.26310960051104	68.03869742995178	13.224412170559294	5	53	147	126	0	4.660112235185213	0.2650590421489953	0.12875394196725548	3.8003852616218534	4.63081867003254	0.011984340222321135	8.306354690901973	0.04091526891437607	0.0010392808184816163	0.8987506376598948	8.26269629125614E-4	1.2528820686767938E-6	1.0842519742960757	0.20831249884150407	0.18569583466725142	0.1537585448826251	0.45223312160862117	0.28864193483492545	0.20460334467136146	0.22705047822682523	0.2797042422668874
5920000	-58302.30520902686	-58009.36923403629	-292.93597499057023	-22531.14767402018	-35478.221560016114	6.9539229236721685	79.70517434112345	67.92844726259617	11.776727078527278	3	52	148	125	0	4.099845897112498	0.21072792963605813	0.028614808361986096	4.392212763403159	4.532502030387258	0.03571354830013802	8.522775903499078	0.014121892596166313	0.0011041564661286817	0.8679467330066594	9.070857868110528E-4	1.3139389147691459E-6	1.0573078277089134	0.19465429582362492	0.18644587446455435	0.15702200649858128	0.4618778232132412	0.2851293930238369	0.20811588648245002	0.22800691755069397	0.2787478029430187
5940000	-58309.65588457538	-58017.4852039509	-292.1706806244842	-22569.069316735087	-35448.415887215815	6.291001043891667	76.90914907499746	63.660381265525935	13.24876780947155	5	52	146	127	0	3.8383774783411786	0.19541694200163576	0.10037971577573807	3.6947336098943033	5.093399610077519	0.025883291596389957	7.511444201420534	0.041846566882170276	0.001149831530067028	0.9067569629948992	9.09659389705911E-4	1.4290014946610534E-6	1.063830574931535	0.19576845011011962	0.19071340175897938	0.15716902296469049	0.4563491251662123	0.283523845550626	0.2090583627124979	0.2285354181690368	0.2788823735678389
5960000	-58343.25737159855	-58031.266668630284	-311.99070296826847	-22538.21654355115	-35493.050125079135	6.228719673411743	75.97900693252411	62.55746520646298	13.42154172606119	9	55	145	128	0	3.9619011560752035	0.24917667329585177	0.22503353266043713	3.583782236580117	4.833869102028308	0.036084353969186175	7.138719643222376	0.003849639108154614	0.0011903211932549518	0.8758355367960822	9.354003962042191E-4	1.7474991466056771E-6	1.118416553855977	0.20243123579148775	0.18477020646928624	0.1532467017537652	0.45955185598546255	0.28815134501204637	0.19956710904009717	0.23032391546873476	0.28195763047912126
5980000	-58342.50359756039	-58014.93610921117	-327.56748834921456	-22540.518594507128	-35474.417514704044	5.508339625978383	74.52347262853557	58.79902213379608	15.72445049473951	10	55	144	129	0	3.9527837375384607	0.27690233647843987	0.08181799452361492	3.646119748684182	4.902597487179433	0.04486648262225364	8.227064734018134	0.005327312040245884	0.0011806603164354842	0.8382722433125795	9.846896158260093E-4	1.3217723365900192E-6	1.0174700515267556	0.2058229172032364	0.18510292284868848	0.15176826801141652	0.4573058919366603	0.28491613907015534	0.20777766423508098	0.22871026761112523	0.278595929083638
6000000	-58349.46525524402	-58041.14566009832	-308.319595145696	-22540.107679181114	-35501.03798091721	5.712609732240764	74.7202131066218	59.892150167451206	14.828062939170618	7	48	140	133	0	3.104023871775175	0.27400270220299167	0.12117671022039649	3.696049091011898	5.130495525907077	0.00503591487158017	8.227064734018134	0.0353428978598583	0.0011406267194773714	0.8060846550832828	9.712049057798396E-4	1.047233462258284E-6	0.9312437652649973	0.20297992426590525	0.18573858814151334	0.15461126094874766	0.4566702266438355	0.28491613907015534	0.2083536689569303	0.22673882973739032	0.2799913622355236
6020000	-58340.23097480782	-58024.44170639162	-315.78926841619926	-22567.665643546778	-35456.77606284484	6.26123324615094	74.9743412460689	61.03209525013348	13.942245995935433	7	49	141	132	0	3.3485404409675334	0.3138425075401703	0.0454731963538559	3.064210964508365	5.099913122194714	0.011231236689052945	8.07610148698549	0.020728036726887368	0.001163824625517338	0.8583123984988437	9.084338109154809E-4	1.2336652858004179E-6	1.0012247917378072	0.20636782149479002	0.18592569617808133	0.15461126094874766	0.4530952213783827	0.28666225635620574	0.2068503526388646	0.2253319554143734	0.2811554355905559
6040000	-58330.86041312976	-58023.14833970195	-307.7120734278169	-22550.17424607206	-35472.974093629884	5.152390906575461	73.64398322245572	58.9892137353948	14.654769487060896	6	48	141	132	0	3.077312389421385	0.27311932562412217	0.08576433314274556	3.1228715221457253	4.738453449079417	0.03441904566397778	7.138546802886512	0.018131190291329622	0.001140497301802712	0.8292880394737681	9.670393617377841E-4	8.833231738995439E-7	0.8862338948945072	0.19825079889065872	0.18592569617808133	0.15461126094874766	0.46121224398251404	0.28971867127263173	0.2051372370306939	0.22935236591654315	0.27579172578013084
6060000	-58331.409467052035	-58027.17110790652	-304.23835914551813	-22565.697479192764	-35461.47362871376	5.203483465413167	72.85883406977737	59.319386861807736	13.539447207969665	8	51	142	131	0	3.436962731021527	0.24601880115843358	0.202019932952689	3.3087167495417464	4.645721356338481	0.016208610672664367	8.522125538815844	0.04845738351152374	0.0011824403877281051	0.8110133307816617	9.79314824684724E-4	1.1145221072940751E-6	0.9399833279147468	0.2084307758584814	0.18382544749240173	0.1531931965843582	0.4545505800647604	0.2867938950818647	0.20386499762609656	0.22765844149663686	0.2816826657954016
6080000	-58338.82624515046	-58035.79991866188	-303.0263264885785	-22563.098724294392	-35472.701194367495	5.8259730058378	73.93263743626987	60.976662788784054	12.955974647485798	4	52	147	126	0	3.4660886270727373	0.26910341524544484	0.08053265318587555	4.394493582891773	4.333424767333701	0.053398541990271144	7.848561760526204	0.034085061773547115	0.0011195031675800694	0.7915186155502753	9.7778456235831E-4	1.1439501866713813E-6	0.9128169647946869	0.19940237778459913	0.1911488061760977	0.15382466715067905	0.4556241488886259	0.2846815577226024	0.20732054919346804	0.2296149081779871	0.27838298490594215
6100000	-58353.50330495371	-58060.6283951832	-292.8749097705078	-22570.978698563616	-35489.649696619585	5.5307369383971	72.04662706796472	58.441314049579674	13.605313018385026	2	44	141	132	0	3.3638153444882617	0.26041923378578746	0.11255109869795336	3.0278159774241424	4.69291438350671	0.03437790747860171	7.683154094245497	0.01411825086321693	0.0011612604573788831	0.8280228345860752	9.889746177442484E-4	1.486523073645761E-6	0.9844557835332051	0.19940237778459913	0.18066082698701955	0.15770614233639751	0.46223065289198556	0.2876766416346956	0.20481104284958573	0.2296149081779871	0.2778974073377313
6120000	-58347.7902255749	-58043.260795798706	-304.5294297761904	-22543.01709731379	-35500.24369848491	6.720189177139638	74.25162359761265	59.57208755125772	14.679536046354963	11	52	140	133	0	3.0939199530570423	0.27458295438869934	0.21901157573083396	4.1061925373612445	5.135209165853794	0.007034951084442583	8.298488427964255	0.009813813385105669	0.0012562892324603128	0.824228780466497	9.783650407580657E-4	1.4865220845942306E-6	0.9674954272022132	0.20534652912533571	0.18386710322571875	0.16113142415287113	0.4496549434960761	0.27899445682127566	0.21001976156057664	0.23274258055972044	0.2782432010584269
6140000	-58314.73458200526	-58043.30267939856	-271.4319026066955	-22567.933688475267	-35475.36899092329	6.3618128761475985	73.63822644407433	61.17474380294663	12.463482641127781	13	53	139	134	0	3.7442162990030536	0.23799031938588622	0.2385161255515281	4.297268985490021	4.577903950011386	0.06009891045182612	7.619057000715237	0.02608566208215714	0.001299629891443022	0.8434088401260996	9.444610215462671E-4	1.7118246418806496E-6	1.0566640547130544	0.20534652912533571	0.18789850056417812	0.16113142415287113	0.44562354615761673	0.28222621379651186	0.2060798754818691	0.23477424517041545	0.27691966555120323
6160000	-58308.36456244466	-58038.12051021049	-270.24405223416767	-22539.659435552607	-35498.46107465788	6.348331321210442	74.69784277603938	61.25057601074382	13.447266765295593	11	48	136	137	0	3.581721556402533	0.22998148402435498	0.1710539629404339	4.70544620694534	5.047667904391218	0.06009891045182612	7.9622978401553155	0.043877639759448396	0.0012969647125013243	0.8752544164835807	9.558520877322432E-4	1.974427688953264E-6	1.105552929778263	0.20467143846001637	0.18314072502269022	0.14925348655683418	0.46293434996046096	0.28592911713432506	0.2091929810176888	0.23070129466084982	0.27417660718713593
6180000	-58316.955211712775	-58013.23960755476	-303.71560415801576	-22521.93078985413	-35491.30881770063	7.940265614638859	79.52752856812629	65.3093161244102	14.218212443716054	14	54	139	134	0	4.096733776592374	0.217857239442412	0.24592639648514708	3.5133988704500014	5.134308956087021	0.05635596565716599	8.613748183108864	0.005761308991437126	0.0012805931206434343	0.9165720485443919	9.204017262305381E-4	1.3555803463237496E-6	1.005912249110608	0.20467143846001637	0.18314072502269022	0.1559145117006535	0.4562733248166416	0.27882708041181814	0.2091929810176888	0.2293229231413543	0.2826570154291384
6200000	-58337.25970552711	-58032.11911526255	-305.14059026456624	-22547.247847898732	-35484.871267363815	6.593923078299014	78.18178361463276	64.204130370136	13.977653244496768	10	47	136	137	0	3.454659255265791	0.20675574373564093	0.13436889969953902	3.46135878731501	4.87294261201441	0.009609410507396445	7.756839849098062	0.01781650130450848	0.0013031043325759293	0.9124639539108992	9.288879843495306E-4	1.4815030095271748E-6	1.0349713656238257	0.20597125518102655	0.18138712222509495	0.1559145117006535	0.4567271108932267	0.28401441963806967	0.20363456218562134	0.2339604191182643	0.27839059905804436
6220000	-58364.30644360532	-58050.13471370678	-314.1717298985358	-22565.50200195923	-35484.63271174755	6.096935641702814	78.62061276725962	63.664918814770814	14.955693952488797	12	49	136	137	0	3.5857185153977085	0.28867630252226356	0.17750181272197044	3.0929134351866603	4.949848857003424	0.00903857346542128	7.7122352434177746	0.0617329765860617	0.001289531074283004	0.8444042933948742	9.190994919492061E-4	1.4303217746730086E-6	0.9700868342964151	0.20400299893770363	0.17906788737982568	0.15714795268965423	0.4597811609928181	0.27780393319488844	0.20363456218562134	0.23166630927680484	0.28689519534268504
6240000	-58321.28242203127	-58020.151826599205	-301.1305954320642	-22544.106471086976	-35476.04535551223	6.041848744137916	78.44217348040954	65.95291090279429	12.48926257761532	10	48	137	136	0	3.8536217059262623	0.23698907314904924	0.15885075065160875	3.314562198865771	4.798608655165441	0.04627433853087424	7.794832136334119	0.0617329765860617	0.001237884792228049	0.8331738794769087	9.150342898405026E-4	1.4765265494130374E-6	1.0221431662190958	0.2071914647161824	0.1848372857751279	0.15718886019308673	0.45078238931560466	0.2892870783109288	0.2017650596584366	0.22948928623229642	0.2794585757983378
6260000	-58327.65873162467	-58016.364168201595	-311.2945634230752	-22551.39699770449	-35464.967170497104	6.372473644299662	79.89546179345281	66.93863229837979	12.956829495073041	17	59	141	132	0	4.655329527255967	0.28037352842234947	0.2262386479198567	4.049894732656894	5.06393165074371	0.020153229703077803	8.236283573146737	0.0617329765860617	0.0012178688033640862	0.7813817708887444	8.642004349234851E-4	1.1014061991029942E-6	0.9178197603448925	0.20535501409806842	0.18177489593881066	0.1545331779345945	0.4583369120285281	0.2892870783109288	0.2017650596584366	0.22948928623229642	0.2794585757983378
6280000	-58324.61631047218	-58015.85705708154	-308.7592533906364	-22534.137826065882	-35481.71923101566	6.313741057281597	79.31506260653269	65.17055936977448	14.144503236758244	19	60	140	133	0	3.7592939366500886	0.24525225576039794	0.43431574414812524	4.7278370529884794	4.90474760510847	0.03496195402190241	8.513182710192547	0.03260022121973997	0.0013041779661287511	0.8745741079235102	9.129296933474282E-4	1.7517126629267407E-6	1.079331141880738	0.2009937761155161	0.18038230351693355	0.15592577035647162	0.4626981500110804	0.2848882463646962	0.21060794444674322	0.22769866226919944	0.2768051469193608
6300000	-58344.958936230745	-58041.636038116514	-303.3228981142309	-22564.489058307983	-35477.14697980853	6.634460929225037	80.51120434494388	67.60511761960696	12.906086725336952	12	57	144	129	0	4.56359432863179	0.23741361301260752	0.14778516268415728	3.715868554111755	4.2307720581414205	0.07681807490263534	8.049094717448318	0.046274196821044625	0.0012252368215076239	0.8420878029972679	8.827744598407959E-4	1.8170929144940358E-6	1.110722064754767	0.20316248561347539	0.18038230351693355	0.15764239252101875	0.458812818348574	0.2826766559727406	0.20796137571446582	0.23437220656143093	0.2749897617513623
6320000	-58287.0048511933	-58029.49814187201	-257.5067093212882	-22544.50030806805	-35484.997833803965	6.035193736993009	78.5871519685911	69.0003459348675	9.586806033723612	11	61	149	124	0	4.159908860122838	0.15024185894283407	0.17683540880144732	4.77537039942228	5.085541091108977	0.06415513229889358	8.07337867445587	0.06921923617297329	0.0011965904274183958	0.8188856058686605	8.936786244956624E-4	1.5551921427996116E-6	1.056942369887808	0.19587621174208608	0.18833828162296581	0.15656067317463368	0.4592248334603161	0.2868543038582343	0.20738390698565792	0.23025996986766115	0.27550181928844625
6340000	-58338.43283597087	-58039.383422106155	-299.04941386471455	-22593.58379393771	-35445.799628168446	5.964655645019079	79.49406854565123	67.3564007827228	12.137667762928404	15	60	144	129	0	4.6753406043638845	0.2099589778362663	0.298357971553827	5.028933293270013	4.209442538382342	0.009497635228728405	7.43454168556026	0.060265718774401136	0.0011213947954384375	0.8293149997118012	8.584891247326767E-4	1.3313101647558034E-6	1.0595184780432614	0.20390510376683327	0.17954978804520624	0.14812602606378095	0.46841908212418126	0.2827958298097616	0.2068501714783583	0.2270476538065524	0.28330634490532736
6360000	-58301.930254297804	-58023.61013480984	-278.32011948796634	-22555.455372329045	-35468.15476248079	5.387860153085405	77.00886485192986	65.08535717727108	11.923507674658786	13	55	141	132	0	4.089593565946765	0.195318204373729	0.11983495622547746	4.419646444298603	4.463298466279464	0.005646778778861419	8.660500962002104	0.024340233207097533	0.0011187098188815612	0.787869442401704	9.244769611358845E-4	1.533320512959212E-6	1.0900552910706147	0.20343269892681007	0.18963136529491978	0.14812602606378095	0.458809909714491	0.2865620563632821	0.2032945737267651	0.2306032515581456	0.27954011835180687
6380000	-58314.756014122686	-58047.14451858548	-267.6114955372037	-22570.420177342814	-35476.72434124267	4.930621296005639	75.01119497670308	64.58778597955182	10.423408997151256	13	59	145	128	0	4.03350366952526	0.18710859074840572	0.1905128448690677	5.283108251497736	4.674375319344099	0.030466566482431182	7.2432517900476565	0.05405374089679207	0.0011141048819334801	0.779579885506567	9.446638375021094E-4	1.3136137178007887E-6	0.983054939385019	0.20106845762341935	0.18618654541507018	0.15639932771962706	0.4563456692418852	0.2871348201301362	0.20496068206555204	0.2308639473859254	0.277040550418386
6400000	-58325.049354369236	-58049.77593898005	-275.2734153891841	-22549.69102617379	-35500.08491280626	5.118637236686415	74.9679561262898	64.10659625229044	10.861359873999364	11	56	144	129	0	3.8253703287495946	0.18009473086392264	0.10629107875298888	4.832364425286814	4.799666224437315	0.04131493623741932	7.596307131957567	0.058773429737684554	0.0010204124185916915	0.6674937348470396	9.543427694292975E-4	8.078811529658972E-7	0.8083834522511738	0.19610143799486543	0.191121911382536	0.15440009921816047	0.45837655140443984	0.2871348201301362	0.2007107701396241	0.23163195576363202	0.2805224539666073
6420000	-58352.72022262889	-58059.02485346611	-293.6953691627761	-22553.16802084541	-35505.856832620695	4.918755825491019	73.68345432428929	62.49068286788923	11.192771456400084	8	56	147	126	0	3.3916801472456015	0.25982822767718355	0.15524526821648632	3.8147202849693183	4.832852443427301	0.06559799228165474	7.448005773204932	0.03542473160577348	0.0010794452057004116	0.6455477234149206	0.0010108044000469787	7.035032857018627E-7	0.7547320865425187	0.20227818072192594	0.1869233108338338	0.15408633134434632	0.4567121770998957	0.28787303016707955	0.2067229762828996	0.22572064643817594	0.27968334711184445
6440000	-58370.66055475648	-58080.12804884532	-290.5325059111636	-22597.271653963766	-35482.85639488156	5.946508575643789	75.09249031017292	63.09933360359562	11.993156706577306	5	51	145	128	0	3.7766110748054444	0.21781375815696868	0.037559672272800694	4.395481229085482	4.457576145908833	0.022129613217312688	8.879083567015748	0.014052276493846876	0.0010459019696132227	0.7516289458494579	9.374742890147361E-4	1.1970035873231366E-6	0.9771181786307739	0.19669347436811496	0.1857369608839031	0.1604816987296988	0.4570878660182849	0.2858192151076665	0.20713067422402495	0.22961368917222014	0.277436421496088
6460000	-58304.13894680211	-58013.551761924246	-290.5871848778621	-22576.515684404196	-35437.036077520046	6.035021139970086	73.44701231147883	60.175897478618566	13.271114832860288	4	49	144	129	0	3.360625570017412	0.24188278836185417	0.05516699900858077	2.9373344294837995	5.1578872921987315	0.015241831405146266	7.6074655207176685	0.05322266531577195	0.0010709171607458086	0.8048009021565683	9.381311776630886E-4	1.3662985238919018E-6	1.045439303818125	0.1982765610198056	0.1857369608839031	0.1577274423145911	0.4582590357817019	0.2810211667052679	0.21054604446756783	0.23239467133098196	0.27603811749618185
6480000	-58288.94564638888	-58019.171256066984	-269.77439032189295	-22560.629917087903	-35458.541338979085	7.075847588344837	75.81563861402047	63.599791365084066	12.215847248936367	10	54	143	130	0	3.520820376726628	0.1876447590672293	0.1352766393373732	4.356428181265159	4.69887419747223	0.0687296706084264	8.11024354596813	0.02392773507105493	0.001117501748858434	0.7751457334779546	9.320240471326802E-4	1.109979517465246E-6	0.9426021392154831	0.20467407346760386	0.18753367942694288	0.15839258096097572	0.44939966614447924	0.2810211667052679	0.21054604446756783	0.22648845266731762	0.2819443361598462
6500000	-58278.33255908202	-58011.32702665818	-267.0055324238321	-22580.27995065396	-35431.04707600422	5.625345429856658	73.39427005242234	61.311302863801004	12.082967188621325	8	51	142	131	0	3.2196206043266535	0.23733952761971414	0.14211051760533236	3.6112954020641745	4.57767662492174	0.044278249053805584	8.412291646241377	0.02135958905155748	0.0011131463744110833	0.8368672241720179	9.421710669453337E-4	1.6042632533550417E-6	1.0669765257747281	0.20399466892667645	0.180156818424717	0.1561675710793773	0.459680941569231	0.2782348424135407	0.20729958586152536	0.23022306602723264	0.2842425056977009
6520000	-58297.469402476396	-58018.1266460425	-279.34275643389253	-22555.963818981545	-35462.16282706096	5.90133563226403	74.60352078003592	62.00584655778964	12.597674222246267	9	52	142	131	0	3.706651917743902	0.20078417183422537	0.1463784712191775	3.503602915508375	4.225948313730717	0.05086465364751964	8.195048561104985	0.029362825324418886	0.0011162716920309606	0.8086741585316792	9.428351343516899E-4	1.183430167706422E-6	0.959180867986576	0.2062710545681815	0.18450748159510838	0.15339086707880206	0.45583059675790977	0.2869163360227816	0.2097668605612467	0.22776178576379708	0.2755550176521742
6540000	-58295.70666504935	-58029.55313040441	-266.15353464494183	-22557.867190729583	-35471.685939674826	6.315476266207256	74.87464152006325	63.87859549370101	10.99604602636218	11	57	145	128	0	3.689765469834032	0.21039521829365487	0.16607758461058192	4.76885770594346	5.343619203908228	0.06363574943067948	9.88909843186136	0.010445893939457482	0.0011804120638075196	0.8449660434080402	9.531984836194087E-4	1.6596486272569918E-6	1.0660954059685392	0.1998728448708391	0.18654882757429092	0.15339086707880206	0.4601874604760696	0.2886131515745506	0.20605624479136891	0.2297755859819058	0.2755550176521742
6560000	-58327.81117696683	-58054.14965719729	-273.66151976954086	-22575.768466897563	-35478.381190299726	5.949469275228097	75.3755479089053	63.70312359874645	11.672424310158853	2	52	149	124	0	3.36503641596425	0.19075445253521883	0.05643700263401143	4.8963947946296935	4.37082184500292	0.018696017601108606	7.629408308357678	0.013198122017875992	0.0011468578766208153	0.7600191501352486	9.324400901985511E-4	1.2512538018527898E-6	0.9516061201778339	0.1998728448708391	0.18270192147481176	0.14995769405068576	0.46746753960366505	0.2881586439385898	0.2060257394077356	0.2339757641283406	0.2718398525253335
6580000	-58288.32193977376	-58032.51362948766	-255.80831028610868	-22573.86280175386	-35458.65082773379	4.58220346841523	72.06786960361609	61.989492581553826	10.078377022062254	2	56	153	120	0	3.2000289427356017	0.2052669238594397	0.03570859140276049	3.8172095421171806	4.719889086687047	0.0074139092423341265	7.517595776465533	0.04143389489316384	0.0011086358078256895	0.7529376946058072	9.713938281250289E-4	1.082322053791532E-6	0.9165854037941499	0.2014967883326156	0.18266338610979405	0.15594519450940722	0.45989463104818484	0.28521047410752676	0.20952500412128583	0.2301591004069492	0.2751054213642377
6600000	-58291.82522049422	-58018.735851168196	-273.08936932602137	-22548.050385617553	-35470.68546555064	5.567779525563722	74.07013259408453	62.44912591449114	11.621006679593357	2	54	151	122	0	3.192002803475077	0.20367811298971322	0.045525424117128906	4.35999247902295	4.639849310699051	0.0214864425128538	8.483116926927451	0.032042880402118376	0.0010974910477103152	0.7604106105092502	9.538811304836133E-4	1.1420544476521396E-6	0.93422149315849	0.20411328289870231	0.18561082628836428	0.15332869994332052	0.4569471908696146	0.2819902884710378	0.210705576984315	0.22699333039000194	0.2803108041546448
6620000	-58276.23419908086	-58030.964940011996	-245.26925906886825	-22561.74976387572	-35469.21517613628	5.767874130954899	72.32644137027634	62.3742318230044	9.952209547271973	3	55	151	122	0	3.34751568919622	0.19769001806640848	0.03402862935380918	3.996194003044531	4.931676329244258	0.041125389423119385	7.131277009654654	0.04251529072759874	0.0011378613404062067	0.833761121158309	9.505510332000698E-4	1.5105034043927608E-6	1.0334217427977699	0.19776838430431312	0.1831447077575771	0.15528679010785595	0.4638001178302555	0.2781701481638297	0.20851255064764398	0.23686189059615434	0.2764554105923715
6640000	-58264.15150301549	-58037.87265019087	-226.278852824623	-22595.354273762856	-35442.51837642801	6.248957756094503	72.54824177318818	62.8383709035384	9.709870869649802	3	56	152	121	0	3.05158858992903	0.15904424670650524	0.09695034440325992	5.4204528842240105	4.342278877808862	0.02901069352168195	6.474837505127851	0.06384395275410812	0.00123097834725827	0.7526543287319657	9.71341891482231E-4	1.4248958805255246E-6	0.9398210339232266	0.20650348038887648	0.18321814338127107	0.15244173823678847	0.4578366379930656	0.2816922623493016	0.20865625345799022	0.2280453690647267	0.28160611512798095
6660000	-58274.974075287515	-58046.030447519865	-228.94362776765283	-22584.319324579814	-35461.711122940054	5.715755096462377	71.61384783315867	62.133054494924025	9.480793338234644	3	56	152	121	0	3.056200818717968	0.19772631252290343	0.03861494123129434	5.092852411467172	4.805927154961897	0.04763751272025701	7.8512999841362845	0.011807514862854604	0.0012017596867246573	0.7915847437851853	9.835787167863683E-4	1.6588967292482001E-6	1.0510858182859308	0.20650348038887648	0.18286933260812202	0.15279054900993752	0.4578366379930656	0.28494987566792807	0.20645586029303373	0.22659574032159097	0.2819985237174467
6680000	-58266.195922629624	-58042.14179332772	-224.0541293019066	-22591.995253355228	-35450.14653997249	5.664806135346617	71.98980690439106	62.27694243299675	9.712864471394328	2	55	152	121	0	3.12255423224557	0.1846901092725138	0.06579419529824197	5.400079807910246	4.805927154961897	0.039176891809319034	8.221919816532113	0.06167602049696219	0.0011988438531202353	0.8459825847794621	9.702795615323511E-4	2.2789870733814174E-6	1.1629951709671997	0.20597118482276255	0.18748135877379868	0.15083224574465884	0.45571521065878157	0.2787001084908781	0.20645586029303373	0.23284550749864086	0.2819985237174467
6700000	-58284.768435567945	-58046.15295736713	-238.6154782008177	-22573.854723326724	-35472.298234040405	4.825497596663698	70.67305749888438	60.424390107516636	10.248667391367677	5	57	151	122	0	3.7280173992637917	0.19830987491351734	0.09442102203912674	6.473981782319338	4.315710692204741	0.009349282611963843	8.007832673857866	0.0374688883357315	0.0011774780492043429	0.8462557550734623	0.00100157109003183	1.9366794012798175E-6	1.0893320376693532	0.2025651995523917	0.18829559466013437	0.1524422585809502	0.45669694720652537	0.2787001084908781	0.2094003133259785	0.23284550749864086	0.27905407068450194
6720000	-58278.607883871446	-58031.18504919098	-247.42283468046423	-22554.213447233313	-35476.971601957666	5.354583232689377	74.09739088498064	64.33009567664746	9.767295208333163	1	53	151	122	0	3.1599089831656997	0.16947212130287706	0.033824233677346646	5.629177447806207	5.133947057934343	0.008206201362829292	8.73350441358224	0.04621529728328094	0.0011577002403973724	0.9177415507480777	9.836663355159852E-4	2.478296755879817E-6	1.2149241079646762	0.19924103889644076	0.1870906287898511	0.1569713851071844	0.45669694720652537	0.2787001084908781	0.2129403037733671	0.2326710334164719	0.27568855431928235
6740000	-58269.09601810964	-58023.47813190226	-245.61788620737818	-22561.93975132175	-35461.53838058051	5.759976738134531	73.80270463051195	63.925767615201316	9.876937015310599	2	56	153	120	0	3.5762766796322083	0.16662781743896785	0.05375911512371517	5.653454323626659	4.849597196879218	0.014759279461918233	8.299714001752346	0.005839480006705212	0.0012449814705975356	0.9045010748259257	9.61511943533618E-4	2.537774022398647E-6	1.2084036499283861	0.20631269475296257	0.1830550651519168	0.15401998720358664	0.4566122528915356	0.2870412982951142	0.20885160290032043	0.2292638981500524	0.27484320065451245
6760000	-58254.885904524876	-58016.932704836	-237.95319968887918	-22557.179304864505	-35459.753399971494	5.449867445850538	75.10476740146336	65.1204579954666	9.98430940599677	2	57	154	119	0	3.721807230696981	0.1517357772933997	0.0510927627901338	5.388642619801495	4.44951489202138	0.04302702356458161	8.506032428626582	0.012868142869176327	0.0011723306452513052	0.8095107582999513	9.586643164410955E-4	1.648002416503876E-6	1.0422824031701994	0.20546330573290036	0.1830550651519168	0.15486937622364885	0.4566122528915356	0.27949993605144113	0.21149679323915904	0.22888851765421359	0.2801147530551857
6780000	-58265.601229472115	-58013.799029742164	-251.80219972994766	-22541.791648078917	-35472.00738166324	5.5163654044866615	75.92480094272257	66.5105762325523	9.414224710170238	1	56	154	119	0	3.3580595271042566	0.16064133231007596	0.03807179216906427	6.520364362605455	4.885881090358756	0.003402789082944644	7.965023373451199	0.038148443277242004	0.001168382691012862	0.8160265754457939	9.548071022612381E-4	1.301863290157247E-6	0.9840249450593951	0.20546330573290036	0.1830550651519168	0.15486937622364885	0.4566122528915356	0.2793250409201917	0.20783467016210647	0.2332241502374886	0.2796161386802127
6800000	-58305.206848251546	-58027.70800163133	-277.49884662021765	-22564.543372672935	-35463.16462895839	8.567840000421466	81.53780313388492	70.73345419505488	10.804348938830081	1	57	155	118	0	3.3841610156855024	0.24193900027803467	0.030654865133797796	4.498419911437264	5.110261206633012	0.025904487438591237	8.6373826413642	0.010750982636266568	0.0011902779706351612	0.9379068447524002	8.62458541319979E-4	1.828392356726149E-6	1.109175060085873	0.195320078566983	0.1830550651519168	0.15565349056497232	0.4659713657161295	0.2793250409201917	0.20783467016210647	0.23072331621498077	0.2821169727027205
6820000	-58312.79225663338	-58035.832169652596	-276.9600869807833	-22556.76527271032	-35479.06689694228	5.598906873657531	75.42897949592263	65.63955822324017	9.789421272682482	2	59	156	117	0	2.8555413179918707	0.23489596175891525	0.016668168113554368	6.373049797939248	4.9014395263668575	0.0031690359731133297	7.585961777745469	0.02168211708832622	0.001214910822992161	0.8711504352547164	9.578102679349336E-4	1.5955218946452742E-6	1.0704451432030762	0.20360873437992769	0.18284021380645696	0.15262087683022693	0.46093017498339006	0.2793250409201917	0.20783467016210647	0.2352986433485615	0.2775416455691398
6840000	-58265.019230289225	-58004.631212958564	-260.38801733065844	-22559.186074872974	-35445.44513808559	5.4768164633960605	74.69064875504701	64.2290141567122	10.461634598334864	0	53	152	121	0	3.875423553294187	0.21612929615646964	0.014191599548275735	5.524058283648199	5.358661397304771	0.002090925560700188	7.49333308474523	0.049236439066194966	0.0012307865085026278	0.9126282687324393	9.420884252028952E-4	1.9443452266202565E-6	1.155258244556337	0.1993392521268572	0.18267990557486916	0.152066999469174	0.46591384282910125	0.2825989586795045	0.20494041049324704	0.23542140365890463	0.2770392271683433
6860000	-58284.44001647058	-58027.12543881547	-257.31457765510936	-22574.6335071277	-35452.49193168777	5.404225365535694	73.65008460769293	63.130585743987005	10.519498863705877	0	56	155	118	0	3.2184608712191665	0.21505718701848137	0.005963103848240346	4.569661742233006	5.540580932614057	0.02628342393344115	7.7755383836049425	0.012138059182369779	0.001207317428450832	0.7529673486549286	9.628815858511772E-4	1.474247334856897E-6	0.9949142590217485	0.20754127021442953	0.17903560062106938	0.152066999469174	0.4613561296953288	0.2833277483725525	0.20674389387287428	0.23113900771629972	0.27878935003827293
6880000	-58260.835459884496	-58021.97116150924	-238.86429837525822	-22575.698638052225	-35446.27252345702	5.775173085468392	73.39621598492387	64.03245272423712	9.36376326068674	0	56	155	118	0	3.21056689292306	0.18340179077684327	0.02834088765378375	6.665605495126271	4.703822318196426	0.008286446029545634	9.763884032309432	0.016141759516270726	0.001191292914055591	0.8392516759855934	9.367152972099648E-4	1.6733499272236951E-6	1.1001906011456595	0.19954019452330915	0.18139851755789696	0.15978264785523716	0.4592786400635585	0.2833277483725525	0.21170309201980633	0.23113900771629972	0.2738301518913409
6900000	-58311.177833350615	-58038.73085601711	-272.4469773335086	-22581.58424106516	-35457.14661495195	5.016267959345155	72.88787092480581	62.463173851479276	10.424697073326492	9	61	151	122	0	3.493686395041305	0.21093072447771358	0.1304538319806978	5.161082318296954	4.897270480027177	0.04635213034572844	6.730885602799938	0.02006809097150211	0.0011356424466472774	0.7662271603367113	9.543812119131175E-4	1.3063381532508843E-6	1.0007788808048532	0.20760711300068285	0.18747675429737404	0.15171572937786346	0.4532004033240814	0.2860242480858411	0.20421356887716655	0.23013786575157844	0.2796243172854134
6920000	-58354.05842847759	-58057.8473935031	-296.21103497448956	-22592.179789206428	-35465.66760429667	4.689463218655104	71.51675712852006	59.718234023434604	11.79852310508547	5	58	152	121	0	3.3459805882062126	0.21488230403347214	0.06563223887790155	3.8514270196450595	4.897270480027177	0.029847704381847747	8.165777741049423	0.04659900186652335	0.0010991602788240895	0.77259541258849	9.7345977393602E-4	1.0871473690470674E-6	0.9356618999936615	0.19611796515564545	0.18747675429737404	0.16399294117349691	0.45241233937348535	0.28753706410619706	0.208397697286503	0.229227874579487	0.27483736402781245
6940000	-58308.132405674594	-58015.79276866082	-292.33963701377485	-22561.008954948953	-35454.78381371186	5.236518305447643	72.64618466104322	60.38270492181885	12.263479739224383	9	57	147	126	0	3.1264940242415276	0.23030410815908187	0.16312208072779547	4.348534465122981	5.1655126015179835	0.01465018180319258	8.690780139127934	0.017636427124786976	0.0011501281100523447	0.888122218364	9.734580316082922E-4	1.497740072192135E-6	1.045255467152114	0.20323781914407343	0.18771953004121517	0.14755171168879538	0.46149093912591777	0.2827954478353681	0.20611042831074985	0.23198084964871876	0.2791132742051628
6960000	-58292.273385684195	-58002.94226947242	-289.3311162117759	-22558.48079068139	-35444.461478791025	5.123326649072298	72.45063446337385	60.80808004448672	11.642554418887109	3	54	150	123	0	3.4068916541599465	0.32662327131211205	0.11994978411456719	4.526675688781539	5.58166098332475	0.031303646080746934	7.1082629794264385	0.046687897400633414	0.0012182671985095006	0.7883739939289797	9.72820279515084E-4	1.2089477057521872E-6	0.9222901253114719	0.2023352486493012	0.18872617207371672	0.14836024985584376	0.46057832942114013	0.28449053418982106	0.20792909820530286	0.22795145497905955	0.279628912625816
6980000	-58292.135616907675	-58007.02731778479	-285.1082991228859	-22545.952202175744	-35461.07511560905	7.086235957439208	77.6538424878024	66.50843474245741	11.145407745344952	7	62	154	119	0	3.6708762148366105	0.18696435543332546	0.09647573835502063	4.151645098860906	4.964289511929454	0.05261560586303422	9.575405810743295	0.030585873940093572	0.0010621623464407144	0.786036419988152	9.140805530650703E-4	1.0339440990459312E-6	0.9402111634528121	0.2047135317072517	0.18361711731656588	0.1509457959046895	0.4607235550714947	0.28449053418982106	0.20792909820530286	0.2312569478468515	0.2763234197580241
7000000	-58306.453780539814	-58017.99026022767	-288.4635203121436	-22554.53524948255	-35463.45501074512	7.763039496861182	80.47493291748665	69.40176988620894	11.073163031277721	3	57	153	120	0	3.8163978760568473	0.21394444719994532	0.07053097184235838	4.884153667014063	4.800622280681569	0.05036672160279431	8.935584186071317	0.04415728747919621	0.001127414524059409	0.838397404631421	8.928396274281601E-4	1.360774360086355E-6	1.050596265005996	0.19873168432527386	0.18469358445937314	0.1509457959046895	0.4656289353106653	0.2808931743825095	0.20433092854536153	0.2331256378701842	0.28165025920194425
7020000	-58322.20716115023	-58035.68173039907	-286.5254307511674	-22567.694606545803	-35467.987123853265	5.651992377286302	75.69898528672508	64.7323836739177	10.966601612807422	2	57	154	119	0	3.520434075525921	0.2547843449923792	0.07154826463144558	5.5562469711367015	4.404589378326836	0.003146904867134365	7.282738826020485	0.0597555289086669	0.0011367349800236652	0.7990455543569659	9.576978164636903E-4	1.187427729451472E-6	0.989985791411692	0.19873168432527386	0.1880392485233172	0.1509457959046895	0.46228327124672125	0.28623285395153225	0.20465828802935274	0.2345392305255337	0.2745696274935808
7040000	-58321.65912270088	-58032.86831461137	-288.7908080895111	-22561.432287368792	-35471.43602724258	5.407747576278062	74.91184961555561	64.16811688750296	10.74373272805266	5	61	155	118	0	3.5735612216024735	0.2034615852086001	0.09374901129708764	4.777096983376676	4.220274046564411	0.006221110885600193	8.400168131646378	0.06612972080838465	0.001267555530595862	0.7733042767682813	9.918335743456818E-4	1.1864513104666785E-6	0.9086548832912567	0.20056120243542952	0.18841354828840343	0.15108352743940373	0.4599417218367651	0.28029249985385435	0.20496384941306622	0.23261503219675825	0.2821286185363206
7060000	-58263.61430166833	-57989.44406415963	-274.1702375086984	-22547.841130376375	-35441.60293378325	5.409847498579754	74.87828539834067	64.71935464664652	10.158930751694145	1	55	153	120	0	3.884226749471591	0.223271698573031	0.05375110023206535	5.801676247261236	4.741707907333285	0.0033439991843015196	8.014409048873476	0.01949301786927198	0.001357540133368563	0.8969155001659211	9.599714124723676E-4	1.659185220619323E-6	1.0352002833891647	0.20077540769216184	0.18328993231389645	0.15108352743940373	0.4648511325545398	0.2813918254212514	0.20496384941306622	0.23148818674010757	0.2821561384255742
7080000	-58296.10182608999	-58036.87031008674	-259.23151600324627	-22550.998531379377	-35485.87177870737	5.920027348110628	76.10973557364505	65.41862673865496	10.691108834990088	1	55	153	120	0	3.788296548128601	0.19745716633295704	0.036393635502160536	4.41715739246486	4.899634304030265	0.044404130960780976	8.654124558342584	0.04117231615359787	0.0012722215808278036	0.8317788650918388	9.628260634440545E-4	1.1737851128944946E-6	0.9390363482069831	0.19951816237575765	0.1875410378945513	0.15183517050111967	0.46110562922857323	0.2815693141891491	0.2070763673107671	0.23246489954676877	0.2788894189533144
7100000	-58300.28516277826	-58023.594964700154	-276.69019807810724	-22551.1441017139	-35472.450862986254	5.924265336587772	76.49893888237611	65.04636691687035	11.452571965505722	7	57	149	124	0	3.723087650589297	0.19222986733764635	0.13255883077334263	5.007362946802919	4.930965070003719	0.04537657716837975	6.448974019001055	0.0016636415182430511	0.0011467789273551013	0.7698919537767178	9.293813966453197E-4	9.603476009937414E-7	0.8829058064795071	0.20743493905148255	0.17966383284337858	0.14696078116877712	0.4659404469363636	0.2860749735572027	0.20495450070689097	0.23121227611975703	0.27775824961614864
7120000	-58321.32055726634	-58047.6447590991	-273.67579816724015	-22577.063656857372	-35470.581102241726	6.623859654696162	77.63470640517991	66.11507327768807	11.519633127491854	2	54	151	122	0	3.544141257804173	0.22722925958011758	0.02354305668096538	3.984570060157676	5.193632956480311	0.05150290713914958	8.853069192164632	0.035518816761858384	0.0011184347924723457	0.7485076107913401	9.123427007069966E-4	8.470882370581846E-7	0.823213225195961	0.1968574463987157	0.1787426461156658	0.15845946054925678	0.4659404469363636	0.2860749735572027	0.2082637293801807	0.2279030474464673	0.27775824961614864
7140000	-58325.73665951344	-58038.52684010952	-287.20981940391533	-22567.376969152458	-35471.149870957066	7.16348661977276	79.26399268843491	67.43271812420808	11.831274564226813	1	52	150	123	0	3.5030324324762505	0.1947240373961538	0.03828016882580375	3.942987948500739	4.402430799200795	0.03452813161406881	7.736667603935599	0.0785869232419643	0.0011843374210198565	0.8033683557034884	8.903830493062046E-4	1.2460046089252168E-6	0.9560017738336176	0.21021509713921474	0.1838820555638554	0.154545485759908	0.4513573615370237	0.2860749735572027	0.20742984583744073	0.22873693098920728	0.27775824961614864
7160000	-58354.32243539964	-58066.972625505456	-287.3498098941863	-22562.07015035037	-35504.90247515508	6.311875514910035	79.60324710532073	67.79220607128954	11.811041034031206	6	55	148	125	0	3.9951836785375745	0.199177623651926	0.04952494505450786	3.314174516512491	4.675479362530171	0.05186154445255114	8.063314975809773	0.05452404940348599	0.0012184930527410084	0.7500562747417252	9.190270439050662E-4	9.516779001610016E-7	0.8573506706240075	0.21432432747132887	0.18806309450220068	0.15239963039314314	0.44521294763332914	0.28410175287081096	0.21257849245674845	0.22655032224071697	0.2767694324317229
7180000	-58320.06250411834	-58039.21022297803	-280.8522811403083	-22565.738539832364	-35473.47168314567	5.091827210575238	76.59775617971894	65.91820680495941	10.679549374759505	0	51	150	123	0	3.9333330787848584	0.23353468235159444	0.010077424067423395	4.6732639183995	4.774278982035445	0.04088968155889775	8.091633433814428	0.006984810034943609	0.0011166680203262111	0.7347678982941535	9.235251955349534E-4	7.395954371508537E-7	0.7838710877749746	0.20433346916498177	0.18908133482412956	0.1537656887084993	0.45281950730239123	0.28410175287081096	0.20916016439741014	0.22450124359018264	0.2822368391415956
7200000	-58303.52758025782	-58031.931328406325	-271.5962518514924	-22534.307794954882	-35497.62353345144	5.242660860942437	74.99202713994595	64.22397128761959	10.768055852326288	3	52	148	125	0	3.676987858229991	0.2185872650257284	0.026059057773170108	5.390105658947505	5.11650997437473	0.04453949154400744	8.130704738040562	0.027802742591576116	0.0010946488130838688	0.6433399728061155	9.47220633350366E-4	6.180339548476785E-7	0.6993321462554721	0.20267212254825318	0.18747180692438162	0.15145536786010197	0.45840070266726507	0.28441201791417775	0.2109569183768075	0.22968771384636807	0.27494334986264596
7220000	-58292.88274315632	-58007.62709040673	-285.2556527495921	-22557.630717388805	-35449.99637301792	5.549162924883595	75.36344646165433	63.877914978871054	11.485531482783253	3	56	152	121	0	3.630171053201871	0.2057513527451017	0.04213252065995858	4.398617787162526	4.3080886080202045	0.07046376642601343	8.994341216862786	0.031144047131234358	0.0011943152832399873	0.8535279096067585	9.65950351729183E-4	1.3232823944841594E-6	1.0013080731761967	0.20174702913186346	0.18747180692438162	0.15255483856239546	0.45822632538136127	0.2818416612592969	0.20555632271704524	0.22650921404103613	0.286092801982621
7240000	-58305.40107541047	-58029.91980215706	-275.4812732534053	-22563.44025424748	-35466.47954790958	5.092856133583916	73.3164697310104	63.14542965658954	10.171040074420826	5	57	151	122	0	3.8525337858666004	0.22051840088387117	0.06406495570585932	6.8036041031523435	5.10959301391148	0.030230151110428982	8.086320096206293	0.015222595028673116	0.0013139538202998678	0.8942448129325813	9.652753645045438E-4	1.8461159032026026E-6	1.1019428093682382	0.20365142424693683	0.18665476611040638	0.15101505592494227	0.4586787537177163	0.2904133481299385	0.20943994554610454	0.22650921404103613	0.27363749228292006
7260000	-58279.436029411394	-58015.20289198434	-264.2331374270491	-22552.2315574677	-35462.97133451664	5.070761190415996	76.28239672153066	65.98143026859947	10.300966452931156	1	53	151	122	0	4.104997035114222	0.16725495226331885	0.0315301620798841	5.178612532885835	4.958201905106243	0.041537475777943575	8.400444949819788	0.03606941472839207	0.0011868889661888983	0.8771229226105325	9.065782012700858E-4	1.092772732884825E-6	0.977320456949441	0.20592105357238447	0.18176023592208984	0.15843343915805097	0.4538852713474765	0.2879803307219776	0.20990510430941037	0.22531676042588347	0.27679780454272784
7280000	-58282.95384787368	-58020.00847453654	-262.94537333714374	-22562.208082263947	-35457.80039227259	5.717267482865885	77.641504023872	67.33371373835327	10.307790285518726	1	57	155	118	0	3.9775390876081835	0.17397703198343326	0.10205410724049462	5.707267708263126	5.23299523792701	0.05745349594504401	7.674270918134512	0.03168981467724398	0.0011973621393321903	0.7876706104280066	8.94876824524492E-4	1.0516055630980843E-6	0.9005892334856095	0.20592105357238447	0.18490666574232317	0.15768792219069508	0.45148435849459906	0.2817165440682349	0.21405713788228112	0.2255193233407235	0.2787069947087598
7300000	-58332.077290274974	-58043.320211768034	-288.75707850694005	-22580.78769985988	-35462.53251190815	6.602364488525609	84.5822520477879	74.52375711090036	10.058494936887557	1	58	156	117	0	3.9508059705131284	0.18897880985870774	0.007585611855308915	5.764121597826013	4.889790787127369	0.02734029121727934	6.937070941581296	0.026889188936836263	0.0012541407318682214	0.9582637235923822	8.389750454205746E-4	2.002263506945157E-6	1.2405803523109078	0.20748006477817563	0.18476442275976718	0.1519556508852809	0.4557998615767781	0.28541951276277466	0.20622851908378229	0.23365688317539382	0.27469508497804856
7320000	-58338.24997884105	-58021.644248374665	-316.60573046638757	-22585.217517167268	-35436.4267312074	6.045820523080757	82.91255801107346	70.20664427413789	12.70591373693566	2	54	151	122	0	4.333388238124164	0.23723929074334868	0.04354650886610561	3.757251874278947	5.166683420878476	0.01645129344372211	7.9684665332622755	0.0741120004768083	0.0010654821722030888	0.8328847013384459	8.444995073995427E-4	1.1249941155678466E-6	1.0140654199959753	0.20617698467748244	0.1858717626124963	0.15245201246749615	0.45549924024252686	0.2887810778212121	0.20621160297858118	0.22618090196571783	0.27882641723448826
7340000	-58343.41487829299	-58026.89314532005	-316.5217329729387	-22584.049938812965	-35442.84320650708	5.121974082630282	79.1586318730137	67.83476750668802	11.323864366325711	5	61	155	118	0	3.7425049286575343	0.27990225844051075	0.0767823370826943	6.146068930716372	4.746025341381167	0.00896696059333801	9.631081876212356	0.011101634704596807	0.0011174493397032301	0.8278711282004533	9.033235030026883E-4	1.4615893322427139E-6	1.0799687455398639	0.20617698467748244	0.1858717626124963	0.1561163562224302	0.45183489648759284	0.27719813491286427	0.21430359284897152	0.2310885967399952	0.27740967549816836
7360000	-58359.67311007687	-58044.29982953722	-315.3732805396413	-22567.225948687	-35477.07388085022	5.168995970568946	80.54085974667547	67.91133818450226	12.629521562173213	3	56	152	121	0	3.8808216735447676	0.2739848553690636	0.05432624865201185	4.224243869894809	5.688903291126654	0.04908818488838233	7.820740567963792	0.043847080825179414	0.0010505477411220695	0.7317812453913332	8.710302409771028E-4	9.873234960217062E-7	0.9399494568738468	0.20617698467748244	0.18113859956801218	0.15095074280726242	0.46173367294724477	0.28698195432742934	0.20605069025431552	0.22785063279024093	0.2791167226280136
7380000	-58344.34225482984	-58028.32959768749	-316.01265714234995	-22565.542181313234	-35462.78741637425	5.777778380992092	81.20534373079231	68.52184005463803	12.683503676154327	2	55	152	121	0	4.400199524744244	0.27514401861413557	0.06812411595780389	3.5040731128423226	5.07620124008691	0.019532321374670834	7.048894088417869	0.021230859928978323	0.0010885254224700521	0.7982479535989789	8.917941384827847E-4	1.0275547731533052E-6	0.9730658595147585	0.19769691156170005	0.1848776489105504	0.15095074280726242	0.4664746967204889	0.28533908938374675	0.2040582575311302	0.23142791378828176	0.2791747392968407
7400000	-58345.53910959137	-58044.63050607283	-300.90860351854576	-22564.882515828045	-35479.74799024478	6.025391437607697	81.43360996871019	70.42294972068329	11.010660248026888	0	55	154	119	0	4.280070790562446	0.21554095373841306	0.009511469595048373	6.05155798157831	4.951181789795686	0.025389675513059595	7.4350387645103835	0.0167941137377912	0.0010346766394938557	0.7855050083836682	8.523137915245688E-4	7.785486399918641E-7	0.9073911457270991	0.19769691156170005	0.18640081579798073	0.15608511175470519	0.4598171608856158	0.28156520841609045	0.21175892759240936	0.22689338584376229	0.2797824781477373
7420000	-58358.86325041051	-58050.16412854893	-308.69912186158075	-22594.15314624156	-35456.01098230737	5.824587316412037	80.60487941181954	69.65445629976308	10.950423112056425	7	63	155	118	0	4.628088490903988	0.17077086723704585	0.14358770328797008	4.908315854417403	5.02683277104406	0.03462521050069962	7.868502515888316	0.003877817206051804	9.714071637576247E-4	0.688422953010271	8.573037834578788E-4	5.627266812581288E-7	0.7793596226676329	0.20773182689272046	0.18578576885567727	0.15608511175470519	0.45039729249689886	0.28787522386495784	0.2086540174126922	0.22689338584376229	0.2765773728785871
7440000	-58304.44441343619	-58021.12955794444	-283.3148554917483	-22578.98173352529	-35442.14782441915	5.656468458888631	80.24037158992336	69.35917647112215	10.881195118801234	0	59	158	115	0	4.029604511292475	0.1695069084449351	0.004090490827981681	5.31583909336081	4.2534861833969355	0.03281524076003097	8.974437143306293	0.030423306985706007	9.567599053401314E-4	0.7173799394481707	8.748803520213826E-4	7.184922000073658E-7	0.8514280443125571	0.21080177009634085	0.1900281582496711	0.15476921534135393	0.44440085631263593	0.28021629179477214	0.21188253891812797	0.22824999120922337	0.27965117807787593
7460000	-58343.17722818252	-58037.27128234551	-305.90594583700755	-22582.50029204095	-35454.77099030456	5.36376929986348	80.66913087799816	69.27689023597016	11.392240642028005	0	56	155	118	0	3.994185131550898	0.24510315617063982	0.001498142117688235	4.062957278039319	4.794309531005083	0.04676198074314949	9.153271031190634	0.06967776892876551	0.001016438913603824	0.7593089050687747	8.490578432609996E-4	7.964143736593231E-7	0.9136222061511092	0.1982854283287272	0.1773646436788209	0.16400857466137939	0.4603413533310743	0.28526885354649745	0.20283990675105273	0.23659671117431086	0.2752945285281384
7480000	-58358.28303932267	-58027.90296595893	-330.38007336373715	-22563.349056181567	-35464.553909777365	5.543701973854737	82.88687457184173	70.48019969013686	12.406674881704843	0	61	160	113	0	4.372514954582074	0.25933338186588634	7.103314290893703E-4	4.85578042039644	4.750241782288691	0.0473314399445638	8.850846454176617	0.07091484444958561	0.0010062414301674856	0.8411227562130816	8.329266003295958E-4	1.0274216118395308E-6	0.9970739613073699	0.19945637187264295	0.18125597062178075	0.1635367492314841	0.455750908274094	0.2859903097206993	0.20571602105026615	0.23148227615315076	0.27681139307588326
7500000	-58323.01930349861	-58016.4880368435	-306.53126665510916	-22571.57361661344	-35444.91442023005	5.734061868342452	81.22127746651142	70.44016099761484	10.781116468896553	0	59	158	115	0	4.141487220598619	0.25938234416223027	0.0022970303084233422	5.593958197463588	4.741575409931197	0.017882070186441237	9.171424902542968	0.012550777691212852	0.0011048435439726643	0.8757843286273077	8.68398471834462E-4	1.3562057700496577E-6	1.0830614343864626	0.20776442909652823	0.18567750235568103	0.15172560035619095	0.45483246819160156	0.28769506649008186	0.20533348378429672	0.22605909383169132	0.2809123558939295
7520000	-58356.357527298744	-58027.74455994315	-328.6129673555887	-22576.717963491996	-35451.02659645116	5.638120100872269	82.73907201442483	70.0536675098546	12.685404504570228	3	59	155	118	0	4.6081996234955955	0.2462027494007511	0.028967787582382824	4.5466002912527275	5.61128659227023	0.03794779093013096	9.04644062627308	0.044161284838819384	0.0010583704931035121	0.9145305465326442	8.567449307775295E-4	1.1782533473291696E-6	1.0709220924505694	0.19769719280566236	0.18567750235568103	0.16179283664705682	0.45483246819160156	0.28769506649008186	0.20555161326208182	0.22605909383169132	0.2806942264161444
7540000	-58348.25418512855	-58033.79515131404	-314.4590338145051	-22571.91731112261	-35461.87784019144	5.861707625543324	83.9011666633726	72.77719318016759	11.123973483205017	0	59	158	115	0	3.913081263633099	0.2690684436355744	0.006979552822172095	4.562651185451102	5.367768781454352	0.007531645747503755	6.563650701209414	0.04126212228669332	9.636962788298553E-4	0.7747564288286326	8.168793172300287E-4	6.196307409629086E-7	0.8522436312390103	0.19769719280566236	0.18153201540604894	0.15531193087635184	0.46545886091193867	0.2804116805391644	0.20219228820395785	0.23421088760741685	0.28318514364946035
7560000	-58378.391752583084	-58046.9975093818	-331.39424320128165	-22577.168892873466	-35469.828616508334	5.578950726246698	83.92556889740827	71.40713845919319	12.518430438215121	0	60	159	114	0	4.367475636164002	0.2684019057699422	0.006417290488561346	3.9680702373550676	4.635609942483519	0.01532744844431084	7.165695690647991	0.020316123276009353	0.001011277108309079	0.7838418139159811	8.483884481336353E-4	7.855918565861616E-7	0.9059971751617707	0.1971654340042496	0.18153201540604894	0.16220483621306026	0.45909771437664304	0.27951426176362903	0.21007382171879213	0.2304063190574313	0.28000559746014697
7580000	-58364.4759661697	-58020.31051671783	-344.16544945187115	-22573.036555511993	-35447.273961205836	5.997417394784224	83.91863081216803	72.14428816454657	11.774342647621523	2	61	158	115	0	4.82332289312577	0.25431942573804694	0.04981633538102041	5.337736974148117	4.29932055025952	0.03518114091146307	8.631786655493158	0.05961884766844734	9.661201650013843E-4	0.7795506296863841	8.336719634399639E-4	6.892548344151863E-7	0.867875136972328	0.2052019694373653	0.17809337350380547	0.1496619971963139	0.46704265986251714	0.2852194491563067	0.20884801392445831	0.22730866287183793	0.2786238740473965
7600000	-58348.78226391113	-58037.5125197969	-311.2697441142325	-22577.477646179323	-35460.03487361758	6.3820178173076485	82.96777322869337	72.4432179364198	10.52455529227362	0	62	161	112	0	4.301616554254595	0.2049388365006782	0.00259783024836922	4.907025306805852	4.69338506064391	0.01871019249055509	8.663913274612325	0.03650429279387143	0.0011057449405399962	0.8945677552475853	8.544095477610434E-4	1.4537836448667908E-6	1.1291236152207702	0.2052019694373653	0.182282823152798	0.15726991109976018	0.4552452963100783	0.2852194491563067	0.20884801392445831	0.22730866287183793	0.2786238740473965
7620000	-58300.2217151671	-57991.93499648675	-308.2867186803504	-22540.62690674833	-35451.30808973842	5.596676108616646	79.97100722792828	68.48600749547937	11.484999732448868	0	60	159	114	0	3.8082589180260715	0.26546477583317696	0.0039995788124263685	5.098072488593399	4.975556990861027	0.014574546596874377	7.5646844467998	0.04246876748880691	0.001196684208379962	0.8742580282117136	8.965457886980447E-4	1.91256809249665E-6	1.196182503797467	0.2033852066277194	0.1821742759472696	0.16493196941781305	0.44950854800719975	0.28754176812885796	0.20243204777688567	0.22711328432386557	0.2829128997703903
7640000	-58315.65198916182	-58016.25125311558	-299.40073604624246	-22545.310818568938	-35470.94043454665	5.82950735017865	80.4246547837672	69.07396367703032	11.350691106736871	2	57	154	119	0	3.863213212596145	0.22912271728119216	0.03050567671975883	4.811861465152562	4.507069726860492	0.04270978487907524	8.254088162136696	0.04246876748880691	0.0012406708235166149	0.9752422085545321	8.841448287632073E-4	2.527883183715937E-6	1.2958988864993999	0.1991289584604639	0.17830008270907582	0.16313372395595588	0.45943723487450616	0.2801354202199469	0.2042652809830874	0.23268639902657487	0.2829128997703903
7660000	-58309.88588044053	-58012.2575470579	-297.62833338262834	-22552.397669015776	-35459.85987804212	6.013582510965295	80.58023513531018	69.6629239311228	10.917311204187385	6	61	154	119	0	4.032793021331703	0.22531775305691087	0.06779257628345017	5.94454676357839	4.170032960022829	0.04145751643964166	7.28373241710188	0.042414231348840266	0.0010529038080306565	0.8300353996793719	8.851139839731883E-4	1.174459907596814E-6	0.9810155732599066	0.1991289584604639	0.17542473649387766	0.16203907378976526	0.46340723125589495	0.2800713517076359	0.21396910955959514	0.22725242105203558	0.27870711768073286
7680000	-58325.610523059695	-58014.799526959876	-310.8109960998171	-22554.27893639181	-35460.52059056806	6.000220082376186	79.2001509576139	67.90305119685806	11.297099760755858	1	57	155	118	0	3.786379541234679	0.2530426389401318	0.043985851884864285	4.187154606328939	4.597611372843012	0.028754982130856283	8.087115108126698	0.022586219367997266	0.0010953878740592089	0.8951412799835511	8.929034290806372E-4	1.2939174586559226E-6	1.0509111193321607	0.21249636492459323	0.18399251411715437	0.14965169863962302	0.45385942231863113	0.2823129822163667	0.20118091052303866	0.23177681107780787	0.2847292961827863
7700000	-58358.38958144359	-58027.14571082304	-331.24387062055007	-22569.03651023094	-35458.109200592095	6.0711755503239075	79.5137065322499	66.71877791609587	12.79492861615408	4	60	155	118	0	3.7050159195435426	0.30524465885290836	0.05459153058751497	4.6197140791718	5.061957052422796	0.022325077203137585	8.192169958946765	0.054620928679701926	0.0011300681036819538	0.8993688509528799	8.836412029934017E-4	1.1681168177739745E-6	1.0305916471859462	0.20072726541692074	0.18221489849853678	0.15518258221956735	0.4618752538649769	0.2823129822163667	0.20226393951726754	0.2328870368121135	0.28253604145425176
7720000	-58339.27113667748	-58039.75378695791	-299.5173497195752	-22582.60448256251	-35457.149304395396	5.60682339228535	75.61253508574079	63.38799647864698	12.224538607093756	4	58	153	120	0	3.474844218026451	0.24427999001690498	0.04883040167376758	3.580591641868094	5.061957052422796	0.011702549489684274	8.679898184577482	0.006249613999017412	0.0010934607236195541	0.8211149782074477	9.227239269240158E-4	1.0130384463454103E-6	0.9418832891145642	0.20072726541692074	0.1815980993246377	0.15518258221956735	0.462492053038876	0.2823129822163667	0.20983651120510077	0.23370836459765168	0.2741421419808803
7740000	-58304.52168026838	-58007.35708171093	-297.1645985574497	-22553.883159655034	-35453.47392205589	5.578648013677096	77.04227245903499	66.55594432043739	10.486328138597639	2	60	157	116	0	3.7453272932423705	0.252098129595337	0.021527526612748957	5.351868790102972	4.209860314409784	0.038468207066435604	8.651657317184913	0.006211356208712312	0.0010512599479895362	0.8185521373098742	9.256490211531583E-4	8.375435180505082E-7	0.8748637670436641	0.19812453384808024	0.18333556868665205	0.15518258221956735	0.4633573152457022	0.2881013901574974	0.20806254201438992	0.22969392584723175	0.2741421419808803
7760000	-58324.379850015364	-58035.90074900532	-288.47910101004885	-22576.48020385976	-35459.420545145564	5.6784619011352335	77.03682190409063	65.81104882620897	11.225773077881694	7	63	155	118	0	3.6996692838318768	0.22799537600776293	0.13212455672762988	5.429586631477079	5.2791387851635525	0.03452688815265621	8.415833372103105	0.08640143434568642	0.0010404913665712006	0.8380258424465743	8.965134867415566E-4	1.1289467683473442E-6	1.0110007311833733	0.2039947834849445	0.18333556868665205	0.15518258221956735	0.45748706560883795	0.28774909617922806	0.20806254201438992	0.23004621982550108	0.2741421419808803
7780000	-58303.787125630646	-58008.83152177834	-294.9556038523043	-22535.529589971364	-35473.30193180697	5.748481369304523	77.82840856853582	66.82840423682437	11.000004331711471	0	57	156	117	0	3.790966390780286	0.260439553719706	0.0030046289284328693	6.023149271261731	5.1516513724423945	0.016021533863895734	8.415833372103105	0.03471700443535728	0.0010307057497247047	0.7095072893373655	9.135038223784046E-4	7.187867157462188E-7	0.7968138917367203	0.2039947834849445	0.18539238836921831	0.15405803756536712	0.4565547905804719	0.2835590995618749	0.20742805119807683	0.2294479471446226	0.27956490209542506
7800000	-58298.32466026936	-58017.71345657781	-280.6112036915531	-22562.081853923173	-35455.631602654634	5.870976018294009	77.49982132540296	67.76855419278301	9.73126713261997	0	59	158	115	0	4.122831486139942	0.22822399224600398	0.008991210078031471	6.501193193608557	4.505387861346016	0.03930329723382067	8.400114495583868	0.03712243212722349	0.001095834061947505	0.7841858674244992	9.191761940402525E-4	9.952708414961036E-7	0.9118468729962456	0.2039947834849445	0.18539238836921831	0.14653002336809856	0.46408280477774044	0.2879244793271126	0.20742805119807683	0.22688872912189434	0.2777587403529156
7820000	-58302.20529978518	-58035.24965795565	-266.9556418295302	-22543.693195581654	-35491.55646237399	5.563327411901721	75.96299847136288	66.17997219554708	9.78302627581584	5	59	153	120	0	3.571233852301907	0.18309597930689636	0.13588768182951097	5.41915247608621	5.208424422116975	0.060620142067955234	8.432831187306547	0.061681425505766184	0.0011847800420441553	0.7975982627041818	9.405818843540659E-4	1.5661556470377314E-6	1.046823997914375	0.20815705939501378	0.18735301285654765	0.147423301493432	0.4570666262550084	0.2879244793271126	0.20742805119807683	0.22982351305496784	0.2748239564198421
7840000	-58296.4054512616	-58030.441127434664	-265.96432382693274	-22565.678242236154	-35464.762885198514	5.471448454006936	75.98470969897687	65.61039774117756	10.374311957799254	1	56	154	119	0	3.808358522072026	0.22182831507374876	0.029083414844076366	4.869874566167996	4.889613564342217	0.037575719371261876	7.663328545931501	0.016938913206809958	0.0011395858556815163	0.7384581053593201	9.428926891829905E-4	1.1105649563963328E-6	0.918370723976814	0.19920316867076596	0.18886486444863532	0.15544254151574283	0.45648942536485765	0.2879244793271126	0.20605466279368506	0.23119690145935962	0.2748239564198421
7860000	-58273.8534491728	-58012.017353158226	-261.8360960145754	-22552.445184351065	-35459.57216880716	5.489385785572867	75.37650534551065	65.1855853365437	10.190920008966879	1	56	154	119	0	3.3825223354832725	0.19105595620951576	0.017640456239913716	4.9692514615331085	5.187578147960922	0.018460397319310096	7.314883938077815	0.04184013303880891	0.0012044556998632742	0.8539574364698898	9.214023881119173E-4	1.4818290607508713E-6	1.033318463653944	0.19768247151516252	0.18091637503718005	0.1519771522940633	0.46942400115359595	0.2840067058838395	0.20806889922693803	0.22966520022377845	0.27825919466544335
7880000	-58308.39448745438	-58028.566853971024	-279.8276334833602	-22560.47963666977	-35468.087217301254	6.761253890688947	77.14963882407174	65.77998308501657	11.369655739055176	5	61	155	118	0	3.2326511738174646	0.214596414515264	0.12048648670676108	3.990360453972255	4.854504647335669	0.04385344429142309	7.353806625965497	0.04732231719166236	0.0011768513669382942	0.8788904307222227	9.263622550306631E-4	1.4467999935007965E-6	1.013911949248175	0.20360474595790104	0.18109784059538053	0.15597572369075044	0.45932168975596976	0.28453543124792635	0.20806889922693803	0.22966520022377845	0.27773046930135653
7900000	-58299.671588196215	-58019.80032079249	-279.8712674037214	-22551.215849471257	-35468.584471321235	5.843640677662829	76.25260190272265	64.90981522331833	11.34278667940432	1	56	154	119	0	3.9786834347777145	0.22997356195874635	0.002997602306054448	5.024378851578392	4.420042361069984	0.040951502746713137	7.238738490598159	0.002990957989643799	0.0010968775180066838	0.770950258903212	9.741839748098549E-4	1.022432095139726E-6	0.8816274052518719	0.19932253474502085	0.18563903219715072	0.15185758909326666	0.46318084396456355	0.2865006828041996	0.20610364767066477	0.22966520022377845	0.27773046930135653
7920000	-58319.77196792058	-58044.534021867206	-275.2379460533731	-22586.908356389195	-35457.625665478015	6.046332719833055	77.20927658534411	66.47218182756839	10.737094757775724	1	57	155	118	0	3.6476843399543712	0.19896377229745604	0.057518613327951634	4.332955657380252	4.109048879398722	0.0023348555885871806	8.31688790356455	0.01311039805136974	0.0010403055774948326	0.8224595334818087	8.935458286729046E-4	1.2530114038289307E-6	1.023083231683737	0.20080737925122547	0.18125566868865278	0.15250023544909092	0.46543671661103264	0.2830514318624565	0.20458443061636858	0.23463366821981774	0.27773046930135653
7940000	-58280.46937812772	-58025.253637627364	-255.21574050035628	-22535.6935946274	-35489.56004299997	5.806822596983163	77.26230676855826	67.90659113610327	9.355715632454991	0	59	158	115	0	3.906848273890732	0.19775688525481613	0.00203728162434938	6.51546676628468	4.996023956777416	0.04432688914009404	8.185241490245163	0.018412157224258662	0.0011849994242382534	0.826163068746548	9.545799643461959E-4	1.2057539289216677E-6	0.9559719930006242	0.206055813119805	0.18721449939722332	0.1548689727621348	0.4518607147208387	0.2830514318624565	0.2062539855494506	0.2286562323047104	0.28203835028338187
7960000	-58296.27280466156	-58017.11382026774	-279.15898439381647	-22541.8712074974	-35475.24261277034	6.191935840820495	76.6384723801809	66.07816421203428	10.56030816814665	3	62	158	115	0	3.0084878505243853	0.23429740485179198	0.06943233455262014	5.094846555229503	5.783562774039365	0.047581481421283184	7.476585447174835	0.005374460130092221	0.0012275842566329472	0.8402779223086898	9.602654621745599E-4	1.3060330359885825E-6	0.9889505825528084	0.19940081347265773	0.1855250307518969	0.15335197943935075	0.4617221763360964	0.2791789529847394	0.210279193981571	0.232292105236571	0.27824974779711803
7980000	-58291.27370907671	-58028.62429051511	-262.6494185616028	-22556.222769659995	-35472.40152085511	6.57219813163066	79.04653575131239	69.43259995247192	9.613935798840455	0	62	161	112	0	3.8488339184530167	0.19620218246374646	0.02189817466167502	6.723048144082888	5.738748320409401	0.0426916536495511	8.664207516816104	0.04458054045673039	0.0011650101118511065	0.8246225160644648	9.163036959615203E-4	1.112006358031824E-6	0.9249422576069144	0.20172785499881066	0.18608867664873963	0.15335197943935075	0.45883148891310077	0.2840801790578648	0.210279193981571	0.22874081828880283	0.2768998086717608
8000000	-58276.08082148916	-58012.34666058124	-263.73416090791295	-22555.79006646712	-35456.556594114125	6.074919768342594	77.65946104989732	67.6777187417793	9.98174230811805	0	62	161	112	0	3.80863005355945	0.20879615615761457	0.007361852612748166	5.376334822610493	5.248228978231052	0.02048665106487393	7.762740285514684	0.07873912227194461	0.0011448244156652013	0.8662598220009713	9.348139249397829E-4	1.414279447862059E-6	0.9902858329268699	0.20172785499881066	0.18608867664873963	0.15500601504946157	0.45717745330299	0.282071811751346	0.21228756128808984	0.22874081828880283	0.2768998086717608
8020000	-58283.54977971133	-58007.57098757883	-275.97879213249826	-22555.69602798105	-35451.87495959778	6.128560324431306	76.5954208661269	65.52610242625464	11.069318439872266	1	57	155	118	0	3.276022067108987	0.21205390989805287	0.03292592449399078	5.345465703237076	4.628315579048154	0.06744328824312887	7.161807490235767	0.0464610193162933	0.001236161761029147	0.9433084843082868	9.432149626591268E-4	1.956683132836584E-6	1.1235489509153744	0.20172785499881066	0.1865079575510717	0.15151899352574433	0.46024519392437513	0.27894189992502544	0.20693079248487847	0.23429733808254918	0.2798299695075464
8040000	-58303.49831754633	-58039.611593479814	-263.8867240665134	-22569.2433102124	-35470.36828326742	5.611418535258095	75.0610232752266	63.71579753221072	11.345225743015888	1	56	154	119	0	3.452625211299145	0.20908798180319443	0.011150477301743119	3.8966599900161545	5.0599214071212515	0.026956127426804564	8.78042374299557	0.058504358132184256	0.0011972471973934824	0.8459569763895739	9.754062144354538E-4	1.3076074102183187E-6	0.9632549018328157	0.20455815646584394	0.177178103920177	0.15151899352574433	0.4667447460882366	0.2950820282376507	0.20072245279444248	0.22772602246240103	0.2764694965055053
8060000	-58279.90258412898	-58015.69874657593	-264.20383755304493	-22562.83684623987	-35452.86190033606	6.498660284750921	77.37560740267654	67.28554599753335	10.090061405143121	1	56	154	119	0	3.811122495273977	0.22727505024276679	0.053146532859893215	4.620101795562714	3.9028602030307824	0.026956127426804564	8.515491209675346	0.014261395115752178	0.0012096535744176018	0.929309610798458	9.127561975536457E-4	1.708413333866439E-6	1.1010407744034827	0.20011814329134273	0.18834537146601882	0.15455082379197646	0.4569856614506638	0.2865529654749428	0.2075063338020821	0.2303712281156887	0.27556947260728587
8080000	-58324.34492276511	-58045.16289440131	-279.182028363804	-22554.262040389982	-35490.90085401132	9.006896258914283	82.92221415493812	71.36127403051478	11.560940124423329	4	55	150	123	0	3.622552848935908	0.22263618154735076	0.04875959529991864	4.925794039074009	5.000795132150133	0.05741931151780408	7.455174500620851	0.0487418247554724	0.0012067800883484175	0.9177419470606675	8.599698439803264E-4	1.5189868321102639E-6	1.0328119105317908	0.20371375509810413	0.1852758408362116	0.15332105157580758	0.4576893524898785	0.2827225469565373	0.2074967413543135	0.2269861967755807	0.2827945149135679
8100000	-58290.31113634814	-58033.0167569206	-257.29437942753447	-22549.311206824095	-35483.70555009651	6.469016885791181	76.43805026507862	66.51464848176408	9.923401783314512	4	58	153	120	0	4.158091489480114	0.20746244602195993	0.035247155405740895	6.706014752189113	4.503671977402775	0.04651853855253456	7.654021117137303	0.03902133121341021	0.001248515949692324	0.9058527401721408	9.358355119034364E-4	1.983429392857664E-6	1.1264994614890844	0.20198424397737375	0.1819264695983568	0.15489104701598766	0.46119823940828364	0.2823839076429392	0.20355648669881898	0.22814601314448527	0.2859135925137559
8120000	-58311.01223856955	-58036.529920811125	-274.48231775842424	-22584.344227060166	-35452.18569375096	5.690675287387666	74.82932760788535	63.12255566843272	11.706771939452615	4	58	153	120	0	3.068900856140899	0.20097382925181514	0.027787845111028515	4.787485183704477	5.638111201218901	0.014006153447157575	8.161693546835222	0.027509583840800794	0.0011331888340496814	0.8134101474379796	9.238359612946035E-4	1.5569437371335483E-6	1.0850472803766211	0.20198424397737375	0.18422870396014138	0.15489104701598766	0.458896005046499	0.2827285590903297	0.20779391996466556	0.22825905297212012	0.28121846797288397
8140000	-58283.764950109005	-58018.863958158196	-264.90099195080927	-22580.97761265642	-35437.88634550178	6.452152686632281	75.36526209279978	64.20310949160543	11.162152601194395	4	58	153	120	0	3.4940666560853177	0.16613189854591692	0.049777762711386744	3.4195282787269106	4.834010961313801	0.006807521741873566	7.858791265794553	0.01940998060104955	0.001216284725777776	0.8156818058063838	9.14882242591542E-4	1.3307082142375245E-6	0.9849498727637309	0.19962880886489082	0.18153221697468924	0.1543389156201958	0.4645000585402259	0.2823539510915395	0.20543804806493826	0.2338350199758751	0.2783729808676465
8160000	-58330.176117283925	-58054.247805534775	-275.92831174915375	-22577.7664957008	-35476.48130983398	5.52376625497435	74.82539492874558	64.08234962943583	10.74304529930972	0	56	155	118	0	2.9294698929451974	0.2272111460960352	0.0042849557695850415	5.6239986525418635	4.741368293366413	0.04018432354757931	8.740074069353353	0.019132129759611316	0.0012065315416694576	0.7706545455657458	9.628101388366006E-4	1.1590993042023736E-6	0.9338498498548521	0.19636583242291145	0.18148073483794608	0.1514415755179787	0.47071185722116554	0.2808484912299792	0.2122047642416035	0.22706830379920986	0.2798784407292068
8180000	-58291.444229571425	-58034.746851277334	-256.69737829409166	-22573.013414359437	-35461.7334369179	6.439602894113837	75.5055175406124	65.76225561691129	9.743261923701112	2	57	154	119	0	3.446862901605898	0.19368979212691725	0.02152421295604717	5.78375953722377	4.818375238455973	0.006989830085949774	8.698710754385873	0.04253947447678231	0.0011354577233048265	0.8245657052942075	9.298340071309738E-4	1.1736702950678632E-6	0.9634765302448786	0.19636583242291145	0.18635889603278838	0.15029613284301466	0.4669791387012873	0.2808484912299792	0.20858073726373022	0.23017393223009133	0.28039683927619863
8200000	-58294.14635157087	-58058.70649695697	-235.43985461389798	-22607.150549944265	-35451.555947012705	5.523885595015097	72.39156178702287	63.30933452090479	9.08222726611805	0	56	155	118	0	3.5863293251934465	0.1840225825349194	0.01877002727166425	6.060124865125034	4.787767725257094	0.062213635742456426	8.539905145360402	0.039312109525851464	0.0011537273356611493	0.81693014892119	9.493400508628654E-4	1.2430929189243636E-6	0.9361549237124124	0.19677007480492448	0.18936403095747098	0.15029613284301466	0.4635697613945917	0.28945148908588153	0.20657639619299725	0.22396404974223136	0.2800080649788893
8220000	-58262.69448182296	-58018.068917257144	-244.6255645658155	-22563.076016998264	-35454.992900258876	5.931038705789687	73.64949364844142	63.65672889662143	9.992764751819976	0	56	155	118	0	3.3199353895326107	0.17275991495344561	0.02887677340388553	5.4108129015248165	4.6347626892305565	0.010726060031340882	7.424604622605257	0.025086086037883083	0.0011887084348446467	0.8362377126149034	9.601447862756731E-4	1.3257716210997326E-6	0.9610654014888942	0.2032070777355433	0.18419902716757064	0.15029613284301466	0.46229776225387326	0.2849067427669785	0.20657639619299725	0.22647801432046666	0.28203884671955703
8240000	-58272.767602887914	-58010.8340386398	-261.9335642481162	-22547.19427852104	-35463.63976011876	8.98213704827878	81.59130554805563	71.91498411056102	9.67632143749455	1	57	155	118	0	3.668445843249815	0.16900232156364914	0.04848939525725558	5.125046914426352	4.167538543257296	0.03937774495049497	7.34065599163657	0.025086086037883083	0.0012349844578476846	0.89864390749852	8.925197869673852E-4	1.7396067985267689E-6	1.069207914492133	0.2058058793664665	0.17930643036438218	0.15795762605604877	0.4569300642131044	0.2787254551799381	0.20615075022191548	0.23206808661006678	0.2830557079880791
8260000	-58299.57720195318	-58048.48442030934	-251.09278164384486	-22572.344222063253	-35476.14019824608	8.5310652489329	80.32338000487135	70.68550511414666	9.637874890724712	0	58	157	116	0	3.9779436566144826	0.1710553557801729	0.03951894969252472	5.107577208230559	5.0782609513201455	0.034872851297382046	7.844879747815634	0.03444194529042885	0.001226270775560767	0.8362964616515467	8.993747309482672E-4	1.7685177766365256E-6	1.068179174730885	0.2058058793664665	0.19160610953199705	0.15284798062609567	0.4497400304754426	0.2825538549007205	0.20615075022191548	0.22823968688928437	0.2830557079880791
8280000	-58291.89070312822	-58048.98443937987	-242.90626374834903	-22580.491470879228	-35468.49296850064	9.443143491462282	82.66545205379848	73.6210222226164	9.044429831182175	1	62	160	113	0	3.580883552337259	0.16005909940252502	0.013938922026232125	4.941592909268556	4.7487228072371295	0.0036775209699768927	7.28396982003343	0.07481994357374548	0.0010962917187062684	0.7927411334409622	8.236900625377792E-4	1.0516855368837445E-6	0.960507074145347	0.19876264836880075	0.1799402048612743	0.1610261218649102	0.4602710249050166	0.2825538549007205	0.20418688414097372	0.22920275982258143	0.28405650113572384
8300000	-58340.882420624635	-58075.846750405566	-265.0356702190723	-22604.421223233097	-35471.42552717247	6.458673042596397	75.78910777195902	65.51199564515312	10.277112126805934	2	61	158	115	0	3.4817267009315347	0.24726254268977257	0.03690819300528131	5.711830680310734	4.9084128960930045	0.01111080327033161	7.323284683285136	0.0167078495183777	0.0010994067652326741	0.6652799237553195	9.217911965625348E-4	6.83183778834996E-7	0.7413396302832763	0.19609707464110812	0.17917820105927373	0.1617735162542432	0.46295120804537676	0.287442428984951	0.20295159982618177	0.22664600389170333	0.28295996729716344
8320000	-58283.90247335152	-58024.71817322384	-259.1843001276787	-22567.969088235262	-35456.74908498857	6.889824959109596	75.71179036919847	64.97977112994991	10.732019239248574	0	58	157	116	0	3.239198852722971	0.21768055361822458	0.006331924928451452	5.029590921486898	5.053418897422308	0.03969504313441792	7.28076274142354	0.006270350576312785	0.0011326489690696017	0.8148918145172023	9.18074147203588E-4	1.3331947808931729E-6	1.0062831581235365	0.19576712234437582	0.17899565756606176	0.16751822246628084	0.4577189976232834	0.28691944031220107	0.20660546880160266	0.22664600389170333	0.27982908699449244
8340000	-58292.85191157196	-58038.09485806759	-254.75705350437025	-22559.316132994703	-35478.77872507289	5.070287400480342	71.95985585559389	61.545807036228815	10.414048819365027	0	57	156	117	0	3.660956412306379	0.17415629033861407	0.005044606667303372	6.0831161592363765	4.47851581742993	0.018707355470033025	7.949937604478373	0.024392939147692496	0.0012062579913985874	0.8664124688243414	0.001010835322793072	1.896177162770895E-6	1.0991124343868746	0.206990193263225	0.18114894062233425	0.1530205742862279	0.45884029182821473	0.28691944031220107	0.20501178387095986	0.22778578747881714	0.28028298833802145
8360000	-58294.0944421403	-58034.54804589943	-259.5463962408668	-22574.572035454214	-35459.976010445214	4.876110250754646	71.64867848768608	62.14685999773261	9.501818489953525	1	57	155	118	0	3.67530846007609	0.2179411472961746	0.02459214957240337	5.4663383084012835	4.709473853447082	0.031117291273359608	7.686196911885862	0.04187543769263671	0.001212829422987321	0.8343141472863214	9.715661309177206E-4	1.8005146885307414E-6	1.1144821135780916	0.206990193263225	0.1842544064673744	0.14991510844118774	0.45884029182821473	0.28488033143709596	0.20573997861847085	0.22889012118666294	0.2804895687577698
8380000	-58253.60730833717	-57990.72767929627	-262.87962904089204	-22525.841739470467	-35464.88593982581	4.885923752436172	71.41160915092162	60.58004210493763	10.831567045983952	2	59	156	117	0	3.084315356246564	0.21390234160763072	0.030069553183591603	5.320103163015778	4.819977301526536	0.0023149012311911663	7.621380110675275	0.01760432009960906	0.0012385128634032675	0.7861292103474465	0.0010404669143656252	1.2474395146534665E-6	0.9333354365661721	0.20121279910354087	0.18768508498460454	0.15488014477204695	0.4562219711398095	0.28488033143709596	0.21166440002982267	0.23086264454863384	0.27259262398444706
8400000	-58308.286280554414	-58048.84648063542	-259.4397999190005	-22571.450317311694	-35477.39616332372	5.313309449189214	72.55526480212355	63.15977871685456	9.395486085268942	1	61	159	114	0	3.1886558278263126	0.16441553201406267	0.034322216048723	6.456951287300516	4.738172728951703	0.023368189260853912	7.689680121335637	0.024930471117087565	0.0012674177546672346	0.8590129756336157	9.712563566962112E-4	1.8693010494876747E-6	1.1108580621218043	0.2068697012660073	0.18705508922580982	0.14985323836837525	0.4562219711398095	0.28233181274028546	0.2076686507117347	0.22793724851554847	0.2820622880324309
8420000	-58310.776749303506	-58055.76645552878	-255.01029377472682	-22597.286282635137	-35458.480172893636	4.816305452997928	71.9509001172033	62.481242628946546	9.469657488256724	1	60	158	115	0	3.3936432287034326	0.16594695229155557	0.054793988228681784	4.144865299362942	5.177815220126879	0.00589105769689156	8.282313035231839	0.0017024469228269132	0.0012254453742229663	0.7665997510549192	9.95781333264672E-4	1.3603897248344028E-6	0.9714877231315642	0.19904115410928983	0.18705508922580982	0.14724616636078514	0.4666575903041171	0.28399171615277086	0.20724038404898426	0.2267773442256999	0.2819905555725445
8440000	-58281.83348028215	-58024.23088101505	-257.60259926709904	-22558.282708266946	-35465.9481727481	4.84711997735118	72.11423971789847	62.25015741760033	9.864082300298147	0	58	157	116	0	3.6106159347247613	0.19757009752559737	0.013262955671770198	5.847073069077897	4.5143646376974145	0.01904217449366939	9.166299862500694	0.08037218481261271	0.00128390523875372	0.8206829001928988	9.996830230041675E-4	1.7902539628788394E-6	1.0530864623020066	0.203068586545908	0.1809952372010281	0.15276301126932107	0.4631731649837446	0.2856475148384933	0.20264951324297475	0.22971241634598694	0.2819905555725445
8460000	-58288.00422504319	-58029.050324032454	-258.9539010107355	-22547.34912276823	-35481.70120126422	4.94484889396281	73.30876027355379	62.82743035985929	10.481329913694507	0	56	155	118	0	3.6614046131103057	0.2046668502406501	0.0077229026161330944	4.660889806305776	4.897785574373462	0.046578817524923447	9.417059747778348	0.014318947645549512	0.001182777922089303	0.7825142748757334	9.890432511235254E-4	1.2199031710341553E-6	0.9483806375102801	0.20089127614421762	0.1872319943932005	0.15486135472275236	0.4570153747398313	0.2865983001785679	0.20719649518369	0.22961398925733428	0.2765912153804073
8480000	-58323.533930501435	-58038.54581633696	-284.9881141644728	-22551.078924759116	-35487.466891577846	5.238528518720561	75.89358104151113	65.09580727969612	10.797773761815023	3	55	151	122	0	3.9847517511831594	0.2354693455225846	0.054036738633894646	5.9621970453150235	5.644172401105809	0.00497879080053264	8.026881836651123	0.06167223051409073	0.0011673664378669762	0.8616059144787466	9.410827460576233E-4	1.3308268586000858E-6	1.0530065249354694	0.201230811360425	0.18616521282694334	0.15558860107280215	0.4570153747398313	0.28353696160658304	0.20695572399220322	0.23441819912998282	0.27508911527123037
8500000	-58340.29628455096	-58059.42997308237	-280.8663114685947	-22561.49527422485	-35497.93469885752	5.2444615950554265	76.62469425056781	65.82354956337132	10.801144687196473	3	57	153	120	0	3.50246587318342	0.19031527140270832	0.049869842348651716	4.492504947436538	5.515260046288787	0.02268952502255579	8.041373160450112	0.039929073492137854	0.0011140722515837404	0.7643370295335722	9.504944066486282E-4	8.794883092567479E-7	0.8522588460287062	0.20151705185040983	0.18293043944637266	0.15530236058281732	0.460250148120402	0.2869219426550838	0.21178506545605022	0.22524794057853137	0.2760450513103341
8520000	-58261.46518832074	-57996.73437764425	-264.7308106764868	-22544.109066743447	-35452.6253109008	4.879586672699216	74.87041177467763	64.84499238801698	10.025419386660639	0	59	158	115	0	3.45152703729701	0.18253062011858595	6.716429138108283E-4	5.1030911613667245	4.439659742783133	0.01354267097220034	8.443529728843401	0.06753721663932696	0.0011254267791088765	0.8265592453568391	9.308549861747897E-4	1.096483034249187E-6	0.9283022533872477	0.20835163084450287	0.18025667521667912	0.15530236058281732	0.4560893333560025	0.2869219426550838	0.2074486479469493	0.22524794057853137	0.280381468819435
8540000	-58298.06668089533	-58038.32026585037	-259.74641504495816	-22556.80110663154	-35481.51915921883	5.512149489684496	75.08754729650568	63.81907537183104	11.268471924674596	2	54	151	122	0	3.706137387967275	0.19788388076482952	0.032667809953340274	5.816582884270166	5.361802229480498	0.004933207542430944	9.41984211465086	0.0495644671890308	0.0011424216599960771	0.7689617112805385	9.521616684019662E-4	1.1052449896398595E-6	0.8951070611605725	0.2063949159736461	0.18513851875311854	0.1540496753801099	0.4544168898931273	0.2807960395378342	0.2074486479469493	0.23033734471041567	0.2814179678048003
8560000	-58322.651786033086	-58058.6106676382	-264.0411183948894	-22551.285546426436	-35507.32512121176	5.020937323343828	73.78310373539995	63.30835971964002	10.474744015759901	0	58	157	116	0	3.1622894484948434	0.2073697920607298	0.0019826133315365663	4.976714582964758	4.386945672573751	0.019124663507036888	8.646697807542662	0.05052875116791513	0.0011669217992612032	0.7556539984606264	0.0010054430483015138	1.104797942525209E-6	0.8850138074786681	0.20320538948751635	0.18200998037089205	0.16015240279291018	0.45463222734868325	0.2807960395378342	0.2074486479469493	0.23033734471041567	0.2814179678048003
8580000	-58272.57333318962	-58006.816594494936	-265.75673869468596	-22557.030712847765	-35449.78588164717	5.538557729912038	74.47643336130866	63.094966033160965	11.381467328147703	0	58	157	116	0	3.6590512394904584	0.2516161546447253	0.0011724847158603446	4.836419950494993	5.039834939432279	0.028869460189010245	7.228383367422205	0.024951961577795435	0.0011042720432592678	0.7689446516406188	9.219511018665589E-4	1.0968786534044862E-6	0.9453028470372206	0.20458876014736835	0.1881104548714444	0.14901912292972408	0.45828166205146503	0.2826202035176636	0.20891951023252378	0.22851318073058632	0.2799471055192258
8600000	-58288.19762840599	-58029.67446987184	-258.5231585341499	-22576.851228712436	-35452.82324115941	5.262941365185633	72.88761501877306	62.38486243533311	10.502752583439985	2	60	157	116	0	3.1569675556696772	0.21562074585522972	0.02490514495446588	5.567857406677817	4.8119605975259105	0.022016025399209296	8.169606458785546	0.005089493008502792	0.0012774587741620615	0.7549283111920189	9.8380118884863E-4	1.3965883045728944E-6	0.9631677407952176	0.20458876014736835	0.17800153862858753	0.15378069438590836	0.4636290068381376	0.2826202035176636	0.20891951023252378	0.22851318073058632	0.2799471055192258
8620000	-58319.093747472405	-58043.53404506847	-275.55970240393447	-22599.05814823771	-35444.47589683076	5.607155892484877	73.4693428057458	62.637070309860384	10.832272495885405	5	63	157	116	0	2.8991564568490684	0.1845516448846237	0.11036940998661407	6.1580499954799235	4.214936833306129	0.017472886647271164	7.629049803053625	0.0183221798192526	0.0012823603807278227	0.8693324621368236	9.467059862043872E-4	2.0495226503224627E-6	1.1107238254382508	0.2022169370063061	0.18421210267775534	0.1497819219831332	0.4637890383328072	0.28170882642894957	0.2064646844473783	0.23078411724673095	0.2810423718769407
8640000	-58295.12091803267	-58038.11634768045	-257.0045703522226	-22582.93351531728	-35455.18283236317	5.590738557937781	72.38002333107357	62.484396478182255	9.895626852891251	0	59	158	115	0	3.383608276680475	0.2041989394108771	0.054744138038864874	5.675469295837429	4.641930352133574	0.00580208462287069	7.879064093836811	0.04703995538833895	0.0011978063600867298	0.8174959869563809	9.79578719759785E-4	1.4089270316970836E-6	1.0293469551066563	0.2022169370063061	0.18046344297519534	0.15409049828959692	0.4632291217289035	0.2798186228661118	0.20887267288065128	0.23078411724673095	0.2805245870065055
8660000	-58295.5362588296	-58030.63793567552	-264.8983231540753	-22553.102143184868	-35477.53579249066	7.436973607120365	76.2654135621794	65.74366206533706	10.521751496842377	0	59	158	115	0	3.4522990586569198	0.2050158252072434	0.07120229127196176	3.918741560071643	5.051841985737738	0.02729093776524006	8.038173338714445	0.02756739604377248	0.0011300667454185453	0.8247056203037547	9.059996691465107E-4	1.3356166444081746E-6	1.0234328314644419	0.19746416025524144	0.18046344297519534	0.15747193092934217	0.4646004658402229	0.2804645493544929	0.20930303853374635	0.2303797398215347	0.27985267229022565
8680000	-58313.09662351854	-58055.94572591518	-257.1508976033589	-22573.48608384246	-35482.459642072725	5.497938197843514	73.87130148843411	64.37210040764661	9.499201080787497	0	58	157	116	0	3.108715131530512	0.18209190453550536	0.014762541140190056	5.025831855727096	4.679357691468534	0.03736965895980435	7.097047902950781	0.027286778812410196	0.0011349419495261506	0.7066330136686055	9.830745266242364E-4	8.981280532584893E-7	0.8466717993129583	0.19768299568328146	0.18974276895103329	0.15725309550130215	0.455321139864385	0.28488019474913984	0.20770187160043876	0.2307212734553306	0.27669666019509037
8700000	-58320.12027302299	-58036.06876602849	-284.0515069945025	-22584.098361194923	-35451.97040483357	5.393244325028246	74.67392676111841	63.8770255531815	10.796901207936887	0	58	157	116	0	3.6891688534029186	0.26619152782169064	0.009637220236257238	5.80302202864983	4.475499764309179	0.009982312055774612	7.122239093771552	0.04973378055475328	0.0010238360875195088	0.7592506916883803	9.182481076450351E-4	1.0358281795131147E-6	0.9839420362468897	0.20092516401525137	0.18583929357721318	0.15627406781412406	0.4569614745934133	0.2797066301419776	0.2092732360759079	0.2307212734553306	0.28029886032678347
8720000	-58305.50757832829	-58028.53635104552	-276.9712272827649	-22565.792225693593	-35462.74412535193	4.811601247198671	70.76013140785012	58.92334153422687	11.836789873623193	0	57	156	117	0	3.3683593489477186	0.24895140626466736	2.4219318841881926E-4	4.2556124337664505	5.0430631844536755	0.0026672158901512298	9.538273721610313	0.04258441852175261	0.0011408985161577136	0.766677195729211	0.0010186596359379866	1.196586068595102E-6	0.9371046643559694	0.2019261740691936	0.18583929357721318	0.15189340443358015	0.46034112792001497	0.2811555149669403	0.20786306735344465	0.23068255735283116	0.28029886032678347
8740000	-58305.40467571008	-58026.934085173634	-278.4705905364451	-22563.704905051738	-35463.229180121896	4.9013761168628465	72.24472301736458	61.665323413036674	10.57939960432785	1	59	157	116	0	3.6791134258095903	0.23057425077529406	0.011093631729074249	5.478074365028791	4.4704267465164	0.051532402086152486	7.05797204076172	0.04846899504123662	0.0010661761568986267	0.813436771788527	9.797563272463691E-4	1.2710245536291301E-6	1.064790868573283	0.20588131120848668	0.1818841564379201	0.1598098003610455	0.4524247319925496	0.2851214263384817	0.20470142140364803	0.23027421207290485	0.279902940184965
8760000	-58287.83095960281	-58025.35160248012	-262.4793571226875	-22555.027262172545	-35470.324340307576	5.012578927260334	71.60940728840747	61.275977911929424	10.333429376478056	4	62	158	115	1	3.846998778319673	0.1967543703355988	0.014713199908284765	4.672924173032348	5.044577516898067	0.05537020101884748	7.42045131226561	0.0617357507844509	0.0010881639698322712	0.7846937622090508	0.0010051124925573721	1.1681707763875718E-6	0.9671375605906364	0.20672884568569666	0.1819525911122997	0.15269799296097877	0.45862057024102676	0.2938448678792082	0.20504884179222496	0.22663572878408994	0.2744705615444764
8780000	-58282.9835385698	-58022.033133329474	-260.9504052403302	-22572.54065748515	-35449.49247584432	5.236760209446673	72.04825005330812	62.36185731946865	9.686392733839476	3	59	155	118	0	2.8917827948246857	0.18396253342102833	0.07285691705232965	5.787410329130333	5.545900056427368	0.02803473827375046	9.15692367248702	0.044069438702607856	0.0010497873029291466	0.7461113983230591	9.841566377354356E-4	1.0895047464672077E-6	0.9329572776155863	0.20752242148783775	0.1819525911122997	0.1487952722705267	0.4617297151293377	0.2869924983660459	0.20288367751729489	0.22609913237308726	0.2840246917435715
8800000	-58243.89273489322	-58009.77487337304	-234.1178615201822	-22549.31223178757	-35460.462641585465	5.009896304508438	69.2086509753533	60.12573387595902	9.082917099394276	0	58	157	116	0	3.5655605221769044	0.1892171455105074	0.10287480072742679	6.072289070997778	4.859844039702446	0.031060820130282274	8.431174622114474	0.04877240900926242	0.001123115774620168	0.7437533764457339	0.0010296622934334544	1.3583946326315533E-6	0.9610417143551142	0.205438923862819	0.1851106920657199	0.15087876989554544	0.4585716141759175	0.2755973329404858	0.20980295858124692	0.23019831987380146	0.28440138860446534
8820000	-58299.68512715938	-58055.59247640726	-244.09265075211573	-22582.514728347007	-35473.077748060256	5.634485143021834	70.6649044783617	59.91668198875929	10.74822248960239	2	57	154	119	0	3.1240253593940865	0.15196710984823691	0.08357168735094558	4.528855717302681	4.634787979528053	0.028183725187943723	8.212793312882958	0.03695396346443062	0.0011320194885552966	0.7594623092185553	0.00102808112614136	1.4053652857111785E-6	1.002153647990851	0.20301158136064812	0.18625579111917157	0.15723760703108436	0.45349502048909784	0.2825492404399249	0.2103671155616148	0.2283381385741468	0.2787455054243129
8840000	-58273.87838779315	-58034.42733254739	-239.45105524575476	-22578.022839578465	-35456.404492968926	5.343942566860089	70.91303482723585	60.90625843927852	10.00677638795733	1	58	156	117	0	3.021009084538707	0.19625025898281306	0.03734741531473464	6.316743906958343	5.2038294428621485	0.007560116469182662	8.590476209301022	0.035544532877474444	0.0011757001933272151	0.7982314204555694	0.001013343335582127	1.8490143107025008E-6	1.080385863711187	0.20231010523486848	0.18863250281102145	0.15486089533923447	0.45419649661487754	0.28570106209025636	0.2101701003507642	0.22758351077178268	0.2765453267871962
8860000	-58280.879768700885	-58030.68565479674	-250.19411390414766	-22557.9630705515	-35472.72258424524	4.87327909171221	69.77896610579384	59.15770571306045	10.621260392733344	3	60	156	117	0	3.0273482865618364	0.22165252470123478	0.029654669376850747	5.590773217498932	5.1445156799596665	0.022164650818959266	7.369942498257746	0.06113778404108761	0.0011800009095937415	0.8800838735299037	0.0010092204171119111	2.130642739655404E-6	1.1923499570743654	0.19997841214837717	0.19088485345618755	0.15809047376846255	0.45104626062697467	0.28891565221289245	0.20457180855246349	0.2299672124474473	0.2765453267871962
8880000	-58253.36166373787	-57991.550281276	-261.81138246186805	-22549.65290623859	-35441.89737503741	4.805754586148326	69.07274968717812	58.45621684324157	10.616532843936547	5	61	155	118	0	3.1885016236498864	0.19904571726972578	0.06403894511852329	6.363834567456918	4.4122372644681045	0.015395849344330867	7.467133124466284	0.011882836200190922	0.0011633264279546191	0.8798735254950205	0.0010171119777852464	1.8994158347216518E-6	1.1451740123731213	0.2033944879476616	0.17989855222495602	0.155131275449462	0.46157568437792235	0.27811437637799147	0.2078736686713027	0.2299672124474473	0.28404474250325795
8900000	-58261.552725871756	-58021.7790643587	-239.77366151305745	-22546.93854507334	-35474.84051928536	4.958850058630188	68.15416321600344	58.1057776435754	10.048385572428035	6	58	151	122	0	3.2473559588355454	0.2033133359571515	0.06898517309033972	5.6429150455054815	5.530975217454211	0.049206228590980464	8.169425275706928	0.04195358750695386	0.001232825133970168	0.9418775867915172	0.0010315872171361576	2.2732332836945685E-6	1.1894370155311573	0.2042110895419062	0.1829776323658651	0.155131275449462	0.4576800026427687	0.2763028918323095	0.20853673526570116	0.22930414585304884	0.2858562270489399
8920000	-58312.76502556259	-58062.7887554337	-249.9762701288896	-22599.50832456848	-35463.28043086522	5.044769508507959	69.33418241794463	58.57151637490334	10.762666043041346	1	55	153	120	0	3.5532414176579397	0.20785129926177442	0.04192217034604725	4.282869408390495	5.077231390865459	0.021120865848919104	7.781630507890777	0.07483682867320728	0.0012298162531725666	0.8931705540354421	0.0010196831193228385	2.064383600777337E-6	1.136251000097988	0.19535539536199403	0.19125553138769844	0.15647412344083222	0.4569149498094773	0.2812150196396173	0.20462483901385942	0.23603973599891676	0.27812040534760596
8940000	-58274.22455042012	-58010.4170670757	-263.80748334442103	-22567.178238439406	-35443.23882863629	6.516107572183286	72.18813328086343	61.03421169288091	11.153921587982513	2	56	153	120	0	3.0696100492380705	0.22209492482368437	0.06424356612674322	5.569460274682789	4.507585504749487	0.05870227462663057	7.894175363873876	0.02207860258351418	0.0012115238644754551	0.9989212660992838	9.500760694149372E-4	3.177395222181865E-6	1.413440835497603	0.20714790675713857	0.18638560665114656	0.15679897561171513	0.44966751098000174	0.280652096869213	0.21093797894623328	0.2303790934620469	0.2780308307225063
8960000	-58255.56418739584	-58001.805274993596	-253.75891240224158	-22557.342698398374	-35444.46257659522	5.3083857833152335	68.96951981442271	57.92588577037343	11.043634044049252	7	59	151	122	0	3.3331715230984185	0.1937928037552765	0.1259562395227176	6.2712126732822195	5.018066735419847	0.05870227462663057	7.316371920350679	0.0604562360318058	0.001207977675873846	0.9653615623601478	0.0010345579086722947	2.8861330471496054E-6	1.2746099013217265	0.20229006509669156	0.19124344831159357	0.15661315335557557	0.4498533332361413	0.2805348573170888	0.2109300468753978	0.2290768140007184	0.2794582818067945
8980000	-58269.60894136608	-58018.70607034455	-250.90287102152828	-22573.28998731065	-35445.4160830339	5.027080174907696	69.66034177166802	58.94503275824882	10.715309013419228	3	54	150	123	0	2.860628833873857	0.20429003601081988	0.013958949645855444	4.824355348915597	4.729735490979372	0.003003972806166562	8.23778660723811	0.03271718703494251	0.0011037470741535422	0.90644263851705	0.0010088043423287349	1.6440678258895272E-6	1.1150350098844597	0.204942636208615	0.18286017621939687	0.15293908297626435	0.45925810459572575	0.2839148746338063	0.21102219717346032	0.22655742973414097	0.2785054984585919
9000000	-58269.53940014544	-58008.415026859824	-261.1243732856133	-22551.666062215176	-35456.74896464465	4.945678143698619	71.8497084512096	61.78742114650181	10.062287304707773	5	55	149	124	0	3.4511371076458217	0.2562556186197846	0.16582470651872946	5.833705601567419	4.95770027324767	0.029572808131643636	7.876849699542352	0.04039603076906413	0.0011321032231614721	0.8133890256118771	0.0010219301785801597	1.5169694770098607E-6	1.043094516171011	0.2085494745624915	0.18286017621939687	0.15130858470167052	0.45728176451644303	0.2839148746338063	0.20608494307858857	0.23070218448423432	0.2792979978033703
9020000	-58296.86857121382	-58023.83475475111	-273.03381646270856	-22581.47441262382	-35442.360342127286	5.820290349501821	75.15321981701526	63.9479213393054	11.205298477709825	4	51	146	127	0	3.798659477845953	0.20997533139025845	0.049917378393893756	4.603034857950837	4.635783965853958	0.03988026980879357	8.443778979149391	0.031696129884758915	0.0011739929578813762	0.82670924593936	9.636692780753197E-4	1.8379924355186031E-6	1.062393728889709	0.21390297219973184	0.18419286738724988	0.15130858470167052	0.4505955757113497	0.2847597339065836	0.20420241392176	0.2313923568332415	0.27964549533841443
9040000	-58295.52113022398	-58039.66535369866	-255.8557765253128	-22596.303443683457	-35443.36191001521	6.3383796805367805	76.79885664093142	66.67230969851656	10.126546942414851	4	55	150	123	0	3.419472644731126	0.16394812048354235	0.05966174981473389	7.317054733964032	4.91526463673475	0.031176355981177562	8.572505279643572	0.05267913165086353	0.0010837132336648327	0.8024477501620166	8.99006350904539E-4	1.338332109084658E-6	1.0441737829890119	0.20405253661839448	0.18111725453562694	0.1651973308170394	0.44963287802894114	0.28255011344278075	0.20420241392176	0.2325418251560055	0.28070564747945326
9060000	-58316.59002885148	-58062.974159370686	-253.61586948079662	-22579.91987432942	-35483.05428504127	5.9593788319994925	74.09831193688701	63.42955052046678	10.668761416420224	1	54	152	121	0	4.134255996036432	0.1869704120835463	0.01118347573463913	5.1170182767921375	4.91526463673475	0.031176355981177562	7.838188150524428	0.05267913165086353	0.0011969879900429483	0.8333798260354438	9.600165759937266E-4	2.2469733819841754E-6	1.2006619955824758	0.20259155155387687	0.18391020949933728	0.1571954685293783	0.4563027704174095	0.2806086986445309	0.2106557584709302	0.22621229572633383	0.28252324715820454
9080000	-58312.608262052934	-58045.27414480965	-267.33411724328823	-22574.886050330824	-35470.388094478825	5.324469808072766	73.7785255271227	63.470634752631184	10.307890774491517	0	53	152	121	0	3.994907522223043	0.23300939601239112	0.005078586388747494	4.666996974178832	4.690958021764756	0.017172647731442784	7.728989583199723	0.05553112397238495	0.0011603580482187673	0.8445819567763454	9.893846544842448E-4	1.8856441211892279E-6	1.137642028860247	0.20259155155387687	0.1854067924064501	0.1566992864565745	0.4553023695831005	0.2774157633607173	0.21354741767097277	0.22651357181010484	0.28252324715820454
9100000	-58295.29222425319	-58020.72987420029	-274.5623500529047	-22546.825909804833	-35473.90396439545	4.579233913738189	72.09514742174265	61.304529946573446	10.790617475169226	0	53	152	121	0	3.2176020241898113	0.2531128958272337	0.0039011760582391866	4.14222505065891	5.028871158730242	0.0034510870281539967	8.673964603589663	0.0631048086534361	0.0011744497202625574	0.916677526100815	0.0010248031614037614	2.3067796836090584E-6	1.246500451977916	0.20608712815470528	0.18364732423059058	0.14909941154796993	0.4611661360667362	0.2844886859445236	0.20550113294731384	0.23386934444548596	0.2761408366626761
9120000	-58305.149603902166	-58032.904129133065	-272.24547476910055	-22572.82526249898	-35460.07886663408	4.680079576428431	71.79905774412595	61.243751670210635	10.555306073915338	1	53	151	122	0	3.9457181032817625	0.24286891209104725	0.08192163651838903	4.609758920957416	4.848304342631581	0.02182090255103245	7.584194991827341	0.07783331611614208	0.0010749458553684242	0.9077725349310078	9.634261220046823E-4	1.5995402957170107E-6	1.1294011831507837	0.20286106236964632	0.18892054595854715	0.1599768826376706	0.4482415090341379	0.283005868570414	0.21086339408638002	0.22612953058317323	0.2800012067600322
9140000	-58297.01117045281	-58029.54482561866	-267.46634483415363	-22577.751447962037	-35451.79337765662	4.934241473224935	71.91968929911427	61.23854770179737	10.681141597316858	5	56	150	123	0	3.657663108405379	0.19628620158090135	0.12657224828057625	4.500580005992401	4.695373743888182	0.07847370154410355	8.355038931056571	0.04039880431039529	0.0011131215338575106	0.8464096274505589	9.82614482256454E-4	1.609769285783662E-6	1.0808568588974796	0.20228426292838855	0.18454331412346986	0.16262577317884752	0.45054664976929604	0.2856636651903595	0.21060439121962962	0.2270405385150569	0.27669140507495343
9160000	-58289.444223487815	-58018.4790313938	-270.96519209401896	-22583.078732907823	-35435.400298485976	4.653196667198746	69.89470355772163	58.83408148648399	11.060622071237628	4	56	151	122	0	3.1720677387661014	0.2691564411228748	0.14375539614355182	4.130754181721708	4.659238426485686	0.09993681763702372	9.170972256153753	0.019143407071023404	0.0011587383016924673	0.9254497855715282	0.0010158366886489048	2.1025222822886607E-6	1.1703506732652944	0.20228426292838855	0.18172805790561788	0.16105059637116917	0.45493708279482636	0.2826974462023824	0.21144589960698323	0.22912399957512433	0.27673265461550944
9180000	-58302.21329781749	-58027.49829810403	-274.7149997134649	-22569.510757814023	-35457.98754029001	4.7440455652231295	70.91368302231913	60.34889793996683	10.564785082352294	2	54	151	122	0	3.554574844684306	0.21734454932138556	0.0771210771507856	5.226463938116649	4.911219578008555	0.02081629085489988	8.11896520151377	0.04294952274094934	0.0011073467898762414	0.8385351881093119	9.972137635878117E-4	1.5882871059428068E-6	1.0595086988640439	0.19480232462973573	0.18505789977888118	0.15655581556159318	0.46358396002979185	0.2826974462023824	0.20778007480935043	0.2329650819775012	0.2765573970107654
9200000	-58306.743271478605	-58038.13090312315	-268.61236835545736	-22557.502958174337	-35480.627944948814	5.349094778715459	72.37427451615885	62.24542302758689	10.128851488571947	1	55	153	120	0	3.4877309112772	0.2399219188614666	0.03040142922141906	5.579722107442256	5.1497011675814885	0.04561955177609986	7.995516021583895	0.011168377961495352	0.0012078114538712833	0.8496104256273685	0.0010203209023889389	1.9507574037954044E-6	1.1107268536000698	0.19599371342012287	0.18386651098849405	0.15655581556159318	0.46358396002979185	0.28019920437374785	0.20820410591681202	0.23349651506932245	0.27810017464011716
9220000	-58329.4329005493	-58058.72133979142	-270.71156075788	-22566.281371231093	-35492.43996856032	4.8669066666619125	71.08619572237555	59.28239548651177	11.803800235863763	0	53	152	121	0	3.8396393012211414	0.2390015888337457	0.006799383964614898	4.485006781387287	4.322794454551944	0.027780540925934617	8.851596126052966	0.013528036694022449	0.0011187974108419001	0.8383367631728855	0.0010183912613829216	1.636589718507151E-6	1.064479024893673	0.20772737919305564	0.1867007430963979	0.1511540059861305	0.45441787172441794	0.287180978257964	0.2050010895221187	0.22620464409749202	0.2816132881224247
9240000	-58272.49587813719	-58026.54333684512	-245.95254129207194	-22573.198884817048	-35453.34445202807	4.911571536607363	70.47719314894596	61.03982317430541	9.437369974640557	0	54	153	120	0	3.463766252065494	0.21380375616500785	0.003944916209751579	5.051984001024094	4.6628647492075705	0.023206950176787578	8.565396897272336	0.05089345661325344	0.0010801211287323634	0.8595866141992153	9.863020922974118E-4	1.6808857941988753E-6	1.1161565728235159	0.2016015981996862	0.18281050028237553	0.15489615068029045	0.4606917508376498	0.28621014265943506	0.20976969778576382	0.2270217036642141	0.2769984558905864
9260000	-58242.42337366913	-58007.625175199966	-234.79819846916462	-22553.063536415913	-35454.56163878405	5.245447451192768	69.92802115567451	60.440215236012214	9.487805919662303	1	55	153	120	0	3.490634180643005	0.19125761343556544	0.01311989051370028	4.782690836277064	5.202890303196026	0.0044719716021058495	9.767977607959901	0.051677816232227024	0.001252681973632809	0.9728832220367137	0.0010416357687729816	3.254724111743578E-6	1.3788928485522014	0.19899306290676472	0.18735460535509088	0.16166433582040649	0.4519879959177399	0.28621014265943506	0.20992502097119856	0.22687875076152594	0.2769860856078398
9280000	-58257.518251789756	-58018.475393166154	-239.04285862360004	-22562.489632002602	-35455.98576116355	5.12305313248246	71.28989810198794	61.967455832676805	9.322442269311164	3	57	153	120	0	3.0315246220368013	0.1848021692770007	0.0644523775595157	6.85445175599759	4.852721963092956	0.018961823831487912	8.265202103013314	0.007714684052617926	0.0011890817374219623	0.9195544257874501	0.001001318401675731	2.1270989327014804E-6	1.206345490941431	0.20059572051188057	0.1836647642868822	0.16166433582040649	0.45407517938083275	0.2836236273121829	0.21184286242038008	0.22687875076152594	0.27765475950591045
9300000	-58292.444960942885	-58033.18645851147	-259.25850243142037	-22568.76917966113	-35464.41727885034	4.88980999443612	72.63461758122497	61.90692258106786	10.727695000157109	1	54	152	121	0	3.41892112369345	0.20981903915939853	0.012938074190535949	4.0278507690734555	4.282464108841367	0.03003106964740044	8.769033756946008	0.0330402635425278	0.0010721988522910486	0.8319520961869636	9.309417319844787E-4	1.3928275502742604E-6	1.0836697326226443	0.20059572051188057	0.1836647642868822	0.1523073883604634	0.46343212684077584	0.28103503749580405	0.2063770509599187	0.23493315203836618	0.27765475950591045
9320000	-58300.46519690595	-58025.60958990596	-274.8556069999886	-22571.10993590762	-35454.49965399833	5.44311433061149	75.25561003148579	64.74972594420926	10.505884087276488	0	55	154	119	0	3.5435650814606046	0.21340210940397053	0.029879516538274264	4.788193211861042	4.567757847672253	0.028676585536795397	8.522044380978068	0.011001861974932997	0.0011307161766849717	0.7988694166354188	9.251702929051495E-4	1.3326757317952747E-6	1.014025884553256	0.2071019271480962	0.1855658271131798	0.1535346262023408	0.4537976195363852	0.2833993898268048	0.20823188757749117	0.23328402939572132	0.27508469319998213
9340000	-58292.202725084026	-58010.086105012626	-282.1166200713998	-22570.486445097853	-35439.59965991478	5.322530491291726	75.72821103621298	65.33778213946546	10.39042889674749	2	56	153	120	0	3.878931955429237	0.20703689849656604	0.018156981666998726	4.085323359496295	4.645069961683417	0.03714351149429475	8.000455513133788	0.015813354801372206	0.001172366157507556	0.861328791638709	9.276847510734482E-4	1.6805414623953047E-6	1.1183628368983762	0.20255081664369132	0.18421810785687762	0.15228520393439832	0.46094587156503475	0.2870426227060131	0.20237100651340048	0.23550167758060367	0.27508469319998213
9360000	-58295.14432536598	-58026.32998829776	-268.8143370682211	-22560.450958384623	-35465.879029913136	5.11776839393996	74.41528010718275	64.276381254466	10.138898852716721	1	55	153	120	0	3.575605498449497	0.2022115879293365	0.06682360872017115	4.451404523029997	4.587156914331163	0.059368291788708866	8.028170015449707	0.05005494694066821	0.0011844366137730817	0.8662330255038417	9.812116476927732E-4	1.915330256540199E-6	1.1370237675824983	0.2041872446933813	0.18118264315321378	0.15611229256895515	0.45851781958445176	0.2884510781220345	0.20237100651340048	0.23409322216458225	0.27508469319998213
9380000	-58259.74922745232	-58031.14348889517	-228.6057385571451	-22560.46433764552	-35470.67915124965	5.04378772848775	73.76729033674388	65.5885987310231	8.17869160572078	1	55	153	120	0	4.191780367765395	0.13880638865196393	0.006279671031782868	7.17004075285227	4.898128568962854	0.06295201021211592	8.065785572787881	0.015247868975568566	0.0012237817680158046	0.9158477065338718	9.94966611927405E-4	1.6559900736077358E-6	1.0552831853836637	0.19874732174138202	0.1863135912104928	0.15611229256895515	0.4588267944791721	0.2802395418415259	0.2120134781322677	0.22917999981704412	0.2785669802091617
9400000	-58280.17314557985	-58048.705532390784	-231.4676131890684	-22586.571022617693	-35462.134509773095	5.161830167786255	74.42289458290192	65.82150683664993	8.601387746251953	0	55	154	119	0	3.812675464354769	0.13876308605956197	0.02488360270307305	7.3350041370745185	4.896554861324405	0.04425557711644824	8.016078002459484	0.021384925926171968	0.001141504977641635	0.8847281233350801	9.447982140933898E-4	2.037783200987854E-6	1.188929040918514	0.20536853599213248	0.1823756958603813	0.15283444252681347	0.4594213256206748	0.290622685378417	0.20846273455702113	0.22113484323452795	0.2797797368300333
9420000	-58287.44778250661	-58037.39385033642	-250.0539321701953	-22578.41729496998	-35458.97655536644	5.4363471186923835	76.35252659707471	66.61682187005474	9.73570472701995	2	56	153	120	0	3.650151718574538	0.17650111559209297	0.07312829272082835	5.9026068917978005	4.9364665104716545	0.04928405930600414	8.469313820258044	0.02681003552900748	0.0010974668239025164	0.8824893168375776	9.279518403098127E-4	1.6603479739146671E-6	1.1079557080156255	0.20536853599213248	0.1837165087387732	0.15283444252681347	0.45808051274228284	0.28504135134909847	0.21113129217028664	0.22677198690983702	0.27705536957077725
9440000	-58257.81953813041	-58022.45667729367	-235.36286083674173	-22582.50463590201	-35439.952041391654	5.265924743833739	72.9695590916804	62.77082501297666	10.1987340787038	3	54	150	123	0	3.399763381493499	0.17046179603028794	0.03965711518827053	4.44383867457326	5.1048555030987925	0.044163237830791506	7.451417391968619	0.0011921751293250797	0.0011876152018047703	0.9578798750705574	9.836041146097626E-4	1.96396577784266E-6	1.1442782604196824	0.2004440743883918	0.18801589779233058	0.15267771410442652	0.45886231371485314	0.28372024541056	0.2025036660953791	0.22747185215115603	0.28630423634290425
9460000	-58246.74698630417	-58014.21224597669	-232.53474032748062	-22550.010232664965	-35464.202013311726	5.232500706165191	73.39294259293308	65.03715979047853	8.355782802454518	3	58	154	119	0	3.909224445208377	0.1679470946210881	0.02222072840078819	6.797394826370569	4.933315426585471	0.0059569749021218905	7.045551502753316	0.046038406866802925	0.0011936491778070217	0.850535586494735	9.923409137566656E-4	1.843894591469603E-6	1.1262817178934699	0.2004440743883918	0.18493609759043902	0.15382409065798247	0.4607957373631887	0.28582894642291895	0.20242321289113674	0.23492414670627815	0.2768236939796656
9480000	-58262.39876191282	-58024.23131044397	-238.16745146884713	-22559.991785337977	-35464.23952510599	5.1292455286201974	74.8378333276633	65.62818537767352	9.209647949989785	1	53	151	122	0	3.9574963404898567	0.17105192903535568	0.02629065277536724	5.631613134792297	5.438773976465615	0.026535971192448566	7.413106724391114	0.031133148832741694	0.0011875195095865456	0.8957775480206278	9.497532031850557E-4	1.6089303619788881E-6	1.101941020050828	0.20302120803836618	0.18432177312620132	0.15382409065798247	0.45883292817745197	0.28582894642291895	0.21211640086015837	0.22691480300553904	0.2751398497113831
9500000	-58293.17230207918	-58038.98357319934	-254.18872887984858	-22572.382381846906	-35466.601191352434	5.6961022095510465	75.20746795312057	63.88711062125085	11.320357331869719	6	55	148	125	0	3.2002744689800435	0.15807913758041817	0.08902997092086662	4.1420927476829705	4.541221908461602	0.04046791592608449	8.87841288627739	0.024514548643630233	0.0012201186343252317	0.9423787969571513	9.418708848731074E-4	2.097518207048614E-6	1.1475489066547742	0.20225150019415397	0.18432177312620132	0.15459379850219468	0.45883292817745197	0.27893179968646997	0.20649091023084315	0.23310970812663998	0.2814675819560463
9520000	-58283.41483064366	-58024.4042118065	-259.01061883716807	-22587.054613168817	-35437.34959863768	5.139249132666672	72.23470172343664	61.17517394053013	11.059527782906557	6	55	148	125	0	3.5196711233522318	0.15704402219227845	0.12022419587719096	4.75604046904065	5.214699971629279	0.02038521507862567	8.199136516703225	0.031190970237247453	0.0012026416584198776	0.7753216800027245	9.717674344302691E-4	1.394351922896099E-6	0.9576145929579816	0.20292493941932505	0.18909180204480847	0.1524742205431535	0.45550903799271486	0.285925826889649	0.20716519480001486	0.2254413963542893	0.2814675819560463
9540000	-58305.050567520055	-58028.55117392498	-276.4993935950796	-22565.555331993073	-35462.99584193191	5.193199680647503	73.95086287756502	63.354775638338566	10.596087239226465	3	53	149	124	0	3.2756354137701895	0.21208735801807588	0.026301102372647593	4.818197572269759	4.962974590257235	0.027106770546961565	8.381908930351628	0.03619775529327142	0.0011664953194628614	0.8240791832299426	9.604759346914322E-4	1.7131169577581192E-6	1.0956596881785257	0.20917132436922012	0.18534155075954192	0.14978093758311964	0.4557061872881202	0.2889508705836052	0.20485186128186972	0.2248548532746041	0.2813424148599205
9560000	-58291.376159358675	-58016.22570607312	-275.150453285552	-22568.6394344561	-35447.58627161702	5.6482384868478706	74.04902487387852	63.057286348910296	10.991738524968197	2	54	151	122	0	3.361708300976618	0.20936156044983026	0.02730080556773747	6.52985984813176	4.679201971702482	0.027208704132205944	7.8791523196320385	0.005850140339551043	0.0011040219234182528	0.7317691901024451	9.612467288307066E-4	1.0972128581211726E-6	0.9269236940680429	0.20917132436922012	0.18534155075954192	0.14978093758311964	0.4557061872881202	0.2889508705836052	0.20319519681625597	0.23403536415015888	0.2738185684499795
9580000	-58327.28168646041	-58040.27434577735	-287.0073406830641	-22569.831261421623	-35470.44308435572	5.790850333723727	76.06986558322292	65.0422700036291	11.027595579593882	6	62	155	118	0	3.5324524453859616	0.24707373321935286	0.06263524536848084	5.034462580322142	5.157909154999439	0.013742351938580422	7.9657111212892175	0.008740835819807249	0.0011517359244716332	0.7487482825954943	9.605534536109785E-4	1.212365808148455E-6	0.9519052001987031	0.2033387148500409	0.18682082651523907	0.15574532818313538	0.4540951304515865	0.2860940929475274	0.20446579958203315	0.23403536415015888	0.2754047433202801
9600000	-58324.123427618586	-58029.835161850686	-294.2882657679024	-22558.17634427141	-35471.65881757928	5.55044521628235	75.37022025845478	63.043818462766005	12.326401795688762	4	56	151	122	0	4.351757597241982	0.23242863260342347	0.04438903865978955	5.850314604913918	5.059651708624919	0.02450100272570736	8.081187923523332	0.0368891836790188	0.0011080518139222368	0.8288111080840611	9.561928050164458E-4	1.6242266250389501E-6	1.0882262415259794	0.20024575194134447	0.18338016526494055	0.15959689644110772	0.4567771863526091	0.2860940929475274	0.20446579958203315	0.22706439826074354	0.2823757092096954
9620000	-58358.231289273856	-58038.82878294042	-319.4025063334332	-22585.605735475845	-35453.22304746458	5.6008914526615206	75.9605202917591	61.81922553867302	14.1412947530861	5	56	150	123	0	2.811706481969394	0.28279686996437475	0.14257262423558376	3.466546561910306	5.01102312088367	0.014972546348397517	8.93273317567062	0.01087085397579327	0.0010560485489579114	0.7776882752724729	9.352801382546709E-4	1.154121356201136E-6	0.9777976903716328	0.20024575194134447	0.1844959188606069	0.15608223229453255	0.45917609690351796	0.2853813074735409	0.20706596818578413	0.22777718373473005	0.2797755406059444
9640000	-58306.14361985332	-58006.08701388474	-300.0566059685824	-22560.51296869547	-35445.57404518926	5.81193171176293	77.57269983638486	65.53038854114796	12.042311295236916	2	54	151	122	0	3.9727143420967725	0.221033965553877	0.05479258648389757	3.9514463860929347	4.684811476169178	0.027950639739263157	7.300873021055782	0.05261189539096364	0.0011027738301706723	0.7998935348120427	9.235364334976135E-4	1.3710126417424905E-6	1.0431413490873722	0.19589474150232536	0.18116016355744075	0.15875928204620812	0.46418581289402766	0.28489891101216847	0.20557220082320685	0.2308139059460231	0.27871498221860097
9660000	-58314.00900202318	-58025.924939536744	-288.08406248643337	-22572.102151788822	-35453.82278774792	5.7350934298586065	78.5404993725436	66.93121658245384	11.609282790089654	4	59	154	119	0	3.694141837335713	0.22743076198194737	0.06582112720321104	4.865068000690388	4.9187504835373375	0.004471105363941715	7.891295816747493	0.051708940405557124	0.0011049638456951767	0.8727037158538757	9.122475047297134E-4	1.6584404605538718E-6	1.1753922177774085	0.19609307777236187	0.18302544997273254	0.15875928204620812	0.4621221902086993	0.28534755075208357	0.20511817650757685	0.22976740354513445	0.27976686919520455
9680000	-58294.14072978136	-58002.67363272696	-291.46709705439366	-22560.820326764526	-35441.85330596243	6.0701235660456465	80.79516335855999	69.4304096124286	11.364753746131356	0	56	155	118	0	3.913963827958766	0.22320755608169449	0.019112674003445507	4.99124570295267	4.852229268430359	0.001370943449189805	7.814670463738697	0.015146627800308243	0.0010446422684967766	0.7789485101530027	9.013122683498037E-4	1.281894594009013E-6	1.0278784441616609	0.20176301164973154	0.17914175604278754	0.15677724071886148	0.4623179915886213	0.2852230949712518	0.20277497969419617	0.23280475197732783	0.2791971733572236
9700000	-58346.2978109438	-58032.650668558155	-313.64714238564056	-22602.246903500036	-35430.40376505812	6.857773755676359	85.09771985134807	74.07794024262051	11.0197796087275	4	62	157	116	0	4.480824546684682	0.24189622192292193	0.06949508150229183	4.364688376929654	4.950762364405345	0.03143531648606715	8.31635383419659	0.03698308953232922	9.76770389128276E-4	0.8383310030477557	8.23306300676567E-4	1.2618352683407044E-6	1.1181010417917185	0.19993828345316658	0.18733684376966855	0.16026790653604955	0.4524569662411172	0.28656940615240317	0.20277497969419617	0.23252266099629243	0.2781329531571077
9720000	-58324.82086188323	-58009.21348104066	-315.6073808425707	-22569.428237907938	-35439.78524313272	7.77297863124311	85.76641182048427	75.00860992137616	10.757801899108097	5	63	157	116	0	4.863057925470903	0.2173439336378479	0.06825763094327053	5.957615971500132	5.262024239134538	0.02316230243747367	7.612842167801306	0.045937677096277385	9.891318722961605E-4	0.912114040934805	7.923773458141229E-4	1.727274955470117E-6	1.2983525075538354	0.1977920972618765	0.18333278005968395	0.15707587063564557	0.4617992520427958	0.27880867261563524	0.2107460115661587	0.2323036045868695	0.27814171123133596
9740000	-58329.86850787904	-58034.38026993281	-295.4882379462304	-22573.019361134935	-35461.36090879788	7.943636936731503	84.37877624458326	72.47755936779663	11.90121687678659	3	60	156	117	0	3.9012526003889594	0.22513206013377962	0.012400796149807013	4.491258306992672	5.320709099080313	0.03100090828819594	7.202406615549571	0.03405626082996802	0.001068950239104585	0.7803799147310028	8.449427288633948E-4	1.1392241868232573E-6	1.0179051603689357	0.20493785432466186	0.18333278005968395	0.1499301135728602	0.4617992520427958	0.2849952134523719	0.2067445684455428	0.23011850687074872	0.27814171123133596
9760000	-58322.172200846726	-58012.87039170022	-309.30180914650236	-22556.99179607042	-35455.8785956298	7.162112140540438	83.58065318647249	71.89045643138155	11.690196755090927	0	56	155	118	0	4.211565617886797	0.22823234614153784	0.01044787848080131	5.214643411784495	5.3854572965773135	0.02196314422465785	8.299078402482701	0.018636670807724496	0.0010563264667983769	0.8034712055463957	8.380132196714833E-4	1.1603216710093939E-6	1.0070599930364341	0.2036086030903014	0.18468006232734416	0.1525574096427865	0.4591539249395698	0.28600839009319245	0.2059107248015817	0.22850513320534288	0.2795757518998823
9780000	-58303.624646110424	-57986.41744057504	-317.2072055353889	-22549.174925829804	-35437.24251474523	5.868779502213894	79.62998073537953	66.37457379135256	13.25540694402694	0	53	152	121	0	3.9219650345561083	0.264252391075247	0.0016201509687181852	4.551785268670092	4.8746986634768525	0.007707243641619306	7.624076412796146	0.050603170202827834	0.0010634448576341952	0.7943018820274216	8.983657607096647E-4	1.1357629125898353E-6	1.0085639658079917	0.19851789146406232	0.1840756421134258	0.1536124622014128	0.46379400422110095	0.28294165368004937	0.20878454071582025	0.22919571808683387	0.2790780875172959
9800000	-58362.32330276949	-58037.0673068989	-325.25599587058616	-22550.536143780482	-35486.531163118416	5.722148794426638	79.05964289352467	66.50314762716782	12.556495266356826	0	57	156	117	0	3.8422152900647704	0.35516586055096994	0.004106328395578869	4.130810682885469	4.487477751175424	0.037427854138446445	7.431275588468122	0.02570417096632562	0.001009363099438546	0.7460777429680288	9.280312179660599E-4	1.0273151789374142E-6	0.9536407469853712	0.20365424845320934	0.1840756421134258	0.15941751662430934	0.45285259280905743	0.27960111813901944	0.21126477097612706	0.23406364729545712	0.27507046358939574
9820000	-58376.038220575705	-58045.79237017316	-330.2458504025391	-22595.624001048054	-35450.16836912511	6.303695793489667	80.68990209930048	66.87116562295815	13.818736476342233	3	57	153	120	0	3.8737949417428794	0.2686947482948773	0.09338401410285549	3.607223661056666	4.56694424810016	0.057830577673103095	9.334621288746021	0.010763642864764113	0.0010403976094428954	0.777284724031002	8.953594376033096E-4	1.1106324261220724E-6	0.9882736523982715	0.19983059169795508	0.18314239055548695	0.15941751662430934	0.45760950112225046	0.2815278362775134	0.20933805283763313	0.22508908735437633	0.2840450235304765
9840000	-58333.88266288958	-58022.085317594276	-311.79734529530197	-22571.709764678653	-35450.37555291562	5.359873725100936	79.43804570666212	68.05920036268388	11.378845343978234	1	58	156	117	0	3.3940243585964374	0.2448041191995946	0.04419685356730387	4.928816808121172	4.517036942634603	0.05484731566317136	9.032482211253784	0.05184575695463649	0.0010002388995416687	0.7258986258773259	8.849004869073375E-4	8.361318630294385E-7	0.8934015058748462	0.20279623092720656	0.1802407199598589	0.1528406389062995	0.46412241020663686	0.28534479366902304	0.2108870105784538	0.2291069061110183	0.2746612896415041
9860000	-58341.33306278233	-58037.03373369553	-304.299329086803	-22585.69448386054	-35451.339249834986	5.553069353358	80.36981908232684	69.08511641667533	11.284702665651483	1	59	157	116	0	3.788342224974354	0.2494586587672599	0.04848258834297417	5.834170698618547	4.785394847431187	0.0184700041281442	7.644597095204254	0.03679212386168066	9.638088121351482E-4	0.8017722358328653	8.406773679664521E-4	9.244949824433466E-7	0.9952081127060552	0.20028215956768586	0.18084079119948654	0.15951284032532306	0.4593642089075064	0.28265338175474736	0.2094863257801199	0.22468800545849887	0.2831722870066331
9880000	-58343.87093208967	-58050.20407675502	-293.6668553346478	-22552.416542143994	-35497.78753461102	5.5697128790816155	80.41330167378321	68.82222725403078	11.591074419752381	1	55	153	120	0	4.000250043978924	0.20856639441849442	0.03690461175333649	4.334331837912309	4.850856528295096	0.056836411114095875	8.146667489761942	0.003441685589462928	0.001026055781308943	0.7408476051022244	9.098323826631661E-4	8.254656329142327E-7	0.8758629912892643	0.20028215956768586	0.1787097144688031	0.1619119704943055	0.45909615546920735	0.2884471062628175	0.20184589012530715	0.23166770350530624	0.27803930010656824
9900000	-58352.5887658601	-58023.90850139162	-328.68026446848233	-22601.465731352295	-35422.44277003933	6.4782759750666505	83.84541639770492	71.66216622663416	12.18325017107076	0	56	155	118	0	3.761861008254756	0.24430552812677603	0.004144910077764812	4.926258480014617	4.551400656682584	0.01990632352422836	7.67351622710685	0.008815644759416659	9.850500557646448E-4	0.8589758015978515	8.005350304576647E-4	1.1805581858289221E-6	1.096618329508997	0.2008858073649814	0.18224320042584816	0.15252352052422827	0.46434747168494395	0.2854923932288813	0.20614001601074547	0.23032829065380409	0.27803930010656824
9920000	-58380.74573831548	-58033.534449605155	-347.2112887103304	-22582.91825011337	-35450.616199491786	6.015159191681733	83.70207989760006	70.8032315906591	12.898848306940913	2	55	152	121	0	4.850722930671606	0.30676163654559585	0.034839376152959727	5.933833126192572	4.429993064524563	0.030779300679382813	8.269496210988157	0.04317697926935978	0.0010584048269876853	0.7733384456854017	8.5132396681129E-4	9.669603939503216E-7	0.9753822783834839	0.20364199023532376	0.18125302461935466	0.1507575134603794	0.46434747168494395	0.2862299419495611	0.20584507402551894	0.23032829065380409	0.27759669337111503
9940000	-58329.56222834889	-58009.35627909876	-320.20594925012745	-22560.808460894244	-35448.54781820452	6.028998589847758	82.5773011533029	71.09712010228742	11.480181051015489	3	58	154	119	0	3.5232831621914396	0.2531898915625664	0.06547264733454145	4.384936152945398	4.616934220350981	0.03162227486030436	8.669254082409658	0.08275150345998711	0.0010139768868393602	0.7639036003626428	8.58660769794873E-4	8.283155980982642E-7	0.8987845463067067	0.203725368950101	0.18325167145126836	0.15729046732001978	0.4557324922786127	0.2862299419495611	0.20518562842452148	0.23045507979003296	0.2781293498358836
9960000	-58358.12545115597	-58048.86202770883	-309.2634234471435	-22591.94495301498	-35456.91707469385	6.817959381463975	84.09666566939435	72.7945058735577	11.302159795836634	2	60	157	116	0	3.7861697363300992	0.2764763350763453	0.0567867321521976	4.739917185831876	4.989368728856407	0.03846689910420875	7.794425700078551	0.08125447389033467	0.0010282122850465113	0.7067743118844491	8.320065678304306E-4	7.414445448317432E-7	0.8532363441461774	0.20111529974694273	0.18715458146450953	0.15599762650993687	0.4557324922786127	0.2862299419495611	0.20611732096914798	0.2337552037741058	0.2738975333071843
9980000	-58355.322058709644	-58027.09596804691	-328.2260906627362	-22563.200363294123	-35463.89560475278	6.423243644070502	81.77759442938165	69.77551064677192	12.002083782609693	8	62	153	120	0	4.182547030672432	0.25144796874936665	0.11113427586577551	4.583303533676718	4.989368728856407	0.002056961231251826	8.548369646004478	0.08125447389033467	0.0010561153665065014	0.7638642175462645	8.659646945154924E-4	8.565423202618662E-7	0.8752822800616963	0.2061109107724896	0.18220869096360806	0.15630124108215998	0.4553791571817442	0.2862299419495611	0.21221022165860612	0.23144659371340373	0.27011324267842823
10000000	-58352.7453071319	-58026.041465511706	-326.7038416201981	-22589.064917110398	-35436.976548401304	7.031510294252886	85.2849102745665	73.39726914018378	11.887641134382736	9	64	154	119	0	4.601872495440838	0.21039141024596741	0.10157952158828286	6.371182707623086	5.320766941277292	0.0046709794898009685	8.150067052985518	0.02819213999862379	0.0010285641261249937	0.8064348751135457	8.296193376413859E-4	1.0798423465697983E-6	0.9967909584208565	0.19812211475748637	0.18441023165097978	0.15630124108215998	0.46116641250937573	0.29081636086035645	0.20442427044047323	0.22982519689651554	0.2749341718026539
10020000	-58355.6617300917	-58028.008075123165	-327.65365496853144	-22600.44687481645	-35427.561200306714	5.48891178486017	82.19513619723688	70.44440818582726	11.750728011409599	6	62	155	118	0	3.9230772382898778	0.1855977181388152	0.07706521093378747	5.17721531847063	4.376946562326075	0.03518932548394949	7.337297251212806	0.02615721005841711	0.0010241575952362866	0.8152977108366298	8.140905313535932E-4	8.644644598874326E-7	0.9357467569529562	0.19970914789627758	0.18339789410099985	0.15850720589492864	0.4583857521077958	0.2842853727586819	0.20785790871870027	0.23525556952163598	0.27260114900098104
10040000	-58376.40499430965	-58032.14258280536	-344.26241150428734	-22579.651583136274	-35452.490999669084	5.587630178852947	81.8096567082784	69.30023214420683	12.509424564071495	6	61	154	119	0	3.739383947074312	0.23708633841939886	0.10562156748640499	4.185087396753081	5.258466971190762	0.009869849079831695	9.039438378069715	0.06618499805010918	0.001024247073086606	0.7142237066332858	8.581745352711797E-4	5.009446221625965E-7	0.718453297306224	0.20138789034388932	0.18333416915801232	0.1562195537818743	0.45905838671622595	0.2826381342941483	0.21556959444028667	0.22513897477666994	0.2766532964888943
10060000	-58412.13732019833	-58060.18492950741	-351.95239069091485	-22545.010577940542	-35515.17435156687	5.984630759686305	82.62516203578393	69.9432602815552	12.681901754228715	1	57	155	118	0	3.988614031754911	0.28684832455996423	0.005205941347536267	3.3091275476310806	5.09257839787753	0.014896923189003534	7.816294039528879	0.01210570803354072	0.0011326390693902864	0.7549958773441374	8.871364385436339E-4	7.690192840575539E-7	0.850962056037476	0.20111626632399407	0.1829956541496229	0.14926351850671704	0.46662456101966787	0.2811948920198546	0.21285351340799546	0.2292982980832549	0.2766532964888943
10080000	-58381.88906825441	-58041.547180344285	-340.34188791012343	-22594.708217503212	-35446.83896284107	5.564441861459928	81.63292496032722	69.47937043852077	12.153554521806472	1	60	158	115	0	3.868779156505912	0.25680870255394295	0.08084287832409728	4.016695485265517	5.611898651491132	0.015264871100510799	8.608608417002133	0.01789059362608988	9.848965377144624E-4	0.7380711851202126	8.246068029300604E-4	5.83927353535202E-7	0.8188645839300671	0.21022328933238657	0.1829956541496229	0.1535244543639498	0.45325660215404256	0.28273312862803485	0.21285351340799546	0.23240431895735214	0.2720090390066168
10100000	-58392.76147625674	-58041.37244533138	-351.38903092536515	-22573.15604139985	-35468.21640393153	6.573813345717038	80.94221024855148	66.66321319292467	14.278997055626867	2	54	151	122	0	3.6807593695111835	0.34002683441603493	0.022185645034150936	3.4758172221925507	5.099139950214465	0.038907988720696354	8.571821783061862	0.023388632867384716	0.0011027676466598393	0.8006694390847781	8.767728885342473E-4	9.473403449609707E-7	0.9241222970450291	0.204719253221691	0.1829956541496229	0.15506053756766416	0.45722455506102383	0.28266061041132967	0.20513976691682448	0.23036977270557976	0.28182984996626537
10120000	-58381.56565018474	-58043.86861838877	-337.69703179597235	-22569.381602459172	-35474.4870159296	5.687228114813089	78.01488003426869	64.56560444834672	13.449275585921992	1	55	153	120	0	3.4337486799327297	0.3305069825115348	0.04124706086423467	5.490164538809191	4.548082892930387	0.04819833641623681	8.09541294811164	0.06531694027780957	0.0010840657414765064	0.7316252816231237	9.084004335956327E-4	6.837143806510252E-7	0.7930299185527263	0.2019796457425198	0.18509923192515088	0.15336289621109866	0.4595582261212325	0.28266061041132967	0.20701817303235243	0.22849136659005181	0.28182984996626537
10140000	-58376.88534002345	-58043.199221764095	-333.68611825935596	-22579.604364306393	-35463.594857457705	5.101063573796456	77.57206322738094	63.899921136177745	13.672142091203174	1	57	155	118	0	3.3831490342972197	0.3223574579971464	0.029269547586289055	3.814498681275922	4.758361154487044	0.06215721734005455	8.04444614127507	0.023170579788860557	9.759357754334279E-4	0.7062944005043265	8.853830127798466E-4	5.615504766520249E-7	0.7379982958908873	0.2019796457425198	0.18443125318510276	0.15403087495114678	0.4595582261212325	0.2807386172283099	0.21320982347537495	0.22907910528243636	0.27697245401387816
10160000	-58382.900469030945	-58041.767262846115	-341.13320618483203	-22570.49648247055	-35471.27078037556	5.140976007273943	78.66286707488581	64.96576441564238	13.69710265924342	0	55	154	119	0	3.8076530673246443	0.3722465943115615	0.009615640523225702	3.6855383817194336	4.642860465156656	0.020286576788677676	7.763392673239812	0.061333410469680175	0.0010678266736430192	0.8163200825767125	9.349502376430448E-4	8.653799475100519E-7	0.8851559795546591	0.2022216432609958	0.18418925566662678	0.15403087495114678	0.4595582261212325	0.28320477177078235	0.20506400736515518	0.22987497031395757	0.2818562505501042
10180000	-58404.398738479606	-58060.11776413003	-344.2809743495709	-22589.088659460405	-35471.02910466962	5.111640813447616	76.17253244760528	62.342451957067745	13.830080490537584	7	58	150	123	0	3.612313821980646	0.2910526267522499	0.10042337105414395	4.1352099478941495	4.050783774128738	0.02884907173819815	7.490940070075829	0.02369491154908656	0.001034995039800938	0.7403615702096489	9.296515503400325E-4	6.26383760059783E-7	0.7954227814974618	0.1982874806366052	0.18026829416572765	0.15855526450099272	0.4628889606966763	0.2823751976063222	0.20930331673122737	0.22889503524322538	0.27942645041922437
10200000	-58367.238439936744	-58036.2679003067	-330.9705396300443	-22552.554527984747	-35483.71337232196	5.150748529209776	76.81509810819921	64.26117940796476	12.553918700234467	5	58	152	121	0	3.9384353820527753	0.3148197325455294	0.09274627186151839	3.8272818153224226	4.68837365529541	0.037899945939906664	8.690757385474779	0.022240452772516156	0.001042274180869287	0.7063661573379304	9.327145891451287E-4	5.724722912633265E-7	0.7494204912999709	0.20554341938515228	0.18183016449487863	0.1547724181352219	0.457853997984749	0.2827493318238928	0.20767032441233224	0.22867569478150496	0.2809046489822693
10220000	-58371.3537619711	-58065.138325972875	-306.21543599822456	-22600.720035023238	-35464.41829094964	5.332026229565582	76.30560892000659	65.46048053927032	10.845128380736266	2	57	154	119	0	3.8669921483937113	0.2114177178171279	0.13521114914021046	3.5843389263392877	5.223337053244243	0.010607418898097317	7.21232115003238	0.03633838947306308	0.001017835762897339	0.7049219367024575	9.154812274209072E-4	6.037084833907625E-7	0.7734052173046677	0.2006303736299124	0.18878704379898392	0.15267136174310697	0.45791122082799857	0.28659264235769655	0.2075333289658376	0.23259430266806724	0.27327972600839795
10240000	-58311.69986123472	-58002.00530863543	-309.6945525992887	-22574.716948921276	-35427.288359714155	5.255712282281662	75.49157834656668	63.17112531537682	12.320453031189878	1	56	154	119	0	4.01012787462973	0.29226209905616096	0.08686130118401421	3.7957799366836844	5.132889518887408	0.055532246969995154	8.217677580111722	0.028964178871440472	0.0010450610702508682	0.7686350936959213	9.07460986587367E-4	7.11900980831367E-7	0.8487325661005127	0.2020245206642801	0.18739289676461623	0.15267136174310697	0.45791122082799857	0.29079688781827817	0.2069578363108336	0.22896554986248965	0.27327972600839795
10260000	-58350.576816231536	-58036.9140104096	-313.66280582193866	-22573.437968309034	-35463.47604210056	5.770959777009388	78.31003798278498	65.44381774297096	12.86622023981402	1	55	153	120	0	3.8493302109792817	0.24503258036024173	0.06872867205107576	3.99915529489076	5.094451176117789	0.026008256214168454	8.60145955515597	0.08224279481640548	0.0010365957075280981	0.7239584922471622	8.993715064564751E-4	7.572407020225889E-7	0.8260131162907488	0.19928627828682877	0.18083841571064097	0.1542911867732856	0.46558411922924653	0.28665578317944007	0.2080787920490918	0.2261290070812928	0.2791364176901747
10280000	-58345.42111905439	-58021.85283666695	-323.5682823874355	-22553.605495646225	-35468.247341020724	5.600000581643165	78.45799747480402	65.16730024225961	13.290697232544412	1	49	147	126	0	3.2537572963266093	0.31233866225543044	0.006856995686499349	3.9936562392725414	4.704140414448967	0.023183552041479722	7.796745476292099	0.043046608031347855	0.0011366833293126285	0.801192640912989	9.062178351140311E-4	8.215431086796123E-7	0.8572567747238793	0.19623277184316765	0.1833310316185173	0.15674816195789307	0.4636880345804239	0.279974450943345	0.2096729259794111	0.23349960587364893	0.2768530172035944
10300000	-58369.84362493665	-58046.10198292792	-323.7416420087308	-22549.946538875723	-35496.155444052194	5.456221355168485	78.12257771130676	65.48575333840147	12.636824372905274	3	53	149	124	0	3.531841285061068	0.27648910592449644	0.04042891987049832	4.116911764167377	5.055188554705617	0.018039993870084398	8.56961075376855	0.027825216761893305	0.0011827571984217794	0.8564523729381494	9.180149297837797E-4	9.940546477089544E-7	0.9249394665710089	0.2081926098881351	0.18865820160802574	0.15280211102423616	0.4503470774796049	0.288301522706196	0.21285543482135108	0.224025661831117	0.27481738064133526
10320000	-58332.77248232739	-58029.22452031469	-303.5479620127018	-22567.939836468937	-35461.284683845755	5.752212295483985	76.8114365418987	64.94093526529856	11.870501276600116	2	52	149	124	0	3.1989599664148227	0.28353379000392626	0.1114759012864354	4.277114712339857	4.763534109993504	0.012559465384257909	9.315143868771962	0.038639313314932144	0.0011489177512096387	0.7786208907056249	9.079077185056838E-4	8.128496505465243E-7	0.8094302541407047	0.2081926098881351	0.17769819639827003	0.1622617205266868	0.45184747318691	0.2867582494312691	0.21010921827406517	0.22831515165332983	0.27481738064133526
10340000	-58352.72592777727	-58026.056961820854	-326.668965956417	-22553.35711497004	-35472.69984685081	6.042666211071441	77.46228136930988	64.0969272302942	13.365354139015707	1	50	148	125	0	3.367252635643278	0.3373442279579128	0.021100280100870082	3.9620211757149773	4.033171477018517	0.03663772445153085	8.915884144967333	0.03488101580161016	0.0011928838247608155	0.7735766941505021	9.109446114142366E-4	1.0918376498097681E-6	0.9354925596288246	0.2081926098881351	0.17969106803524298	0.15789458272583	0.4542217393507938	0.2840454372878555	0.21027457961666732	0.22729374992432186	0.27838623317115463
10360000	-58345.83680680863	-58027.38011066944	-318.45669613918966	-22555.40684820964	-35471.9732624598	5.568535716791155	74.76718684068122	62.01952082615265	12.747666014528555	3	50	146	127	0	3.4899832595629534	0.28335712418894293	0.13819022053471566	3.95504554936647	4.483228445534883	0.052858287530921345	7.6655310744442415	0.01744591330006985	0.0011697084520105522	0.8609262892040738	9.511879489429214E-4	1.3321716137496085E-6	1.011436425733744	0.19715063339343708	0.18802410345171902	0.14956154730935398	0.4652637158454918	0.2826707456153647	0.20746043260749003	0.22902068616365068	0.28084813561349387
10380000	-58361.48256192948	-58050.5515874095	-310.930974519979	-22579.468509688017	-35471.08307772149	5.128432915798092	74.34211072797387	62.01174205982606	12.33036866814784	10	53	142	131	0	4.452207027377585	0.29062411540468946	0.14209562886304095	3.706914959817026	4.275811124392081	0.03521833631756012	7.809018613037436	0.027333740469615186	0.0011270935273238773	0.7211142611956171	9.306128023695542E-4	8.780441299771442E-7	0.8443589579819887	0.19750022007530707	0.18802410345171902	0.1588235920849362	0.4556520843880396	0.2825649161668119	0.20674863548264683	0.2298383127370467	0.28084813561349387
10400000	-58365.67937972856	-58044.71626698349	-320.9631127450738	-22573.62496414005	-35471.09130284344	5.1364374075155785	74.0313888309984	60.14191314889227	13.889475682106141	10	55	144	129	0	4.1706652222136995	0.2804776980609122	0.17005100036033455	3.6533433189972504	4.934560965627631	0.022459075194965036	7.612771495582024	0.030999544471544706	0.001160493815559119	0.7947447451399531	9.567911870297998E-4	9.87985246904811E-7	0.8936457067870982	0.20614760494222795	0.18045379070179826	0.15150380904908153	0.4618947953068942	0.2906490199908231	0.2041796938477188	0.22803468895872994	0.27713659720272743
10420000	-58303.20812424742	-58002.68456316309	-300.52356108433037	-22560.570627268207	-35442.113935894886	5.198267896487827	73.00869622089003	59.24795741897719	13.76073880191287	8	49	140	133	0	3.891515616216308	0.2716915672690833	0.20353986000567115	3.8318247382963326	4.447925600138625	0.03889983147978408	8.30730722303512	0.07197542194212198	0.0010978139632166976	0.7820621776130978	9.555582260479271E-4	1.1200692547195538E-6	0.9588529321563111	0.2010634521535161	0.18045379070179826	0.15338847518479426	0.46509428195989333	0.2848622615381409	0.20996645230040095	0.22454031265064794	0.28063097351080946
10440000	-58327.78686588097	-58030.70015778164	-297.0867080993237	-22551.227638588523	-35479.47251919312	4.811721547112038	71.49610641934241	58.938688936837906	12.557417482504484	4	48	143	130	0	3.3334636460004416	0.2396864291099634	0.11159317249053544	3.6107475787717265	5.14089298308402	0.05267892665621891	7.988638156228216	0.03826473488776239	0.0012004084880603847	0.7826461195251183	0.0010039810483502593	1.2288232870309674E-6	0.9467452416299417	0.20141486211733584	0.18023942610051624	0.15325142982225654	0.46509428195989333	0.2795688191743985	0.21176111023572308	0.23327524068488273	0.275394829904995
10460000	-58329.911467820464	-58040.70535583957	-289.2061119808959	-22559.38796403122	-35481.317391808356	5.403056655742551	73.66295536829917	61.830164884030026	11.83279048426912	8	56	147	126	0	3.4076529028392915	0.21716269358133194	0.1407718852012793	4.621687235336282	4.963378552690614	0.016989378518123724	7.544601692248529	0.00953277905647833	0.0011686925460115754	0.8510110090123181	9.579466876017482E-4	1.7865925009677477E-6	1.1346165444545087	0.20141486211733584	0.17746065202268582	0.15377777167680726	0.46734671418317303	0.285708553568542	0.20735140833251925	0.2271020658076769	0.27983797229126117
10480000	-58307.7171847387	-58035.238119155656	-272.4790655830419	-22586.751420493245	-35448.48669866241	4.854512277856684	71.82084601016838	61.25934057483383	10.561505435334574	3	57	153	120	0	3.645249391314246	0.19443171344357488	0.10031739782221885	4.669128140103438	4.867860432056154	0.052718471264605195	8.000451839648559	0.03838662760478964	0.0011629045869055478	0.8456169273393628	9.643022089311211E-4	1.7163188288080672E-6	1.1222772404710868	0.20383715535999822	0.18171901298205692	0.15379100225662454	0.4606528294013223	0.28119401976589437	0.20668017482843182	0.23284306872877955	0.27928273667689363
10500000	-58275.73987812314	-58010.736528821035	-265.0033493021022	-22576.911961483762	-35433.82456733727	5.140608071056918	70.95758462539486	59.68886253000766	11.268722095387151	7	59	151	122	0	3.474479372551277	0.23710191682654924	0.1095504600591249	4.622485191323706	4.696752672904711	0.005961829079086913	7.8465237276476865	0.012777533102355399	0.0011715964607241721	0.793857228667705	9.823068580837892E-4	1.5290426636876893E-6	1.0122572207299942	0.20710719627319293	0.19157212381215216	0.15379100225662454	0.4475296776580323	0.28301265651996127	0.20866022284090863	0.23024111072261494	0.27808600991651455
10520000	-58264.52646061375	-58004.69125003482	-259.83521057893313	-22581.62470344361	-35423.06654659121	5.307867227812994	70.45152535625608	59.42959115637277	11.021934199883322	1	51	149	124	0	3.4210699605479182	0.22324626146840298	0.037584751417404125	4.7117468157478	5.1935603381416335	0.05232463235751427	7.77407358765108	0.023302965642897695	0.0011477111383492945	0.8551318572589235	9.675576290074987E-4	1.7901237801379464E-6	1.117498839021844	0.20295517643611632	0.18182578068689836	0.1556760272232646	0.4595430156537227	0.28301265651996127	0.20866022284090863	0.23024111072261494	0.27808600991651455
10540000	-58303.97402630686	-58027.79582549239	-276.17820081446985	-22586.737992709637	-35441.057832782746	5.254093985662644	70.81920126103279	59.30641536074945	11.51278590028328	6	54	147	126	0	3.1491245470889675	0.21647784887540514	0.13992620558246707	3.8518094646399565	4.114907942671286	0.062154819659724046	7.536361089631381	0.029180742747119168	0.001174606848047768	0.9206682616222951	9.985948210997943E-4	1.979521946632096E-6	1.1021682634875973	0.19953709860789512	0.1929489490038725	0.1628998420853233	0.4446141103029111	0.28301265651996127	0.20333649148428168	0.2292995629285349	0.2843512890672215
10560000	-58308.01550370258	-58016.80893030613	-291.20657339645527	-22560.131825969125	-35456.677104337	5.811862089754461	73.94592709079195	62.61954140530152	11.326385685490475	9	61	151	122	0	3.6964576328845546	0.21404372038249767	0.27260261961646914	5.5944733655099705	4.999311469873964	0.05889050441691421	8.344174665855705	0.01988505823370156	0.0011289037972770897	0.8833468667620501	9.495215139935141E-4	1.4217155218137096E-6	1.03964046609982	0.20650256551497412	0.1925943845852816	0.15564392616334422	0.4452591237364021	0.2802223844220501	0.20550502393594341	0.23026740810923982	0.28400518353276605
10580000	-58307.05608473322	-58007.43913199993	-299.6169527332969	-22568.470881738274	-35438.968250261656	5.590015343470137	72.73513948645689	60.465705472796905	12.269434013659936	6	58	151	122	0	3.732468812661308	0.28362728994533426	0.08275482643360366	4.54674723273062	4.4208677184694585	0.04984930058756785	8.076829326299169	0.01750500886686159	0.0011466363548605445	0.9013766632931703	9.643787355367698E-4	1.4863301467579284E-6	1.0800807549580513	0.20650256551497412	0.1770675892854429	0.15348232494627811	0.4629475202533069	0.2797651136410382	0.21004980488541328	0.2282651912336953	0.28191989023985264
10600000	-58307.571620153285	-58022.759438146124	-284.81218200716216	-22565.068209675934	-35457.69122847019	4.907897875577047	69.19182246408818	57.301616696938474	11.890205767149643	10	63	152	121	0	2.908509956280193	0.2661209052586503	0.32941998792473975	5.131736541224889	4.312394447000614	0.051316443933670325	8.423613473384114	0.008405702560202422	0.0011709039731613907	0.8259383779953066	9.972574572206575E-4	1.5933434577321436E-6	1.0555543557761957	0.1970209917234077	0.1865491630770093	0.15348232494627811	0.4629475202533069	0.28493121585166065	0.20927945694448685	0.22981950820371974	0.27596981900013223
10620000	-58324.419995630305	-58038.57469669575	-285.8452989345516	-22562.119611341674	-35476.45508535408	5.110842574282887	69.96349956433878	58.897444378504375	11.066055185834408	4	61	156	117	0	3.1527362978746036	0.2627520983167035	0.05643660920348121	4.896069559665909	4.801814743888923	0.0522410673714896	7.720156826304018	0.05706007263988907	0.001222605773966717	0.7994279604281993	0.0010303251511553496	1.5071496879165873E-6	0.9711475030771918	0.2042686663302126	0.18256603215086534	0.1499729995628975	0.4631923019560265	0.28493121585166065	0.2072252118686767	0.23026312661081394	0.2775804456688482
10640000	-58279.471225838795	-58022.085466243785	-257.38575959501014	-22566.78583393687	-35455.29963230692	5.179858085251042	69.8796994186948	58.621834235355976	11.257865183338797	2	61	158	115	0	2.839547426129896	0.20019107397850652	0.050523873948772426	5.196274368842237	5.127197111962075	0.035481083054001154	8.112904460885664	0.0050853439602649006	0.0011970320968912387	0.9186908528280058	9.99799900201684E-4	2.664956461544607E-6	1.2702270878949675	0.20449998768879588	0.18233471079228206	0.16076313293563244	0.4524021685832916	0.2815335120657653	0.2072252118686767	0.23026312661081394	0.28097814945474353
10660000	-58251.591518975714	-58020.58112261476	-231.01039636095356	-22569.68396272659	-35450.89715988817	4.869288216997469	68.02150944151103	58.47197637294753	9.549533068563536	1	61	159	114	0	3.319100785636661	0.17242601593162243	0.025062046285063665	5.567486484255891	4.917248805727179	0.027466774809677293	8.422322885161988	0.05974892843336905	0.0011860220071391845	0.7976996030569548	0.0010245001064015798	1.4034460551833332E-6	1.0230655063768106	0.20839980443526426	0.1905146106225938	0.15258323310532068	0.4485023518368232	0.2872885444031091	0.207204294078674	0.23026312661081394	0.2752440349074025
10680000	-58281.177504327396	-58016.72849679475	-264.4490075326462	-22565.785313364973	-35450.94318342978	4.732878740996772	70.34380987372576	60.7891826820018	9.554627191723965	2	62	159	114	0	3.1534615576740004	0.20971537639710852	0.025379500887654796	6.278301636832486	4.9016074449897	0.014966392367417019	7.225099478424635	0.04554027275516084	0.0012364759661707676	0.8381233978814024	0.0010033061260271187	1.9591754340566706E-6	1.1431061608048407	0.19588884958937983	0.18395105505393008	0.15258323310532068	0.4675768622513713	0.28362210681735783	0.207204294078674	0.23026312661081394	0.27891047249315376
10700000	-58287.131922484536	-58032.20740913859	-254.92451334594915	-22579.48701776093	-35452.720391377654	4.910278343308213	70.50744673182679	60.92771854273913	9.579728189087607	0	60	159	114	0	3.57659403848408	0.15522802601084337	0.01860976160111452	6.807485781029838	4.1610235530005335	0.039076552807574716	8.670517507412509	0.029700747406709024	0.001202721853085315	0.7979179096494766	9.881817151975785E-4	1.7725468127904092E-6	1.0776239848851286	0.20135341262635612	0.18395105505393008	0.15258323310532068	0.462112299214395	0.2829442932069163	0.21087912070840725	0.22586245625936857	0.28031412982530746
10720000	-58290.91740708724	-58030.640872016214	-260.2765350710272	-22585.56760670196	-35445.073265314255	5.446926332403088	71.22474348416196	60.782596059739454	10.442147424422519	3	58	154	119	0	3.607650050634914	0.22048588949947684	0.01881719370438714	4.41458167927753	4.976111062817475	0.013934566115212236	7.870284156334144	0.07073426515856893	0.0011579023082680987	0.8214346088336371	9.804017271242069E-4	1.4703432927172781E-6	1.0632113911135188	0.20240683991326766	0.18436055319874822	0.15152980581840914	0.4617028010695769	0.2829442932069163	0.21087912070840725	0.23578670134885749	0.27038988473581854
10740000	-58339.99455762436	-58052.98463311963	-287.00992450472893	-22593.282068109165	-35459.70256501047	4.67915692366272	71.80776556222774	59.998909425364005	11.808856136863675	5	61	155	118	0	3.346485927575562	0.23058167215310235	0.07405065348971522	5.151157248024969	5.235213249123096	0.035022155766172194	7.738461604289505	0.005939760072481513	0.0011336000162125237	0.8688812926038084	9.551711128523227E-4	1.4221321217176242E-6	1.1386107990500762	0.20507396090115293	0.1860533291336705	0.1567930780892606	0.4520796318759179	0.2815275260663105	0.20932701493713496	0.23329583175720006	0.2758496272393541
10760000	-58316.72870530698	-58023.09952157871	-293.62918372827136	-22583.91718731798	-35439.18233426073	4.555570417582688	71.55727673946238	60.278213655077785	11.279063084384571	11	60	148	125	0	4.0757017068906665	0.2202214820416601	0.2317220385046256	5.922662318038686	4.54901319041488	0.011551812128844903	7.899844814121554	0.01143678859065513	0.0011389498958052173	0.8042629199733972	9.852667607631077E-4	1.0990412014970064E-6	0.9910704713417711	0.1993462919472231	0.18751794389803675	0.15005034548544516	0.4630854186692969	0.2815275260663105	0.2076609515675438	0.2303162462770674	0.28049527608907787
10780000	-58278.7814558608	-58014.05279128805	-264.7286645727533	-22562.91387724318	-35451.138914044874	5.074056445218931	73.23429876930835	63.21490835002727	10.019390419281072	7	59	151	122	0	4.1878119826845825	0.1839227932943858	0.09990757230340654	5.832738719886928	4.88462180611561	0.01882300411655158	6.975531156335332	0.02154836990515309	0.0012146059650658195	0.8278689943810011	0.0010066173184307278	1.87275306055148E-6	1.0885804515005923	0.20524701889415056	0.1922279472948635	0.1545005436953271	0.44802449011566076	0.28344830279722477	0.21069545440341508	0.22961961331392125	0.27623662948543853
10800000	-58308.135325164665	-58013.872904904245	-294.2624202604194	-22564.010957237697	-35449.86194766655	5.333054791384603	73.08653101047429	61.266843274951924	11.819687735522319	6	58	151	122	0	3.8069298405685976	0.22151051236011984	0.060867671200502654	3.6160611769369133	4.447901496229152	0.058064427872713514	8.61648814264405	0.03335126197219463	0.0011855435390326597	0.8364318739693797	9.719691187222275E-4	1.4742949843152257E-6	1.0607577098779313	0.2047051363737775	0.1834236204112251	0.15504242621570016	0.45682881699929917	0.28444226895851166	0.21069545440341508	0.22961961331392125	0.27524266332415165
10820000	-58348.28643954706	-58044.42011672133	-303.86632282572634	-22584.22675822255	-35460.193358498786	4.865389537778889	72.88990084899315	60.73666218251273	12.153238666480469	8	63	154	119	0	3.5313871887307284	0.22910053353704923	0.18268406994629308	3.556068445973445	4.549434870007483	0.014060258946012276	7.400987301791421	0.018092180322864908	0.001146215082756346	0.8141608119973551	9.696709660458243E-4	1.2159659054462883E-6	0.9755766381480084	0.2070114908573068	0.18411223544714742	0.15425580289170399	0.4546204708038437	0.28301820465080785	0.20887879622392083	0.22960021886419715	0.27850278026107383
10840000	-58334.82138040371	-58022.56834245767	-312.2530379460358	-22548.235175283706	-35474.333167173965	5.392385689269471	73.80189325994589	60.42161449774313	13.380278762202783	6	60	153	120	0	3.2093030244654686	0.2779499962542079	0.10248002514976697	4.293348815084847	4.19390480655153	0.05358374769306398	8.477219904330589	0.04623328938936664	0.001153672256008965	0.8356767874699825	9.808067748231556E-4	1.3837934135509555E-6	1.0140206782817436	0.20687199451278512	0.18795482074106734	0.15425580289170399	0.45091738185444546	0.28301820465080785	0.20883222772204704	0.2338522796288686	0.2742972879982762
10860000	-58336.86918813702	-58039.55863796712	-297.31055016989603	-22562.375734934336	-35477.182903032786	4.916628813793955	72.31541639743033	60.52005146232683	11.795364935103501	10	62	151	122	0	3.4677899827634895	0.2394683072239715	0.19841667219767684	5.303750384187926	4.5486020910148515	0.0524947529062767	7.849014319054157	0.021483894916632596	0.0011480870199524775	0.7998444786280366	9.876972128163486E-4	9.354394642177077E-7	0.8766148333949789	0.20344769373303465	0.18629925315862172	0.15566273854754992	0.4545903145607956	0.2885460846504671	0.20521066434293017	0.22211227464849992	0.2841309763581024
10880000	-58286.692985340385	-57995.671964104986	-291.0210212353996	-22550.051687156283	-35445.620276948706	4.699164638609212	71.83495858422067	60.50551192514364	11.329446659077057	2	58	155	118	0	3.373344036789431	0.2394006194506913	0.0961220447139001	3.7932714237372425	4.961078109920782	0.028528653007375934	7.758637997432364	0.025403647660117636	0.0011760094708544498	0.8371564829458452	9.830329777512521E-4	1.140794824202121E-6	0.9836669991245482	0.19905982673349037	0.18698127285549238	0.15498071885067927	0.4589781815603399	0.28123876928455827	0.21010482548118184	0.23726163601222477	0.27139476922203476
10900000	-58332.67403103907	-58031.72858305529	-300.9454479837784	-22562.269652984352	-35469.458930070934	4.600019435637318	71.05632004250896	59.291987148054595	11.764332894454318	7	60	152	121	0	3.465828438354872	0.2937692959428818	0.1258416286471895	4.2396069034537325	4.848747717973835	0.011205278817363579	7.340836661711648	0.045324560430752996	0.0011889130934703883	0.7889248302110964	0.001003885702614235	1.0502905791043777E-6	0.9100110684725486	0.19729168180057852	0.1827145291155122	0.15498071885067927	0.46501307023323196	0.275116735028926	0.21112635386884612	0.23275971876209198	0.28099719234013565
10920000	-58329.571282579935	-58037.78316277545	-291.7881198044886	-22576.055718439427	-35461.72744433602	4.777028107040035	70.89093775604533	58.904808822870194	11.986128933175136	8	60	151	122	0	3.4094472698709257	0.23393222303732852	0.12461737637022784	4.8156359378671265	4.746255301033201	0.025622047779917757	7.596881776833993	0.01980961138220828	0.001179415970526674	0.7697829114380419	0.0010233977530718066	8.710421575223635E-7	0.8575596031347713	0.20369432056710357	0.1827145291155122	0.1555405535267618	0.4580505967906243	0.283826056393952	0.20707070297546612	0.22735663794354835	0.2817466026870333
10940000	-58354.88616956034	-58053.67477575384	-301.21139380650476	-22588.954596327218	-35464.72017942662	4.53227068376759	69.56526248199732	56.19579794057914	13.369464541418102	8	61	152	121	0	3.3114382145231516	0.26224817385904814	0.07518359763483162	4.015468431035478	4.516191923664961	0.06276628744345496	8.841715472643903	0.02342302324305805	0.0012000430227681448	0.7155156928872893	0.0010167291902856924	8.207764737554491E-7	0.7788643730491803	0.2036227469637128	0.18996331278889433	0.15265355414863416	0.45376038609876057	0.2875153735342243	0.20707070297546612	0.22735663794354835	0.27805728554676096
10960000	-58303.20956495803	-58038.563334679886	-264.6462302781404	-22574.72929982732	-35463.83403485257	4.7073532114542305	70.84562465524218	61.07457093114401	9.771053724098167	3	60	156	117	0	3.752801849885376	0.20478067745767958	0.0414730857566801	5.852426091618152	4.929180121407652	0.01964063391058061	8.394585090678664	0.025400271761584676	0.001229668252554087	0.7861308301331182	9.867332120508E-4	1.0758088056811523E-6	0.8826911339349481	0.20449889684975395	0.18155192380511556	0.15677705412531667	0.45717212521981565	0.2817151717616049	0.20918201349236284	0.23349554248867813	0.2756072722573538
10980000	-58322.0634626132	-58052.910535863884	-269.1529267493151	-22565.0300894846	-35487.880446379284	4.894371881564709	70.72876708680181	60.587422505620296	10.141344581181507	0	56	155	118	0	3.5621170572659397	0.22242671308994125	0.040686680571120896	5.3084764437254375	4.6361145554890895	0.05284494904115502	8.394585090678664	0.018200639424086083	0.0011989657398840852	0.7556386744496281	0.0010017322790490208	1.039861628539344E-6	0.8695900744635563	0.20509902008068467	0.18155192380511556	0.15231134989113437	0.4610377062230672	0.283976935716957	0.20762179877048387	0.23342783648645832	0.2749734290261005
11000000	-58272.03780001945	-58037.78343886879	-234.25436115065787	-22580.2300470059	-35457.553391862886	4.762877851990213	69.6548417919637	59.56963897785789	10.085202814105784	2	55	152	121	0	3.6323611835960166	0.16817624643996845	0.0328532225786932	5.661758053185702	5.3292574416331755	0.04616241855300351	8.578365569799718	0.008240553828426924	0.001181141107328841	0.7125286815600895	9.792383138120635E-4	8.893353842730186E-7	0.8245077398047332	0.19911732349516467	0.18878328971236516	0.15244082314566715	0.45965856364680485	0.28459975671160886	0.20463074702609893	0.23309360221047257	0.2776758940518193
11020000	-58279.69651424067	-58035.4536872069	-244.24282703377034	-22550.903414932483	-35484.55027227442	4.82276479669754	69.33713521214645	59.50539770196694	9.831737510179467	0	54	153	120	0	3.4074324958308346	0.20663308665459018	0.02973211427984947	5.286809735646915	5.112898332918255	0.010312092188517958	8.578365569799718	0.032949025926827136	0.0012953881778199653	0.734959988626325	0.0010350180316035698	1.20193720401989E-6	0.8845632441004186	0.20373898948641683	0.18610256957573662	0.15652188308192455	0.4536365578559238	0.28538605747820933	0.20865487046330816	0.2311620905548034	0.27479698150367876
11040000	-58268.61429897743	-58026.094082725635	-242.52021625179844	-22567.774686147335	-35458.3193965783	4.571975499165536	67.78882325516823	57.948869024234064	9.839954230934126	0	55	154	119	0	3.216002099106251	0.18905875580564235	0.10595957882874167	5.250716468965208	4.867789254396848	0.04701831376931346	7.783137227403192	0.06655203787664203	0.0012503633198403853	0.7543282174735744	0.0010380467153097764	1.2510040834137687E-6	0.9068284084481714	0.20218167972451193	0.18115560246487855	0.16417252410260239	0.45249019370800897	0.2819618058878277	0.20746977035892006	0.23007742611244905	0.2804909976408028
11060000	-58286.0477634475	-58030.678828711156	-255.3689347363493	-22567.210286766647	-35463.46854194451	4.783085210276987	68.30742126754453	57.99997318937872	10.30744807816578	7	60	152	121	0	2.9265727093690748	0.22596496633615668	0.17173756167629162	4.7651484601097325	4.4824755334503745	0.04532723438478426	8.735901952949375	0.01956165098472261	0.0012182442979202426	0.7869653801709664	0.0010236484176676492	1.524139290374156E-6	1.0183905924248216	0.20553063097997482	0.1849715004871149	0.15653996385549745	0.45295790467741465	0.28293788690187066	0.20983740500231285	0.2245950460926262	0.2826296620031899
11080000	-58290.86180915433	-58029.894398834644	-260.9674103196898	-22567.938160114543	-35461.9562387201	4.979048642010896	68.36994612647867	56.3671871779897	12.002758948488983	13	66	152	121	0	2.683830140180872	0.2070118136021283	0.27046206517166443	4.42113965967753	4.720610466219184	0.04532723438478426	8.719112210139473	0.0316460731225469	0.0012529170577874715	0.7773902408879331	0.001041090149422723	1.3581057114231396E-6	0.986349271244163	0.2062470353250822	0.18573156447975273	0.15160042395170753	0.4564209762434594	0.29230517170853415	0.2053731577906335	0.22267877735323907	0.2796428931475929
11100000	-58288.6342862558	-58050.44622318527	-238.1880630705358	-22575.18567754919	-35475.260545636076	4.768939012045217	67.5031456243709	57.64499103145273	9.858154592918162	7	64	156	117	0	3.3663158712271897	0.19044389112737434	0.18520066569197796	6.0132076221764486	4.595073283469392	0.0244678646177394	9.053609152437595	0.06069684372530832	0.0012199464378223927	0.7496081083601411	0.0010491554167348005	1.0563960124154505E-6	0.8701511437615036	0.20050406543745333	0.18522443085582607	0.15210755757563418	0.4621639461310883	0.278420294041657	0.20513629686100454	0.23408997682992158	0.28235343226741644
11120000	-58284.939919053846	-58028.68946761327	-256.25045144057725	-22570.045647526917	-35458.643820086356	5.094293362971909	69.66362767566672	59.28746646706823	10.376161208598457	1	56	154	119	0	3.450796453180886	0.20225570048726457	0.002813025564177361	5.089239297788756	4.014313459435204	0.0011474189534938734	8.668926217456397	0.04182572723640953	0.0011486641037581518	0.7410262458224376	9.81017493978087E-4	1.0199805771363318E-6	0.9037255840043925	0.19957148600453667	0.18615701028874274	0.15210755757563418	0.4621639461310883	0.2853567200496211	0.2055118362094816	0.23371443748144452	0.27541700625945237
11140000	-58277.18587411493	-58012.62878888105	-264.5570852338842	-22564.57822875467	-35448.05056012637	4.572016850362707	69.23131842170869	58.96101474701547	10.270303674693224	2	62	159	114	0	3.1926238119780947	0.21128801632229707	0.050773307943851216	5.680282216121737	6.073868985324029	0.01062270737552761	8.854853990260647	0.036278960961886826	0.0011243116568174817	0.8056907571778192	9.858477165265245E-4	1.1544880412456938E-6	0.9687783896797304	0.1997984160705091	0.1824734591441051	0.1525082482647333	0.4652198765206544	0.28689720873442687	0.21232116051239336	0.22690511317853276	0.2738765175746466
11160000	-58283.117890965616	-58026.93617859676	-256.1817123688493	-22581.948736706137	-35444.987441890626	4.368307260603219	69.7255385109189	60.4537833192767	9.27175519164218	1	63	161	112	0	3.5651618132444427	0.20401693018175993	0.03621077209825607	7.4744582746832595	4.833423160212909	0.0631685291542403	9.140709742367665	0.03862798911787848	0.0011977509513285808	0.8774537209895361	0.0010114762068255804	1.6690225293852758E-6	1.1237443955505173	0.20127094082822153	0.18881377056373413	0.15782197089912084	0.45209331770892536	0.286364940667897	0.21020326602982137	0.22955527572763462	0.2738765175746466
11180000	-58310.66012953144	-58056.87706468443	-253.78306484701	-22623.850305164226	-35433.0267595202	4.3480300913995595	68.52738077605613	58.24682483843972	10.280555937616393	1	58	156	117	0	3.0447390638850527	0.1912395140669756	0.02585185371475993	4.993216756781242	4.659402529842912	0.034894524048672985	7.545029728451273	0.039149117195438274	0.0011167974244747577	0.81513700871865	9.506145737530969E-4	1.294932781373103E-6	1.0263873242701695	0.19764505867224474	0.18252422791002537	0.15782197089912084	0.4620087425186109	0.28692338201400835	0.20859569642418863	0.22955527572763462	0.274925645834168
11200000	-58290.00893434153	-58031.73137905935	-258.27755528218677	-22587.250427669936	-35444.48095138941	4.310992318729591	68.2698004481627	57.98826799041668	10.281532457746039	8	63	154	119	0	3.2999140731911947	0.18859021412789495	0.13339075604072131	5.946859748569536	4.678465467101075	0.014316802925431431	7.82236355703448	0.025974416402620593	0.0011860396392250436	0.753580849029498	9.890921552557666E-4	1.150086633260425E-6	0.9208670023493194	0.20531522621431758	0.18419876436315638	0.15672904196116216	0.4537569674613657	0.28832444224536463	0.20797487494829314	0.22565163174939915	0.27804905105694266
11220000	-58299.14331051963	-58020.300315019645	-278.84299549998224	-22578.807631588566	-35441.492683431075	4.8055950545563135	69.07764317105561	57.01592275959368	12.061720411461922	5	54	148	125	0	3.3567914599028037	0.2589512628423902	0.06255388646048113	3.7085021226440986	4.732933597650773	0.05821666686521556	7.756908354500457	0.010803103811767748	0.001208600883584844	0.7833808154443682	0.0010123749242699216	1.137562501179055E-6	0.9394648947476157	0.19819608118672272	0.1848808073870945	0.15697501290962468	0.45994809851655993	0.28832444224536463	0.2045068147588896	0.2258147801083724	0.28135396288737297
11240000	-58364.42852926934	-58065.043277489895	-299.385251779444	-22618.009814174584	-35447.03346331531	4.97736858594636	71.15713405876197	58.58966442176424	12.567469636997743	5	54	148	125	0	3.408924447840141	0.24752902460859677	0.06747511932049986	4.096908898041722	4.89398401303388	0.03431691231022568	7.069202930658895	0.039258707485479674	0.0012208494314431175	0.7874498465504112	9.708710190075077E-4	1.2856482173664967E-6	0.9760602124664428	0.19819608118672272	0.18457915153996385	0.15732629521967073	0.45989847205364454	0.2916321346886522	0.19969424747897435	0.22958254324210453	0.2790910745902685
11260000	-58348.80758178616	-58054.37144576441	-294.436136021754	-22587.93188855161	-35466.4395572128	4.680343542684242	69.79201895321405	55.81406590592093	13.977953047293125	1	47	145	128	0	3.105920380477632	0.30802500257311133	0.03342909155038789	3.2004029763953983	4.267601875055573	0.03741359510218771	8.284068752304648	0.02765789914518671	0.0011961634012105022	0.8164746120573194	9.986530781707279E-4	1.3345794442345513E-6	0.9886453365589801	0.21221680230805706	0.18191631135176095	0.15732629521967073	0.4485405911205131	0.28788779551406946	0.20871335493823073	0.22975093683011563	0.27364791271758376
11280000	-58353.20063607976	-58032.94248415525	-320.2581519245099	-22573.893474229382	-35459.049009925875	4.748754211925053	72.91293130670033	58.45051113137006	14.46242017533029	5	51	145	128	0	3.448013418171776	0.31454985757814535	0.06654321567437782	3.096691216541185	4.51264451682745	0.014095677733417019	7.552119644349309	0.04269441694152651	0.0010415680721737387	0.7326228630270164	9.528900613466185E-4	8.600893331490838E-7	0.8930315918231184	0.19872166438329128	0.18427917755857068	0.15809072274883432	0.4589084353093056	0.2782946966276609	0.20871335493823073	0.23120144484579394	0.2817905035883141
11300000	-58339.55331075979	-58059.36014346023	-280.1931672995542	-22574.005823305983	-35485.35432015425	4.632687839683751	70.36925651047599	58.64245668539307	11.726799825082923	3	48	144	129	0	3.9703920391272196	0.21588942933118216	0.13754059322463386	3.7258190775011775	4.9720687838988455	0.013470560522742264	7.444171600278372	0.05807938233691187	0.0010691073483504838	0.7157236621382405	9.86809500073485E-4	8.161553985616748E-7	0.8333234610226941	0.20427765131951828	0.18427917755857068	0.16030745510946062	0.4511357160124523	0.27913882754947666	0.2111463001203172	0.23120144484579394	0.2785134274844118
11320000	-58355.52784411318	-58064.36940186257	-291.1584422506156	-22579.304472344495	-35485.06492951807	4.444763474220077	71.02454555937524	59.40777707060991	11.616768488765281	7	56	148	125	0	3.5157982803789194	0.2060832516488053	0.11887035731983078	4.279086953485398	4.711216996107256	0.043230873217016	8.66539026425685	0.051255137059048335	0.0011239307785665296	0.6502037548118776	0.0010232891114284226	7.938867656476475E-7	0.7877407733394884	0.20095004826763224	0.1876067806104567	0.1485583035657458	0.46288486755616715	0.290528672297887	0.20425712763671983	0.2295369182717058	0.2756772817936871
11340000	-58345.42871919351	-58044.56737434534	-300.86134484817325	-22580.01804963682	-35464.54932470852	4.2496391557376505	69.6071740099986	57.5412467787265	12.06592723127206	4	52	147	126	0	3.463687393873438	0.2820648312228831	0.10854924526866554	4.056436278495679	4.596173887686389	0.026369746648787426	8.736856768346641	0.008358499089302683	0.0011086892041789838	0.7914573168865775	0.0010192616903018262	1.1593301311711286E-6	0.9602720966855681	0.20036277937781144	0.18242974131573378	0.16063691789093384	0.4565705614155228	0.2847939668126079	0.20271377413866126	0.23272206921406535	0.27977018983466523
11360000	-58377.40641873803	-58035.291275219046	-342.1151435189809	-22565.53399165133	-35469.75728356772	4.444332748957448	71.4219344156644	56.51937647241638	14.90255794324798	5	50	144	129	0	3.641674968033389	0.3684742784069378	0.17737461797567447	3.225756839568572	4.715320901257497	0.00627600179151051	8.37609855861769	0.06293068059529656	0.0010575161195731147	0.7223402105515331	0.001012997470303184	9.156089069580245E-7	0.8746240029813981	0.1967219233302465	0.1866112567274223	0.1517232827060524	0.4649435372362808	0.2828852134290757	0.20569698012486173	0.23319577131516026	0.27822203513090205
11380000	-58362.75743847498	-58034.861060950214	-327.89637752477194	-22562.628356183755	-35472.23270476646	4.368933425438564	71.80768324730411	58.80836998577081	12.999313261533281	6	53	146	127	0	3.4511995193052694	0.3225659227322212	0.07245690777468113	3.8927621180143746	5.373726098528118	0.04179337569187967	7.937950843344586	0.01046403544693819	0.0011052890520771416	0.8574250344641509	9.87147009989722E-4	1.6806055656150868E-6	1.1529236441721828	0.20507115093633335	0.19513626760617397	0.14973286745654713	0.4500597140009476	0.2846728326917512	0.2086606910209372	0.23023206041908478	0.27643441586822654
11400000	-58381.16850523875	-58019.22820800635	-361.9402972323973	-22550.601487028543	-35468.62672097781	4.383480648046082	73.24269990000688	57.55493362694153	15.687766273065323	7	53	145	128	0	3.418801990051028	0.40377030208902454	0.12626935839197587	2.8938184882342046	4.926462702546983	0.01488030317439716	7.9666956828368	0.02646156767186171	0.0010585050737185028	0.796048708346328	9.759707761313064E-4	1.2344865694817164E-6	1.0208760678850304	0.20971618594055802	0.1819533627525583	0.15435043320115682	0.4539800181057289	0.28733386363741975	0.2093988099192427	0.2269427689898731	0.2763245574534642
11420000	-58360.36872736023	-58004.3777219598	-355.9910054004381	-22563.228919744684	-35441.14880221511	4.682481424081655	74.02146233781801	57.197056681735745	16.82440565608229	9	56	146	127	0	3.1872946599622107	0.39358246309626327	0.1827310168185733	2.7177652596689548	5.198025973260691	0.03497428920523336	7.564272381594122	0.002373615470267916	0.001108304846387314	0.8881904331008007	9.761866502697791E-4	1.979544676357584E-6	1.2214627780415521	0.20971618594055802	0.1819533627525583	0.1506342593649776	0.45769619194190814	0.28647347679493057	0.20987732607516768	0.2251160937561204	0.27853310337378107
11440000	-58322.785577076604	-58028.75048481434	-294.0350922622627	-22554.01728935981	-35474.73319545454	4.558858884904932	70.99788061322808	58.894038937566386	12.10384167566174	7	57	149	124	0	3.1314074777051424	0.2805526801321474	0.07962075796062494	5.363225212502858	4.881217163407508	0.05118168929431849	7.465813640250169	0.03541681623142204	0.0010851846186862779	0.7603935740508606	0.0010016457649712862	8.080457692672155E-7	0.8284838759725176	0.20296069782545742	0.18725439421511336	0.15670994972719413	0.4530749582322371	0.2772364764066509	0.2105794786175544	0.2293977754369149	0.28278626953887953
11460000	-58302.360745474085	-58011.76810360426	-290.59264186982483	-22559.092061220694	-35452.67604238357	4.450877843588776	71.02580171092505	59.86855279166873	11.1572489192563	3	58	154	119	0	3.26533307945576	0.24838064738069476	0.03815964068516092	4.1600205352647315	4.881217163407508	0.03901811460667658	7.745230331749903	0.06953854394522156	0.0010678989980984434	0.8234089609543984	9.803827305132152E-4	1.2200449695277804E-6	1.0318621369378875	0.20880174283292033	0.18123183841745305	0.1509709290621658	0.45899548968746284	0.28457056286646015	0.20237173916353976	0.22924171239357743	0.28381598557642235
11480000	-58339.504720587676	-58031.08514851527	-308.41957207240836	-22583.290688041274	-35447.79446047399	4.383557300963552	70.61451416525011	58.37726240550791	12.237251759742112	4	58	153	120	0	3.937655025230821	0.22442985895082462	0.1676925642937854	3.4620200569323214	5.267872196435318	0.04113855197994071	8.835216209156169	0.051587174125014665	0.0010955619032062727	0.8765107943276312	9.629674750958355E-4	1.2552370069108815E-6	1.051811589521269	0.20880174283292033	0.18071357408161165	0.1514891933980072	0.45899548968746284	0.2826277663541595	0.2101790563747495	0.2266058977077606	0.28058727956333007
11500000	-58342.86413929569	-58021.48224820457	-321.38189109112386	-22542.997508521865	-35478.48473968271	4.536265509153957	71.19930349563589	57.60606422264878	13.593239272987146	6	55	148	125	0	3.327646646497291	0.29808561893278684	0.17197525370846448	3.924949398522842	4.7953563139443585	0.0410650461987687	8.1424701913863	0.011532181655260253	0.0011274466491557023	0.9151468056584573	9.957875501795325E-4	1.6247115107758143E-6	1.143282375084547	0.21165499388295947	0.18071357408161165	0.15810766121342296	0.44952377082200795	0.2809667133735709	0.21006166359470663	0.23107864578182927	0.27789297724989287
11520000	-58326.96496033898	-58037.49794819676	-289.4670121422151	-22564.34421725347	-35473.15373094329	4.26696306958703	69.23383859175006	57.05249011120609	12.181348480543953	3	52	148	125	0	3.3450988193369002	0.2460824438712284	0.0612882078348892	4.802954064644421	5.256877917742459	0.04617237794297402	8.1424701913863	0.009206588656909317	0.0011248343700154919	0.8260377741733055	0.001040745643701209	1.2317682871590928E-6	0.9836952352482172	0.19989182900902125	0.17888700613451314	0.16052206677083036	0.4606990980856373	0.2859901162320983	0.20856825165068016	0.22644349900581734	0.27899813311140387
11540000	-58343.75026877651	-58030.15179288418	-313.5984758923285	-22573.29142948142	-35456.86036340276	4.484158825944131	70.44149353688259	57.363041623593375	13.07845191328922	11	60	149	124	1	3.3436069272281097	0.26549132637486417	0.12548198699581029	5.1312508643640955	5.361384165363032	0.07247442306199861	6.834629784854287	0.02290152608284798	0.0011170345604622205	0.8299803793828013	9.845150027565685E-4	1.222866017933761E-6	1.0081863854558573	0.20021951111453126	0.1880752527019601	0.16052206677083036	0.45118316941268033	0.2795607101890888	0.20471845192798585	0.23287290504882682	0.28284793283409815
11560000	-58364.18909246479	-58035.91273402826	-328.27635843653263	-22544.65617519853	-35491.25655882973	4.881816331026073	72.19669976572062	57.35376981345645	14.842929952264193	5	55	149	124	0	3.8688672164856674	0.32145596702133244	0.11542344197536938	4.298498348820243	5.654631599693272	0.03945090146046059	7.656267579348439	0.003528315652176229	0.0011044767615901677	0.7813949765229825	0.001008467900840157	8.550005491477978E-7	0.8561546414793215	0.20466765551713825	0.18527966060557274	0.15886951446461073	0.45118316941268033	0.2842717201776272	0.20801224530920548	0.23022609856484919	0.2774899359483177
11580000	-58400.56240567577	-58045.60306103369	-354.959344642085	-22577.544350746994	-35468.0587102867	4.403928536482956	72.76763416009605	56.56715242812319	16.200481731972847	9	59	149	124	0	3.909264164543615	0.3149116764809555	0.2171351921513768	3.84579593102213	4.552836905418688	0.05533438450315718	9.757646484483367	0.015002635434946076	0.0010609223318153063	0.8660619406732981	9.481941189437053E-4	1.1294897567414461E-6	1.0226420135449525	0.20854300755438712	0.18510821201234884	0.14689102587460795	0.45945775455865817	0.2885849680958512	0.20238315046756586	0.22837172827608224	0.2806601531605003
11600000	-58347.28651294139	-58020.56154749902	-326.7249654423687	-22585.909521797406	-35434.65202570161	4.853718983559901	73.67888222744637	60.07502291297305	13.603859314473294	17	68	150	123	0	3.091154328705376	0.23028431947502198	0.290486625052516	6.034041145291777	5.247655155984971	0.007697040827038193	8.484687185906894	0.009698311295270202	0.0010761424633376271	0.867984915965091	9.311145553247749E-4	1.1790135747958247E-6	1.027549765465751	0.198149117442773	0.18229244242099066	0.15778382451118514	0.46177461562505334	0.28103296856463417	0.20320688004015808	0.23068148808218	0.2850786633130274
11620000	-58352.35525473619	-58025.20636288053	-327.1488918556557	-22563.239094267276	-35461.967268613254	5.010339922297651	74.4561573172222	61.06737964512588	13.388777672096388	2	57	154	119	0	3.296170790751828	0.2524145582096105	0.06450791201742649	4.198416373616066	5.331886648465458	0.009036484628599382	8.043880169981593	0.03781484417746274	0.0010510062337307383	0.8139473686417065	9.567787456821173E-4	1.199343323078641E-6	1.0265653194363573	0.20626146621442118	0.18229244242099066	0.14967147573953696	0.46177461562505334	0.28372137941513076	0.2082011380378538	0.22917597354549854	0.27890150900151656
11640000	-58349.07831670359	-58041.079952701315	-307.9983640022793	-22601.549544468126	-35439.53040823319	5.257742474000409	74.22470260413488	62.00133448199834	12.223368122136531	3	61	157	116	0	3.38953318775584	0.28046806863614276	0.023891738567833477	4.199355663909195	4.225325558391792	0.0155478246815129	7.274332343205869	0.06723410544274369	0.0010689833802110102	0.8012327605307027	9.572480136035258E-4	1.159023490930024E-6	0.9981511048428949	0.20787640148958403	0.18229244242099066	0.14967147573953696	0.46015968034989047	0.28409081667853264	0.20783170077445193	0.23137191905382257	0.27670556349319253
11660000	-58332.09020582537	-58021.32216414841	-310.7680416769551	-22530.21945719536	-35491.102706953054	5.020070362846557	74.5886500044703	62.15992725259808	12.428722751872238	2	58	155	118	0	3.417297842709036	0.29739992652460284	0.06479943288040145	4.447302769872945	4.999177156398795	0.041709131702179096	7.274332343205869	0.06014646147118869	0.0010690561538309737	0.8341960001865542	9.765313700938217E-4	9.404806350210402E-7	0.940860080262064	0.20039970477258798	0.17786385812581268	0.15542249090139476	0.4663139462002067	0.2869296870061019	0.20289575794899745	0.23370108172857806	0.27647347331632227
11680000	-58327.67214709542	-58026.431233768395	-301.24091332702466	-22574.32352780664	-35452.10770596176	5.4463956854795414	74.7979038088047	63.14418957033524	11.653714238469433	0	58	157	116	0	3.6236147809218284	0.2763321862063745	0.03365992244338107	4.017213726322433	5.012720142062913	0.0218519571213863	7.705454590023202	0.06014646147118869	0.0010992372619385905	0.8117862810812958	9.652538642108814E-4	8.10560538652605E-7	0.864993315741957	0.20039970477258798	0.18778235187997325	0.15336974099168219	0.4584482023557588	0.2883243299011969	0.20289575794899745	0.2290661391195697	0.2797137730302357
11700000	-58328.71696444321	-58018.75198703544	-309.96497740777016	-22587.896850043457	-35430.85513699198	5.153073962881907	74.7125719337293	62.48994293751653	12.222628996212755	3	59	155	118	0	3.189032899644993	0.23112142887838907	0.08778756170079034	4.406612438338184	4.857824184860981	0.019451163113069797	6.910994757433187	0.048787171472579896	9.958925244897662E-4	0.8232600372394079	9.125600919086595E-4	7.56769418634914E-7	0.9128707871349647	0.2071386030052828	0.18778235187997325	0.15336974099168219	0.4517093041230639	0.28628424951992004	0.20798937615494778	0.22815396368298038	0.27757241064215155
11720000	-58358.72974152901	-58064.036753521956	-294.69298800705644	-22592.337966770145	-35471.69878675181	5.278374589493496	74.63606835931073	63.82966264603791	10.806405713272802	0	55	154	119	0	4.0646170726693445	0.26463990078824545	0.004376298736014552	5.411773526971671	4.741993473176938	0.049578847403855264	8.810213790331883	0.00209845855207094	9.767259522571886E-4	0.6906766528777932	9.325298893302742E-4	4.979575721223773E-7	0.7266206459632093	0.19705083184445593	0.19036610769825676	0.15092602437116448	0.461657036086125	0.28331037409646087	0.20440743617633034	0.22913376653974885	0.2831484231874597
11740000	-58341.87017790713	-58021.694676844505	-320.1755010626232	-22573.078698364945	-35448.61597847956	5.097067118408488	74.07356824047565	61.338537857445175	12.735030383030468	4	57	152	121	0	3.6296697610822637	0.29307665436527747	0.07570906424735957	3.6884200844908013	4.361756859108081	0.04581296467314314	8.495266203096506	0.07555130179926903	9.5845759537152E-4	0.7260946685712623	9.360525965493338E-4	6.189484548243308E-7	0.8187273781002734	0.2030137639094085	0.18831978248759554	0.15640454298868248	0.4522619106143157	0.2831946909578927	0.2107268758827143	0.23097971803402154	0.2750987151253712
11760000	-58374.43931195262	-58051.86026575225	-322.57904620037465	-22572.477893724128	-35479.38237202812	5.460618812693196	76.20792774386666	63.72942548275746	12.478502261109178	2	57	154	119	0	3.4519523439994417	0.3261162402035516	0.014607964148940802	3.382247679905734	5.0142426916095415	0.06021855521793076	7.421416940262061	0.02466769197147748	9.585308861089096E-4	0.784678304481534	9.244758275463997E-4	7.892509442093895E-7	0.887233904755168	0.20050579095900575	0.1843935600984062	0.15320882760958077	0.4618918213330095	0.2851756342779168	0.21141485718962583	0.23254498842897395	0.2708645201034831
11780000	-58324.23145010869	-58015.895088655016	-308.3363614536717	-22567.012720466402	-35448.88236818861	5.433721861786208	77.25779510709596	65.72997695726451	11.527818149831479	2	61	158	115	0	3.510267515882438	0.2728971587879808	0.015041451723473957	5.3005719942667255	4.418323209432137	0.050050351270354065	7.20458736105926	0.026021519151752	9.859731027355909E-4	0.7850094242071973	9.058153217736797E-4	8.476171057324258E-7	0.9149828404693617	0.19784217662751286	0.17918617558261674	0.15398585283388513	0.46898579495598747	0.2848801562877374	0.2029595253362016	0.23136742291181567	0.2807928954642451
11800000	-58370.89072036584	-58047.68582503558	-323.2048953302551	-22573.974618967222	-35473.71120606836	5.32425751804099	75.36066302452738	62.92666672543484	12.433996299092584	0	54	153	120	0	3.545942448620944	0.2811205318717332	0.05978865876231779	4.4399639024290005	4.845058262262106	0.0019980917156476397	7.882106587770718	0.04685740282066073	9.57612632988982E-4	0.7180340138178458	8.984603884155275E-4	5.814937324427559E-7	0.7934739863052873	0.19660958816085056	0.1844438791169522	0.15501432665248396	0.4639322060697155	0.2848801562877374	0.2029595253362016	0.23136742291181567	0.2807928954642451
11820000	-58361.09342265263	-58029.99594184106	-331.0974808115715	-22584.85653845137	-35445.13940338969	5.146197795654246	75.29598815396906	60.82407472489697	14.471913429072094	1	58	156	117	0	3.702250298999942	0.29737761175516425	0.011710133037127075	4.434305207189805	5.076939671499255	0.016371686779393848	7.8442975895229345	0.040180528315640125	0.0010184638229421422	0.715688018763634	9.213413861561108E-4	6.119890257217528E-7	0.8174365371489223	0.2063263597046581	0.1844438791169522	0.15027699071613865	0.4589527704622533	0.2848801562877374	0.20467780723191162	0.22789534933861447	0.28254668714173625
11840000	-58380.82993161831	-58032.23242916284	-348.5975024554722	-22599.402528226172	-35432.82990093667	6.023138290343252	76.57463136953488	61.948150003386026	14.626481366148873	2	58	155	118	0	3.3776828617239505	0.3835506908309493	0.07141511934040098	4.0684090188703825	4.881397982850923	0.04268551658211825	8.198774327880106	0.015921505398045536	9.380940560657086E-4	0.743999178946698	9.124375932830945E-4	6.669956808520195E-7	0.8515205752331164	0.2063263597046581	0.18120843925989888	0.15351243057319197	0.4589527704622533	0.2844168776425507	0.21038853816574946	0.22789534933861447	0.2772992348530851
11860000	-58400.82463733891	-58028.434403892265	-372.3902334466489	-22576.232431408454	-35452.20197248381	5.239197533476355	76.53852336769553	59.87907533127951	16.65944803641603	2	53	150	123	0	3.4119004585981343	0.3689760559511222	0.04417327447832834	2.6773955836965992	4.8821340070795305	0.007986451367049145	7.442602655324771	0.03274823989234504	9.192333751465065E-4	0.6969150990898503	9.251729222890458E-4	5.477076723143928E-7	0.8012993417023894	0.20353737678441655	0.18587020154386977	0.14953287489374123	0.4610595467779747	0.2893957987988359	0.20742928491358814	0.2262459419306809	0.27692897435689473
11880000	-58374.71120563296	-58033.165875374754	-341.54533025819984	-22564.56045152014	-35468.60542385461	5.301928495816593	76.76862851901618	64.15360271733846	12.615025801677733	1	58	156	117	0	3.8428676286005383	0.45179858812212914	0.0205897465538315	4.632382954681569	4.486919824542162	0.04555120289940001	8.329926805910091	0.03797426789800909	9.432049395129143E-4	0.7084226577634383	9.313928329533751E-4	6.796517778512947E-7	0.8175195250978894	0.20298191317897804	0.18221579501693033	0.15036986969880367	0.46443242210529023	0.2793085866259486	0.2074609012872522	0.2351069257154491	0.2781235863713497
11900000	-58372.8757262078	-58018.570822535956	-354.3049036718465	-22565.18980404604	-35453.38101848992	6.163625984706535	81.411459575545	66.78049368814973	14.630965887395242	0	56	155	118	0	3.3167516295358053	0.3254125791007324	0.007768418366146546	3.2266149712104046	4.827000750820442	0.031985129426116254	8.09779442997344	0.02923771658971825	9.08279867689149E-4	0.7756402233451235	8.455219748387084E-4	7.425687449735679E-7	0.9290824572044867	0.20298191317897804	0.18221579501693033	0.15036986969880367	0.46443242210529023	0.2793085866259486	0.2074609012872522	0.2348150499937126	0.2784154620930862
11920000	-58402.90357793448	-58032.50279393206	-370.4007840024216	-22539.92933554494	-35492.573458387116	6.7470072984949025	82.58293683776802	67.7985120888213	14.7844247489467	2	56	153	120	0	3.6180833499115086	0.3771383233147166	0.016853360997002794	3.0844661788772623	4.321122163562926	0.022092828470367507	8.040652363926842	0.009596374702362095	9.407806781571459E-4	0.7254682347402628	8.757270613800735E-4	7.351615409436268E-7	0.8742873931601317	0.20720685819972104	0.17946725273763992	0.14822817689479797	0.46509771216784335	0.2793085866259486	0.21147519808241888	0.23086841210392803	0.2783478031877041
11940000	-58412.96047498748	-58054.30183891719	-358.65863607028376	-22585.32528838563	-35468.97655053156	5.476719298422357	78.92761396173714	63.1730508243776	15.75456313735953	7	57	149	124	0	3.627497195338681	0.3858511667350708	0.11264332297820429	3.784539372346375	4.620708527534915	0.06177981573542076	7.223668946164038	0.03597594545045969	9.004071210023198E-4	0.7098294146608992	8.821915524543604E-4	5.323478372082929E-7	0.7819273273908148	0.2069515086512819	0.18101357042725133	0.1528237491348718	0.45921117178659726	0.2793085866259486	0.20840470288765403	0.23166795137655494	0.280618759109842
11960000	-58363.01761162731	-58022.056841563295	-340.9607700640112	-22561.528334355535	-35460.52850720776	5.966273933102114	79.28397780201146	64.03795590809645	15.246021893915021	5	55	149	124	0	3.4012149440461976	0.3622325236105169	0.03634750000963432	2.831556286673578	4.78697588681615	0.018691315414843052	8.601236789906377	0.033434153345602596	0.0010184725582666422	0.8086176035929128	8.844205782965045E-4	8.294194723483815E-7	0.9319015162901122	0.2069515086512819	0.1821245302808046	0.16157897006567085	0.44934499100224495	0.28213323327283446	0.2055800562407682	0.22806705489612764	0.2842196555902693
11980000	-58392.28472473131	-58043.420439944646	-348.86428478666517	-22560.22236385988	-35483.198076084765	5.7093924363202255	78.95574226763082	64.18189115142164	14.773851116209212	3	53	149	124	0	4.469781047772844	0.36498266561174153	0.03408119707683681	3.2681784960538733	4.78697588681615	0.03232340482537025	8.113140079497775	0.07962447121399624	9.940600696648496E-4	0.7203776815124582	9.283632711507247E-4	6.244620583500029E-7	0.8037530363832299	0.19901858604907047	0.18996547275769096	0.15868509305403833	0.4523308481392026	0.28021627047156455	0.20923105715397108	0.23235469367824185	0.2781979786962221
12000000	-58367.43985519008	-58036.74243101922	-330.6974241708628	-22584.37206409654	-35452.37036692268	5.536129720477235	78.86765150604201	67.02549630228307	11.8421552037589	5	61	155	118	0	4.1682939561797525	0.27681233133218064	0.12694837383765278	4.210390756389277	4.487134343810563	0.03232340482537025	7.943886725672594	0.01101722136034854	9.89273238837E-4	0.7053190697605705	8.679247690638315E-4	6.526841247140492E-7	0.8285491916459088	0.19364867044404635	0.18389939838169564	0.15868509305403833	0.46376683812022207	0.279951500301288	0.21112727676258433	0.22903647255325105	0.27988475038287625
12020000	-58372.46896319182	-58054.3593854638	-318.10957772802294	-22546.39974548152	-35507.959639982284	5.528893197937463	77.04185310583807	64.39253775232149	12.649315353516581	3	56	152	121	0	3.3619187655360294	0.26286059559664177	0.11340670171075903	3.2713303898076354	4.855605719535202	0.028352502681138952	8.269938410306061	0.031286591166451334	0.0010469137234945837	0.6077919108649382	9.725640154995151E-4	5.204054840960704E-7	0.70149565980735	0.20059625181825166	0.18624318877044363	0.15596967089743294	0.4571908885138741	0.2903706561674824	0.20527084350602512	0.23036602229322284	0.27399247803326926
12040000	-58349.30480531234	-58044.40971210513	-304.89509320721163	-22589.843775114965	-35454.56593699016	6.175208684031998	76.78866170043244	65.4717508495725	11.316910850859978	0	54	153	120	0	3.229815518192476	0.2871979283843534	0.001773434358175034	3.972671612741091	4.825290013309137	0.04753545953726504	7.7871567062402525	0.025005908646795878	0.001037435762441473	0.6497896768766431	9.309927537285318E-4	6.354015060851729E-7	0.7626453484539347	0.2021978868540465	0.18191090223445436	0.1563905976209173	0.45950061329058417	0.2830439861959141	0.21259751347759348	0.23036602229322284	0.27399247803326926
12060000	-58353.56864525762	-58043.066873221745	-310.5017720358738	-22590.625229710942	-35452.4416435108	5.763581655527721	76.66443075728347	65.56229499203356	11.102135765249868	1	55	153	120	0	3.2018894091568253	0.2683109125996315	0.05834742084662483	5.835868984791085	5.129253619587339	0.014689272638098532	7.339934684846558	0.03453812519588834	0.0010133344096260385	0.723304368823518	9.184666688788353E-4	7.86733360255377E-7	0.8350352654765716	0.20079172422632022	0.180916076648054	0.15341898655043246	0.4648732125751957	0.28413016944013	0.2023522174319206	0.23036602229322284	0.28315159083472624
12080000	-58322.46788981995	-58035.11498156263	-287.35290825732113	-22584.133398806494	-35450.98158275613	5.479541514182524	76.05377427468429	65.38340091818323	10.670373356501095	4	62	157	116	0	2.940369191968462	0.2557079684511446	0.08730377946556223	5.016284151200858	5.171016319838141	0.021822193223059998	7.991988521964907	0.0019768854495520066	9.705248992926781E-4	0.6515736096027848	8.991032406206039E-4	6.403744295070448E-7	0.7681118019091051	0.19719573308444766	0.18451206778992657	0.15341898655043246	0.4648732125751957	0.28664147505111487	0.20690615782553812	0.22646371411035357	0.2799886530129931
12100000	-58343.416277158845	-58045.61953995444	-297.79673720440667	-22580.653508200092	-35464.966031754346	6.035208466764129	78.846869436575	68.4831150652855	10.36375437128951	2	61	158	115	0	3.6885576083535176	0.23913651551120382	0.06603268979129642	5.408707406726544	4.453376612144166	0.03499456636046228	7.712094206079484	0.013037487056821619	9.866520378383446E-4	0.6301461639403034	8.892672528080938E-4	4.964670799374856E-7	0.7140010304064258	0.19984245496867498	0.18451206778992657	0.1511455134509713	0.46449996379042957	0.28646584518091095	0.2052725406670251	0.22950282501243285	0.2787587891396307
12120000	-58344.54580014306	-58057.133969377835	-287.4118307652208	-22565.988204690264	-35491.14576468757	7.411592224308661	82.33146110062174	72.18198551723452	10.149475583387181	3	62	158	115	0	3.8054408153811963	0.22871880332747963	0.033401673496481175	6.716610420465877	4.401949867224078	0.025504280310887036	7.003192131255181	0.03782940926778953	0.0010178744904817043	0.6546848511483957	8.684846953477916E-4	5.44607283455078E-7	0.7130119733332421	0.19775515448431377	0.1831447082282114	0.15181826806567777	0.46728186922179943	0.286074230732881	0.20422151444425593	0.23055385123520203	0.27915040358766063
12140000	-58342.89387316107	-58049.574738544194	-293.3191346168754	-22561.875909529255	-35487.69882901494	7.427780900403777	82.3543825481518	71.06241248155294	11.291970066598847	3	57	153	120	0	3.84954264266281	0.2149850929884894	0.07068079633322531	4.687338956483674	4.691379414797995	0.028078775628719386	7.993173491349294	0.02148274144789461	0.0010605266099989355	0.7643175282442989	8.485948152839582E-4	8.689966125657721E-7	0.9117552241777002	0.19775515448431377	0.18742482464360716	0.15181826806567777	0.4630017528064037	0.28175907878577844	0.2083985805435606	0.23069193708299995	0.27915040358766063
12160000	-58318.89766444305	-58041.349726278975	-277.5479381640747	-22571.074282755555	-35470.275443523424	8.419965449789387	83.86947276455965	73.2909598158997	10.578512948659949	6	57	150	123	0	3.924636950843998	0.1951229871007129	0.07808231863264213	4.9105408680197415	5.168022334876901	0.043222966782645394	7.283992145496854	0.09550391083127757	0.0012051284964210583	0.7684053470243685	8.619839467639798E-4	1.099676898215926E-6	0.8940723473359793	0.20367366070192341	0.17811110907759795	0.15521347741407734	0.4630017528064037	0.28477208419581623	0.20668718086431107	0.22630403652053493	0.28223669841933735
12180000	-58324.92488072697	-58065.762137597296	-259.16274312967374	-22602.356193337775	-35463.405944259524	8.38999616755375	81.80534561110517	71.65262889252246	10.152716718582694	2	56	153	120	0	3.472431656420204	0.19490587200950166	0.009852729062131353	4.793021854064157	5.151214499413333	0.043222966782645394	8.10209205080745	0.08729042773834213	0.0012721011049999851	0.8220516347405553	8.552187733794028E-4	1.6829806312434478E-6	1.044093225095225	0.20173673889299032	0.18208858936297978	0.15395034473117783	0.46222432701285443	0.2774501442216821	0.2087845935737135	0.23152856378526662	0.28223669841933735
12200000	-58296.79913891752	-58049.394251959064	-247.40488695845787	-22560.101679840318	-35489.29257211875	7.570526804156767	80.81803245430797	71.79851641399542	9.019516040312542	1	54	152	121	0	3.983601845844412	0.18753209361499143	0.0017893199389862795	4.593137453415807	4.475405448728805	0.027616674625511057	8.407557847235193	0.07346741482936416	0.0012424316814963667	0.777870046144508	9.005666716432189E-4	1.2538094546662047E-6	0.893562688804609	0.19985732254364175	0.18586084850889603	0.15654810300582764	0.45773372594163697	0.2830560233072269	0.2111954996671331	0.23293510093814337	0.2728133760874962
12220000	-58277.636145324206	-58025.206340405464	-252.42980491874462	-22560.541663745444	-35464.664676660024	7.909712971061097	82.83253006340993	73.27626565660958	9.55626440680034	2	57	154	119	0	3.524275078648471	0.19155405790485905	0.041144211514348515	5.319999831101497	4.948879354957336	0.03079873174644844	8.0423583113168	0.029588738809662007	0.0012979591760121955	0.8687210975837814	8.818214748485876E-4	1.9394992857163244E-6	1.0839223401503801	0.20121874170170634	0.18586084850889603	0.15117011382775203	0.461750295961648	0.2836217237485536	0.20838572022382404	0.23396150833456142	0.2740310476930605
12240000	-58297.00283783978	-58033.26429874163	-263.73853909814204	-22562.028905564704	-35471.23539317693	9.930373398310312	87.25296532334552	76.60734830045062	10.645617022894939	1	51	149	124	0	3.4319013876263287	0.22109688365028438	0.006257575410721499	4.685228257991389	4.295508572011383	0.006708955470576978	6.833666979951352	0.019405612864935078	0.0011968449746986396	0.8707339859752129	8.181553036111906E-4	1.692365922847361E-6	1.1041932985780185	0.19591238550536305	0.19148422588688924	0.1570803610880136	0.4555230275197365	0.2894412282094762	0.20414457265939956	0.23238315143806326	0.2740310476930605
12260000	-58299.718654290926	-58045.08547295364	-254.633181337286	-22582.517371848462	-35462.56810110518	8.615127464226878	83.72357443658854	73.93650158290261	9.787072853685949	7	62	154	119	0	3.8897831611182165	0.16196879824514387	0.07919109087252182	5.560073610181702	5.2732182154917835	0.023012786141782166	6.841758829934985	0.0698724935380053	0.0011973500876771407	0.9557206158782162	8.197161740115183E-4	2.0016891012478634E-6	1.1990020963467405	0.20563764274996424	0.18175896864228805	0.1558892174976403	0.4567141711101098	0.28061740330376833	0.20708200565808094	0.2287743572004709	0.28352623383767933
12280000	-58316.379493199565	-58042.99627001195	-273.3832231876178	-22558.397120639373	-35484.59914937258	8.469932505759106	83.22220671583396	72.14489974716741	11.07730696866657	1	55	153	120	0	3.3260561357607576	0.20135796645895318	0.032122367556631636	3.8606101682345186	4.491799289244516	0.058002942527572564	7.179300192548531	0.030844386598649704	0.0011986526468838797	0.8649246292677539	8.537303500221778E-4	1.5641249036458457E-6	1.0845562678567076	0.20149289730204945	0.1883717984240964	0.1558892174976403	0.45424608677621625	0.2782626251962385	0.20943678376561078	0.2287743572004709	0.28352623383767933
12300000	-58303.60228872557	-58035.5756957118	-268.02659301376906	-22566.440244078676	-35469.13545163313	8.50907830350922	82.96798411609737	72.39397003647215	10.574014079625213	0	55	154	119	0	3.6163185092457337	0.19644527092974232	0.01658915048748671	4.426731499999928	4.578961969854487	0.07679989352308222	7.830065728083425	0.05945895012264888	0.0012373587162862183	0.8526350812168259	8.703444907989961E-4	1.2851951497571184E-6	1.0118550756857139	0.20630894701924943	0.18227720594649197	0.1544224241121045	0.4569914229221565	0.28693268765091234	0.20807473146590827	0.22843383850735802	0.27655874237582095
12320000	-58330.97378758323	-58044.89772354628	-286.07606403694723	-22584.921149807145	-35459.976573739135	7.918508596423326	83.58340074960293	72.87189778293953	10.711502966663419	0	52	151	122	0	4.604572174854089	0.2514019583877907	0.013672806979004963	5.21567517001387	5.326354993500893	0.040861285088041654	7.89821539394965	0.05945895012264888	0.0010776307699452256	0.7601040617691198	8.389064771174465E-4	8.381075901704355E-7	0.8718818875643423	0.20642785938122518	0.1835095947677704	0.15500829342074848	0.4550542524302583	0.2854144635586295	0.20579712678327663	0.22843383850735802	0.2803545711507354
12340000	-58312.193275168225	-58021.76155535964	-290.43171980858756	-22551.849949842745	-35469.9116055169	7.662552907253666	82.4969539758293	70.15871009039017	12.338243885439072	0	53	152	121	0	3.5596827968696414	0.22247425335880705	0.023771377005664632	4.1543629177014525	4.978635964958703	0.047267489625285895	8.18069439833723	0.056502915009363	0.0010824584227547712	0.7572797567262618	8.594249152087468E-4	8.84008698600224E-7	0.8790808588452742	0.2022736186402772	0.17951598233757482	0.158190215299969	0.46002018372218134	0.2882158793324974	0.20586804240607234	0.2307492790587967	0.2751667992026331
12360000	-58325.57414086101	-58032.489264873555	-293.0848759874598	-22557.592283524325	-35474.89698134923	7.968783963834808	83.2618282721608	72.1205756784086	11.14125259375221	0	53	152	121	0	3.3991979328585904	0.25658193848090416	0.02131506280859954	3.4756442017682603	4.5716591024220445	0.013727294800441681	7.178690736536448	0.01979601035094938	0.0011435026402734439	0.764327581056703	8.590433779968676E-4	1.1646279818590284E-6	0.929387101298222	0.2022736186402772	0.1834782549937242	0.15229419447458542	0.46195393189141554	0.2804500669489208	0.2099507050742575	0.2304678725635228	0.2791313554132985
12380000	-58331.664460463726	-58038.30811006849	-293.3563503952359	-22567.652842574935	-35470.65526749355	7.881802640507853	83.80162503830375	72.98399478686581	10.81763025143795	1	58	156	117	0	3.5983913585145775	0.2440052414224401	0.05158311559954469	4.459802999893465	4.397348289050594	0.02811716709315069	9.03012249164645	0.03590202993095463	0.0011357048508712452	0.8258294173661097	8.417673596205461E-4	1.718051782979769E-6	1.1364101906336928	0.1954923367430311	0.1834782549937242	0.15907547637183153	0.46195393189141554	0.28764326963402526	0.20322326464196622	0.22664104277793928	0.2824924229460688
12400000	-58322.82875024832	-58049.63649007049	-273.1922601778329	-22579.73468411569	-35469.901805954796	8.874356321195007	85.51063386424829	75.41744235120633	10.093191513041921	4	59	154	119	0	3.971056708159291	0.19399250085377423	0.06653561803246104	5.086143790762258	4.954122212578968	0.03148576999754687	7.669021460993192	0.02762952321987586	0.0010396946651448121	0.7725919433542232	7.927046166081325E-4	1.006254873802111E-6	0.9299046472643364	0.1954923367430311	0.18939909775228245	0.15294837883955062	0.46216018666513825	0.2808707068834895	0.20898095570281497	0.22850314617365577	0.28164519124003934
12420000	-58305.291554017844	-58038.06555535409	-267.2259986637526	-22607.93729392519	-35430.1282614289	8.786412884191796	83.98566584711212	73.3522848438457	10.633381003266372	3	54	150	123	0	3.617416885027751	0.22367745097620728	0.018706287768682	4.065755882273391	5.282479586346603	0.06476546097123138	7.3267706601526426	0.0012196287842679702	0.0010872422028223062	0.821348401980316	7.947637900557897E-4	1.491400800220838E-6	1.0885309253737359	0.20596022799655633	0.1848899890971497	0.15581901778394155	0.4533307651223549	0.2808707068834895	0.20736352829808355	0.2301205735783872	0.28164519124003934
12440000	-58289.072924560096	-58012.58473827862	-276.4881862814716	-22553.51753412772	-35459.0672041509	10.674054793556337	88.2162451981881	77.73436081613045	10.481884382057645	0	54	153	120	0	3.9122430215668547	0.20429439037775537	3.252539661024381E-4	4.251466336385086	5.2777797505736395	0.02893942472031722	8.202267946500822	0.008983232062490588	0.0012351507621176825	0.8754495050756722	8.137351659926303E-4	1.6966508437710423E-6	1.1102921198223377	0.20361414822053464	0.1848899890971497	0.15094834225743217	0.460547520424886	0.28196483383484	0.21288141885944706	0.22540652203410985	0.27974722527160273
12460000	-58284.87797671189	-58008.435536976795	-276.4424397350965	-22551.498548278745	-35456.93698869805	10.947549331648666	87.58758458178997	75.52144600127897	12.06613858051098	1	53	151	122	0	3.3972081158554923	0.2215701961085391	0.03219369396568334	4.368215571996636	4.282229379673233	0.04742683318522435	8.185030730038648	0.017577478522441892	0.0011868522112357398	0.8384519895655456	8.26508031976315E-4	1.9274556051291666E-6	1.0952674146597572	0.20523364928706	0.18027185961869652	0.1570374144282409	0.4574570766660051	0.28521258607961036	0.2089794955484632	0.23357902669399425	0.27222889167793185
12480000	-58293.79704450519	-58021.150569293546	-272.6464752116446	-22552.92547891953	-35468.22509037401	9.7994019397692	85.85842030083161	75.46817775589268	10.390242544938944	1	58	156	117	0	3.279381615334274	0.20184988643439158	0.035228341994980435	5.855722155980498	5.157028228946883	0.042938372322113075	7.450827617833515	0.012439036686838927	0.0011910547974759006	0.8097703496826818	8.375755586317754E-4	1.4439615518419933E-6	0.9845499834173412	0.2047919582298192	0.17580514364281885	0.16067099621396636	0.45873190191339813	0.28111023756372705	0.203122204655911	0.2297995491210647	0.28596800865929695
12500000	-58298.97232861176	-58024.79444410012	-274.17788451164273	-22592.097177124044	-35432.69726697607	7.753657064585617	79.8250297842101	67.91466327369272	11.910366510517319	1	56	154	119	0	3.1525598449744074	0.2562506156630653	0.0332006756140564	5.23067054681697	5.01740890251395	0.07178786977380312	8.25502493449813	0.005390323089783612	0.001182179805491234	0.815867345718952	8.54980208074001E-4	1.31066921260707E-6	1.01047225821469	0.20230727274567226	0.1879146122127653	0.15043308137984704	0.45934503366171786	0.28553902183516033	0.20372251625906224	0.2297995491210647	0.28093891278471245
12520000	-58285.05929695271	-58046.1342526452	-238.9250443075156	-22585.430113167	-35460.7041394782	6.05634889243838	74.13964917192575	63.6883217340553	10.45132743787046	0	56	155	118	0	3.537514682391402	0.18244261436313042	0.004006748825851862	4.188993520589869	5.007219234161083	0.07178786977380312	7.493491582821771	0.023393546171637778	0.0012698379877566263	0.818324027729972	9.545079722487977E-4	1.7754269319557663E-6	1.0568154940245218	0.20205661577684292	0.1907204327900123	0.15980702140951453	0.4474159300236327	0.29070637621182555	0.20639633223550208	0.22864059048990365	0.27425670106276845
12540000	-58322.96629501076	-58075.392080593185	-247.5742144175776	-22576.760821367774	-35498.63125922541	6.425350084456538	74.83432792647123	65.15456150853497	9.679766417936264	2	58	155	118	0	3.2362868051080738	0.1720756366354019	0.08713001373041125	4.83456471785863	4.432363358527288	0.013186513598341575	7.126151485215223	0.0331472827098256	0.0011458452765025127	0.7798448733056118	9.508562397512085E-4	1.4489095642479996E-6	1.009346973901075	0.19953597637809495	0.18370678991108094	0.15980702140951453	0.45695021230131205	0.27979891800275397	0.20900005325316245	0.23954804869897522	0.2716529800451081
12560000	-58272.27929201749	-58028.216653609146	-244.06263840834507	-22569.44886021663	-35458.767793392515	6.782680559160495	76.59263937797198	66.1155989378111	10.477040440160868	4	54	149	124	0	3.056690750773966	0.18665628092368378	0.13987091452944594	6.471085942857546	4.610349719691946	0.018323957683077825	7.964301053203595	0.010306551338316523	0.0011641634699295046	0.8283035448403968	9.383168297384189E-4	1.7479079884783083E-6	1.0519583801903631	0.19964476699843475	0.18231933949944085	0.1525412053985816	0.4654946881035453	0.2858772197738937	0.2074980068209103	0.22495090875131224	0.28167386465388355
12580000	-58245.88067387272	-58023.899709755984	-221.98096411674084	-22557.289189713258	-35466.61052004273	6.356175087728127	74.57110401059407	65.77166630553323	8.799437705060855	1	55	153	120	0	3.256331370611299	0.17783369245562267	0.045099910496239896	5.296735866087827	5.268090076251966	0.06804476289359176	7.784850378920421	0.07815506026900089	0.0011337504816173046	0.7708304943348265	9.312243893063749E-4	1.4433674503439743E-6	1.0021407698615918	0.1990945374004146	0.1863050381728295	0.15847557599120912	0.45612484843554923	0.2874021317718587	0.20494806981498667	0.22482804616798396	0.2828217522451704
12600000	-58280.29988566421	-58033.863261732586	-246.4366239316224	-22570.33778691668	-35463.525474815906	6.232347676683762	75.45192896912468	65.71287291817931	9.739056050945372	2	52	149	124	0	3.808841390766524	0.18784101628568128	0.01936878424872476	3.5138315158655558	5.254536258052591	0.04421505933960176	7.489904582106129	0.011789430965862092	0.00116891887665103	0.7773416220747943	9.246305966019436E-4	1.323918906979414E-6	0.962639924690156	0.1990945374004146	0.1863050381728295	0.15285720142081102	0.46174322300594733	0.2840683260421971	0.2067770974453198	0.22544866182459772	0.2837059146878851
12620000	-58297.735444990045	-58044.38218156973	-253.3532634203149	-22579.516399955533	-35464.86578161419	6.454971545893065	76.15454862214284	66.33973540259018	9.814813219552668	2	57	154	119	0	3.364894064265975	0.19791436252070665	0.08471236223305849	5.007525616292568	4.5614436656893815	0.05322830081203822	7.688238527811524	0.03003249078888564	0.0010964721239161619	0.72708191485085	9.325056051536682E-4	9.86595879490143E-7	0.8524741423034929	0.20375925625261956	0.18576061874866834	0.1542159843774958	0.4562641406212188	0.27738787910669116	0.2051360134147995	0.23215460883914465	0.28532149863936435
12640000	-58288.73770393817	-58029.95458984783	-258.78311409033915	-22580.395843325707	-35449.558746522125	5.951508231588905	75.57680461220657	65.77459586165361	9.802208750552891	4	59	154	119	0	3.4951406812335812	0.16620900622379123	0.09796827873243433	4.21660968674408	4.561924951149943	0.04629086455208985	7.418060988906702	0.032712407819027595	0.001130588197540603	0.8377587662654009	9.245835771770016E-4	1.3146121722666788E-6	1.0244959057931926	0.1937283350222984	0.18599082381729437	0.15995333673980033	0.4603275044206094	0.28163923156737686	0.2051360134147995	0.2279032563784589	0.28532149863936435
12660000	-58316.949524897456	-58029.11173337485	-287.83779152261025	-22543.55375429325	-35485.5579790816	5.6648027239392045	76.05499719068749	64.41252650341033	11.64247068727721	6	58	151	122	0	2.9912715399504832	0.21919593261096995	0.13888233991665347	4.1782980716570535	5.172807498836572	0.03693777257140064	8.170296412499011	0.0032352434711835796	0.001232597023859877	0.8401904702169797	9.702243760774939E-4	1.634475207891085E-6	1.0604767824148091	0.20044375391882016	0.18547002860943274	0.153256540884916	0.46082967658683355	0.28089820738397253	0.21031992354813003	0.22978727255745784	0.27899459651043923
12680000	-58383.96010235646	-58078.29862947898	-305.6614728774777	-22607.97065453774	-35470.32797494124	5.404564141009545	75.95415360768341	64.55554487279058	11.398608734892763	3	58	154	119	0	3.7308578003049635	0.30362163689023425	0.1078167150282967	3.6318983528344995	4.262566174846715	0.033779657832581786	7.992116246633226	0.001994172768849893	0.001197773562342353	0.7096143072440902	9.449083492485025E-4	9.355949509473216E-7	0.8167443017028787	0.20295108423233582	0.18547002860943274	0.15183114694736005	0.45974774021087383	0.28446873679663337	0.20559581718194234	0.22905099405121832	0.2808844519702057
12700000	-58350.76263091958	-58027.73095769491	-323.031673224664	-22589.092430380828	-35438.638527314084	5.913098657656269	76.54905014074136	62.95338528134128	13.595664859400076	10	57	146	127	0	2.9718770601528717	0.29586174594358183	0.1847914137534549	4.340985094708015	5.0876198289925	0.033779657832581786	8.032400109923435	0.01576265824279386	0.001054728903235516	0.7208811601955	8.954431662575393E-4	7.70234110715051E-7	0.8208305855503143	0.20160591593679364	0.1794676989679576	0.15658239700975343	0.46234398808549776	0.28446873679663337	0.20858743247312142	0.22905099405121832	0.27789283667902653
12720000	-58332.472539279	-58029.44507504509	-303.0274642339035	-22571.87864424432	-35457.566430800776	5.854236622672451	76.04893773172563	63.58044254282632	12.468495188899288	3	52	148	125	0	3.9331770833159765	0.2938919602321516	0.07280448685025125	3.893803367394878	5.402173932903358	0.03290740766425967	7.258735197721715	0.0024724689824440205	0.001132074476154936	0.8126823958776963	9.46202475000811E-4	1.3567033527303384E-6	0.9910799081452085	0.20037548754113604	0.1794676989679576	0.15572063895653027	0.4644361745343785	0.2854830071395523	0.20773999418706554	0.2307301393056024	0.27604685936777934
12740000	-58342.48674324187	-58042.75903550359	-299.72770773827517	-22587.54767086232	-35455.21136464127	6.484061850344462	77.8410530171139	65.55511456260547	12.285938454508356	2	50	147	126	0	3.4011067681705307	0.32439537700072213	0.03300130570500756	3.6897702377455683	4.822358498415403	0.03424721772726011	8.836801698909511	0.030209043015722116	0.0010868080800544159	0.6546671591930648	9.171778751449641E-4	6.580771702953701E-7	0.7321991284002481	0.20463868701424853	0.17729551905908708	0.1513231191506625	0.46674267477600434	0.2822732632053338	0.20898040217283742	0.23248716998792032	0.2762591646339081
12760000	-58333.99697427643	-58042.3525246756	-291.64444960082386	-22598.588672495152	-35443.763852180455	5.855965240813736	77.11049674625045	65.15965910530038	11.950837640950072	2	52	149	124	0	3.557868074944953	0.2582256932549088	0.026845876378434705	3.5798387152339246	4.781151639202649	0.005642666920898349	7.3119718959662565	0.036195671456817236	0.0010585645625297783	0.6765011333514049	8.871156323341394E-4	7.25434295303629E-7	0.7956648068572051	0.20465977258823026	0.17729551905908708	0.15283643733563065	0.4652082710170545	0.28133308028122794	0.2073276145877945	0.2286275186980612	0.28271178643291595
12780000	-58331.00688536993	-58017.37620840191	-313.6306769680138	-22557.174803834452	-35460.20140456746	6.025084103508455	78.12025885699335	66.63277324309827	11.487485613895018	1	52	150	123	0	3.654586109734317	0.27719696565065977	0.06709250039743596	3.5348751367860185	5.198258854736136	0.011829020443389132	8.198040035023434	0.04952124058259685	0.0010737339400465715	0.6492184712331625	9.367755223393039E-4	7.27092739428292E-7	0.7590520138779755	0.20618064043532336	0.18958453206042594	0.15283643733563065	0.4513983901686225	0.28184793159125954	0.21029658467170637	0.23141769032798212	0.27643779340905156
12800000	-58365.23508205226	-58049.7220058026	-315.51307624966023	-22591.751120274777	-35457.97088552782	5.541466254783729	77.65039796125828	65.8165389948685	11.83385896638977	4	52	147	126	0	4.199170094226272	0.27639030334189235	0.056178236976700165	4.5092383004935845	4.676533744085987	0.038292133014145434	7.161203538354277	0.0041921887783095664	0.001016279170048494	0.6230295234107747	9.022322634652773E-4	5.825959559121404E-7	0.740826032043544	0.20838577440569675	0.1829735515059229	0.1567374226183914	0.4519032514699914	0.28184793159125954	0.210212449453772	0.2315018255459165	0.27643779340905156
12820000	-58363.45014471699	-58038.712206033364	-324.7379386836245	-22569.532726983318	-35469.17947905005	5.897665120293478	78.20737686116186	64.5067741237546	13.700602737407294	9	53	143	130	0	3.844398691643885	0.30140517554163204	0.13444909823245826	3.824521877276934	4.879997202361974	0.006094119374948389	8.090114661982645	0.05055922950659419	0.0010495489621631705	0.6015940111717287	9.150515244051626E-4	6.076483927292953E-7	0.7202135180293192	0.20042433745124005	0.1829735515059229	0.1567374226183914	0.4598646884244481	0.2792765498083264	0.2121005136006798	0.2315018255459165	0.27712111104507686
12840000	-58387.41262218569	-58055.4226033092	-331.99001887649695	-22605.990123598323	-35449.43247971087	5.4104668803757265	76.68386133897494	61.54328331820761	15.14057802076726	10	51	140	133	0	3.452722764811768	0.35519170643600134	0.20617464218167345	3.2513830743496697	5.419147497069005	0.020567155120495863	8.119267706415684	0.050569402518478156	0.0010692115257639697	0.6326669127739508	8.936465620276218E-4	5.788002816909786E-7	0.7391015815692143	0.20467745497934192	0.19235176768375484	0.15441939468784008	0.44855138264906563	0.2782986895756717	0.20644409412879886	0.23247968577857117	0.2827775305169578
12860000	-58359.498774739994	-58043.71846153363	-315.7803132063633	-22574.98130658662	-35468.73715494701	5.405527149565271	75.336515913829	61.806608308223	13.529907605605992	7	52	144	129	0	3.464883887162225	0.28699799102377793	0.1430995177244584	3.851156408512364	3.873290511439605	0.015504534752270073	8.227937650172791	0.02577027602195202	0.0011505129943048427	0.6722801517515462	9.556689217646983E-4	1.0178862117232394E-6	0.889566553953274	0.20467745497934192	0.1894642106749049	0.1510998067084416	0.45475852763731406	0.2781445760833284	0.20567268242091066	0.2357280709220812	0.2804546705736793
12880000	-58364.8188167603	-58046.273981828854	-318.54483493144573	-22557.796209132805	-35488.477772696046	5.742953013804959	76.48971168566808	61.51015837019989	14.97955331546823	7	49	141	132	0	3.559159781349579	0.27668746522871407	0.11057437271390452	2.2990928317564308	4.846664565986715	0.05145882001630845	7.852963736652177	0.05180837087706735	0.001150814730188066	0.7060148647105866	9.432168152236088E-4	9.421025853632959E-7	0.8542872320568372	0.20304960951308637	0.18832340918757054	0.1488950221657038	0.4597319591336418	0.28404134230261474	0.20492580816121295	0.2251975617799706	0.28583528775620126
12900000	-58328.778125285775	-58029.05205970719	-299.72606557858865	-22570.560882512633	-35458.491177194555	6.005319237500155	77.08313383509875	66.28592691584662	10.797206919252163	3	55	151	122	0	4.088102309167995	0.21153843575194972	0.04510429450749032	5.350291909518558	4.997367693361023	0.0612005712160696	7.992510384228367	0.04514125512863021	0.001135109800511821	0.8095172872642836	9.106406884582057E-4	1.1194550100165818E-6	0.9640909221810655	0.20392193956567173	0.19291701508772563	0.1519857154550336	0.45117532989157155	0.28090159648224494	0.20510383442009777	0.22815928134145558	0.28583528775620126
12920000	-58310.49571360796	-58018.775921818946	-291.71979178901705	-22593.36509032929	-35425.41083148966	5.712124499984396	75.13101499673157	63.713838128021756	11.417176868709838	6	55	148	125	0	3.0307067847282103	0.261137559269145	0.09378335976402803	5.621106372654549	4.569245095647498	0.013396886946524545	7.873828973131305	0.032749798246834654	0.0011089067429569724	0.7647353962917638	9.151726720964496E-4	1.1596788819665764E-6	0.9253564009325543	0.19964565603156442	0.1869677703114158	0.15921619168083212	0.45417038197619014	0.28806245624448773	0.2071742952085559	0.22659309328508426	0.27817015526187167
12940000	-58330.30434160612	-58025.336233252994	-304.96810835312823	-22575.09869874915	-35450.237534503845	5.937641084079594	77.53613375507402	66.22901907793786	11.30711467713612	4	54	149	124	0	3.7067437362729097	0.2597730066333317	0.10013124182536885	3.6440879556704933	4.828716070515756	0.06227388764881264	7.873828973131305	0.032749798246834654	0.0010616026353174905	0.8321676995136356	9.150239261916343E-4	1.3200912715945244E-6	1.035676150286464	0.2070738147979032	0.17757761783151108	0.15477415123432722	0.460574416136261	0.28825621904331045	0.2071742952085559	0.2263993304862615	0.27817015526187167
12960000	-58344.18765770739	-58027.24519591908	-316.94246178831474	-22590.955831136624	-35436.28936478245	6.779950735251068	80.84623677257123	68.43475564919437	12.411481123376854	4	54	149	124	0	4.291133497815018	0.2666669772550171	0.12034044717233226	3.3628540338335977	4.761217090028586	0.06227388764881264	8.528628803929372	0.05601960131028702	0.0010551026520381171	0.8586269436099685	8.417396933893195E-4	1.1764877202045926E-6	1.036388864150158	0.20495913198345891	0.1808359171890078	0.16205238633448985	0.45215256449304597	0.28192153459233227	0.20908032995753592	0.2327340149372397	0.2762641205128917
12980000	-58341.21559405868	-58028.05291093269	-313.1626831259928	-22560.677061577302	-35467.37584935538	6.573441837877485	78.99553257441008	66.49905588192559	12.49647669248446	4	52	147	126	0	3.169719586039515	0.25653195848161836	0.076508715757658	4.274975913295046	4.493558115890921	0.06803314650277491	7.5348334372995724	0.00502658680958142	0.0011894490810020121	0.7945995315977793	9.345216781321087E-4	1.1769622149419005E-6	0.9307985347611883	0.20324463984090818	0.19096647609147407	0.15767143677593146	0.44811744729168884	0.28560280675384353	0.21127190315968145	0.2287870500518563	0.27433824003461826
13000000	-58369.83535718349	-58066.659658372024	-303.17569881146625	-22563.773569903	-35502.88608846902	6.358673140777485	79.29657503167971	68.06237027404909	11.234204757630645	1	55	153	120	0	3.3521176890900177	0.23767409664766265	0.011505468963879597	5.221206027331739	4.9650410928835385	0.03610765656175227	7.352605361338385	0.01923642123309225	0.0010637203842845048	0.7808270563825027	9.121841346391573E-4	9.192472653032483E-7	0.879493314999122	0.20636175607041707	0.1822723897970553	0.15767143677593146	0.4536944173565987	0.2846169603759091	0.2053258199349132	0.2314600142800227	0.27859720540915456
13020000	-58322.089648511625	-58035.59106317711	-286.49858533451544	-22573.51672872286	-35462.07433445425	6.638145513507192	77.97049328702052	67.75899460612929	10.211498680891157	3	57	153	120	0	4.164919597234993	0.2013967297243982	0.05555688019241476	4.123356703980435	5.113478197068076	0.01161240115286782	6.83310936759453	0.021321268091444395	0.0010607299647645311	0.6814377840711987	8.8489556083031E-4	6.058846351991146E-7	0.734105053012243	0.19680686912031264	0.1862985914237551	0.15767143677593146	0.4592231026800033	0.286045839024092	0.20376086302397015	0.2314600142800227	0.27873328367191474
13040000	-58318.97562272136	-58042.44829699995	-276.52732572140957	-22572.692555132544	-35469.755741867404	6.587384780735227	77.84512901304545	67.69082450571742	10.154304507328053	2	61	158	115	0	3.8752169169013437	0.1901376792834889	0.06277684189885857	6.20658968149012	5.3229859990753745	0.0038769804128369564	7.287407346807041	0.033028233205879956	0.0010866564103940953	0.7091608147350876	9.261470531064062E-4	7.213242706170579E-7	0.7931335094897033	0.19523278964625754	0.17804727482546767	0.16379568918677073	0.4629242463415066	0.2832578276324196	0.20062801252088067	0.23690130009994526	0.279212859746754
13060000	-58331.2290519367	-58040.64243284152	-290.58661909517946	-22603.301052390925	-35437.3413804506	6.628959860460613	77.16759753042093	65.92672448476843	11.240873045652497	4	62	157	116	0	3.760998551658977	0.24585788787288854	0.07973493580797254	4.5594894073141	4.686419301595089	0.037815023306657834	7.355120750573578	0.0329397401124617	0.00113800682969306	0.7480676095465351	8.903305529437088E-4	8.731664353261112E-7	0.8554892393271001	0.19498974357816218	0.18000796385836706	0.1547389814330573	0.470263311130416	0.2832578276324196	0.21438375871710064	0.22875432752083252	0.27360408612964676
[truncated: 34,353 more rows]
