# Supplementary material for: MERS-CoV spillover at the camel-human interface
Source: eLife. 2018 Jan 16;7:e31257. doi: 10.7554/eLife.31257 (PMC5777824; doi:10.7554/eLife.31257)
Supplement: Figure 1—source data 2. [file elife-31257-fig1-data2.zip › MERS_274_sCoal_prior10.combined.log]

Sample	posterior	likelihood	prior	treeLikelihood.3	treeLikelihood.1,2	treeHeight	treeLength	Tree.length_c	Tree.length_h	Tree.count_c_to_h	Tree.count_h_to_c	Tree.count_c	Tree.count_h	rootTypeLogger	migModel.popSize_c	migModel.popSize_h	migModel.rateMatrix_c_h	migModel.rateMatrix_h_c	kappa.1,2	gammaShape.1,2	kappa.3	gammaShape.3	ucldMean	ucldStdev	rate.mean	rate.variance	rate.coefficientOfVariation	freqParameter.31	freqParameter.32	freqParameter.33	freqParameter.34	freqParameter.1,21	freqParameter.1,22	freqParameter.1,23	freqParameter.1,24
0	-58272.656333137136	-58038.46123239331	-234.19510074382626	-22570.796457514432	-35467.664774878875	5.259045763282542	73.52589437328521	65.05552980015379	8.470364573131413	1	58	156	117	0	3.817859235250167	0.15590313474892437	0.05840243159494301	6.852758407631578	4.651956226020035	0.016763012220010528	8.775789793338252	0.012451417183075984	0.0011773425737260344	0.7991959837919863	9.418361180352478E-4	1.3117861503863248E-6	0.9694307936825046	0.20525737163425464	0.18208380712418573	0.15646044396794903	0.4561983772736114	0.2784474229808768	0.213903811074742	0.22723992068914714	0.28040884525523657
20000	-58291.55158366138	-58038.92214177782	-252.6294418835603	-22577.32899871177	-35461.59314306605	4.986952435603479	73.2022724766517	63.461664869792216	9.740607606859479	0	54	153	120	0	3.84065521582441	0.1872958092521316	0.003334049642056497	5.652350791425311	4.892030386902983	0.008653312288112723	8.129065600376089	0.003730237471341766	0.0011389991040806641	0.7742279668405104	9.427810146868633E-4	1.2437158394506599E-6	0.9762119053447574	0.20797290312437644	0.17732884419919367	0.15459459425238348	0.4601036584240472	0.2823770279962505	0.20331993640495322	0.22897771893919813	0.2853253166596007
40000	-58250.188630079414	-58016.51072414564	-233.67790593376813	-22565.28513588564	-35451.22558826	5.054209123041186	71.59901442819158	62.37257271020586	9.226441717985725	0	57	156	117	0	3.330924619652883	0.16861731274836178	0.007547909645712077	5.5796709714137736	5.05310219922391	0.059568510390654125	8.115049363488652	0.07032308092649964	0.0012114615755387818	0.8436130650752529	9.90068634501153E-4	1.6548354307540086E-6	1.0522305350039107	0.19821537788172783	0.18026164885885834	0.1556515497123126	0.465871423547102	0.2922810980008482	0.20114496810990282	0.23115268723424853	0.27542124665500295
60000	-58275.02567560782	-58034.266626508004	-240.75904909981688	-22552.338195669785	-35481.92843083822	4.873059991003098	72.44779574166238	63.23993055006953	9.207865191592791	0	57	156	117	0	3.382383200209373	0.16312504212183795	0.015896410048039454	6.599598327691852	5.423940577365668	0.022968823974934244	8.536184796047458	0.07212217469384109	0.0012550972786411414	0.8059152393270006	9.84404676598911E-4	1.747524611185323E-6	1.049548981918663	0.20775943652721005	0.18026164885885834	0.1556515497123126	0.45632736490161974	0.2832166382170081	0.20897118388098745	0.23194954158321593	0.27586263631879104
80000	-58257.531891650775	-58017.583882750056	-239.94800890071707	-22555.023817146524	-35462.56006560353	4.751596457010626	71.4876526550974	62.11727273183004	9.370379923267398	0	57	156	117	0	3.5460926011262464	0.18262708304066622	0.02790939706791684	5.0322916742841	4.765191359852374	0.024055898043078117	7.131283093041011	0.10110246825597437	0.0012659719772803236	0.808043395331017	9.888418947014627E-4	1.599245010706927E-6	1.0244956031846253	0.2013531239627611	0.18594278159907424	0.15301824499965883	0.45968584943850654	0.28108107934402915	0.21380553121955578	0.23162408051040104	0.2734893089260166
100000	-58300.36409712078	-58052.90163996989	-247.46245715089051	-22554.368844160905	-35498.532795808984	5.587825252414633	73.55913975718629	64.14341781020475	9.415721946981526	5	63	157	116	0	4.084367979796524	0.20201993292874265	0.025063416893388292	5.973007166751504	4.5300107499611775	0.04929505691441253	9.128809752593135	0.009863536318183834	0.0013160718232324315	0.9125661670427638	9.736622358171752E-4	2.690873231202902E-6	1.2267102252980489	0.20656280093648552	0.18498163595761508	0.1525625422364457	0.4558930208694544	0.28457820524889577	0.20918447303449764	0.22845537208352268	0.27778194963308644
120000	-58296.69193139988	-58046.82742552743	-249.8645058724519	-22567.45864404441	-35479.36878148302	5.165679167017343	73.724267262605	63.83323751025477	9.891029752350217	0	54	153	120	0	3.502849289812118	0.16562734812624694	0.06166938074883267	5.50345003567869	4.984499377214483	0.032837438794197454	6.928846769641396	0.023335377678811033	0.0012848391134698805	0.8276376842727503	9.833834148380268E-4	1.6748791482894062E-6	1.0167775556512957	0.19729374036087843	0.18651171074782902	0.15162630132153795	0.46456824756975523	0.28457820524889577	0.20918447303449764	0.22845537208352268	0.27778194963308644
140000	-58311.10993801866	-58055.00119547345	-256.10874254520934	-22573.288794157437	-35481.712401316014	5.2149174172920265	71.75432287500644	60.96402560131932	10.790297273687141	0	56	155	118	0	3.0478703405397654	0.20638256801649082	0.02929367007382083	4.748226711720322	4.623202270096172	0.0634979172519783	8.714466926071227	0.016208753109003188	0.0013123557050292558	0.8446363821108339	9.91600339477118E-4	1.922723287196201E-6	1.052131229403973	0.19933554978481322	0.1890869376523866	0.15497152426618468	0.45660598829661614	0.2863246732127281	0.2002813940692441	0.23247422686195413	0.2809197058560762
160000	-58319.21347429374	-58055.47523219599	-263.73824209775074	-22547.8483461605	-35507.62688603549	5.63580895804433	73.3085533921809	61.89119525525338	11.417358136927518	2	55	152	121	0	4.026046242539547	0.19194274486055482	0.025315245758476757	5.726596591635176	4.707039157553201	0.019978788468835006	8.260992722217333	0.06571226521194344	0.0013050936319395827	0.8217310943606227	0.0010149961935123773	1.494946279139531E-6	0.9728284825203234	0.20793163404021592	0.1762535345775943	0.15640346136287683	0.4594113700193136	0.2885405339402813	0.20356627101505173	0.23063439075807063	0.2772588042865989
180000	-58294.56292806896	-58038.30844277803	-256.2544852909334	-22554.994132973996	-35483.31430980403	5.140215830163417	72.64614783330784	62.63254399905149	10.013603834256353	0	54	153	120	0	3.7288636530404062	0.20987545589492856	0.006669355952892165	5.386738961024858	4.738918441159022	0.014033617607116529	8.165328664364104	0.053563686729236386	0.001228434567550314	0.8914612263587636	9.863519132631768E-4	1.8514714534614297E-6	1.1303188917575422	0.2046284148770231	0.1757625325160523	0.15685512049996111	0.4627539321069642	0.2862716584727974	0.20762512457949933	0.23063439075807063	0.2754688261896352
200000	-58269.14208457268	-58012.02762291749	-257.1144616551932	-22542.044204668226	-35469.98341824926	5.325854283180591	73.74362369308558	63.859580117478814	9.884043575606764	0	55	154	119	0	3.9445159141788175	0.17205457563698595	0.013126569940833346	5.730254495541688	5.419064453625764	0.03408400129274655	8.165328664364104	0.026811354799116557	0.0011387333197419897	0.8828665939393561	9.582054500173376E-4	1.6242920962078394E-6	1.122714830062143	0.2046284148770231	0.18563416363195656	0.15685175746202037	0.4528856640290007	0.28485285347198186	0.2059048291575391	0.23055277104488234	0.2786895463255992
220000	-58243.751691421414	-58008.88277350913	-234.86891791228405	-22552.671159104317	-35456.21161440482	5.3230238482700285	71.92772839069521	61.995415546754735	9.932312843940503	0	54	153	120	0	3.3324684924228705	0.16670025811711925	0.03308534772400551	5.957582666010427	4.695800642495646	0.06366209806503915	8.297735481542597	0.030478638132955576	0.0012588528590452637	0.8813895134705704	9.906573853939995E-4	1.5973775816045298E-6	0.9951019813902177	0.20517890783502307	0.17701965879609094	0.1547230465143401	0.46307838685454666	0.28485285347198186	0.20591031698824475	0.23055277104488234	0.2786840584948936
240000	-58225.875409040076	-58008.65828644011	-217.21712259996517	-22549.208518901916	-35459.4497675382	5.3293051399057845	70.58454697585603	61.35227784784176	9.232269128014282	0	55	154	119	0	3.415027997072457	0.1752878272379896	0.021372502581694	5.088102744466037	4.629869150891773	0.04421911899409149	8.269217498902936	0.015775901979941772	0.001312454574960078	0.8757689980997301	0.001009081890904561	1.762876219456448E-6	1.0100852944836194	0.20077112548386195	0.17701965879609094	0.16241272129995935	0.4597964944200886	0.28554970783148087	0.20392578857403393	0.22993047709046596	0.28059402650402177
260000	-58222.993662891175	-57993.92332994213	-229.07033294904178	-22531.54505411267	-35462.37827582946	5.034269353418698	69.34804074409227	60.04754487814984	9.300495865942462	6	61	154	119	0	3.9066740986696353	0.1874556923052565	0.11884940267500221	7.375050480835585	4.55476020051946	0.015231392955941421	7.451237251521682	0.03566667037467539	0.001284295161769449	0.872480090316672	0.001043211289420861	1.7491819389034382E-6	1.0554763657962087	0.20077112548386195	0.18415993882300366	0.15509937379597527	0.45996956189715993	0.28852263154850094	0.20392578857403393	0.22993047709046596	0.2776211027870017
280000	-58234.2201210388	-58022.10084618817	-212.11927485063163	-22579.857355523705	-35442.24349066447	5.2787869852809175	68.87402415866009	59.54919929560976	9.324824863050338	12	62	149	124	0	3.959711787615208	0.11836479018994162	0.14072735631320404	6.735128305120665	4.970962204547001	0.003475104158519541	8.474471701144736	0.03566667037467539	0.001307935152918297	0.9055570019316119	9.955829539206407E-4	2.126015598060629E-6	1.1259702110384475	0.20077112548386195	0.19105170401835866	0.1567272611524671	0.4514499093453131	0.28743656062817374	0.20501185949436115	0.22993047709046596	0.2776211027870017
300000	-58230.333959835094	-58006.3182185829	-224.01574125219364	-22546.340930918792	-35459.97728766411	5.3263497138433324	67.8276049367511	58.234971596552924	9.592633340198221	8	65	156	117	0	3.2376838344812935	0.19321899467988127	0.16356888193804012	6.660688604052354	4.948378417618689	0.015043371877701633	8.263322006430714	0.011618311413677695	0.0013364321820819626	0.8794007196412388	0.0010048591612482004	2.1263058566221774E-6	1.0703823688853842	0.20233787531862898	0.19105170401835866	0.15406111623249938	0.45254930443051383	0.2827122261934045	0.20765047354402855	0.22993047709046596	0.2797068231721035
320000	-58249.62541092481	-58031.941747594065	-217.68366333074363	-22557.759451557096	-35474.18229603697	5.633778495215174	68.97830252126666	59.496273073150114	9.482029448116542	0	56	155	118	0	3.0228930117048676	0.15899429634082904	0.019953376293663536	5.27484268023758	4.834461540295537	0.07113593313320336	8.464050587445273	0.01974623629913012	0.001441403550352955	0.9310032626013196	0.0010429613314430403	2.95763219444837E-6	1.1794040395658574	0.20233787531862898	0.1847088064579065	0.16040401379295155	0.45254930443051383	0.28671528493128795	0.20765047354402855	0.2276792764071509	0.2779549651175351
340000	-58226.224805819176	-58025.26474929904	-200.96005652013034	-22551.73349998144	-35473.5312493176	5.319088656051971	67.83232639023123	59.57845730492516	8.253869085306068	1	59	157	116	0	3.3518846984133357	0.1338942963972204	0.029979355387358877	5.865911235303246	4.683464624280823	0.06719370604546969	8.54766805007406	0.023169514290503023	0.0013518229525986644	0.9316289759840243	0.0010274844467228043	2.235116620469919E-6	1.1137147353502377	0.20233787531862898	0.18423760979061204	0.1510685028173418	0.46235601207341803	0.2792783649801589	0.20509463659175198	0.2343541887502812	0.28127280967781043
360000	-58189.5560933673	-57995.31356518487	-194.24252818242414	-22546.88698524375	-35448.42657994112	5.767623679424695	69.12137889101528	61.23822443077162	7.883154460243706	1	61	159	114	0	3.7443507551068103	0.13254872038501764	5.723432038359714E-4	7.377418027550111	4.645683849560854	0.03319332380150274	8.738243058642196	0.0055701514993896604	0.0013719021184596847	0.9381473981847853	0.001025365283965981	2.162915567784833E-6	1.1091680935275001	0.20233787531862898	0.18553462299892592	0.15560663012660542	0.45652087155584054	0.28307047270578056	0.20977059539641835	0.22588612221999319	0.28127280967781043
380000	-58213.89810046341	-58022.48142021649	-191.41668024692183	-22555.580764807397	-35466.900655409096	5.148463025428113	66.27511480372046	58.115300204406566	8.159814599313927	6	64	157	116	0	3.098866730583677	0.12191863724538798	0.27717082903963813	7.569445217380678	4.656560438936414	0.012187152374782018	8.10921052915021	0.039007730752283226	0.0013972890429990606	0.9638308400534836	0.0010548733296755237	2.7119032594266317E-6	1.2006716045206456	0.20233787531862898	0.18553462299892592	0.15560663012660542	0.45652087155584054	0.28413942998417385	0.20701303799179696	0.22864367962461457	0.28020385239941714
400000	-58214.38017791523	-58019.72541215236	-194.65476576286702	-22565.54686023459	-35454.17855191777	4.574077889781876	65.45417723484232	56.995310695297626	8.458866539544674	4	65	160	113	0	2.779387585782798	0.14176115695789931	0.028073120515173106	8.289078024533397	4.824741900955975	0.017653740968736256	7.51894258780946	0.0266270270541303	0.0015398747532933	0.9859334736810763	0.0010792827423602728	3.7764598079643446E-6	1.2970042127136636	0.1990888931857814	0.1882750181632997	0.1561819958057764	0.4564540928451433	0.28975455805490036	0.20264140567812183	0.2274964958878627	0.2801075403791176
420000	-58218.3520093797	-58020.82706048354	-197.52494889615352	-22542.47324472188	-35478.35381576166	4.349966687437404	64.61462185914253	55.74742766252919	8.867194196613351	0	59	158	115	0	2.7243389958848456	0.15094104445072287	0.011704256150952818	8.248377210276947	5.186410026752959	0.008259117636946076	7.967657533483232	0.014866838363227162	0.0015232298684697033	0.8652691266487333	0.0011519982048726841	2.3092560980652315E-6	1.0569012122820471	0.20527494783767217	0.18354890904714782	0.15775173711411813	0.4534244060010627	0.2872210960553476	0.21384483479676636	0.22410286837675045	0.27483120077113804
440000	-58226.09019054389	-57998.75655737704	-227.3336331668457	-22546.774001423277	-35451.982555953764	4.7311381804791095	66.05705411414424	56.2979783189534	9.759075795190828	2	57	154	119	0	2.9139628120558028	0.178768294257576	0.12442429275328719	5.672290118761974	4.956777996880398	0.04299195723408736	8.706516665352257	0.014558980278045301	0.001464788959904173	0.853763057999532	0.0010837817343245036	2.0576187618565568E-6	1.0489498299876714	0.20390549025643598	0.18354890904714782	0.15773312388221958	0.45481247681419745	0.28324582397878484	0.20812839505067335	0.2301477203689093	0.27847806060163494
460000	-58221.93336018093	-58006.79566824525	-215.13769193567958	-22562.9200497045	-35443.875618540755	5.253042276122616	66.83713447651193	58.186576643149216	8.650557833362711	0	62	161	112	0	3.0038044008506346	0.20553786956986617	4.3286818200956155E-4	7.106117177389409	4.379951139401839	0.03067034998325459	7.769995300047465	0.04934639126878062	0.0013886587523116456	0.9572166245412198	0.001045844698601756	2.4058776749139776E-6	1.170600348922667	0.20390549025643598	0.18354890904714782	0.15773312388221958	0.45481247681419745	0.276419776507965	0.20491795587458977	0.2327983212200611	0.2858639463973865
480000	-58235.31860566162	-58004.510526075144	-230.8080795864736	-22525.813278927904	-35478.69724714724	4.97690733791686	67.2952378298222	57.171359118504895	10.123878711317317	3	60	156	117	0	3.1343957375809035	0.20299819906828998	0.07227570342888372	6.1478210844277825	4.921136370312621	0.0247620391338813	7.508093376088526	0.050851033231884	0.0013998575567552517	0.9322188891461355	0.0010820552355763572	2.7885490376895043E-6	1.2236784267928236	0.20445233044887332	0.18354890904714782	0.15773312388221958	0.4542656366217601	0.2816544573701085	0.20923877389111425	0.2330467608226804	0.2760600079160992
500000	-58233.307718977434	-57996.2217296459	-237.085989331537	-22545.960666189694	-35450.26106345621	6.029287626308414	69.15689076193563	58.87203261977156	10.284858142164047	2	57	154	119	0	3.0429770054371534	0.18676558595289902	0.009727719898149804	5.097803269700067	4.595940792703708	0.005243821294659454	9.03063361219719	0.05047414585980923	0.0013213579819075793	0.9217479656849397	0.0010501360519548605	2.691599514785802E-6	1.1703227557187519	0.20918735702603938	0.18547604807127527	0.15580598485809213	0.44953061004459405	0.28223667123315593	0.20803997948251804	0.23534349687982714	0.27437985240450125
520000	-58269.81841967598	-58042.4655887705	-227.35283090548063	-22562.016455267698	-35480.44913350281	5.211714371503033	68.25269242546551	59.548079909021695	8.704612516443857	0	57	156	117	0	3.2206274641102293	0.19467552797541104	0.0205121416827277	5.989960221866301	5.3726717490739695	0.035421958952482645	7.988373619489541	0.020940937618443158	0.001287438948588114	0.8325837210847145	0.001046705367684764	1.923751861975891E-6	1.03171295241344	0.19948472066759956	0.17938092715157242	0.14871113850543663	0.47242321367539225	0.28643610084327703	0.1995180812899277	0.2307720582353406	0.28327375963145707
540000	-58258.8695406716	-58026.988782731496	-231.88075794010615	-22559.670118718957	-35467.31866401254	4.481105545962646	66.37249041047951	57.33426801259677	9.038222397882752	0	58	157	116	0	3.6146108718097905	0.19450662298858168	1.8036618415269177E-4	6.730706306866466	4.274577814667015	0.004208827174093608	8.41847546861789	0.025684143965528216	0.0012287344209266468	0.8447164622920353	0.0010381193298053411	1.5182393097904453E-6	1.0375288176555257	0.1958064264500637	0.18910586847620736	0.15564706624747396	0.4594406388262558	0.29109783148197416	0.20254575088266688	0.23180495321921854	0.27455146441614287
560000	-58258.35251124857	-58050.61178043076	-207.74073081781643	-22581.62416112588	-35468.98761930488	4.304465587511903	66.33513697376783	58.035445380606575	8.299691593161224	0	58	157	116	0	3.0508310104963035	0.17133068895981138	0.005241121014686383	7.055632068116731	4.57844926927008	0.04461214912810009	7.643785219058324	0.0030097951785029195	0.001270252707190212	0.7206385975502413	0.0010424857972294373	9.56636816793325E-7	0.7884837613140981	0.20560168973181397	0.18434980666195053	0.15886147494044564	0.45118702866579063	0.2806656811936429	0.20632037582969154	0.23080685459580474	0.2822070883808633
580000	-58240.042775461996	-58037.21573410948	-202.82704135252047	-22579.300136140424	-35457.915597969055	4.3831014517132285	65.90996533381791	57.14553128304485	8.764434050773087	0	58	157	116	0	3.6233359831505734	0.15457420033742958	0.0121192357632081	5.777027587551283	4.994703614196184	0.04051215227734893	8.35535223706123	0.013935173851603656	0.0013783924223209909	0.7671773577360129	0.0010605080832336983	1.0940142242039886E-6	0.8495644156696374	0.20154439196251872	0.18815002301485304	0.1591185563568384	0.45118702866579063	0.2827625758562224	0.21093449329826522	0.22874705021443434	0.2775558806310805
600000	-58242.1775336866	-58037.015981644	-205.16155204259695	-22564.549639802295	-35472.466341841704	4.436150333258115	65.82042031770474	57.15912230764396	8.6612980100608	2	59	156	117	0	2.9906846362114683	0.13359073005348282	0.029270345777690467	7.970112230636778	4.963435688664805	0.004280211761569974	7.917648714204365	0.025385505367735112	0.0013015967740424728	0.8089389127674903	0.0010405632091257267	1.616618683848773E-6	1.0180226046875045	0.20069678948643957	0.17715260336359354	0.1591185563568384	0.46303205079312926	0.2827625758562224	0.21093449329826522	0.22587632144098696	0.28042660940452785
620000	-58242.824782476804	-58031.86615493658	-210.95862754022633	-22552.815508864285	-35479.0506460723	4.386901228041385	63.712851802522614	53.68980276381441	10.023049038708216	6	63	156	117	0	2.7945685446103887	0.16521861927864567	0.13954494387132235	6.172525194603004	4.9373847445897034	0.022729472635991916	8.839087782779524	0.017748134138340553	0.0013984814380584955	0.8300531073210338	0.0011052076861838272	1.5626352891509295E-6	0.947004441471946	0.19828713582416632	0.1874610108920457	0.15644458955497262	0.4578072637288161	0.2838714747279835	0.2122455726408484	0.22509063846953903	0.2787923141616315
640000	-58242.14512755223	-58030.717968768484	-211.42715878374034	-22567.739959803726	-35462.97800896476	4.501141953011733	64.54846110215763	55.00669581545321	9.541765286704424	3	57	153	120	0	2.5347197425242713	0.19731380960868394	0.08687127149696747	5.493595128903446	4.642680426574398	0.013530036409872945	9.271083808578972	0.010415328546427068	0.0013591164575687755	0.8977536532462255	0.0010677643873093228	2.3299507352098853E-6	1.131499864815541	0.20149349794660568	0.18614278197757944	0.15600504993607564	0.45635867013973996	0.2774777497819181	0.20920935858891052	0.2278471790151835	0.2854657126139904
660000	-58240.18789166154	-58021.8596390995	-218.32825256203793	-22562.64166293035	-35459.21797616915	4.45400866774002	65.69408306247186	55.692884284289455	10.001198778182374	8	62	153	120	0	2.991155182057777	0.17372161974329547	0.2590558796162273	5.696799233192926	4.273789815730164	0.01995936635305854	8.589435864286909	0.006237887644581013	0.0012537723096916829	0.7813409312876836	0.0010595533199918518	1.1492070253030304E-6	0.8675424683432905	0.2006627833138909	0.18614278197757944	0.15620412605777395	0.4569903086507564	0.2879560902885321	0.20795275031257185	0.2278471790151835	0.27624398038371506
680000	-58241.08454782178	-58024.64716029913	-216.43738752265304	-22523.194774820753	-35501.45238547838	4.47719043311353	66.53138714502454	57.20261327573063	9.3287738692939	3	59	155	118	0	2.6214370705943018	0.12901219794566535	0.021807625238399936	7.055604971189249	5.112311241940556	0.02595537098238922	9.66008206067664	0.018081039159101527	0.0013774519173241993	0.9069140420523331	0.0011103976000296206	2.7320036995464674E-6	1.1992240253634718	0.20353100634725352	0.18614278197757944	0.15322995916939458	0.4570962525057731	0.28152235780761237	0.2093175234556057	0.2319014685170374	0.27725865021974705
700000	-58244.68328966431	-58024.09450450337	-220.58878516093932	-22547.71390759485	-35476.38059690852	4.5012979966194075	65.08589614831322	54.89067610891123	10.19522003940195	3	56	152	121	0	2.569393169056569	0.18165224930060409	0.12137600851443947	4.688457547059962	4.470017632174306	0.008799360907049896	7.736567018786267	0.025166783803128805	0.0013965220049171067	0.9356216022109491	0.0010883455173484975	2.806935065474998E-6	1.2147337797492725	0.20656349057106357	0.18614278197757944	0.1550427425381535	0.45225098491320415	0.28155495025623617	0.21026607896874694	0.23095291300389617	0.27722605777112325
720000	-58230.93606146934	-58002.93828086456	-227.9977806047841	-22547.96911497942	-35454.96916588514	4.604306777095361	65.75911458967624	54.1130710781648	11.646043511511444	5	57	151	122	0	2.9226725706467334	0.20005879312247718	0.2615115358016677	5.3184682258225715	4.762176102537467	0.038138060741156256	8.165562064257815	0.041830998485874564	0.0014116439314705493	0.9514328262509542	0.0010748925960427191	2.8010000811601144E-6	1.2210293925519076	0.20867852777438986	0.18614278197757944	0.1550427425381535	0.4501359477098779	0.28137106229676084	0.21026607896874694	0.23499272775512356	0.2733701309793712
740000	-58237.730781111764	-58021.83160377189	-215.89917733987102	-22584.222349881562	-35437.609253890325	4.618114139176993	65.87563443669227	56.43185952573587	9.443774910956403	3	57	153	120	0	2.9747266041982696	0.18742775495506286	0.0245966842485184	5.760775355505322	4.774547103307152	0.042406120060327644	7.220706102869532	0.02177764780682816	0.0013376270662038376	0.9069100317174319	0.0010378390781849876	2.9500871723628583E-6	1.2346487451578767	0.20053792458571762	0.1867934090892432	0.15106335416136857	0.4616053121636713	0.2875133131187607	0.2075349913692114	0.22737065228962522	0.2775810432224052
760000	-58248.38901897117	-58034.45924874602	-213.9297702251477	-22541.90055386988	-35492.55869487614	4.462174038563094	65.10798340071786	55.353938578240786	9.754044822477063	12	64	151	122	0	2.6028371791609746	0.17436170494552977	0.278623658107332	6.8433800075922955	4.606725257019002	0.016060112316097948	7.284293682670963	0.02000446671182688	0.0013735452697700426	0.8362168802488991	0.0011174607622637769	2.1285939392445447E-6	1.0818097455966187	0.20051490727662355	0.1882505643461991	0.1483066164760031	0.46292791190117494	0.282381591367897	0.20711953445105732	0.2290677253792218	0.2814311488018264
780000	-58268.95539481283	-58042.54266720629	-226.41272760654118	-22553.127562409052	-35489.41510479724	4.75977221397775	66.19273941557492	55.53854275441362	10.654196661161313	4	58	153	120	0	2.79772812366609	0.20117878544456064	0.13786879619486225	4.174894136972911	4.712789319278057	0.05005506945544734	7.849466061191819	0.03722393632037881	0.0014760598693640881	0.924435155696494	0.0011022209274536092	3.7470024020077956E-6	1.2945454252853323	0.20051490727662355	0.1882505643461991	0.1483066164760031	0.46292791190117494	0.28288381996204603	0.20711953445105732	0.2325351553946281	0.277461490192271
800000	-58274.14767183726	-58048.78039463185	-225.3672772054043	-22550.0302871226	-35498.75010750925	4.9246961872876165	67.68804966309699	57.36024996863748	10.327799694459562	17	67	149	124	0	3.190918324361657	0.18458453604229955	0.2434971625772821	6.396131144492793	5.022980159482872	0.052504826294798856	7.911234216931113	0.05876551406980623	0.0014353505839413497	0.8945528319631855	0.0010616948737335102	3.0088872525372743E-6	1.2143072365918535	0.20346964588647282	0.17937469186961116	0.15422775034274178	0.46292791190117494	0.28288381996204603	0.20711953445105732	0.23243655451629192	0.2775600910706072
820000	-58267.782138306866	-58050.108055139935	-217.67408316692683	-22576.387918918925	-35473.72013622101	4.861429964147854	66.51199101886637	57.87787316429297	8.634117854573416	2	56	153	120	0	3.3413073623836906	0.19171263596074925	0.005065464539988725	6.847274710309755	4.89772942140503	0.03051029430518309	7.323492096931882	0.018297247716022483	0.0014287232669242414	0.8506998010155896	0.0010498389334822383	1.7185506553577056E-6	0.9890440663405089	0.2020558831537917	0.18474732045311568	0.14936998631381487	0.46382681007927845	0.2837696880880981	0.2119802184921747	0.22669000234912245	0.2775600910706072
840000	-58207.64046901603	-58006.660215861375	-200.9802531546491	-22548.198590323795	-35458.46162553758	4.750664052553052	65.60690953529888	56.90676224267693	8.70014729262194	1	57	155	118	0	2.8498042357670497	0.1546878718167831	0.04843187969875946	6.296174828489998	4.766747756605483	0.011677309049190673	8.249652622704236	0.02197901382859408	0.0015007710574397512	0.8852887485729554	0.0010969151382687887	2.6459788172677127E-6	1.0956653129571206	0.20383825946820472	0.18364338708460126	0.15727400200814706	0.4552443514390476	0.28568540252086144	0.20910298565284235	0.22765152075569145	0.2775600910706072
860000	-58202.18314630016	-58007.479863962304	-194.70328233785577	-22540.125578861258	-35467.35428510104	5.229008416743787	66.62417713066056	57.96652786921686	8.65764926144368	0	56	155	118	0	3.259498665092531	0.1450727206707532	0.007717142263038048	7.6427622151428505	4.6297921026347995	0.010010351043099186	7.8689452146460335	0.002952803672512785	0.001461251736097279	0.9154773848254779	0.0010650752493544429	2.725212565577739E-6	1.1304846815702012	0.20354712190056415	0.18599843305392383	0.15521009360646507	0.4552443514390476	0.2823971188719797	0.20626738989271554	0.23093191505264168	0.28040357618266554
880000	-58212.302160739346	-58015.091879774474	-197.21028096487302	-22550.09538589981	-35464.99649387466	5.984284264842803	67.40455018404714	59.70006838960009	7.704481794447021	2	64	161	112	0	2.3871250135593765	0.1371936756181548	0.06623988764902113	6.522207946982093	5.063578330667762	0.03172232861313223	9.240787102677388	0.07292673724103936	0.0015768210706908132	0.9954378676978337	0.001100706738862402	4.005298618635825E-6	1.273118840526708	0.2021462064370292	0.1901563318430995	0.15521009360646507	0.4524873681134069	0.2827989721858504	0.2048217554849555	0.23237754946040173	0.2800017228687949
900000	-58183.433346053665	-57992.93700737389	-190.4963386797776	-22552.014808427237	-35440.92219894665	5.570062181906813	67.80791014177358	60.02021055969073	7.787699582082817	1	59	157	116	0	3.3372545634526483	0.16220933650909652	0.015366380774842483	6.605381305951622	4.813041463311946	0.040584620698756735	7.324244307490002	0.04694992205551329	0.0015179190488795106	1.0271224421622616	0.001031032124428724	4.543089906128465E-6	1.421633056329551	0.20173232477159667	0.18720585427825295	0.15400924287865397	0.457052578071497	0.285168360059696	0.2024523676111099	0.23237754946040173	0.2800017228687949
920000	-58249.00113427015	-58028.958511893594	-220.04262237655422	-22557.30220965335	-35471.65630224025	5.704938350745933	67.87479600580674	58.59937661538099	9.275419390425762	5	58	152	121	0	2.971581556555456	0.15932802775655458	0.10108051363728938	6.861508934624462	4.882415763194808	0.029953949677817934	7.854466926193556	0.040138831481113336	0.0013974550280251377	0.9014586418234423	0.0010943199071391438	2.6502233404573804E-6	1.1380629534089923	0.20173232477159667	0.1822123097407927	0.1570339295107649	0.45902143597684636	0.28188183428026214	0.20550358038045768	0.23278008971321018	0.27983449562607254
940000	-58202.535266484454	-58002.8365010098	-199.69876547465364	-22563.08829491002	-35439.74820609978	5.4465530165280125	67.95027346629931	59.18517417214784	8.765099294151495	5	56	150	123	0	2.659697616473312	0.14179696440611847	0.11637118981542555	5.862395304749945	4.953889363491271	0.013894249010985559	7.433703642878579	0.06257838297147329	0.0013357104103765575	0.8771650155242983	0.0010529262966654093	3.03791216677239E-6	1.2091120682778296	0.19924113815848268	0.1822123097407927	0.15866311759511914	0.4598834345056061	0.285471244642422	0.20550358038045768	0.2291906793510503	0.27983449562607254
960000	-58180.66791756876	-57993.89889151579	-186.7690260529686	-22532.349476956777	-35461.54941455901	5.576238362358874	66.75324077210023	58.32748364572292	8.425757126377285	4	56	151	122	0	3.371789287987464	0.18110229669277023	0.0634555242940157	8.075659435661809	5.034396554678423	0.011911743407254332	9.95867995789111	0.06257838297147329	0.0014146264785983135	0.9252009115769138	0.001080992675638522	2.850821906920132E-6	1.152911745076987	0.19924113815848268	0.1822123097407927	0.15866311759511914	0.4598834345056061	0.2846995646937062	0.20540034956684222	0.23006559011338157	0.27983449562607254
980000	-58213.60957411349	-58019.571544233055	-194.03802988043415	-22578.07608953062	-35441.49545470244	5.69900638109997	67.3344602535109	58.31243859709469	9.022021656416243	8	60	151	122	0	2.7932634935335265	0.1327740921020183	0.14169583445287567	6.017523154018194	4.9762090734636555	0.004667583616975188	7.878722144532957	0.02036456230123561	0.0013377810353985661	0.8796999538492749	0.0010486598570218439	2.29470582852149E-6	1.084932613296434	0.20300451345172055	0.1786021508121634	0.15862544080409088	0.45976789493202574	0.2863463500809329	0.21296289164860974	0.22638711984166415	0.27430363842879574
1000000	-58241.74160460391	-58024.16655888136	-217.5750457225414	-22550.13422239274	-35474.03233648862	6.206784329695332	69.15916524348205	58.23650634741876	10.922658896063279	3	49	145	128	0	2.794345353479162	0.1718732597911354	0.06274082438861027	4.576397515256779	4.9762090734636555	0.02764710126880191	8.343560587412487	0.0534913175377031	0.0013540994652766973	0.8775478909801077	0.001056679358304267	2.5279134479655E-6	1.1416295058369637	0.19947998778362444	0.1786021508121634	0.16073950756028652	0.4611783538439262	0.2849464160013184	0.20792213643156068	0.22596342699983163	0.2811680205672918
1020000	-58266.83729553127	-58036.14822147666	-230.68907405461363	-22564.986289713237	-35471.161931763425	8.322584990204515	75.45958939811834	64.90659729431641	10.552992103801913	4	54	149	124	0	3.5221515548972104	0.14605373709963124	0.11365728973981713	5.023401161822606	4.479810444260007	0.03449704710606203	8.343560587412487	0.03394370266585517	0.0012661762466809343	0.8196452635285767	9.454624331245026E-4	1.4793780878217276E-6	0.951469625168251	0.20301587885096667	0.18424107074614623	0.1572036164929443	0.4555394339099434	0.2863858995895136	0.20662559591665505	0.23462140312749943	0.27236710136633446
1040000	-58254.636585811335	-58024.2101145547	-230.42647125663999	-22552.396687340603	-35471.813427214096	7.047456878070104	73.15158917128916	63.14596927665329	10.005619894635883	7	57	149	124	0	3.12797858926905	0.19685579732945582	0.11607189282208971	5.208453669867971	5.16830959503105	0.05664805378914308	8.547335702961256	0.055612111671099675	0.0012672623752557255	0.888894679756908	9.761496218333156E-4	2.098933326490864E-6	1.1014741984483345	0.20226974937366862	0.1835485498610693	0.1528596170678098	0.4613220836974529	0.29152485884030716	0.2009814103629347	0.22664180080259513	0.28085192999416553
1060000	-58291.21256016736	-58044.1781171538	-247.03444301356075	-22573.16263534939	-35471.01548180442	7.9494505301099245	75.5160150073713	63.68877094236904	11.82724406500226	14	61	146	127	0	3.3877933179378608	0.21321686395660752	0.20177965641766984	3.8089177991166245	5.162864801899072	0.033219289081224526	8.437177525111105	0.04226686241639488	0.0012783564745732648	0.8435842049945216	9.33824649211711E-4	1.705818811350332E-6	0.9947544766967202	0.20417369524066184	0.18313142087122714	0.15396921305785813	0.45872567083025356	0.28801552756448534	0.20460128009451242	0.22653126234683924	0.28085192999416553
1080000	-58241.67594377107	-58017.05170717949	-224.62423659157966	-22549.659476337016	-35467.39223084247	5.292531197724575	69.55727884577954	58.827645343173586	10.729633502605973	5	52	146	127	0	3.634271172541109	0.1750520965005369	0.15210703852586674	4.209505439483316	4.821911177907662	0.036170311186275256	7.085575523412156	0.05169894339369238	0.0012832180257951048	0.9251768260964809	0.0010138416375624325	2.390059208209138E-6	1.1144694463846059	0.20035341005393711	0.18313142087122714	0.15778949824458285	0.45872567083025356	0.2884417201890258	0.2052580313852419	0.2292040373065111	0.2770962111192237
1100000	-58253.65457271548	-58024.688217279894	-228.96635543558347	-22552.0099186649	-35472.678298615	5.6096295830178295	71.21860930716706	61.81839675439492	9.400212552772114	5	57	151	122	0	3.7894197113173327	0.1505444634927155	0.05891531269488657	6.161290894092082	5.400404219579807	0.008510859552725892	7.3332131124684565	0.02153490941265371	0.001273937012243769	0.8265902657575145	9.911083383793745E-4	1.6704017406056195E-6	0.9983680405399672	0.20604847999316883	0.18313142087122714	0.15268610055726678	0.4581339985783379	0.28092689652617797	0.20883795014811396	0.22864069106963011	0.2815944622560805
1120000	-58251.89049027624	-58026.953497092676	-224.93699318356158	-22557.537191585467	-35469.416305507206	5.861603030597921	73.42481128927668	64.37740895785981	9.047402331416865	4	58	153	120	0	3.576237465944408	0.14133585039934352	0.06593739333056953	5.132665543920591	4.691243070595021	0.01834458530698062	8.604640210937724	0.03304124755811125	0.0012894166614134625	0.9307855925808348	9.712526881364208E-4	2.0368987595714827E-6	1.119473945445241	0.20728598730439796	0.1833468571147995	0.15893902105124777	0.45042813452955544	0.28092689652617797	0.20868187488704895	0.2280783304007832	0.2823128981859924
1140000	-58259.481216053304	-58024.25955685782	-235.22165919548877	-22528.885156371805	-35495.37440048601	5.322304371152348	72.61265016676865	62.71679613942307	9.895854027345534	3	58	154	119	0	3.4543588679627986	0.15718602265042497	0.06343259782804832	6.991226919534107	5.218576338058538	0.04376211940618514	8.604640210937724	0.0011235739056426703	0.0012671142089752453	0.8306304105779212	0.0010167446125869844	1.8971279345699334E-6	1.0474330829147658	0.20210846483474612	0.18135759232885332	0.14932644740266277	0.46720749543373846	0.28437976076014576	0.20662114904147705	0.23413206009426615	0.2748670301041136
1160000	-58255.0784696874	-58027.36417735906	-227.71429232834313	-22550.446360817645	-35476.91781654141	5.51650564673454	71.19797230038893	61.98207712905491	9.215895171334076	14	69	154	119	0	3.69704625353066	0.1766105747709999	0.20802920906104402	6.8793603264563945	5.02597054664874	0.004493095450222437	7.5583785775566055	0.0010361577484932565	0.0013335371690309185	0.8930132440056633	0.001020786400220049	2.3768142216827772E-6	1.1303646566389094	0.20817888677087854	0.1853033820765812	0.1500617722647852	0.45645595888775575	0.2798183612007129	0.2079001070336094	0.23344779506623536	0.27883373669944495
1180000	-58294.21090966666	-58030.98690560959	-263.2240040570716	-22586.936509532807	-35444.05039607678	5.127829843774211	71.59441472007298	61.041855336232075	10.552559383840896	10	66	155	118	0	3.1745101446229698	0.2313020090631074	0.28246265910286134	5.750180936439603	4.291211422518992	0.0014414893662644034	8.026016341827885	0.02024274995756486	0.001220782494608895	0.8429546165483173	9.582860473171785E-4	1.8254221805524333E-6	1.136133172526567	0.2076136931848131	0.18516321509348177	0.1543098411357145	0.45291325058599136	0.28918429214921954	0.20707772282962963	0.2289738035216486	0.2747641814995048
1200000	-58296.204072831024	-58029.485914163604	-266.71815866741883	-22572.608559595785	-35456.87735456782	5.123273676102942	71.16246657334074	59.74422301128239	11.41824356205831	6	59	152	121	0	3.298532835689019	0.21787903988939303	0.10861549705110594	4.832902751258187	4.8780488640797115	0.008644183297092373	8.026016341827885	0.05363131751632168	0.001278499037655818	0.8520136043223108	9.731610646134921E-4	2.0043280451175254E-6	1.1400577699266767	0.20989823728163504	0.18682999101492395	0.15547329913829935	0.4477984725651423	0.28336259439066075	0.20857878781766392	0.2322156589476528	0.2758429588440251
1220000	-58240.21600470831	-57981.28199845953	-258.9340062487747	-22511.992580112477	-35469.289418347056	5.529492427186534	73.3417576774466	62.604993620274094	10.736764057172472	2	58	155	118	0	3.3736155046528666	0.2135903942174452	0.00826161740976415	5.877284274903889	5.388902426774377	0.039447404856140136	7.686103575321603	0.03728921491356356	0.0012681941496329604	0.9365733396648068	9.94841564110061E-4	2.914226587404975E-6	1.307744160413947	0.20243843366736283	0.18682999101492395	0.15824577994095532	0.4524857953767586	0.28068537550238365	0.2057503977432968	0.23359746401090936	0.27996676274341276
1240000	-58272.31892435136	-58015.25423953445	-257.06468481691445	-22575.50411281321	-35439.75012672124	6.402466478625462	76.2368551497265	66.26745210367852	9.96940304604797	3	61	157	116	0	3.1598451545742137	0.20949563636915447	0.08978958748475176	5.340562953815638	5.331133509895518	0.0136652287447961	9.128030556094865	0.0717679845572572	0.0012133458437383307	0.8890662032579516	8.848370895145662E-4	2.673861084585935E-6	1.2598367906864647	0.20448362994035485	0.18024568166574853	0.1553665665783363	0.459904121815561	0.2881013046052646	0.2057503977432968	0.23081396949192062	0.2753343281595205
1260000	-58277.867018501114	-58023.20797548069	-254.6590430204204	-22571.559487140148	-35451.64848834054	6.182057836189087	76.26573067508878	66.16486307074854	10.100867604340245	0	56	155	118	0	3.5226274264903075	0.1702026765635576	0.013320700102717535	6.284879073546378	4.600367856095285	0.062968569366559	9.218584131310838	0.018237612513552177	0.0011612531873664057	0.862531462736788	9.323620160910137E-4	2.2136798043969773E-6	1.194987119548574	0.20623922627706767	0.18024568166574853	0.1553665665783363	0.4581485254788482	0.27623558564997946	0.21029324680950348	0.23081396949192062	0.28265719804859896
1280000	-58295.03504368233	-58032.97253780006	-262.0625058822689	-22563.47903379553	-35469.49350400453	5.372372256727909	75.5030267985881	65.98012646884969	9.522900329738382	0	58	157	116	0	3.219779040481408	0.15105626213761736	0.03269284277798315	6.417955698697004	5.0603235096884	0.012039674714978991	8.199269628042702	0.009565374544399145	0.0012056658437161634	0.9015216776032906	9.266339064123092E-4	2.00382253236623E-6	1.1617515390889366	0.20623922627706767	0.18691603793788839	0.152781376499642	0.45406335928540265	0.28528649061891076	0.21029324680950348	0.22544799857677317	0.2789722639948151
1300000	-58253.86122959103	-58020.50426704857	-233.35696254245408	-22540.04091474351	-35480.463352305065	5.428120810232186	75.76451319415973	67.34838786481725	8.41612532934247	0	60	159	114	0	3.6846676597611947	0.15099945772667894	0.0012419691521938843	7.920633786868187	4.601923774418369	0.006159339832067435	8.204349943989873	0.03646789866096777	0.001194975916189099	0.8896180237326197	9.672781739357742E-4	1.883809270784434E-6	1.1255937892290568	0.2002533069885462	0.18221660522391658	0.15418628307791932	0.46334380470961856	0.28753403263225275	0.20804570479616147	0.22544799857677317	0.2789722639948151
1320000	-58252.32628128648	-57998.61681072271	-253.70947056376392	-22544.807914604466	-35453.80889611825	5.432448347646566	76.94481261734413	67.57437896990601	9.370433647438183	0	60	159	114	0	3.746616283926727	0.20130893677150194	0.005958940105565658	7.117033147781509	5.008944229820287	0.0021603141545766718	8.770147590972734	0.014974048219884573	0.0012285051492008066	0.9075134007909795	9.603911018100102E-4	1.963856582127505E-6	1.164311248658434	0.2021244885573908	0.1827868677833711	0.1536160205184648	0.461472623140774	0.28204188027605004	0.20898654848585774	0.22860322438118347	0.28036834685691125
1340000	-58273.73187997523	-58018.102527033865	-255.62935294136582	-22568.252973198636	-35449.84955383523	5.426030527561734	76.03254151755654	66.52485744862071	9.507684068935786	4	64	159	114	0	4.010807273224886	0.17503253907828525	0.03689759547179333	9.353322941937032	4.769973189733233	0.010017392435894801	8.991003543360604	0.033813930913146654	0.0012546854902691065	0.9082860145892427	9.374213954760173E-4	1.7036093407311085E-6	1.0791712695147264	0.2013150368230812	0.1827868677833711	0.16079554415394137	0.45510255123960697	0.28204188027605004	0.2095463265183316	0.22860322438118347	0.2798085688244374
1360000	-58309.0672063713	-58034.01512417506	-275.05208219623995	-22543.293371927964	-35490.72175224709	6.106436402876341	77.27334473686153	66.60816257262071	10.665182164240823	5	59	153	120	0	3.590319251865901	0.17011993947482618	0.10638101997128971	5.722769502221118	4.769973189733233	0.034481035647694294	8.213884292858172	0.08608013261506968	0.001340706299258685	0.8771532826297185	9.588842741433143E-4	1.990329956316721E-6	1.1357408858648181	0.19590425718672191	0.1858155556867835	0.16317763588688824	0.45510255123960697	0.289872808204287	0.2058313008138749	0.23217801182418452	0.27211787915765606
1380000	-58308.08066470482	-58024.34449710688	-283.73616759794317	-22546.757956026002	-35477.586541080884	5.958781937092187	76.59603907099147	66.00449380568648	10.59154526530498	5	61	155	118	0	3.490597754414056	0.21339006350706086	0.05073639249268923	5.931542134174232	4.621815242945481	0.01715861013391776	8.162860448927459	0.04523745153881736	0.0012533120242382667	0.8632984437430022	9.309720445347472E-4	1.4472688706332163E-6	0.991468846132085	0.20336703343229495	0.18271452939979355	0.15023563425282552	0.46368280291508657	0.2858504794162797	0.20745024496832437	0.22928728274521873	0.2774119928701796
1400000	-58315.31338067471	-58037.86763084246	-277.4457498322478	-22545.375702828995	-35492.49192801346	5.729678968186528	74.73563636716148	63.841855456902586	10.893780910258876	9	63	153	120	0	3.449256813494265	0.21285190626429895	0.14439982296749845	6.684435556501804	4.821518793892408	0.05920138964221799	7.934440074985012	0.021335556235908743	0.0012562558667084792	0.8544806601912862	9.61603527182306E-4	1.647447883267772E-6	1.049354262204891	0.20078784175405956	0.18709801164428794	0.15102730062181466	0.4610868459798384	0.28416895894364147	0.2064192194106132	0.23246898280222433	0.2769428388435235
1420000	-58290.532004029345	-58005.69427298395	-284.8377310453966	-22567.3497934967	-35438.34447948725	5.470255942612719	74.83668124421636	64.2541538959825	10.582527348233892	12	66	153	120	0	4.18286962857197	0.2146404075522711	0.14802739255177336	5.691468388185633	5.161882354126073	0.0737074907093913	8.176544674954	0.029739378289340212	0.001189026695931537	0.9062853950234635	8.949453750902972E-4	2.0494097160532177E-6	1.227625302808997	0.20078784175405956	0.1874094809215586	0.150715831344544	0.4610868459798384	0.2809787382952058	0.21208257265610603	0.23246898280222433	0.2744697062464663
1440000	-58298.588877231734	-58027.358908045535	-271.2299691861976	-22572.548418202576	-35454.81048984296	4.559146547953447	72.1552151023964	62.55670066262977	9.598514439766653	2	59	156	117	0	4.359930814197259	0.19194058655029975	0.05151140783987914	5.488618122084636	4.7065363175898565	0.053853021716171755	8.992578581128187	0.026405849706045224	0.0012590358022747758	0.9120397183387834	9.961705048419978E-4	2.1607702917049525E-6	1.2172590724045496	0.20167862671042638	0.1874094809215586	0.150715831344544	0.46019606102347155	0.2809787382952058	0.21208257265610603	0.22851398311815652	0.2784247059305341
1460000	-58284.655524404814	-58022.51997183064	-262.1355525741775	-22537.896654207867	-35484.62331762277	5.102374685200589	74.9199892140947	65.0713727622068	9.848616451887871	1	55	153	120	0	3.861723657810205	0.20763530698909882	0.04899652826372964	5.7464475839254625	4.875421557335615	0.05993716725271426	8.599769361709681	0.045981676685110065	0.001246455552761814	0.8978304418976001	9.525655867443637E-4	1.6741432600382673E-6	1.088492846921574	0.20167862671042638	0.1869538878707513	0.15748197269967754	0.4538855127191453	0.28519620239921467	0.20782978026204646	0.23321253441798237	0.27376148292075897
1480000	-58252.30395565237	-57997.77373711381	-254.53021853856924	-22533.038460940643	-35464.73527617316	5.376434507505954	75.34769205688053	66.45012174330037	8.897570313580147	2	55	152	121	0	4.1608605051310175	0.15911570719058102	0.03432314473468372	6.9874946550444985	5.055643918949738	0.04937231331432248	8.468544720134297	0.014063586817835486	0.0012621144789131946	0.871170964285952	9.611372117015043E-4	1.8597168769154865E-6	1.083914432449491	0.2092813934022616	0.18606116477937995	0.15077192909921366	0.4538855127191453	0.27694547612388376	0.20721395323165814	0.23190681734415278	0.2839337533003078
1500000	-58315.21597225343	-58031.294748150045	-283.9212241033785	-22558.127833552713	-35473.16691459733	5.2686677219437845	76.97173465943996	66.93324050935567	10.038494150084333	1	55	153	120	0	4.1989317460204685	0.2187500665410911	0.023625374850162018	6.000470703256679	4.887104932649884	0.04937231331432248	8.89468526715595	0.04851015265541553	0.0011524713351299004	0.8615724218375429	9.382269951667338E-4	1.545871330726752E-6	1.0341963083413637	0.19937596794946297	0.1882046702566492	0.15077192909921366	0.4616474326946746	0.2861370232419751	0.20721395323165814	0.2275116480269222	0.27913737549944706
1520000	-58316.65225069302	-58028.61053120768	-288.04171948533434	-22568.884806025093	-35459.72572518259	5.203468812649761	78.25002249731533	67.42950394143038	10.820518555884972	5	61	155	118	0	3.925411323240938	0.19231336363940946	0.054448674579372726	5.822914192537115	5.08794017005119	0.024678810738981087	8.704764852576805	0.04851015265541553	0.0010670486129679294	0.8376723989978777	8.919429239473457E-4	1.2678625713355206E-6	0.9950042553169263	0.19854366148835018	0.18799960910938043	0.15368441297015203	0.4597723164321178	0.28320239467715963	0.20719395900048074	0.22928535028631558	0.28031829603604663
1540000	-58296.02664743669	-58018.189746727665	-277.8369007090227	-22558.19919452173	-35459.990552205934	6.052512926193794	78.95378422563107	68.66411140251255	10.289672823118572	0	56	155	118	0	4.0517760508613385	0.19938693229234639	0.024382570365625824	5.948732246024259	4.813852887137781	0.01547489851534995	8.095254864166241	0.016967476214589456	0.0011556770355386618	0.8333407979108688	9.268661316993559E-4	1.2808250644801916E-6	0.9814083377832643	0.20399247021735123	0.1881459770454494	0.15080794706536976	0.45705360567183007	0.2858830638783614	0.20665529240331076	0.22786114337857571	0.2796005003397548
1560000	-58280.48109512744	-58008.97530903756	-271.5057860898829	-22537.099850358267	-35471.87545867929	5.28306528950705	77.06626926911493	67.17060616313022	9.89566310598471	0	55	154	119	0	4.107767409721942	0.1977083611616008	0.014319618283660882	5.515030077570999	5.1791156928080815	0.041147180302431724	8.116714360940993	0.05407104779205916	0.0011680094362617676	0.8882805561213916	9.101967609716454E-4	1.6397477462593652E-6	1.116378703472957	0.2051616101978204	0.18910294070263217	0.15141113760591274	0.4543243114936351	0.2858830638783614	0.20665529240331076	0.22779610241282752	0.279665541305503
1580000	-58299.48646682582	-58037.50255768688	-261.98390913894406	-22545.01720612043	-35492.48535156645	5.074908596755522	74.66125014291748	65.05769274358289	9.603557399334612	0	57	156	117	0	3.94969968656177	0.17807976199592676	0.01198896414657213	5.085676897212976	5.304407133519642	0.05342356847471569	7.973798978353245	0.011320510586406192	0.001220174037946067	0.8803220721369533	9.662393548507007E-4	1.6260914111777444E-6	1.0648627379273226	0.2051616101978204	0.18872185450726908	0.15088061215968912	0.4552359231352219	0.28770482224181165	0.20665529240331076	0.2304092953154015	0.2752305900394787
1600000	-58284.278868474285	-58011.501703340145	-272.77716513413566	-22552.83211471139	-35458.669588628756	5.273751232362654	76.41494532285475	66.79884971864634	9.616095604208398	1	59	157	116	0	4.269475215831824	0.20104269211934872	0.05158668632429337	7.980724302189623	4.879443485281817	0.0293204367321417	7.5840051382478055	0.027087898770845414	0.0011781859998837947	0.9110537521178672	9.271646598954633E-4	2.1725494751744875E-6	1.2536333273754647	0.2051616101978204	0.1880589435477018	0.15088061215968912	0.45589883409478915	0.28471909943386225	0.21086638968316948	0.22332636137387513	0.2810881495090958
1620000	-58243.6806242094	-57988.54822085406	-255.13240335533976	-22527.64464534939	-35460.90357550467	5.014785422409414	73.69121976259272	64.24699750409172	9.444222258500986	0	54	153	120	0	3.6301580023644324	0.1579392528969725	9.969102708841293E-4	4.5571093362794395	5.058775671115663	0.006809893563080912	8.031649477466331	0.038532889846865044	0.0012694068644263177	0.8714341677030037	9.789900659839376E-4	1.8432877146831002E-6	1.0954959857428486	0.20006656089251776	0.18634759485256128	0.15702711964150554	0.45655872461341596	0.28509466498753916	0.20752186465673184	0.23125018951848933	0.2761332808372423
1640000	-58318.126813449555	-58047.27836309624	-270.84845035331637	-22547.632737288295	-35499.64562580794	5.026658092946547	74.23825319702603	64.14133601270092	10.096917184325115	0	54	153	120	0	3.515513760142736	0.1672230087086093	0.08772200979960945	4.745477626747769	4.61991972487722	0.03375660625624119	8.671432903370166	0.030200576113816557	0.001286548163691453	0.874026134437618	9.730467439240418E-4	1.864333685660484E-6	1.1106504565635995	0.1997680306999	0.18634759485256128	0.15366071841888249	0.4602236560286567	0.29006362814747794	0.20531375117317838	0.22385073218390972	0.28077188849543666
1660000	-58301.808035624104	-58044.78718285775	-257.02085276635705	-22569.133806845817	-35475.65337601193	5.316499764667966	74.52501657018433	65.11655827834643	9.408458291837885	1	56	154	119	0	3.662278102182567	0.17564285284587516	0.013920291250468628	7.26240475673985	5.722578075496772	0.0737575250581691	7.72579365475729	0.042694925463228436	0.0012210281578625087	0.8855140673037415	9.521139638845482E-4	1.887879274349408E-6	1.1454586725214093	0.20402945879312584	0.1837655055130375	0.15366071841888249	0.4585443172749547	0.28046885393965054	0.21304567195526491	0.22868420776971557	0.27780126633537167
1680000	-58298.295847430425	-58036.60270020149	-261.6931472289336	-22548.934845479325	-35487.66785472217	5.402751233887723	73.24819936301482	63.12155688659101	10.12664247642387	4	56	151	122	0	3.2802558764386935	0.17257951707863559	0.0973257647689917	5.5525526549670134	4.836880283344432	0.04476668976681953	7.5362818361942985	0.01002501305503802	0.0013055004787814342	0.9445753130794804	9.932439072282315E-4	3.0434168021367807E-6	1.3197980614579508	0.2001113680930786	0.18263966471454654	0.15181516779414553	0.4654337993982298	0.28046885393965054	0.21233915595136582	0.22619341924320666	0.2809985708657797
1700000	-58302.525692035255	-58037.21100421331	-265.31468782194366	-22567.62528257121	-35469.5857216421	4.891293889266785	71.61734920037802	60.94440782360128	10.67294137677673	1	51	149	124	0	3.4790465455322894	0.20502387600187072	0.04460677014379644	4.164595280308511	5.027747264648641	0.08375731642790353	7.583639128651718	0.04635465260731262	0.001320942686805613	0.9125044867856367	9.752557955644234E-4	2.2792646024223163E-6	1.2769970630766072	0.20731453058335567	0.1851133352432725	0.1486734739869475	0.4588986601864249	0.2766769374655025	0.210395255811406	0.23384896745042574	0.2790788392726684
1720000	-58312.30409906932	-58024.833635700634	-287.4704633686824	-22556.088726132006	-35468.74490956863	4.765522336745358	71.47943759134643	59.92732682559886	11.552110765747583	2	53	150	123	0	3.6425924185378937	0.21287202524150464	0.07737112775346044	4.722964204938838	4.747747174128463	0.060816231373561035	9.606801996875651	0.018373529982012343	0.0013349545926931363	0.8180773608773843	9.971559183056785E-4	1.4821710498960057E-6	0.9914744484719311	0.20094243138489193	0.1850924411052199	0.1550859803499243	0.45887914715996436	0.2850061891322434	0.20382060281246742	0.22697836417936634	0.2841948438759254
1740000	-58329.58422532836	-58047.7300847089	-281.8541406194641	-22563.647968160294	-35484.082116548605	4.85684962558661	70.93648514572115	59.6158806915857	11.32060445413547	2	50	147	126	0	3.79464345830478	0.288627053373152	0.04910326159499581	5.0523677024179605	4.827036631722607	0.009355361384111997	7.755604122339915	0.04869678152277926	0.0013923800345923612	0.8437190734263084	0.001024979760301931	1.5446696319749458E-6	0.9475565643996505	0.20306059581617122	0.18082128781796256	0.1550859803499243	0.46103213601594245	0.2889563519307498	0.20535018346357004	0.22778134502424918	0.2779121195814336
1760000	-58295.32315515899	-58023.23228121427	-272.09087394472607	-22562.487228657454	-35460.74505255681	5.077434317387995	71.62577921716596	60.49497336702321	11.130805850142764	0	49	148	125	0	3.7278310177106633	0.20483589189728493	0.07708516213343837	5.713162034787809	5.4016074191065755	0.03856386386806874	9.196663493671037	0.01594377615971429	0.0012718327367766064	0.8528755357549677	9.696338984203435E-4	1.2801585024276634E-6	0.9718476581784339	0.20186240805972203	0.1777606452368611	0.1596738271365397	0.46070311956687776	0.28423084143080557	0.2055827920565295	0.22778134502424918	0.2824050214884184
1780000	-58284.105186443056	-58018.50167006227	-265.60351638078015	-22558.302494814016	-35460.19917524826	5.033623612179828	72.48765081690273	61.8166344898099	10.671016327092842	5	53	147	126	0	3.53681880109279	0.15609369199639467	0.10515420091531974	6.056404336691061	4.4853739835093	0.05530730238172337	8.245777756951213	0.04356435337205705	0.0012656149701609346	0.8601252987868208	9.908225627608652E-4	1.4491155375332485E-6	0.9795812540701592	0.20186240805972203	0.1788049299433948	0.14972479339858052	0.4696078685983032	0.2793700127903657	0.2112261617061431	0.23119054174951312	0.27821328375398063
1800000	-58265.54627850157	-58017.65076895115	-247.89550955041892	-22553.05360773676	-35464.597161214384	4.979945075208628	70.30421886153339	60.19001941992181	10.114199441611554	2	54	151	122	0	3.679460326227648	0.19060056521281957	0.14226795179342192	5.3033742093993	4.725567537548003	0.013007743954808273	8.084302683163349	0.01657295235382335	0.001219069727216669	0.8354538123634476	0.0010040560762523425	1.2012856261139767E-6	0.9462598125236142	0.2084058625649101	0.17943050469966504	0.15323406110575252	0.45892957162967296	0.28842667933536026	0.20348752777437834	0.22987250913628335	0.27821328375398063
1820000	-58335.35527876488	-58086.0922094142	-249.2630693506826	-22583.397122244285	-35502.695087169915	5.039723607576049	72.03681779429984	60.91828360076977	11.118534193530113	2	53	150	123	0	3.656319802664483	0.1741081336001465	0.045775814300458115	5.375674236739887	4.794207788722392	0.036855096557847446	9.342118065057013	0.03364837721931256	0.0011814849383970745	0.7714003099648411	9.71674755460659E-4	8.741590858906503E-7	0.8335395147914078	0.20633010049333442	0.1769173060442676	0.1553098231773282	0.4614427702850704	0.28691938798697425	0.21180524087722874	0.22640650481987906	0.2748688663159205
1840000	-58306.08677815063	-58061.913721463294	-244.17305668734093	-22577.478359490862	-35484.43536197243	5.377675983642815	71.53968879074704	61.316088227347066	10.223600563399948	3	54	150	123	0	3.3823397526965997	0.18206502483466178	0.04184996165488242	5.47126690778996	4.346034182059591	0.03196225409308272	8.133710348245497	0.06557436417511499	0.001322811916199548	0.7955336543950595	0.0010050739804097083	1.078321756718772E-6	0.8504140390677525	0.20023464422260678	0.1917553300619942	0.1553259826380741	0.45268404307732557	0.2812261649968333	0.21411683809482845	0.22978813059242031	0.2748688663159205
1860000	-58287.65032123556	-58034.85402329803	-252.79629793752795	-22545.969953473377	-35488.88406982466	5.556626112958719	73.39627083311476	63.33317051421392	10.063100318900844	9	61	151	122	0	3.5410048344286063	0.1863488327191232	0.20033112361245778	5.781737203240874	4.368961682939669	0.047909031751746906	7.342428175246504	0.0168984275566433	0.0013140321934054307	0.9051390825171426	9.958779842706889E-4	1.6638081148118608E-6	1.034775604789159	0.20669508378654525	0.1870294731821909	0.14939973235078513	0.4568757106804794	0.2812261649968333	0.2089815219471104	0.2318423369812772	0.27794997607478167
1880000	-58318.203006162345	-58029.73966796218	-288.4633382001635	-22581.430540564084	-35448.3091273981	5.467986849444024	74.06325289962636	61.66987456129378	12.393378338332548	7	54	146	127	0	3.3728955399685194	0.25960246272192145	0.10405876212105616	3.914814062586496	5.098171492532881	0.016947216155433185	7.240662996311325	0.013331771599240868	0.0012444383690333584	0.9740172801013631	9.393957662873722E-4	1.65301886117118E-6	1.100904005493736	0.20450800956726564	0.18345064843487782	0.150808663516533	0.4612326784813242	0.28085070966293624	0.20609284671561626	0.2287741667500998	0.28428227687135027
1900000	-58320.749213444826	-58037.473407421276	-283.2758060235511	-22583.062753244514	-35454.41065417676	5.9722278206152675	77.49870585327072	65.78775176469185	11.710954088578866	11	56	144	129	0	3.5246321889432455	0.20957283786273	0.10351780741136957	5.150075510992807	5.022453761704086	0.043736555759627954	8.303972422419916	0.0010056270756323353	0.001249843734207059	1.0300102361795787	8.923003006522083E-4	2.1783313128401517E-6	1.22568774034984	0.2036468505119551	0.18431180749018836	0.14888364088886877	0.4631577011089884	0.27718493551562373	0.20974696221828518	0.22547736503693144	0.2875907372291622
1920000	-58307.35017531902	-58022.24463663396	-285.1055386850626	-22534.069826591658	-35488.1748100423	6.41033401906302	77.57496188608575	64.97570609628686	12.599255789798853	21	66	144	129	0	3.678739723771884	0.17736436881669682	0.43854921392768537	6.328442376429796	4.572083066868122	0.05537929253895333	8.168093066665355	0.033678976165400956	0.001382460579649832	1.063600779312116	9.299383013987523E-4	2.2892492855145327E-6	1.2149749503337943	0.2005448143311641	0.18431180749018836	0.14888364088886877	0.46625973728977943	0.27718493551562373	0.210524943647156	0.23080601077788024	0.2814841100593426
1940000	-58301.128945953686	-58033.12925662825	-267.99968932543857	-22581.79259337283	-35451.33666325542	5.254652175644704	72.90396080978194	62.14982121307877	10.754139596703185	13	65	151	122	0	3.8297102455436702	0.1821200332875318	0.2608572104037819	5.71048399878275	5.002607949267642	0.002118156477724864	8.39026188250649	0.07767826491355052	0.0012560623561421664	0.8946486392797441	9.557168404344895E-4	1.445544170596846E-6	1.0367953648288322	0.2048766253967219	0.17952835376327525	0.15857306553013104	0.45702195530987244	0.2859154108765655	0.20406932156419172	0.22853115749990272	0.2814841100593426
1960000	-58338.25583849311	-58047.83956712912	-290.4162713639918	-22580.628718252996	-35467.21084887612	5.1921603117043595	72.8207380281201	60.658497073006664	12.162240955113422	8	55	146	127	0	3.5431730449110885	0.20025755452793645	0.1322371790808005	3.8371559431095053	5.002607949267642	0.05251546927409301	7.539773613196444	0.006723037698417402	0.0012571290847414745	0.9082565333317204	9.880501846456096E-4	1.5114064118636629E-6	1.0262404244829877	0.19631172090310967	0.18150681372081362	0.15857306553013104	0.4636083998459463	0.28808735293150295	0.20482001383484405	0.22853115749990272	0.27856147573375284
1980000	-58332.10699005862	-58035.29184966102	-296.81514039759895	-22555.124162727418	-35480.16768693361	6.348318419459696	74.23000204092939	62.225371094762814	12.004630946166587	8	58	149	124	0	3.558596230516428	0.29728001941632226	0.10561949977634122	4.4313763560514365	5.043113813564441	0.045940525544539215	6.907752989482439	0.0036092400164810866	0.0012986556173130346	0.9479791622091208	9.989706729421027E-4	1.4983197211164592E-6	0.9976060581686512	0.19771660228154314	0.18854214546777762	0.15153773378316704	0.46220351846751284	0.27971721651208353	0.21076163167149362	0.2312966645371029	0.27822448727932253
2000000	-58336.257649367915	-58057.55726883627	-278.7003805316396	-22577.116422686784	-35480.44084614949	6.838655636178871	72.94037537968133	60.5483480981436	12.392027281537729	6	55	148	125	0	3.556846775464765	0.22266223026317422	0.15503962568285082	4.91684679743079	5.228595155345819	0.0028672956457152384	7.810910126641428	0.03386948884350029	0.0012600435841986057	0.8795341154207442	9.79709496085393E-4	1.289295047397318E-6	0.940406565805652	0.2022029367524229	0.1889508115563574	0.15601005878267685	0.45283619290854343	0.28334084659764613	0.20516033328902086	0.2312966645371029	0.2802021555762327
2020000	-58326.7280225367	-58065.15063621367	-261.57738632302596	-22578.047294242522	-35487.10334197115	4.994307969868265	69.72047194796326	59.22728185935763	10.493190088605656	5	55	149	124	0	4.125789415277612	0.1820264446222583	0.05530690893419877	4.721998569145788	5.507872268020485	0.0543655801713446	8.367708306052828	0.028849192140070326	0.0011993413114590062	0.8564203644886399	0.0010364005211129662	1.4978761682256613E-6	1.0314255796828609	0.2004143548426893	0.1889508115563574	0.15601005878267685	0.45462477481827707	0.28526572528812844	0.20516033328902086	0.2312966645371029	0.2782772768857504
2040000	-58337.02282097384	-58058.854586398826	-278.1682345750193	-22593.750075450098	-35465.104510948724	5.287045934492833	70.84932545959177	59.250552770987454	11.598772688604305	6	53	146	127	0	3.293991082637336	0.2607763408242905	0.16730680592611516	4.3950731718450085	4.674251884784033	0.03855101518636111	7.201242306300168	0.060230177381256016	0.0012364819411876543	0.9169478938051334	0.0010035765785002437	2.1634393756619254E-6	1.1609344118057168	0.20478086564138226	0.19225345205403727	0.15672619612699562	0.44623948617758546	0.28526572528812844	0.2077038943754539	0.22875310345066988	0.2782772768857504
2060000	-58346.90610145009	-58074.33358564684	-272.5725158032528	-22581.460767671364	-35492.872817975476	4.958460172659341	70.16603884022634	59.101604218416504	11.064434621809786	4	53	148	125	0	3.178762304213451	0.20834806540079814	0.09946780471859093	5.338531641472165	4.849895133392268	0.020078297066504592	7.920190560625167	0.047173712885557446	0.0012809311556078674	0.7961878594781288	0.0010460764780390046	1.502275425326351E-6	0.9964427807122656	0.21027750659815514	0.18744245700616377	0.15112448385830682	0.45115555253737494	0.28336217925751817	0.2039917471658632	0.2289440887420064	0.28370198483461473
2080000	-58293.531957683655	-58019.43089870158	-274.1010589820707	-22576.031386362705	-35443.39951233888	5.364039236998566	71.1840335392807	59.61037014093773	11.573663398342944	11	60	148	125	0	3.4372045704744663	0.22997427246206759	0.20429507407026898	4.62745572147231	5.02444826392489	0.024545215874423165	7.428729654184667	0.047173712885557446	0.001166349221341272	0.8020887310667123	9.767498823733858E-4	1.3304350020294915E-6	1.0008502251718712	0.20354860966249233	0.18566968406465253	0.150232985009022	0.46054872126383384	0.28317313698665153	0.20200899843714015	0.23001802638509564	0.28479983819111526
2100000	-58348.18578666579	-58047.72394865025	-300.4618380155375	-22540.672776568692	-35507.05117208156	5.919832072951736	73.37820475837174	60.15206897132493	13.226135787046811	11	55	143	130	0	3.2574905309581133	0.2662033174770133	0.19774771810778774	4.2979820477717485	4.546393064956192	0.0470557659410381	8.783914817777598	0.015076646246025118	0.0012295580664738188	0.8985255928036497	0.0010234073757219287	1.971686233979753E-6	1.1350792966102778	0.20333791681329044	0.17872844062843585	0.16292825950992512	0.45500538304834925	0.28329126383541436	0.20200899843714015	0.23055415761897521	0.2841455801084728
2120000	-58339.68877324416	-58053.84558388026	-285.8431893638956	-22591.60377032941	-35462.24181355085	5.595776582120094	73.49145942278598	61.33841351068039	12.15304591210566	10	52	141	132	0	3.6682767301706884	0.21646681185132216	0.1885377815496171	3.721821117439061	5.110122312355878	0.0026328249896667316	8.047513913851663	0.012303029203478068	0.0011816588361451392	0.8435437490232995	9.471029884036043E-4	1.4039401189634467E-6	1.0472952344823492	0.20281993602630796	0.18022147507835212	0.156026264777451	0.4609323241178896	0.2804244732034469	0.20982185915787893	0.2324642937093732	0.27728937392930353
2140000	-58329.2419566251	-58021.34555797228	-307.8963986528213	-22557.821548658627	-35463.52400931365	6.335303915259452	76.74508066495906	63.68472085164751	13.060359813311518	5	48	142	131	0	4.034565050642964	0.24314090433658903	0.17787975121172764	2.9279578075952393	5.322101247316483	0.03998919895055481	7.17548892170511	0.03528722535493952	0.0012065475113424307	0.9516578963697016	9.427816799274104E-4	2.5779468612422937E-6	1.3295701127764337	0.19434333151659572	0.18186376164334472	0.15240413669461136	0.47138877014544883	0.2860159009562425	0.2048369960143865	0.2339700849350578	0.27517701809431566
2160000	-58318.3994788982	-58028.250882915985	-290.1485959822171	-22583.47113081001	-35444.77975210598	5.662952838348659	74.84033788633222	63.71703856779576	11.12329931853644	3	50	146	127	0	3.333471221016655	0.2489554863474669	0.06283618324630276	4.517474160907562	5.698035899972903	0.020663868619630713	7.56722976701847	0.003716511523289863	0.0011646696637137945	0.9993797060176812	9.084449627079389E-4	2.1111240244627132E-6	1.2739981125543094	0.19434333151659572	0.17782435530808408	0.156443543029872	0.47138877014544883	0.2829101957115705	0.20736995672497172	0.2316607748622241	0.27805907270123614
2180000	-58272.846190700875	-57988.65756366297	-284.18862703790495	-22555.872237361105	-35432.78532630186	5.595735656528841	75.99559170838411	64.37359326236582	11.621998446018297	2	51	148	125	0	3.4109937610056846	0.2273648296899394	0.0670057903606848	4.891396948069068	4.910649540126928	0.04639945357401927	7.369140894434793	0.009471947146252867	0.0012072875008330714	0.9874499032353061	9.382308253135317E-4	2.30850337821148E-6	1.234929952428018	0.20148137530991594	0.1852889240252531	0.14846379483516697	0.46476590582966465	0.27922553871492606	0.2095177514119109	0.22915625143684226	0.2821004584363232
2200000	-58313.24393830385	-58016.44193479391	-296.8020035099398	-22564.849732315965	-35451.59220247794	5.569128260835899	75.35343469718822	62.7260500433415	12.627384653846745	1	49	147	126	0	3.637124833898363	0.25980785307266335	0.0308445900874257	3.5885485786666513	4.238307174553993	0.021638487111798794	8.63194467484472	0.019317185979396422	0.0012212936681623501	0.9465570133429407	9.433355546946551E-4	2.1145261039743528E-6	1.1911688632006185	0.20577374281718508	0.19039707063992697	0.1511069757052309	0.4527222108376577	0.2787399775265568	0.2093849782921383	0.22971599981337806	0.28215904436792916
2220000	-58351.858146565035	-58028.78695274412	-323.0711938209168	-22582.876623995235	-35445.91032874889	6.308013597462474	76.9570311896469	62.78787402430138	14.169157165345498	2	48	145	128	0	3.6083914387147327	0.3536436460435543	0.008109823172765566	3.921019566138245	5.515004752578952	0.027703701894909453	8.074543064053797	0.01530416109466085	0.00116955909530302	0.9052099568510417	9.072168261674671E-4	1.8293009734814318E-6	1.1530311995296734	0.20580547247950418	0.18772067614737342	0.15270879334149046	0.4537650580316326	0.28370585219519057	0.20818635839131658	0.231695959804079	0.27641182960941624
2240000	-58306.18945377515	-58015.35428341287	-290.83517036228056	-22564.32521036877	-35451.0290730441	5.995331384751591	76.01079994776283	65.17542275031106	10.83537719745178	1	50	148	125	0	3.4662330539117145	0.27933344416182765	0.06233564363013111	4.233972760644878	5.456728857105567	0.04166786281048358	9.066715734488575	0.004071608875762125	0.0011422970793402891	0.8571926675313623	9.138316128388035E-4	1.35752720691477E-6	1.0239027895846293	0.20160862832080997	0.18166406509850094	0.15149855978677776	0.46522874679391196	0.28602049647857686	0.2058717141079302	0.23165440635164375	0.2764533830618515
2260000	-58326.18832493086	-58041.55370308712	-284.63462184373645	-22577.234056019846	-35464.31964706728	5.97521178618603	76.15201591957486	64.24096167402308	11.911054245551767	3	49	145	128	0	3.548454031478604	0.24031327510020037	0.04609920736131709	4.736106589630896	4.836672117288483	0.011269305086303796	6.452506679861967	0.031060588698117356	0.0011529845410432813	0.8914091183495135	9.259870435534952E-4	1.6826131412800449E-6	1.0795997440425478	0.19707533205321648	0.18619736136609444	0.15149855978677776	0.46522874679391196	0.27993508408102324	0.20596301337240133	0.23686393058893854	0.2772379719576393
2280000	-58337.39659166823	-58073.95637484598	-263.44021682225343	-22560.30908036769	-35513.64729447829	6.181216961949645	75.65999103879113	63.68448282918475	11.975508209606405	7	53	145	128	0	3.393157332917238	0.20008569708515034	0.09753193277799933	4.4717835979520775	4.041726069742766	0.027345274010983342	7.362636309415393	0.05484962561674126	0.0011249416373008585	0.8688880237975264	9.660336389869644E-4	1.5188251801576083E-6	1.0370185982721618	0.19839302006500006	0.18802689941693757	0.14966400250023132	0.46391607801783163	0.2867410296480645	0.20520280187839818	0.23302369889368546	0.2750324695798542
2300000	-58319.00907344222	-58031.459340553876	-287.5497328883464	-22563.686815680365	-35467.77252487351	6.046132210247544	76.93690070635769	64.21628246819309	12.720618238164583	6	52	145	128	0	3.470737863373671	0.21238880283146225	0.14851133660126747	4.008661207399833	5.37230613119861	0.020846796975937845	7.900196204243665	0.05639082728181702	0.0011039780440560783	0.7845433204834499	9.522215781421111E-4	1.1927061417778426E-6	0.9562334698465619	0.19986179205904858	0.18802689941693757	0.1649199368049493	0.4471913717190652	0.28235685136061356	0.20538911397469728	0.23391003927322518	0.27834399539146637
2320000	-58311.71706581956	-58038.8905474739	-272.82651834566246	-22582.472889099052	-35456.41765837485	6.083060311300913	75.98694496103889	65.07475019964184	10.912194761397084	2	57	154	119	0	3.5870360451254197	0.25473309777643544	0.04265848185426502	5.71562492803053	4.661581095223535	0.017544622151049797	8.492631269760711	0.10205554028415578	0.0011312234538448274	0.9038174174007064	9.332104821749598E-4	1.361712942510379E-6	1.045482336827031	0.19404254736970647	0.18241811087154364	0.15482437276868175	0.46871496899006876	0.283701848562898	0.20814427549505743	0.23268423588121945	0.2754696400608276
2340000	-58327.836798802775	-58050.6449418026	-277.1918570001691	-22593.194349954087	-35457.450591848516	6.752058106769677	77.08930604793584	65.97007818962182	11.11922785831402	7	60	152	121	0	3.1365938489992704	0.18410064767574777	0.1163185756575064	5.407532771790707	5.095178964931131	0.01945661337723327	8.425687340780076	0.027235133210286634	0.001112062706332856	0.8994725700708143	9.129627416049392E-4	1.4003118740670118E-6	1.0461790616191735	0.2113376288209017	0.18319496677060546	0.15104979405276692	0.45441761035572653	0.28224564818470366	0.20892505668413894	0.23268423588121945	0.2761450592499404
2360000	-58332.41487459946	-58059.15061598874	-273.26425861071874	-22563.025941123924	-35496.12467486482	5.957508424694662	73.22922767168245	60.84661978242898	12.382607889253471	14	66	151	122	0	3.6359261477103066	0.2079883702881924	0.278288211228004	5.074508157664432	5.156235531856082	0.00962590671569583	8.070879597879143	0.05738695199513365	0.0012006036818487625	0.8424604114264759	0.0010167116176711295	1.1446198905056835E-6	0.9150567264573294	0.20297817359021397	0.18222842306706769	0.15684354913521353	0.4579498542075054	0.28254923471533	0.2090725844987214	0.22942079835105036	0.2789573824349007
2380000	-58332.72708076253	-58039.90614240967	-292.8209383528568	-22553.047302167786	-35486.85884024188	5.686697951206526	73.72431118985057	61.91785289231712	11.80645829753341	12	60	147	126	0	3.610206290050427	0.23054248439289649	0.13762342281357656	6.714256898862385	4.538002513856896	0.0013465629648035577	7.359879442064575	0.02081394565667096	0.001217116671830373	0.8925086726670763	9.933285598672746E-4	1.4587913673017968E-6	1.0189172589601634	0.19647689066233176	0.18637241303944407	0.15920084209071936	0.4579498542075054	0.2789378734686617	0.2050572293868489	0.23283512536047685	0.28316977178401503
2400000	-58322.40148694036	-58036.9762399976	-285.4252469427574	-22596.195306732723	-35440.780933264876	5.586818570354611	73.18067669919797	61.10054471445577	12.08013198474222	2	53	150	123	0	3.17671705311609	0.25582560833939566	0.07335172408497977	4.695605140304294	4.384129721154134	0.0015008587292524942	8.061531426806646	0.002669677549921101	0.0010827132863421762	0.7693178559794126	9.28194979407465E-4	9.484562935879168E-7	0.8723737746078628	0.19647689066233176	0.1842603848459444	0.15484563874547466	0.46441708574624974	0.2829673571535388	0.20142372739296885	0.23283512536047685	0.282773790093018
2420000	-58299.31380464236	-58030.90866007237	-268.40514456999784	-22579.201747858257	-35451.70691221411	5.17784620616201	72.01441225157298	60.625506102181824	11.3889061493911	1	51	149	124	0	3.3256899096309707	0.23708524719975776	0.052464013094301806	3.654241358454551	4.47295246349501	0.015195883189458331	7.666065264580234	0.014664881345871888	0.0010966903160453576	0.7628413722486623	9.714887255306815E-4	8.966662833454611E-7	0.8635679101471928	0.19866708127444127	0.1807274486078098	0.15566162253393728	0.46494384758381224	0.2791502785862711	0.20219001649956847	0.23490315710680407	0.2837565478073589
2440000	-58323.37771989922	-58061.227893323885	-262.1498265753296	-22561.56962940387	-35499.65826392001	5.944092638464162	72.29188679750779	60.63200630529657	11.659880492211226	2	55	152	121	0	2.8811502967210565	0.19570121637160384	0.03745160865367567	5.473234527263784	5.307765576027861	0.042263026967875754	7.666065264580234	0.0394150221485371	0.0011596391668072478	0.8376903765548425	9.799497382831082E-4	1.1579282733218146E-6	0.9240190079659335	0.20638500699485823	0.1775368135355801	0.1514426505465842	0.4646355289229781	0.2791502785862711	0.2054785363396738	0.23161463726669873	0.2837565478073589
2460000	-58339.6710505376	-58064.62365085761	-275.0473996799902	-22594.337071700877	-35470.28657915673	6.261767766900569	74.53166336942584	63.35366864568314	11.177994723742716	5	57	151	122	0	3.789863665370847	0.20326990772982068	0.19106224879556752	6.142478073605444	4.515091982588255	0.0388966899661076	7.72250107747936	0.011863883154397936	0.001118893374214534	0.7965359951788132	9.219129266107395E-4	9.297616278512767E-7	0.8794488129829181	0.1979241635100094	0.1775368135355801	0.15820956656943344	0.46632945638497764	0.2843996327690827	0.20797575637005453	0.23081173479623965	0.2768128760646257
2480000	-58308.49402209815	-58033.366175357514	-275.1278467406369	-22558.123795487692	-35475.24237986982	6.05058955000715	74.6001664947239	62.770084819386625	11.830081675337267	5	51	145	128	0	3.5120003505048336	0.20155071317251438	0.06541570733272044	4.402560329365407	4.35529258984849	0.06415895998071743	8.229422140374373	0.047145330187855744	0.0012123718427492416	0.8254203913590816	9.467944493696496E-4	1.372466842391622E-6	0.9722292876024393	0.20896369914077936	0.18814908481565787	0.14877272089345484	0.45411449515010854	0.2819894418046456	0.20606181257755257	0.23131108830361932	0.28063765731418505
2500000	-58294.11597506298	-58020.90428513183	-273.21168993114867	-22548.23144989791	-35472.67283523392	5.7480489512781965	73.66797614476441	60.94204962617328	12.725926518591157	19	61	141	132	0	3.3899751185163742	0.20445300662328456	0.22527563751801427	6.138179715145401	4.992831263248492	0.05841134477300505	8.563397837640384	0.07343388420998985	0.0012824384627691866	0.866835024291523	9.674452380651896E-4	1.6117622576308705E-6	1.1070437143197709	0.21216960473552582	0.1849431792209114	0.15347734075091235	0.44940987529265103	0.28504725289958915	0.20361827253952244	0.22883821826596978	0.2824962562949211
2520000	-58283.60116371908	-58033.01497318983	-250.5861905292569	-22587.27011723221	-35445.744855957615	5.24460300274942	71.82013776461152	61.70370151870213	10.116436245909386	7	57	149	124	0	3.393240445920393	0.17744540682047286	0.10457447907369855	4.241640533122332	4.992831263248492	0.03160557183802074	8.032070571372644	0.06854038482169712	0.001268967664653516	0.8909579122170581	9.703736382776826E-4	2.0852211528265907E-6	1.16120358918501	0.20792249031470028	0.18067653075789958	0.15882829299282594	0.45257268593457484	0.28667808691354685	0.20178541679141748	0.22948027643998706	0.28205621985505114
2540000	-58280.4080343459	-58030.806063190146	-249.60197115575636	-22551.469660906794	-35479.336402283356	5.276710304521336	73.4617220682765	64.20370034062188	9.258021727654608	5	62	156	117	0	3.8445044924772858	0.18359844109684292	0.11773223750461956	6.464866610922385	4.883779943772193	0.018487834693380754	7.673013113391269	0.03398206990662627	0.0012298725727873585	0.8828869895702536	9.948363323910173E-4	1.576039137009338E-6	1.0423728766455176	0.2091018621428543	0.17949715892974555	0.1498365034898793	0.4615644754375215	0.27812127819743854	0.21090950105777465	0.22948027643998706	0.2814889443048023
2560000	-58257.55814284361	-58009.00661757121	-248.551525272403	-22570.81144149828	-35438.195176072935	5.400189397489766	73.89336101774519	64.47810957675586	9.415251440989323	1	58	156	117	0	3.537485518684473	0.15413452046845422	0.008483787325132143	6.264046485486337	5.487931535045395	0.016038223800386126	7.5471773036380245	0.013690237880843172	0.0012385490062583483	0.9336733158680478	9.846114899927183E-4	2.3693976671579338E-6	1.2456258642085023	0.2050148107447399	0.17920568116636557	0.14867753833154815	0.4671019697573471	0.28653972589386584	0.2060566968702832	0.22948027643998706	0.27792330079586647
2580000	-58286.791215413534	-58040.21781069801	-246.57340471551993	-22601.10369156804	-35439.114119129976	5.103767650743348	72.5738291493446	62.526165821388744	10.047663327955847	4	60	155	118	0	3.4501950370588608	0.16398612853831682	0.09526779750069957	6.441638187018675	5.202811369569168	0.023339739552893583	8.08254154587257	0.0615409417656543	0.0011372084194006759	0.9156926546134474	9.384141993631021E-4	1.5088339080523628E-6	1.0846359501682945	0.20153121587115566	0.1846543229831015	0.15057747244640285	0.4632369886993407	0.28313997500928656	0.20673022055326112	0.22948027643998706	0.28064952799746784
2600000	-58280.33879956525	-58039.05868572535	-241.2801138399045	-22570.170300218026	-35468.88838550732	4.934627786059047	71.63463311550885	61.580496738242545	10.054136377266307	0	55	154	119	0	3.372205141869221	0.16554929784833106	0.01680692106059906	4.555037591664244	4.386857885020322	0.004491702394386489	7.994559408841951	0.03550249464335205	0.0011867455900552075	0.9494646912019802	9.712915764773354E-4	2.0395099751160613E-6	1.1896607570915965	0.1969346400396033	0.19073309965196159	0.15517404827795522	0.4571582120304806	0.28819624320160914	0.19933976383388952	0.23397838219851624	0.2784856107659877
2620000	-58266.7371167161	-58023.2302150086	-243.50690170749658	-22563.859229043406	-35459.37098596519	4.917059515489361	72.5034020311892	63.26396944809257	9.23943258309664	1	55	153	120	0	3.442490919235494	0.18498360356024493	0.02243524762251539	6.414424501360769	4.891103350731909	0.013714845889291135	6.681250607733155	0.009404089372989111	0.001180062346803053	0.9189188878539519	9.673213455238609E-4	1.8788824394317707E-6	1.1924272460355776	0.2030527403277497	0.18614506818254456	0.1513742389847784	0.45942795250492807	0.28819624320160914	0.2005886343776965	0.23272951165470926	0.2784856107659877
2640000	-58296.23768310903	-58045.0447965298	-251.19288657923096	-22584.736387671437	-35460.308408858364	5.009835244892858	70.54027575525188	59.44416117358014	11.096114581671722	4	55	150	123	0	3.3841554066145463	0.17174315301930285	0.03600147766934394	5.478177940318584	4.857886583383382	0.0014942081840639537	7.927899169504581	0.004706728726942622	0.0011727020214586934	0.8030329232720054	9.61555147476952E-4	1.4505246939906614E-6	1.0005114887020345	0.19674944457851098	0.18614506818254456	0.15537649194727757	0.4617289952916676	0.28819624320160914	0.203891059853876	0.2298056326245356	0.2781070643199819
2660000	-58302.58509194544	-58032.80798060895	-269.7771113364896	-22569.397763700883	-35463.410216908065	4.913461269227771	71.60055137887352	60.46495344415965	11.135597934713871	1	51	149	124	0	3.8011945255817836	0.21245676171851063	0.006991302754233731	3.99829182161256	5.131093424696104	0.022842369332179122	7.895390334697222	0.02843879453532504	0.0012970210308182151	0.8608088851729302	0.0010219567492519874	2.128778124848504E-6	1.1126270538015466	0.20710591703238612	0.18614506818254456	0.15267600819043214	0.45407300659463795	0.28181374574007534	0.20546301822440863	0.2298056326245356	0.28291760341098304
2680000	-58280.53224826882	-58015.100574029064	-265.4316742397564	-22550.060817402387	-35465.03975662668	4.900478948129355	71.00568315363817	59.66334871806805	11.342334435570113	2	54	151	122	0	3.3126172058664687	0.22207994951011298	0.03708948159242213	4.0600442463082835	4.7143414778629245	0.04311823243659388	8.174580503056694	0.024619592378019407	0.001339671737821887	0.8913753087665961	0.0010211273362189769	2.1626056949229364E-6	1.1211895938667815	0.20710591703238612	0.18835345726172498	0.15046761911125173	0.45407300659463795	0.2796503528282303	0.20938324979261258	0.23019249906397343	0.2807738983151863
2700000	-58298.662337941096	-58035.694306693316	-262.9680312477786	-22592.180646675308	-35443.51366001801	5.092982773135055	71.94356083005255	61.727180203650335	10.216380626402168	1	53	151	122	0	3.824985635028153	0.20329508055021728	0.07238265005025611	5.599742680623839	5.189271147721693	0.04502054293159282	8.723587189064823	0.05375053345142268	0.0013094556233024226	0.9098456306439835	9.979234863439419E-4	2.2294918515697345E-6	1.1971300336163155	0.19842464288258388	0.18272625343260007	0.1597661825135539	0.4590829211712629	0.2841556989876176	0.20487790363322525	0.23019249906397343	0.2807738983151863
2720000	-58311.73640419521	-58028.031087505675	-283.7053166895341	-22550.901753600163	-35477.12933390551	5.332488675300843	73.22230966074156	61.66204727637503	11.560262384366567	2	54	151	122	0	4.034226534128791	0.23486854082754374	0.05871833385842047	5.807347842025557	4.256002516232806	0.031856902334696756	8.88712355688731	0.05375053345142268	0.0011428149167932904	0.9728217754396815	9.529986602859787E-4	1.8132594498605984E-6	1.2076058493915482	0.20941495764104212	0.17697371973172235	0.15179066441509265	0.4618206582121437	0.2823275056785914	0.2060309111639837	0.2278434858918513	0.2837980972655762
2740000	-58314.27271503398	-58050.08860314597	-264.1841118880121	-22558.857476249705	-35491.231126896266	4.743786115536568	72.06835904319115	61.929140634053596	10.139218409137543	0	55	154	119	0	3.614877547031881	0.21482029802906183	0.0025265143768224904	6.440196797859039	5.613172258999329	0.021395575509212263	7.6886470469636325	0.04528525279613522	0.0011440476628673518	0.8286031549880469	9.905094080124778E-4	1.399080580212843E-6	1.0465306646992285	0.19996931931829823	0.18233006103400948	0.1563955174048225	0.46130510224287063	0.28664546711586686	0.20294812178540517	0.23350734703128312	0.2768990640674474
2760000	-58289.1835482833	-58039.94410492495	-249.23944335834994	-22564.446553223286	-35475.497551701665	4.9650645294420706	70.97591581273092	60.760938770690814	10.214977042040118	0	56	155	118	0	3.496407122783614	0.15676574595652576	0.00374838217515311	6.031644773506982	4.544262857147581	0.05954723916453341	9.04494360214483	0.005810663668223933	0.0012110699750356626	0.7825412380420447	0.001006156804727257	1.2458547133939041E-6	0.905207853280054	0.20110956469550728	0.18233006103400948	0.15094900158881502	0.4656113726816691	0.2845823546358193	0.20545655355515605	0.23350734703128312	0.2764537447777441
2780000	-58246.55783945979	-58011.02323260343	-235.5346068563607	-22537.668849187976	-35473.354383415455	4.855326923463905	68.43990432212676	58.486550216435305	9.953354105691428	0	51	150	123	0	3.2623674163679484	0.19577843269825904	0.055307305191565626	4.670788124035188	5.317193575807251	0.022758631693276236	7.706246289192219	0.05594743680931645	0.0011935497542816466	0.8043346222819301	0.0010491655978304415	1.4993002375063704E-6	0.9732564663812119	0.20191717805054482	0.17566976027733017	0.16277220376516882	0.4596408579069571	0.2873300085672893	0.20270889962368605	0.23350734703128312	0.2764537447777441
2800000	-58271.45677919692	-58034.82733463563	-236.62944456129105	-22595.794607566255	-35439.032727069374	4.76882452979243	68.33678933337245	58.354214929034704	9.982574404337772	0	54	153	120	0	3.068469659937547	0.1696810095258787	0.004762847350396144	4.221140039335532	4.554179715192461	0.013547354121301336	7.128249813732926	0.0217405778608051	0.0011434901570997204	0.7792834684863198	0.001014684866628495	1.3809960986586077E-6	0.9789970276163231	0.2007077933969388	0.18575841804062973	0.15389293065547527	0.4596408579069571	0.28775754948088356	0.2054613108204418	0.23131023445916904	0.2754709052395081
2820000	-58258.89393160011	-58018.240141054346	-240.65379054576263	-22588.270760895117	-35429.96938015923	4.818763842965369	68.87275815585824	59.12409879696169	9.748659358896553	2	52	149	124	0	3.4443852354821543	0.15511729905683513	0.014861592068298048	5.483905788120303	4.836938839231976	0.035672045634970964	7.2917813677739565	0.08324582987465005	0.0011491943743804453	0.7677490019158003	9.778242481134115E-4	1.3425492136585478E-6	0.9776810583645364	0.20174007550870868	0.18356727357651623	0.15335725230481204	0.461335398609964	0.2809949292179513	0.2055992013367125	0.23793496420583063	0.2754709052395081
2840000	-58258.59521867407	-58021.37901622364	-237.21620245042948	-22567.55049883632	-35453.82851738732	5.40554173211574	72.0729539098337	63.237641046227424	8.835312863606294	0	55	154	119	0	3.594093764419631	0.17805188399156338	0.030235543334135844	6.5897641568645655	4.289312948646419	0.04659461404078767	7.792907417172134	0.010235992233296035	0.0011650280125210337	0.8485199452766395	9.578118385658948E-4	1.7655969345269637E-6	1.1131764810486982	0.2018980729815587	0.1834092761036662	0.15335725230481204	0.461335398609964	0.2809949292179513	0.2096841859210088	0.23384997962153434	0.2754709052395081
2860000	-58281.23931745711	-58040.21244563263	-241.026871824481	-22563.82908035778	-35476.38336527484	5.545972761696874	70.44022244007984	61.12388099037807	9.31634144970179	3	54	150	123	0	3.371080691079682	0.18583792370030122	0.061398252790960645	5.017992170615486	4.92043938174951	0.05174803657731889	8.433088420168062	0.02012247827245826	0.0012295744232710742	0.8008100397942496	0.0010131076790522227	1.3740576137104806E-6	0.9270394707119033	0.20085741002780813	0.1834092761036662	0.15950381791541576	0.4562294959531108	0.2872317849420832	0.20824915904024915	0.2323948433822928	0.27212421263537745
2880000	-58271.50851338692	-58029.96203757053	-241.5464758163912	-22548.076963241776	-35481.88507432875	5.303844302361598	70.60885726865389	61.175354048012174	9.433503220641695	5	60	154	119	0	3.276770943793265	0.16512438210645006	0.05461954242539403	6.447446763076021	4.908793321870543	0.035937566570479966	8.004409315384743	0.03798853999521303	0.0012095226682641209	0.7640847290661451	0.0010195739715168058	1.4024764792158145E-6	0.9574803973348087	0.19975451583890352	0.1834092761036662	0.14897964351912396	0.4678565645383072	0.2852522868662547	0.2044993739483568	0.22963275205140543	0.2806155871339857
2900000	-58275.90196012958	-58045.5994080471	-230.3025520824833	-22584.079751927246	-35461.51965611985	4.61548867810669	67.21820440316557	57.3101956352935	9.908008767872099	2	55	152	121	0	3.2385262397447643	0.18812831777504982	0.046820542062071015	5.550555295033014	5.229733944049342	0.017497584420118926	7.5586814207178294	0.03833940889360338	0.0011863886087517582	0.8168982119851126	0.0010302996658958807	1.541061693336853E-6	1.0473081290654802	0.1962620052171267	0.18373013291322787	0.15679148003499832	0.46321638183464797	0.2885004869117106	0.20771660720410415	0.23023838877713843	0.2735445171070495
2920000	-58271.66069097253	-58025.72369693407	-245.93699403846597	-22556.269012382574	-35469.45468455149	4.820650203493762	68.01587698805443	58.03820770310928	9.977669284945145	7	59	151	122	0	3.1716382712538715	0.1610128998149281	0.13678782320479807	6.200205070208797	5.4057371945303965	0.03709570648079299	8.720633304588818	0.010285902856558513	0.0011874066541765907	0.8365255255640329	0.0010289171397870793	1.613302348425417E-6	1.0447656761835207	0.2006456169356037	0.18135722973640175	0.15509398451690437	0.46290316881109106	0.2893822139620576	0.20771660720410415	0.22935666172679142	0.2735445171070495
2940000	-58236.82326552676	-58020.58297263517	-216.24029289158156	-22544.61297850759	-35475.96999412758	6.826163892710483	72.42886490279727	62.64530196992023	9.783562932877059	12	60	147	126	0	3.2871138665086383	0.16076943822385192	0.22147331697461062	7.04279029564079	5.75676738223771	0.05533143161862944	8.59970578634027	0.062453112168003734	0.0012492820717050022	0.8202830939585422	9.941941974346835E-4	1.610451749847705E-6	1.0239529322107044	0.20423849414956644	0.18367463780934232	0.1600256396772251	0.45206122836386703	0.2819517295150208	0.2046081437046776	0.22945352052155293	0.2839866062587514
2960000	-58268.7362621298	-58012.39303174075	-256.3432303890546	-22567.397813532516	-35444.995218208234	5.6556781432127945	71.41847001788489	59.78504599461837	11.633424023266524	14	59	144	129	0	2.831421686414635	0.18771785582388856	0.23381383917380036	5.0126964365104145	4.857222842848256	0.05189272879154249	8.256458038275044	0.04824129671873367	0.0011480901163044193	0.8213877889791412	9.61942546006219E-4	1.4747436797222605E-6	1.0538361711638962	0.20089365456379427	0.1851094902174996	0.15898563005308952	0.4550112251656175	0.29252761680271755	0.20401206696145324	0.22704172631045616	0.2764185899253757
2980000	-58292.232499835474	-58036.650164195555	-255.58233563991755	-22584.433286973122	-35452.21687722243	5.047356956934614	70.57149458183648	59.21017920899825	11.361315372838222	11	59	147	126	0	3.360347394905363	0.17257546808838253	0.14646736932243146	5.20408262060743	5.094373954026979	0.047495769554395106	7.280622599193897	0.040412560553818096	0.001159751409629964	0.8145422799274865	0.0010188686246797546	1.7347951815992916E-6	1.0503660922893845	0.19321955087153503	0.1887134687213035	0.15850475900838015	0.45956222139878217	0.28511953793456024	0.20658508690849484	0.23187678523157185	0.2764185899253757
3000000	-58263.869989640385	-58018.649903513346	-245.22008612704153	-22542.173369973425	-35476.47653353992	5.1857626484966515	70.21686024214344	60.02040473388292	10.196455508260552	10	64	153	120	0	3.5307188884006964	0.1786806124329594	0.19644556174365554	6.978992487727055	5.372780013631006	0.06518956887202623	7.298057485700014	0.06977359114723027	0.0011890493319523126	0.787598421586018	0.001018107133164769	1.6295484034921132E-6	1.0322623291453157	0.20047724826169264	0.18893945949945729	0.15187519068019043	0.45870810155866054	0.28926365994900155	0.20855893954688556	0.2256467943815862	0.2765306061225294
3020000	-58249.397680941795	-58005.06290185654	-244.33477908525643	-22540.723823988013	-35464.33907786853	5.6316158998338555	71.37648854959752	60.91643705073343	10.460051498864134	8	61	152	121	0	3.3198931259010975	0.17736423146164465	0.21208372026512334	5.233407397392907	5.023190135238782	0.005597362653689024	8.134251077185093	0.04737229821569283	0.0011959100994472231	0.7992978220744877	0.0010275242572367848	1.8172982331110274E-6	1.0922861096003809	0.20317413592327793	0.1806761446680948	0.15787885116118247	0.45827086824744573	0.2832994450628469	0.2074127716731559	0.22998862221957708	0.2792991610444228
3040000	-58244.644072912975	-58019.027873987325	-225.61619892565406	-22562.598197799547	-35456.42967618778	4.933458973329236	69.52933939173852	59.23962594627481	10.2897134454637	16	62	145	128	0	3.7114279704937108	0.1618357435501259	0.2797861314706819	5.882692434265853	4.576906737343843	0.006675511045732726	8.768692334409664	0.029428915827207136	0.001263145792647156	0.8530271414062158	0.0010387849898807636	2.1882975268021055E-6	1.1711315261630584	0.1982231580306167	0.18195073504568215	0.15787885116118247	0.4619472557625196	0.2871053515616672	0.2074127716731559	0.22618271572075674	0.2792991610444228
3060000	-58233.520616795846	-58024.54687153049	-208.97374526535685	-22556.7952062206	-35467.751665309894	5.300644982476123	70.00177498899377	61.035918814765225	8.96585617422856	11	63	151	122	0	3.6201651277052793	0.13564675194798634	0.16227009712210616	7.29231266992168	5.471212436800955	0.004827563437841095	7.334013679524992	0.011559115499019059	0.0011809909366040316	0.8712270323918432	0.0010412132039295543	1.9170627748293373E-6	1.093488916591601	0.20422705562887825	0.18674964600550736	0.15787885116118247	0.45114444720443286	0.2839970752797289	0.21026384466982215	0.22975108238993835	0.2759879976605133
3080000	-58242.99345121515	-58031.505785503075	-211.48766571207437	-22560.309840029473	-35471.1959454736	5.863567070915306	71.06146567085439	62.85269605808611	8.208769612768286	4	60	155	118	0	3.3256372591810974	0.1359128665434112	0.1364210235837466	7.66961997600446	4.744539415389855	0.029099218342247726	7.486788651529291	0.03134469819593756	0.001140277968807403	0.898343162484861	9.824147032896945E-4	1.9703461276474463E-6	1.1320034786087525	0.198918665601236	0.18902469247344503	0.1537120738132822	0.4583445681120378	0.2839970752797289	0.21026384466982215	0.22975108238993835	0.2759879976605133
3100000	-58243.73608880374	-58033.89630558834	-209.83978321539027	-22576.698598445233	-35457.19770714311	4.6486320308522995	69.19434924069812	60.49887601130611	8.69547322939198	1	57	155	118	0	3.5812480552473205	0.14799416510846827	0.0316100008765172	7.006339367081429	4.912987030620344	0.033236920891668756	9.549874896244768	0.039296888244927344	0.0011422241538782928	0.8592855457214453	0.0010071806445018535	1.5991094840861373E-6	1.0912910195808485	0.20604785275724355	0.18117598673999954	0.15466235436053855	0.45811380614221936	0.2839970752797289	0.21152756268623896	0.2285670617916464	0.27590830024238844
3120000	-58199.61851211759	-58013.626983127484	-185.991528990103	-22545.864609100507	-35467.76237402698	4.851426956046628	69.2855178630811	61.338981589359975	7.946536273721134	1	58	156	117	0	3.418591528598445	0.11553711014500623	0.042362914577070115	7.43550548948672	5.063321074925049	0.003998186117183749	8.481795493224157	0.014138071552618089	0.001246077465076543	0.8747605741275429	0.0010414219767910802	2.3274767887108773E-6	1.1695452163876259	0.20206923530644325	0.18511021604073014	0.15878260634247124	0.4540379423103564	0.2839970752797289	0.20545812400658392	0.23463650047130144	0.27590830024238844
3140000	-58237.743865268894	-58053.222218800336	-184.5216464685569	-22552.38129465264	-35500.8409241477	4.800835782306649	68.61385422366546	60.47940493046222	8.134449293203234	3	58	154	119	0	3.0576509416316635	0.11494093981155352	0.028809261763555423	6.880238188038021	5.442934991819061	0.03277090889118812	8.27314903917746	0.035794047153152986	0.0012654628228495437	0.855064775237055	0.00103224177045494	2.512608681677311E-6	1.1721026202715967	0.20357400767424155	0.18320695199270504	0.15918109802269803	0.4540379423103564	0.2839970752797289	0.20516852294327936	0.234926101534606	0.27590830024238844
3160000	-58239.858511826955	-58032.49706088583	-207.361450941125	-22560.804718463572	-35471.692342422255	5.105486614756735	70.56626619205423	62.66792918951824	7.898337002536013	3	55	151	122	0	3.2897289668467944	0.13371111397422872	0.03291898290196579	7.6708467864581795	5.328905155610956	0.029526292313181383	7.803898453377547	0.008894993042706812	0.0012591536890441217	0.8152806296041134	9.986188888434506E-4	1.9314297453022544E-6	1.0874222118465138	0.19773884494803773	0.1789237068971596	0.15918109802269803	0.46415635013210566	0.2874549168307962	0.20516852294327936	0.22663282891068368	0.28074373131524344
3180000	-58260.22439509228	-58025.52386523713	-234.70052985514513	-22574.289594262234	-35451.2342709749	5.0581865381704	70.23774719069691	60.343377856152756	9.894369334544178	6	59	152	121	0	3.276400226332327	0.18971106228196943	0.16887123897437503	6.201390426405869	5.397937530843874	0.040676801847546976	7.525867416429218	0.052465515106804514	0.001175120571510528	0.8655897272785361	9.954506937019838E-4	1.7881950107352784E-6	1.0948866352417235	0.19773884494803773	0.18243694545964476	0.15596880771416435	0.4638554018781542	0.2874549168307962	0.2057159680269097	0.22663282891068368	0.2801962862316131
3200000	-58237.062070715285	-58015.96784758332	-221.09422313196526	-22570.019984194594	-35445.94786338873	5.181816122186079	71.57667298380473	62.872808364969444	8.703864618835333	5	59	153	120	0	4.05522441716244	0.13314158798444542	0.13039396411887474	7.386707917306939	4.927079230884698	0.006842066371547042	8.056313992108802	0.04087779789012984	0.0012186661283921357	0.8662556082586609	9.858250812433832E-4	1.9298310112602713E-6	1.1093284950582123	0.192796819857388	0.17724392922802235	0.16489395097202472	0.465065299942566	0.2874549168307962	0.20579924025406554	0.22663282891068368	0.2801130140044572
3220000	-58229.096752381105	-58023.88999726108	-205.2067551200249	-22568.772386161552	-35455.11761109953	5.348802511800593	70.96127552661592	62.087505135036515	8.873770391579406	5	59	153	120	0	3.3415432103875604	0.14006930565804754	0.05737716492382311	6.031870001701846	4.146325094930821	0.011084782236590268	9.106876070451555	0.06150456286181358	0.0012691211678503387	0.9131613981427974	0.001003719102652304	2.6000830448910437E-6	1.2354916646446956	0.20523590096686026	0.17753654149674578	0.1540348821204585	0.46319267541593656	0.2872132182797929	0.20494953169924598	0.22663282891068368	0.28120442111028005
3240000	-58263.45619217967	-58022.53708854133	-240.91910363833935	-22573.90374169665	-35448.633346844676	5.373844937505462	71.59872810881586	60.86925307443597	10.729475034379888	5	54	148	125	0	2.7681773663776292	0.19280113592104678	0.06624303324560034	5.656801553479894	5.182412410198995	0.01663076018736935	7.269048475554341	0.04860898567073894	0.001274483850098944	0.8843051282225386	0.0010050180002121813	2.3652471945674216E-6	1.1722034337600054	0.19593266912494572	0.17811895711429998	0.1572770104325677	0.4686713633281877	0.28270299056660264	0.20494953169924598	0.23388526733898524	0.27846221039516883
3260000	-58242.35923704413	-57990.9759457694	-251.38329127472923	-22538.974023677474	-35452.00192209193	5.169974882701966	71.2804442506847	60.968015422055146	10.31242882862952	1	56	154	119	0	3.1721395659443172	0.211772687517099	0.04353264053427782	5.081867544311957	5.182412410198995	0.005478754445947908	8.055969653456772	0.028913163668783506	0.001405682113589905	0.9301168779559581	0.0010167584659930152	2.7723602369059412E-6	1.2022631253212377	0.20001730112383106	0.1788319279578581	0.15769463269618592	0.463456138222126	0.28602000549142415	0.20571762681715117	0.23357649381875756	0.2746858738726698
3280000	-58307.96531795318	-58046.79673727475	-261.1685806784327	-22573.483017329	-35473.31371994575	4.89591349598895	71.5870769855838	61.261530887277395	10.325546098306441	0	53	152	121	0	2.864397275309633	0.2537943800152348	0.01493484724576021	3.159812254390167	4.717157176164779	0.008278599538249833	8.390822345440798	0.07263334888775795	0.0012898515981790628	0.8033877456215802	9.987641996298247E-4	1.6131266430703423E-6	1.012065971240657	0.20327298937768792	0.18442207243222228	0.15769463269618592	0.45461030549390496	0.2888013808972321	0.20531783560650527	0.22548954218951964	0.2803912413067456
3300000	-58260.4649572737	-58013.40562322705	-247.0593340466545	-22565.55194031845	-35447.8536829086	4.818469357087544	71.67438138052611	62.35397043744299	9.320410943083129	1	56	154	119	0	3.9813101311067958	0.1861081197663582	0.01691631008970898	7.777507293711267	4.838932345966896	0.013315976984710072	7.459749945008363	0.07263334888775795	0.001292247261552066	0.8443336189096544	9.84314531105815E-4	1.6430933225936715E-6	1.0196520495056145	0.20398235466293108	0.192241159228759	0.15818091341063203	0.44559557269767897	0.2875526439834813	0.21009838277795226	0.2329764760740355	0.2693724971645336
3320000	-58301.96180723723	-58022.824454213	-279.13735302423646	-22557.957280248553	-35464.86717396445	4.808117229148398	73.95065685469524	63.173309173651504	10.777347681043784	3	53	149	124	0	3.769359150032194	0.1871464917694513	0.039291364862316075	4.999034804635668	4.780669013951	0.021474972401055243	7.576689509925811	0.005873667542900743	0.0011376641454812113	0.8291609010327174	9.64023185976484E-4	1.2141479907404978E-6	0.9987394742475697	0.20420740702478132	0.18280403588127656	0.1441535564721239	0.4688350006218193	0.2864302324536597	0.20514962912859838	0.22681727981244063	0.28160285860530393
3340000	-58340.09396522739	-58053.90797677904	-286.1859884483498	-22569.226556173166	-35484.68142060587	4.609274248306792	75.12284066799621	64.82772259973787	10.295118068258365	1	56	154	119	0	3.9006529245818298	0.1946942776804787	0.038975549246219605	6.394472324788438	5.410321345174706	0.02936905510304355	7.71185236890584	0.0073388374924532405	0.0011070714726567523	0.7772985779967916	9.447983111747587E-4	1.178235818221836E-6	0.9477182392148873	0.1970369563484205	0.1866155168174182	0.15712894827139615	0.4592185785627663	0.27946213648074075	0.20292644691841585	0.23146358979079376	0.2861478268100523
3360000	-58277.90307920097	-58019.61295281525	-258.29012638571726	-22551.48333319098	-35468.12961962427	4.717929653547053	74.71690383721722	64.8344167459334	9.882487091283796	1	55	153	120	0	3.9008830821743548	0.16806464363455398	0.027500163519630846	5.319688088764717	4.0118391226572365	0.0186864765661518	7.6359796202673715	0.04728292964684021	0.001071740958727786	0.8523421642083256	9.485242806544393E-4	1.2663956123978105E-6	1.0422468632378197	0.1977284664204144	0.18260920344839807	0.15744908630511584	0.4622132438260729	0.28196373756354165	0.20272905505893832	0.2316609816502713	0.2836462257272514
3380000	-58273.10075732929	-58034.892884896726	-238.20787243255972	-22575.612190676497	-35459.28069422023	4.722333817533818	72.86543668294162	63.71550347143908	9.149933211502526	2	54	151	122	0	4.192862427957935	0.15908442027292446	0.04032137832076428	6.317742481277552	4.949328744260691	0.03337894303709737	9.000885519089332	0.04728292964684021	0.0011694212176069378	0.8339438425262651	9.610487967659192E-4	1.4856628344697868E-6	1.0461738955564603	0.19974391633062097	0.1819531051104143	0.15347389098168546	0.4648290875772805	0.28196373756354165	0.20993478043908884	0.22684634818776533	0.2812551338096068
3400000	-58233.449016542254	-58007.89350200225	-225.55551454000462	-22558.202983816358	-35449.69051818589	4.732058834943266	72.75789943993897	64.24020391388491	8.51769552605402	3	55	151	122	0	3.632150977772952	0.16301489579666678	0.036043618439585444	6.896939121623109	4.689062888571857	0.03337894303709737	8.372126483511408	0.06661409213965615	0.001235968937611258	0.8292139479523022	9.68588713408166E-4	1.5538235505382159E-6	1.019794108032941	0.20283239177610962	0.18187831867865764	0.14979264505310888	0.4654966444921251	0.2814233908390937	0.20993478043908884	0.22830911001875218	0.28033271870306803
3420000	-58247.182938760336	-58011.84927199336	-235.3336667669758	-22593.3580847346	-35418.49118725876	4.629384490998744	71.58159884302074	62.250202376537935	9.331396466482815	1	55	153	120	0	3.5305903525145297	0.14423251710524934	0.030898313966452932	6.058055524926332	4.690525785802409	0.009196707028721116	7.881371298794819	0.03998156909213226	0.001129488687906883	0.8644809970753425	9.319452304994543E-4	1.739515289831125E-6	1.1379860596419373	0.2023234912357663	0.18187831867865764	0.1563094614368894	0.4594887286486879	0.2845300723574297	0.21136295515844988	0.23267335538166495	0.27143361710245817
3440000	-58306.66810084714	-58044.20113227145	-262.4669685756909	-22556.509573098836	-35487.69155917262	5.527475742127145	75.48519926125077	65.7508690276779	9.734330233572875	4	57	152	121	0	4.204296031447484	0.16143134616665872	0.10846920511240091	5.735985225206878	4.310686815611296	0.03447690187413968	8.824044951503351	0.04481400129357566	0.0012203633463660215	0.8425541655936355	9.442182477255132E-4	1.2547378073205207E-6	0.957587199007939	0.2023234912357663	0.18260957010547113	0.15375880588129007	0.46130813277747373	0.28215379764674503	0.207058098731751	0.22854701433727437	0.2822410892842323
3460000	-58265.82227431912	-58015.97360530544	-249.8486690136861	-22567.73744330632	-35448.23616199911	5.468771012805542	74.97759562850972	64.93830653359616	10.03928909491359	5	56	150	123	0	3.87697667889441	0.15130133721985342	0.08156326151695703	4.997353044349974	4.811354100771519	0.050574793721624996	8.367853409010023	0.008343443910765806	0.001138804475843601	0.9174256771518949	9.259728757033327E-4	1.9701132983598176E-6	1.2278184401526118	0.20369035470422694	0.18594352733230113	0.15375880588129007	0.4566073120821831	0.28643848772709257	0.20848703837696558	0.2327539270991334	0.27232054679681117
3480000	-58260.544344923655	-58009.13735737119	-251.40698755246208	-22563.070503519495	-35446.0668538517	5.4340191309027475	76.39643433456742	66.22043175081544	10.176002583751954	6	62	155	118	0	4.175476740779558	0.16618350521792116	0.1845704464348277	5.236940557200638	4.811354100771519	0.04608366813665409	7.510915615035874	0.05755370320001916	0.0010707191221966332	0.7834348805468018	8.841159603201285E-4	1.1878655935856656E-6	0.9773852898892076	0.20194584677187025	0.18594352733230113	0.15718929299638032	0.4549213328994495	0.28314819301508437	0.20457396244297146	0.2339283591290183	0.27834948541292864
3500000	-58253.53216719186	-58013.904300385315	-239.6278668065432	-22531.598118515434	-35482.306181869884	5.665221072472537	73.48761749251908	64.7024218600383	8.78519563248075	11	67	155	118	0	3.4936459391712433	0.14857081077453077	0.20983120849760553	6.886799988871918	4.854609386745451	0.07035181113564988	9.398914816583911	0.06837761404010667	0.0011629435822004981	0.7533187048833587	9.889489911981543E-4	1.2099609242438114E-6	0.9578057976095812	0.19523913331815262	0.1854330346659388	0.1607030464177761	0.4586247855981337	0.28314819301508437	0.20781778042634821	0.23068454114564155	0.27834948541292864
3520000	-58245.7001108729	-58020.83316372437	-224.86694714853056	-22543.946054750348	-35476.88710897402	5.584401171276509	73.06295877585457	65.0426428597339	8.020315916120687	2	57	154	119	0	3.7568059345260583	0.1194511484574864	0.09847880404328276	7.757560681533476	5.481454208235328	0.003113463288117299	8.106725917421901	0.03868146699539632	0.001167630959492715	0.784449073632049	9.532890149117827E-4	1.4762320746454368E-6	1.024109114801414	0.20283632900093618	0.18310897385406613	0.15542991154686522	0.4586247855981337	0.28061741543969826	0.20781778042634821	0.23078221107184443	0.2807825930621119
3540000	-58289.641216220676	-58049.44072640669	-240.20048981398688	-22602.79991220754	-35446.64081419915	5.186663918625026	72.83206615492978	64.08148170411131	8.750584450818476	5	62	156	117	0	3.4415022159838786	0.14187080515463546	0.09166437067165148	6.89983956763537	5.021540407279552	0.03608787866496746	9.1030388081491	0.020428089284329036	0.0011050375266758682	0.7333431517651176	9.414398293403459E-4	1.090367151441637E-6	0.919943880545401	0.1993091352122444	0.18310897385406613	0.15740623100334755	0.4601756599303432	0.2823820579513778	0.2060531379146687	0.23078221107184443	0.2807825930621119
3560000	-58285.52103197357	-58044.508664944166	-241.01236702940784	-22592.948400441222	-35451.56026450294	4.76530146177329	72.40042862295365	64.84496116497805	7.555467457975695	4	64	159	114	0	3.7668154172014106	0.15850326765155295	0.043608135970569985	7.084704966748433	5.428812694075814	0.05135988396081074	7.317297998406485	0.028381205506184247	0.0011428928593135972	0.7369473061124734	9.818650002617968E-4	1.0552811797869344E-6	0.8971130333408149	0.1993091352122444	0.18453342842906512	0.15338817468789936	0.4627692616707924	0.28376238145480687	0.21045469199959757	0.2297052903329972	0.2760776362126012
3580000	-58277.00205452486	-58040.86804122536	-236.13401329950398	-22554.10993300077	-35486.75810822459	4.906201999455846	72.89627517946805	64.48598444448871	8.410290734979371	3	62	158	115	0	4.069820256640619	0.15915103289477972	0.04301339273259416	7.712923927935795	5.243078616873634	0.0012066585874828549	8.134172906329564	0.05510658644236229	0.0011391162649052248	0.7706825932943617	9.862876123372466E-4	1.183269683350863E-6	0.9214053664929336	0.19266051787616378	0.18547100553384704	0.16437330651313728	0.45749517007685314	0.2813413532856596	0.2048877883913966	0.23012058163166127	0.2836502766912853
3600000	-58270.251785250206	-58007.36215283329	-262.8896324169208	-22546.7273366228	-35460.63481621049	4.844868993516121	75.25352806753831	66.83960574795219	8.413922319586113	7	68	160	113	0	4.002341157911986	0.15550498511035868	0.09045419534466159	8.416602547023006	4.831846210050287	0.02377547177854927	8.966220214657477	0.0354700274038646	0.0011233159079022542	0.7612293442641875	9.737675209999054E-4	1.2285769773061E-6	0.9682924811334386	0.2002827195349103	0.18676925701464622	0.15446892916689958	0.4584790942835451	0.2787114557293541	0.20868105504885479	0.22895721253050857	0.2836502766912853
3620000	-58245.701805907935	-58009.807813228836	-235.89399267909664	-22547.13201488408	-35462.67579834476	5.117499323077217	75.44319714794663	66.8249503542235	8.618246793723163	9	69	159	114	0	3.674858128441954	0.13027396072180988	0.09306242917708325	8.034363616986875	4.8180014304986685	0.010438329322695821	7.159504845412419	0.03382217362608622	0.0011760342928381923	0.7703602809596515	9.711227569017421E-4	1.2544429184984173E-6	0.9322291413127892	0.19678733137471235	0.18676925701464622	0.1538017499949245	0.4626416616157181	0.28113085079643196	0.2103718256648282	0.2289355247539757	0.2795617987847669
3640000	-58266.637782253834	-58042.74594929069	-223.89183296314403	-22559.4539836305	-35483.29196566019	5.206209298289633	75.81147544222462	67.91772124210434	7.893754200120304	9	69	159	114	0	3.7884570725593942	0.13513621381779975	0.15108504116274504	8.544407071099082	5.059703699734301	0.029009901611972824	8.040418436824629	0.009907120438918013	0.0010846686451427422	0.6910016277890867	9.43259142016504E-4	8.921759952668658E-7	0.8590177305328502	0.20209649428523724	0.18676925701464622	0.1538017499949245	0.4573324987051932	0.2812028908019036	0.2132689311910338	0.2293501987483571	0.27617797925870835
3660000	-58287.78329070877	-58042.38570532267	-245.39758538610818	-22569.625185076886	-35472.76052024578	4.943770622604375	75.86508297592866	67.59282589145751	8.272257084471143	3	65	161	112	0	3.2052377055171695	0.12832293866682998	0.07776988930107942	7.04873214519713	4.999257357134495	0.021018692314273096	8.046330642506366	0.007413580782690466	0.0010342232804734619	0.825569656547755	9.38886752412321E-4	1.204260704428692E-6	0.9956294344356738	0.20479226515406435	0.17864667302302684	0.15330572390242383	0.4632553379204862	0.2831883140349372	0.20948967309236657	0.22502012603793295	0.2823018868347661
3680000	-58278.80804701212	-58045.42740893435	-233.38063807776837	-22580.268124766215	-35465.159284168134	4.975558277921619	76.56924944359926	68.80208982054134	7.767159623057903	3	68	164	109	0	3.821251722879452	0.11991071982110822	0.05433827873194522	8.531353876607309	4.9295902762691926	0.02624228443190107	9.160141464642	0.04788923605846982	9.807436838240365E-4	0.749412640964994	8.851663205468833E-4	9.643095146874977E-7	0.9492913183478853	0.20479226515406435	0.1813831884752978	0.15634202755110987	0.4574825188195292	0.2840360476191525	0.2089324080390859	0.2255529764234429	0.28147856791832143
3700000	-58275.91531080264	-58032.149116119166	-243.76619468347005	-22588.36812643215	-35443.78098968702	5.086816469302278	76.99354734048197	68.60216463628281	8.391382704199177	3	67	163	110	0	3.653513715115752	0.14416613836913839	0.05241205101757669	6.948269699657956	4.501048382966437	0.05338281722885453	8.92153879873875	0.007118973572164608	9.290247913870253E-4	0.6982994124979341	9.040471670211981E-4	6.777034451476395E-7	0.8188314028968782	0.20311908879021703	0.1815152274654192	0.1497384946321925	0.4656271891121725	0.2800896000712893	0.206764165064183	0.23166766694620902	0.28147856791832143
3720000	-58262.570718455776	-58032.345591006575	-230.22512744920041	-22590.303655454416	-35442.04193555216	5.055081109291848	77.7123794775761	70.52650449328907	7.185874984287043	3	67	163	110	0	4.002478823762662	0.09539696234180911	0.05261714946035869	8.718683903596562	5.111879645347761	0.043955275920989925	7.222752394325468	0.001408324718066099	9.032697812189082E-4	0.7111384785782665	8.621811312030821E-4	6.798604533535874E-7	0.8586914509198351	0.19154513237298432	0.18539005619922647	0.15743762231561795	0.4656271891121725	0.2845412336192116	0.20450245987522483	0.2318992634358761	0.2790570430696902
3740000	-58236.31792030207	-58026.585433221684	-209.73248708038673	-22543.592707475098	-35482.99272574658	5.676750596889254	77.61676244190785	70.45455103506747	7.162211406840388	3	67	163	110	0	3.9675070445325584	0.10971579855583519	0.05921861744271614	10.954081969969549	5.423285308191929	0.05091513589688568	8.384723305666348	0.0018818967592762448	0.001034701117272728	0.7381794247197208	9.140003167397484E-4	9.198544951679697E-7	0.8821195672425667	0.20839653170243438	0.18539005619922647	0.15039481445314343	0.45581859764519694	0.2813806767671943	0.2101652162538102	0.2269009246478548	0.2815531823311434
3760000	-58258.8329286453	-58026.51041261907	-232.32251602623106	-22582.09617294776	-35444.41423967131	5.093260031355944	77.00141553178182	68.96922335514873	8.032192176633002	5	68	162	111	0	3.617936004498132	0.13920466808630233	0.04591670419374304	8.221609870389804	4.392320773349002	0.040166044795148466	7.041338282104983	0.003217382433102844	9.179891963545852E-4	0.7009085876224979	8.717795234129805E-4	6.11263717975117E-7	0.8095657909143793	0.1928312663126161	0.18539005619922647	0.15751819218161672	0.46426048530654196	0.2802850945472166	0.20994556491343866	0.22834365046017027	0.2814256900791771
3780000	-58220.03244571556	-58003.12546682023	-216.9069788953289	-22564.26754158675	-35438.85792523348	4.960118593460913	75.19166715578532	67.94616041482145	7.245506740963831	2	69	166	107	0	3.3812197256272523	0.0985536484103258	0.05838116959269094	8.80817181016033	4.599962925734789	0.043852590206483244	7.421865060726668	0.028922279163916497	9.927328657047445E-4	0.7683190871737094	9.149610568448906E-4	1.0722726934928055E-6	0.9848416709513323	0.19582410015738966	0.18697699880396432	0.15850274652247223	0.45869615451617507	0.28269422029313807	0.2049914103221598	0.2313577698005707	0.28095659958413416
3800000	-58259.5476518504	-58003.27258096507	-256.2750708853247	-22541.669905526054	-35461.60267543902	5.293254954784061	77.22644159683779	68.506013978689	8.720427618148747	2	64	161	112	0	4.013447828946775	0.1401433158952194	0.019363712938743286	7.872123738672628	5.400517247783951	0.04627031787260836	7.934377147262959	0.04519854153925565	0.0010578429657019126	0.8330863280648642	9.342786542203711E-4	1.3418149226191664E-6	1.101024796544234	0.1995798678455577	0.18861786542435166	0.15645186198257605	0.45535040474751587	0.28269422029313807	0.20916662231387764	0.23140979031836195	0.2767293670746251
3820000	-58287.62222899083	-58022.235769661565	-265.38645932926397	-22556.390282592627	-35465.84548706894	7.05334475143927	81.29308548290585	71.17100716609045	10.122078316815381	6	68	161	112	0	4.446186289075924	0.15765884721705145	0.07027823227763266	6.187747931625278	4.317101038321795	0.04291322058956182	9.257990278705414	0.044031925722857614	0.0010407934802016381	0.7515598836689544	8.785281339993053E-4	1.161231668449353E-6	0.9712656030517919	0.20296013873387056	0.18250261094347064	0.1570623492227233	0.45747490109993677	0.28269422029313807	0.20783363866348872	0.23107740033150803	0.2783947407118679
3840000	-58275.77379236905	-58025.48874957742	-250.2850427916331	-22548.732171353917	-35476.7565782235	7.204788908810263	81.88202845417445	72.83660783614364	9.045420618030843	3	64	160	113	0	4.062762337123729	0.14313164003391216	0.03937795644021916	6.397120665674539	4.766885279148114	0.02745978414817622	7.268339510924264	0.03502316638455011	0.0010846299453573642	0.7344653151275227	8.77453608820951E-4	1.1491507466730539E-6	0.9726098006624895	0.20124498018666082	0.18678602244881237	0.15644081803118168	0.4555281793333464	0.28100731850362054	0.206948559755293	0.23107740033150803	0.2809667214095812
3860000	-58254.265757820314	-58010.94382036556	-243.32193745475772	-22544.620790979625	-35466.32302938594	5.697424706026868	76.88238637619767	67.86336222783662	9.019024148361028	2	60	157	116	0	4.294463211785465	0.14824229918371523	0.047716255498674726	6.327944683866637	4.829354413370188	0.02801804913313718	7.427511900766365	0.05024354166426146	0.0011373822797360606	0.7662261301963598	9.259418105276979E-4	1.3503712433517103E-6	1.0218955051152723	0.20124498018666082	0.1892767924585753	0.15644081803118168	0.45303740932358344	0.2844329014613827	0.206948559755293	0.22677366968227805	0.281844869101049
3880000	-58253.6786811711	-58020.65900654433	-233.01967462676697	-22542.650124215437	-35478.00888232889	5.324595718356468	73.05414596205908	64.76290539555973	8.291240566499347	1	62	160	113	0	3.7226387211100933	0.1456843969871179	0.022403369512027146	6.744305949458996	4.77901212237325	0.017204032957539656	8.692496798599452	0.022883161405959748	0.0011450642377109571	0.7643027089239672	9.713867746765641E-4	1.35413310893184E-6	0.9842332028493934	0.2035117162326251	0.1892767924585753	0.14677195847969665	0.46043953282910416	0.28432248442764513	0.2031397370338155	0.22677366968227805	0.28576410885626413
3900000	-58261.89571582273	-58022.35935309641	-239.53636272631505	-22540.36044353784	-35481.99890955858	5.599431111722058	75.99403095930357	67.27008762060466	8.723943338698934	5	62	156	117	0	3.7926820871938443	0.14015791051032067	0.05156477258286175	5.643636167110077	4.277071584031882	0.02942510345250763	7.708601808330666	0.018932758090600195	0.0011264730493549821	0.8461203214410159	9.411497456317232E-4	1.6685949275070116E-6	1.0811940549819474	0.20252418274626385	0.18406213110076075	0.16373075605675935	0.44968293009621724	0.2882279123394363	0.21015448351540145	0.22677366968227805	0.27484393446288696
3920000	-58270.67397529037	-58021.23331201108	-249.4406632792905	-22537.74659216486	-35483.486719846216	5.622086296743526	76.75789524082745	67.87792646028815	8.879968780539336	1	60	158	115	0	4.17803732021974	0.16868386129265525	0.018331188129471633	8.555945239709356	4.518379567116377	0.04888808394471553	7.965793762804604	0.05558641720696575	0.0010862234489185162	0.8117862025078405	9.185228436496948E-4	1.498828847762296E-6	1.049862106537034	0.2032364895101192	0.18334982433690541	0.16055648935265057	0.45285719680032605	0.28185540361437145	0.20905506271708096	0.22947463910673543	0.2796148945618148
3940000	-58270.251515369775	-58014.68908423164	-255.56243113813102	-22563.186561928575	-35451.50252230307	5.646917272880132	77.54821595278631	68.3840024165725	9.164213536213774	1	58	156	117	0	3.7222999420661798	0.1413541981098946	0.016491382112213147	5.7466346524265886	4.183104849307816	0.010537632449119877	9.018080544271282	0.07719291056198878	0.0010553499391058145	0.8271606264225089	9.007217272780744E-4	1.298927990308049E-6	1.0427785664632738	0.1981945094310844	0.18602102238332244	0.16055648935265057	0.4552279788329438	0.28601112484493835	0.20771924572176526	0.22683290932945785	0.2794367201038412
3960000	-58294.84689891998	-58030.4991754895	-264.3477234304775	-22559.9149001662	-35470.5842753233	5.470776871987874	76.1633793440578	65.96851389984258	10.194865444215196	4	59	154	119	0	3.8541394695893922	0.17868368749358113	0.08267556417895719	5.135720915219381	5.455222689629466	0.058551405960170784	8.848945663330557	0.04099152878017898	0.001098727413093452	0.7487174699468726	9.322374608731184E-4	1.0977686649083085E-6	0.9467926630663043	0.20614319214750193	0.18828758743073484	0.15034124158882065	0.4552279788329438	0.28096994763278993	0.20617989061949787	0.23202071220225054	0.2808294495454643
3980000	-58295.73186295922	-58025.3914942064	-270.3403687528162	-22577.245860832034	-35448.14563337436	5.848134788508543	77.1905209380244	66.12838364997481	11.062137288049602	6	62	155	118	0	3.6022466689562354	0.18233623769276985	0.10675729961401452	6.2354269052989055	4.710482225340277	0.03826889495483389	9.147810255592285	0.06891505676427571	0.0011001586325247133	0.8261326004494592	9.151541362691365E-4	1.537276706897007E-6	1.0580692147620987	0.20742320637190556	0.18212865249675245	0.15034124158882065	0.4601068995425225	0.2837603274256036	0.20963204921122414	0.22760600913771303	0.2790016142254619
4000000	-58337.948166407376	-58037.66156386121	-300.28660254616443	-22560.857951411683	-35476.803612449534	5.762905156249243	76.97163976690652	64.9280186603792	12.043621106527324	6	59	152	121	0	3.5052909392835314	0.20237131085006038	0.1906655818771548	4.932160904568983	5.046252601398822	0.012643940391395483	8.854235583056985	0.023518435095974063	0.0010382627434888558	0.7386129047700055	9.235935805434557E-4	9.829204063734145E-7	0.9217800874227646	0.20538746307831993	0.18212865249675245	0.15237698488240628	0.4601068995425225	0.28846970719656845	0.20855380937690712	0.22397486920106516	0.2790016142254619
4020000	-58316.08570610065	-58018.71432571381	-297.3713803868485	-22553.37210849072	-35465.342217223086	5.276464618382782	78.26625997843135	67.31253894734552	10.953721031085829	4	59	154	119	0	3.728113344905182	0.24304135691556644	0.07041682474524102	5.176408199555539	5.259556080088569	0.018655879965448003	8.880272479610452	0.031929576785210925	0.001061727984268668	0.7146235830704815	9.052626091903333E-4	8.690080524792573E-7	0.8592770299799314	0.20538746307831993	0.1887792949013298	0.1547901271744459	0.4510431148459055	0.2879161253806807	0.2091073911927949	0.22397486920106516	0.2790016142254619
4040000	-58350.046835264104	-58023.46907209434	-326.5777631697628	-22574.847661637265	-35448.621410457075	5.335920470956139	78.47281665874652	66.72796202721848	11.744854631528094	5	62	156	117	0	3.9584715761418394	0.3076172399035813	0.04957428126015557	5.789238904001569	4.688902377137289	0.02022109707983983	7.385266480276966	0.03874824025075079	9.807170304297571E-4	0.7520322522774683	8.629692132268419E-4	8.538822715909752E-7	0.9241909940777229	0.20707240802169652	0.1887792949013298	0.14844341486224055	0.45570488221473426	0.2919934039549113	0.20503011261856424	0.22397486920106516	0.2790016142254619
4060000	-58362.96753632087	-58040.96325355729	-322.00428276358235	-22565.879037997158	-35475.084215560135	6.259506596533649	78.41679854421696	65.7758773671126	12.640921177104383	4	65	160	113	0	3.8126120785070934	0.2898024011201997	0.07800217677263507	5.225408833959895	4.932386113740008	0.029741281543754956	7.334677394388763	0.008949372616145321	9.850006769657961E-4	0.6560380199450636	9.015518418643275E-4	5.23210341893004E-7	0.742464681806934	0.20461636312016576	0.18665746323569388	0.159505195208714	0.4492209784354275	0.2869456641509313	0.2030941977865067	0.2291402854820148	0.28081985258054976
4080000	-58375.311575193606	-58030.66810260887	-344.6434725847379	-22561.938964580368	-35468.7291380285	6.964077103673008	81.8271323559742	68.32490373580693	13.502228620167223	4	59	154	119	0	4.059945509609367	0.3145327994177017	0.07155214608547986	3.7737646261236666	5.242462108392461	0.0539746890827313	6.45756307737249	0.053383166659991106	9.843692364094627E-4	0.6883496069378786	8.631890362992424E-4	6.50417199421864E-7	0.8123037487362722	0.20950000026091017	0.17871611425017414	0.15701464685347782	0.454769238635439	0.2830750840981636	0.20795011379020337	0.22967756022070637	0.2792972418909292
4100000	-58349.87457150176	-58033.82736193249	-316.0472095692653	-22535.077386086417	-35498.74997584607	6.686650675002384	80.5102671355287	69.20306939638571	11.307197739143009	6	61	154	119	0	3.585099988016477	0.2183928913570214	0.14612959577576065	5.87231879069617	4.564380713548128	0.04122699038391553	7.945336963168766	0.06050889325397038	0.0010420328993175603	0.7717536793142739	9.262624646950796E-4	1.021172862173933E-6	0.9587302336781891	0.20950000026091017	0.17871611425017414	0.15701464685347782	0.454769238635439	0.2826336748077101	0.20839724878513058	0.22967756022070637	0.2792915161864555
4120000	-58337.14248005171	-58011.84506207205	-325.2974179796666	-22556.707437925987	-35455.13762414606	6.33281064663755	80.38412324486333	68.84249967099196	11.541623573871341	7	59	151	122	0	3.995718317897047	0.24536633663825494	0.14859924325366886	6.400580196193175	5.475279987266752	0.007465413266120413	7.839210152853749	0.002311365202760905	9.985577234859924E-4	0.7074390641590208	8.817039437110501E-4	7.441662668094021E-7	0.8591134483799328	0.20039419373492626	0.19093088216865708	0.14950781719305742	0.4591671069033604	0.2821667325529034	0.2074596682560976	0.23427497085790316	0.2760986283330984
4140000	-58334.87001748564	-58039.260350006545	-295.6096674790982	-22568.24084018789	-35471.01950981866	5.755647959908378	79.6514805319116	69.45863268082961	10.192847851081963	7	62	154	119	0	4.305262047039138	0.214255542950603	0.19830854243059398	5.68385693572538	4.3104744973648765	0.021984353454561786	7.760150063276603	0.024836342757127913	9.830599903258052E-4	0.741307087071797	8.895767753101283E-4	7.814850710008522E-7	0.8956400822111931	0.1930447225989613	0.19093088216865708	0.15685728832902238	0.4591671069033604	0.2837271850261154	0.20501839315298578	0.23162159513024363	0.2796328266906578
4160000	-58352.691861976586	-58033.82761855764	-318.86424341894593	-22553.771144536935	-35480.056474020705	6.215019223017234	81.06210136210848	69.80258482792163	11.259516534186872	8	63	154	119	0	3.893939427647713	0.2296699141400695	0.161639009050191	5.204580103850346	4.3202362032926915	0.003518429048256423	7.393020548313307	0.0017361056335618464	0.0010270445778645407	0.7685564893325667	8.711910752436623E-4	9.859113540344677E-7	0.962839042520952	0.2022481398172386	0.1834729113484754	0.15685728832902238	0.4574216605052648	0.2800160573276319	0.2061713845944619	0.2311213545397242	0.2826912035381846
4180000	-58385.60903258146	-58057.26486625639	-328.3441663250675	-22585.676377038297	-35471.58848921809	5.214524598340718	79.98497571063984	67.94424846201032	12.04072724862954	12	61	148	125	0	4.299056849695355	0.25049970454986886	0.1333481166893567	4.950247925912435	4.352773870633654	0.004371846356256072	8.158970628905369	0.002584423987585868	0.001064777211904348	0.8075696576557009	8.936968197943161E-4	1.1250548375186755E-6	0.9786718446977272	0.2022481398172386	0.18624008687938623	0.15576629899471595	0.4557454743086604	0.287048430852497	0.20633865354387224	0.22957410043990667	0.27703881516372675
4200000	-58416.95569112506	-58057.237735466115	-359.71795565894473	-22565.40051647975	-35491.837218986366	4.994817704115725	79.13462952902019	64.97109992491713	14.163529604103022	14	64	149	124	0	4.03485983150941	0.30324386547795557	0.19834296797996548	6.031868014403755	4.979804843488688	0.013515736234760737	7.476837268312467	0.020406600901679145	0.001020715597542234	0.6803121705942544	9.152942459168524E-4	6.489699171925527E-7	0.8056491082172139	0.19697532248534164	0.18624008687938623	0.15858722069995143	0.4581973699353219	0.28517658525965706	0.2035079503516502	0.22957410043990667	0.2817413639487887
4220000	-58367.65331133899	-58032.0585680722	-335.594743266786	-22565.238977110046	-35466.81959096215	5.110081748599918	79.27246429058461	67.10896105641734	12.163503234167257	9	62	152	121	0	4.378932778462085	0.2374684476108543	0.1276271864428088	4.796901356382279	4.994391052612085	0.03733212445901698	7.251307261521607	0.022773253954580734	0.0010140770705032974	0.7090237156035099	8.967656767714598E-4	6.98115633136362E-7	0.8450722100920597	0.19770210720821682	0.18839986692509644	0.15869561044149225	0.4552024154251957	0.28572776066060573	0.20687153218918405	0.23088235798277904	0.2765183491674338
4240000	-58357.49275428883	-58025.57350174095	-331.9192525478796	-22561.926193739622	-35463.64730800133	5.477950130499727	79.21333925919208	67.15487520187547	12.058464057316634	8	59	150	123	0	4.260169665624326	0.2495769249479937	0.14067452001856537	4.607472640382068	4.884280554458146	0.05327406195828739	7.088603076822844	0.050011057873828986	0.001055019952062974	0.6987399146900927	9.174116102127287E-4	6.54795713548146E-7	0.8027451455728984	0.19682684581905394	0.18839986692509644	0.15953391125727695	0.4552393759985739	0.2853921054403029	0.21421262153500253	0.22527921093228692	0.27511606209241024
4260000	-58338.45354096654	-58031.666585031315	-306.78695593522855	-22552.462932142367	-35479.203652888944	5.178329258949054	76.79404673095462	65.49773441913294	11.296312311821662	5	59	153	120	0	3.9423469035047485	0.22742669941933183	0.052801727690920196	5.383925390909438	4.852817397536435	0.0063061079776421175	7.659410811286686	0.0018024989397582702	0.0010842641747547653	0.7289753300097562	9.413372190050999E-4	7.726331339732622E-7	0.8542069034896513	0.2073856368837363	0.18426064081707502	0.15311434630061602	0.4552393759985739	0.28284751119032375	0.20736476775285922	0.23212706471443023	0.2776606563423894
4280000	-58363.73334507938	-58062.584709372764	-301.1486357066205	-22586.416906021066	-35476.167803351695	4.670326917780701	76.80532536282465	65.8240448972973	10.981280465527352	1	53	151	122	0	3.9423839327519756	0.25234269864289616	0.014211333256951402	4.566857729116045	4.911403729695112	0.009290624303250842	8.820316003459226	0.00582442588803565	0.0010243225395331383	0.6641529144478479	9.126796340577423E-4	5.156102316741133E-7	0.7174495782952366	0.20288426046558664	0.1803668289452369	0.15700815817245414	0.4597407524167235	0.2920487129647011	0.2012432676978427	0.2320821740597052	0.27462584527775363
4300000	-58328.6374186205	-58016.616227872735	-312.02119074776164	-22566.78686335546	-35449.829364517274	4.647952926247429	76.73481473453452	65.36326924685886	11.371545487675629	4	57	152	121	0	4.2668414420154175	0.21287610817986025	0.16836380964562536	5.025211874187705	5.297489892264264	0.023417763940108013	8.264729941443282	0.004021582082299444	0.0010753038111725821	0.7625157920574945	9.180866747514529E-4	7.680521865765934E-7	0.8300428015404218	0.20288426046558664	0.1811625423433571	0.15961246235842783	0.45634073483262966	0.2813126891252981	0.2104651687553617	0.22803132927498698	0.2801908128443558
4320000	-58353.24191099364	-58038.981413641784	-314.2604973518538	-22591.17398073903	-35447.80743290275	4.5348913095374686	78.79676508289411	67.90300974938168	10.893755333512404	1	52	150	123	0	4.653275137529096	0.2311640853126463	0.03255373776012685	4.42705226133739	4.514146216536912	0.020354162991274648	8.298110405480033	0.020826375877344004	9.79950271264811E-4	0.7363229667480033	8.451920918514022E-4	5.991806028187684E-7	0.8088753972444033	0.19879116759803564	0.18215545106015538	0.15064064005945366	0.4684127412823565	0.2850750067909778	0.20809839429394564	0.23001691262569535	0.2768096862893838
4340000	-58386.08426222923	-58038.46755053528	-347.6167116939546	-22548.634289035363	-35489.833261499916	4.654604980677569	79.44586557294602	66.83676245701854	12.609103115927521	4	56	151	122	0	4.51148624187942	0.30082042641622	0.07127194092857488	4.883269739376537	5.232773500533052	0.015469777278299632	8.472021760886472	0.05626176092666338	9.34761136067865E-4	0.6649588217962514	8.836688360524401E-4	5.080276513114995E-7	0.7462363639949475	0.20843289236458473	0.1840603347908695	0.15160022767162062	0.4559065451729263	0.2855751529161875	0.2068180093519495	0.2312972975676915	0.2763095401641741
4360000	-58360.42762904008	-58011.77911050126	-348.64851853882533	-22544.601413950648	-35467.177696550614	4.696159338891279	79.84821625528237	66.60062172105442	13.247594534227908	2	58	155	118	0	4.637327383675566	0.30117664975115616	0.03404961452572996	4.348517334851891	4.31799131089316	0.029095317493651237	8.82063359283545	0.05701105625013667	9.605237698527766E-4	0.6654069210645583	8.800721741006757E-4	5.235982563382069E-7	0.7638096619919345	0.2068335867375983	0.18045914385210235	0.15136154126010443	0.46134572815019603	0.2843320014841393	0.20832692523043897	0.22928680423567127	0.2780542690497531
4380000	-58393.94693479435	-58048.06376671206	-345.88316808229456	-22577.893405448736	-35470.17036126333	4.7633063643253335	79.95766110386138	67.58462126400323	12.373039839858178	3	57	153	120	0	4.601283899892381	0.22894227771646944	0.0508185192539324	4.7216096880799	4.671548734805719	0.06826815165229194	8.254930030005369	0.05230846083485036	8.848815327492428E-4	0.5809315547028275	8.638534025966746E-4	3.3364294230500835E-7	0.6308501220449765	0.20127844175142548	0.18272441667580722	0.15897456610544994	0.45702257546731845	0.2843320014841393	0.2075778557931298	0.22758418439152062	0.28050595833121295
4400000	-58370.99329334687	-58031.51530976291	-339.47798358396824	-22554.88368899329	-35476.63162076962	5.040378277084352	80.55075226839664	68.58172080789151	11.969031460505128	3	57	153	120	0	4.005810629202261	0.24845674484022814	0.042470278635249846	4.114049196364187	5.9166667537265445	0.05833504571409527	7.494383844161382	0.03561586326191233	9.328202071726997E-4	0.6428594056474204	8.541868707920102E-4	5.031820136110552E-7	0.756892615520829	0.20127844175142548	0.18272441667580722	0.15807414924129187	0.4579229923314765	0.28363595692068966	0.20724904325831783	0.22644823126215294	0.2826667685588422
4420000	-58424.51616870333	-58070.42180147613	-354.094367227207	-22586.28027307783	-35484.14152839829	4.938493840047351	81.75777708543501	68.88011802155141	12.877659063883607	8	61	152	121	0	4.428325135238671	0.26409970612883044	0.14306502150678435	4.928449252333399	5.377975069185884	0.01680260680809906	8.305966725149784	0.014669272992904126	9.376970855273575E-4	0.6501214395496551	8.594126533160967E-4	4.476206328487504E-7	0.7124927509170552	0.20127844175142548	0.18662815947582753	0.15417040644127156	0.4579229923314765	0.2806378526648544	0.20270690130997415	0.23321872677176916	0.2834365192534049
4440000	-58388.99042327575	-58045.50257634982	-343.48784692593097	-22580.21020109924	-35465.29237525058	4.985923992347758	80.18686227141527	66.78196073307828	13.404901538336965	13	61	147	126	0	4.3983262637407154	0.2731448762078916	0.2523201680486217	4.855764149172722	4.867803868003875	0.010989900855849175	8.336805698799092	0.030412402310299003	9.408252913635527E-4	0.5847208136351773	8.756015678189985E-4	3.4831856082395813E-7	0.6283624572776788	0.20707963105034122	0.1775778679185736	0.15500293713558932	0.4603395638954969	0.2858761625156919	0.2055535142544842	0.22939074985497468	0.27917957337485183
4460000	-58373.35211038965	-58040.165468081585	-333.18664230806263	-22578.545990768707	-35461.619477312874	5.350906677542779	81.47611883052073	69.39984118319165	12.076277647329146	4	58	153	120	0	3.7108267938313335	0.2616347482741461	0.0697490858602508	4.876298837896064	4.814025692217204	0.0018657548184399133	7.813697145782785	0.025436587168793143	9.242885172455076E-4	0.5941672062804245	8.368138775082692E-4	4.1458984368209337E-7	0.6718802467849035	0.19921685653102172	0.18445218701319652	0.151515682970837	0.46481527348494583	0.2792887829213504	0.2055535142544842	0.2359781294493162	0.27917957337485183
4480000	-58331.871896728364	-58014.491038840555	-317.3808578878063	-22568.204613663067	-35446.28642517749	6.262625138278713	82.18176963875447	71.14826225621513	11.033507382539273	3	58	154	119	0	4.2457127346989205	0.24019261033791284	0.044105029146086765	5.879435060276821	5.314424273531478	0.01070592222073312	8.624471052984529	0.02162647892269118	9.29627788899116E-4	0.6808500165637645	8.190614579380459E-4	5.033612391086864E-7	0.7645119689730319	0.20125721626790943	0.1784010625414535	0.15629667163147964	0.4640450495591585	0.2770432685080869	0.20818262960275843	0.23395049023998366	0.2808236116491736
4500000	-58333.34449507405	-58009.83404370921	-323.51045136484316	-22534.917096246754	-35474.91694746246	5.4890268750647655	79.04828303284091	67.22067337473318	11.827609658107722	8	61	152	121	0	4.530066763483768	0.24992356770570823	0.13745105814721162	5.110484106753925	4.532882245931605	0.05244934723627919	8.924223171893434	0.029745845902042503	9.709419019674208E-4	0.6624161647283657	9.173832329091699E-4	5.907093115402206E-7	0.7623374626532884	0.20125721626790943	0.18362302837545078	0.15629667163147964	0.45882308372516123	0.2847633417312296	0.20818262960275843	0.23071613293443669	0.27633789573157785
4520000	-58315.914981472495	-58022.62069210688	-293.29428936561527	-22565.63909227541	-35456.981599831466	5.426218023471065	79.1154389066012	69.0400047229178	10.07543418368346	2	56	153	120	0	3.922269230301553	0.18410478887615417	0.04164844742395671	5.909116829654049	5.075397648122957	0.013877247346999067	8.61283819465565	0.0046179182784192255	9.570440588527324E-4	0.7145612313300709	8.812868250592395E-4	6.69759853570851E-7	0.8275497287625005	0.20066587414458803	0.18928487715830883	0.15438138726228187	0.45566786143482235	0.2875626947902058	0.20554513107552672	0.2274097420953452	0.27948243203892487
4540000	-58329.45227592607	-58034.20414455771	-295.24813136835684	-22569.13659149121	-35465.0675530665	5.167232001720443	77.27693088831694	66.72322941231904	10.553701475997915	1	56	154	119	0	4.0701715502625335	0.22427735043662334	0.07864547598448642	4.793467425829607	4.506093754133833	0.02018135371727987	8.018679867022968	0.05881724623742306	9.845916167158756E-4	0.7346440875179292	8.986672918603445E-4	8.11929771132195E-7	0.9241752065612355	0.1969038753783408	0.1880156131515629	0.15865255768189435	0.45642795378820306	0.28425683892569825	0.20414871564556553	0.23227794654727796	0.2793164988814609
4560000	-58372.37396233258	-58074.70891771477	-297.6650446178114	-22593.963151014632	-35480.745766700136	5.6477942555357625	78.22429430253162	67.38023490527435	10.8440593972572	3	56	152	121	0	4.282164306631551	0.20616542897502294	0.05216361775002026	5.89428219972178	4.769908467966401	0.06136192888764348	7.973249438914577	0.010919242099015344	9.48529114731117E-4	0.6584834319208032	9.024803985471499E-4	6.34014054527866E-7	0.7986236586156115	0.20125773474169037	0.175300352380817	0.15471192365750236	0.46872998921999137	0.2780658898184407	0.20955948523864765	0.23459566563655926	0.277778959306355
4580000	-58389.55599600007	-58069.11536319534	-320.44063280472733	-22588.354588756585	-35480.76077443876	6.221490767952142	81.41127944707593	69.66004229061166	11.751237156464232	5	55	149	124	0	4.407897532337872	0.2616672922890101	0.07985032448324832	5.617901670642916	5.2985648262885	0.053502088967545866	8.593499125190739	0.06075645724800761	9.365716858924486E-4	0.6560495153100945	8.719733538055383E-4	5.822222573058486E-7	0.7829028071905516	0.20006237131334478	0.18294512741027408	0.15378124218983427	0.463211259086548	0.28448459088693817	0.2065851786309194	0.23232066514995883	0.2766095653321862
4600000	-58359.481261366534	-58033.56501313835	-325.9162482281812	-22566.145047189246	-35467.419965949106	5.678458064189948	81.4669923326359	68.56355930331284	12.903433029323045	1	52	150	123	0	4.432234969011975	0.24613768503221148	0.022488723558071445	4.298308196119763	4.8108011279536145	0.05428474508924366	9.556918240598858	0.01630913963518261	9.378258318424396E-4	0.6760348179104713	8.505143375824524E-4	6.765310265612E-7	0.8432878402803112	0.20006237131334478	0.1865043892918479	0.15007745596716643	0.46335578342764194	0.28462448507362426	0.20644528444423335	0.23232066514995883	0.2766095653321862
4620000	-58340.370457124474	-58016.41449584371	-323.95596128076136	-22570.350794592883	-35446.06370125083	5.89648510311293	81.03401891274751	68.20135177689929	12.832667135848208	1	51	149	124	0	3.763373852407528	0.2699655189995749	0.006784778794426998	3.364681058863425	4.976304721685813	0.014176103616888683	9.893353428206096	0.011582634716524374	9.760453275968811E-4	0.6587218745787291	8.642689082551116E-4	6.386859638685585E-7	0.7974315863083461	0.19585929260743168	0.185808376333487	0.1493053507355824	0.4690269803235	0.2881001056693497	0.2082893524365475	0.22766588749066166	0.2759446544034438
4640000	-58356.70446845972	-58011.10111881729	-345.6033496424279	-22552.190495551673	-35458.91062326562	5.715437305611171	81.27880386098121	68.20752949359775	13.07127436738344	4	55	150	123	0	4.903136974163455	0.29230130794925396	0.047849289773077695	5.2880731036884665	4.874444716058635	0.01854921786761288	7.885659656501798	0.055149299129480266	9.074322172190083E-4	0.6494120923143557	8.675898624757721E-4	5.009344607153616E-7	0.7623307565626958	0.19585929260743168	0.1866402597031593	0.14850113197441855	0.46899931571499154	0.284233208553388	0.20944879504178285	0.22590238765813844	0.2804156087466933
4660000	-58362.626672836595	-58024.15461115011	-338.47206168648364	-22563.093967434404	-35461.060643715704	6.070699241275262	82.54590651259754	70.96421170852209	11.581694804075438	7	60	152	121	0	4.500747144770449	0.2784937579022495	0.12560419901544184	6.039614824959273	4.395650366712833	0.048963641616418266	7.764516967032009	0.012184915619558341	9.227453875386674E-4	0.6740082822245511	8.405572322162055E-4	6.415594010611041E-7	0.8420602483052975	0.20600676839365084	0.1815674665144807	0.15098769667261094	0.4614380684192586	0.2824609227246743	0.20638196130576933	0.22904124531548767	0.2821158706540713
4680000	-58374.23346316082	-58019.803599520266	-354.42986364055196	-22569.618683988963	-35450.1849155313	7.1233721763431825	85.29059131358179	72.35482311994323	12.93576819363858	9	58	148	125	0	4.382151201864657	0.2960305391990154	0.1992820250359639	3.9692879620621184	4.2721145112642835	0.0064094855907695395	9.089219846886122	0.013606425872304276	9.339834065803134E-4	0.6498187339297451	8.219415928541024E-4	6.614844983821927E-7	0.8056382610827024	0.20511245874306214	0.18225522417194148	0.15180270096541895	0.4608296161195785	0.2852860738147896	0.20906215781412127	0.22480961078370343	0.28084215758738834
4700000	-58391.616313889135	-58041.81260887883	-349.80370501031086	-22586.129492319356	-35455.68311655947	5.501360001043059	84.68965301200312	71.48856941031745	13.201083601685621	5	56	150	123	0	4.797004975721969	0.23613220309524077	0.1164531444894977	4.620350033445113	4.886591595044471	0.009644734608181112	8.24861304465272	0.042176221242235155	8.92690959099854E-4	0.6617692108572595	8.172865842284088E-4	5.746885086288079E-7	0.8179985698034694	0.20246159423376595	0.18731305668718093	0.1493957329594757	0.4608296161195785	0.2891093256503665	0.20902699240210912	0.22354803151204264	0.27831565043548434
4720000	-58403.69900665425	-58061.85439727224	-341.84460938201016	-22555.76117031527	-35506.09322695697	6.0068663829393145	84.54576435248345	72.35808530110255	12.187679051380975	4	56	151	122	0	4.9500251456719955	0.2668150270187196	0.1027755420311464	3.556221253992116	4.68224412110894	0.0114546650077902	7.922539442554569	0.042176221242235155	9.415534089332101E-4	0.688507259882223	8.436417660716955E-4	7.041135691676578E-7	0.848491031279033	0.20103290640708768	0.18855109699568168	0.152161517678453	0.45825447891877874	0.2884294356312117	0.20521764244616708	0.23119238904375786	0.27516053287886594
4740000	-58416.99764439762	-58049.78984321568	-367.20780118193727	-22549.659245680417	-35500.13059753526	6.023562489758327	84.93699756132932	71.28050377330489	13.656493788024367	4	54	149	124	0	4.501139263445485	0.35178516726395676	0.07041012711793844	4.327160123589697	4.858075781660652	0.07584840854210315	7.466254085675582	0.01609351590531131	0.001061901747729453	0.7118100350984624	8.662024942970027E-4	8.889113137717398E-7	0.9140232055424238	0.20495438672258692	0.18855109699568168	0.151833931906771	0.4546605843749615	0.29096479277065573	0.20425257610672953	0.22962209824375135	0.27516053287886594
4760000	-58391.56961291725	-58033.86778752373	-357.7018253935196	-22562.832227535517	-35471.03555998822	6.275549876629803	85.32656923572677	72.03438128813069	13.292187947596044	3	56	152	121	0	5.20297473126931	0.29490539638373514	0.025886215190831056	4.28791159641781	4.893399503244687	0.018214105828393407	7.708359595275532	0.025125638148458293	0.0010261644165495065	0.6693273758618133	8.379320596241334E-4	6.502886761196246E-7	0.8459135548428605	0.20276794815885532	0.1860514050872803	0.15224652407005904	0.4589341226838065	0.2823806674454713	0.2078067476668363	0.23487693258460396	0.274935652303091
4780000	-58370.899056762624	-58041.29926504362	-329.5997917190024	-22574.175552181838	-35467.12371286179	5.807480617443235	81.36653536206917	69.2303140288892	12.13622133318002	1	56	154	119	0	3.846788036765886	0.2818287181300109	0.00930513732254634	5.253127264442303	4.907607310898071	0.01705756300393462	7.452167317991199	0.020233468418429917	9.82711696303211E-4	0.6483657995685661	8.767612950128713E-4	5.963368319970659E-7	0.7653946306341675	0.2051726126629835	0.18614007747843314	0.1522333119498122	0.45645399790877234	0.28342653255776173	0.20783404621761906	0.23027501475324777	0.27846440647137405
4800000	-58380.182877351006	-58054.48459429546	-325.69828305554483	-22565.68558299283	-35488.79901130263	6.988849646856282	85.03464708246523	72.95788311052308	12.076763971942139	9	63	153	120	0	4.497437194843363	0.2535053493147156	0.11449856650428335	5.0996738579360015	4.790678219056761	0.042506268012622535	7.990222861055835	0.0026149928123070025	0.0010088391112321516	0.6609932791941613	8.57780894234837E-4	5.893546074499533E-7	0.7759275737709423	0.2081739370507259	0.18781186790204887	0.1505832345110678	0.4534309605361586	0.2855626251653214	0.2032699607164128	0.23182493879049781	0.27934247532777073
4820000	-58353.63698568032	-58039.26868710944	-314.36829857088105	-22564.05813497636	-35475.21055213308	6.323126245214293	84.74060902753729	73.96772047308013	10.772888554457168	3	63	159	114	0	4.056700161280203	0.2226854728260325	0.08376680159291942	5.321818546978207	4.54764838535241	0.0541764723150127	9.252572666787428	0.043495145477590424	0.0010361052704641197	0.8052032997527448	8.580706876294676E-4	1.1943269338033632E-6	1.0368848285602117	0.2065477475543732	0.18441091453224562	0.14751064715640397	0.46153069075697845	0.2879525799499853	0.21007349708375764	0.22585704992579214	0.2761168730404676
4840000	-58332.998702978075	-58033.531989978306	-299.46671299976794	-22557.434530447114	-35476.09745953119	5.844762561082869	83.17081699431337	73.16533504236696	10.005481951946395	6	66	159	114	0	4.723895426295184	0.1737229634752596	0.11913212274301681	5.952795562133521	4.742013359836501	0.05467185154298707	8.777850206533735	0.023154618776717758	9.378051654160283E-4	0.7231622359073416	8.497469495407772E-4	7.889070135435459E-7	0.9529195096570641	0.2069213155573838	0.18441091453224562	0.1567781842571908	0.45188958565318094	0.2879525799499853	0.20384891912849215	0.2258932025131185	0.28230529840840674
4860000	-58352.12906361017	-58033.20060514056	-318.928458469605	-22557.017959268032	-35476.182645872526	6.1798848000163185	83.30796840347804	72.81156417016311	10.496404233314902	9	67	157	116	0	4.492587523825253	0.1961052060210126	0.09757098433766138	7.280214218431724	5.5897420719434425	0.05319819006245265	7.89213960640685	0.049946799300171166	9.318797431854633E-4	0.7247798668667242	8.58889113895765E-4	7.253048459627584E-7	0.900239105597302	0.20595860323326073	0.18537362685636868	0.1580425645497478	0.45062520536062395	0.29063954067466585	0.20424233826702695	0.2327377801421858	0.27238034091612406
4880000	-58346.65513717583	-58033.45083481837	-313.20430235745664	-22548.814477993004	-35484.63635682537	7.17730514486863	84.58042252398701	73.31795806450417	11.262464459482832	10	66	155	118	0	4.365482272292409	0.21407099386042971	0.1087194232441377	5.342388394623635	4.631403933722417	0.041709164663871284	8.37246180518372	0.02190507896301518	9.206060707692956E-4	0.6691192497637121	8.477068033408594E-4	6.589975269873472E-7	0.8412420806136507	0.20595860323326073	0.1835340408937499	0.15990507839539755	0.45060227747759296	0.28016324093995376	0.2117628962593849	0.22959821419966084	0.27847564860100316
4900000	-58348.41159566197	-58046.18829875275	-302.22329690922095	-22564.415947741734	-35481.772351011015	5.653110934357408	80.09626390357462	69.72174025162143	10.374523651953162	6	63	156	117	0	3.80655275064779	0.23156062716903392	0.06390584904037308	6.0015149726221235	5.314820375283234	0.02910876284808051	7.862567085568752	0.033991905507754244	9.4682441636196E-4	0.7057885022488142	8.909424927141503E-4	7.296592578733785E-7	0.8942475171234568	0.19468092394522013	0.18439927327934325	0.1568478805889026	0.46407192218653515	0.2807246266297728	0.2099364050006183	0.23029873727182779	0.27904023109778375
4920000	-58337.479709541425	-58044.62762133012	-292.8520882113082	-22568.08342607314	-35476.54419525698	6.750084575078931	82.87889198088577	72.18822879744476	10.690663183441057	1	58	156	117	0	4.368299162949752	0.20452136080557445	0.022202258024455794	5.079127813822516	5.2631535617369	0.01902690307467458	9.20188732089507	0.04353883920418471	9.464362563025816E-4	0.810341867281785	8.715240925596498E-4	1.0416681593145285E-6	1.0278026736324881	0.20502077193152615	0.17686515275276896	0.15092494327326683	0.4671891320424391	0.2807246266297728	0.20974582219543977	0.23029873727182779	0.2792308139029623
4940000	-58293.869275950965	-58018.92802629697	-274.9412496539931	-22530.435912893507	-35488.49211340347	6.038210467480246	81.18702768367204	72.10031225811602	9.086715425556044	1	64	162	111	0	4.487441502633312	0.19003657705011626	0.0654646119449306	8.045473756781886	4.679813784583193	0.011559583497469874	8.444270925647023	0.0017731833976440956	0.0010695596952663754	0.8327181250552181	9.000693870502575E-4	1.3520286319989686E-6	1.100301339734254	0.19976129465059095	0.18692374540726053	0.15275328965834012	0.46056167028380945	0.2879217529256988	0.20620750273706026	0.23029873727182779	0.2755720070654158
4960000	-58333.94926299994	-58049.626671451755	-284.3225915481792	-22596.917775412687	-35452.70889603907	6.22526616375059	80.33613216946262	70.53616128599704	9.7999708834656	2	58	155	118	0	4.466302951258998	0.1868540537297803	0.07333726809626512	5.831377993599759	5.373540077321752	0.04230737268920144	8.638839113317413	0.013851541770934388	9.921414460571073E-4	0.7894574565968875	8.579287448062881E-4	9.006600100128483E-7	0.9735626518904794	0.19976129465059095	0.19219641878518243	0.15249110535258423	0.45555118121164345	0.2789746181818531	0.21145704868618387	0.23392214926478488	0.27564618386718087
4980000	-58365.40358844839	-58042.17024920239	-323.23333924599757	-22564.943953212114	-35477.22629599028	5.64090673497676	79.06156009556705	67.68198842481334	11.379571670753664	2	59	156	117	0	4.137813304783458	0.27199208499713323	0.0518604564884069	4.807081898212286	5.377443980824685	0.04371646892858162	7.251953208285761	0.03178875131034168	0.0010294199247693515	0.6938981385147052	9.277852799991403E-4	7.057203097332484E-7	0.81048980362036	0.19860035893870107	0.1794784967833603	0.14834702248637507	0.4735741217915646	0.28177014021838315	0.20507160282201867	0.2297004649926025	0.2834577919669984
5000000	-58344.50519278292	-58032.414915060705	-312.09027772221225	-22567.15352609088	-35465.261388969826	6.319536756777308	78.58377118154655	66.49420128337535	12.089569898171215	1	58	156	117	0	3.5944900556752524	0.26554752797998404	0.002938912170802283	4.700417607073547	4.2961627007652305	0.04867738169799633	7.385751061029623	0.03841764338173089	0.0010578808273673142	0.8034892717951548	9.065784106953722E-4	1.0379597630350726E-6	0.9506747336268393	0.19765934800288004	0.18904054880104337	0.15236649593416082	0.4609336072619168	0.2772399410546573	0.20907487950220321	0.23428420107168055	0.2794009783714616
5020000	-58343.64897312491	-58029.97454079015	-313.67443233476234	-22582.80089134777	-35447.17364944238	6.564223846350819	79.35699289902688	67.4948095815411	11.862183317485755	6	61	154	119	0	3.9389698556524966	0.2946420690215223	0.1468465128137401	4.568093220776026	5.167905673229915	0.012724601886880946	8.549925262440963	0.0351007210126723	0.0010651360546347684	0.8401912045016768	8.610565746755233E-4	1.3768451342523251E-6	1.0803595784317364	0.20673326679931303	0.18006448314730694	0.1583761997733009	0.45482605028008016	0.2787830857244887	0.20907487950220321	0.22861356380598588	0.2835284709673249
5040000	-58348.90490603794	-58035.10771618654	-313.79718985140056	-22545.61374805988	-35489.49396812666	6.228204803366107	78.00685636561758	64.79929448318302	13.207561882434565	14	63	148	125	0	2.9868202198361367	0.25349256102435086	0.24287282777468372	4.776438879226085	5.602050276793334	0.034824182158141634	8.020755002024332	0.023990558481407374	0.0010872744856085736	0.7914653727667486	9.174276336481773E-4	1.116917022860596E-6	0.9628515444051341	0.20357794332948234	0.18612131419517716	0.15177701378848313	0.45852372868685837	0.28374200869581584	0.20179716081709384	0.22844211217777136	0.28601871830932163
5060000	-58360.956144085816	-58041.22286719171	-319.73327689410837	-22565.75505534621	-35475.4678118455	5.9983045795003544	77.92410217807668	64.13634079133688	13.787761386739852	12	55	142	131	0	3.652049669772819	0.2508850480615675	0.16401157184873677	3.2474752186518714	4.775475774883885	0.010548640530667596	8.27370167108526	0.015176016140474986	0.0010602143839720775	0.7116615584722394	9.054543879655643E-4	8.860985501879837E-7	0.8716025038477062	0.2051971986749648	0.18221604974412783	0.15134866304287986	0.46123808853802856	0.2918601367095584	0.20162135892336183	0.22941730420919684	0.2771012001578856
5080000	-58337.212435832684	-58031.10059085752	-306.1118449751646	-22568.644113976054	-35462.45647688146	5.886282654465977	77.56688565858339	63.823630959630435	13.74325469895286	24	68	143	130	0	4.2165464590470325	0.2611689626475932	0.29171128749365155	4.944400493447989	4.559669300561469	0.06866343059176892	8.67495136136841	0.0043367083400401695	0.0010868467398913125	0.8054493396531887	9.126632859617227E-4	1.0299454268248556E-6	0.919308994471588	0.20524570598782008	0.1854919478382959	0.1527598179947342	0.4565025281791509	0.28912419084317065	0.21009930610003189	0.22367530289891455	0.2771012001578856
5100000	-58359.75845015929	-58046.32517842064	-313.43327173865254	-22558.963794005955	-35487.36138441468	5.9123509515353785	77.71058923910915	64.47178728563522	13.238801953473931	6	49	142	131	0	3.248119046156143	0.2649863176643104	0.12060148827838718	3.1854370975926547	5.189362968250178	0.010882120556850977	7.654377781590429	0.05032215257989318	0.0010410871689487556	0.7388185036710532	9.259247741869117E-4	7.107579024613173E-7	0.8163082167757267	0.20298141250554314	0.18010422796140804	0.15633247768486216	0.46058188184818766	0.28563493570222054	0.21238753546515743	0.22864078309661978	0.27333674573600497
5120000	-58332.27768958279	-58035.62937417123	-296.64831541156485	-22558.138677305888	-35477.49069686534	5.943493432098463	76.40757870617773	62.7565415253601	13.651037180817635	9	51	141	132	0	3.5036679599915486	0.2605521650809312	0.17152185893766975	4.7073415206443885	5.68370656591087	0.008486422366913004	7.905873360898709	0.05032215257989318	0.0010439685204200102	0.7247844741245971	9.546585820506827E-4	7.664018285646348E-7	0.8133676174381161	0.20978025079182047	0.17832304820776326	0.15633247768486216	0.4555642233155551	0.28595694632330815	0.20863520417659276	0.23139079162271697	0.2740170578773849
5140000	-58345.65083193989	-58025.017069416965	-320.63376252292966	-22569.73711011622	-35455.279959300744	6.016538230800638	78.58493400101537	65.62227346834247	12.962660532672892	6	51	144	129	0	3.617558873913107	0.3192834063466851	0.10954369065484178	3.780834447475237	4.67685355506454	0.016419017752634445	8.140963588379963	0.04077277268401916	0.0010224991138046186	0.820551008001458	8.784611960041285E-4	1.1635343558865936E-6	1.0230308526456333	0.19807844468599844	0.17895959323340918	0.15633247768486216	0.46662948439573115	0.2875288209000338	0.20463909063749944	0.23176849536964614	0.2760635930928234
5160000	-58360.19123301719	-58039.80972907368	-320.38150394351584	-22581.488855661744	-35458.32087341193	6.501814216515442	81.4626154476125	67.77555494204152	13.68706050557096	4	51	146	127	0	3.8479477995221343	0.2642805386668392	0.07877928453532265	5.0221820664822125	4.460363309076267	0.04245547974957891	9.011468449095995	0.003351278502748082	0.001000739081296947	0.7065865634112342	8.679678292909648E-4	7.090780409818519E-7	0.8353090323687885	0.20187018087421488	0.1809701442416202	0.15688768037950113	0.46027199450466477	0.2846190707088811	0.20463909063749944	0.23435032669813677	0.2763915119554855
5180000	-58371.20263830546	-58031.73319473637	-339.46944356908966	-22572.441417283448	-35459.29177745292	6.717090497282393	83.05417895013386	67.96621728508329	15.087961665050518	6	52	145	128	0	3.622757705901841	0.34368229778454445	0.1290895314808098	3.6437681681577834	4.085399714090599	0.03640207650617647	6.946986913002511	0.005659604179532241	9.378477379629455E-4	0.6481840845944442	8.324429232208977E-4	5.181214042981333E-7	0.7591164443012616	0.1934517101513289	0.18907239097134157	0.15586440634589666	0.46161149253143385	0.2846190707088811	0.20463909063749944	0.23435032669813677	0.2763915119554855
5200000	-58378.92038953934	-58056.08267752087	-322.83771201846594	-22556.380279001314	-35499.702398519556	6.197472073011109	80.37399341070754	67.26298793644311	13.111005474264434	7	57	149	124	0	3.6830603990888195	0.2568191172776947	0.0797359561330855	4.011553094414827	5.276883367145165	0.06706135505664668	7.686843523995548	0.006885487918713219	9.846186366339778E-4	0.6417574215391444	8.791955659692857E-4	5.358480693256182E-7	0.7654844828119841	0.1961735144143175	0.18220750683359968	0.1504048368943816	0.4712141418577021	0.2846190707088811	0.20463909063749944	0.22648625930857103	0.28425557934505125
5220000	-58342.17673548573	-58036.53814710304	-305.63858838268993	-22566.104902350176	-35470.433244752865	5.665152217256905	76.68912809468046	64.25565806815497	12.433470026525523	8	54	145	128	0	3.7158741977722785	0.26304939851807085	0.09109248835038848	3.6551373627858625	4.350032702330089	0.02141208241420644	7.421453798084994	0.005453871657709276	0.0010142745915713422	0.6713451445271557	9.199492305209494E-4	6.995850022704442E-7	0.8104750098301445	0.1987371292398983	0.1779211685615519	0.15212756034084857	0.4712141418577021	0.2879166195097196	0.20534360570942378	0.2280542098807033	0.27868556490015617
5240000	-58381.35600667245	-58039.62369541103	-341.73231126142366	-22578.75666363928	-35460.86703177175	6.029099760241	78.27627157066058	63.0967101829027	15.179561387757929	16	56	139	134	0	3.3602823343785015	0.26725982276434723	0.32366711355446637	3.723511572969143	5.0226780769105455	0.006960675163122147	7.9844939470490255	0.058745431792104556	0.0010190570471698293	0.7132679823530541	8.907602669498545E-4	7.953517383573991E-7	0.8657391378275521	0.1958213407303199	0.18049860396729303	0.15159889579627098	0.47208115950611695	0.27967544096467467	0.20495508495011866	0.23915423264687743	0.2762152414383321
5260000	-58355.8353007081	-58025.09861745985	-330.7366832482523	-22560.31301539247	-35464.785602067386	5.151929380699626	76.9819760512969	63.09328333868113	13.888692712615752	11	54	142	131	0	3.99685632021946	0.35083847693479653	0.19800294059174733	3.889666599886951	3.999339065593481	0.06352168015152479	9.364415606650336	0.04815630289829901	0.00102454773355687	0.7584556497659776	9.13303361071056E-4	9.465540942015511E-7	0.9306084746156909	0.19996335592372735	0.19487102846966192	0.1563865894445632	0.4487790261620484	0.28448140290989615	0.2055262891083969	0.2305503916987957	0.2794419162829141
5280000	-58393.72878864984	-58035.133666748894	-358.5951219009444	-22565.12842419715	-35470.00524255174	5.259312172585127	78.68246845076511	62.92989093760779	15.752577513157377	7	54	146	127	0	3.49199057909335	0.39986381076809313	0.1943485358343911	4.059881074012301	5.204689773585238	0.028298130985820565	7.7360058972511325	0.024467712389031702	0.0010013887531004333	0.7405877134651166	9.102849700224606E-4	7.892560510402462E-7	0.8793514342355588	0.20441799251109732	0.18836450846515446	0.1526837640988672	0.4545337349248819	0.2816230882889669	0.2055262891083969	0.23117637706493077	0.28167424553770826
5300000	-58419.12801175722	-58081.89916103614	-337.2288507210746	-22588.127576375216	-35493.77158466092	4.908280231033157	78.02369684571326	65.00692564970002	13.016771196013277	5	62	156	117	0	4.097445846519781	0.27506675427061056	0.07179327084716218	4.913387677057548	4.490926467072119	0.033149991265052775	8.168674149386023	0.03523740812780421	9.981547630973989E-4	0.6741132146821394	9.246804933798452E-4	7.034582498964505E-7	0.796165089065875	0.20441799251109732	0.18836450846515446	0.1526837640988672	0.4545337349248819	0.28571028568011586	0.21246382976510597	0.2272278927029256	0.27459799185185546
5320000	-58345.285401750014	-58026.5635637692	-318.72183798080977	-22572.162691664846	-35454.40087210436	5.784914163529858	77.97920217482564	66.16775196036878	11.81145021445688	1	56	154	119	0	3.8092024307437216	0.26602285038886536	0.03521178462838281	4.701006823436755	5.256406604552738	0.044159252879123624	8.32537291912688	0.0324610411648869	9.36935498595244E-4	0.8049060283135725	8.857451922474166E-4	1.0449752454628432E-6	1.0097534906512593	0.20156093481018533	0.18565253792913175	0.15415789025676924	0.4586286370039146	0.2785484804504414	0.2083663758966127	0.23567533462610848	0.2774098090268403
5340000	-58380.69625842126	-58027.92051623014	-352.7757421911243	-22582.83360932077	-35445.08690690937	4.838243803433092	77.09758327325612	63.90932812871411	13.188255144541984	7	61	153	120	0	3.588178711235939	0.3181026675901231	0.11159826812633476	5.152143820141837	4.491794112661778	0.07109319833409221	8.961752481396767	0.049162312961371635	0.0010061972873165465	0.7886799159023842	9.036754719429536E-4	1.128531643863061E-6	1.0171104771512047	0.20156093481018533	0.18997476707499233	0.15415789025676924	0.45430640785805404	0.2838071424009213	0.20651900378712423	0.23420203639134143	0.27547181742061594
5360000	-58391.09130086565	-58047.95220174785	-343.13909911779615	-22560.85872478238	-35487.09347696547	5.283200153849876	78.02918126754355	63.75868085536385	14.270500412179734	3	52	148	125	0	3.993085240112154	0.29809553815998124	0.11117239035672465	3.6649577801123416	4.488281130916115	0.005652878945554782	8.61173757571037	0.02291591973945979	9.650798707814763E-4	0.6980102074731942	8.870946440577788E-4	6.922031122833492E-7	0.8637562076845392	0.20618255002793812	0.18535315185723955	0.15415789025676924	0.45430640785805404	0.28502443344232037	0.20412677417493916	0.2347153795636454	0.27613341281909803
5380000	-58365.25008426433	-58039.823527480825	-325.42655678350565	-22551.689272864976	-35488.13425461585	5.484929947968203	77.88951872084616	65.6687062788842	12.220812441961991	3	54	150	123	0	4.074466231839418	0.2971481590597139	0.05400807004597514	4.626950929747774	4.212515507438546	0.008458601121420089	8.787071815185202	0.02860108583285899	0.0010012738748625804	0.7439009229635234	9.196820657754136E-4	7.470793319339994E-7	0.8683835928634585	0.20128436683465425	0.18615617264461864	0.15415789025676924	0.45840157026395884	0.2830097247885122	0.21220843428393035	0.2275015114741337	0.27728032945342673
5400000	-58349.66001913734	-58038.05920329262	-311.6008158447185	-22596.141206404016	-35441.91799688861	5.655132051726986	76.18493265915852	63.33389350553882	12.851039153619713	5	56	150	123	0	3.5109172642087514	0.23665803372872776	0.21540176846574247	4.4653044189071265	5.068270492535951	0.033473079721036234	8.759766552986777	0.023018439756638764	9.7881119219719E-4	0.7352404945583372	9.132255420834251E-4	8.898625013496895E-7	0.92079015218311	0.2037384045353929	0.1795706133239165	0.15247734148687514	0.46421364065381643	0.28567867779250544	0.21220843428393035	0.2275015114741337	0.2746113764494335
5420000	-58327.094922119235	-58018.58157509464	-308.5133470245911	-22554.772847681146	-35463.808727413496	5.083709745906958	75.97389130247889	63.72293307741151	12.25095822506736	5	60	154	119	0	4.020088700435956	0.24904055490455346	0.07544321957946126	4.644086642730851	3.962968065712887	0.04134854415936022	9.337754092340306	0.003175552105081105	9.91838521109085E-4	0.7375706885917438	9.362548088807365E-4	8.488703401763787E-7	0.901369173523776	0.2037384045353929	0.1814510838635647	0.15652054306516047	0.4582899685358829	0.28568150980733786	0.20344295341759247	0.2324819582068001	0.2783935785682726
5440000	-58316.18709793547	-58022.56538401882	-293.62171391665606	-22570.439254021487	-35452.12612999733	5.091757685407973	74.03300219711623	62.86590240567182	11.167099791444418	1	55	153	120	0	3.55188532026082	0.24368861003773773	0.0019876502204803177	3.9578198831632645	4.976619828524775	0.03245264404042143	7.950537989301201	0.04150555157181161	0.0010309291346915145	0.8340986074850126	9.362792735674098E-4	1.2311476210161832E-6	1.0169468462247422	0.2050947214908474	0.18032893604719247	0.15389673018320588	0.4606796122787552	0.28021477058605987	0.20760060798717886	0.2329387373268317	0.2792458840999326
5460000	-58304.1444563335	-57995.475471831756	-308.66898450174295	-22538.1415185005	-35457.33395333126	5.505094263109724	76.41806751665978	64.45620497336611	11.96186254329361	2	56	153	120	0	3.2930621475702417	0.25507307348599334	0.10670087938278074	3.9926930609603675	4.863309741169315	0.06280185341697071	8.409734402314404	0.0627512353595873	0.0010529288133295698	0.8140385222214694	9.434397537680967E-4	1.1588957193578728E-6	0.9819290315211736	0.20743583121505801	0.18032893604719247	0.15389673018320588	0.4583385025545446	0.2817175658305743	0.20585056950678415	0.23318598056271203	0.2792458840999326
5480000	-58304.769765631856	-58036.17675548011	-268.59301015174196	-22578.206490187673	-35457.97026529244	5.242583820464543	73.7325931514877	63.224498317806614	10.508094833681108	1	55	153	120	0	3.412841562190276	0.20790211777827913	0.02338913410046766	4.693257263602524	4.863309741169315	0.010409791232323537	8.171751916879273	0.04443500055722707	0.001114893233082148	0.8362813090185321	9.580675678069929E-4	1.3922815018342228E-6	1.038344272322228	0.20777803181071627	0.1764993658180865	0.16181276503312889	0.45390983733806933	0.28479821112029086	0.20585056950678415	0.23202664523799352	0.2773245741349345
5500000	-58300.84628122826	-58038.87283964883	-261.9734415794281	-22576.146374547498	-35462.72646510133	5.874395867898832	74.77659106609161	64.83279143178544	9.94379963430618	4	59	154	119	0	3.956704570785214	0.17302532370135626	0.05445017918622167	6.093288770693954	4.772719784559857	0.041111781257810065	8.364178679064471	0.02205648510137072	0.0011116456719772127	0.91246383436485	9.268394009561501E-4	1.6051205152073967E-6	1.1526106475602278	0.2068935719920525	0.1888651837420022	0.15083933677534242	0.4534019074906039	0.2816207371765308	0.20585056950678415	0.23452744923551055	0.2780012440811775
5520000	-58303.69495233191	-58036.13250048455	-267.5624518473608	-22557.535153906872	-35478.59734657768	5.231063544197025	71.10409124503045	59.687455521845635	11.416635723184823	8	62	153	120	0	3.060397208280181	0.2011467010298863	0.1353165351666486	4.060049180950155	5.07979009286818	0.0406784741734356	8.99057662323273	0.009429708380248479	0.0011343339959333427	0.8446636099982572	0.0010049368701783037	1.2097021935163048E-6	0.9746361895715613	0.2068935719920525	0.18115422958756344	0.1530719404067895	0.4588802580135955	0.2835858182630323	0.21153239343169758	0.2312535198333863	0.2736282684718868
5540000	-58290.618645871116	-58028.33794619604	-262.28069967507173	-22559.08465841431	-35469.253287781736	5.518948158826904	73.01069980103881	61.720549157414666	11.290150643624136	3	58	154	119	0	3.4502131458527776	0.20026932131226757	0.05563151816984328	5.0428513138466915	4.342298679412133	0.0406784741734356	7.849117991351518	0.035126509333414026	0.0011331414811901958	0.9146742488610119	9.871724045240034E-4	1.787692468594402E-6	1.1277686482936082	0.20207481226205226	0.18199904013303408	0.15576103298148886	0.46016511462342574	0.2787589774964127	0.21153239343169758	0.2312535198333863	0.2784551092385064
5560000	-58284.68887560198	-58026.101360360786	-258.58751524119975	-22565.601003698383	-35460.5003566624	5.435767088360492	74.97293414297113	64.87734114627786	10.095592996693302	0	57	156	117	0	3.7875624475570158	0.22895653300809332	0.006964986347187423	5.893574880630123	4.959391466230937	0.024990984472818074	7.990068619131753	0.016740118173308026	0.001087792438959224	0.8199828077232575	9.355381665555868E-4	1.2650622079644863E-6	0.9692115546913944	0.20109613825161696	0.1867917565513852	0.15576103298148886	0.4563510722155099	0.2834571228803945	0.21153239343169758	0.23311884227753402	0.2718916414103769
5580000	-58293.787842145124	-58020.043893407965	-273.74394873716165	-22552.80939768994	-35467.234495718025	5.6031821981997325	76.3143352236991	65.66449991972293	10.649835303976166	1	56	154	119	0	3.4958272470407175	0.2351089497795542	0.01402105122248393	5.55980428373677	5.447048786005051	0.019121656037103692	8.125033598305635	0.023866685754435686	0.0010635715474426573	0.8666672716438317	9.082224680700873E-4	1.6024688103101386E-6	1.173912346966631	0.199526375307594	0.1867917565513852	0.14867917904602904	0.46500268909499265	0.28396743833021737	0.20174039506482452	0.23524482259947066	0.2790473440054904
5600000	-58295.61250832426	-58024.24085295445	-271.37165536981047	-22575.01496566749	-35449.22588728696	5.2907840875046865	75.52069128517581	65.52293106145795	9.997760223717833	0	55	154	119	0	3.250554556883019	0.18814867983867198	0.026918567054923605	5.868107063657893	5.003110492514389	0.060780056218476965	8.439312333438416	0.01638989527995912	0.0010136807561050064	0.8743480399747818	8.788628795589672E-4	1.2190230527770717E-6	1.035409923922819	0.20674685932120146	0.18075872464127923	0.15212025446066052	0.4603741615768596	0.28013489252412416	0.2042163763767404	0.23349443917803572	0.28215429192110264
5620000	-58284.255271513546	-58008.78602149189	-275.46925002165614	-22555.086467990754	-35453.69955350114	6.035918120387035	78.29328842932149	68.34604663728331	9.947241792038197	0	58	157	116	0	4.315575242829317	0.20507656660579696	0.05781681342516685	5.90954593551166	4.603287385342672	0.035839919099919966	7.4233053937658715	0.002690891323089253	0.0011382062221030151	0.9171743432247724	9.044975397709543E-4	1.6097818169681882E-6	1.084360467496277	0.20086576975660067	0.18654556595003655	0.15212025446066052	0.4604684098327031	0.28013489252412416	0.207467298085792	0.2296146665571578	0.28278314283292905
5640000	-58310.01102896363	-58030.361629508785	-279.649399454847	-22579.29551795455	-35451.06611155424	5.790455493167047	77.98200809485013	67.16871386159396	10.81329423325616	5	62	156	117	0	3.629282959322023	0.23300501481143504	0.060372353368189	7.014319119084402	4.593919755061443	0.041104675677522705	7.4233053937658715	0.0545736746998667	0.0011384966142790704	0.8875088089466713	8.691541335697439E-4	1.1553950127941778E-6	1.0019332108652335	0.1952039536019045	0.1894818756900435	0.1578137755588599	0.45750039514919294	0.2830312976635588	0.2071185407272086	0.23312444824326567	0.27672571336596996
5660000	-58268.71325167573	-58012.31636946596	-256.3968822097656	-22554.563351997705	-35457.753017468254	6.6130847983969145	80.10060400250647	70.74765554833917	9.352948454167308	0	55	154	119	0	4.005649572265084	0.18924824422535277	0.002593559854333892	6.280695081660712	4.79807356452207	0.0142619818901588	8.274440109902764	0.0022513401313885204	0.001164773875073213	0.9340788686598754	8.703828526410779E-4	1.8869176026162154E-6	1.1905673445983596	0.2012063023174024	0.1786158365765388	0.15608925106627972	0.46408861003977986	0.2782846812127124	0.20566119072281783	0.23139884219906756	0.28465528586540517
5680000	-58278.43028574632	-58021.16609475551	-257.2641909908104	-22575.4956021543	-35445.6704926012	5.675329689362569	77.01540176207467	66.96497699462363	10.050424767451029	2	57	154	119	0	3.8702030241750403	0.20749649757272914	0.058310993881362114	6.470019624653058	5.4471451987470365	0.05848792264154231	8.038353923680194	0.01330363498482875	0.0011293291718638468	0.8905893670338019	8.818020618950832E-4	1.7105126216396766E-6	1.103664660364096	0.2012063023174024	0.1780302675047727	0.15608925106627972	0.46467417911154596	0.28798939414285224	0.2071785475805488	0.22811230858505702	0.2767197496915449
5700000	-58277.50062062324	-58019.4682079878	-258.0324126354472	-22540.7381876444	-35478.73002034339	6.27458443555507	75.78105372192549	66.06678495977117	9.71426876215426	6	59	152	121	0	4.004788747160463	0.1375772886660642	0.08299176382760985	6.961993885987952	6.075566841868343	0.017213643081470192	7.7970168244096465	0.012097695279518733	0.0012546967708935894	0.8997769286478211	9.771362531161255E-4	1.7427000867968788E-6	1.075192821021257	0.20659299921145316	0.17647278348467793	0.15608925106627972	0.4608449662375899	0.28798939414285224	0.20422151374371234	0.22701559123918905	0.28077350087424935
5720000	-58251.09484096802	-58008.93729446181	-242.15754650620948	-22563.395596523038	-35445.54169793877	6.207057665836285	75.4304626211064	66.15450730684039	9.275955314266055	7	57	149	124	0	3.6077952669651316	0.16653777092717115	0.1552249511682594	6.244533256345206	4.1136584201891315	0.008963033655139122	7.714714772870707	0.015383364649683732	0.0012181799289213604	0.967106377486356	9.269498565774612E-4	1.8632796099836702E-6	1.0961964534794	0.2026281932803047	0.18501528680166898	0.15076756258073182	0.4615889573372952	0.28162316696626266	0.20786310594499607	0.22453583556956463	0.28597789151917963
5740000	-58280.29521642468	-58010.69842681079	-269.5967896138905	-22541.07031825893	-35469.628108551864	6.238232143455967	76.11284329474529	65.06730631219621	11.045536982549077	7	54	146	127	0	3.621738225917548	0.2271498110252721	0.04284826322948332	5.7261664433981245	4.814592784610473	0.03510735672730536	7.414467356295323	0.05473719232708023	0.0011314491392433715	0.862400473953813	9.447599402851996E-4	1.2483200246048272E-6	0.9740272511050361	0.20333040029873792	0.19052766521709932	0.1542170220490464	0.4519249124351171	0.2829351671752956	0.20655110573596316	0.23329950810854336	0.27721421898020093
5760000	-58302.20711001083	-58023.76113483907	-278.4459751717569	-22541.705459667806	-35482.055675171265	5.960472908588605	75.46420077951359	63.37936227013876	12.084838509374858	12	52	139	134	0	3.6486492031626963	0.21506105975235384	0.14734377237758833	5.368784944045074	5.1963037904348885	0.0368692054561294	8.126828142336924	0.009915484697853428	0.0012148382472068	0.9195471584615019	9.630564263349835E-4	1.5728964610094383E-6	1.0856361864196624	0.20135486876720168	0.18634889471408553	0.15516046900148722	0.45713576751722634	0.28261186327741267	0.20820393225911435	0.22733846200606828	0.28184574245740773
5780000	-58334.571329887345	-58047.82621828318	-286.7451116041594	-22591.16522125906	-35456.66099702412	5.371795707017691	73.7921431220989	60.96128079803457	12.83086232406432	14	59	144	129	0	3.457032715097642	0.22564284740265278	0.30300932455349566	4.810274002088592	5.4327863038722795	0.020476745695953407	8.764202394095774	0.030696866255470277	0.001136003696609867	0.7853058614547348	9.438283171075801E-4	1.0018246060228644E-6	0.8887035163634446	0.20050819300439976	0.18019854872312988	0.1513642511835142	0.4679290070889569	0.29003129804069094	0.20577871075182322	0.22617709835036862	0.2780128928571202
5800000	-58312.445773763575	-58017.69132710603	-294.7544466575436	-22556.381483979265	-35461.30984312677	5.168205667334979	73.06315726872018	60.5476272838388	12.515529984881402	5	52	146	127	0	3.85952875541749	0.2681443705343757	0.04071860305353631	4.462395149932151	4.953135660274169	0.0186475832399498	8.366683901372287	0.007016976422800102	0.0012574153644845044	0.8447427503668857	9.916761323296938E-4	1.493895713838738E-6	1.0140087660631634	0.19688862095395313	0.18541949674676245	0.15915489564105081	0.45853698665823434	0.29023580454277176	0.20577871075182322	0.23277697321639312	0.2712085114890149
5820000	-58324.24951381266	-58040.66708587463	-283.5824279380346	-22566.013229801734	-35474.653856072895	5.205819076578209	72.22142429903734	59.6205559976444	12.600868301392952	2	50	147	126	0	3.1953084276693335	0.23743993606763653	0.0077185296256811675	3.5126120891994392	4.259690926525197	0.03154835857840898	8.432233554172377	0.05645293288401038	0.001187615695456214	0.7611425852455453	0.00102056614499582	1.0701907766746788E-6	0.8718950464283675	0.19482592021040718	0.18290522164481338	0.15694402036993804	0.4653248377748421	0.2833806370806569	0.20378633854478773	0.2308812798625883	0.2819517445119701
5840000	-58326.37672866055	-58042.86246686043	-283.5142618001212	-22571.86494584142	-35470.99752101902	5.420230098698183	73.93722114160069	62.37024310605302	11.566978035547656	1	52	150	123	0	3.9203569331736516	0.23494746792774096	0.04435761335547452	5.115876859631101	4.3666453376769185	0.019643685351021397	8.638447410363822	0.007623410164852205	0.0011531573767045015	0.759904814962977	9.686226374355797E-4	8.931681428752129E-7	0.8233725337311865	0.20640344387295478	0.1781566011388398	0.15640041134241645	0.4590395436457897	0.2765844667984611	0.2105825088269835	0.2315074387309513	0.28132558564360705
5860000	-58294.28955899218	-58042.48801726506	-251.8015417271212	-22569.483682991955	-35473.00433427311	5.2423690381877295	73.37898646296114	63.43007306207731	9.948913400883805	1	56	154	119	0	3.7524553877263775	0.19197899217602216	0.07997486709093804	6.496544123333435	5.433352712654168	0.015047008204860882	8.182281593500841	0.0477773394112348	0.0010874735318202524	0.838431826471455	9.56112731685896E-4	8.721235524762503E-7	0.8712440545113491	0.20823182893021977	0.1866152790647017	0.15959166881268735	0.4455612231923919	0.27929831493465757	0.20524903187447244	0.23112386145379282	0.28432879173708014
5880000	-58304.64918734991	-58049.75501317991	-254.8941741700038	-22559.77511216402	-35489.97990101588	4.992562703801103	72.99824742906506	63.693363738329	9.30488369073605	2	58	155	118	0	4.472225032368825	0.20231051417584875	0.04221210849736642	6.866894134662291	5.16928612473759	0.010809334775774317	7.709358476935715	0.0447319958860957	0.0011375020681297298	0.7385230284596759	9.67253833013888E-4	8.352064185901263E-7	0.8082887374649308	0.2015430742494456	0.18814852855269534	0.1519676240597848	0.458340773138075	0.2850919605349871	0.21079322727498057	0.2253302158534633	0.27878459633657204
5900000	-58311.53370238044	-58054.55655445319	-256.977147927249	-22588.980212348688	-35465.576342104505	4.822115349823372	72.11345161770171	61.9211461519869	10.192305465714796	3	60	156	117	0	3.992157978005356	0.20828110867304905	0.08992756649820542	5.384705791049131	4.3798086393028735	0.03437466301720361	8.251135199392367	0.04071995145583428	0.001164001796453782	0.7796284027200129	9.657586955793042E-4	8.749277971910969E-7	0.828805860698286	0.20590152495514902	0.186882059595367	0.15276098020391382	0.4544554352455709	0.2836689251919686	0.20757489264373125	0.22857358931520477	0.28018259284909836
5920000	-58244.83386698654	-58013.52136933168	-231.31249765486731	-22553.288563328057	-35460.23280600362	4.607636866902719	70.19272292024608	61.278768213212786	8.913954707033316	2	58	155	118	0	3.2678387541786593	0.1829832473639819	0.017121288519115676	6.601639072310467	4.2402244251062315	0.016916469789625757	8.290100440610749	0.03131531304464217	0.0011639282425750402	0.7947350797659845	0.001005733244288492	1.0844473054384773E-6	0.8778154243930035	0.2061786970139235	0.1795498539654641	0.15654699419398949	0.4577244548266236	0.2838909957244713	0.20601857218514893	0.22892759379357117	0.2811628382968116
5940000	-58264.21482185675	-58052.9417127607	-211.2731090960502	-22554.526324630402	-35498.4153881303	4.721074180502162	67.85956206055458	59.08827211060582	8.771289949948764	2	57	154	119	0	3.6829204073776265	0.1603163756025927	0.030965944661186722	6.330334958293858	4.945085010014859	0.05666882551395838	8.267220559907384	0.04327513716478068	0.0012637384732924637	0.7885173752732054	0.0010563644849709423	1.3994918997929146E-6	0.9222474061414367	0.19797818686092145	0.18750299283850158	0.15977420003510465	0.454744620265473	0.2817349523686578	0.2113897721816622	0.22949331866993683	0.2773819567797462
5960000	-58275.566092877554	-58069.466530718695	-206.09956215885893	-22564.53508315232	-35504.93144756638	5.7129064125489855	68.8011406286421	60.61340429438164	8.187736334260414	7	62	154	119	0	3.561725790437927	0.14066860728636396	0.15453075744467548	7.876957306398061	4.476945836647951	0.05524819149215774	7.644135350779784	0.035567029242084804	0.0012590576259691804	0.8526523573675455	0.0010348971297869827	1.696496773479805E-6	1.040350421389732	0.19591945589198476	0.18814511013579913	0.16122334145949394	0.45471209251272293	0.2889737281085561	0.20690764901544254	0.226035262208795	0.2780833606672094
5980000	-58266.77038315347	-58057.91000759411	-208.86037555935658	-22573.93393509198	-35483.97607250213	5.467803967684131	67.95629523100939	59.61839927439605	8.337895956613366	2	62	159	114	0	3.5155013229531464	0.14823592790600268	0.07830844950364042	6.667651473049497	4.836245395718207	0.017147929061975164	7.741495875286934	0.008011815193665938	0.0013430338063498814	0.8313637713472004	0.001063302771191918	1.8417378018096787E-6	1.0179276994440236	0.20719586335815776	0.1841903302712974	0.14606377175552276	0.4625500346150228	0.2836513202420821	0.20874905509871203	0.2294771446451033	0.27812248001410567
6000000	-58238.25653764937	-58048.06837492203	-190.18816272734267	-22567.874120769728	-35480.1942541523	5.220469541383055	67.25549082744567	59.486452238550555	7.7690385888951194	0	58	157	116	0	3.3400532766922444	0.12191788077432257	0.005971286273152743	7.042401618345601	4.90589449366124	0.044355003339243367	7.021042212091332	0.00325625174888008	0.0014207332469352357	0.8651407319420175	0.0010760097795106934	2.391355774669088E-6	1.1268972950321363	0.20511596720211325	0.19027879112824447	0.1511395229627475	0.45346571870689556	0.2836513202420821	0.20874905509871203	0.22970972005301668	0.2778899046061923
6020000	-58251.07928011886	-58030.72625984415	-220.35302027470888	-22559.35283952589	-35471.37342031826	5.073449512670348	66.89844387021476	57.55615739334787	9.342286476866853	0	55	154	119	0	3.320666481095544	0.16549975544964687	0.010494281615186079	5.797047043941162	4.5604441582544935	0.04517299217288955	8.727658836465576	0.04485997505773957	0.001445866507113117	0.8370068373841585	0.0010987020708634375	2.6093176262793586E-6	1.1340261829545553	0.21009787721275597	0.183632455689935	0.15265897674924933	0.4536106903480605	0.2859461736688029	0.2122628676918813	0.2268745230151986	0.27491643562412027
6040000	-58218.085100976	-58022.562727901444	-195.52237307455965	-22572.30340172895	-35450.2593261725	4.580139158671925	64.44273767832986	55.44899014315956	8.993747535170327	0	55	154	119	0	2.9278389694116287	0.15661470066984629	0.02378516869567288	5.393179902103727	4.678167092927586	0.04291990141858553	7.608017608922524	0.05050505398738845	0.0012998073375605729	0.8600124364147447	0.001038465098975039	1.9083889857944013E-6	1.07256021618154	0.2032816211421981	0.18250680849771628	0.155032010501103	0.4591795598589834	0.2805848599143074	0.21343978920172807	0.227651299714583	0.2783240511693845
6060000	-58226.37220073095	-58031.31707361038	-195.05512712057092	-22554.22874126246	-35477.08833234792	5.341229196307425	65.36770883494134	56.149183582785476	9.218525252155887	0	55	154	119	0	2.862334156478053	0.16079512131083268	0.04438875670166332	5.987692175468256	4.617506229733562	0.03967903021879479	8.937216907602448	0.024952104798820193	0.0012792784489830432	0.874810257351541	0.0010790932002570628	2.0954634206996763E-6	1.1031952443585795	0.20294203417354464	0.18250680849771628	0.16159742093916465	0.4529537363895752	0.2805848599143074	0.21111267098577755	0.227651299714583	0.280651169385335
6080000	-58279.90610802001	-58050.59170417585	-229.3144038441636	-22566.756638501687	-35483.83506567417	6.123774951231736	67.76797867746285	57.60234191094097	10.165636766521846	3	58	154	119	0	3.00108681831822	0.16375076331693525	0.15759807412679663	5.717273180177611	5.1967556353514555	0.002507525952991348	8.84882232306196	0.005811804087209171	0.0013457164932700436	0.8697442876288858	0.0010793256354065253	2.2855576050096346E-6	1.1144714791540862	0.20294203417354464	0.1831581936475627	0.1592449776717038	0.4546547945071896	0.28487054090322733	0.20899734108672785	0.22908320797597953	0.2770489100340683
6100000	-58262.72223048709	-58059.137505134044	-203.58472535304156	-22566.8640276028	-35492.27347753124	5.032397304512259	66.32513398403664	57.48791588033989	8.83721810369672	4	59	154	119	0	2.641849383761062	0.15614485141402523	0.11442564935726833	6.3490553097623605	4.495784437553354	0.017351999646952772	8.579355540581183	0.002905889657206042	0.0014053917229246498	0.9162253649721674	0.0010872074227154464	2.9573920545639478E-6	1.242382236445365	0.19001186457008612	0.18597855352983528	0.1592449776717038	0.46476460422837557	0.2775176072389201	0.20722521168913824	0.23452830402113808	0.2807288770508066
6120000	-58227.03071014137	-58024.703329317825	-202.32738082354973	-22551.598122295054	-35473.105207022774	5.251407366235649	66.12648652901125	56.98659982961307	9.13988669939816	1	56	154	119	0	2.7780186884562004	0.1737046635218306	0.024755102362983474	6.074764980646992	4.578324157869788	0.05219810427830132	8.70939175093761	0.04927718988156993	0.0014571932746802918	0.9443070988488522	0.0010915827209097859	3.5978009068123836E-6	1.2551446204005898	0.20299828599886602	0.18597855352983528	0.1592449776717038	0.45177818279959564	0.28778496371322615	0.20438900254433773	0.23064991349665953	0.27717612024577964
6140000	-58233.83008840707	-58024.044034313716	-209.78605409335523	-22572.89072807071	-35451.15330624301	4.527568916937438	64.79101633839092	55.390801947378414	9.400214391012558	2	59	156	117	0	2.766787694255472	0.17128584331701757	0.0504103381089583	5.4386772408085235	4.65940785909902	0.003032913406254104	8.57177711349429	0.010601883167269163	0.0013574935962897521	0.9206154345554679	0.0010999019089190812	2.6443256023114927E-6	1.174820502549293	0.20093129796867884	0.18323270098923616	0.1535175563110663	0.4623184447310194	0.2883349786150065	0.2019194686334593	0.22925772218719243	0.28048783056434484
6160000	-58266.91509331142	-58034.369645980245	-232.545447331175	-22581.72338651385	-35452.6462594664	4.774078286527959	67.43622803706916	57.993701563820885	9.4425264732483	5	59	153	120	0	3.182770208374505	0.17055426735884616	0.11748332183840107	7.80678365958063	4.120551296145369	0.05832011911569754	7.821453185121607	0.017721797441912334	0.0013376358667687666	0.9484715413183761	0.0010390766719897723	3.171376199188188E-6	1.3385651722404304	0.20440056559590886	0.17975498421226177	0.1535260054608107	0.4623184447310194	0.284007248182901	0.20653172540609668	0.22925772218719243	0.28020330422381295
6180000	-58223.73995259643	-57998.37299690196	-225.36695569446775	-22546.873574875113	-35451.49942202685	4.677318284735092	67.57496277026661	57.29533457317011	10.2796281970965	10	60	149	124	0	3.3824309725242423	0.14539644828875284	0.14870837490030528	5.490297205053378	5.180099344862381	0.03512387381757555	7.683682179047033	0.011568989771286151	0.0013721247670030027	0.9025929389795289	0.0010478998452905348	2.959140240650947E-6	1.2041181891245747	0.20440056559590886	0.19116291973480765	0.15325670801246827	0.4511798066568159	0.2859210423978679	0.20653172540609668	0.22925772218719243	0.27828951000884605
6200000	-58221.99757030147	-57989.61639971672	-232.38117058475683	-22519.70379348919	-35469.912606227525	5.324881252620399	68.43262293817617	59.349090047017775	9.083532891158374	3	55	151	122	0	3.6597534791592174	0.19671320541301418	0.18588234769688233	6.518627460710316	5.533334170310633	0.007547907360878356	7.6686478582310835	0.009552011435530154	0.0014364170226002391	0.9776968013682623	0.0011000507281311456	3.4794561869779554E-6	1.3309426032787417	0.21106316686069815	0.18289661138529065	0.1492815781892113	0.45675864356480056	0.2806817221838165	0.20714595336234634	0.23732945053317925	0.274842873920661
6220000	-58275.01420936122	-58018.937514507445	-256.07669485377824	-22578.215271022113	-35440.72224348533	5.548269876426687	69.11694886525775	57.78109647944949	11.33585238580827	6	53	146	127	0	3.1749641679028375	0.22907483413544621	0.05110381153158172	4.484547176777221	4.58727991484717	0.02762828972580007	9.747750578642293	0.013906968781461396	0.0012706102460684117	0.8744089302141267	0.0010316685413476205	2.293624945267952E-6	1.2204948928691184	0.2102380253237829	0.18342902015708965	0.14957431095432755	0.45675864356480056	0.2803604240192371	0.2093475055946263	0.23124249308651332	0.2790495772996263
6240000	-58292.1189000204	-58040.923345104646	-251.19555491575687	-22547.18816411913	-35493.73518098552	4.4879764284494925	66.42700247544107	54.89557121712662	11.531431258314546	6	52	145	128	0	3.126102435734576	0.21118666545312131	0.12255825948755512	4.725676157591478	4.58727991484717	0.02414269010404293	7.9087525186320144	0.02517024541761292	0.00134041289594667	0.8570198697325897	0.0011067973244551497	2.0588540764359837E-6	1.086084193154604	0.2049038303967704	0.1866580452323502	0.1550019681266073	0.45343615624427275	0.2840646590936148	0.20919153764002343	0.23124249308651332	0.2755013101798515
6260000	-58244.732292071305	-58023.885429126414	-220.8468629448908	-22547.244291689203	-35476.64113743721	4.3389326353181765	66.33390840413038	56.845632213581254	9.488276190549152	6	56	149	124	0	3.3959385118989656	0.15814316153577793	0.0893759584737253	5.808121277603009	5.403906372888915	0.024173143236782997	7.4727716350531574	0.06529791830916931	0.0012356303169467613	0.8651646070499818	0.0010621129394359735	2.2496310659548377E-6	1.1524985195643036	0.2019968065220697	0.18307451229642366	0.1480095108290849	0.4669191703524224	0.2854641413007214	0.21258366454309574	0.22786739201600753	0.2740848021401784
6280000	-58254.592409179975	-58043.94373021701	-210.64867896296008	-22558.758109125043	-35485.185621091965	4.4493850401641035	66.94145666395309	58.59731991864233	8.344136745310784	2	56	153	120	0	3.09217860107098	0.1618782956409986	0.06922610324306575	4.89792422246146	5.202558018683372	0.0124544196535164	7.040430851717774	0.02368140927915995	0.0012481337700878737	0.8722465471022833	0.0011105597610622706	2.0666540313349785E-6	1.1079143521709827	0.19886260365493835	0.18489025948789461	0.1530793418925487	0.46316779496461896	0.28244883064808035	0.20541359196855788	0.23820994715336125	0.27392763023000355
6300000	-58249.7563815053	-58021.306102220784	-228.45027928451609	-22549.363048723444	-35471.943053497336	4.927634512280006	69.56286026862924	60.3142197407962	9.24864052783307	2	56	153	120	0	3.3748493779627236	0.15040925828867063	0.07466892817839431	6.027965631126443	4.897869166246064	0.0032019145040868657	7.874410493879639	0.0032799191756712263	0.0011961616964946407	0.9593567756172225	0.0010099699637081089	2.404734927785397E-6	1.2924002316458278	0.2049601789352903	0.18489025948789461	0.15676835470077768	0.45338120687603806	0.2820659143130701	0.20943840673496972	0.23178605497610003	0.2767096239758632
6320000	-58242.45480239807	-58021.16386041469	-221.290941983378	-22545.743536449107	-35475.420323965576	4.816720193473219	69.6900333223314	61.28073276210298	8.4093005602284	3	56	152	121	0	3.6824207436455976	0.14309514541906687	0.022063370336143757	7.287879013888257	4.943732471372269	0.01301954895874489	8.700856560651873	0.02988686756648692	0.0011494524047054868	0.9145645847870935	9.943723415025188E-4	2.0796324705712896E-6	1.1816834464118773	0.2012624483655567	0.18372909554394373	0.15676835470077768	0.45824010138972254	0.2799901923147294	0.21025563131053215	0.2320127797129174	0.27774139666182407
6340000	-58269.01559804281	-58022.122497929784	-246.8931001130264	-22546.51275827905	-35475.60973965074	5.603986221322279	72.430448406622	62.932255681746994	9.498192724875011	4	60	155	118	0	3.249054787061543	0.19549962874572285	0.040572215940683394	7.8236247985024	4.464119759353116	0.01195442968569136	7.4204416706220195	0.03569780574731362	0.0011845574347265104	0.8824020300756313	9.999750877612943E-4	1.6614787639072359E-6	1.1216303042518507	0.20109693650252847	0.1800221315508476	0.15676835470077768	0.4621125772458469	0.28210055926740274	0.2105320846660084	0.23228234407883233	0.2750850119877595
6360000	-58276.941638230506	-58027.75852650736	-249.18311172315057	-22563.72349702937	-35464.03502947799	6.455883324138383	74.58484804785729	65.2353077033804	9.349540344476875	6	60	153	120	0	3.427950437783181	0.1719920649682604	0.07872720711634458	7.232287638281988	4.410568837283605	0.0019637795068808356	8.299214764611579	0.024082504745203206	0.0012355382990967816	0.9350149464233156	9.20537566813249E-4	1.6949747660481547E-6	1.1200350969100445	0.20109693650252847	0.17937613353168907	0.1574143527199362	0.4621125772458469	0.28163552028542177	0.20496670220138927	0.23469520522065737	0.27870257229253453
6380000	-58332.945208076606	-58060.18157133559	-272.7636367410124	-22601.247579006857	-35458.93399232873	6.0658091085977	74.25373996725979	63.34759970222422	10.906140265035535	4	55	150	123	0	3.3699209989963808	0.2531058656392128	0.06396616209549943	4.847006257961928	4.505281278087319	0.05680743066720342	7.481541906527676	0.03541725885758281	0.0011745457989048946	0.9233378710582126	9.011672323968581E-4	2.1618546447465602E-6	1.2500542485462272	0.20937374511096832	0.17892754647406026	0.1456449025067055	0.46605380590826656	0.2889408033711938	0.20360023791336718	0.2287563864229074	0.27870257229253453
6400000	-58279.02501559376	-58009.7509590651	-269.2740565286592	-22565.08715591747	-35444.66380314763	5.895696281191572	74.47579702711475	63.51630957624644	10.959487450868348	8	60	151	122	0	4.324871265272127	0.20793756663453827	0.1854889304147124	5.811270843819994	4.567637455741824	0.024538595202750608	8.27733806539361	0.01974920671448749	0.0011277137235027566	0.8813899188596566	9.18768683253636E-4	1.8888220864156267E-6	1.1822346978807976	0.20394207844596193	0.17892754647406026	0.1510765691717119	0.46605380590826656	0.28290296541255505	0.20504431713339222	0.2358578106236759	0.2761949068303798
6420000	-58291.92823703279	-58010.15178671315	-281.77645031964227	-22540.051157088415	-35470.100629624736	6.14620334360181	74.86498465811836	62.634307761553416	12.230676896564937	7	55	147	126	0	3.71874435878655	0.22609451808841974	0.08304958677700527	4.894093677837804	4.5001824133551205	0.059506146168323976	8.076886289836626	0.031424826021381566	0.0012346292558379302	0.8255622931780515	9.745832076054597E-4	1.6461904407449708E-6	1.0371575092709437	0.20769072328210597	0.17949775426311293	0.15353215875912177	0.45927936369566	0.2805033483672137	0.2082963572621093	0.23069344472947514	0.28050684964120476
6440000	-58258.658861475305	-58005.75989858789	-252.898962887421	-22573.95724447686	-35431.80265411102	6.473346326227541	73.96657121134434	64.06929534652004	9.897275864824294	4	56	151	122	0	3.5624936033402914	0.21361371567211815	0.0867442326531226	6.955344144500439	4.650629354646347	0.05013391965775954	6.74324961352065	0.0433136602171091	0.0011212463848143846	0.8221452128942025	9.289232874872589E-4	1.5418974781064311E-6	1.060209489007007	0.2034614908449921	0.1837269867002268	0.15353215875912177	0.45927936369566	0.283018219954187	0.205781485675136	0.23069344472947514	0.28050684964120476
6460000	-58277.77021550198	-58003.8424858143	-273.92772968767986	-22555.371754474105	-35448.470731340196	5.57162724467728	73.22192570696664	62.050002892009836	11.17192281495677	3	55	151	122	0	3.6439844868191025	0.22325147832846412	0.04173564383487162	4.9471822825071365	4.810861133761609	0.021877407063405036	8.361205101139683	0.042190694060162154	0.001111851083988444	0.7471247139279436	9.54879572141919E-4	1.119821617562729E-6	0.9621781951180708	0.20300008123111926	0.1827783189069459	0.15353215875912177	0.4606894411028138	0.2793238586396488	0.20947584698967422	0.23248949872540262	0.2787107956452773
6480000	-58317.79842872139	-58025.77837798981	-292.02005073158136	-22558.76964589177	-35467.00873209804	6.776863888423311	76.53085323961034	64.72250188092636	11.808351358683984	1	53	151	122	0	3.7058348513844117	0.25409585567796067	0.013357867411847213	4.859387596127958	4.730301714644263	0.015768963878768454	8.47651547615365	0.054488794830789125	0.001112854872358665	0.8005616389335802	9.354546889295442E-4	1.5211774013628473E-6	1.0517659668096226	0.20573347576134843	0.1789320637052532	0.15795574311996655	0.4573787174134326	0.29013214918877994	0.20199259230082223	0.23472748828283857	0.2731477702275622
6500000	-58347.869486650365	-58039.667688529735	-308.20179812063105	-22575.047028658442	-35464.620659871296	6.345719396221256	76.67217378599119	63.96226685023863	12.709906935752542	3	52	148	125	0	3.9605053940792416	0.2588080582168044	0.05744258424885425	3.8969519563853625	5.2321192276899575	0.0014892072630806586	8.315005377139212	0.055317709530262625	0.001056488512339321	0.7864320084270259	8.926520111323835E-4	1.2286897551919186E-6	1.0245649808699455	0.20573347576134843	0.1789320637052532	0.15795574311996655	0.4573787174134326	0.2914637360289463	0.20495205918486534	0.23055662223724505	0.27302758254894627
6520000	-58354.03396508806	-58025.880943339755	-328.1530217483084	-22547.029402595577	-35478.85154074418	5.490923848862296	75.45664456754909	61.08377533438051	14.372869233168503	11	59	147	126	0	3.164837490790959	0.32661081406387593	0.1336287076340411	4.077581197150924	4.672346524742912	0.019504797841931282	7.90664922781049	0.055317709530262625	0.0012352625040649434	0.7637409107531917	0.001004415781816899	1.4274578109314E-6	0.9973316767723807	0.20606814197524553	0.18926702145372354	0.15516551534656461	0.44949932122446706	0.2874160492293649	0.2062173385354389	0.23043398243833121	0.275932629796868
6540000	-58351.06359060804	-58027.82764593038	-323.2359446776625	-22574.03080461549	-35453.79684131489	5.9286052026683596	77.3633863926885	64.23664290451543	13.126743488173075	4	52	147	126	0	3.5025487359006355	0.2484893818207702	0.0927374752018333	3.6659551134018113	4.870696477272371	0.01738432465681944	7.287631216989881	0.008964814633719984	0.001087848141519712	0.8017679431271195	8.76330759497644E-4	1.114609257614946E-6	1.0131817252722217	0.20041895794199174	0.1821335756794135	0.15516551534656461	0.46228195103203085	0.2874160492293649	0.20436178610841374	0.22647464202382447	0.28174752263839986
6560000	-58302.05309639949	-58020.68686873953	-281.3662276599592	-22552.670625326387	-35468.01624341314	6.10156782699778	76.57414994399676	66.19281853290246	10.381331411094344	7	55	147	126	0	3.677898371066675	0.20216700706749843	0.06309690327734743	4.840079941360751	4.578874422021438	0.059736401486246406	7.390508222822227	0.008583326890717561	0.0010979280244082213	0.8441883068598777	9.16398585747538E-4	1.3896726409112407E-6	1.0469624168524976	0.20041895794199174	0.18421557030423116	0.15942976354427824	0.4559357082094996	0.2834719547326331	0.20491090714092278	0.22647464202382447	0.2851424961026226
6580000	-58329.996853917655	-58035.62548539598	-294.37136852167515	-22547.665309124848	-35487.96017627113	5.33311689728082	77.49874194277142	66.69909244787878	10.799649494892655	11	61	149	124	0	4.417238405775058	0.18744484486894214	0.22452116516890003	5.432116841297578	4.343291327130009	0.036774417816863934	8.06370395453845	0.03455757369638433	0.0011422833370214444	0.81684040816763	9.422721290674864E-4	1.3128187606594065E-6	1.0116962936432314	0.2074124938769748	0.18421557030423116	0.15243622760929518	0.4559357082094996	0.2834719547326331	0.20934119262027479	0.23154612337003952	0.2756407292770556
6600000	-58337.84100324898	-58030.39125185183	-307.4497513971505	-22575.224667494324	-35455.1665843575	4.855843679307635	75.85751335939317	64.2030125617633	11.654500797629904	10	59	148	125	0	4.358527818853355	0.2584465542438001	0.18195539477877204	5.490330411801476	4.454968401871775	0.049110141066906844	8.06370395453845	0.049487845377634364	0.0011334902792223015	0.8048627710915556	9.063414067031663E-4	1.187918108183019E-6	0.9738035162140831	0.20221399510511712	0.18737922014430122	0.1518232559982372	0.45858352875234515	0.286932933167034	0.1993543007793128	0.2306146040607289	0.28309816199292726
6620000	-58328.63496289993	-58047.44959866753	-281.1853642323954	-22577.567258985207	-35469.88233968233	4.882078515349885	74.0946601241418	62.42532265392197	11.669337470219869	15	60	144	129	0	3.900996960847092	0.2152302598679407	0.2415704969066071	5.322328853281821	5.209586487365188	0.030606968846491354	8.39136707268194	0.049487845377634364	0.0011302252879144838	0.8723393968618417	9.400796691092972E-4	1.419559058664262E-6	1.0703938022491408	0.19943262629094952	0.19169350776259853	0.1496349565847788	0.4592389093616739	0.28729630354006613	0.2031526021279568	0.2306146040607289	0.2789364902712511
6640000	-58331.341883618006	-58018.82924261691	-312.5126410010981	-22576.70814603525	-35442.12109658166	5.198942162867433	76.71685654908671	63.92891717031861	12.787939378768163	15	61	145	128	0	4.180404456893216	0.2707294593065737	0.23169810372409969	6.007990105181049	4.475313344642266	0.04242757911276106	8.663584034633768	0.0078015706218825575	0.0011057739042614628	0.8186604704754963	9.078766149263211E-4	1.1844124509392936E-6	1.0172774378823517	0.20557702032697928	0.18800072451353442	0.15921450234146078	0.44720775281802627	0.28741737045214516	0.20900579024752375	0.23095172266253006	0.272625116637804
6660000	-58343.51687338116	-58059.881552310144	-283.6353210710145	-22585.244677976385	-35474.63687433376	4.708060173723723	73.99275231915348	63.680103956200824	10.312648362952647	4	55	150	123	0	3.6953994069045057	0.2007998707591094	0.12497956116333549	4.562774845251787	4.745007120712348	0.04121159926881808	8.082592781538132	0.020494163473745903	0.0010494104179546912	0.7691942368310408	9.374750818259968E-4	1.1123899474487456E-6	1.0125326757063078	0.20547627108322883	0.18071616354845468	0.15921450234146078	0.4545930630268565	0.2802840501086601	0.20604034420138295	0.23505733680189828	0.2786182688880616
6680000	-58309.799253035606	-58025.80570537118	-283.9935476644235	-22554.312332831953	-35471.493372539226	4.621830733439421	73.03658461466235	62.27744434349518	10.759140271167228	5	57	151	122	0	3.6487829966095195	0.219237166028925	0.10455162104059737	5.71551125785539	4.704792370141737	0.061943957953283446	8.129146857045122	0.006127764052106498	0.0010992283012485823	0.7893545498107455	9.452800227034399E-4	1.182971183863245E-6	0.9697597227076449	0.20097685158058293	0.1811225271332266	0.15226471890666396	0.46563590237952734	0.2805611466694158	0.20228022159961992	0.23027289936390644	0.2868857323670608
6700000	-58324.59392555441	-58035.42150809549	-289.1724174589162	-22545.084248324492	-35490.337259771	4.6842040885018585	71.99102727821348	60.16679208643968	11.824235191773798	8	55	146	127	0	3.4257630382155675	0.20298406710601766	0.13916993983723985	3.882523583204275	5.321126901115911	0.059377585488949246	8.045263792898615	0.03335029063242807	0.0011337233246688312	0.9340337962470231	9.802321288162903E-4	1.9300831231437824E-6	1.1751193669977527	0.20195697775568153	0.18983572559944079	0.15098706472443463	0.4572202319204439	0.2848829334255785	0.20349084341189372	0.23406001396269843	0.2775662091998322
6720000	-58279.3476880646	-58025.0953819587	-254.25230610589685	-22563.635769362063	-35461.45961259664	4.681806421244885	72.37356693251004	62.80781228276171	9.565754649748282	10	58	147	126	0	4.069909575455216	0.17404573273326612	0.1378366763363302	4.569584813295085	5.815458759516752	0.059377585488949246	8.069990798489464	0.03100260832651504	0.0012670027551166339	0.9666121164031369	9.770544008857111E-4	2.4050010816039835E-6	1.1970824052889983	0.1955367680865141	0.18329849126960682	0.1619290024380774	0.45923573820580255	0.28749613293285614	0.20443501189736532	0.2305697737847455	0.27749908138503593
6740000	-58280.873776451604	-58032.41947643898	-248.45430001262494	-22550.639065996158	-35481.78041044283	4.750329027635333	71.52569851195446	62.04224019140459	9.483458320549863	7	56	148	125	0	4.4529333890763505	0.18621511011017672	0.10688262563856797	5.558789887435622	4.696280216395055	0.05434489671013842	8.102578942025458	0.01880063971625303	0.00124635628488988	0.8524745797883109	0.001002424366638958	1.9067235729986015E-6	1.1011933368398832	0.1979870929613708	0.18329849126960682	0.15263564350401496	0.46607877226500827	0.2834863350200499	0.20756852730622216	0.2305697737847455	0.27837536388898537
6760000	-58329.89344260014	-58053.864267824756	-276.02917477538995	-22553.727012103915	-35500.137255720845	5.093459515398397	71.3509725790905	59.413467412520745	11.937505166569709	9	52	142	131	0	3.799363238832754	0.2324417742364754	0.14584891274541495	4.23934840039232	5.15118154501576	0.034139978174220195	9.148911631087776	0.061173427225174666	0.0012424651629071206	0.8485975188986808	0.0010124125205770347	2.0266455268020076E-6	1.1181271235231791	0.2061241410807927	0.18329849126960682	0.15264526896660463	0.4579320986829967	0.289226280943227	0.20282708250156098	0.22957127266622954	0.27837536388898537
6780000	-58336.07946825984	-58019.49053104055	-316.5889372192927	-22519.13565618699	-35500.35487485356	5.253909239326894	72.03701766251176	58.225024233012114	13.811993429499653	10	56	145	128	0	3.0111927958340075	0.3114767624206254	0.2156717922469761	3.8148297131526627	4.600559854174047	0.028999582552887006	7.675906979404856	0.03459176990918508	0.0012264783094288044	0.792710950142141	0.0010491970970997156	1.2765025891365857E-6	0.9375080229534745	0.20245302741153653	0.18460480300911172	0.15264526896660463	0.46029690061274803	0.28409995144081196	0.20911137554768472	0.23109851704783146	0.2756901559636747
6800000	-58305.04388892871	-58018.739459773074	-286.3044291556396	-22550.38359023145	-35468.35586954163	5.100122234472809	70.96869827615427	58.90758495079766	12.061113325356633	14	59	144	129	0	3.2194034840242485	0.23939257947977013	0.2541205594187353	4.96601006595204	4.717340888856351	0.020620025846866976	7.804756849045484	0.05040789405102263	0.0012684053531224731	0.8215194124114705	0.0010160786776301526	1.6686903089430863E-6	1.0319816705309608	0.20496425609436725	0.18460480300911172	0.14432371611547443	0.46610722478104755	0.28394125734990644	0.20927006963859027	0.2279926077541664	0.27879606525733974
6820000	-58302.68496814177	-58015.40119496813	-287.2837731736463	-22528.691495403353	-35486.70969956477	5.351116405603238	72.37329107901375	60.045987708885676	12.327303370128083	18	60	141	132	0	3.699088828602134	0.23486954539673288	0.42000885772854174	4.79003406356981	5.359304440308442	0.009967897369484035	7.066222206239727	0.014145232311748331	0.001193368724350575	0.7396430534904685	0.0010250619165121098	9.992156938678896E-7	0.8539443212487963	0.2084434698405123	0.1816440039586454	0.1504852408300541	0.45942728537078914	0.27997422527596694	0.2090884924708851	0.2319596398281059	0.27897764242504497
6840000	-58295.23395703083	-58024.469612986635	-270.7643440441944	-22566.61210250317	-35457.85751048346	5.072321738528249	71.12198677158553	59.91186631171308	11.210120459872407	4	53	148	125	0	3.5431346409627653	0.2085740299253617	0.0989025611951734	4.2524102645639905	5.658892940070277	0.03099847029341075	8.116272122563524	0.012846706269380595	0.001151679677484951	0.799655418881273	9.451504711639232E-4	1.1647045929557632E-6	0.9606934852427905	0.2084434698405123	0.1816440039586454	0.1504852408300541	0.45942728537078914	0.28808643408557016	0.20395714879813254	0.2319804816634969	0.27597593545280336
6860000	-58296.53071289131	-58021.55636184324	-274.9743510480717	-22565.730997305225	-35455.82536453802	6.0660241047699515	72.26638414960286	61.217774889031524	11.048609260571345	5	51	145	128	0	3.333261054064338	0.21253593452215794	0.0407515540616583	5.257096563883557	5.121539093380569	0.03420713864099699	8.108241218946839	0.019311636318786015	0.0013114178686852614	0.9405547686060118	9.626792471573759E-4	2.731468351581879E-6	1.287537365684982	0.19906626905527147	0.18333975469426256	0.15145284881378518	0.46614112743668173	0.28029011227304945	0.20395714879813254	0.2319804816634969	0.28377225726532407
6880000	-58298.73753538615	-58019.41042143349	-279.3271139526654	-22547.964963438884	-35471.4454579946	5.152333749079837	71.1839055680669	60.131436140973264	11.05246942709367	6	51	144	129	0	3.7168577381128256	0.23107482573199994	0.12559934027620434	4.478213412163147	4.640903151998924	0.0033160909277184718	8.365820017392657	0.016725028734228587	0.0011443385248611122	0.8088089164006924	9.85770625236643E-4	1.3577829904744279E-6	0.99096918288537	0.20157884063562884	0.18713065207937496	0.15145284881378518	0.45983765847121194	0.28966642212254384	0.20547068271645139	0.2301567556857162	0.27470613947529154
6900000	-58327.71766967807	-58056.93394137462	-270.78372830345074	-22579.25111219574	-35477.68282917888	4.986129340571131	71.56027984231848	60.97212040023806	10.588159442080475	8	55	146	127	0	3.3690369937452855	0.21915626594615983	0.11208099227870805	4.848079330040679	5.356548060002027	0.05222305371517951	8.587906372755688	0.02808536001741428	0.0011756629457600296	0.8307074892538254	9.96767974076081E-4	1.3928158529841993E-6	0.9910756262275159	0.20625845099752652	0.182117048648045	0.1512213019672051	0.46040319838722427	0.2841941731196412	0.20561597585681718	0.22961485957822586	0.2805749914453187
6920000	-58279.15129701354	-58028.5635684772	-250.5877285363374	-22561.683146821637	-35466.880421655565	5.141052163156717	72.4210716777395	62.86211625862057	9.558955419118899	11	61	149	124	0	4.199155210254247	0.15891965666638164	0.12757667127074115	7.6576977006245865	4.884734280163032	0.07926869106397931	7.730531900405705	0.03898706463555396	0.0012180335719615114	0.8922899910157087	9.968664207186647E-4	1.8654488933399056E-6	1.1047997023378646	0.20096746055093725	0.19005497581053615	0.1535951166832714	0.4553824469552561	0.28510935072037225	0.20470079825608611	0.23357262107819152	0.2766172299453531
6940000	-58302.12462636299	-58051.784080647674	-250.34054571531664	-22541.8865146825	-35509.89756596518	5.413369922395398	73.52863072332609	64.16882231270309	9.359808410622998	6	57	150	123	0	3.921668894611428	0.15975161896238618	0.10085428293039608	7.513053274813713	5.329390420384799	0.07926869106397931	8.096117706176797	0.025166404851294892	0.001138710821887818	0.7833505340564261	9.714602316854968E-4	1.2718922082740905E-6	0.9446538296125361	0.2102169984882153	0.17918650372018677	0.1535951166832714	0.45700138110832744	0.28903409882674513	0.2071782174492039	0.22827182005871122	0.27551586366534275
6960000	-58265.59824441566	-58002.130554454794	-263.46768996086666	-22554.661801291626	-35447.46875316317	4.5218231859218045	70.87185644586506	60.452989589357664	10.418866856507403	9	62	152	121	0	3.5424962566152196	0.16699056620346017	0.14295803509751656	4.431691548945851	4.569697538728072	0.033256209613208965	7.939687729797815	0.013523538444119425	0.0011219674927644672	0.8009475580418743	9.82761048999944E-4	1.3036572376662159E-6	1.0040916714149182	0.20008394406637744	0.1822251414761212	0.155173322844668	0.46251759161283423	0.2864892331284624	0.20731238158031648	0.23114444523598413	0.27505394005524
6980000	-58261.08067727263	-58010.69532133518	-250.38535593744422	-22553.283653007467	-35457.41166832772	5.368024794074045	72.92564139370755	63.43871791938179	9.486923474325797	7	62	154	119	0	3.817139028330652	0.20697756694868177	0.09829716939734431	7.259659404628512	5.121282753189147	0.018743807394178396	8.134453033277534	0.05566573377976633	0.001159457908135554	0.8152435707518442	9.387165772366711E-4	1.5137704484088935E-6	1.0835543789836912	0.19620613571182377	0.18911781924155088	0.1517726936089085	0.46290335143771777	0.28291993214374916	0.20674091634166547	0.22952143651846726	0.2808177149961212
7000000	-58317.11028010757	-58047.861978222696	-269.24830188487095	-22564.845087201007	-35483.01689102169	4.781933491757882	71.5159995001583	60.67575792608919	10.84024157406907	6	61	154	119	0	3.560896650177415	0.23669619401939765	0.08539186414313991	5.76230174465084	5.373903853812561	0.01613132278324503	8.261087519667832	0.07219899967118042	0.0010757963818035336	0.7886088264626909	9.729224107211147E-4	1.2776444481143496E-6	1.0030828585849227	0.19609633040080185	0.1830846286008786	0.15382239529180927	0.46699664570651117	0.2827292796985511	0.20674091634166547	0.23061004192889425	0.27991976203089225
7020000	-58286.801592653814	-58027.732103864415	-259.0694887894016	-22563.188530432835	-35464.543573431576	5.068629252162588	71.5906826955835	61.59093734502335	9.999745350560127	12	65	152	121	0	3.4732428332463265	0.20312622911099845	0.21236124732136027	3.9353866066223366	4.942097404941336	0.004039387637997396	10.067019243171696	0.07219899967118042	0.0011706362086891023	0.8772703656519526	9.637973582297499E-4	1.5200236048278016E-6	1.036723308212704	0.19995798373998602	0.18014789981848814	0.151857073199012	0.4680370432425147	0.2859919533806207	0.2068882054329092	0.2305437394157635	0.2765761017707096
7040000	-58334.64935226975	-58046.15457868048	-288.4947735892679	-22553.623838458796	-35492.530740221686	4.927446034396128	72.41010460024896	59.85089030321983	12.559214297029145	7	53	145	128	0	3.5483905874834827	0.2175490191252007	0.08360022961293907	3.4727710251209083	5.142097471783233	0.030746618460134646	8.092218244069198	0.028922510893916887	0.0011809650274698976	0.7377862565712332	0.0010102596026075419	1.0553644951905027E-6	0.8999662597789119	0.20628485495002236	0.1858760716142709	0.1494304737651595	0.45840859967054814	0.2909281398905462	0.20547034354008376	0.22523149273817722	0.27837002383119586
7060000	-58322.38418327557	-58037.41386587554	-284.97031740002876	-22550.769528816716	-35486.644337058824	5.549290203573807	73.99657945193975	63.04069427490295	10.955885177036802	12	58	145	128	0	3.2773744266824205	0.18070090650229123	0.18337890980779467	6.369198390706012	4.9351955570795	0.03676833113076217	8.560355636803397	0.015517643242671148	0.001152207650523551	0.7684810968577972	9.433547488854543E-4	9.792947498185637E-7	0.8979013904247453	0.20301151952270213	0.18706988319044027	0.14821022546696325	0.4617083718198952	0.2853321927137405	0.2051660586083203	0.22773730455579436	0.28176444412214785
7080000	-58320.75981502449	-58039.535785073684	-281.22402995080347	-22572.0207042533	-35467.51508082038	5.4745663112796805	75.53311455342129	64.90622208656319	10.626892466858099	7	57	149	124	0	4.172158800752366	0.19228443612344465	0.08105126443992469	4.822260945356435	4.724159590886524	0.03787109554225384	8.136238532831532	0.02042548712249365	0.001139978630738712	0.8166209831109742	9.106157107114074E-4	1.2062098978360512E-6	0.9898768680768673	0.2029891749914676	0.18028725490675754	0.14821022546696325	0.4685133446348125	0.2853321927137405	0.20781785901819858	0.22537285361344836	0.28147709465461557
7100000	-58347.8331762553	-58044.54661666542	-303.28655958987986	-22559.716633629272	-35484.82998303615	5.3960478620372685	75.83782160697507	63.89246691658688	11.945354690388207	9	56	146	127	0	4.067568581455032	0.2212215681233547	0.08811417103441732	3.788965225514884	5.026202455256518	0.03521926018482781	8.251732794170247	0.023036840519375237	0.0012005440848122603	0.705947619119823	9.586095133968579E-4	1.1834750206640327E-6	0.8882371040221063	0.19797714068411917	0.18387839673980386	0.1542739673869055	0.46387049518917234	0.27842803693241547	0.21232859913584023	0.22537285361344836	0.2838705103182989
7120000	-58303.27312027553	-58020.90587648275	-282.36724379278314	-22556.44741787512	-35464.45845860763	5.141069588404912	75.15234031671764	64.25897092365602	10.893369393061644	12	63	150	123	0	4.621932707145247	0.20453506207351027	0.18673122944246054	5.971630952762999	4.9829706830390865	0.04934921204525158	6.64126409439378	0.03310589134641666	0.001168493912883481	0.8152174909023991	9.451051851557256E-4	1.4841851957129217E-6	1.0417409936784086	0.20580675360249243	0.18885697518611017	0.15257412829330438	0.45276214291809386	0.2871565466013264	0.2027808790158505	0.22619206406452713	0.2838705103182989
7140000	-58305.363453547456	-58011.73427893321	-293.62917461424286	-22537.061512715663	-35474.67276621755	6.067419761619912	76.95274821727973	64.8512683564794	12.101479860800309	25	71	145	128	0	3.7379913815138246	0.20396589553390324	0.49335354413034405	6.055195036751476	5.043712177222918	0.004612506578607221	7.4529060101172036	0.0458073550941158	0.0012648006544319877	0.8915230373857252	9.298464661376093E-4	2.131077282935255E-6	1.1694620756838894	0.20111567227330274	0.18648011255014996	0.153478921891317	0.45892529328523113	0.28320099486801265	0.20523365925086406	0.23059535376225807	0.2809699921188682
7160000	-58302.66847025952	-58021.08890524648	-281.5795650130462	-22540.01630552661	-35481.07259971987	5.785432886696292	75.32039150244574	63.981173051461106	11.339218450984658	13	60	146	127	0	3.986644974270203	0.23128012752015423	0.28922468276040936	4.261493810893808	4.615900694200265	0.02232280042155919	9.292733842597341	0.027497521152318745	0.0012733550674035297	0.8648014042068953	9.600029677434181E-4	1.7678060948451192E-6	1.1337898688380683	0.20247121882499017	0.18506674183247748	0.15294974340042763	0.4595122959421055	0.28346667865101766	0.20523365925086406	0.22962303401697803	0.28167662808114324
7180000	-58332.97814138481	-58042.4802519137	-290.49788947111045	-22590.952754465892	-35451.52749744781	5.388626691501287	75.53840767978734	64.01887940908787	11.519528270699455	18	66	147	126	0	4.357899933047722	0.23401400501820802	0.20952928267450888	6.146108224131125	4.615900694200265	0.04418724043576066	7.718000621366159	0.0010511679447396326	0.0011478121033649603	0.8047484778726385	9.077252552759991E-4	1.110642439400059E-6	0.9694959331477664	0.20247121882499017	0.18116727984682404	0.15664374569474016	0.4597177556334464	0.28193484974038413	0.20466769517861585	0.2317208269998598	0.28167662808114324
7200000	-58335.47628686583	-58069.311227738624	-266.16505912720794	-22571.406188539386	-35497.905039199235	4.8943438520954246	73.17785585743073	63.653294366760264	9.524561490670392	10	61	150	123	0	3.939028164784427	0.18560180956551917	0.24843627139921234	6.855932002844692	4.986193961333281	0.03690829671934633	7.519835635933393	0.017065077236249348	0.0012415150976075177	0.7496347444405229	9.803265202929902E-4	1.139732305849912E-6	0.9221842079547427	0.2023082366715587	0.18027714226844238	0.15511876772684277	0.4622958533331569	0.28250138086049004	0.2108622374068288	0.2314848123840758	0.2751515693486084
7220000	-58294.813070478966	-58020.3768811342	-274.4361893447675	-22551.92904545676	-35468.44783567744	5.01548437223574	73.63461154199555	63.29288232904668	10.341729212948913	2	52	149	124	0	4.006965916979106	0.21118760571802364	0.050548948061761155	6.348171199030779	4.671727548991563	0.004895369731973183	7.775846558856	0.03085497388902582	0.0011692606662043685	0.7616511831463191	9.620882223849214E-4	1.032631736919241E-6	0.8992297204681822	0.2025584721442919	0.18860792802765058	0.1536804484215558	0.4551531514065025	0.2813968867230607	0.20507172026102508	0.23837982366730884	0.2751515693486084
7240000	-58298.41943200833	-58039.799677661766	-258.61975434656955	-22552.881842026585	-35486.91783563518	4.934103845100944	72.11646628434404	62.26869001779053	9.84777626655348	3	52	148	125	0	3.6370418324382	0.18162224193801857	0.06020014800578779	5.820354469691531	4.524570596858661	0.015893397968136908	8.693723006497938	0.005415842119980324	0.0011860060083491773	0.7734494736715986	0.0010091865143537083	1.0562484237262799E-6	0.8669114585395016	0.19879503341806246	0.18860792802765058	0.15218282514578158	0.46041421340850613	0.28376229831226435	0.20842867565528472	0.2292596093434823	0.27854941668897154
7260000	-58366.74452418129	-58064.717694304716	-302.026829876571	-22587.94168330432	-35476.776011000395	4.9530938687101305	72.99402656638149	59.802383207741265	13.191643358640174	8	54	145	128	0	3.542621160431376	0.25815525779333265	0.16307120455163096	4.032292642329259	4.587970227182916	0.0071818562313141045	7.826545645685631	0.062128216755143545	0.001170042917671647	0.7340182029940042	9.810587342049442E-4	8.506564965485965E-7	0.8183498087507313	0.19879503341806246	0.1857933921832195	0.15817546076098032	0.4572361136377385	0.2825913352698529	0.20842867565528472	0.23043057238589373	0.27854941668897154
7280000	-58320.19459752218	-58033.21022066466	-286.9843768575202	-22590.395774893906	-35442.81444577075	5.521513494553002	73.57502491317493	61.050310703402815	12.524714209772112	9	54	144	129	0	3.6701132734897874	0.2658175026134002	0.23405691291073732	3.9873948716643492	4.923318492526247	0.0024689102251621254	8.510338554102894	0.06701576267812442	0.0011204553864062067	0.7741135163209201	9.020539090840959E-4	9.17546923852074E-7	0.8987832045699788	0.19879503341806246	0.1857933921832195	0.15154796734371992	0.46386360705499885	0.28555892895949636	0.2077982257359075	0.22531894034325095	0.2813239049613481
7300000	-58313.691136192676	-58016.297022552724	-297.39411363995254	-22537.528611179037	-35478.76841137369	5.6124534801079475	74.4430458013521	60.71070041985324	13.73234538149885	13	56	142	131	0	3.3576619603615696	0.2413989310605387	0.3058074789503058	3.1565737110411107	5.255379822070496	0.03746963280260132	8.360122736817441	0.032555416784535954	0.0011368844226590346	0.8020482788688578	9.748955614486925E-4	1.1386437541753194E-6	0.9239714007319505	0.2082117083448332	0.17421929575441097	0.15874350227937825	0.45882549362137826	0.28718505306929804	0.20637575457478954	0.2267414115043689	0.27969778085154645
7320000	-58329.334921668036	-58054.64849757623	-274.6864240918063	-22590.54931640237	-35464.09918117386	5.4026846855013755	73.07146449103412	60.94411881491982	12.127345676114311	7	49	141	132	0	3.3481316988708008	0.19297044148096062	0.0750742104520819	3.760348038110274	4.843371663748773	0.04848329983204178	7.151962672047531	0.027930392213432277	0.0010317366032699033	0.8312107684020403	9.521647438627405E-4	1.126677157015054E-6	0.9876738874902327	0.20549184438542187	0.19286235325552006	0.15329837004639613	0.44834743231266266	0.28529751718724256	0.20677727314988967	0.22771831527518416	0.28020689438768653
7340000	-58271.5834635096	-58018.01524007877	-253.56822343083326	-22552.973644759957	-35465.04159531881	6.023378424359159	70.87957087864459	59.20870370902582	11.670867169618745	11	53	141	132	0	3.518829995221937	0.1909418740487603	0.19149312836089788	4.938607380061961	5.121863099650083	0.019799218612873308	7.624788020727168	0.014378192875624295	0.0011520008622761552	0.885892456524918	0.001035486003039959	2.0430977719278433E-6	1.1551995587716517	0.19768858792214938	0.19388507074361155	0.15589582839513647	0.4525305129391033	0.28678598089848506	0.20765341730541664	0.23025744101247927	0.27530316078362194
7360000	-58296.56541635534	-58028.23235327186	-268.33306308348193	-22581.979806326948	-35446.25254694491	5.545753825405769	71.53296646896487	58.9103549803775	12.622611488587385	13	51	137	136	0	3.386018386387515	0.19229141311588038	0.34748160503086206	3.9562100393404473	4.759304109589172	0.03666924217727639	8.360747695429634	0.030389007399306858	0.0011155241331887284	0.9015364343526435	9.892126037276113E-4	1.8831219998774004E-6	1.1718539578955869	0.20774217953758592	0.19059327283088784	0.15545010340973425	0.4462144442217926	0.288736919787457	0.20822138622995257	0.2279977664793425	0.27504392750325085
7380000	-58319.85149336706	-58036.45687558538	-283.39461778167424	-22579.190709929186	-35457.2661656562	6.180893950939799	73.87961932066968	59.442179145747986	14.43744017492168	8	47	138	135	0	3.2580074645672727	0.28329619103643455	0.09528602589905584	3.8322670495807984	5.1981366255687735	0.044003991836074306	8.34170112533976	0.004697245340862705	0.0010762029525130242	0.9483371157124654	9.10791474937153E-4	2.1907920866628547E-6	1.2714993845411011	0.19998753461007976	0.19048555034551726	0.149738973980747	0.4597879410636566	0.2841947696598765	0.20706354807536373	0.23731287677679122	0.2714288054879715
7400000	-58314.10287049698	-58016.4161813145	-297.6866891824804	-22546.810364738165	-35469.60581657633	6.528434286468563	74.8318246386136	59.3698972293611	15.461927409252489	25	58	133	140	1	3.43444931894298	0.27198327199626665	0.5247041915544037	3.8831547447625803	5.009158671276983	0.04012043300962013	6.910498294201654	0.00583833038099776	0.0011553109576213293	0.9378247927591126	9.55398420498373E-4	2.079115742629549E-6	1.192001334300279	0.19998753461007976	0.18709672289487186	0.1531278014313924	0.4597879410636566	0.28531412768732206	0.20629774046645102	0.23523711582781387	0.27315101601841596
7420000	-58296.2742257672	-58014.80089827556	-281.4733274916408	-22567.390385872102	-35447.410512403454	6.426979146062592	74.7523208866881	61.30769958483814	13.444621301849988	22	58	135	138	0	3.669080594775391	0.25881133927916283	0.35517025168900246	4.685911300779181	4.501551473690532	0.0192568161523596	7.857054289631857	0.01728034976604051	0.0012116305301245731	0.9695791034004134	9.26403990190084E-4	3.1476743301110018E-6	1.3673877086587656	0.19998753461007976	0.18709672289487186	0.1531278014313924	0.4597879410636566	0.28531412768732206	0.20629774046645102	0.23450696832422535	0.2738811635220045
7440000	-58294.92747351592	-58013.438696578174	-281.488776937745	-22536.003396760418	-35477.43529981776	6.943800102381336	76.24537011271244	63.63197275560488	12.613397357107486	17	57	139	134	0	3.711842635606974	0.20605232362315243	0.36748982527770185	6.677016164971551	4.67758073389773	0.023655000868584027	7.8272883037549	0.028941606851780554	0.0011295349343954084	0.9265408347577349	9.340826712337052E-4	2.2843011590876446E-6	1.2040015814485299	0.20031793426256303	0.18299592633185335	0.15884463365908066	0.45784150574650356	0.2849116146948971	0.21225992012409522	0.22588365147820252	0.276944813702808
7460000	-58306.06048489124	-58010.394652823044	-295.66583206819985	-22549.166683849184	-35461.227968973864	6.34471702467323	75.5500830524448	62.93265217706966	12.617430875375156	7	53	145	128	0	3.718621087231399	0.2247330176953684	0.12910190616143166	4.281671529748566	4.721812779160072	0.03251445539615667	7.709333114034724	0.02443963081038387	0.0011207668869011587	0.844863949015376	9.448185191115957E-4	1.71792680456342E-6	1.1185620852520886	0.2022683881658464	0.19040995033888553	0.1536810337551939	0.45364062774007474	0.2901315852790665	0.20163582903225258	0.22654157564284383	0.28169101004583996
7480000	-58314.19978257042	-58006.19291554518	-308.00686702523444	-22549.7823662215	-35456.41054932368	6.4998724614716386	76.47035512524091	64.43368156398897	12.03667356125193	11	61	149	124	0	3.7395884865448195	0.3055381670417898	0.3555855041007939	5.8329147797751055	5.869266765224944	0.04581246852918523	6.902337156769946	0.029966997154079963	0.0010766618286410146	0.8942861193666553	8.919322240082843E-4	1.7864461674206817E-6	1.1359477067616066	0.2025140440814958	0.19040995033888553	0.15343537783954453	0.45364062774007474	0.28409963585947234	0.20509035485065066	0.2256736323902323	0.28513637689964755
7500000	-58338.92521847237	-58033.362551114136	-305.56266735823135	-22551.138788085234	-35482.2237630289	7.020955921318029	76.5734110512673	62.60154566628301	13.971865384984238	15	63	147	126	0	3.1033070375608482	0.23235947523778072	0.26132161016650496	4.484919460968302	5.127278172367347	0.06485676445251724	7.659849440089399	0.029200829349096513	0.0012037976636752904	0.9072743536663816	9.580961667341386E-4	2.2434702888512313E-6	1.2192457155998837	0.20710505163701098	0.18739382180007433	0.15228169936681202	0.45321942719610325	0.2827448996594988	0.20647897528680612	0.2312098640372519	0.27956626101644605
7520000	-58323.46952884818	-58027.045190923265	-296.4243379249135	-22577.043587237513	-35450.00160368575	6.271031454843311	73.71709288255278	60.674351032999105	13.042741849553744	8	55	146	127	0	3.122596280623368	0.2745342045715912	0.10841752098769569	4.354010394781442	4.737076246472032	0.07185620324104712	7.402030917728362	0.029200829349096513	0.0011806229853237092	0.8771727143534961	9.43004323853047E-4	1.815771733645626E-6	1.135397507914157	0.20021760222660684	0.18405268225177332	0.15623008923594245	0.459499626285678	0.2835332689812506	0.20569060596505429	0.2295828929423337	0.28119323211136427
7540000	-58305.73028952607	-58012.094467081915	-293.6358224441586	-22563.880475557162	-35448.21399152475	6.021391317163625	73.86036912007572	60.49864579183711	13.361723328238616	4	54	149	124	0	3.1929967898258322	0.25437988718113447	0.06247922662338935	3.4271285156606193	5.572796149665272	0.03794952914166264	9.087534656771297	0.02462708489897471	0.001271643621527554	0.9763853787189298	9.723516852117787E-4	2.3857660134638144E-6	1.2414943279232922	0.19798993790903383	0.1827559201726421	0.1575601774029664	0.46169396451535827	0.2800486055635147	0.2082913009654998	0.2338736270324001	0.27778646643858823
7560000	-58330.87840152951	-58025.72779993774	-305.1506015917664	-22534.987430964935	-35490.74036897281	6.081650722927599	73.53288375037336	58.92441604727392	14.608467703099473	13	55	141	132	0	3.446700381291508	0.2652773153476113	0.17283622004324264	2.7867233112300136	5.364671469013987	0.030248479542603787	8.672502913414913	0.023270611432025516	0.0012692346790771868	0.8992108231526931	9.90165559412527E-4	2.3527411693968685E-6	1.1883033694226457	0.2018324869379987	0.18213045101234965	0.1505446432929129	0.4654924187567394	0.28019483120964983	0.21317614317827377	0.2295971310303751	0.27703189458170413
7580000	-58284.100598655066	-57997.38036690893	-286.7202317461338	-22545.330678326856	-35452.049688582076	5.543998160860594	72.21143625401858	59.61837010759359	12.593066146425018	5	51	145	128	0	3.1446389779939636	0.2359874251917019	0.11049216982337827	4.050216796763022	4.373149359508072	0.008100095667660257	8.448833625605383	0.028330445304289426	0.00119177734687709	0.8791154139921507	9.757332638720119E-4	2.078564457015027E-6	1.1581455589682135	0.19969902838493914	0.18400721616175322	0.1505446432929129	0.46574911216039544	0.280763047215961	0.20358935276942505	0.2283051003488088	0.287342499665808
7600000	-58299.84798510343	-58020.84408499574	-279.00390010768865	-22556.01664238435	-35464.82744261139	5.317115569871271	69.46686418816026	56.527573929851044	12.939290258309214	2	51	148	125	0	2.4619737984668357	0.25596075402903096	0.05416571199837028	3.589789466485404	4.78205961219888	0.01579831868948631	7.037644814814691	0.010362271699300337	0.0013029819008311043	0.9036746157829759	0.001029009313690841	2.190125178422122E-6	1.120628177821396	0.19681999243453355	0.1805724246647636	0.1597440873311139	0.46286349556958967	0.29079012876861476	0.20672023684621643	0.2273258740196065	0.27516376036556517
7620000	-58318.43143608681	-58058.43335095938	-259.9980851274279	-22574.671822820776	-35483.7615281386	5.456709952651369	68.44688219525628	56.00795175964324	12.43893043561308	0	49	148	125	0	2.6992997467579434	0.2888846033170774	0.025629459755158703	3.562940345285605	5.319825002113059	0.007165351239847846	8.558052692678668	0.02889102972742102	0.0013232264082197955	0.8202026092682974	0.0010301882190072464	1.6529636276033994E-6	0.9716347465924805	0.2037418495557908	0.1843734620933224	0.15574782914564075	0.4561368592052467	0.28245276231088595	0.21401469670940318	0.2283687806141486	0.27516376036556517
7640000	-58307.607537844306	-58042.07668325906	-265.53085458524606	-22555.935176352607	-35486.14150690645	5.344132056146431	68.34619152609437	55.173773527335875	13.172417998758503	1	54	152	121	0	2.94702379561271	0.2740489499315339	0.012592351532374204	3.546167899891765	4.276081768318291	0.05363513811221943	9.406576017438184	0.05965018186518349	0.0014318627360881088	0.9297071484238136	0.001055756516554567	2.77295930735695E-6	1.164759465769001	0.1957567953744112	0.18601346601245242	0.1615647309287813	0.45666500768435575	0.2913337421362881	0.20513371688400103	0.2275396501512018	0.2759928908285119
7660000	-58295.256587243035	-58045.40444809661	-249.85213914642395	-22575.274684619955	-35470.12976347665	5.305376116844799	69.14959046249317	58.629608845386855	10.51998161710633	3	63	159	114	0	2.3781744118209063	0.22310296273763283	0.07780911154061787	6.722858230504003	4.46456611440672	0.04771017589684038	7.577253008854652	0.02719720506859351	0.001426963817467346	0.9132016983760152	0.0010531995524815229	3.2600028252019527E-6	1.247613595789038	0.20781985193901154	0.18301131656015732	0.15054312643551765	0.45862570506531414	0.2881560076893931	0.20201986094837507	0.23065350608682778	0.2791706252754069
7680000	-58292.938740303674	-58028.59269759355	-264.34604271012245	-22575.45194076263	-35453.14075683092	5.368070839338149	70.58179555288646	59.811454270082535	10.77034128280394	2	56	153	120	0	3.5256784911925907	0.21984168587983	0.04129007013045931	4.142615298201057	4.65317150670597	0.024876350333788644	7.895214855624467	0.055513102202220416	0.001340092251825129	0.9317214223359782	9.967908181273916E-4	2.488242592807015E-6	1.2319526701430044	0.19817509671969089	0.18979793235515852	0.151582489963933	0.4604444809612183	0.2832290357072391	0.20625182464262518	0.23005055941283897	0.28046858023729954
7700000	-58285.87614007887	-58046.585975910915	-239.2901641679564	-22583.04870643737	-35463.53726947355	5.680957900481256	70.64359674314132	59.543240308800954	11.100356434340375	0	55	154	119	0	2.7025625648606257	0.21792041082365704	0.014856007915881257	4.525796666530794	4.240791021130322	0.0582308286234063	8.137506702230644	0.014071244720450375	0.0013846289037762268	0.9507271050039735	0.00101464943745047	2.854059863115035E-6	1.252511798370717	0.20163827694722275	0.18006722989914717	0.151582489963933	0.4667120031896978	0.2811930699486081	0.20527051779126754	0.23791724116448762	0.27561917109563955
7720000	-58270.966455584756	-58041.9932801943	-228.97317539045946	-22581.067068485638	-35460.92621170866	5.837479898373448	70.93925660616668	61.618162431648116	9.321094174518578	3	61	157	116	0	2.8238294093594125	0.1532879880912414	0.05332335789258352	6.509512648497942	5.588898824484087	0.016791190741548015	7.8099166118815795	0.04231073730704717	0.0013049757401945015	0.84643330116853	0.0010042804235142926	2.20317233361882E-6	1.16677075277108	0.20163827694722275	0.18006722989914717	0.1556288777661283	0.4626656153875025	0.28369270077680675	0.21035644365670075	0.22503652901775842	0.2809143265487369
7740000	-58249.28773853234	-58033.343297383355	-215.94444114898525	-22587.119067641386	-35446.224229741965	5.773904846825066	70.5257865335535	61.04390694178971	9.48187959176377	1	57	155	118	0	2.778353425528079	0.1900342854617355	0.02391381947185197	5.62004357515133	4.53030503203099	0.018008168124818136	7.986525023534335	0.050023236880526095	0.0013167036567823423	0.9014180837027603	9.627485294197757E-4	2.5970950589620064E-6	1.1952116415448943	0.19767192611697412	0.18532545795067426	0.15481098449077058	0.46219163144158176	0.28369270077680675	0.20658096829583655	0.2293192846460229	0.2804070462813366
7760000	-58254.16546170598	-58043.8728050854	-210.29265662058808	-22575.579843124662	-35468.29296196074	5.910774585797277	69.72863493255682	60.252631343231045	9.476003589325769	2	59	156	117	0	2.7530263035129376	0.1745325779042687	0.026288459816208785	6.162051382895098	5.128582875991334	0.019421777536561456	7.484754144561153	0.04747443382297633	0.0014806036541489837	0.8950847767398467	0.001065603449475749	2.818308381670083E-6	1.141167012910452	0.2007304710369228	0.1830409117801875	0.15403698574130867	0.46219163144158176	0.28304116076326374	0.20723250830937956	0.2293192846460229	0.2804070462813366
7780000	-58262.72746465466	-58041.98517429981	-220.7422903548474	-22570.703007603057	-35471.28216669675	5.889677858582762	70.13413750395505	60.68571143342568	9.448426070529385	6	59	152	121	0	3.4212846023666175	0.16436731624224302	0.10730521481400888	6.335028463467359	4.526219968681462	0.059832930795813255	10.00748072360097	0.08242816052239958	0.0014769584099870088	0.990343846886548	0.0010151334571007697	3.070634503396574E-6	1.2496374913042483	0.1996978976390449	0.1849784071770086	0.15403698574130867	0.4612867094426385	0.2872488878095456	0.20723250830937956	0.2308187796390684	0.2746998242420092
7800000	-58212.09542033862	-58018.125864407004	-193.96955593161712	-22584.395198524242	-35433.730665882766	5.853996201124326	70.56696548456846	61.98028634936504	8.5866791352034	5	62	156	117	0	2.663368694612917	0.15527445579696525	0.08668400273943144	7.337771037106598	5.475289778076513	0.059832930795813255	8.851639408541347	0.007709200158434352	0.0014670195430597783	0.9999687115203855	9.753219865566752E-4	2.84604635005227E-6	1.233618126918714	0.19680699212834768	0.1857010858081482	0.15716703747246857	0.4603248845910363	0.2872488878095456	0.20610386473583903	0.23194742321260894	0.2746998242420092
7820000	-58248.28852983867	-58046.875067970235	-201.41346186843026	-22561.607606668455	-35485.26746130178	5.832904644116814	70.3301025189533	61.61938499497962	8.71071752397367	6	60	153	120	0	3.445957909105088	0.13236681191662947	0.054410154733782294	5.528729885943515	4.284616667205803	0.04404897671661904	9.022936275454029	0.00538823219134367	0.001509457141537762	1.0145161140950687	0.0010279440287433007	3.982843630575946E-6	1.3195662030563402	0.2021250359785843	0.18343910320079132	0.15411097622958883	0.4603248845910363	0.28819413050242115	0.2051586220429635	0.22831921491889925	0.2783280325357189
7840000	-58242.95794759264	-58032.98674901118	-209.97119858145822	-22538.7893414235	-35494.19740758768	6.084667679106467	70.5876067793868	61.66767586375856	8.919930915628221	4	65	160	113	0	3.0302748658681486	0.15500460911791422	0.04467090920704655	8.011373523485378	5.198770689167565	0.01294455632101061	8.755890536420036	0.014135411140105589	0.001604950550937878	1.17139841057477	0.0010229503045736054	5.274779076297095E-6	1.5156378032716216	0.19556344148701305	0.1782576477977265	0.16126414061257557	0.46491477010268567	0.2810337827843868	0.20247518721799132	0.23343798012064357	0.28305304987698116
7860000	-58238.06843477351	-58021.85225444781	-216.21618032569523	-22559.624935435997	-35462.227319011814	6.005070961707055	69.47811575265486	60.14412747805127	9.333988274603604	3	60	156	117	0	2.6236375853003233	0.18383645097166945	0.07194556414546736	6.772906747222125	5.366483819223858	0.03379745894216379	7.952230727299022	0.06359814745250572	0.001522816472094232	1.1040694564997735	9.976755634871234E-4	3.9406374675802875E-6	1.3801137238650543	0.20070018029856954	0.18628848877278206	0.1512121180801479	0.4617992128485013	0.2812007015292349	0.20618460164373564	0.23487674027054625	0.277737956556486
7880000	-58205.09863400027	-58011.11869298483	-193.9799410154355	-22541.49053287176	-35469.62816011307	5.635894735834742	69.18011515240539	60.47531996734328	8.704795185062112	2	62	159	114	0	3.430728562218522	0.13788075911489903	0.015498497353596152	7.037924649637141	4.543583776098117	0.03608192841936408	8.469365406588398	0.04444658059764554	0.0016944646468435372	1.1800707009309095	0.0010241593721598238	3.845659948643133E-6	1.3583408878278123	0.20447221005351188	0.17916148057596218	0.15144571172302246	0.46492059764750426	0.2812007015292349	0.21177842456889148	0.22689067408141467	0.2801301998204617
7900000	-58235.47088710973	-58011.093884880625	-224.37700222910883	-22563.28563208375	-35447.80825279688	5.349900419851931	67.58893140761715	58.260558812022495	9.328372595594644	4	60	155	118	0	3.0927437545179264	0.21285152767290022	0.11812165661499166	8.041910304169805	5.330898807175643	0.0414564615537426	8.078255341250735	0.00794619425587054	0.0017077531890752164	1.1391063593105013	0.0010517755397345245	3.632361099745103E-6	1.357991475583101	0.2001714443114648	0.18346224631800925	0.15972480338414233	0.4566415059863844	0.2812007015292349	0.20978896344016923	0.2318631847313425	0.27714715029925613
7920000	-58213.94310786524	-58006.22077939615	-207.72232846909486	-22550.116147119625	-35456.104632276525	5.056943544253743	66.00556305710533	56.067069540895474	9.938493516209862	11	62	150	123	0	2.6304793141082703	0.15837260629993602	0.1224682612840249	5.854129257340926	4.330710017088221	0.0414564615537426	8.42316468957355	0.02291970312868991	0.001632879530426992	1.0991689455744305	0.0010446129594890202	3.6272017869052356E-6	1.2878827835583029	0.2001714443114648	0.18282293617715295	0.16036411352499863	0.4566415059863844	0.2851095113150082	0.21142403080990027	0.2292455009185515	0.27422095695654275
7940000	-58220.57393727949	-58026.56006538624	-194.01387189325007	-22552.344765516173	-35474.21529987007	5.216688756589386	64.77274576070255	55.17238361911534	9.600362141587237	7	59	151	122	0	2.8722134285481653	0.13880577707590555	0.19632757075629526	5.823989341024603	4.856914887923265	0.04081567469672836	8.245149636118992	0.012891566007503664	0.0016302334956170667	1.0687798099526447	0.0010983506940905898	3.7227300886751715E-6	1.3248524132844728	0.1987472764729812	0.18737559558164135	0.15385075171019072	0.4600263762351875	0.2815331702728075	0.20804666396379123	0.22717242434031087	0.28324774142309317
7960000	-58222.036897766324	-58031.17070862264	-190.86618914368407	-22580.38390862321	-35450.78679999943	4.750209887128895	64.46263731314018	56.40285053353128	8.05978677960892	2	59	156	117	0	3.1377754787684076	0.1476092814153664	0.024660557012925195	7.279772788581749	5.215199207110961	0.022388071218692657	8.606088768206506	0.025058290285557488	0.001467353001537185	0.9827970329341505	0.0010782927292339096	2.4877442985186013E-6	1.1674091420122186	0.19857869278775775	0.18754417926686484	0.15385075171019072	0.4600263762351875	0.28756694741767097	0.20835661620286347	0.23373960546130912	0.27033683091815924
7980000	-58248.0820557225	-58029.00707986354	-219.07497585895672	-22554.401630364893	-35474.60544949865	5.132899842012924	66.29438324819272	56.28948507411754	10.004898174075171	12	65	152	121	0	2.906876961094634	0.17347525353520252	0.21027531524052093	5.380800814382612	4.896171608301688	0.04665959500171962	8.16025482939525	0.019699569284348614	0.0015524141766129651	1.0282629305784545	0.001102327065363116	3.5605354401064173E-6	1.3159011987461726	0.1943401542203674	0.18163303348241183	0.1577227557858147	0.4663040565114069	0.2907400696733745	0.20365029230844142	0.2301166491479088	0.27549298887027807
8000000	-58245.87553908022	-58026.82283195091	-219.05270712931406	-22557.739234540288	-35469.083597410616	6.914175946133958	68.97188438584695	59.576413959352735	9.395470426494205	3	61	157	116	0	2.911557423697864	0.19690971527813858	0.06751597369214049	7.02331539977169	4.570749596343385	0.025368531897413917	8.325162612336724	0.02364243853342132	0.0016159174233275723	1.0653465529134916	0.0010443562039045436	4.302896371352143E-6	1.392755607619638	0.20312191533380972	0.1823411782199326	0.1509705405285452	0.4635663659177134	0.28699278631411174	0.21067677330843051	0.2280757837984396	0.27425465657902093
8020000	-58247.340231694194	-58024.03990641096	-223.30032528323244	-22567.660612072286	-35456.37929433867	6.322944545912496	68.43283299513368	58.70238124142986	9.730451753703793	3	57	153	120	0	2.4872834660645817	0.20408174343548124	0.020168236572449875	6.073969870816507	4.745644261206104	0.021879184565808233	8.502361906769798	0.026940647670275795	0.001605157661664517	1.00547413448412	0.001009906558323772	4.2107155510730544E-6	1.3910724885176047	0.2019265480992883	0.1823411782199326	0.1521659077630666	0.4635663659177134	0.2806198342157277	0.21067677330843051	0.2280757837984396	0.28062760867740494
8040000	-58229.28069411154	-58008.70541866891	-220.5752754426289	-22548.67672523128	-35460.028693437635	6.632275221936877	70.00365128672085	61.07083950827789	8.932811778442941	7	62	154	119	0	3.5775518768738936	0.1521025687237881	0.12012590616735776	7.1213625092841655	4.98724484888175	0.034556018460862946	7.294369482153631	0.04648819081213293	0.0015596426223460065	0.9873087359498596	0.0010187204201922019	3.3770727582386925E-6	1.2739843409617446	0.2019265480992883	0.18631325956862818	0.1521659077630666	0.4595942845690178	0.2865868201472594	0.2084522398950326	0.23030031721183752	0.2746606227458733
8060000	-58251.72451390628	-58032.535184445536	-219.18932946074477	-22582.87053908102	-35449.664645364515	6.8146285910094955	70.81875748767933	60.67037036466103	10.148387123018304	8	61	152	121	0	3.503884453931486	0.16965266649977367	0.07754269351620709	6.746704170537249	5.105458895474319	0.03508543680243015	8.028023322082088	0.07542695540333304	0.0015296088732922111	0.9869621862340805	9.693662558508091E-4	4.27946047657401E-6	1.374363113389902	0.20621760381946244	0.17891829440488216	0.1506357181252445	0.4642283836504118	0.28785636738245396	0.208286300354904	0.22749719149343803	0.2763601407692068
8080000	-58249.38519783615	-58046.03079812195	-203.35439971419896	-22575.0757035339	-35470.955094588055	7.459641027001884	71.05920944127595	61.878995391267225	9.180214050008747	3	57	153	120	0	3.432464948355363	0.11746519872626064	0.06374675515844004	7.326325330839069	4.540471623533155	0.06085328214245882	9.405115317165043	0.05600404281341688	0.0015630678975215063	0.9852403932215211	0.0010211608227163934	3.2155931969147126E-6	1.2460857973323713	0.20621760381946244	0.18047984880825169	0.1506357181252445	0.4626668292470423	0.2825139927344324	0.207504246216045	0.2321262798795023	0.2778554811700231
8100000	-58244.619785271985	-58024.02726228206	-220.5925229899228	-22548.969640300667	-35475.057621981396	7.268267536555113	70.54848113720412	60.5871094115736	9.961371725630528	1	53	151	122	0	3.2491681430432444	0.16606027732962717	0.06463334183391027	5.993119905733431	5.340407435095197	0.05168296375852809	8.311060888812007	0.029681498469535387	0.0016070745545501267	0.9935862177449001	0.0010405653280208872	4.367890092455063E-6	1.3588717091694706	0.20621760381946244	0.1763085133018053	0.15520395230800232	0.46226993057073085	0.2841659012329224	0.2032258836424527	0.23122405861123338	0.28138415651339427
8120000	-58216.60243842629	-58028.50302393977	-188.09941448652773	-22547.015229212404	-35481.48779472736	8.446132601401972	72.05720465325558	63.48339127653016	8.573813376725397	2	54	151	122	0	2.9690472913680956	0.1315134947969205	0.06376393477796082	6.7811810732427364	4.436236892144193	0.007645909620684006	8.544814242383588	0.044617100998318525	0.0016246495537993821	1.0112112280489438	0.0010217405960498722	4.305815594160067E-6	1.3387777708574033	0.19608778908142954	0.1864383280398382	0.15695239248598594	0.46052149039274726	0.2817896989593546	0.20793678343169153	0.23390950140609196	0.2763640162028647
8140000	-58231.02620900177	-58020.21071311778	-210.81549588398985	-22559.324878951353	-35460.88583416643	7.470269107476091	71.00078259932691	62.292518012225095	8.708264587101779	2	54	151	122	0	2.5753398884936387	0.17245820150334243	0.002034273737057533	6.345623873545559	4.99917983547563	0.048197658042355374	7.700983902714565	0.029173083246723786	0.001612622055723629	0.9783958591247256	0.0010281976914678767	2.964867660347985E-6	1.1855821494740355	0.19775191405421602	0.1864383280398382	0.15695239248598594	0.4588573654199608	0.2819626106437023	0.20743127167367567	0.233963844134069	0.2766422735485558
8160000	-58209.26904921173	-58017.93193897704	-191.3371102346927	-22540.487476284095	-35477.44446269294	8.660049173581832	72.84827949866241	64.53321239020272	8.31506710845967	4	57	152	121	0	2.96506922903196	0.14409854110664083	0.06997310704006826	8.014599396207954	5.1598180589299645	0.047170821046627044	8.85210464512151	0.06387856430801439	0.0016284204111509514	1.0079029038409895	0.0010131906839763302	3.8146009475493572E-6	1.268812319140511	0.19859358020415613	0.18396149212153232	0.15302976340758326	0.46441516426672924	0.28286251536813906	0.20937011716113413	0.2292340090574697	0.27853335841325993
8180000	-58203.0177625901	-58012.43618531394	-190.58157727615298	-22554.14310923064	-35458.2930760833	8.735955054620069	73.79123370376499	64.829963348956	8.961270354808933	2	54	151	122	0	3.2812412274444647	0.13885198870039772	0.04742363887807105	6.708129404306303	4.428581369981046	0.04999024513361423	9.19272941241979	0.05271627408314642	0.0016679091775831415	1.0292298186323925	9.954238937480242E-4	4.149653185018369E-6	1.337625712823526	0.1978748113106371	0.1864721401681521	0.15840797019049646	0.4572450783307152	0.2853306778459928	0.20635514750673423	0.22900175243733759	0.2793124222099382
8200000	-58200.553658922545	-58005.77965790688	-194.7740010156642	-22526.04530108244	-35479.73435682444	9.345924989627978	74.79122914938242	66.86617682153818	7.925052327844229	2	54	151	122	0	3.57890853298981	0.12933842205288598	0.030033363320867035	6.691816684007443	5.435805281244874	0.028300991029850796	8.047227631215534	0.018654145567533007	0.0016203669760063903	0.9605165955303577	9.869464278652118E-4	3.807124737706984E-6	1.2799980329042013	0.20144133025168892	0.17993488088541856	0.149970913474042	0.4686528753888514	0.2837163440169715	0.20635514750673423	0.2306160862663589	0.2793124222099382
8220000	-58250.041996512264	-58033.24596864435	-216.796027867917	-22559.890870723037	-35473.35509792131	7.601305974158404	72.09867777827347	62.494047701082145	9.604630077191317	7	60	152	121	0	2.9070410503749415	0.14031680892288476	0.12106994207267788	6.2085891774052175	5.059981565542311	0.026196288973097007	8.695521122477851	0.026543399314841076	0.0015077545852275548	0.993164782714871	9.981666784089679E-4	3.6987604146825928E-6	1.2767937370291165	0.20144133025168892	0.18455174478390168	0.1594637738957588	0.45454315106865156	0.2837163440169715	0.2012110195374604	0.2306160862663589	0.284456550179212
8240000	-58213.92951946459	-58025.88122300587	-188.04829645872255	-22553.587784198255	-35472.29343880762	9.457191639922176	74.33175347041026	65.29882237644743	9.032931093962828	1	55	153	120	0	2.7755071967739084	0.1290764966185155	0.026417400676401116	5.149303683966842	5.680220001222776	0.04408771653103747	7.041097820283101	0.0344702050369916	0.0014942797322671881	0.9627072987470284	9.424355341546655E-4	3.185657012117757E-6	1.2058532199276537	0.19360676682945727	0.18508876846197608	0.16133092591395976	0.4599735387946079	0.28260105271689717	0.20809066000491538	0.23397648472182112	0.27533180255636913
8260000	-58195.309577834756	-58008.36561027221	-186.94396756254497	-22551.199273757244	-35457.166336514965	10.680137214836192	76.45745473656365	68.21163036189519	8.24582437466844	3	56	152	121	0	2.573288892812357	0.12805821600942224	0.04224716827502138	5.963628909406094	4.830603232826917	0.030034232218829865	9.0152318753996	0.04202696028665534	0.0015289975354136212	0.9981331361061123	9.257517462614198E-4	3.4042537922236318E-6	1.3073771458115648	0.20519798932033062	0.1764851978327222	0.15276322090856098	0.4655535919383872	0.288786979856229	0.20314817933200874	0.22715991720631515	0.28090492360544994
8280000	-58210.71090467537	-58019.88933713127	-190.82156754409507	-22570.0538549215	-35449.83548220977	8.284440230666839	71.38997098901211	62.89200455489277	8.497966434119407	0	54	153	120	0	2.871680506088927	0.15702623264040547	0.0024765129173725735	6.4725804837666345	4.348380002341535	0.03719806295035843	9.416211325192796	0.026253557459229908	0.0015120585997802855	0.9715292013432849	9.821982521941116E-4	3.833448463911609E-6	1.3227730465634366	0.20519798932033062	0.1816165322587537	0.1548337810527519	0.4583516973681648	0.29043488939995565	0.20441645009502699	0.23183887529832672	0.2733097852066934
8300000	-58259.2776130812	-58039.432145916166	-219.84546716502996	-22567.531768001572	-35471.90037791459	7.096198911769134	69.54989816327881	59.87144276930397	9.678455393974838	0	54	153	120	0	2.912480193891325	0.17590577464874746	0.0039578817233940616	5.482067530612675	4.674342481992969	0.02079285333840887	9.272829526934654	0.01387038784726616	0.001532797429037894	1.0230740861427667	0.0010102919856613735	3.5865447698077077E-6	1.3062434080498595	0.20000090900127154	0.17953897040645309	0.1634744297002141	0.4569856908920623	0.2819016078076467	0.20674665635053674	0.22950866904281697	0.28184306679900234
8320000	-58218.19192398274	-57997.65134907413	-220.54057490861092	-22560.661584457688	-35436.98976461644	5.960441985100938	67.37273251336067	57.53482379279573	9.837908720564924	6	54	147	126	0	2.5825281061319822	0.19768674231212438	0.14226434725570947	4.7005553709321655	4.564814436216453	0.0024509680094975655	7.075964178657342	0.05374561928576735	0.0014459593490174425	1.046480841149318	0.0010100669839887314	3.844695574973677E-6	1.367069899867391	0.1977711053952532	0.18176877401247143	0.15251044246707707	0.4679496781251994	0.28576791373659316	0.20617927384015547	0.22807553355567609	0.27997727886757806
8340000	-58277.40235286247	-58030.75383309459	-246.64851976787807	-22557.52005105021	-35473.23378204438	6.228976642505906	66.91762781264772	55.215518813621884	11.702108999025885	11	60	148	125	0	3.0456276528176494	0.16782602980117756	0.17615093611860996	6.694318875422735	4.945696354257883	0.013516837533137385	8.593780781460593	0.030623628613899116	0.0014645968458867299	0.9432867783362933	0.0010679962655427695	2.663068856918803E-6	1.151982162064308	0.20254091344829558	0.18176877401247143	0.15251044246707707	0.463179870072157	0.28680245982193237	0.20185683333675072	0.23211195103446638	0.27922875580685336
8360000	-58249.42184957359	-58020.615569678244	-228.8062798953472	-22567.161543579736	-35453.45402609851	5.708689894376841	65.92855655143514	55.21662133480767	10.711935216627479	3	51	147	126	0	3.4303396172889995	0.2184945733625568	0.0379558436115441	4.125900606648581	5.193329506654333	0.006375004321039997	7.628535592751058	0.03894101123571776	0.0014593357622199785	0.9294692070836631	0.0010853422269274757	2.635109767274466E-6	1.137504891764332	0.19921732538044518	0.1844777406222323	0.15149910003341624	0.4648058339639074	0.2828581425902723	0.2058249659866273	0.23211195103446638	0.2792049403886368
8380000	-58258.277774048984	-58031.63868515201	-226.63908889697856	-22547.65226649842	-35483.986418653585	6.913723070810308	68.72944149700781	57.50342373622374	11.226017760784059	8	57	148	125	0	3.063488562237924	0.2120327984352244	0.08870189378305729	5.091110914536551	5.052752684517886	0.015189470435944936	8.805399344664398	0.029858832918168984	0.001329073550366662	0.8738897948028792	0.001044648611852233	1.8001059509073526E-6	0.9939544928312601	0.20285330945680474	0.18728389097970044	0.16135467174499948	0.4485081278184964	0.2824682379872198	0.20589048300252036	0.23194895427893436	0.2796923247313283
8400000	-58258.673993490935	-58022.74306597901	-235.93092751191995	-22556.90381156106	-35465.83925441795	5.637904205474659	66.02608124346402	54.91476903721166	11.111312206252373	11	54	142	131	0	3.6682556052671145	0.21354293136830846	0.19756544514248817	4.603007793903088	5.6660582637032135	0.003941351090244343	7.68029996975627	0.05069017296258202	0.0012755789275769966	0.8583596371957077	0.0010863134627609992	2.167543634735369E-6	1.0755346947245517	0.20285330945680474	0.1742134023578585	0.15628460023528043	0.46664868795005743	0.29018318026259077	0.2026952848090111	0.22839245270410996	0.278729082224291
8420000	-58285.78789034277	-58050.19393361143	-235.5939567313373	-22576.303763463715	-35473.890170147715	5.608604172825109	65.23823332993135	53.50330603932604	11.734927290605338	15	58	142	131	0	2.5935744159768586	0.22463053134982794	0.296805947495492	6.054296224087726	5.165956287273375	0.014760350883066533	8.17982301128072	0.008255329756907502	0.0013659159220177366	0.8637231282088342	0.001093381628909404	1.8350805448691402E-6	1.0113148107600496	0.20594437650381675	0.19081604106641767	0.15319353318826842	0.45004604924149827	0.2820295793903055	0.19955083834801512	0.23636690016203263	0.28205268209964957
8440000	-58223.26291603939	-58010.95729525242	-212.3056207869753	-22540.460432713833	-35470.49686253859	4.994083749108559	64.25358771211145	54.414297487125175	9.839290224986263	8	57	148	125	0	2.448652421350176	0.1735961098607875	0.26108529135428676	4.716240026105187	5.392737426983695	0.03863461951638094	7.056975232999226	0.02336958109965828	0.0014085118642417711	0.9114208811315294	0.001116837196563985	2.5469758070670168E-6	1.1436684005543827	0.20754158367397038	0.18100754529807694	0.1562213946588978	0.455229476369056	0.2838810772340337	0.20978158034201969	0.22809511724423456	0.27824222517971475
8460000	-58243.09841663262	-58021.83307884686	-221.2653377857647	-22546.72944002818	-35475.103638818684	5.369573521099126	65.60696600337238	55.43658793393892	10.170378069433484	8	57	148	125	0	2.8316219531247855	0.2150607485984377	0.18002685405358032	6.101353639179276	4.99314901338771	0.05706493521383802	8.694083031125952	0.02463629142385834	0.0013307937229763882	0.8851240508505291	0.0010643146546310844	1.8689714521927743E-6	1.076304717254311	0.20754158367397038	0.18496279049317016	0.15573802182895793	0.4517576040039026	0.29228352853011097	0.20392869584596843	0.22809511724423456	0.27569265837968876
8480000	-58258.039491312185	-58045.44214686187	-212.59734445032117	-22541.33279091662	-35504.10935594525	5.190658797779876	65.50394287857904	55.38219163371546	10.1217512448636	13	59	145	128	0	2.761669856358905	0.16191808801554902	0.5414986781197669	5.910970284327806	5.05653900173392	0.03419579969450411	7.084440571021285	0.06367043892268713	0.0014683381721841058	0.947112619081756	0.0010970740287187	2.5085241718270814E-6	1.1397770098241569	0.19730769215780486	0.18788298279604534	0.16060294439084374	0.4542063806553071	0.28723940777316853	0.2045317257980512	0.22943699279155294	0.27879187363723
8500000	-58242.42700005889	-58036.826889949836	-205.60011010904972	-22561.96514744953	-35474.8617425003	5.430539738932141	67.93880163023711	58.912096511813935	9.026705118423198	5	56	150	123	0	3.015385375782719	0.15862446468963617	0.07393314566826928	7.315924003983663	5.043967944675505	0.02548928788334683	8.244208165293104	0.015377549693877071	0.0014312050893546383	0.9692053934763627	0.0010651317173862006	2.9163331268992195E-6	1.2439530331943223	0.20467935504203905	0.18788298279604534	0.15323128150660956	0.4542063806553071	0.2836779232547224	0.20944145700596348	0.2268691069452679	0.2800115127940489
8520000	-58226.292140194724	-58009.00248002296	-217.2896601717662	-22552.108057790552	-35456.894422232406	6.57761552426906	70.2198979358963	60.32079292157703	9.899105014319245	13	63	149	124	0	3.1059805077000977	0.15431837954833083	0.14874895700123714	6.921813734443828	4.621635263188673	0.04222201651648224	8.058346649294556	0.023505097551662527	0.0014011445782443478	1.0061218992579612	0.0010225897615783425	3.5679113923756545E-6	1.2812130943334166	0.19278354519468005	0.18530960981163547	0.15872893290965875	0.46317791208402675	0.2850878778365273	0.2089028504877935	0.2310061826193761	0.2750030890563058
8540000	-58192.226834455614	-58003.06562052954	-189.1612139260779	-22567.45242908758	-35435.61319144195	5.619786520085247	66.3947753329247	56.84246859256933	9.552306740355373	9	63	153	120	0	3.044270726430297	0.15529490855778091	0.10675874126550554	6.817889114578335	5.1574454640904746	0.02370147354830825	8.506511739215613	0.014117170584147638	0.0014438796042415202	1.0265077773609157	0.0010368061548104764	4.164890533829041E-6	1.350738916554543	0.20115549838784288	0.17693765661847263	0.15872893290965875	0.46317791208402675	0.2850878778365273	0.20916655886547736	0.22788355851366937	0.2778620047843287
8560000	-58189.90307868079	-58025.480236906675	-164.4228417741187	-22556.804303765213	-35468.67593314146	5.497586713234744	67.81799665665262	60.71386430745717	7.104132349195471	4	64	159	114	0	3.446319571935813	0.1226932488077914	0.12928083963344564	7.393345102299523	4.6553055306185644	0.03156138699079581	8.272803576436926	0.03095556522041184	0.0013144631458340715	0.9004629406903981	0.0010395092021615114	2.0875975643788264E-6	1.0996817402431847	0.2006598067742616	0.18418711496374837	0.1519751661779643	0.46317791208402675	0.28502902926333357	0.20916655886547736	0.22683488492721937	0.2789695269439724
8580000	-58187.02923877606	-58021.57226510581	-165.4569736702476	-22539.993535565634	-35481.578729540175	5.788294069746723	68.88524957584639	61.18977626991821	7.695473305928168	11	69	157	116	0	3.2253957676069125	0.11354499169902922	0.23011138374059964	9.254791800750004	4.839113176249215	0.024570441619070738	8.866061896736504	0.023505221824970626	0.0013890383547639758	0.8919463899997911	0.0010611914426059106	2.655545435318054E-6	1.147186048871062	0.19407643693607882	0.18418711496374837	0.15297227959728874	0.4687641685028851	0.28128153005340467	0.20916655886547736	0.23058238413714827	0.2789695269439724
8600000	-58164.045257332386	-58011.06173110037	-152.98352623201112	-22560.532887477806	-35450.52884362257	5.2077653082293764	68.4837288666301	61.34297008528591	7.140758781344217	15	73	158	115	1	3.422426436877679	0.11434756278023318	0.24944958872716141	11.370993573274019	4.535483410384825	0.013623231457918833	6.950067379270021	0.05085518278961982	0.001319335169408744	0.9513431338353933	9.979176489128751E-4	3.098648204890056E-6	1.270046595595708	0.19945025592420967	0.17828380745794994	0.15297227959728874	0.4692936570205527	0.28382097555128616	0.20693240060603618	0.2270291383246952	0.28221748551798514
8620000	-58179.38192090253	-58027.06934604526	-152.31257485726937	-22561.682985275584	-35465.38636076968	5.6258570873447775	70.54098148678983	64.69017446351064	5.850807023279195	3	67	163	110	0	3.7005075822310713	0.09300789345836016	0.04067441126903964	11.145767086756672	4.754514301014916	0.029195699915814985	7.41207398609587	0.03285931658680167	0.0012959920244728772	0.9009448703589069	9.7965317300064E-4	2.4957901722758446E-6	1.2053186271143623	0.19632128391254364	0.17828380745794994	0.15409974593482784	0.4712951626946796	0.277918016665437	0.20693240060603618	0.23757657027049836	0.2775730124580312
8640000	-58220.68644172681	-58041.80708652815	-178.87935519866323	-22573.21682878506	-35468.59025774308	5.728209533721394	72.3751465215087	65.11105301044395	7.264093511064715	4	69	164	109	0	3.3302535340907764	0.10300731729981022	0.042547836987429	10.260484199749055	4.57479310057597	0.014491006224961144	7.804658420249581	0.0612848653574082	0.0012782002209112428	0.9037103706225638	9.631126476486671E-4	2.1463235812163695E-6	1.2055997658763986	0.20239963595024524	0.18735736598747776	0.15068049584185958	0.4595625022204184	0.28087336705488114	0.20845256776644436	0.2337045952286765	0.2769694699500007
8660000	-58232.83287901995	-58030.819319386785	-202.0135596331647	-22578.82830843419	-35451.991010952595	5.075307129021529	70.17264225254476	62.12372770824834	8.048914544296426	1	64	162	111	0	3.335416139882047	0.14008730484086496	0.019224523167998896	8.330200082894578	4.8593404375172495	0.008710775544585691	7.882817581749496	0.05029200611390985	0.001258847363337924	0.8468063808165656	9.970977419891133E-4	1.4455378386468712E-6	1.0018099425447384	0.20193254415338857	0.17684709391739964	0.1560882124557651	0.46513214947344766	0.2850460371781114	0.2093029099372087	0.22953192510544626	0.27611912777923636
8680000	-58225.235881312066	-58025.713015832975	-199.5228654790915	-22561.013689280757	-35464.69932655222	5.99140398733585	70.87341054921592	62.63192620874819	8.241484340467752	1	66	164	109	0	3.5900658240501535	0.14484487869805115	0.013255663883016905	7.299804390331461	5.089024698529577	0.0039136181731106645	7.959115418768394	0.048424212287788926	0.0013663036139998936	0.8935371901712508	0.0010443963375113103	2.168512780690389E-6	1.1307998395828722	0.1968659768583629	0.1897905739206487	0.16145472433064773	0.4518887248903416	0.28422586191648014	0.2093029099372087	0.22927530546650338	0.27719592267981047
8700000	-58270.18163078343	-58029.823865305516	-240.3577654779114	-22574.491242616114	-35455.3326226894	5.551619967073714	70.22282308514838	61.12568022533927	9.097142859809086	5	65	159	114	0	2.881607593687395	0.19159776912956783	0.12765380932759307	5.21867268175396	5.089024698529577	0.030891469080197475	8.916109461160078	0.01005920130208114	0.001245323516958394	0.9053770527624183	9.876674711704547E-4	1.6985910759116159E-6	1.0866499772174394	0.19984749274238486	0.1859161832527857	0.15770615898849352	0.45653016501633686	0.28422586191648014	0.20985747599193552	0.22916552414242974	0.2767511379491573
8720000	-58301.513485443946	-58043.51858229393	-257.9949031500141	-22569.073648436613	-35474.44493385732	5.350090801443422	69.88457418585007	60.080112353851426	9.804461831998669	3	62	158	115	0	3.6720145138468316	0.20546944575638484	0.020226717368062128	6.8913739252289705	4.443071118228386	0.018064689677021108	8.469785083291598	0.036586228148560496	0.0013308588898839923	0.8361227731553994	0.0010346494733143902	1.643554286243599E-6	1.0101004313181914	0.2009319215789743	0.1859161832527857	0.15433411170842276	0.45881778345981816	0.2843694337781024	0.20688896535905635	0.22791435415436362	0.28082724670848025
8740000	-58246.72871043266	-58023.25256493827	-223.47614549439047	-22554.498422760484	-35468.754142177786	6.087699423542636	69.87936249105843	61.394397798950024	8.48496469210841	2	62	159	114	0	3.3437959752546034	0.17683417393026765	0.03947648243768245	6.624589044985764	4.828951622158644	0.011703592370885776	7.838943745095243	0.04825946193424861	0.0013090958539296487	0.8950848048493579	0.001014081524135333	2.5588795311710136E-6	1.2225155633199967	0.20305389783412706	0.18379420699763294	0.15433411170842276	0.45881778345981816	0.28593394903655694	0.2071458250066425	0.22327386010985942	0.2836463658469437
8760000	-58261.6454256167	-58023.21986591537	-238.4255597013239	-22543.387206197556	-35479.83265971782	5.195492179301367	68.6259389239181	57.99179018005849	10.634148743859585	1	56	154	119	0	2.9046061837272226	0.1773679889045342	0.01783796699126303	5.716617320067864	5.024613717124006	0.02559063065606379	8.026429071098677	0.04825946193424861	0.0013036503421464658	0.8407510833705875	0.0010314545529956658	1.506979317407163E-6	0.9490317279443543	0.20328380388673817	0.18356430094502182	0.15433411170842276	0.45881778345981816	0.2855655466388627	0.2071458250066425	0.22668074092085705	0.28060788743364035
8780000	-58229.18492520831	-57984.38919258575	-244.7957326225561	-22557.421113811222	-35426.96807877453	4.643717963257804	67.93672715025643	58.41319737852836	9.523529771728056	5	62	156	117	0	3.012773533985069	0.17366877977845457	0.1121981254188663	5.838857735451646	4.547822755636301	0.014116303718376999	7.9160934645956065	0.02623188549888763	0.0013572139862875698	0.8887589587892281	0.0010511896024007754	1.93375386127807E-6	1.0703045274797165	0.20343560440740918	0.18363781177660693	0.1499310839967446	0.4629954998192402	0.28577015274825807	0.20608451450376333	0.22753744531434086	0.28060788743364035
8800000	-58256.41425912409	-58029.01468285843	-227.39957626565237	-22559.811139669968	-35469.203543188465	4.841523507694998	66.336802124283	56.01197517148747	10.3248269527955	7	59	151	122	0	3.0366672771622794	0.19360150823639108	0.1124556398405071	5.861561795675306	5.232008822529309	0.0069406805881022755	8.243404045424784	0.03668632837863387	0.0014027298777283615	0.8388412222678187	0.0010714386719755688	2.0445463807615734E-6	1.0212191286407948	0.20343560440740918	0.18363781177660693	0.1540431054857176	0.4588834783302672	0.2852941447298057	0.205759320801515	0.2296731860891379	0.27927334837954404
8820000	-58295.7568099286	-58054.20049351644	-241.55631641215967	-22594.56055877341	-35459.63993474303	4.557013851350223	67.51385160041663	57.794398808029065	9.719452792387557	3	56	152	121	0	3.321205098893132	0.2307953567561033	0.0587325212981854	4.578299212604157	4.870770138032693	0.025585643461944824	9.147586024447277	0.04547577244905206	0.0013434538787722068	0.8160618466386549	0.0010480643598481556	1.73429886290843E-6	0.9855893623179416	0.20095017129448062	0.18367075369561836	0.1611096552233181	0.45426941978658386	0.28222738336472625	0.2098566399584218	0.23019115990395597	0.27772481677289856
8840000	-58245.886955535454	-58025.28093655246	-220.60601898299214	-22544.001369101432	-35481.27956745103	5.151836459001895	69.84918030522171	60.97236184379389	8.876818461427836	2	57	154	119	0	3.5028829540645465	0.1570695794813909	0.04919688769246783	5.742623706091297	4.534468902264984	0.03258402218218978	9.317567485045469	0.008416502961208019	0.001250668861302454	0.7753224766647999	0.0010326721083142056	1.3659289193117682E-6	0.9420951836127863	0.19978414732016095	0.18367075369561836	0.16227567919763777	0.45426941978658386	0.28200141939770407	0.20469214065253644	0.23161394750442932	0.2816924924453328
8860000	-58259.742717188354	-58044.757090442276	-214.9856267460786	-22532.46912725246	-35512.28796318982	5.07951489870998	69.78154204442414	61.30262568087915	8.47891636354497	3	56	152	121	0	3.823537966490859	0.14925879090703484	0.050954414333510493	7.36343069408253	5.145093377890253	0.006941425367759709	9.327839228052383	0.0152306210626207	0.0013692677406285329	0.8247759208121149	0.0010777960448498862	2.0462981179811323E-6	1.0360233864493762	0.19971155912888144	0.18273227923743196	0.1590019022620215	0.45855425937166605	0.2882196878844647	0.20516238673585285	0.22736436879387462	0.27925355658581047
8880000	-58237.985580690416	-58020.9608885998	-217.02469209061363	-22559.845127478708	-35461.115761121095	5.046736828717055	70.32013807089167	61.74823447500905	8.571903595882626	0	55	154	119	0	3.638227048072379	0.1385810808680013	0.0059292301308519705	5.3170190773469805	4.572838392444857	0.009191602241564987	9.285747032468976	0.03973819342375904	0.0013777233777544685	0.8949977721237221	0.001033672099082704	2.0398753345866748E-6	1.090618121287591	0.20538160589944263	0.1858324645973744	0.1590019022620215	0.44978402724116245	0.2801532855740786	0.20435475525214902	0.23161828277361526	0.28387367640015987
8900000	-58256.62743744478	-58033.26724362326	-223.3601938215246	-22531.833972217028	-35501.43327140623	4.371220438481291	67.90747693210074	58.92608232213252	8.981394609968193	0	54	153	120	0	3.59569157380663	0.15425355970091958	0.01765841537733775	7.559990531268566	5.078350365200729	0.0068810642926599806	8.003106895608521	0.0015280501547322873	0.0013270608284732576	0.8491704300377133	0.0010633506431659947	1.681899954984071E-6	1.001152440465238	0.19924119250439787	0.1858324645973744	0.15723208729585414	0.4576942556023746	0.2881381952059951	0.20546093201192822	0.23051210601383607	0.27588876676824337
8920000	-58235.68897137087	-58021.785907045305	-213.90306432556636	-22565.279432180643	-35456.50647486466	4.528975670915968	69.85568502525084	61.32610448714552	8.529580538105343	0	55	154	119	0	3.4891148203923184	0.11092642567124912	0.005249612887886455	5.922284267925713	4.580305197548371	0.01660617623938564	7.321366522238349	0.07844275233895	0.001276728303828441	0.8551008291790578	0.0010131750753784937	2.2360854650477512E-6	1.175017873154863	0.2000821290884593	0.1805001269172229	0.16100922233416712	0.4584085216601517	0.28191804047168073	0.2107767166064305	0.2305783257437922	0.27672691717809933
8940000	-58249.711897183435	-58043.51673228477	-206.19516489866595	-22571.711563934663	-35471.80516835011	4.5142014864991475	70.23529137068425	61.65211415417165	8.583177216512617	0	56	155	118	0	3.320620843260335	0.12104474119292792	0.010961399135083325	6.177479396318333	5.847571741042024	0.02371194871510048	7.766532717914064	0.056209775853348215	0.0013267610329905967	0.8575254631470305	0.0010125050985643374	2.3096973022417265E-6	1.136570581417068	0.20143291136752398	0.18219521000444114	0.15602919986477093	0.460342678763265	0.28191804047168073	0.210900996147756	0.23045404620246668	0.27672691717809933
8960000	-58264.69184219666	-58035.8472005849	-228.8446416117578	-22548.273007016192	-35487.57419356871	4.553269218747183	70.5072786491086	61.71686971203086	8.79040893707776	0	57	156	117	0	3.3442554173199213	0.16429294099373362	0.014851238289924101	6.154611440084996	4.236190543723629	0.017903326988874566	7.766532717914064	0.05547434045945125	0.0013176085764138653	0.8815857383969774	0.0010286366932598047	2.285003119768664E-6	1.1422348738263353	0.20143291136752398	0.18306159239557263	0.1544218981121158	0.46108359812478866	0.2774658175123044	0.20910767048849452	0.23042791533449553	0.28299859666470834
8980000	-58255.011770965495	-58031.98497896061	-223.0267920048862	-22581.140308801336	-35450.84467015927	4.345680515590905	67.73003742688043	58.896781046510185	8.83325638037022	1	57	155	118	0	3.7079639011203716	0.16395162850720166	0.027548807399885317	5.324493608643455	5.733236814234579	0.0016078483534217238	8.75846014252869	0.04515367683380708	0.0012767092268219228	0.9046524614096888	0.0010158457988720011	1.957367661022181E-6	1.1349414019242643	0.2037815425753697	0.18062354437527087	0.1544218981121158	0.4611730149372447	0.2848556825005009	0.2080645912938166	0.22583408264618066	0.28124564355950465
9000000	-58285.78989328054	-58039.97024970771	-245.81964357282797	-22585.850375615522	-35454.11987409219	5.2094142434850434	69.82350061437597	60.25792125030283	9.56557936407315	3	61	157	116	0	3.29870891939966	0.20029763021076488	0.04879368473391229	5.731476814193512	4.948884296292129	0.010611780898947609	7.961550907674164	0.05268888233678347	0.0012552902531413404	0.8259425319880834	0.0010356655669251954	1.4786212063469212E-6	0.9681470248809534	0.20215615109923835	0.18224893585140223	0.1544218981121158	0.4611730149372447	0.28744291823363527	0.20589579678679795	0.22673187363073277	0.2799294113488368
9020000	-58272.80333527831	-58021.18991427239	-251.61342100591838	-22572.208640087018	-35448.981274185375	5.7964443905095955	70.62794578208566	60.17503433861827	10.452911443467453	3	61	157	116	0	3.006750900972073	0.2032982667531997	0.022954064235849274	5.42563795982753	4.329318637724176	0.027535879932582344	8.141885300050681	0.019907066443833773	0.0012513121320792615	0.8707311261006466	9.86907286809299E-4	1.673154433748847E-6	1.0960798779410976	0.19670080538164467	0.18920394417326955	0.16418958738398098	0.4499056630611059	0.2843732816892349	0.20908135176926124	0.2312483442419214	0.27529702229958525
9040000	-58263.8861870097	-58023.70982420895	-240.17636280075394	-22548.61565811991	-35475.09416608904	6.306025944617799	70.182049153173	61.081905708158374	9.100143445014584	4	62	157	116	0	3.6657388565327804	0.19772369476778356	0.044819389182800144	6.160204679738255	4.08692299106814	0.015505554318424594	9.037821193353166	0.038403476144323684	0.0014370804353555833	0.940544952228208	0.0010271524396590933	2.5676102408377805E-6	1.1841898301000426	0.1960815259112941	0.17975938436675595	0.15343288991758428	0.4707261998043668	0.2808367126506203	0.20887462259297027	0.2288814195691798	0.2814072451872324
9060000	-58242.61480939383	-58018.808489752366	-223.80631964146912	-22543.042745790997	-35475.76574396137	6.402063661496019	71.3094095348257	61.68496712971857	9.624442405107132	1	57	155	118	0	3.403908685171612	0.14577181465008474	0.04600135074759035	5.68190929145895	4.814749991262015	0.013506166610131565	7.8293165145560275	0.03825534169226284	0.0013520675299150489	0.9204826235172094	0.0010340662504665333	2.62767496288601E-6	1.1990584859265185	0.20350318718071114	0.18130295168137814	0.15447122890092424	0.4607226322369876	0.28372241822462185	0.20704324001725535	0.23083861993709073	0.27839572182103484
9080000	-58241.3422270126	-58022.97801921918	-218.36420779341978	-22560.407691880533	-35462.57032733865	6.969724957071957	73.49609932217305	64.9165753985369	8.579523923636156	1	59	157	116	0	3.5935404867054856	0.139674924009947	0.0017135793150883866	7.104171059826817	4.70479543395981	0.003936671991211932	8.334860828299384	0.017359377543037544	0.0012753395133602307	0.8799735286874804	9.626205233259843E-4	1.8581360542265017E-6	1.1020526507981034	0.20158112732534667	0.18322501153674262	0.15447122890092424	0.4607226322369876	0.28372241822462185	0.20721197610215328	0.230530413995363	0.2785351916778646
9100000	-58196.638197785425	-58009.311662382446	-187.32653540297935	-22532.136282773707	-35477.175379608736	6.856637633462255	72.41086121937495	64.67838765035208	7.732473569022843	0	59	158	115	0	3.3172796519428758	0.12000332359106991	0.01527530418797507	7.169841881488222	6.079348462606648	0.0243088706340393	8.257814236747349	0.05453949956621876	0.0012819346032965275	0.8450039928996642	0.0010090123108546997	1.7503999464483966E-6	1.0296921438656865	0.20158112732534667	0.18287106537563666	0.15574353056377938	0.45980427673523844	0.2882336259176563	0.2047718071645991	0.22882302560726725	0.27817154131048016
9120000	-58228.35201269903	-58029.21985026207	-199.13216243696814	-22577.345385768487	-35451.87446449358	6.184951785711275	68.89153340520973	59.93867077719695	8.952862628012731	2	57	154	119	0	3.0364547306103744	0.15984500257668433	0.03158528803698163	5.8917558630552564	4.440130097676076	0.044508298931812566	8.37296472341937	0.006074675553495095	0.0013673246600806206	0.7886308974108964	0.0010143427992716997	1.6101121244474506E-6	0.9396042547570114	0.20666441945640177	0.18152132744662378	0.15574353056377938	0.4560707225331962	0.2870239630039526	0.20674866052863494	0.22855838112113364	0.2776689953462816
9140000	-58216.00248392572	-58023.03589776233	-192.96658616338354	-22566.734739427695	-35456.30115833464	6.921644925261107	70.6749174325752	61.92629057391625	8.748626858658978	1	56	154	119	0	3.376959625278402	0.14115549461837656	0.0032834209503281656	7.14245861864143	4.134983549386051	0.05129775862470204	7.9799317401135985	0.0013304049228663798	0.001422730339800329	0.8683072917881138	9.970702055508854E-4	2.5741289602379697E-6	1.1581069674178648	0.20456159002959415	0.1788491059218789	0.15574353056377938	0.4608457734847487	0.28385932002656156	0.20952456281654092	0.22916720448435243	0.27744891267254795
9160000	-58179.217265656815	-58026.96711696335	-152.25014869346072	-22562.72459442668	-35464.24252253667	5.419195547703492	66.74308900418535	59.78415846119706	6.958930542988281	1	61	159	114	0	3.0365910196091153	0.10039377586634446	0.05363320521657568	8.35972562987209	4.969936496090391	0.04397252387343573	7.661903906303597	0.030102077417253514	0.001431622169119262	0.893060622787669	0.0010402414598666505	2.6581809627168236E-6	1.1472879326440175	0.20456159002959415	0.19006929513856052	0.15360664869088064	0.45176246614096577	0.28056866379588485	0.21019678820739995	0.23035216420716348	0.2788823837895546
9180000	-58166.983937947596	-58017.55012892827	-149.43380901932827	-22553.412586783415	-35464.137542144854	5.971710963745984	66.80896057949131	59.54084059106579	7.268119988425521	2	61	158	115	0	2.698046833546684	0.10056212056263307	0.04843797424832272	7.675684683811868	5.063066225219903	0.03583146644680831	9.510725098310653	0.04313197663822541	0.0016438595262594086	0.9367930570252282	0.0010950457057072771	4.092476174579276E-6	1.259395313730574	0.2032071910503246	0.19006929513856052	0.15206901194788178	0.45465450186323414	0.2878793032385301	0.2061321357172567	0.23438322652863364	0.27160533451558244
9200000	-58186.88388503757	-58037.92509519748	-148.95878984008394	-22542.107622687417	-35495.81747251007	5.089352414249399	63.28815423536851	55.644995173638264	7.643159061730249	0	56	155	118	0	2.800192858682461	0.13579368911051531	5.795525011229987E-4	7.664282835066173	4.840362973694044	0.03320183798086294	7.560449823704049	0.019832645731181615	0.0017188556279256043	0.9630512266873847	0.001184479070681612	4.231077215878927E-6	1.2160939101812958	0.19586159360828004	0.19006929513856052	0.15941460938992633	0.45465450186323414	0.29191697605640177	0.20954223504406638	0.22729295006177397	0.27124783883776077
9220000	-58174.486021938705	-58015.63188868099	-158.85413325771813	-22537.189909552817	-35478.441979128176	5.450984807217318	65.0209876503842	58.00155229861336	7.019435351770862	1	59	157	116	0	3.114532389932088	0.11901399452497945	0.014886501183272298	9.843618869823485	5.330073794586689	0.037788476629056655	8.134055089147243	0.07088198337036794	0.0015305163730120399	0.9190363936041468	0.0010943134046673276	2.9680671228031477E-6	1.162206396301266	0.20017402841290594	0.19109891393791364	0.15718338165424736	0.45154367599493406	0.28630185450250634	0.2079757747337989	0.22986203021075524	0.27586034055294234
9240000	-58200.597352843615	-58021.60805920259	-178.98929364102588	-22558.62779142122	-35462.98026778137	4.734794830164066	64.78855057482903	57.203951353210186	7.584599221618818	1	57	155	118	0	3.355740419509508	0.13782486705230576	0.011766182478705195	8.078276845776035	5.089490674403259	0.037788476629056655	8.031248565255327	0.02666480343841294	0.0016081218402269886	0.9626706607684213	0.001103684497622489	4.383304388689483E-6	1.3385983054572919	0.20508009231088314	0.19306280721703376	0.1528413999152804	0.44901570055680373	0.28740383301646777	0.2078779995317301	0.22660254228432064	0.2781156251674843
9260000	-58194.83252422319	-58019.71678915984	-175.1157350633541	-22564.969590101777	-35454.74719905806	5.008384410833181	65.43487850587715	57.41344899841951	8.021429507457633	4	58	153	120	0	3.1322673164187633	0.12283355762498821	0.10670827409455598	7.999633834323904	4.169606879007505	0.014652865752764819	7.2861576509335695	0.03532122110012243	0.001623898747989823	0.9719837072327169	0.001081322496255399	4.233462275723958E-6	1.3510944069208783	0.19797974624937045	0.1898786314074757	0.15667409767126259	0.4554675246718922	0.2810465888586084	0.20668356830039822	0.23324526424141342	0.27902457859958274
9280000	-58199.4557449867	-58038.38835041286	-161.06739457383856	-22565.956185140265	-35472.4321652726	4.796898610959094	65.31212939570771	58.27872358151206	7.033405814195655	0	56	155	118	0	3.4510858977529133	0.09907367723178578	0.07722901969005293	7.694579125831635	5.54429763918362	0.029448809368557295	7.9610190424185925	0.017573378568192365	0.0014688983845946595	0.8339935951534023	0.0010680567069249775	2.3185687240260007E-6	1.0942478366519	0.19999294252188923	0.182108742767287	0.1574619935693839	0.46043632114144084	0.2847050404525126	0.20302511670649398	0.23324526424141342	0.27902457859958274
9300000	-58198.18299726182	-58029.275730021654	-168.90726724016355	-22566.395002500853	-35462.8807275208	5.214319268535695	66.70309145320466	59.02177570572034	7.6813157474843266	0	54	153	120	0	2.9015799799992843	0.1266060976811856	0.024988799018361412	5.840365562185461	4.881579787146878	0.0058870425626415274	8.294786469564384	0.019218855280898627	0.001378707583374723	0.8558983354943913	0.0010603931404611381	3.0421879755565493E-6	1.2575245695882167	0.19797416231608964	0.182108742767287	0.15707658788431714	0.4628405070323072	0.2816650045543724	0.20865522801284317	0.23037966168201526	0.27930010575077197
9320000	-58253.11533396985	-58045.69721714741	-207.4181168224395	-22580.72410284628	-35464.97311430113	5.067422372205484	67.93990389343334	59.1244201925371	8.815483700896221	4	58	153	120	0	3.9036965155635177	0.1377646392395332	0.1544838366508267	8.347291234916671	4.910661414384466	0.013574541620205565	8.593949291464947	0.0337872154717258	0.001230726286387882	0.7861055039747311	0.0010529982441300862	1.7601112332549062E-6	1.0394805335306583	0.20138918993828428	0.17675397487805583	0.1512235208275537	0.4706333143561072	0.2816650045543724	0.20865522801284317	0.22995697431003329	0.27972279312275394
9340000	-58236.43288046405	-58010.77791219205	-225.65496827201042	-22540.365939368236	-35470.411972823815	5.27235532493021	67.05231998420793	56.56109049004227	10.491229494165637	5	58	152	121	0	3.4862904059405735	0.20287303373027304	0.14497511155625215	4.064278910439725	4.595801838396049	0.04739938633456004	7.721065630776654	0.0337872154717258	0.001231861791882688	0.8136513370998144	0.0010471780080668592	1.7843555856302179E-6	1.0267347221351277	0.19684017021259015	0.18846205433845403	0.16026952957808505	0.4544282458708719	0.2850309698891346	0.2052892626780809	0.22995697431003329	0.27972279312275394
9360000	-58240.1890879629	-58037.00581125039	-203.18327671250887	-22590.717123119426	-35446.28868813096	4.776585224393234	65.47026231299212	56.53897540996786	8.931286903024283	2	53	150	123	0	2.8674540784172757	0.15022591154570236	0.0521012298354929	4.795128196789272	5.0778485298845375	0.059605326450252565	8.565092223642681	0.0337872154717258	0.001184674485427807	0.8168682052293712	0.0010465303383343871	1.5638479988664863E-6	0.977432248332418	0.19684017021259015	0.1854592097320313	0.15406397158910715	0.46363664846627245	0.28676513968599654	0.20702535317770687	0.2264867140135454	0.27972279312275394
9380000	-58230.335721096075	-58014.8108090219	-215.52491207417256	-22571.47538219359	-35443.335426828315	4.899269380865925	65.70506770614688	55.80111958332042	9.903948122826428	4	52	147	126	0	3.1700541261791746	0.19185182538905293	0.047620527096477516	5.219052625193348	4.89405876125844	0.03326005902138742	7.207708732079272	0.046287389861104145	0.001268553668521669	0.8416468129988278	0.0010680064951563144	2.2795851515375176E-6	1.109170656661651	0.19768538937017788	0.1828403456385713	0.15583761652497943	0.46363664846627245	0.28495012120031943	0.20729792298978078	0.23098342129185187	0.27676853451805067
9400000	-58247.11932834796	-58033.84758061474	-213.27174773321568	-22557.88233232619	-35475.96524828855	6.038510635541563	69.96154273502786	59.95896580210723	10.002576932920647	5	57	151	122	0	2.9495557327158797	0.16472426440681476	0.10273317602198855	5.435394296621892	4.89405876125844	0.01646967357048691	9.380469986050782	0.02967899968634331	0.0013755295047418094	0.8709286779954925	0.0010481528478349486	2.3045673869057353E-6	1.1277838203251078	0.20897169117788109	0.18156633742267825	0.15414549130196675	0.45531648009747494	0.28451404817226794	0.20638776792836427	0.23025106803282475	0.27884711586654576
9420000	-58238.25375372137	-58014.4418525037	-223.8119012176709	-22564.743886765256	-35449.69796573845	6.254590320828964	70.11614482400131	61.2418223812511	8.87432244275018	10	63	152	121	0	3.387308989350235	0.15018932134002258	0.17546637599451623	6.73457281349528	4.384620145318316	0.03546216201088513	8.251740896378145	0.04161746062528433	0.0012853791285613477	0.9223707088592678	9.932793684194966E-4	2.979946695684713E-6	1.3082572600202207	0.20868957173026353	0.18091985175211053	0.1558573780347892	0.4545331984828378	0.28293430588465585	0.20604842112652308	0.23217015712227806	0.27884711586654576
9440000	-58277.1132101116	-58028.92131841798	-248.19189169361596	-22542.775860210368	-35486.14545820762	5.758567828489838	69.24541428685066	57.3464078991872	11.899006387663414	18	70	151	122	0	2.987625040236055	0.18304898014415885	0.38600406666088183	6.079051509498753	4.880039129338925	0.020889716668282116	8.239984250917185	0.018342985535020246	0.001269774366232453	0.8841056282426304	0.0010501409258678379	2.238010901506669E-6	1.1121856356301947	0.19956488316492008	0.1867077112196674	0.16323530665772915	0.45049209895768444	0.28293430588465585	0.2098781059286801	0.22834047232012106	0.27884711586654576
9460000	-58257.328337636434	-58024.59476543372	-232.73357220271077	-22560.485608043662	-35464.10915739006	5.1732581207799075	68.14014236347188	58.97571696698711	9.164425396484795	7	60	152	121	0	3.302925738799926	0.17540234275299998	0.14997940921601277	6.185830409880413	5.659639259240829	0.014948128496926496	7.867571656851524	0.019886472786101603	0.0012691369573652068	0.853998106719405	0.0010453835830471151	1.8198681447151927E-6	1.0657582511810224	0.20056199600166785	0.1867077112196674	0.15645599469442323	0.4562742980842426	0.282288451260201	0.21004803327992103	0.22834047232012106	0.27932304313975964
9480000	-58250.490658726776	-58019.99236311267	-230.49829561410277	-22559.723339843935	-35460.26902326874	5.126490309952802	67.84171866688531	58.160026736716745	9.681691930168588	10	59	148	125	0	4.335652182925121	0.1606543324498783	0.20858652893863225	7.399796991557245	4.294270639113871	0.009058683294367662	8.17545953984085	0.020391203015940572	0.0012032908452185684	0.9063581212858779	0.001021262940089129	2.0035955754422845E-6	1.1687195525634748	0.19927105016350288	0.1814129123965206	0.15690265807111634	0.46241337936886123	0.29273048537910296	0.2051046301263065	0.22834047232012106	0.27382441217447223
9500000	-58285.837465687575	-58047.34817745154	-238.48928823603842	-22581.97324799834	-35465.374929453195	5.7244130388484455	72.60588481232982	62.81348273234768	9.792402079982143	11	61	149	124	0	4.0862201097911095	0.1650811461813166	0.18821576423997954	5.50431329494939	5.331920631327531	0.03395223730824796	8.552869085905462	0.02521040828214942	0.0011975593126975846	0.8431405667647502	9.880244707847366E-4	1.621566732817489E-6	1.0434160164664958	0.19927105016350288	0.18237406286541968	0.15749401241848449	0.460860874552594	0.2824042916855442	0.20537661631011783	0.2344200559911837	0.27779903601315703
9520000	-58286.832748279114	-58041.94210909643	-244.89063918268232	-22567.311697109315	-35474.63041198712	4.704940510967782	70.05922277153175	60.503051850347326	9.556170921184458	6	59	152	121	0	3.4435469512323853	0.16711019331559976	0.084320269031182	5.177248625537106	5.645257811798662	0.018403928432755085	7.767485217479796	0.005185513123488338	0.0011953182386636074	0.8179177508451677	0.001031471802234611	1.4951236036812284E-6	1.001144181406735	0.20549028762262556	0.18831456491981396	0.1515535103640902	0.45464163709347133	0.27892755622705157	0.21327764368662644	0.2265190286146751	0.28127577147164967
9540000	-58233.808320775315	-58029.417720218524	-204.3906005567917	-22561.296135445	-35468.12158477352	4.528982928899837	66.93977377744628	58.444632404637645	8.49514137280866	5	59	153	120	0	3.646688936171363	0.12006905418887226	0.0690805072964242	6.648685745075292	4.77609456018215	0.01420226302225243	7.39796816235515	0.07833178131464982	0.0011502784036591877	0.8463060859102883	0.0010278232904689978	1.585956883393153E-6	1.0544665366327228	0.1954268861554747	0.18543018630866745	0.1627340385549951	0.4564088889808638	0.2830626962190682	0.20311190432189416	0.23088149078234832	0.2829439086766921
9560000	-58250.94645531404	-58004.27363265717	-246.67282265687152	-22538.88834128926	-35465.38529136791	4.631955137009956	66.6023763639526	55.87435648288407	10.728019881068501	4	56	151	122	0	3.147638816218362	0.19202467361759706	0.07296836465913707	5.082683969371795	5.067522011135024	0.044128461746154604	8.010426547210237	0.04485967408349001	0.001244944381430421	0.8597901232561128	0.00108569357673209	1.9352212862623867E-6	1.0573175649523345	0.1954268861554747	0.183334916035922	0.1627340385549951	0.4585041592536093	0.284144500810151	0.2045395208731794	0.23169855629652686	0.27961742202014556
9580000	-58294.80441617414	-58029.90339098121	-264.9010251929307	-22555.269777810227	-35474.63361317099	4.294388301394008	67.4685908595323	56.61275203291716	10.855838826615138	3	55	151	122	0	3.2907085989063267	0.23639625644258666	0.1296810932624975	5.917411267547982	4.286979779835847	0.046222741627060006	7.796841714571389	0.05889858902840687	0.001246446970489199	0.9178515828144423	0.0010580075479217801	2.601255570305859E-6	1.272991358367141	0.20162713893446516	0.1890283380008127	0.14519547625050247	0.4641490468142208	0.2845297384771617	0.20979150643792224	0.23169855629652686	0.273980198788392
9600000	-58274.16599776466	-58025.461298837225	-248.70469892744055	-22564.640302937078	-35460.82099590015	4.538635434764359	66.61583342513603	56.154745683955426	10.46108774118062	4	57	152	121	0	2.749087856195788	0.21602090016842668	0.07801651724314339	4.982953419968576	5.481275867263817	0.028802250760397833	7.910719690792619	0.0348235028662447	0.001199678860544059	0.8049450441885101	0.0010454925854091143	1.7942814384360059E-6	1.0524613039525406	0.20389550826707303	0.18701262387955966	0.15793956444657342	0.45115230340679496	0.2826846565766644	0.20985996315098446	0.2278425015605388	0.27961287871181517
9620000	-58260.780489401914	-58043.58023725812	-217.20025214380013	-22576.35741615048	-35467.222821107636	4.438190485680457	66.60730739408791	57.110300302386676	9.497007091701224	0	54	153	120	0	3.4565988539705166	0.17101893003384147	0.0018254476973246433	6.12202542294235	4.771547780019473	0.04383871686798479	8.67244618751761	0.0348235028662447	0.0012829718678251398	0.8226847050101138	0.001065199940649919	2.171080834224445E-6	1.1060395825780427	0.20292637583350348	0.18701262387955966	0.14865014725088938	0.46141085303604856	0.2845278221531828	0.20492712208890274	0.23055210245281982	0.27999295330509755
9640000	-58270.52936663805	-58041.28118881506	-229.2481778229927	-22565.556994717244	-35475.72419409781	4.2860567487224	65.42822372462125	55.228622280291006	10.199601444330249	0	54	153	120	0	3.347793484670633	0.17875194684501483	0.0026496010613440584	5.129638485551743	4.942952805384293	0.029252734946123675	7.777185309319982	0.03434656038779116	0.0012846024666148298	0.9145110222709621	0.0010849766614474503	2.575639445962201E-6	1.1966041605164073	0.1960452720176464	0.18434214199803609	0.1533195125378214	0.4662930734464972	0.28006431065026083	0.2114970121369505	0.22844572390769405	0.27999295330509755
9660000	-58271.43768010319	-58036.30750338889	-235.13017671430342	-22572.241033979182	-35464.06646940971	4.228432944772041	65.14452709106197	55.72078155679503	9.423745534266946	0	55	154	119	0	3.1993085263512784	0.20150628916793675	0.07148199761086287	6.385240327689632	4.956559764402851	0.014515020144467069	8.490966656755683	0.048131866023343815	0.0013229997453337162	0.9147082671747331	0.0010596796842013594	2.874787822416534E-6	1.2379603886955934	0.20218182362446854	0.17732101591685318	0.16082380158731746	0.45967335887136185	0.2893576491187046	0.20588869676396593	0.22550872845600334	0.279244925661329
9680000	-58262.11672776889	-58036.57582227237	-225.54090549652312	-22558.724103337565	-35477.851718934806	4.375222040787776	65.01852951288339	55.78710262601016	9.231426886873269	0	57	156	117	0	2.9312792620430144	0.1615139803617221	0.01993587303954513	4.73451030181729	4.860750447290701	0.021861209287295423	7.68411018732263	0.048131866023343815	0.0013196819032421175	0.8625667251300068	0.0010965143853151056	2.119623829604026E-6	1.05797067464103	0.1976996279161704	0.18981517931206957	0.14990687570343864	0.4625783170683224	0.28306983624609783	0.21027933527953024	0.22811492355861812	0.2785359049157567
9700000	-58287.10027437022	-58042.43241572131	-244.66785864890971	-22573.804255197785	-35468.62816052353	4.7025311248010055	67.42382320762789	57.08372929427487	10.340093913352964	0	53	152	121	0	3.501898001643649	0.21114856823117922	0.0013197110168180865	5.913766023120828	4.471581483748863	0.01470834851432816	7.566582844842419	0.016388690832712452	0.001213201523866767	0.7871584227794912	0.0010234499394943227	1.280105320213766E-6	0.9517030695348409	0.2029201281521467	0.1797826480466387	0.1547189067328932	0.4625783170683224	0.28370635677012995	0.20960482374307646	0.23040526442643158	0.27628355506036495
9720000	-58260.444464268905	-58015.880739285945	-244.56372498295661	-22561.05428321687	-35454.82645606908	4.653701382407635	67.77017969383871	58.69453299394738	9.075646699891323	0	54	153	120	0	3.2025267244311872	0.21183498156730327	0.0034459949501943303	6.0952027647437905	4.9793437811050545	0.0613263455747019	8.068659702998477	0.06277687865151733	0.0011918137419744809	0.8080363111863771	0.0010459425211757556	1.5028462048177819E-6	1.0189796326809148	0.20368143900837873	0.18578667038280705	0.15148449852009807	0.45904739208871714	0.2862693556707228	0.20979376387208182	0.22937408192566316	0.2745627985315351
9740000	-58261.21969761245	-58025.98148436463	-235.23821324781778	-22555.05609863144	-35470.92538573319	4.926337311312442	68.11648000906405	58.99332199022181	9.123158018842247	0	54	153	120	0	3.2693475170714295	0.18157626031990756	0.023418514759575366	6.756946909294896	4.606976948500548	0.018363091382323404	7.874663489253577	0.03519353521305496	0.0011468354395415632	0.8251949690023758	0.0010371836077167653	1.22081758296584E-6	0.9437019570267977	0.20021036273508205	0.18335409627516244	0.15454430977997435	0.4618912312097822	0.28423682107795095	0.20614135969940717	0.22844135621525524	0.2811804630073895
9760000	-58267.838619233014	-58022.62336234051	-245.21525689249967	-22577.673625993706	-35444.9497363468	5.373532703282052	70.0245778559447	60.268393062089714	9.756184793854977	0	53	152	121	0	3.0236357723111578	0.19018516788030826	7.659696123403614E-4	4.402595096464282	4.909348163396731	0.02408194016976935	7.874663489253577	0.007154187063938848	0.0011843292860872923	0.851208247097762	9.906703508342951E-4	1.822987023336096E-6	1.090713103803644	0.20325610381474418	0.18652831591267188	0.15331745242306863	0.4568981278495164	0.28423682107795095	0.20614135969940717	0.22840150354208522	0.28122031568055955
9780000	-58297.85277351332	-58032.29479953148	-265.5579739818321	-22552.276691511965	-35480.01810801952	4.7570066592201155	70.35160544375131	59.795995016527826	10.555610427223483	1	55	153	120	0	3.612300546712291	0.1876171117116956	0.04761667496445561	4.193301039756997	4.919095212647944	0.028810509312516566	7.9551556432635175	0.03812196183304642	0.0012910185025122648	0.8862014423611501	0.0010256813827812337	2.259692903150494E-6	1.186088474211548	0.20001012875431767	0.18652831591267188	0.15331745242306863	0.4601441029099429	0.2887637388559065	0.20614135969940717	0.22494080045011386	0.2801541009945754
9800000	-58283.16977476094	-58036.45907577896	-246.7106989819796	-22523.462049195514	-35512.99702658345	4.935039144796117	69.46463055715613	59.9329870526419	9.531643504514232	1	55	153	120	0	3.4729788313134424	0.19330462421782152	0.0022052708014150394	6.540836559301906	5.302768922748921	0.0383447791020313	7.322486947581826	0.008414633554224598	0.0012700780546406633	0.8253683552890274	0.0010426739219195973	1.5244180691780971E-6	1.049266020517534	0.2037008756052633	0.18652831591267188	0.15331745242306863	0.4564533560589973	0.28613967713700605	0.2069324682557037	0.22865362494839087	0.2782742296589023
9820000	-58251.4345718637	-58022.74692702186	-228.6876448418409	-22542.78862758543	-35479.95829943643	4.847668746450389	69.27610003225769	60.674872682483354	8.60122734977432	1	54	152	121	0	3.308177029549079	0.1324781001347226	0.04048121338833218	6.309298140860209	5.020808337451064	0.0383447791020313	8.272353030091466	0.029685973424061117	0.001221474639680721	0.8181621812178294	0.0010375299684962395	1.6200870271297549E-6	1.0212505205573625	0.19987055754947522	0.18531327605268524	0.1556771135566784	0.45913905284116224	0.2893416927405098	0.2037304526522	0.22997612500989384	0.27695172959739933
9840000	-58290.00909359725	-58026.71420354091	-263.29489005633326	-22553.737491413223	-35472.97671212769	4.476749036854472	69.37380049488205	59.20636686454956	10.167433630332482	2	55	152	121	0	3.3438990575589953	0.17248403604992624	0.039345090670357546	7.340920429192424	4.407710012126112	0.01988049711135778	8.940231763918403	0.0036499817162496473	0.0012126788204633574	0.8733953200418779	0.0010325990312300632	1.7825730892767966E-6	1.1298165328821872	0.20026920249733998	0.18670789930151116	0.15979425051342383	0.45322864768772614	0.2838782393455853	0.2074057461479136	0.23102799818172462	0.2776880163247794
9860000	-58316.77341546452	-58049.843199750554	-266.9302157139679	-22566.971644581	-35482.87155516955	4.336868088446922	71.37846197012772	60.76102708919999	10.617434880927737	1	58	156	117	0	3.864233406060525	0.18225846917835864	0.04870084718158423	4.506440767360042	4.9565036443229245	0.00409666485155858	7.647255438561941	0.04403185852684296	0.0011976349241510347	0.7640327930909134	0.0010061064670180116	1.1630490144974786E-6	0.9232685145579891	0.202530948497946	0.18695795340055574	0.15113915650486984	0.45937194159662953	0.2859624683542894	0.2080753385390209	0.22827417678191322	0.2776880163247794
9880000	-58268.1054891766	-58017.769036616635	-250.33645255997016	-22545.386975481713	-35472.38206113492	4.582031936289393	69.55747238538993	59.40047251496315	10.15699987042678	0	55	154	119	0	4.012683968217482	0.18197473210710657	0.0024167935884816384	4.1092111702155245	4.907765503895259	0.005175019470626507	7.011035867496737	0.01665993367747515	0.0012562422360709996	0.8078227489680386	0.001001972214589661	1.5796647292947371E-6	1.0032754927184941	0.197383671962402	0.18564839536468955	0.15759599107628003	0.45937194159662953	0.2831741128821891	0.20893814978652137	0.2341876588463655	0.27370007848492695
9900000	-58269.28546103617	-58018.2291408208	-251.05632021536846	-22541.57797455795	-35476.65116626285	4.571757895432488	69.83973147312592	60.903613707603974	8.936117765521978	3	62	158	115	0	4.313678669839882	0.15017727238537995	0.07523740022904038	5.50758404664998	4.9340184926605035	0.038658690288158534	8.746873121881515	0.036262913936541616	0.001286942240232312	0.8125704045430573	0.0010202514823369011	1.6528476366077505E-6	0.9985805547676775	0.20234787360321016	0.18129721386145273	0.16109186776675952	0.4552630447685787	0.2831741128821891	0.20560694414387592	0.2331695254258765	0.27804941754806134
9920000	-58268.15539243692	-57992.86973420817	-275.28565822875197	-22537.714227990422	-35455.15550621775	4.7453611824527755	70.531489828665	59.427452555551774	11.104037273113224	0	51	150	123	0	3.3561457154728607	0.22437866719493615	0.035998915459072696	5.159173265350663	5.018013341753541	0.03573076031731331	7.657831977658703	0.0710261585494714	0.0012161955746270439	0.8373868687657917	0.001019918717232899	1.4878652853748764E-6	1.0107179290711612	0.20698300557426444	0.18414708715810216	0.15862202597620895	0.45024788129142546	0.285222359489907	0.20987791270262085	0.22899591222065738	0.2759038155868176
9940000	-58292.193321020415	-58017.58373601621	-274.60958500420435	-22572.831418029094	-35444.75231798712	4.701787685047049	70.9613582316313	59.54235174772208	11.41900648390924	1	52	150	123	0	3.3650604804882023	0.2226632741087335	0.019054600800701895	4.176909622043074	4.828365761660476	0.024246548464166573	7.759564454512391	0.06729009459889931	0.0011302190306956643	0.8273999466093953	9.603470151940547E-4	1.4470804652732588E-6	1.0538335638904497	0.2054736072159051	0.18955553757380172	0.1442506859610247	0.46072016924926945	0.28461739186119134	0.20457854223035857	0.2315188887502054	0.27928517715824747
9960000	-58315.12653709548	-58039.17522434083	-275.9513127546504	-22586.434558524652	-35452.74066581618	4.744048315721951	69.37010591460133	57.863689920268975	11.506415994332404	3	55	151	122	0	3.303077335044099	0.19910872436764251	0.05498610571335674	3.7380441739652186	4.607280978433459	0.02679581443401806	7.690994733845445	0.006517637183740845	0.0011597865722306172	0.8377046149534941	0.001017674600028901	1.3955480573536002E-6	1.0297663993522055	0.20344486191747577	0.18486685702277098	0.1519459127872717	0.4597423682724825	0.2843604353696459	0.20656105114727913	0.2297933363248303	0.27928517715824747
9980000	-58325.70553521761	-58051.06743881453	-274.63809640308494	-22544.06707642968	-35507.000362384846	4.795607777118494	71.62321130713131	60.79049308741947	10.832718219711808	8	57	148	125	0	3.6898657554214913	0.23413434894089882	0.1310442769460609	4.988455569288575	4.9858615773238215	0.0017374655423593878	8.724070540513313	0.037834892658645	0.0011130981291768384	0.7811766120805508	0.0010334432460646333	1.0911877970537041E-6	0.9161315075984918	0.20606250589661437	0.17934872797589516	0.15364896893709623	0.4609397971903952	0.2843604353696459	0.205116815506288	0.23123757196582143	0.27928517715824747
10000000	-58331.5182259788	-58045.88664698924	-285.63157898955717	-22582.63417231262	-35463.25247467662	4.4982993471731	69.59126461094463	58.2152032651332	11.376061345811388	2	55	152	121	0	3.006168795888697	0.2563048777028622	0.054864966527431495	5.1233354990387845	5.760600379703063	0.016235510442626146	8.047644696769414	0.019721125599335365	0.00106177784366859	0.777270154951894	9.856353619606506E-4	1.0755504513176753E-6	0.9729842082364211	0.19945683423677513	0.18432734877488566	0.1525978727041319	0.4636179442842082	0.28522124496218415	0.21087526610522114	0.22459153092192652	0.2793119580106709
10020000	-58327.36941492375	-58036.43614372242	-290.93327120132585	-22579.29074498554	-35457.14539873688	4.5251807577771	69.37205303030375	56.85747016343046	12.514582866873251	2	51	148	125	0	3.478455941776342	0.2751417893627531	0.006972347426436321	4.235134198962632	4.5994740662380025	0.05469152080538086	8.802429815932344	0.044007524019711995	0.0010571390489672882	0.8115066662588556	9.86203593227834E-4	1.2461986135202857E-6	0.9890309076371321	0.20423469305753944	0.1828341574212319	0.15364473389708985	0.4592864156241397	0.28522124496218415	0.20878074528154747	0.22702878462424952	0.27896922513202155
10040000	-58329.51915826467	-58041.45777295406	-288.06138531061066	-22566.072798825473	-35475.38497412859	5.693779642775173	73.05737082971136	61.62811916202602	11.42925166768537	3	58	154	119	0	3.4251700600428006	0.22198462487764511	0.05952913920192918	5.818565061618627	5.32806838457264	0.04644183116767674	8.649372447141527	0.07506232476150988	0.0011052282672689919	0.7969135604310725	9.972777764394943E-4	1.3748484016938249E-6	0.9951180248690934	0.20423469305753944	0.1828341574212319	0.15364473389708985	0.4592864156241397	0.28352260239634464	0.2098039834729978	0.23137078270632916	0.2753026314243311
10060000	-58323.677354778585	-58044.203587715674	-279.4737670629128	-22577.35708490083	-35466.84650281485	4.462147124311716	69.06332623781884	57.395023783924216	11.668302453894636	0	56	155	118	0	2.592767577585915	0.23426211866659052	0.014840487876017805	5.18000929184184	5.222192335396841	0.022880555605037413	8.232139608537414	0.03379849797794729	0.0011285085609383536	0.7994510515625457	0.0010097159586373728	1.2642416749687949E-6	0.9793269513768541	0.19807021861534924	0.1844123555988953	0.15619654482218367	0.46132088096357265	0.2839037177459428	0.2098039834729978	0.23137078270632916	0.2749215160747329
10080000	-58309.06992761354	-58022.91674149117	-286.1531861223719	-22556.74000248176	-35466.17673900941	5.086458811538507	72.69635028589894	60.99354537459903	11.702804911299975	0	53	152	121	0	3.640670479436956	0.20957834922431678	0.06401420382284913	4.529433510548143	4.350663774213804	0.011883334463819522	8.025370730548492	0.041144003189588246	0.001088905267038169	0.749062233733301	9.598672613863812E-4	8.845321036173874E-7	0.8559779967483321	0.203225335768497	0.1844123555988953	0.15619654482218367	0.4561657638104249	0.2863616423401953	0.20655945573520487	0.23014815837649583	0.27693074354810665
10100000	-58315.516741190215	-58035.55812694886	-279.9586142413566	-22579.28829099015	-35456.269835958716	5.83855676229602	71.84719265080253	60.51186005734131	11.335332593461214	9	63	153	120	0	4.031676355821458	0.2200043447796916	0.25029144194380104	5.38177241712567	4.076863266077456	0.023346424330217056	7.419822738437458	0.015216100333597986	0.0010792966765689263	0.7764592676278019	9.762776475005894E-4	1.1694821101632513E-6	0.9666760767071338	0.20106049929683711	0.17939077138835516	0.1537312468796999	0.4658174824351087	0.2846157321793809	0.20380352644050956	0.2337506463889904	0.2778300949911218
10120000	-58298.11562029884	-58025.64812709005	-272.46749320879104	-22556.504804741773	-35469.143322348275	4.9004715161257675	71.1696670117748	60.86073026466281	10.308936747112003	3	59	155	118	0	2.819093772857959	0.2150727222522684	0.10696523123231602	5.861684415571339	4.503167847653733	0.04518066072938716	8.155445842224918	0.06596918364259746	0.001124815746612446	0.7960282838943898	0.0010250653997708552	1.3934396518368122E-6	0.9782219109052462	0.20543754213016344	0.17869320507338018	0.15667203917585085	0.45919721362060645	0.2813587963878072	0.20380352644050956	0.2331920865405803	0.2816455906311056
10140000	-58276.950955178894	-58010.53373407343	-266.41722110545976	-22552.77874354599	-35457.75499052744	4.723850131519005	71.05283739683118	60.43771941030139	10.615117986529787	2	59	156	117	0	3.9599958898063297	0.1975907774032735	0.15088338524559475	5.8812043078816165	4.865844220246375	0.01281103685661276	8.361097448259821	0.008487164948254	0.0012003381839971526	0.8884771870472522	0.0010210823039608873	2.067630122996693E-6	1.178737735334939	0.20701101150329515	0.17861521700673255	0.15776742594173696	0.45660634554823626	0.2769487381928767	0.20593648166982428	0.23063531930285902	0.2864794608344427
10160000	-58258.31925039702	-58010.79897394178	-247.5202764552405	-22551.3237509076	-35459.475223034184	5.167883636201974	73.51870881580973	64.77254898705516	8.746159828754607	1	60	158	115	0	3.5058478860876194	0.14966659498857465	0.012859912681256866	7.2158207202981215	4.865844220246375	0.01236309746369709	8.93121349773753	0.04113390788692775	0.0010982548640978214	0.83749640693069	9.724440709761043E-4	1.5378082415083604E-6	1.1184599083848537	0.1975927249989234	0.19387023895201191	0.15871569557744758	0.44982134047161804	0.2859253798655258	0.2006859425531163	0.23050197490816568	0.28288670267319493
10180000	-58303.554857228024	-58027.79740019054	-275.7574570374857	-22572.02643086808	-35455.77096932245	4.877359026232695	73.64841816646093	63.11529037639905	10.533127790061908	0	57	156	117	0	4.008790111608846	0.20126323134542415	0.010449665329183334	6.7836478948006755	4.828967081035005	0.03087288216511012	8.758018182175967	0.04538506680709672	0.0010623854194431847	0.8552893377176893	9.745359704011971E-4	1.4774678215111404E-6	1.0981738404340784	0.20238950725036653	0.1825338302492228	0.1628998934015483	0.4521767690988633	0.2857781624323535	0.20324515096538914	0.23050197490816568	0.28047471169409444
10200000	-58291.62873276548	-58024.9616416701	-266.6670910953789	-22556.914595435876	-35468.04704623423	4.832735685262334	72.90419954558786	62.88704643258566	10.01715311300216	1	58	156	117	0	3.260034535732922	0.1973403289559539	0.0373858702389013	4.643329646408849	5.357143664398679	0.07078144972782958	8.604783601770059	0.009464427489502046	0.001036478862962449	0.8672426102727032	9.694773602102501E-4	1.6500200476698354E-6	1.1440272261555757	0.1903987960896785	0.1818746157342904	0.16089825705620064	0.46682833111983135	0.2861403880502613	0.205616357850841	0.22813076802271381	0.2801124860761866
10220000	-58280.649020455836	-58031.55865842638	-249.09036202945651	-22554.472630325785	-35477.086028100595	4.886918117643296	73.31823744848577	64.35287042967896	8.965367018806809	0	58	157	116	0	3.488510553711528	0.17882213146660395	0.0018090758393290106	5.4775441613455795	5.089540966946996	0.010837379343697622	8.604783601770059	0.02407686760532813	0.0010319738337893135	0.8359021073693964	9.533063508001805E-4	1.4636754626465447E-6	1.075793680026821	0.19613273907155215	0.1823874261623858	0.1574130333940476	0.46406680137201517	0.28686044034028974	0.20513013965188967	0.2275764277429422	0.28043299226488105
10240000	-58280.143805891676	-58024.47893651208	-255.66486937959627	-22546.36984601022	-35478.109090501865	5.135874680752096	74.78226957845625	65.06894882702846	9.713320751427812	3	62	158	115	0	3.931327651613257	0.17058540837306085	0.023447852096427125	6.396551292725532	5.293213296660511	0.016058522801420706	8.859361223996508	0.03901798677193527	0.0010069514454927116	0.8298651243734438	9.445897975078316E-4	1.2885474714743943E-6	1.04366599220332	0.1985193347314569	0.1823874261623858	0.1574130333940476	0.46168020571211044	0.28565945520597713	0.20513013965188967	0.23192331294521562	0.27728709219692027
10260000	-58240.52149899918	-58003.223397904454	-237.2981010947253	-22562.576991579073	-35440.64640632538	5.000556908673427	72.28883214857616	63.279403835226255	9.009428313349913	3	59	155	118	0	3.84514955836429	0.1339387901566836	0.11830058875708256	5.848856150584073	4.833374068034651	0.050778440884160794	7.842999337902278	0.03901798677193527	0.0010309669536617057	0.8131721039298937	9.417577268852958E-4	1.2793363605010627E-6	1.018512717633066	0.1994903193817369	0.18249760600897622	0.1619929573182918	0.45601911729099576	0.28650969525439546	0.2031560036774185	0.2291902499252788	0.2811440511429099
10280000	-58273.708777232656	-58039.47373311446	-234.2350441182017	-22583.6526557375	-35455.82107737696	5.162079297651407	72.89065627825948	64.14796561364825	8.742690664611242	3	60	156	117	0	4.182951113359755	0.14251589320236177	0.08053578464181557	5.219288240785741	4.929859622541307	0.042865671158078024	7.567400283105607	0.010220021822627028	0.001017541865379557	0.8194285038424048	9.344528815993831E-4	1.4746975183087072E-6	1.070234919011793	0.20832232904872758	0.18249760600897622	0.1508811618402382	0.45829890310205873	0.2837172280951256	0.20772783615854493	0.22458029700026663	0.28397463874606554
10300000	-58263.0658549041	-58014.7601806289	-248.30567427520128	-22546.872779174475	-35467.88740145443	5.080136129638571	71.03753412867268	61.722921270106895	9.314612858565797	6	61	154	119	0	3.445631834882969	0.16474169739897646	0.20541753063002396	5.180703180235522	4.514526472803252	0.05578107432974603	8.626868431004535	0.03056081623943473	0.0010929618907448125	0.8740222868105065	0.001003976294069276	1.8760513387528761E-6	1.144913114377355	0.21013098462260874	0.1779936032675358	0.15538516458167861	0.4564902475281776	0.2882708519627389	0.20772783615854493	0.2299047949123471	0.27409651696637183
10320000	-58255.26745634575	-58016.424419905015	-238.84303644072983	-22542.253126718428	-35474.171293186584	5.437013496040023	72.39953169236472	63.621611670679535	8.777920021685151	5	61	155	118	0	3.7424804881701657	0.1618035841861632	0.11506498190761985	6.683779596505251	5.18343539336908	0.0179198731887755	8.04477283276966	0.028994417452040584	0.0012145833450070284	0.8454663174373849	9.957725106166193E-4	1.654005177906954E-6	1.0699435744219936	0.20550654688014383	0.18149973236735004	0.15175086970207485	0.461242851050432	0.2786107951497446	0.20764637245995524	0.23464435830646335	0.2790984740838396
10340000	-58263.98536402284	-58012.19552687125	-251.78983715159478	-22570.661379534842	-35441.5341473364	6.065212828913008	72.96856974764626	62.651251921522174	10.317317826124121	1	52	150	123	0	3.740754434471602	0.1900087321187515	0.05775120944811988	4.865703768054502	4.846186155881195	0.03528772602582926	8.058621677247384	0.03580245696206898	0.0012322008455429218	0.9860350626034234	9.472375544489839E-4	2.958924192315707E-6	1.4090774507797845	0.20047442684801775	0.17809466688493	0.15587315360503867	0.4655577526620143	0.2794070910094623	0.20741699644202402	0.23363355740145397	0.27954235514706244
10360000	-58317.122090777295	-58042.1260522306	-274.9960385466972	-22552.50654074068	-35489.61951148992	6.21411021761622	73.71724059894453	62.5434700748684	11.173770524076069	7	61	153	120	0	2.958047132699246	0.22185223350295896	0.13760655873428113	4.5628257361509394	5.144218646586279	0.04261786048402262	8.447932975884733	0.05742634224535311	0.0012576034271441904	0.9297983510538431	9.758485063347424E-4	2.4613357628148867E-6	1.2396052202819678	0.20047442684801775	0.18508427551106313	0.14888354497890555	0.4655577526620143	0.2794070910094623	0.20998614081821454	0.2275678219069946	0.2830389462653313
10380000	-58299.11186028586	-58037.22149816221	-261.8903621236533	-22563.723776655515	-35473.49772150669	5.723145963724458	73.8271032532713	62.960219362225914	10.866883891045433	2	57	154	119	0	3.3897104890199277	0.23054455308684904	0.015141582398019878	4.842327667392763	4.863278521981308	0.06748861730777277	7.270406668874707	0.04419466234941105	0.0011375519134642327	0.8733233667906214	9.439156255885065E-4	1.992480377572578E-6	1.2540908530315638	0.20047442684801775	0.18554384745412594	0.15359995736518145	0.4603817683326755	0.2927584286855793	0.20847565319300612	0.22422738910695647	0.27453852901446096
10400000	-58330.06380042208	-58051.40330447652	-278.6604959455635	-22579.996941929363	-35471.40636254715	6.398928929451617	74.53270740507391	62.200272586832476	12.332434818241442	5	57	151	122	0	3.807262505962635	0.19773502312503669	0.15469627863702295	3.4575781675607336	4.996309307533808	0.019392086344643202	8.250834256994201	0.049501238186920676	0.0012146581185943069	0.7753346219817921	9.521628624432633E-4	1.6092490873378453E-6	1.0374988388625617	0.2005222871071897	0.18604786816554483	0.15358384603327463	0.4598459986939915	0.2927584286855793	0.2026673979511413	0.23217633243224706	0.2723978409310352
10420000	-58310.85294874976	-58033.240294827614	-277.612653922144	-22553.64159364	-35479.59870118761	6.20606271620265	73.97861197767358	62.84904127884925	11.12957069882434	3	55	151	122	0	3.9471954481498015	0.23659842085019256	0.03010111508885601	5.791605048053916	5.322885717998942	0.0024467099699112095	6.909758378760645	0.052906576708166425	0.0011907565043943887	0.8852665760837156	9.861200372093767E-4	2.043863965200772E-6	1.150985261826329	0.19780792696227112	0.1859474215915618	0.15681439274788556	0.4594302586982822	0.29008419868611063	0.20190374436421438	0.23579392478425182	0.272218132165426
10440000	-58299.01825654487	-58029.55893843308	-269.45931811178696	-22552.92647851274	-35476.632459920336	7.427699220725979	77.36530336342341	66.91077539159208	10.454527971831304	0	57	156	117	0	3.8587278447284303	0.2100388805714529	0.014887109683783838	4.791755257569309	4.824315417303128	0.023108615301357667	8.591734755945847	0.027008024403433997	0.0011372527872448648	0.7960745000477083	9.328063010508536E-4	1.3720635052231735E-6	1.0174332590508568	0.2011944854951436	0.18378817708667364	0.1514980770353886	0.46351926038279484	0.28511069394534855	0.20190374436421438	0.23625637399478588	0.276729187695654
10460000	-58309.45284169067	-58041.5764415695	-267.8764001211671	-22558.91523723744	-35482.66120433206	7.0169278999383184	75.42017282177787	65.16878000259597	10.251392819181893	1	56	154	119	0	3.0451289245904247	0.2409051096739935	0.021756105361828218	6.129062696104372	5.2094797953082335	0.03146073421628274	7.998008078473762	0.01355395579558347	0.0011197005641406653	0.8802569018005552	9.263982060042491E-4	1.7411475238630902E-6	1.1543360624393697	0.2011944854951436	0.1809240077057794	0.15436224641628282	0.46351926038279484	0.2849551013621101	0.20190374436421438	0.2284098030421017	0.2847313512315766
10480000	-58282.67634148368	-58030.544529095365	-252.1318123883158	-22547.91488103326	-35482.62964806211	6.095127718831705	72.47061616153253	62.36931441990828	10.101301741624251	0	57	156	117	0	2.9530302216632833	0.19909880575820474	3.446798476082252E-4	5.546537168291074	5.204707863543643	0.02978710295018097	7.957389561019865	0.044420852427056616	0.0011736971933937398	0.8640932815786359	9.953282244702277E-4	1.6216286879111619E-6	1.0546462573079498	0.19982399190111605	0.18365815155984844	0.16092884676399888	0.45558900977503725	0.2813619991530357	0.20167922073941744	0.2371513399745954	0.2798074401329542
10500000	-58278.20978183087	-58027.391410041804	-250.8183717890642	-22563.67685534126	-35463.71455470055	5.407680527623527	73.30534884844513	63.2533961480092	10.051952700435939	0	57	156	117	0	3.514626538664205	0.17964766241271182	0.002390174939216939	6.597734901274353	5.008405192858099	0.01597379033102206	9.14131870962997	0.061075914444920984	0.0010770676836368985	0.8034270865728046	9.32870053024622E-4	1.2787085965829533E-6	0.9946302612861708	0.2016228610614073	0.1880803766765511	0.161353017931258	0.4489437443307842	0.28896208184639327	0.20603274926941229	0.2320398865920628	0.27296528229213435
10520000	-58280.83183484767	-58042.38563383433	-238.44620101333575	-22557.72626029077	-35484.65937354356	5.400765091802312	74.23392299926789	65.77333872806138	8.460584271206526	1	64	162	111	0	3.602427495289829	0.181464068626131	0.032821873090681276	9.614272592998283	5.369711046256386	0.008744369989158729	7.620187140933362	0.006306739513061876	0.001129201434876205	0.7873845004948308	9.324774649111615E-4	1.2976241862133533E-6	0.9993768506896905	0.2016228610614073	0.18419540201181542	0.15642409052696096	0.4577576463998169	0.27744166040471746	0.20873786490024004	0.22933477096123503	0.28448570373381016
10540000	-58265.337906674264	-58016.83248236328	-248.50542431098287	-22551.285949484445	-35465.546532878834	5.530776143634229	74.818559578231	66.07712643326512	8.741433144965939	0	58	157	116	0	4.335145277679876	0.19840298835477313	0.0039126982463710816	5.3078579891232325	4.789997800821921	0.007467620068457443	8.477742655259538	0.07778336512048309	0.0010806847393899626	0.8021371979911254	9.207049304624336E-4	1.1564480798244213E-6	0.9720909762701122	0.19891016058865305	0.18459704016638637	0.1573584850365086	0.45913431420845263	0.28647464493986985	0.20813079112156466	0.22859964139297415	0.276794922545594
10560000	-58288.45337507496	-58027.90729969721	-260.5460753777511	-22566.83821513943	-35461.06908455778	5.480067735320939	75.610701330968	65.81757245994453	9.793128871023534	0	56	155	118	0	3.4428208640119267	0.1649386467283573	0.02287485793946805	6.970961124483969	4.789997800821921	0.01169475816186026	9.781089279581343	0.028301266654906523	0.0010260880479963032	0.7747757355772218	9.034909148690188E-4	1.048780870288052E-6	0.9619776106703679	0.2071576808431426	0.18403213220209763	0.15300118591028194	0.45580900104447847	0.28922999064492083	0.20537544541651367	0.22859964139297415	0.276794922545594
10580000	-58251.80394435669	-58005.831695004716	-245.972249351973	-22570.42742046158	-35435.404274543136	6.035167641790267	75.37475495009005	66.99549534431682	8.37925960577326	1	60	158	115	0	3.3524223826676898	0.170328148744637	0.09260696736980695	7.225378255782249	4.564893250491145	0.029399006729611037	7.631484704634356	0.04804271788655643	0.0010935029149283172	0.8693850237353968	9.207261620523527E-4	1.4796858769835217E-6	1.0868385641241898	0.2094635442802105	0.1783025661218353	0.15069532247321404	0.46153856712474084	0.2845308879602052	0.20871331904487334	0.23613212651725943	0.27062366647766467
10600000	-58305.62713075739	-58032.60623878692	-273.02089197047485	-22563.0986689234	-35469.50756986352	6.275400164172756	77.0069755112959	67.1637485133647	9.843226997931218	1	61	159	114	0	3.1962901131764427	0.22617133489311622	0.059008281001365626	6.138248329079071	4.620996364790811	0.03297540853199858	8.030708137111533	0.005022558271967192	0.0010731153454047538	0.8035868486743977	9.334259538968193E-4	1.34183879573652E-6	0.9873637098988886	0.20358966807176124	0.18217761044952024	0.15043155662258387	0.4638011648561353	0.28424325444406545	0.20751146729922776	0.23009710640001793	0.2781481718566915
10620000	-58303.87943199196	-58030.81821730354	-273.06121468842514	-22552.7768062858	-35478.04141101774	6.351214922041691	79.58851313753046	68.93739086254874	10.651122274981683	3	57	153	120	0	3.847644640514664	0.20019834789620403	0.01905177724289872	5.055889648856429	4.497505604725902	0.031229295503344544	7.495431357249056	0.013857589014489293	0.001101974738746326	0.8546348349003925	9.121381322893895E-4	1.5872644279515552E-6	1.0867252549429507	0.20367645801352718	0.17963188122299859	0.1590009110980258	0.45769074966544915	0.28095089671987583	0.20906542631879427	0.22959119036202552	0.28039248659930704
10640000	-58301.6314624326	-58041.159748017584	-260.4717144150134	-22557.030685843663	-35484.129062173924	7.0770623376181945	79.62896279190832	70.19513056459463	9.433832227313664	2	60	157	116	0	3.7625107664645983	0.19821207495417215	0.04715393382175669	6.107594823673258	5.578220473199745	0.0014876768514486226	7.219297469416788	0.05539165019980709	0.00118289194789162	0.8798845578587952	9.013782946138375E-4	1.782666724357439E-6	1.1120247634527645	0.19783714449172254	0.18260930387173496	0.15702371775123727	0.46252983388530594	0.28613012216060396	0.20577031379554378	0.22809610668587924	0.2800034573579757
10660000	-58291.9562305965	-58019.66484222634	-272.29138837016365	-22575.034085791933	-35444.6307564344	6.686868888488901	78.95088292280263	68.80935438071974	10.141528542082863	8	67	158	115	0	3.2508814827810166	0.2116573062395476	0.11168144198734835	7.154153604039485	3.9250495008786537	0.027585694707227337	7.52641245122928	0.023107159131928515	0.001232034132040386	0.9247411816955543	8.645410145947436E-4	1.9927146017225648E-6	1.2011366954795863	0.19907517157254986	0.18513750389561556	0.1493367206390642	0.46645060389277115	0.28613012216060396	0.20957526747773328	0.22809610668587924	0.2761985036757862
10680000	-58283.757004420666	-58036.555283141555	-247.20172127911067	-22578.286307344777	-35458.268975796775	6.693025704142614	80.45256500280638	70.99662808897531	9.455936913831053	8	62	153	120	0	3.6086091706580437	0.1681351951814855	0.08234188596474129	5.27963427809082	5.844489697951194	0.005881570181022504	7.52641245122928	0.060557246708202325	0.0012782349866035363	0.9963429919888783	8.697607172705868E-4	2.558398657211482E-6	1.3042947060153816	0.19882037599121585	0.1902906196078053	0.15396912754258923	0.45691987685839036	0.28613012216060396	0.2094383759985777	0.22809610668587924	0.27633539515494177
10700000	-58267.366935275386	-58021.47234142989	-245.89459384549275	-22552.42730264327	-35469.04503878662	7.678568251151034	84.1361741766755	74.83754596905484	9.298628207620657	5	62	156	117	0	4.1713697192967985	0.15629597787478447	0.03331226785790759	4.50231550319985	5.208278563536829	0.03830329017985099	8.333831776747544	0.05124572786337878	0.0012163099639423704	0.977213226153781	8.452936167715947E-4	2.193043133381647E-6	1.2110359350224436	0.19771612688434445	0.18151474286701258	0.15965362536351807	0.46111550488512565	0.2905604701897209	0.20551146589985658	0.22759266875548342	0.27633539515494177
10720000	-58271.10251993244	-58032.938318842076	-238.1642010903659	-22556.464642596562	-35476.473676245514	7.342519570488146	84.19491232521192	75.72832309347929	8.466589231732693	3	60	156	117	0	4.003630956309407	0.11930694868462523	0.02591285370948665	7.778480241196836	4.913883750864351	0.02406076571226072	8.022704365920633	0.009746157336744707	0.0010921950353764763	0.9630019228956215	8.494062169617486E-4	2.089527299911919E-6	1.2617387092004908	0.20903765735839047	0.17386297124624514	0.15340694607296224	0.46369242532240285	0.2858814501086055	0.20819058435086502	0.23019427852181093	0.27573368701872125
10740000	-58249.538410266236	-58031.62081330347	-217.91759696277046	-22524.992950920656	-35506.62786238281	8.225536974407598	83.53791282199786	75.55415177044068	7.983761051557201	1	61	159	114	0	3.869788272774918	0.15221905331333704	0.01392702833887657	6.450110502664278	5.073410093441322	0.009349638594304623	7.310737913893012	0.023317615810672463	0.0011172660922811085	1.00748622669157	8.879300852302364E-4	3.0746040124538283E-6	1.391488651470555	0.19769792159130575	0.18669803431935103	0.15340694607296224	0.4621970980163817	0.2858814501086055	0.20905438688486022	0.2310824252924439	0.27398173771409307
10760000	-58284.254842038834	-58045.33735215579	-238.91748988304406	-22546.875232012455	-35498.46212014333	8.523901945338471	85.24822658998379	75.82502023870138	9.423206351282344	1	59	157	116	0	4.204031794353738	0.11873137314085697	0.029655443246002736	7.327097706964118	4.805441486220704	0.015029735055030472	8.173336892519432	0.03053929071452798	0.0011919298140235272	0.9041204170252105	8.553007999641728E-4	2.0070335245874615E-6	1.154217333334397	0.20516146406191216	0.18109849837469394	0.16253694157090437	0.4512030959924903	0.2873799654736241	0.20258085646124394	0.23316466951737036	0.2768745085477643
10780000	-58234.105729061834	-58005.710026527566	-228.3957025342647	-22529.393822421975	-35476.31620410559	7.327636885383845	83.23706475483799	74.78360053750538	8.45346421733261	0	58	157	116	0	3.825155534565508	0.11997994895960175	0.0017023226406485729	5.338481366797282	4.98633482726552	0.011438910734231299	7.332139980372604	0.031954370326681546	0.0012829931941634011	0.9840629479539307	8.47442840949552E-4	3.425706839391606E-6	1.3490606179008136	0.19943842832364625	0.19492152261336546	0.1518312799578876	0.4538087691051015	0.2838708007060356	0.21080861951623214	0.23316466951737036	0.27215591026036456
10800000	-58213.86229458908	-57996.7056012783	-217.15669331078436	-22546.043558357323	-35450.66204292097	8.377963629256838	84.27775099268455	76.45414895692252	7.823602035762049	0	59	158	115	0	3.9240255410772362	0.13475639033249368	0.0032245585235229773	6.687530919636345	4.632151613884347	0.00843493265310485	8.813729299602816	0.01114399817354198	0.0013065524392946051	0.9720626588169645	8.204257330090768E-4	2.7041866707285953E-6	1.2935367781533829	0.19943842832364625	0.1881630497142008	0.15669779990844754	0.4557007220537062	0.2838708007060356	0.2009567372860907	0.23316466951737036	0.282007792490506
10820000	-58239.15372826682	-58021.660649293975	-217.49307897284953	-22548.47309742445	-35473.18755186952	7.8221985026026655	82.23486240912834	74.48283745196454	7.752024957163812	2	62	159	114	0	3.963725444843345	0.11708979107977677	0.0346853854450433	9.192233142151734	5.6926144854765885	0.02259014610987899	7.4323839854174425	0.020286551983955403	0.0013443861653433607	0.9518351325817199	8.639045175665723E-4	2.9684841976412427E-6	1.3017380554780107	0.20397243275122645	0.18717314553389666	0.15669779990844754	0.4521566218064301	0.28096210204693395	0.20907302331516334	0.23449274255732008	0.2754721320805853
10840000	-58237.155023031555	-58032.51138131686	-204.64364171469947	-22570.92143133821	-35461.58994997865	6.787373186236018	80.01183453547108	72.6464588033992	7.365375732071852	7	66	158	115	0	4.037331043859233	0.10512968061471206	0.0742938940491305	9.978357218220296	5.451623499179902	0.03152599251788492	8.638333210906055	0.07222450670286479	0.0013520215385754012	0.9877525683676623	8.624383892239921E-4	2.769231687740135E-6	1.2669952733572	0.20397243275122645	0.1854968979997619	0.15669779990844754	0.4538328693405649	0.2788375201858798	0.2051406754587856	0.23258437582019284	0.2834374285351444
10860000	-58243.27861889375	-58017.70150230579	-225.5771165879649	-22543.44040021123	-35474.261102094555	6.2119520329586635	76.19158444650381	67.33671966128945	8.854864785214382	6	65	158	115	0	3.6635527649347717	0.14997821784740883	0.10454380710429663	8.094831059658924	5.317822171462993	0.0068384246454738055	8.008065451434536	0.05757328211339598	0.001400466477751754	0.9257422895843862	9.431494638207107E-4	2.5282605448810566E-6	1.2208080799949321	0.1962565169502507	0.18308065322708253	0.1582170263141332	0.4624458035085343	0.28900784908498417	0.2043475948160977	0.2259847010948093	0.2806598550041115
10880000	-58229.73584759224	-58013.05595634498	-216.67989124725582	-22578.7169466581	-35434.33900968688	6.6725966937579315	76.2163923925068	68.19889903571266	8.017493356794109	2	63	160	113	0	3.557924265455993	0.14956762261219012	0.04970996651015091	9.38755416413095	4.940978619699481	0.020167298171151107	8.310724229360991	0.0036172670752805743	0.0013707989453331914	0.9352934896053029	8.982014746030874E-4	2.271315923654699E-6	1.1661149429239193	0.2082335643469538	0.1826052397956308	0.15132249522066546	0.4578387006367507	0.28900784908498417	0.2043475948160977	0.2259847010948093	0.2806598550041115
10900000	-58181.36804072987	-57991.711202207225	-189.6568385226439	-22535.21845079399	-35456.492751413236	6.244989408362203	75.8312686876401	68.76496366030347	7.066305027336655	0	60	159	114	0	3.575377535351092	0.12912077105994305	0.007801248586084071	8.893974135615794	5.053358790547453	0.018661640959759404	7.883911067849347	0.0010307664088154982	0.0014304984581093214	0.9763648735653696	9.490185290585872E-4	3.212229838705581E-6	1.3395554250917103	0.19831051772622113	0.18071627157864129	0.15368325830521268	0.46728995238992566	0.28900784908498417	0.20742370557338963	0.2259847010948093	0.2775837442468196
10920000	-58232.49919370401	-58025.20565127907	-207.29354242493446	-22540.271177114686	-35484.93447416439	6.034527431477457	75.3028345885335	67.26358513234702	8.039249456186495	4	65	160	113	0	3.246019588248835	0.11764238212095257	0.04613538050432592	7.861716663313325	4.538698308031255	0.04750027062536584	8.936648872302982	0.008927990145837117	0.001357253611806852	0.8996430225838463	9.886768271857925E-4	1.8430280153853463E-6	1.1084539842453265	0.19851679933797806	0.18974966431510182	0.15756039503785632	0.45417314130906455	0.28900784908498417	0.2040221160016009	0.22938629066659805	0.2775837442468196
10940000	-58230.18299906319	-58024.846773038866	-205.33622602432206	-22574.47682476997	-35450.3699482689	6.450169710421283	78.32994979747112	70.81788034099796	7.512069456473101	3	65	161	112	0	3.1990637722032673	0.10837969553160681	0.0373049027092659	7.332698157942093	4.376097151177794	0.025404561044469524	8.307175650526109	0.04479351932254294	0.0012891690187441145	0.9259321568333412	8.721112445347483E-4	2.7581680985454903E-6	1.2642581399891084	0.2048594987204328	0.18340696493264708	0.15756039503785632	0.45417314130906455	0.2813838055926099	0.20933829399080534	0.23473626839771555	0.27454163201887194
10960000	-58196.143327540936	-58004.89570769759	-191.24761984334236	-22555.564566337463	-35449.33114136013	6.261800491188536	77.32286502538625	70.73890076685335	6.5839642585329035	2	63	160	113	0	3.3464434621345207	0.10865163456605625	0.07574036961912796	9.430959008965926	4.806501325164459	0.01615926852777818	8.736028167218336	0.029235280044032877	0.0013465293151214788	1.0098992174155441	9.077345030488476E-4	3.706978662061574E-6	1.4244606839166334	0.2051914749838007	0.17826669130989156	0.1611123421643268	0.4554294915419817	0.28095654252344743	0.20387153276795558	0.23498892843539343	0.2801829962732063
10980000	-58169.23008252898	-58001.94611818319	-167.28396434579267	-22545.130004180584	-35456.816114002606	5.4060682778896725	74.41750365834343	68.11781131490632	6.29969234343708	0	64	163	110	0	3.615562558007351	0.095689912541537	0.01823701261896812	10.152095876308069	4.8826358917946555	0.03952766548666763	8.779305668032551	0.053340537685836104	0.0013396269391343669	1.0531025807633605	9.683294928208704E-4	3.916955183155685E-6	1.4164354912584822	0.2073613142030648	0.1817688350890451	0.16114595169688645	0.4497238990110044	0.2820863195996563	0.20734349363415175	0.23498892843539343	0.2755812583308013
11000000	-58212.63572081653	-58008.459704985435	-204.17601583109715	-22558.157369955927	-35450.30233502951	5.5386302047973475	74.99177120147138	67.2820925100983	7.709678691373028	1	61	159	114	0	3.9815353248622207	0.127243682240308	0.0030303177518485156	8.736065552984819	4.552607479791708	0.005314398209289979	8.86388672848286	0.02016865750109496	0.0012868116153528424	0.9423946212605904	9.476009766542081E-4	2.7752664173354517E-6	1.2756083959583733	0.20243862942076937	0.1841403572930298	0.1600333897666127	0.4533876235195889	0.28551576184264993	0.20722219180251408	0.22745806506543245	0.27980398128940637
11020000	-58242.65132002282	-58032.78591566101	-209.86540436181767	-22578.263384929738	-35454.522530731265	5.9131479190161516	76.60163377161712	69.57042995457736	7.031203817039771	1	62	160	113	0	4.370334755795258	0.10719562572643127	0.01916632119086534	7.004773809038026	5.061271178673909	0.038659499123717835	8.467330625767685	0.056002020408637804	0.001196096179269338	0.8708134956474242	9.259167725586455E-4	1.6908423771561203E-6	1.0945132117421719	0.20083286923903018	0.18718185919476207	0.16661877529178648	0.445366496274422	0.28466769005091563	0.20722219180251408	0.22745806506543245	0.28065205308114066
11040000	-58270.03904763154	-58044.91792317719	-225.1211244543435	-22591.44099995122	-35453.47692322597	5.400194649692867	74.35544242814215	65.77954910539596	8.575893322746214	3	62	158	115	0	3.842219729519085	0.13848444782174837	0.0954301813430463	8.883432593733252	4.474947930132715	0.033972168089863	9.01666342821862	0.057989524054912166	0.0011835272208583565	0.8579890281920672	9.034410363636467E-4	1.4863523088198193E-6	1.0679374188841402	0.20205290452176944	0.1836566898810759	0.16256856096740757	0.4517218446297478	0.2844181700597168	0.20722219180251408	0.2319622778315893	0.2763973603061827
11060000	-58269.22185506701	-58053.864766512525	-215.3570885544802	-22586.093353718752	-35467.77141279377	5.224032910886138	74.74277381763919	67.00404884307204	7.738724974567132	1	61	159	114	0	4.5714692932221945	0.10969269661529837	0.00600231407227662	9.97698215111645	5.176083092073101	0.043961852102849384	7.88545625104666	0.03819283629347664	0.0012462335554154112	0.896423677643954	9.351523664606888E-4	2.3309885072063767E-6	1.2370637588291074	0.20205290452176944	0.18689402561408613	0.1537482689493363	0.45730480091480885	0.28029302377622406	0.2035804022197752	0.2348401425636799	0.2812864314403238
11080000	-58244.81176213316	-58012.775073640354	-232.0366884928103	-22553.826480903776	-35458.948592736575	5.114720584515627	77.1863851250529	69.29843223503016	7.887952890022774	1	62	160	113	0	3.9739675971167365	0.13177181807366603	0.01390250919297721	6.998186199031656	5.181134237027794	0.01638819852457883	8.630793176457894	0.016632427265276785	0.0011498651894424198	0.9856616186173398	8.789975298278332E-4	2.9757036064504368E-6	1.422405025913506	0.2052784234707491	0.18689402561408613	0.15235872906137604	0.45546882185378945	0.2773545381465856	0.20644007493322064	0.23402534995105403	0.2821800369691427
11100000	-58210.28311889699	-57996.79498369318	-213.4881352038058	-22522.593374640393	-35474.20160905278	4.895076973186634	76.52759139155113	68.7495149987653	7.778076392785833	0	63	162	111	0	3.7488672805088123	0.12425214095109018	0.012948229275782153	7.458976877451907	4.536841636394824	0.016103267647795422	7.216031331602805	0.0074270697028332635	0.001181003809284757	0.9739180069847793	9.458745003579998E-4	2.8407459001280153E-6	1.4082526925872114	0.20759859909106834	0.18098821289995567	0.15235872906137604	0.4590544589476007	0.2775616052988958	0.20828474959069598	0.235313897975253	0.2788397471351582
11120000	-58226.92722831138	-58029.31777697799	-197.60945133339897	-22542.553775678254	-35486.764001299736	4.8612556496053765	75.65395553131049	68.44592642592158	7.208029105388841	2	62	159	114	0	3.987050008772955	0.1182144206541341	0.0273681749059368	8.118614834083502	4.801352065750334	0.009615530189816267	8.89643320863667	0.02239447906571257	0.001273127864921394	1.0084544899771075	9.567369943275149E-4	2.8092783886136007E-6	1.298323050796364	0.20511078455043485	0.18220980468776576	0.15235872906137604	0.4603206817004241	0.28496004654337226	0.207496252901792	0.22778029631221328	0.2797634042426254
11140000	-58232.501548337044	-58031.23632277847	-201.26522555856735	-22540.425475315467	-35490.810847463006	4.693118317471229	75.72957982243445	68.78416068414771	6.945419138286699	0	62	161	112	0	4.233498554773497	0.12383411186983116	0.013749400012295812	7.198284957193396	4.666141107421667	0.012261922363524011	8.552289736984186	0.0037911250446087965	0.0014506094703320774	1.0078270660852326	9.587312292922372E-4	3.06120670545848E-6	1.2654581911300513	0.20511078455043485	0.18497121471231104	0.15235872906137604	0.45755927167587884	0.28496004654337226	0.20522686535134127	0.230049683862664	0.2797634042426254
11160000	-58212.912779714825	-57978.872318514834	-234.0404611999904	-22527.447842946036	-35451.4244755688	4.909898459317404	75.49531597432616	67.49231294213315	8.00300303219296	2	62	159	114	0	4.240702302883012	0.14886375172073954	0.05339185723309996	7.8742026698536085	4.863002610840563	0.04851802241623734	8.529797624684981	0.017770625393501268	0.001370543406489547	0.996685085821922	9.415008624168099E-4	2.447710169027881E-6	1.2476940355275787	0.19732911957882704	0.18783985863028144	0.14758060401422649	0.4672504177766658	0.28332190424243997	0.20849420554454154	0.22868921671735343	0.27949467349566803
11180000	-58230.47923015772	-58004.176099713244	-226.30313044447095	-22554.767829041753	-35449.40827067149	4.743134944273412	73.59910987230197	65.56913856589512	8.02997130640686	0	61	160	113	0	3.75865723016281	0.15286150301102308	0.024401324109915364	6.524143888778238	4.86101706479925	0.023894751350878998	8.047220303997742	0.04229001836820457	0.0013122886072340105	0.9824061761227828	9.325002352729266E-4	2.1317006848006585E-6	1.174067391017427	0.20574366366938168	0.1891027264196629	0.14499899067151203	0.46015461923944423	0.28332190424243997	0.20640707167828784	0.22862345958154592	0.28164756449772926
11200000	-58267.33052184792	-58028.28784094972	-239.04268089820465	-22576.54332923081	-35451.74451171891	4.770620815531089	72.4309142799727	63.48522089820413	8.945693381768576	1	57	155	118	0	3.7364514680186676	0.15926516074166136	0.03442944877299697	6.6775133951538175	4.507380456862118	0.04692054871474415	8.984830590188004	0.005346445503088511	0.0012264514549702769	0.9076883005928441	9.394463383124017E-4	2.1452233647657274E-6	1.1334277426484376	0.2017553808373565	0.18326547303884275	0.1523562180545222	0.46262292806927935	0.2838323659163127	0.20551983879889107	0.22853166290460825	0.2821161323801909
11220000	-58233.60546227842	-57996.607909635	-236.99755264342184	-22531.202339482134	-35465.40557015286	4.6235664525364095	73.6355096123343	64.99433630376049	8.641173308573821	9	64	154	119	0	3.6948713841739074	0.1509672221222668	0.09523893326631704	9.886009929422507	5.093986637536841	0.033135850895722616	8.10458652002712	0.005693860391300682	0.0012817948755762152	0.9858264282797928	9.552447583209799E-4	2.1199233387317695E-6	1.2455014012815313	0.20355508878106385	0.1814657650951354	0.15640462675585962	0.45857451936794197	0.28439137107451035	0.2071820455245806	0.22821871499774604	0.2802078684031659
11240000	-58275.991904634175	-58037.12500503994	-238.8668995942382	-22562.438681099557	-35474.68632394038	4.8433466264630125	71.81350973024759	62.14458722113909	9.6689225091085	6	56	149	124	0	3.3486629770745138	0.15671742039623346	0.07421233776032886	5.71462093627859	4.993385136587007	0.05719066253617446	7.752422942996856	0.03098415304025866	0.0012581882783021746	0.8731487650316432	9.791148700400286E-4	1.4557260897047532E-6	1.0391557933390618	0.21084175763290594	0.18480757946458626	0.15251329612850645	0.45183736677400216	0.2870223204896836	0.20729578716395197	0.228394818278541	0.27728707406782627
11260000	-58264.95753493251	-58014.932471791995	-250.02506314051288	-22555.617099473788	-35459.315372318204	4.65581100093907	72.33775453779997	62.647378970048514	9.690375567751452	6	60	153	120	0	4.455052255887939	0.16140918535478535	0.0872597029684	7.478228607200318	4.4553609983295	0.012198896607525335	8.607270636403385	0.061058292453012905	0.001304454984330528	0.9354381361742392	9.657222799039429E-4	1.6738283121865569E-6	1.0510369760878124	0.21042780550921844	0.1861071811344539	0.15095653498529563	0.4525084783710328	0.28442245707629565	0.20555814149504492	0.2319859789853424	0.27803342244331986
11280000	-58268.891798753815	-58028.19075495171	-240.70104380210475	-22548.956695417262	-35479.23405953445	4.672136260484749	73.01915846264336	63.42670477264554	9.592453689997866	6	60	153	120	0	3.57695731443088	0.1562710201442166	0.07635564037537541	6.838746265117727	5.253690804484058	0.01009574534936177	8.72895574150559	0.031085752186589898	0.001182109050700401	0.8444979320622626	9.671011925293391E-4	1.3893054212718885E-6	1.0235037218320147	0.20502029252389295	0.18263468703146882	0.1527540987438999	0.4595909217007391	0.28442245707629565	0.20699710533103774	0.23223366150254	0.2763467760901294
11300000	-58259.390331849274	-57991.4102567674	-267.98007508187504	-22544.62787008521	-35446.782386682185	5.126826149694735	73.4851115795454	63.76097781664828	9.724133762897118	7	62	154	119	0	4.300951818708652	0.1746906513717781	0.18048439702721672	6.175885113020571	4.282672210276702	0.002253363503648988	8.42798996305882	0.01507206252636911	0.0011409679937718926	0.9310577501425118	9.460039364519692E-4	1.4530430475985163E-6	1.0909286910992337	0.20544036848901276	0.17996186505852996	0.1527540987438999	0.46184366770855817	0.28375328573231295	0.20699710533103774	0.2281905034856257	0.2810591054510264
11320000	-58312.5423534755	-58030.500506497636	-282.0418469778642	-22540.937600794743	-35489.56290570289	4.783616747401452	75.44292828527216	64.56369002836958	10.879238256902575	5	60	154	119	0	4.250830170608117	0.21439712157220014	0.1579015784826359	5.328609526406082	4.667395352102034	0.0017556837691304846	8.441285226304126	0.007337782549736044	0.0011034326030050323	0.8885242423334736	9.614008161242456E-4	1.6671105146478683E-6	1.1106264479556127	0.20276515258474728	0.17985213337431963	0.1527540987438999	0.464628615297034	0.2879995857244106	0.21010173342803926	0.22485783331029474	0.2770408475372581
11340000	-58332.58649745336	-58021.50801294709	-311.0784845062717	-22544.22855939039	-35477.27945355669	4.855543858073928	77.5082053235145	66.25407966245075	11.254125661063721	4	59	154	119	0	3.7777161627368345	0.2365387246256137	0.027920419048425193	6.208681715245523	4.876102157223102	0.027296248724056546	8.561556410367121	0.014399199386830762	0.0010583589013786108	0.8425134937197102	9.543136658524136E-4	1.2041483224775828E-6	1.0092409257727804	0.1981425560835431	0.17985213337431963	0.15544444695459614	0.4665608635875419	0.28575972447873477	0.2079226707206679	0.23266187764693094	0.27365572715366915
11360000	-58342.519529957804	-58033.16829052633	-309.3512394314749	-22553.60269433673	-35479.5655961896	4.897790984594955	78.35488112625592	67.39408753833834	10.960793587917614	4	58	153	120	0	4.695138864019316	0.2214431345734122	0.09280592857615491	5.778273499839851	4.480988243439468	0.03601795758603443	9.353741490056832	0.011557843995636046	0.0010581534431146568	0.8771451070143964	9.236225560362645E-4	1.555691669412144E-6	1.105707964420694	0.1992303478675114	0.18428840075574207	0.1575231977904578	0.4589580535862895	0.289848725076055	0.2066608335646925	0.22719400736368325	0.27629643399557197
11380000	-58336.5865731746	-58018.856400473946	-317.73017270065975	-22559.252285506136	-35459.604114967806	4.97887229100855	77.92159250850092	66.93221395975851	10.989378548742428	3	58	154	119	0	4.3481852725024925	0.2915405861144951	0.13296146538048464	5.48660579897044	4.942570589719266	0.030370723225538628	7.716042554790141	0.01204473226496686	0.0010264964871564554	0.844451604515173	8.981548620255845E-4	9.289805433965744E-7	0.93493991235889	0.20481628632648638	0.17774619966077254	0.1519372593314828	0.465500254681259	0.2842296891748689	0.20829878933080137	0.23117508749876053	0.27629643399557197
11400000	-58359.4601649841	-58032.19646050525	-327.2637044788512	-22562.98775994914	-35469.208700556104	4.953543997100911	78.97344652948439	67.06798721570283	11.905459313781538	2	57	154	119	0	4.512981140798064	0.25943487492718137	0.024239378834769534	4.678231814093557	4.942570589719266	0.0024025527678205845	7.8462090318919735	0.002111749639849775	0.001040933920345149	0.8466191931354681	8.90694954757771E-4	1.286370857829463E-6	1.1098747304061913	0.19601417409152458	0.1791423157242222	0.15790818149191102	0.46693532869234294	0.28251697230799616	0.2042135343638709	0.23184355995522146	0.2814259333729142
11420000	-58330.278275779376	-58010.98876047937	-319.28951530000705	-22555.2955016262	-35455.69325885317	5.375617905416032	79.24545413690898	67.60183039976013	11.643623737148783	2	60	157	116	0	4.170973613274179	0.262623897558638	0.0216945194525067	6.434613183661795	4.598864828060563	0.01893114089011737	8.170981227522763	0.018071813629085758	0.0010947577824314727	0.861755151780239	8.879302200889217E-4	1.395128361193514E-6	1.0317469041242782	0.19652255669936639	0.1861001392611414	0.15095035795499182	0.46642694608450114	0.28251697230799616	0.2042135343638709	0.23184355995522146	0.2814259333729142
11440000	-58343.9356695331	-58016.13308465453	-327.80258487856804	-22559.90257645206	-35456.230508202476	4.787843960251892	78.27365621101644	66.73368995570664	11.539966255309826	0	55	154	119	0	3.78575208034636	0.23464469279818043	0.012815443313286871	4.3558916805708074	4.591725355179769	0.05790600995610115	8.3193146066551	0.009430824661708031	0.00111352615131922	0.8799296924571615	9.000274669041032E-4	1.5017090334873256E-6	1.1440239804553989	0.2017753369117828	0.18279728637478082	0.15502899631745498	0.46039838039598213	0.2832289116761945	0.20795835422574907	0.22604207063929552	0.28277066345876367
11460000	-58324.3322487554	-58004.59836108867	-319.7338876667319	-22572.14812279398	-35432.45023829469	4.867794736903517	78.03542222047137	65.8913506944519	12.144071526019486	1	55	153	120	0	4.127145269974013	0.26882387965158966	0.00955916186269331	4.399449985826244	4.994234510647364	0.05790600995610115	7.7351277831348515	0.023100854882650883	0.0010519081556514365	0.8091044117222901	8.640449034671076E-4	9.421692157127083E-7	0.9542631011637083	0.1991060103583443	0.18535409925872454	0.15321250411039594	0.4623273862725359	0.2837390151728942	0.20795835422574907	0.22690382766208336	0.2813988029392761
11480000	-58329.61243401401	-58021.67134022755	-307.94109378645726	-22544.971185358612	-35476.70015486894	5.3019437926177435	76.59141513433474	65.17843930780556	11.412975826529209	1	59	157	116	0	3.3915577511376793	0.2531206660709766	0.01836753373461846	5.39244180048967	4.7407911496614625	0.06825502811061808	8.539302289544521	0.004769434032669309	0.0011632728508049783	0.8019170163871345	9.454791301335018E-4	1.2066343002403218E-6	0.9515359347563925	0.19924901269596784	0.18511577392969483	0.15767752266068985	0.4579576907136481	0.28471779269191594	0.20903010976610883	0.22352547532143743	0.2827266222205405
11500000	-58358.049379264565	-58033.59417760444	-324.4552016601261	-22553.159167307967	-35480.435010296475	5.015747764942908	75.90709219310945	63.22360783929696	12.683484353812503	0	55	154	119	0	3.291247528084811	0.2845469946211518	4.179411749883863E-5	3.2770193439178423	4.694806276673742	0.025163822832338985	7.454149774956689	0.01676424105265266	0.0011825956290710293	0.7411644017003638	9.654432611756106E-4	9.892024406483833E-7	0.8512218040496756	0.19924901269596784	0.18511577392969483	0.15767752266068985	0.4579576907136481	0.28585751561985956	0.20563733898751535	0.23411090380948407	0.27439424158314374
11520000	-58344.66957061564	-58006.622981531356	-338.04658908427933	-22558.521935543762	-35448.10104598759	4.841097742042938	76.58637096608082	62.89165251061146	13.694718455469367	0	51	150	123	0	3.6826305831516875	0.3513232754443169	0.015001519800556707	4.266839874288597	5.175447742250479	0.04465934258079499	7.882355299525789	0.03075466525170199	0.0011821515668555362	0.8807556735480562	9.424962019081624E-4	1.6053823763992695E-6	1.09700222739488	0.19957637575018303	0.18585108097545658	0.1583711486265898	0.4562013946477712	0.28860815955902047	0.20861731533236993	0.2310140421542453	0.271760482954367
11540000	-58339.15734505388	-58028.172398374736	-310.9849466791414	-22572.85249772774	-35455.319900646995	5.254113537698906	76.05336171090784	63.04942287185372	13.003938839054051	4	53	148	125	0	3.6278345576561413	0.24880129546676918	0.09187439909228193	4.081754803105714	5.62742426317044	0.008748342289902473	9.149964399506418	0.05196398471885637	0.001176416392083112	0.847660586517401	9.392513929358536E-4	1.257956696641851E-6	0.9804219757767388	0.20059605495651042	0.18704267643198186	0.15538533287277317	0.45697593573873513	0.28319877950144356	0.2134677214257796	0.22732860280784625	0.2760048962649333
11560000	-58315.74829594444	-58026.482326022626	-289.2659699218142	-22561.765139199808	-35464.71718682282	5.144133791450398	76.54376002028548	66.33133923879656	10.212420781488929	2	55	152	121	0	3.784228160396136	0.2405460434733365	0.052525297971276336	5.543954262993483	5.1368311573370375	0.036642093747017795	7.763280293263725	0.05432315574004423	0.0011519154818385323	0.8166010634008722	9.308246791083164E-4	1.2498298558316337E-6	1.012003153872314	0.20059605495651042	0.18384344298035454	0.1566797518773552	0.4588807501857804	0.28319877950144356	0.2134677214257796	0.22732860280784625	0.2760048962649333
11580000	-58302.052070094585	-58005.394081187915	-296.65798890667185	-22559.27129263568	-35446.12278855223	4.999801488195902	75.5392166183825	63.22265262835511	12.316563990027356	4	57	152	121	0	3.577678676077825	0.248901778300844	0.09331977226829566	5.1082000819998985	5.035342245727846	0.03099976323161215	8.608203526686454	0.058775848554983204	0.00107873646839266	0.7936656557428615	9.10364505986741E-4	1.0983225611045937E-6	0.9757125272953374	0.1990671943356445	0.19003313026953453	0.15036415948682746	0.4605355159079941	0.2865698634997057	0.2115629024553026	0.22488129483165792	0.2769859392133365
11600000	-58320.03130271826	-58032.26293764915	-287.7683650691023	-22564.135605583306	-35468.12733206585	5.054901747173062	75.00364439776527	63.46040690961214	11.543237488153139	1	53	151	122	0	3.391216678424093	0.2864438166270864	0.031191076250791403	4.9354882426677715	4.760078884086294	0.02470039761130425	7.75748081642555	0.07445390370069122	0.0011332394982008828	0.7566574314491997	9.356878929743317E-4	8.428080538823948E-7	0.8643820244388246	0.20925795502552866	0.19003756450210818	0.1543155722851524	0.4463889081872113	0.2865698634997057	0.20742972135770765	0.22708127905769093	0.27891913608489843
11620000	-58311.73002821545	-58039.21983546477	-272.5101927506774	-22611.318626146425	-35427.90120931834	5.044832270427341	74.47243758685805	63.60228551243292	10.870152074425146	0	54	153	120	0	4.709023535395851	0.2253377586121756	0.0507441181983246	4.995616616458933	5.222685125685214	0.03909593034470768	8.258935357690133	0.006242565122102572	0.0010499174576954484	0.6736050288541712	8.994914880863659E-4	6.876813417830246E-7	0.8011286918699448	0.20425993732101067	0.17494195776296897	0.15807509813298484	0.462723006783036	0.2861192071325711	0.20742972135770765	0.22753193542482555	0.27891913608489843
11640000	-58322.29976582098	-58044.350863243235	-277.94890257774705	-22540.638238642718	-35503.712624600514	4.97051128080913	75.00436372249396	64.22452168647392	10.77984203601996	2	55	152	121	0	3.838435275304091	0.20126007796002493	0.02278724001777709	4.669782677324808	4.005096810847316	0.07205797511577182	7.727710282903522	0.003432842395667042	0.0011595573611629466	0.7494545220127771	0.0010049197737343142	9.327776337969493E-7	0.8513056351296677	0.21384179210925153	0.18514230599613204	0.15337829944666415	0.4476376024479528	0.2813801129755335	0.20874445321565635	0.23144967953891699	0.2784257542698959
11660000	-58299.150679064966	-58027.33719767141	-271.81348139355464	-22571.087787222732	-35456.249410448676	4.974897194902581	75.06370060160586	64.72489095184922	10.33880964975656	1	56	154	119	0	3.687748089979423	0.21443844406373735	0.029154365267047917	4.777921666806469	4.822496073223215	0.03125209198534482	7.982827884011166	0.03736300429053282	0.0011103707209362678	0.7516245905755027	9.242218517283525E-4	9.162296903768155E-7	0.8646047522165893	0.19081361562668744	0.1907364095409075	0.15804820084389826	0.46040177398850735	0.2792446412968396	0.2092240146633986	0.2331055897698686	0.2784257542698959
11680000	-58306.79323004119	-58041.572672784896	-265.2205572562948	-22543.98904109539	-35497.58363168951	4.942599794395362	76.02394267222427	66.38636192305928	9.637580749164929	2	59	156	117	0	3.772870095658246	0.1548391450077659	0.04050407441835056	6.069769670909434	5.773084815348693	0.002934696902697109	8.939629390422198	0.04247822847778602	0.0010637049645605386	0.8071415949532842	9.354828945847964E-4	1.13254261328527E-6	0.9672032805041741	0.1970182175880167	0.17546665737029143	0.16032908320801514	0.4671860418336773	0.28258496344123196	0.20588369251900626	0.2332032597685723	0.2783280842711922
11700000	-58288.34634760522	-58046.13044099006	-242.2159066151576	-22580.768344682652	-35465.362096307406	4.986670221473504	76.02696453972457	67.43397180809868	8.592992731625873	2	59	156	117	0	4.021981620105608	0.1671846722850747	0.04492463222511509	6.905956279137839	4.915874319048881	0.0013915039886552955	9.161294467882012	0.04763969413328098	0.0010862183038856082	0.8344715414980012	9.041056793631512E-4	1.2283461926709935E-6	1.018431093724962	0.19839006748136087	0.18277550589608835	0.16032908320801514	0.45850534341453625	0.2854690898007835	0.20267336056808144	0.22695715237396352	0.28490039725717425
11720000	-58281.98706867728	-58024.03564313108	-257.95142554619525	-22569.514978602507	-35454.52066452857	5.956185117038079	75.88373725795942	65.88923004318171	9.994507214777705	6	62	155	118	0	4.110741240934917	0.18167469220151705	0.06511990413834211	6.83486395061413	4.813703502930499	0.015701546322812728	8.253406117887327	0.03790914292870723	0.001097214410327829	0.7369191298673324	8.90945200450587E-4	1.02616755104256E-6	0.9044203657508012	0.19839006748136087	0.18277550589608835	0.156440079321268	0.46239434730128337	0.282427534016881	0.20689527353447024	0.23509848209217585	0.2755787103564757
11740000	-58261.89691595233	-58019.954330304005	-241.94258564832683	-22554.7350696645	-35465.219260639504	5.132081433913148	73.03687976639732	63.91283554084448	9.124044225552808	4	61	156	117	0	3.3262552376499452	0.1729462478365144	0.038474587814719005	6.171755070948628	4.633839186848226	0.0526671391398265	7.401377949486525	0.005397918770481138	0.001075033904923091	0.8452354847677959	9.317621519704817E-4	1.283782324434719E-6	1.0374101242747389	0.19924352966471065	0.18699925835939896	0.156440079321268	0.457317132654623	0.28532297602878276	0.2052599232473017	0.23092266651021925	0.278494434213699
11760000	-58307.48554286065	-58031.41168972454	-276.0738531361155	-22553.680730236247	-35477.73095948829	5.211597386952839	73.31167192132285	62.81268011919752	10.49899180212531	2	62	159	114	0	3.2709796266021303	0.2023951474042362	0.06698020267355828	6.786621803596935	5.695800424946947	0.002790464402469403	7.488927226368306	0.03296025715115758	0.0010476637755905572	0.7088003755845355	9.726351605413803E-4	9.114593841773134E-7	0.8507409646853246	0.1903447862802496	0.18214357411101637	0.1556983045937057	0.47181333501502887	0.2821125274350778	0.20813206950644303	0.23207210534293157	0.27768329771555034
11780000	-58326.028750188474	-58065.89896823125	-260.12978195722286	-22593.535438239287	-35472.36352999196	5.615826060496573	72.32164200877185	62.60885957242386	9.712782436347975	4	63	158	115	0	3.851775659245988	0.2149045824021477	0.08601044005581918	5.793665205902799	4.692405518253863	0.0279206152135321	8.140452284115291	0.04688495944724379	0.001034763802536003	0.741616726822147	9.402741059087943E-4	8.326880715091642E-7	0.8679409749881516	0.20239196748681895	0.1822640828653912	0.16352451317714076	0.4518194364706496	0.2882002039418003	0.20813206950644303	0.2305743397889553	0.2730933867628041
11800000	-58275.181903012584	-58041.01352735529	-234.16837565729992	-22562.943046013217	-35478.07048134207	5.003316460306229	70.79971311570618	62.33790594258362	8.461807173122601	3	63	159	114	0	3.3898910928602155	0.18757842222720408	0.044423559547906305	6.683850251775731	5.102859108617567	0.033156811063125805	9.669953175350065	0.02793878950235297	0.001159652064592648	0.7263352234405605	0.0010082953866999839	1.0504177174075848E-6	0.8671830841294262	0.20528799566311162	0.1822640828653912	0.15624819973369675	0.45619972173780093	0.285869588121035	0.2104626853272083	0.2305743397889553	0.2730933867628041
11820000	-58276.600075675575	-58027.31014592815	-249.28992974742283	-22574.47249801623	-35452.837647911925	5.284071704313453	73.63673441003307	64.78021524026667	8.856519169766363	1	63	161	112	0	3.582499538775749	0.18557861676182572	0.005168950632757807	5.974005009028455	4.598356388426479	0.00981553156866859	7.7510611617898055	0.024643841698281037	0.00110822207132328	0.7371009783433847	9.442064777265092E-4	1.224632251669167E-6	0.9507150532501586	0.20162964080724757	0.19171493358665803	0.15005182462641736	0.45660360097967756	0.28378836094469945	0.20608012932009107	0.22893199816413543	0.28119951157107675
11840000	-58284.60427408037	-58039.62625499442	-244.97801908594664	-22556.25529720838	-35483.37095778604	5.512911404282046	72.39820482228548	62.888087707064074	9.510117115221403	2	62	159	114	0	3.1127853791718696	0.15348897320017577	0.061585578273886665	7.781305386597096	4.6774450662739175	0.03398849094508089	7.494673172495736	0.007776913079598833	0.001229567310196678	0.8555466940733059	0.001001020982986197	1.7618213991049885E-6	1.1014927153304779	0.19842987271106505	0.18462652500486246	0.15326783088881415	0.46367577139525884	0.2873955870693519	0.2091968967835946	0.2296799229214565	0.2737275932255997
11860000	-58279.462748317106	-58036.63044832439	-242.832299992716	-22548.906858782055	-35487.72358954234	5.233902478101747	71.72373495405837	62.47402905350027	9.249705900558101	7	64	156	117	0	3.603937876241144	0.14918205808643378	0.09982789475586977	4.827358667609659	4.704436835286625	0.002307977898349784	8.569569935387962	0.02480347802620597	0.0012477468132886882	0.7951637554177786	0.0010088561589630702	1.2802183453771448E-6	0.9264084425548128	0.19634047132126778	0.18598168425984057	0.14750054271372268	0.47017730170516947	0.28681949614343144	0.20111956465828265	0.2299477970540529	0.2821131421442357
11880000	-58260.79707172768	-58025.04976892447	-235.7473028032051	-22577.204814796656	-35447.84495412782	4.889285581905957	72.28240239628956	63.57131373213412	8.711088664155472	5	63	157	116	0	3.847656454310747	0.14495621141417625	0.13219879206460108	7.028888228455946	4.937079475211824	0.002784987805511281	9.254875825394233	0.0635799043050864	0.0010822355852983406	0.793594315410906	9.592198081611674E-4	1.1661846118616541E-6	0.9554982811550156	0.20385957162596147	0.18561828280020898	0.15735807099253554	0.4531640745812945	0.28583551827426046	0.20530572685253357	0.23166994036057034	0.2771888145126384
11900000	-58304.1381832103	-58044.430455329464	-259.7077278808377	-22569.505525001245	-35474.92493032822	4.76752068120446	72.76004560350407	63.48064142220478	9.279404181299288	3	61	157	116	0	3.9927639787723916	0.1654608805218872	0.030738532025794775	6.729618580590848	5.219080532650663	0.017325711767245386	7.282881170456144	0.0635799043050864	0.0011372476833223007	0.8071628918538329	9.634820366902485E-4	1.2360278716498768E-6	0.9925159163683791	0.195973796178607	0.18561828280020898	0.15577279745511732	0.4626351235660672	0.2815822969444266	0.20723906879535167	0.2312446506074617	0.27993398365276284
11920000	-58286.28839499544	-58015.960088590735	-270.32830640470775	-22544.301655117088	-35471.65843347365	4.612059363747885	73.16033544445511	63.2574237968401	9.902911647615035	12	73	160	113	0	4.283652930517839	0.19301101521452793	0.14352070764185448	7.393420638595578	4.5171249517843215	0.05852233187371222	7.886102436289526	0.0020795022960102424	0.0010601837093516197	0.7717032092793944	0.001008208898133955	9.955965056653041E-7	0.9118269741601833	0.19514182567043478	0.18950464856991556	0.1535695942002	0.46178393155945013	0.2840650242183591	0.20976867750877037	0.23025195313797295	0.2759143451349004
11940000	-58292.48472382641	-58029.95753228329	-262.5271915431221	-22546.228032072664	-35483.729500210626	4.470727716727369	74.51344589261265	65.90531053955841	8.608135353054223	2	61	158	115	0	4.178327379824296	0.1731136549059456	0.049727145599825745	6.808558251879227	4.980748364608504	0.011090006400815661	7.728333071896382	0.011720447494014625	0.001100906104912806	0.7645307757814725	0.0010024073298898618	8.827018919575209E-7	0.8420680392343071	0.20240085237412325	0.19087255951531712	0.15327058112530745	0.4534560069852527	0.27858707537341093	0.20976867750877037	0.22952145614262637	0.2821227909751951
11960000	-58304.35349269103	-58037.9864862024	-266.3670064886339	-22559.065650197168	-35478.92083600523	4.613031620407894	73.51697980528911	64.17376099273457	9.343218812554543	3	63	159	114	0	4.713259479172981	0.15129754634093118	0.023498418776927574	7.311636063652405	5.5797888890965766	0.049731169689323014	8.086607925337194	0.04658209320643479	0.0010401406679534384	0.7386377094575515	9.729359738487653E-4	7.822593956739707E-7	0.8451811146368838	0.20281088393304622	0.1824878551358105	0.1573845198283244	0.45731674110281934	0.27858707537341093	0.2075544304562257	0.23312625698658554	0.2807322371837806
11980000	-58252.014087605356	-57996.13967313284	-255.87441447251058	-22534.682281328267	-35461.45739180458	4.427110136194631	73.06372841024834	64.04130089421714	9.02242751603119	0	58	157	116	0	3.683200008416584	0.17171870210013765	0.024663522729271442	7.26655647130277	5.5797888890965766	0.019811864153696845	8.440420488893455	0.0423958030322843	0.0010437061132251486	0.8090915490585789	9.60798799722236E-4	1.1781656807275247E-6	0.9972385082893669	0.20281088393304622	0.1902378296435897	0.1555689503287694	0.45138233609459516	0.28122736949641464	0.20701746778766925	0.22990701473779124	0.2818481479781277
12000000	-58303.72518186597	-58034.35872533434	-269.3664565316254	-22568.853770705104	-35465.504954629236	4.422022442514968	74.57794536388813	64.83242118795792	9.745524175930179	0	57	156	117	0	4.617705160025967	0.16387627437534802	0.009098595661860385	6.59099988929711	4.924052232387889	0.054157410587035854	8.440420488893455	0.0014080451004234039	0.001008096304550179	0.8123690267348527	9.575357969539781E-4	1.157321716517951E-6	1.0096128376606286	0.21159729152939505	0.1833775677513311	0.14845388352132202	0.4565712571979524	0.2819925406363523	0.2070730332724376	0.23014395315467118	0.2807904729365417
12020000	-58310.11016140353	-58022.61431589548	-287.49584550805025	-22586.570307859725	-35436.04400803575	4.454996820474914	74.74785942003416	64.17106864927	10.576790770764191	1	59	157	116	0	3.588666742905076	0.19505180291147498	0.03872267810202473	5.730453835333346	5.125990043251685	0.05634540725523215	8.386818384459135	0.05860959129818447	0.0010473896878049889	0.7978129428399524	9.197736778784683E-4	9.962349660792332E-7	0.9628998177015909	0.1964839275457127	0.1830335322921957	0.16356724750500437	0.45691529265708775	0.289734123745981	0.2070730332724376	0.2269769540366193	0.27621588894496485
12040000	-58291.27767290731	-58030.4320436748	-260.8456292325056	-22554.53976572951	-35475.89227794529	4.3739487064898945	70.14448286693278	60.47854921069099	9.665933656241775	1	57	155	118	0	3.4154623144162035	0.21664577487657655	0.019881712256359783	7.422821852149037	4.480268347128345	0.0021169072875332267	8.314737204883063	0.038804528971648475	0.0012477750058318255	0.9004472554796251	0.0010522700227314225	1.753939395513859E-6	1.097683111120204	0.20762515093087305	0.1830335322921957	0.15242602411984402	0.45691529265708775	0.2854251954465553	0.21092570642425507	0.2269769540366193	0.27667214409257307
12060000	-58320.830561391405	-58057.979480318405	-262.85108107299953	-22573.438347454565	-35484.54113286384	4.5024981428041	69.23890651125117	58.39796814844036	10.84093836281081	3	57	153	120	0	3.3032867848913092	0.2207885372142201	0.05836145858489351	4.623504503000854	4.6575646393395855	0.020235221099593078	7.16391378745507	0.03446305689546312	0.0012422107333609873	0.7615045460982286	0.0010463384372785944	1.3748314829733923E-6	0.941127658834064	0.20042369025335888	0.1837510751201557	0.15477037655604312	0.46105485807044283	0.2814836293646291	0.21025899954132732	0.22872418553957316	0.2795331855544731
12080000	-58289.568934627925	-58028.88874528455	-260.6801893433742	-22562.373244590603	-35466.51550069395	4.499032101678909	69.77711921872921	59.36236095237514	10.414758266354113	6	61	154	119	0	3.254891835002453	0.17857359694019612	0.10980829714558642	5.519654316042891	5.063280057199457	0.01737331825264523	8.030840983014357	0.008510572764319829	0.001214524513308401	0.8772182944017796	0.001029350105095511	1.8563974329139586E-6	1.1095672419068177	0.20321487909605385	0.18322942816974286	0.15590758743938196	0.45764810529482186	0.2839935318193935	0.21111907518469902	0.22991970655657598	0.27496768643933417
12100000	-58303.94006619334	-58049.10271857135	-254.83734762199592	-22569.149576181208	-35479.953142390135	4.351800150287737	70.04764821806613	60.456054071073744	9.591594146992357	7	59	151	122	0	3.6332807698738714	0.1975520766348729	0.0905397837614343	6.040145345643302	5.018266004941585	0.021787155319214175	7.742143839604913	0.015511391872272648	0.0011566233430722584	0.7430754524088927	0.0010033610100797393	9.228132014845363E-7	0.8538663644417129	0.19817681078083743	0.18243818029744435	0.1526745406863661	0.46671046823535267	0.2834827292474608	0.2033871901174053	0.23199877248205333	0.28113130815308324
12120000	-58307.335207737	-58032.70236715057	-274.632840586436	-22586.288366557557	-35446.41400059301	4.569078449497182	72.1196985688066	61.81843027316734	10.301268295639293	6	61	154	119	0	3.522464019795843	0.19264969080818742	0.07598670914506325	7.460437773812187	5.163006949035834	0.029563563759757754	8.513161764350237	0.02061686692037234	0.001191650691615757	0.7493336037954644	9.700533730543559E-4	9.45634007341478E-7	0.861762630548772	0.20574757093884702	0.18041582179446802	0.15958132840777217	0.45425527885891326	0.2896350962996236	0.2033871901174053	0.22939873468088517	0.27757897890208855
12140000	-58295.93124824935	-58035.515607886606	-260.4156403627443	-22583.559571886602	-35451.956036	4.470736069019506	70.4267441868606	60.25913010786944	10.167614078991209	5	62	156	117	0	3.6660945748699865	0.19385709489847117	0.11323083327829733	7.384844125081568	4.693462344197539	0.0616136750890412	8.230562260366153	0.03601158643104852	0.0011556958191561387	0.8033940149354153	0.0010024179656330883	1.267887015257796E-6	0.9436005749141244	0.1967313841061143	0.18904746052527563	0.14720134632855467	0.46701980904005586	0.28481154779211876	0.20679148583141996	0.22893608929326884	0.27946087708319506
12160000	-58317.86952613625	-58048.51925735981	-269.3502687764435	-22548.7874311611	-35499.73182619871	4.484729278034649	72.00336747857993	62.00262751723476	10.00073996134515	10	67	156	117	0	3.7506109354973067	0.1948006106939822	0.1863404704902408	7.798437430244081	5.52867071024501	0.03825804740260933	7.576608636953213	0.030763325281794485	0.0012423247860943636	0.7574749570553444	0.001038073689415508	1.1640797457336113E-6	0.8724579965148374	0.2035858409407476	0.18525397370601074	0.14720134632855467	0.46395883902468743	0.2851260954481632	0.20679148583141996	0.2339232630036393	0.2741591557167802
12180000	-58321.50189529899	-58038.31107840191	-283.1908168970876	-22555.054589734074	-35483.25648866783	4.427062750214912	72.54111838451053	61.51994901257959	11.021169371930934	2	59	156	117	0	3.929848967215626	0.20074423113594475	0.05217014882795743	5.301984488956597	4.9696315083734195	0.0203382600905394	7.3756470616019305	0.05646796885391675	0.0011463854755695755	0.8271528219670286	9.85831003864826E-4	1.1091515523071874E-6	0.918242967556034	0.19854525021977004	0.18513912179691053	0.15235678895863247	0.46395883902468743	0.2879129238876917	0.20679148583141996	0.22892408151301066	0.2763715087678803
12200000	-58297.38559478273	-58039.19633738586	-258.18925739687273	-22559.513318997713	-35479.68301838815	4.686232127345779	73.00727667467083	64.17566394832413	8.831612726346663	2	60	157	116	0	3.9536745770153217	0.17292502621690392	0.057984959743974385	7.708497147832156	4.922655070092291	0.027373312468133425	7.36814958381887	0.039316191296609855	0.001131812021487152	0.8287503593673532	9.786157896851837E-4	1.1414867531630762E-6	0.9375404452056105	0.20040579903111982	0.18513912179691053	0.1525133063611024	0.4619417728108677	0.2888135058046332	0.20861743223976478	0.2262075071661368	0.2763615547894679
12220000	-58266.607022915865	-58013.451202377095	-253.1558205387706	-22557.61742841	-35455.8337739671	4.439970254441788	72.33715840780907	63.35479872788606	8.982359679923036	0	59	158	115	0	3.3169365532267996	0.16435615547769802	0.011495495102363336	6.4423808020010105	4.93298372488885	0.0063615320297826	7.909225553095211	0.039316191296609855	0.00117886377957122	0.8530400278356959	9.803884498257012E-4	1.5661488744163696E-6	1.0231188009323626	0.21135241358278764	0.18305606246703998	0.15218197472253653	0.4534095492276363	0.28504113113848717	0.19806382771163034	0.23318151339576362	0.28371352775412156
12240000	-58257.264311709834	-58034.84670360827	-222.41760810156097	-22540.933262110433	-35493.91344149784	4.449233679699235	71.07016860669263	62.92117222877485	8.14899637791781	0	60	159	114	0	3.927057716213138	0.14732193990620304	0.017774574577970204	6.166276326202379	4.739394401354586	0.04828989294677895	7.419760354682932	0.06356422840854828	0.0011755327353419505	0.7851110291263221	0.0010010427610793466	1.30485513471499E-6	0.9822537747501463	0.20700012061147421	0.18305606246703998	0.15653426769384995	0.4534095492276363	0.2849326680099089	0.208401461271792	0.2311354878614141	0.2755303828568877
12260000	-58300.66715018344	-58054.20464374339	-246.46250644005613	-22560.580095504214	-35493.624548239175	4.70879119104402	71.54368389756303	62.39873807926232	9.144945818300666	0	57	156	117	0	3.9458896831057055	0.1641852444662754	0.06453010757844078	7.061918643761421	4.978280278932408	0.04137193689920671	9.099974478490637	0.03576599828439713	0.0011835409742236775	0.7435080654897789	9.590376458788564E-4	1.1284994935108213E-6	0.8926297559749494	0.20723601261751562	0.18216280184363373	0.15653426769384995	0.45406691784500114	0.285045253395017	0.208401461271792	0.23172789807779673	0.274825387255397
12280000	-58262.51919378999	-58039.78815476343	-222.73103902655205	-22565.32030283267	-35474.467851930756	4.53228454203269	69.87878951158098	61.19329389899276	8.685495612588202	1	57	155	118	0	3.922874357644429	0.15272988574032056	0.03575473343074228	6.943207767154372	4.945931639156797	0.04275643194192231	7.888357635775546	0.028032653105773728	0.0012273857525647602	0.7216504611953535	0.0010325553760578022	1.0395637023971083E-6	0.8380634206208594	0.19592856612715492	0.18475981017112056	0.1575478734662091	0.46176375023551586	0.2850537994003276	0.208401461271792	0.23171935207248615	0.274825387255397
12300000	-58282.10278201452	-58026.87931109657	-255.22347091794654	-22551.678767328114	-35475.20054376846	4.865626285720946	71.55837804496781	61.934190639479496	9.624187405488287	1	55	153	120	0	3.4021429656746505	0.17185939809936776	0.014697592664268429	6.786220301804881	4.968137336130294	0.05027806519407463	7.626504702817246	0.02570334425073742	0.0011543365224652748	0.7607542800547717	9.869159599766376E-4	9.116293890046142E-7	0.8803264855990063	0.21003066324973535	0.1868353329591908	0.15650875093812797	0.44662525285294635	0.288277023171791	0.20649863831787746	0.22158536962816902	0.2836389688821653
12320000	-58275.901155772444	-58017.499409311786	-258.40174646066026	-22559.98193207509	-35457.517477236695	4.998582842587123	73.97976115783848	64.50690195370974	9.472859204128738	1	56	154	119	0	3.949522688348868	0.18574850830254533	0.020493527063667062	6.577531009216932	4.845201633544445	0.02105228914070284	7.522625150325313	0.009090979047684883	0.0011819056773371573	0.8796867480790511	9.546565708407828E-4	1.2252313438524917E-6	0.9494323144721306	0.21003066324973535	0.18193699915809133	0.15506854238748982	0.452963795204684	0.27758559580129194	0.2067520375721336	0.2395746743490198	0.2760876922775574
12340000	-58260.66804846148	-57998.729447480044	-261.93860098143494	-22540.271682111535	-35458.45776536851	4.90856655942952	72.4926364608027	62.29658213919147	10.196054321611262	1	58	156	117	0	4.070106073556626	0.17062906006735956	0.02554646437133104	6.5037945202466645	5.184669104734987	0.03134448159085421	8.409959608144709	0.015969849654328808	0.0011133578118540629	0.7903515891913767	9.585231916402426E-4	1.1864731851070025E-6	1.0011953137148364	0.21003066324973535	0.18407111565462492	0.15506854238748982	0.4508296787081504	0.28641204543248433	0.2067520375721336	0.2290270607247448	0.27780885627064
12360000	-58298.00380950506	-58040.5498178533	-257.4539916517599	-22571.430574654278	-35469.11924319902	4.963481765010879	72.10394982934334	61.85962691571863	10.244322913624725	10	61	150	123	0	3.39477764049199	0.21166689438963346	0.2567228357798287	6.417833667265989	5.438120221680941	0.002562510974465801	9.034541675274498	0.025564771355505125	0.0011736643909094255	0.8131376528510282	9.76546062214986E-4	1.4004703018985562E-6	1.0140719416583004	0.2074813831156977	0.1838758442016661	0.155413014068813	0.45322975861382364	0.2839317847101274	0.20459308200430218	0.2354666340529057	0.27600849923266746
12380000	-58297.437625000544	-58022.75854896041	-274.6790760401319	-22561.971898074484	-35460.78665088593	5.077050243027859	74.3462869489535	63.63004978390237	10.716237165051147	5	58	152	121	0	3.832309733573553	0.19717144043094362	0.08147762021561701	6.829112433064281	4.742609429812773	0.050575039833436954	8.857293878485496	0.02640547177966564	0.0011949852040257114	0.8302941689115515	9.240507390320017E-4	1.7337535363367833E-6	1.1053944079298785	0.19551647433901675	0.1833274682656771	0.155961390004802	0.4651946673905046	0.2875218899108404	0.2079875239720409	0.2266157394450532	0.2778748466720683
12400000	-58269.11847860555	-58011.3814086497	-257.7370699558539	-22540.888482398303	-35470.4929262514	5.205985308900963	75.65277170006657	65.87866358391109	9.774108116155482	4	58	153	120	0	4.248343266191858	0.15183384074296358	0.06337543134672975	6.355593395225844	4.69978960725581	0.008680266842969441	8.832085993587473	0.0469375852442792	0.0012487496380839454	0.8779577349568751	9.710781976031711E-4	2.2905551331500116E-6	1.2041278710641727	0.1956443085900727	0.17992594792346467	0.15376030902693882	0.47066943445952425	0.2875218899108404	0.2079875239720409	0.2266157394450532	0.2778748466720683
12420000	-58296.47620400801	-58006.809911143224	-289.6662928647839	-22543.71121968197	-35463.09869146126	6.2237971479313305	78.1660398309362	66.0340053241699	12.132034506766288	6	57	150	123	0	4.2772101738099195	0.2001717091913418	0.10929659599965978	5.221996398221651	4.828584559817599	0.02859069993785332	7.651243388263043	0.0469375852442792	0.0011935891244254102	0.8179994661656309	9.397674380009175E-4	1.498394817654251E-6	0.9940092044901865	0.20899599419397502	0.17992594792346467	0.15376030902693882	0.45731774885562193	0.28393517681588	0.2079875239720409	0.23020245254001362	0.2778748466720683
12440000	-58337.82139836239	-58053.61401722662	-284.2073811357725	-22573.154940744465	-35480.45907648215	6.331049886776428	77.35201987410669	65.80738444581088	11.544635428295795	15	66	150	123	0	3.4489588386357126	0.186141830410179	0.19892305231634522	6.342255487746061	4.319456222233078	0.027245451607720413	8.947571715566193	0.028701636577444515	0.0011407067263874832	0.8012311430428721	9.121505327691402E-4	1.1541910833592687E-6	0.974363347793792	0.20835140018428908	0.1789697213222986	0.15773654048986185	0.4549423380035509	0.28532650020319994	0.2079945121838733	0.2359640793917184	0.2707149082212111
12460000	-58313.32089713556	-58015.11661567376	-298.20428146180194	-22542.486835558102	-35472.629780115654	6.1867130344382755	76.4705376920481	64.34310350462648	12.127434187421578	13	66	152	121	0	3.2180866461595894	0.24993398772031644	0.19592362033168087	5.543924251149167	4.698268238299724	0.014989016024100504	8.192078233992351	0.008280734858193828	0.001112182576110857	0.7860368102578449	9.062454650484727E-4	9.6863399271578E-7	0.9640789819021128	0.20835140018428908	0.1790885295315188	0.15609874454446165	0.4564613257397309	0.2859330912617265	0.20784721208213172	0.22913521245881802	0.2770844841973265
12480000	-58300.322805426425	-58018.77488283574	-281.5479225906841	-22553.83989085757	-35464.934991978174	6.973965799665911	75.43823329772556	64.21039126520233	11.2278420325232	14	67	152	121	0	3.402358229220704	0.24646973501432043	0.30696516137674607	7.132826670067077	4.906588871512223	0.04054176575275739	9.627625344482269	0.004827085760157718	0.0011279479302624073	0.804777033942077	9.316059790867884E-4	1.1850572896675861E-6	0.9979035579059901	0.2040120028709133	0.18151110951931881	0.1538963208888378	0.4605805667209305	0.2910536970728782	0.2065406126097856	0.22532120612001244	0.2770844841973265
12500000	-58266.00290990308	-58017.7946299905	-248.20827991257553	-22551.06676328337	-35466.72786670713	5.2804849428101	73.06278198926853	63.94386326996725	9.118918719301313	10	66	155	118	0	3.469774483135172	0.15576969064734061	0.22970591180254762	5.906990266827797	4.247897110095976	0.0027494519320261624	7.359354644306007	0.009143709081927125	0.001125101921493551	0.7646119540838313	9.881334821377863E-4	1.3059135633260817E-6	0.9598758296251639	0.19975534899327904	0.1880741107017138	0.1561960715075579	0.45597446879744974	0.2788319369838876	0.2123707031516487	0.23324825355765852	0.27554910630680796
12520000	-58289.48636585763	-57998.44417566269	-291.04219019494116	-22546.033273386445	-35452.41090227624	5.53007585716765	75.67452979590536	63.82467222921146	11.84985756669388	13	68	154	119	0	3.4673884301308884	0.21812835301443267	0.20001958921325258	6.7423242350235775	4.764611407141366	0.04651052861302955	8.441936025168536	0.025587927294933803	0.0010505302363272636	0.8235255747082858	9.251376794583568E-4	1.4494247376243786E-6	1.0738208685142117	0.19998396728603232	0.1896909863852371	0.1561960715075579	0.45412897482117315	0.28120025074561233	0.2123707031516487	0.22894248417781063	0.2774865619249311
12540000	-58288.185255535056	-58016.48776623538	-271.69748929967426	-22557.49020145752	-35458.99756477786	5.904534671971271	77.7318218355701	67.58238113503276	10.149440700537324	11	65	153	120	0	3.4248378748582198	0.1921163480991894	0.20491636335691638	6.207902822660911	4.883396851735594	0.02559809698129756	7.406385158776438	0.004825357306519761	9.59549508968698E-4	0.7228708002011078	9.038283360389412E-4	9.074882971251205E-7	0.9052738550729075	0.1944606364107007	0.18205336574881978	0.15609478976070834	0.4673912080797717	0.28120025074561233	0.2069773947354408	0.22894248417781063	0.282879870341139
12560000	-58339.98009747637	-58047.85871894073	-292.1213785356347	-22558.13512303269	-35489.72359590804	5.551738023391781	78.79409719232625	68.1230244176822	10.671072774644022	8	66	157	116	0	4.176591009898367	0.21662320823439107	0.08409010903498691	6.771245653568786	4.393189001330638	0.02218414579687676	7.947741413463163	0.046157605195818276	0.0010200447360172663	0.7422191897210568	9.190985730321732E-4	8.457654811042107E-7	0.898448769139351	0.20036278023332163	0.18763717266216734	0.15684643133788165	0.4551536157666299	0.2821480371546571	0.21226306239405685	0.22726425953070958	0.27832464092057924
12580000	-58331.0098749544	-58038.28795593876	-292.7219190156418	-22564.465236465818	-35473.82271947294	6.103017739383102	78.67565224437263	68.69560528383528	9.980046960537347	4	70	165	108	0	3.975469598623162	0.2357041117829264	0.060102571428180374	6.957095187511926	4.628971426497887	0.04557246000355735	9.435159187347978	0.030028452233017585	0.0010165445830186632	0.7527347977634004	8.868321901706023E-4	8.38943568444724E-7	0.8973367729185674	0.2034672856934955	0.1804126292030078	0.1568672798799246	0.4592528052235726	0.2821480371546571	0.20393115568358608	0.2359508293191924	0.2779699778425672
12600000	-58366.83238661322	-58071.878361699666	-294.95402491355475	-22546.351038313802	-35525.52732338587	6.204025335488037	78.73707683830159	69.036800096548	9.700276741753614	5	65	159	114	0	4.074967773232824	0.18844450647266667	0.10980512810360786	6.739453861263972	4.777653138420563	0.010698149359634599	7.508059240549346	0.02282508022468906	0.0011176751634888967	0.7151731264977154	9.399763167250396E-4	7.130115291011877E-7	0.7646697681479134	0.20247142009973906	0.18839815556712042	0.15278461867099002	0.456345805662151	0.285665827631691	0.2062174906055525	0.2286800629215092	0.2794366188412501
12620000	-58321.16047910029	-58031.530831068434	-289.62964803185866	-22549.481388957673	-35482.04944211076	5.34867431274378	77.4447121091884	67.80492381776158	9.639788291426852	0	61	160	113	0	4.18178492792647	0.2788127295772948	0.002785966175652497	7.527682398818259	5.42769529115946	0.015850254340881602	8.55739134076889	0.021736838293224987	0.0010514118635590616	0.673520651232525	9.247126040924947E-4	5.915510808079935E-7	0.7491125938572606	0.20286558624476622	0.18839815556712042	0.155406141033476	0.4533301171546379	0.28439013763330695	0.20266584743205748	0.23350739609338828	0.2794366188412501
12640000	-58292.059879433	-58021.63646929416	-270.42341013884356	-22573.73787150371	-35447.898597790445	6.592361663127242	76.7762330127634	66.9838794736554	9.792353539108017	6	67	160	113	0	3.7149348243803866	0.18330493138323423	0.062370033311958256	6.317934206393959	4.502539730085376	0.02737868405583012	8.157417742131047	0.005953111555847613	0.00113821185295535	0.8053595226466802	8.954973336217795E-4	1.2119039841813284E-6	1.0012077350235429	0.20124738135339443	0.18636192875274826	0.15744236784784815	0.4549483220460097	0.28439013763330695	0.20266584743205748	0.23426495872806563	0.27867905620657274
12660000	-58300.4144507128	-58036.472562552626	-263.94188816017237	-22567.10975928737	-35469.362803265256	5.351771670227839	74.56842739037192	64.81396890469988	9.754458485672082	1	64	162	111	0	3.30455432890766	0.17920806891381721	0.00842211299657516	8.141992775709767	4.867448438767908	0.025227784224333867	8.865334616560732	0.053917949759175396	0.0011577800157920614	0.7704714182277042	9.724189095500533E-4	1.0358585050083067E-6	0.8945508386212508	0.20124738135339443	0.18636192875274826	0.15744236784784815	0.4549483220460097	0.28248931465421295	0.2068072642097283	0.23573166124851316	0.27497175988754835
12680000	-58288.13020935889	-58004.08412475943	-284.0460845994607	-22559.187101641088	-35444.89702311834	5.217757814215781	74.37055523354417	63.40118146693077	10.969373766613444	0	59	158	115	0	3.333034102475573	0.23780947614482573	0.011085113068554805	5.517835875484496	5.166821696615623	0.03956942268430137	8.044374441933915	0.017378663077061565	0.0010739330358188004	0.818936524204341	9.176186400614398E-4	1.0087504431964275E-6	0.9551680174174872	0.20386262485519666	0.1779141720182419	0.15779769442191094	0.46042550870465104	0.2846450563776386	0.2049001783721585	0.22874296993505305	0.2817117953151526
12700000	-58325.51014386691	-58034.15951518185	-291.35062868506344	-22567.78170497482	-35466.37781020703	5.247274857076375	73.33828235830211	62.07220147936943	11.266080878932682	1	57	155	118	0	3.527220553790027	0.2192403868426878	0.0511136701971285	5.739874786837145	4.427945378694768	0.016964753372949053	8.296933150687469	0.005510240772059965	0.0012083547066972947	0.8400784195366293	9.647555147881541E-4	1.427855837225226E-6	1.0333324998647122	0.19381236994439055	0.18208325404241796	0.15758811280993715	0.46651626320325484	0.2846450563776386	0.2049001783721585	0.22874296993505305	0.2817117953151526
12720000	-58309.73587934835	-58035.775778471536	-273.96010087681253	-22574.866196483195	-35460.909581988344	5.277841367614874	74.71983871101168	64.33944594700775	10.380392764003885	0	60	159	114	0	4.259276091980574	0.21747059357595858	0.003143205860240145	6.899845877071915	4.629660897865963	0.03152474373985986	8.173232408498713	0.00819874182490767	0.0012238231640090225	0.9490921751898661	9.163915397884179E-4	1.3404651105204623E-6	1.1124458914454267	0.20391814050093854	0.18684774421294573	0.15758811280993715	0.45164600247617903	0.280633692968141	0.21038352460168844	0.23127290555062402	0.2777098768795493
12740000	-58316.291077550835	-58046.84569773129	-269.4453798195499	-22578.601734997283	-35468.243962734006	5.250380238471305	74.74037747755894	65.22590588088191	9.514471596677062	0	58	157	116	0	3.575217399523872	0.2201703569147317	0.0066894699237316745	8.33868748520696	4.879356720782086	0.052015667089330586	7.743004477499441	0.014987876536034686	0.0012082185595523865	0.8619460422442546	9.109390691217923E-4	1.220075144158736E-6	1.025430573580065	0.19896802079774922	0.18149019064988642	0.15362948107484434	0.46591230747752044	0.28427477895895237	0.2085933560463464	0.23178116119619618	0.27535070379850773
12760000	-58284.39655926823	-58019.87272953891	-264.52382972931633	-22565.178668960074	-35454.69406057883	5.367829931446257	75.21093455586404	65.70165016645359	9.509284389410514	2	62	159	114	0	3.5567003657566003	0.19543838142070288	0.014642842898632706	5.731381568953634	4.9751285414573285	0.018733460700048804	9.041483253881776	0.06927605947372924	0.0012407062806501844	0.900959755747832	9.30177803072936E-4	1.4314474744680012E-6	1.0346282551480452	0.19919010882088417	0.1847658901517395	0.15362948107484434	0.4624145199525324	0.2810657301320307	0.20513693981405076	0.23289067694262047	0.28090665311130075
12780000	-58300.84104831717	-58016.39100750534	-284.45004081182265	-22546.495949152628	-35469.89505835272	4.920573359757512	73.99516007592305	63.71752745449053	10.277632621432502	1	60	158	115	0	3.345462842394177	0.2454195260360873	0.02299733834275684	5.867365644108294	4.779821312579511	0.01219441624347642	7.461265972059732	0.04597832616087234	0.0012335848166655605	0.8930665592230087	9.741266456187002E-4	1.3255153901228856E-6	1.029534673845817	0.199114381609292	0.18950449903099983	0.1572954488135661	0.45408567054614246	0.28601909804797665	0.20452956824552737	0.22793730902667447	0.2815140246798241
12800000	-58343.08653664926	-58040.82158762647	-302.26494902278307	-22570.968498444996	-35469.85308918148	5.446198531838752	74.41238240187677	63.1549294657154	11.257452936161414	3	59	155	118	0	3.9703717139574635	0.2683203569611141	0.09107660143741743	4.890813480818244	4.617335086028228	0.021275247889543766	7.760441827957092	0.04597832616087234	0.0011227034050304294	0.7791136824105974	9.507595142432825E-4	1.0603891766179749E-6	0.9317988168549881	0.20452366400013394	0.18645087554999099	0.15590291547161786	0.45312254497825766	0.2863279032442231	0.20708489759749177	0.22762850383042804	0.2789586953278597
12820000	-58348.898774026035	-58042.803679338365	-306.0950946876697	-22545.69619153243	-35497.10748780594	6.0424931741607315	75.85351852620005	63.56673157184412	12.286786954355904	4	56	151	122	0	3.8634738501074897	0.24602630983265525	0.08329791231020171	4.267315220424184	4.233494798617992	0.0332281542623618	7.0910652774710226	0.02677056900688036	0.0011117885003345347	0.8706273580148967	9.688399114812786E-4	1.4467095837048587E-6	1.0614952520561387	0.19704205949908768	0.18466198967956876	0.15641553469158184	0.4618804161297621	0.28243259523741826	0.20774260211710682	0.23059701152009332	0.2792277911253842
12840000	-58330.25249767579	-58022.601053341525	-307.65144433427	-22578.76714409037	-35443.83390925115	5.971481330699192	76.31782001488386	63.73076164808383	12.587058366800033	2	59	156	117	0	3.6124387586326536	0.2486688530382976	0.048305844112809256	5.537628078389968	4.478217035953795	0.019942071720525506	8.484947326787266	0.01785448593938982	0.0010668109238681084	0.822792254877347	9.044751865313107E-4	1.0741293121653786E-6	0.9575954058507515	0.20160946570260682	0.1928006869191353	0.15446852476468226	0.451121322613576	0.2845825988354009	0.212112832571671	0.2230072907898465	0.2802972778030842
12860000	-58344.490646375154	-58057.087792660226	-287.40285371492604	-22573.491203522146	-35483.596589138084	5.469160801482077	74.12062856209145	63.349855062385565	10.770773499705884	3	59	155	118	0	3.3520334454668306	0.2464099713355676	0.06899398747559363	4.884666979882779	4.891972281773735	0.022348130142921925	7.0898015254606275	0.005412793941044317	0.001158236373313221	0.7506390764121009	9.96692450079795E-4	1.0320640814121021E-6	0.870612386504982	0.2034510294265135	0.1813283786231566	0.16736383835792876	0.4478567535924015	0.28473852730514465	0.20358308051871415	0.23049270634517002	0.28118568583097375
12880000	-58328.240346065664	-58040.68831596433	-287.55203010132755	-22538.17789838823	-35502.51041757611	5.4802992587498425	77.35391509609045	66.87331783932753	10.480597256762856	0	52	151	122	0	4.010698741210337	0.21927642158008395	0.020223416625497023	4.863065626032481	4.603001599052841	0.022191559439712634	8.407531991882628	0.015161548727505367	0.0011586372129424767	0.7342065715113512	9.607647611334734E-4	1.1200183221735817E-6	0.9239300029095319	0.2034510294265135	0.1813283786231566	0.15738755273412072	0.45783303921620955	0.2875988141616541	0.21156789236741758	0.22886137863375955	0.2719719148371713
12900000	-58369.20464927011	-58066.65583248768	-302.5488167824277	-22575.991749911824	-35490.66408257586	5.77779998947403	79.03679170046722	67.35536296360789	11.681428736859356	1	56	154	119	0	4.119279025978326	0.2053911549317778	0.04320658442544324	4.392541613213845	5.413651108499484	0.030648690413863686	7.155073807915644	0.02083077043669286	0.0011286642656774082	0.7800659606673503	9.157067080655018E-4	1.263414690692725E-6	0.9855856194311542	0.19908188914681307	0.18569751890285702	0.15808000337312617	0.4571405885772041	0.277545852925524	0.21156789236741758	0.2348780355382439	0.27600821916881707
12920000	-58351.588622446	-58019.26941403074	-332.3192084152508	-22545.3941679253	-35473.87524610544	5.809564930704323	80.66280909987633	67.98284793168723	12.679961168189058	5	60	154	119	0	3.5584792242687358	0.2617412158341034	0.09698905456670232	4.94835931422407	4.397371904203411	0.0015113526161855961	8.330389745241103	0.01830647646369796	0.0010608913106404882	0.8307094218986818	8.936228438169411E-4	1.5389961006135003E-6	1.1062350996727108	0.20075507521649985	0.18569751890285702	0.1564068173034394	0.4571405885772041	0.281575469016708	0.20394406933171422	0.23697076679940524	0.2775096948521751
12940000	-58328.25897876365	-58029.7012911798	-298.5576875838529	-22574.438593800623	-35455.26269737918	6.071503847887497	80.34417131155402	67.93968053371549	12.404490777838564	5	58	152	121	0	3.7832654045506815	0.2385095999731518	0.13652527335014844	4.972712221146038	4.6322430764688125	0.013933303851517156	8.731186084998463	0.021144138012248844	9.904395339098385E-4	0.7618729981038324	8.455812577961931E-4	8.63214555853226E-7	0.9065282744189846	0.20457616653445884	0.18569751890285702	0.15562032884366692	0.45410598571901756	0.2861505048881023	0.20518521952163815	0.23247107965993624	0.2761931959303258
12960000	-58344.54244754276	-58029.834634142884	-314.70781339987394	-22525.05509890045	-35504.77953524244	6.518791934114597	79.33318006205141	67.15168160965887	12.18149845239255	3	58	154	119	0	3.49203513891307	0.31184343401625214	0.05665538686674509	5.6467202089335835	5.040145551046798	0.047563866547549016	8.735969719136298	0.020284176503672754	0.0010362083262068585	0.7700936092235142	9.14986091025193E-4	1.0781676065309329E-6	0.9754598034504023	0.20457616653445884	0.18743250746679294	0.1518421696540846	0.45614915634466396	0.2858234715017626	0.20574899966425594	0.23223031199895225	0.2761972168350317
12980000	-58378.54835100034	-58064.48027459904	-314.0680764013037	-22581.906155384793	-35482.574119214245	6.437343810691773	80.240991618226	67.25071336453067	12.99027825369529	16	73	157	116	1	3.24083078449646	0.22783195244626153	0.20012347279469372	6.471780834155971	5.0644494086123	0.010917156040058924	8.812953252384645	0.01544313855213358	0.0010606891876989244	0.8084326941123565	8.812394932024562E-4	1.1051825184765798E-6	0.9927070202784429	0.20475111025066722	0.18146673891876508	0.15617089805630682	0.45761125277426123	0.27974875791996534	0.20557687119751106	0.22385995310865248	0.2908144177738736
13000000	-58338.53792151639	-58026.740216871505	-311.7977046448872	-22556.05825020516	-35470.68196666635	6.510289575442027	80.864382102671	69.4557272069671	11.40865489570387	6	62	155	118	0	3.358084852295822	0.24973683198516927	0.1496186702234656	4.325070597809817	5.432951667551576	0.017536473794501073	7.783372202210297	0.04707517387702433	0.0010973525699401942	0.8893106903456004	8.586021619510158E-4	1.5002700375063234E-6	1.1319580689392275	0.20475111025066722	0.18699904064354625	0.14969145270071466	0.45855839640507223	0.28336585199225384	0.20557687119751106	0.22884963241356698	0.2822076443966706
13020000	-58368.818911265946	-58023.65574070308	-345.16317056286437	-22552.771984775918	-35470.883755927156	6.4282507994852685	81.16293765969802	66.86939108414698	14.29354657555098	2	56	153	120	0	3.571493207378339	0.32391705024666984	0.05040898046646232	3.769767950287836	4.635333954515444	0.05622188488811057	8.226731170906099	0.02144391357182098	0.001082757892942709	0.8195497521369101	8.8885678123072E-4	1.3442180732989334E-6	1.0300376440225831	0.19557010761357932	0.18699904064354625	0.14983804896906122	0.4675928027738136	0.28532829136545573	0.20562088363303183	0.23274669328317277	0.2763041317183421
13040000	-58349.3627430321	-58046.281477790675	-303.08126524142403	-22574.73822650828	-35471.5432512824	6.63798308379258	81.07628742081039	69.35570135244554	11.72058606836486	0	57	156	117	0	3.6305636116214	0.2572860956619842	6.167962446424619E-4	3.4782292099434953	5.1295409622055885	0.00965423454723081	7.919485683189759	0.039515812794880735	0.0010998458100221716	0.8369986902392903	8.498975603796054E-4	1.5283318472275152E-6	1.1021718399751077	0.1981943389134493	0.1909267291215123	0.15467316766131955	0.45620576430371923	0.28301543646112914	0.20575270640180066	0.23367810234555014	0.27755375479152256
13060000	-58317.822836636115	-58022.480502652834	-295.3423339832835	-22556.61372428612	-35465.86677836671	7.063355164541584	81.18097449267913	69.68388046767765	11.497094025001472	2	60	157	116	0	4.122564405547608	0.25651185016605726	0.03924110186410948	4.503868771167738	5.327641261772878	0.04367548099951562	7.372353207584824	0.03910094855764486	0.00109472348682261	0.756482712118453	8.90632232209969E-4	1.0439675175898999E-6	0.9173209912427888	0.20519660775352308	0.18218910979115693	0.15736355551128522	0.4552507269440351	0.28301543646112914	0.20575270640180066	0.23367810234555014	0.27755375479152256
[truncated: 39,354 more rows]
