# Supplementary material for: MERS-CoV spillover at the camel-human interface
Source: eLife. 2018 Jan 16;7:e31257. doi: 10.7554/eLife.31257 (PMC5777824; doi:10.7554/eLife.31257)
Supplement: Figure 1—source data 2. [file elife-31257-fig1-data2.zip › MERS_274_sCoal_prior10.xml]

<?xml version="1.0" encoding="UTF-8" standalone="no"?><beast beautitemplate='MultiTypeTree' beautistatus='' namespace="beast.core:beast.evolution.alignment:beast.evolution.tree.coalescent:beast.core.util:beast.evolution.nuc:beast.evolution.operators:beast.evolution.sitemodel:beast.evolution.substitutionmodel:beast.evolution.likelihood" required="MultiTypeTree v6.3.0" version="2.4">


    <data
id="274">
                            <sequence id="seq_AbuDhabi/Gayathi_UAE_2_2014|KP209310|human|2014-03-07" taxon="AbuDhabi/Gayathi_UAE_2_2014|KP209310|human|2014-03-07" totalcount="4" value="ATGTCTTTCGTGGCTGGTGTGACCGCGCAAGGTGCGCGCGGTACGTATCGAGCAGCGCTCAACTCTGAAAAACATCAAGACCATGTGTCTCTAACTGTGCCACTCTGTGGTTCAGGAAACCTGGTTGAAAAACTTTCACCATGGTTCATGGATGGCGAAAATGCCTATGAAGTGGTGAAGGCCATGTTACTTAAAAAGGAGCCACTTCTCTATGTGCCCATCCGGCTGGCTGGACACACTAGACACCTCCCAGGTCCTCGTGTATACCTGGTTGAGAGGCTCATTGCTTGTGAAAATCCATTCATGGTTAACCAATTGGCTTATAGCTCTAGTGCAAATGGCAGCTTGGTTGGCACAACTTTGCAGGGCAAGCCTATTGGTATGTTCTTCCCTTATGACATCGAACTTGTCACAGGAAAGCAAAATATTCTCCTGCGCAAGTATGGCCGTGGTGGTTATCACTACACCCCATTCCACTATGAGCGAGACAACACCTCTTGCCCTGAGTGGATGGACGATTTTGAGGCGGATCCTAAAGGCAAATATGCCCAGAATCTGCTTAAGAAGTTGATTGGCGGTGATGTCACTCCAGTTGACCAATACATGTGTGGCGTTGATGGAAAACCCATTAGTGCCTACGCATTTTTAATGGCCAAGGATGGAATAACCAAACTGGCTGATGTTGAAGCGGACGTCGCAGCACGTGCTGATGACGAAGGCTTCATCACATTAAAGAACAATCTATATAGATTGGTTTGGCATGTTGAGCGTAAAGACGTTCCATATCCTAAGCAATCTATTTTTACTATTAATAGTGTGGTCCAAAAGGATGGTGTTGAAAACACTCCTCCTCACTATTTTACTCTTGGATGCAAAATTTTAACGCTCACCCCACGCAACAAGTGGAGTGGCGTTTCTGACTTGTCCCTCAAACAAAAACTCCTTTACACCTTCTATGGTAAGGAGTCACTTGAGAACCCAACCTACATTTACCACTCCGCATTCATTGAGTGTGGAAGTTGTGGTAATGATTCCTGGCTTACAGGGAATGCTATCCAAGGGTTTGCCTGTGGATGTGGGGCATCATATACAGCTAATGATGTCGAAGTCCAATCATCTGGCATGATTAAGCCAAATGCTCTTCTTTGTGCTACTTGCCCCTTTGCTAAGGGTGATAGCTGTTCTTCTAATTGCAAACATTCAGTTGCTCAGTTGGTTAGTTACCTTTCTGAACGTTGTAATGTTATTGCTGATTCTAAGTCCTTCACACTTATCTTTGGTGGCGTAGCTTACGCCTACTTTGGATGTGAGGAAGGTACTATGTATTTTGTGCCTAGAGCTAAGTCTGTTGTCTCAAGGATTGGAGACTCCATCTTTACAGGCTGTACTGGCTCTTGGAACAAGGTCACTCAAATTGCTAACATGTTCTTGGAACAGACTCAGCATTCCCTTAACTTTGTGGGAGAGTTCGTTGTCAACGATGTTGTCCTCGCAATTCTCTCTGGAACCACAACTAATGTTGACAAAATACGCCAGCTTCTCAAAGGTGTCACCCTTGACAAGTTGCGTGATTATTTAGCTGACTATGACGTAGCAGTCACTGCCGGCCCATTCATGGATAATGCTATTAATGTTGGTGGTACAGGATTACAGTATGCCGCCATTACTGCACCTTATGTAGTTCTCACTGGCTTAGGTGAGTCCTTTAAGAAAGTTGCAACCATACCGTACAAGGTCTGCAACTCTGTTAAGGATACTCTGACTTATTATGCTCACAGCGTGTTGTACAGAGTTTTTCCTTATGACATGGATTCTGGTGTGTCATCCTTTAGTGAACTACTTTTTGATTGCGTTGATCTTTCAGTAGCTTCTACCTATTTTTTAGTCCGCCTCTTGCAAGATAAGACTGGCGACTTTATGTCTACAATTATTACTTCCTGCCAAACTGCTGTTAGTAAGCTTCTAGATACATGTTTTGAAGCTACAGAAGCAACATTTAACTTCTTGTTAGATTTGGCAGGATTGTTCAGAATCTTTCTTCGCAATGCCTATGTGTACACTTCACAAGGGTTTGTGGTGGTCAATGGCAAAGTTTCTACACTTGTCAAACAAGTGTTAGACTTGCTTAATAAGGGTATGCAACTTTTGCATACAAAGGTCTCCTGGGCTGGTTCTAATATCAGTGCTGTTATCTACAGCGGCAGGGAGTCTCTAATATTCCCATCGGGAACCTATTACTGTGTCACCACTAAGGCTAAGTCCGTTCAACAAGATCTTGACGTTATTTTGCCTGGTGAGTTTTCCAAGAAGCAGTTAGGACTGCTCCAACCTACTGACAATTCTACAACTGTTAGTGTTACTGTATCCAGTAACATGGTTGAAACTGTTGTGGGTCAACTTGAGCAAACTAATATGCATAGTCCTGATGTTATAGTAGGTGACTATGTCATTATTAGTGAAAAATTGTTTGTGCGTAGTAAGGAAGAAGACGGATTTGCCTTCTACCCTGCTTGCACTAATGGTCATGCTGTACCGACTCTCTTTAGACTTAAGGGAGGTGCACCTGTAAAAAAAGTAGCCTTTGGCGGTGATCAAGTACATGAGGTTGCTGCTGTAAGAAGTGTTACTGTCGAGTACAACATTCATGCTGTATTAGACACACTACTTGCTTCTTCTAGTCTTAGAACCTTTGTTGTAGATAAGTCTTTGTCAATTGAGGAGTTTGCTGACGTAGTAAAGGAACAAGTCTCAGACTTGCTTGTTAAATTACTGCGTGGAATGCCGATTCCAGATTTTGATTTAGACGATTTTATTGACGCACCATGCTATTGCTTTAACGCTGAGGGTGATGCATCTTGGTCTTCTACTATGATCTTCTCTCTTCACCCCGTCGAGTGTGACGAGGAGTGTTCTGAAGTAGAGGCTTCAGATTTAGAAGAAGGTGAATCAGAGTGCATTTCTGAGACTTCAACTGAACAAGTTGACGTTTCTCATGAGGTTTCTGACGACGAGTGGGCTGCTGCAGTTGATGAAGCGTTCCCCCTCGATGAAGCAGAAGATGTTACTGAATCTGTGCAAGAAGAAGCACAACCAGTAGAAGTACCTGTTGAAGATATTGCGCAGGTTGTCATAGCTGACACCTTACAGGAAACTCCTGTTGTGTCTGATACTGTTGAAGTCCCACCGCAAGTGGTGAAACTTCCGTCTGAACCTCAGACTATCCAGCCCGAGGTAAAAGAAGTTGCACCTGTCTATGAGGCTGATACCGAACAGACACAGAGTGTTACTGTTAAACCTAAGAGGTTACGCAAAAAGCGTAATGTTGACCCTTTGTCCAATTTTGAACATAAGGTTATTACAGAGTGCGTTACCATAGTTTTAGGTGACGCAATTCAAGTAGCCAAGTGCTATGGGGAGTCTGTGTTAGTTAATGCTGCTAACACACATCTTAAGCATGGCGGTGGTATCGCTGGTGCTATTAATGCGGCTTCAAAAGGGGCTGTCCAAAAAGAGTCAGATGGGTATATTCTGGCTAAAGGGCCGTTACAAGTAGGAGATTCAGTTCTCTTGCAAGGCCATTCTCTAGCTAAGAATATCCTGCATGTCGTAGGCCCAGATGCCCGCGCTAAACAGGATGTTTCTCTCCTTAGTAAGTGCTATAAGGCTATGAATGCATATCCTCTTGTAGTCACTCCTCTTGTTTCAGCAGGCATATTTGGTGTAAAACCAGCTGTGTCTTTTGATTATCTTATTAGAGAGGCTAAGACTAGAGTTTTAGTCGTCGTTAATTCCCAAGATGTCTATAAGAGTCTTACCATAGTTGACATTCCACAGAGTTTGACTTTTTCATATGATGGGTTACGTGGCGCAATACGTAAAGCTAAAGATTATGGTTTTACTGTTTTTGTGTGCACAGACAACTCTGCTAACACTAAAGTTCTTAGGAACAAGGGTGTTGATTATACTAAGAAGTTTCTTACAGTTGACGGTGTGCAATATTATTGCTACACGTCTAAGGACACTTTAGATGATATCTTACAACAGGCTAATAAGTCTGTTGGTATTATATCTATGCCTTTGGGATATGTGTCTCATGGTTTAGACTTAATTCAAGCAGGGAGTGTCGTGCGTAGAGTTAACGTGCCCTACGTGTGTCTCCTAGCTAATAAAGAGCAAGAAGCTATTTTGATGTCTGAAGACGTTAAGTTAAACCCTTCAGAAGATTTTATAAAGCACGTCCGCACTAATGGTGGTTACAATTCTTGGCATTTAGTCGAGGGTGAACTATTGGTGCAAGACTTACGCTTAAATAAGCTCCTGCATTGGTCTGATCAAACCATATGCTACAAGGATAGTGTGTTTTATGTTGTAAAGAATAGTACAGCTTTTCCATTTGAAACACTTTCAGCATGTCGTGCGTATTTGGATTCACGCACGACACAGCAGTTAACAATCGAAGTCTTAGTGACTGTCGATGGTGTAAATTTTAGAACAGTCGTTCTAAATAATAAGAACACTTATAGATCACAGCTTGGATGCGTTTTCTTTAATGGTGCTGATATTTCTGATACCATTCCTGATGAGAAACAGAATGGTCACAGTTTATATCTAGCAGACAATTTGACTGCTGATGAAACAAAGGCGCTTAAAGAGTTATATGGCCCCGTTGATCCTACTTTCTTACACAGATTCTATTCACTTAAGGCTGCAGTCCATAAGTGGAAGATGGTTGTGTGTGATAAGGTACGTTCTCTCAAATTGAGTGATAATAATTGTTATCTTAATGTAGTTATTATGACACTTGATTTATTGAAGGACATTAAATTTGTTATACCTGCTCTACAGCATGCATTTATGAAACATAAGGGCGGTGATTCAACTGACTTCATAGCCCTCATTATGGCTTATGGCAATTGCACATTTGGTGCTCCAGATGATGCCTCTCGGTTACTTCATACCGTGCTTGCAAAGGCTGAGTTATGCTGTTCTGCACGCATGGTTTGGAGAGAGTGGTGCAATGTCTGTGGCATAAAAGATGTTGTTCTACAAGGCTTAAAAGCTTGTTGTTACGTGGGTGTGCAAACTGTTGAAGATCTGCGTGCCCGCATGACATATGTATGCCAGTGTGGTGGTGAACGTCATCGGCAAATAGTCGAACACACCACCCCCTGGTTGCTGCTCTCAGGCACACCAAATGAAAAATTGGTGACAACCTCCACGGCGCCTGATTTTGTAGCGTTTAATGTCTTTCAGGGCATTGAAACGGCTGTTGGCCATTATGTTCATGCTCGCCTGAAGGGTGGTCTTATTTTAAAGTTTGACTCTGGCACCGTTAGCAAGACTTCAGACTGGAAGTGCAAGGTGACAGATGTACTTTTCCCCGGCCAAAAATACAGTAGCGATTGTAATGTCGTACGGTATTCTTTGGACGGTAATTTCAGAACAGAGGTTGATCCCGACCTATCTGCTTTCTATGTTAAGGATGGTAAATACTTTACAAGTGAACCACCCGTAACATATTCACCAGCTACAATTTTAGCTGGTAGTGTCTACACTAATAGCTGCCTTGTATCGTCTGATGGACAACCTGGCGGTGATGCTATTAGTTTGAGTTTTAATAACCTTTTAGGGTTTGATTCTAGTAAACCAGTCACTAAGAAATACACTTACTCCTTCTTGCCTAAAGAAGACGGCGATGTGTTGTTGGCTGAGTTTGACACTTATGACCCTATTTATAAGAATGGTGCCATGTATAAAGGCAAACCAATTCTTTGGGTCAACAAAGCATCTTATGATACTAATCTTAATAAGTTCAATAGAGCTAGTTTGCGTCAAATTTTTGACGTAGCCCCCATTGAACTCGAAAATAAATTCACACCTTTGAGTGTGGAGTCTACACCAGTTGAACCTCCAACTGTAGATGTGGTAGCACTTCAACAGGAAATGACAATTGTCAAATGTAAGGGTTTAAATAAACCTTTCGTGAAGGACAATGTCAGTTTCGTTGCTGATGACTCAGGTACTCCCGTTGTTGAGTATCTGTCTAAAGAAGATCTACATACATTGTATGTAGACCCTAAGTATCAAGTCATTGTCTTAAAAGACAATGTACTTTCTTCTATGCTTAGATTGCACACCGTTGAGTCAGGTGATATTAACGTTGTTGCAGCTTCCGGATCTTTGACACGTAAAGTGAAATTACTATTTAGGGCTTCATTTTATTTCAAAGAATTTGCTACCCGCACTTTCACTGCTACCACTGCTGTAGGTAGTTGTATAAAGAGTGTAGTGCGGCATCTAGGTGTTACTAAAGGCATATTGACAGGCTGTTTTAGTTTTGTCAAGATGTTATTTATGCTTCCACTAGCTTACTTTAGTGATTCAAAACTCGGCACCACAGAGGTTAAAGTGAGTGCTTTGAAAACAGCTGGCGTTGTGACAGGTAATGTTGTAAAACAGTGTTGCACTGCTGCTGTTGATTTAAGTATGGATAAGTTGCGCCGTGTGGATTGGAAATCAACCCTACGGTTGTTACTTATGTTATGCACAACTATGGTATTGTTGTCTTCTGTGTATCACTTGTATGTCTTCAATCAGGTCTTATCAAGTGATGTTATGTTTGAAGATGCCCAAGGTTTGAAAAAGTTCTACAAAGAAGTTAGAGCTTACCTAGGAATCTCTTCTGCTTGTGACGGTCTTGCTTCAGCTTATAGGGCGAATTCCTTTGATGTACCTACATTCTGCGCAAACCGTTCTGCAATGTGTAATTGGTGCTTGATTAGCCAAGATTCCATAACTCACTACCCAGCTCTTAAGATGGTTCAAACACATCTTAGCCACTATGTTCTTAACATAGATTGGTTGTGGTTTGCATTTGAGACTGGTTTGGCATACATGCTCTATACCTCGGCCTTCAACTGGTTGTTGTTGGCAGGTACATTGCATTATTTCTTTGCACAGACTTCCATATTTGTAGACTGGCGGTCATACAATTATGCTGTGTCTAGTGCCTTCTGGTTATTCACCCACATTCCAATGGCGGGTTTGGTACGAATGTATAATTTGTTAGCATGCCTTTGGCTTTTACGCAAGTTTTATCAGCATGTAATCAATGGTTGCAAAGATACGGCATGCTTGCTCTGCTATAAGAGGAACCGACTTACTAGAGTTGAAGCTTCTACCGTTGTCTGTGGTGGAAAACGTACGTTTTATATCACAGCAAATGGCGGTATTTCATTCTGTCGTAGGCATAATTGGAATTGTGTGGATTGTGACACTGCAGGTGTGGGGAATACCTTCATCTGTGAAGAAGTCGCAAATGACCTCACTACTGCCCTACGCAGGCCTATTAACGCTACGGATAGATCACATTATTATGTGGATTCCGTTACAGTTAAAGAGACTGTTGTTCAGTTTAATTATCGTAGAGACGGTCAACCATTCTACGAGCGGTTTCCCCTCTGCGCTTTTACAAATCTAGATAAGTTGAAGTTCAAAGAGGTCTGTAAAACTACTACTGGTATACCTGAATACAACTTTATCATCTACGACTCATCAGATCGTGGCCAGGAAAGTTTAGCTAGGTCTGCATGTGTTTATTATTCTCAAGTCTTGTGTAAATCAATTCTTTTGGTTGACTCAAGTTTGGTTACTTCTGTTGGTGATTCTAGTGAAATCGCCACTAAAATGTTTGATTCCTTTGTTAATAGTTTCGTCTCGCTGTATAATGTCACACGCGATAAGTTGGAAAAACTTATCTCTACTGCTCGTGATGGCGTAAGGCGAGGCGATAACTTCCATAGTGTCTTAACAACATTCATTGACGCAGCACGAGGCCCCGCAGGTGTGGAGTCTGATGTTGAGACCAATGAAATTGTTGACTCTGTGCAGTATGCTCATAAACATGACATACAAATTACTAATGAGAGTTACAATAATTATGTACCCTCATATGTTAAACCTGATAGTGTGTCTACCAGTGATTTAGGTAGTCTCATTGATTGTAATGCGGCTTCAGTTAACCAAATTGTCTTGCGTAATTCTAATGGTGCTTGTATTTGGAACGCTGCTGCATATATGAAACTCTCGGATGCACTTAAACGACAGATTCGCATTGCATGCCGTAAGTGTAATTTAGCTTTCCGGTTAACCACCTCAAAGCTACGCGCTAATGATAATATCTTATCAGTTAGATTCACTGCTAACAAAATTGTTGGTGGTGCTCCTACATGGTTTAATGCGTTGCGTGACTTTACGTTAAAGGGTTACGTTCTTGCTACCATTATTGTGTTTCTGTGTGCTGTACTGATGTATTTGTGTTTACCTACATTTTCTATGGTACCTGTTGAATTTTATGAAGACCGCATCTTGGACTTTAAAGTTCTTGATAATGGTATCATTAGGGATGTAAATCCTGATGATAAGTGCTTTGCTAATAAGCACCGGTCCTTCACACAATGGTATCATGAGCATGTTGGTGGTGTCTATGACAACTCTATCACATGCCCATTGACAGTTGCAGTAATTGCTGGAGTTGCTGGTGCTCGCATTCCAGACGTACCTACTACATTGGCTTGGGTGAACAATCAGATAATTTTCTTTGTTTCTCGAGTCTTTGCTAATACAGGCAGTGTTTGCTACACTCCTATAGATGAGATACCCTATAAGAGTTTCTCTGATAGTGGTTGCATTCTTCCATCTGAGTGCACTATGTTTAGGGATGCAGAGGGCCGTATGACACCATACTGCCATGATCCTACTGTTTTGCCTGGGGCTTTTGCGTACAGTCAGATGAGGCCTCATGTTCGTTACGACTTGTATGATGGTAACATGTTTATTAAATTTCCTGAAGTAGTATTTGAAAGTACACTTAGGATTACTAGAACTCTGTCAACTCAGTACTGCCGGTTCGGTAGTTGTGAGTATGCACAAGAGGGTGTTTGTATTACCACAAATGGCTCGTGGGCCATTTTTAATGACCACCATCTTAATAGACCTGGTGTCTATTGTGGCTCTGATTTTATTGACATTGTCAGGCGGTTAGCAGTATCACTGTTCCAGCCTATTACTTATTTCCAATTGACTACCTCATTGGTCTTGGGTATAGGTTTGTGTGCGTTCCTGACTTTGCTCTTCTATTATATTAATAAAGTAAAACGTGCTTTTGCAGATTACACCCAGTGTGCTGTAATTGCTGTTGTTGCTGCTGTTCTTAATAGCTTGTGCATCTGCTTTGTTGCCTCTATACCATTGTGTATAGTACCTTACACTGCATTGTACTATTATGCTACATTCTATTTTACTAATGAGCCTGCATTTATTATGCATGTTTCTTGGTACATTATGTTCGGGCCTATCGTTCCCATATGGATGACCTGCGTCTATACAGTTGCAATGTGCTTTAGACACTTCTTCTGGGTTTTAGCTTATTTTAGTAAGAAACATGTAGAAGTTTTTACTGATGGTAAGCTTAATTGTAGTTTCCAGGACGCTGCCTCTAATATCTTTGTTATTAACAAGGACACTTATGCAGCTCTTAGAAACTCTTTAACTAATGATGCCTATTCACGATTTTTGGGGTTGTTTAACAAGTATAAGTACTTCTCTGGTGCTATGGAAACAGCCGCTTATCGTGAAGCTGCAGCATGTCATCTTGCTAAAGCCTTACAAACATACAGCGAGACTGGTAGTGATCTTCTTTACCAACCACCCAACTGTAGCATAACCTCTGGCGTGTTGCAAAGCGGTTTGGTGAAAATGTCACATCCCAGTGGAGATGTTGAGGCTTGTATGGTTCAGGTTACCTGCGGTAGCATGACTCTTAATGGTCTTTGGCTTGACAACACAGTCTGGTGCCCACGACACGTAATGTGCCCGGCTGACCAGTTGTCTGATCCTAATTATGATGCCTTGTTGATTTCTATGACTAATCATAGTTTCAGTGTGCAAAAACACATTGGCGCTCCAGCAAACTTGCGTGTTGTTGGTCATGCCATGCAAGGCACTCTTTTGAAGTTGACTGTCGATGTTGCTAACCCTAGCACTCCAGCCTACACTTTTACAACAGTGAAACCTGGCGCAGCATTTAGTGTGTTAGCATGCTATAATGGTCGTCCGACTGGTACATTCACTGTTGTAATGCGCCCTAACTACACAATTAAGGGTTCCTTTCTGTGTGGTTCTTGTGGTAGTGTTGGTTACACCAAGGAGGGTAGTGTGATCAATTTTTGTTACATGCATCAAATGGAACTTGCTAATGGTACACATACCGGTTCAGCATTTGATGGTACTATGTATGGTGCCTTTATGGATAAACAAGTGCACCAAGTTCAGTTAACAGACAAATACTGCAGTGTTAATGTAGTAGCTTGGCTTTACGCAGCAATACTTAATGGTTGCGCTTGGTTTGTAAAACCTAATCGCACTAGTGTTGTTTCTTTTAATGAATGGGCTCTTGCCAACCAATTCACTGAATTTGTTGGCACTCAATCCGTTGACATGTTAGCTGTCAAAACAGGCGTTGCTATTGAACAGCTGCTTTATGCGATCCAACAACTTTATACTGGGTTCCAGGGAAAGCAAATCCTTGGCAGTACTATGTTGGAAGATGAATTCACACCTGAGGATGTTAATATGCAGATTATGGGTGTGGTTATGCAGAGTGGTGTGAGAAAAGTTACATATGGTACTGCGCATTGGTTGTTCGCGACCCTTGTCTCAACCTATGTGATAATCTTACAAGCCACTAAATTTACTTTGTGGAACTACTTGTTTGAGACTATTCCCACACAGTTGTTCCCACTCTTATTTGTGACTATGGCCTTCGTTATGTTGTTGGTTAAACACAAACACACCTTTTTGACACTTTTCTTGTTGCCTGTGGCTATTTGTTTGACTTATGCAAACATAGTCTACGAGCCCACTACTCCCATTTCGTCAGCGCTGATTGCAGTTGCAAATTGGCTTGCCCCCACTAATGCTTATATGCGCACTACACATACTGATATTGGTGTCTACATTAGTATGTCACTTGTATTAGTCATTGTAGTGAAGAGATTGTACAACCCATCACTTTCTAACTTTGCGTTAGCATTGTGCAGTGGTGTAATGTGGTTGTACACTTATAGCATTGGAGAAGCCTCAAGCCCCATTGCCTATCTGGTTTTTGTCACTACACTCACTAGTGATTATACGATTACAGTCTTTGTTACTGTCAACCTTGCAAAAGTTTGCACTTATGCCATCTTTGCTTACTCACCACAGCTTACACTTGTGTTTCCGGAAGTGAAGATGATACTTTTATTATACACATGTTTAGGTTTCATGTGTACTTGCTATTTTGGTGTCTTCTCTCTTTTGAACCTTAAGCTTAGAGCACCTATGGGTGTCTATGACTTTAAGGTCTCAACACAAGAGTTCAGATTCATGACTGCTAACAATCTAACTGCACCTAGAAATTCTTGGGAGGCTATGGCTCTGAACTTTAAGTTAATAGGTATTGGCGGTACACCTTGTATAAAGGTTGCTGCTATGCAGTCTAAACTTACAGATCTTAAATGCACATCTGTGGTTCTCCTCTCTGTGCTCCAACAGTTACACTTAGAGGCTAATAGTAGGGCCTGGGCTTTCTGTGTTAAATGCCATAATGATATATTGGCAGCAACAGACCCCAGTGAGGCTTTCGAGAAATTCGTAAGTCTCTTTGCCACTTTAATGACTTTTTCTGGTAATGTAGATCTTGATGCGTTAGCTAGTGATATTTTTGACACTCCTAGCGTACTTCAAGCTACTCTTTCTGAGTTTTCACACTTAGCTACCTTTGCTGAGTTGGAAGCTGCGCAGAAAGCCTATCAGGAAGCTATGGACTCTGGTGACACCTCACCACAAGTTCTTAAGGCTTTGCAGAAGGCTGTTAATATAGCTAAAAACGCCTATGAGAAGGATAAGGCAGTGGCCCGTAAGTTAGAACGTATGGCTGATCAGGCTATGACTTCTATGTATAAGCAAGCACGTGCTGAAGACAAGAAAGCAAAAATTGTCAGTGCTATGCAAACTATGTTGTTTGGTATGATTAAGAAGCTCGACAACGATGTTCTTAATGGTATCATTTCTAACGCTAGGAATGGTTGTATACCTCTTAGTGTCATTCCACTGTGTGCTTCAAATAAACTTCGCGTTGTAATTCCTGACTTCACCGTCTGGAATCAGGTAGTCACATATCCCTCGCTTAACTACGCTGGGGCTTTGTGGGACATTACAGTTATAAACAATGTGGACAATGAAATTGTTAAGTCTTCAGATGTTGTAGACAGCAATGAAAATTTAACATGGCCACTTGTTTTAGAATGCACTAGGGCATCCACTTCTGCCGTTAAGTTGCAAAATAATGAGATCAAACCTTCAGGTTTAAAAACCATGGTTGTGTCTGCAGGTCAAGAGCAAACTAACTGTAATACTAGTTCCTTAGCTTATTACGAACCTGTGCAGGGTCGTAAAATGCTGATGGCTCTTCTTTCTGATAATGCCTATCTCAAATGGGCGCGTGTTGAAGGTAAGGACGGATTTGTTAGTGTAGAGCTACAACCTCCTTGCAAATTCTTGATTGCGGGACCAAAAGGACCTGAAATCCGATATCTCTATTTTGTTAAAAATCTTAACAACCTTCATCGCGGGCAAGTGTTAGGGCACATTGCTGCGACTGTTAGATTGCAAGCTGGTTCTAACACCGAGTTTGCCTCTAATTCTTCGGTGTTGTCACTTGTTAACTTCACCGTTGATCCTCAAAAAGCTTATCTCGATTTCGTCAATGCGGGAGGTGCCCCATTGACAAATTGTGTTAAGATGCTTACTCCTAAAACTGGTACAGGTATAGCTATATCTGTTAAACCAGAGAGTACAGCTGATCAAGAGACTTATGGTGGAGCTTCAGTGTGTCTCTATTGCCGTGCGCATATAGAACATCCTGATGTCTCTGGTGTTTGTAAATATAAGGGTAAGTTTGTCCAAATCCCTGCTCAGTGTGTCCGTGACCCTGTGGGATTTTGTTTGTCAAACACCCCCTGTAATGTCTGTCAATATTGGATTGGATATGGGTGCAATTGTGACTCGCTTAGGCAAGCAGCACTGCCCCAATCTAAAGATTCCAATTTTTTAAACGAGTCCGGGGTTCTATTGNTAAATGCCCGAATAGAACCCTGTTCAAGTGGTTTGTCCACTGATGTCGTCTTTAGGGCATTTGACATCTGCAACTATAAGGCTAAGGTTGCTGGTATTGGAAAATACTACAAGACTAATACTTGTAGGTTTGTAGAATTAGATGACCAAGGGCATCATTTAGACTCCTATTTTGTCGTTAAGAGGCATACTATGGAGAATTATGAACTAGAGAAGCACTGTTACGATTTGTTACGTGACTGTGATGCTGTAGCTCCCCATGATTTCTTCATCTTTGATGTAGACAAAGTTAAAACACCTCATATTGTACGTCAGCGTTTAACTGAGTACACTATGATGGATCTTGTATATGCCCTGAGGCACTTTGATCAAAATAGCGAAGTGCTTAAGGCTATCTTAGTGAAGTATGGTTGCTGTGATGTTACCTACTTTGAAAATAAACTCTGGTTTGATTTTGTTGAAAATCCCAGTGTTATTGGTGTTTATCATAAACTTGGAGAACGTGTACGCCAAGCTATCTTAAACACTGTTAAATTTTGTGACCACATGGTCAAGGCTGGTTTAGTCGGTGTGCTCACACTAGACAACCAGGACCTTAATGGCAAGTGGTATGATTTTGGTGACTTCGTAATCACTCAACCTGGTTCAGGAGTAGCTATAGTTGATAGCTACTATTCTTATTTGATGCCTGTGCTCTCAATGACCGATTGTCTGGCCGCTGAGACACATAGGGATTGTGATTTTAATAAACCACTCATTGAGTGGCCACTTACTGAGTATGATTTTACTGATTATAAGGTACAACTCTTTGAGAAGTACTTTAAATATTGGGATCAGACGTATCACGCAAATTGCGTTAATTGTACTGATGACCGTTGTGTGTTACATTGTGCTAATTTCAATGTATTGTTTGCTATGACCATGCCTAAGACTTGTTTCGGACCCATAGTCCGAAAGATCTTTGTTGATGGCGTGCCATTTGTAGTATCTTGTGGTTATCACTACAAAGAATTAGGTTTAGTCATGAATATGGATGTTAGTCTCCATAGACATAGGCTCTCTCTTAAGGAGTTGATGATGTATGCCGCTGATCCAGCCATGCACATTGCCTCCTCTAACGCTTTTCTTGATTTGAGGACATCATGTTTTAGTGTCGCTGCACTTACAACTGGTTTGACTTTTCAAACTGTGCGGCCTGGCAATTTTAACCAAGACTTCTATGATTTCGTGGTATCTAAAGGTTTCTTTAAGGAGGGCTCTTCAGTGACGCTCAAACATTTTTTCTTTGCTCAAGATGGTAATGCTGCTATTACAGATTATAATTACTATTCTTATAATCTGCCTACTATGTGTGACATCAAACAAATGTTGTTCTGCATGGAAGTTGTAAACAAGTACTTCGAAATCTATGACGGTGGTTGTCTTAATGCTTCTGAAGTGGTTGTTAATAATTTAGACAAGAGTGCTGGCCATCCTTTTAATAAGTTTGGCAAAGCTCGTGTCTATTATGAGAGCATGTCTTACCAGGAGCAAGATGAACTCTTTGCCATGACAAAGCGTAACGTCATTCCTACCATGACTCAAATGAATCTAAAATATGCTATTAGTGCTAAGAATAGAGCTCGCACTGTTGCAGGCGTGTCCATACTTAGCACAATGACTAATCGCCAGTACCATCAGAAAATGCTTAAGTCCATGGCTGCAACTCGTGGAGCGACTTGCGTCATTGGTACTACAAAGTTCTATGGTGGCTGGGATTTCATGCTTAAAACATTGTACAAAGATGTTGATAATCCGCATCTTATGGGTTGGGATTACCCTAAGTGTGATAGAGCTATGCCTAATATGTGTAGAATCTTCGCTTCACTCATATTAGCTCGTAAACATGGCACTTGTTGTACTACAAGGGACAGATTTTATCGCTTGGCAAATGAGTGTGCTCAGGTGCTAAGCGAATATGTTCTATGTGGTGGTGGTTACTACGTCAAACCTGGAGGTACCAGTAGCGGAGATGCCACCACTGCATATGCCAATAGTGTCTTTAACATTTTGCAGGCGACAACTGCTAATGTCAGTGCACTTATGGGTGCTAATGGCAACAAGATTGTTGACAAAGAAGTTAAAGACATGCAGTTTGATTTATATGTCAATGTTTACAGGAGCACTAGCCCAGACCCCAAATTTGTTGATAAATACTATGCTTTTCTTAATAAGCACTTTTCTATGATGATACTGTCTGATGACGGTGTCGTTTGCTATAATAGTGATTATGCAGCTAAGGGTTACATTGCTGGAATACAGAATTTTAAGGAAACGCTGTATTATCAGAACAATGTCTTTATGTCTGAAGCTAAATGCTGGGTGGAAACCGATCTGAAGAAAGGGCCACATGAATTCTGTTCACAGCATACGCTTTATATTAAGGATGGCGACGATGGTTACTTCCTTCCTTATCCAGACCCTTCAAGAATTTTGTCTGCCGGTTGCTTTGTAGATGATATCGTTAAGACTGACGGTACACTCATGGTAGAGCGGTTTGTGTCTTTGGCTATAGATGCTTACCCTCTCACAAAGCATGAAGATATAGAATACCAGAATGTATTCTGGGTCTACTTACAGTATATAGAAAAACTGTATAAAGACCTTACAGGACACATGCTTGACAGTTATTCTGTCATGCTATGTGGTGATAATTCTGCTAAGTTTTGGGAAGAGGCATTCTATAGAGATCTCTATAGTTCGCCTACCACTTTGCAGGCTGTCGGTTCATGCGTTGTATGCCATTCACAGACTTCCCTACGCTGTGGGACATGCATCCGTAGACCATTTCTCTGCTGTAAATGCTGCTATGATCATGTTATAGCAACTCCACATAAGATGGTTTTGTCTGTTTCTCCTTACGTTTGTAATGCCCCTGGTTGTGGCGTTTCAGACGTTACTAAGCTATATTTAGGTGGTATGAGCTACTTTTGTGTAGATCATAGACCTGTGTGTAGTTTTCCACTTTGCGCTAATGGTCTTGTATTCGGCTTATACAAGAATATGTGCACAGGTAGTCCTTCTATAGTTGAATTTAATAGGTTGGCTACCTGTGACTGGACTGAAAGTGGTGATTACACCCTTGCCAATACTACAACAGAACCACTCAAACTTTTTGCTGCTGAGACTTTACGTGCCACTGAAGAGGCGTCTAAGCAGTCTTATGCTATTGCCACCATCAAAGAAATTGTTGGTGAGCGCCAACTATTACTTGTGTGGGAGGCTGGCAAGTCCAAACCACCACTCAATCGTAATTATGTTTTTACTGGTTATCATATAACCAAAAATAGTAAAGTGCAGCTCGGTGAGTACATCTTCGAGCGCATTGATTATAGTGATGCTGTATCCTACAAGTCTAGTACAACGTATAAACTGACTGTAGGTGACATCTTCGTACTTACCTCTCACTCTGTGGCTACCTTGACGGCGCCCACAATTGTGAATCAAGAGAGGTATGTTAAAATTACTGGGTTGTACCCAACCATTACGGTACCTGAAGAGTTCGCAAGTCATGTTGCCAACTTCCAAAAATCAGGTTATAGTAAATATGTCACTGTTCAGGGACCACCTGGCACTGGCAAAAGTCATTTTGCTATAGGGTTAGCGATTTACTACCCTACAGCACGTGTTGTTTATACAGCATGTTCACACGCAGCTGTTGATGCTTTGTGTGAAAAAGCTTTTAAATATTTGAACATTGCTAAATGTTCCCGTATCATTCCTGCAAAGGCACGTGTTGAGTGCTATGACAGGTTTAAAGTTAATGAGACAAATTCTCAATATTTGTTTAGTACTATTAATGCTCTACCAGAAACTTCTGCCGATATTCTGGTGGTTGATGAGGTTAGTATGTGCACTAATTATGATCTTTCAATTATTAATGCACGTATTAAAGCTAAGCACATTGTCTATGTAGGAGATCCAGCACAGTTGCCAGCTCCTAGGACTTTGTTGACTAGAGGCACATTGGAACCAGAAAATTTCAATAGTGTCACTAGATTGATGTGTAACTTAGGTCCTGACATATTTTTAAGTATGTGCTACAGGTGTCCTAAGGAAATAGTAAGCACTGTGAGCGCTCTTGTCTACAATAATAAATTGTTAGCCAAGAAGGAGCTTTCAGGCCAGTGCTTTAAAATACTCTATAAGGGCAATGTGACGCATGATGCTAGCTCTGCCATTAATAGACCACAACTCACATTTGTGAAGAATTTTATTACTGCCAATCCGGCATGGAGTAAGGCAGTCTTTATTTCGCCTTATAATTCACAGAATGCTGTGGCTCGTTCAATGCTGGGCCTTACTACTCAGACTGTTGATTCCTCACAGGGTTCAGAATACCAGTACGTTATCTTCTGTCAAACAGCAGATACGGCACATGCTAACAACATTAACAGATTTAATGTTGCAATCACTCGTGCCCAAAAAGGTATTCTTTGTGTTATGACATCTCAGGCACTCTTTGAGTCCTTAGAGTTTACTGAATTGTCTTTTACTAATTACAAGCTTCAGTCTCAGATTGTAACTGGCCTTTTTAAAGATTGCTCTAGAGAAATTTCTGGCCTCTCACCTGCTTATGCACCAACATACGTTAGTGTTGATGACAAGTATAAGACGAGTGATGAGCTTTGCGTGAATCTTAATTTACCCGCAAATGTCCCATACTCTCGTGTTATTTCCAGGATGGGCTTTAAACTCGATGCAACAGTTCCTGGATATCCTAAGCTTTTCATTACTCGTGAAGAGGCTGTAAGGCAAGTTCGAAGCTGGATAGGCTTCGATGTTGAGGGTGCTCATGCTTCCCGTAATGCATGTGGCACCAATGTGCCTCTACAATTAGGATTTTCAACTGGTGTGAACTTTGTTGTTCAGCCAGTTGGTGTTGTAGACACTGAGTGGGGTAACATGTTAACGGGCATTGCTGCCCGTCCTCCACCAGGTGAACAGTTTAAGCACCTCGTGCCTCTTATGCATAAGGGGGCTGCATGGCCTATTGTTAGACGACGTATAGTGCAAATGTTGTCAGACACTTTAGACAAATTGTCTGATTACTGTACGTTTGTTTGTTGGGCTCATGGCTTTGAATTAACGTCTGCATCATACTTTTGCAAGATAGGTAAGGAACAGAAGTGTTGCATGTGCAATAGACGCGCTGCAGCGTACTCTTCACCTCTGCAATCTTATGCCTGCTGGACTCATTCCTGCGGTTATGATTATGTCTACAACCCTTTCTTTGTCGATGTTCAACAGTGGGGTTATGTAGGCAATCTTGCCACTAATCACGATCGTTATTGCTCTGTCCATCAAGGAGCTCATGTGGCTTCTAATGATGCAATAATGACTCGTTGTTTAGCTATTCATTCTTGTTTTATAGAACGTGTGGATTGGGATATAGAGTATCCTTATATCTCACATGAAAAGAAATTGAATTCCTGTTGTAGAATCGTTGAGCGCAACGTCGTACGTGCTGCTCTTCTTGCCGGTTCATTTGACAAAGTCTATGATATTGGCAATCCTAAAGGAATTCCTATTGTTGATGACCCTGTGGTTGATTGGCATTATTTTGATGCACAGCCCTTGACTAGGAAGGTACAACAGCTTTTCTATACAGAGGACATGGCCTCAAGATTTGCTGATGGGCTCTGCTTATTTTGGAACTGTAATGTACCAAAATATCCTAATAATGCAATTGTATGCAGGTTTGACACACGTGTGCATTCTGAGTTCAATTTGCCAGGTTGTGATGGCGGTAGTTTGTATGTTAACAAGCACGCTTTTCATACACCAGCATATGATGTGAGTGCATTCCGTGATCTGAAACCTTTACCATTCTTTTATTATTCTACTACACCATGTGAAGTGCATGGTAATGGTAGTATGATAGAGGATATTGATTATGTACCCCTAAAATCTGCAGTCTGTATTACAACTTGTAATTTAGGGGGCGCTGTTTGTAGGAAGCATGCTACAGAGTACAGAGAGTATATGGAAGCATATAATCTTGTCTCTGCATCAGGTTTCCGCCTTTGGTGTTATAAGACCTTTGATATTTATAATCTCTGGTCTACTTTTACAAAAGTTCAAGGTTTGGAAAACATTGCTTTTAATGTTGTTAAACAAGGCCATTTTATTGGTGTTGAGGGTGAACTACCTGTAGCTGTAGTCAATGATAAGATCTTCACCAAGAGTGGCGTTAATGACATTTGTATGTTTGAGAATAAAACCACTTTGCCTACTAATATAGCTTTTGAACTCTATGCTAAGCGTGCTGTACGCTCGCATCCCGATTTCAAATTGCTACACAATTTACAAGCAGACATTTGCTACAAGTTCGTCCTTTGGGATTATGAACGTAGCAATATTTATGGTACTGCTACTATTGGTGTATGTAAGTACACTGATATTGATGTTAATTCAGCTTTGAATATATGTTTTGACATACGCGATAATGGTTCATTGGAGAAGTTCATGTCTACTCCCAATGCCATCTTTATTTCTGATAGAAAAATCAAGAAATACCCTTGTATGGTAGGTCCTGATTATGCTTACTTCAATGGTGCTATCATCCGTGATAGTGATGTTGTTAAACAACCAGTGAAGTTCTACTTGTATAAGAAAGTCAATAATGAGTTTATTGATCCTACTGAGTGTATTTACACTCAGAGTCGCTCTTGTAGTGACTTCCTACCCCTGTCTGACATGGAGAAAGACTTTCTATCTTTTGATAGTGATGTTTTCATTAAGAAGTATGGCTTGGAAAACTATGCTTTTGAGCACGTAGTCTATGGAGACTTCTCTCATACTACGTTAGGCGGTCTTCACTTGCTTATTGGTTTATACAAGAAGCAACAGGAAGGTCATATTATTATGGAAGAAATGCTAAAAGGTAGCTCAACTATTCATAACTATTTTATTACTGAGACTAACACAGCGGCTTTTAAGGCGGTGTGTTCTGTTATAGATTTAAAGCTTGACGACTTTGTTATGATTTTAAAGAATCAAGACCTTGGCGTAGTATCCAAGGTTGTCAAGGTTCCTATTGACTTAACAATGATTGAGTTTATGTTATGGTGTAAGGATGGACAGGTTCAAACCTTCTACCCTCGACTCCAGGCTTCTGCAGATTGGAAACCTGGTCATGCAATGCCATCCCTCTTTAAAGTTCAAAATGTAAACCTTGAACGTTGTGAGCTTGCTAATTACAAGCAATCTATTCCTATGCCTCGCGGTGTGCACATGAACATCGCTAAATATATGCAATTGTGCCAGTATTTAAATACTTGCACATTAGCCGTGCCTGCCAATATGCGTGTTATACATTTTGGCGCTGGTTCTGATAAAGGTATCGCTCCTGGTACCTCAGTTTTACGACAGTGGCTTCCTACAGATGCCATTATTATAGATAATGATTTAAATGAGTTCGTGTCAGATGCTGACATAACTTTATTTGGAGATTGTGTAACTGTACGTGTCGGCCAACAAGTGGATCTTGTTATTTCCGACATGTATGATCCTACTACTAAGAATGTAACAGGTAGTAATGAGTCAAAGGCTTTATTCTTTACTTACCTGTGTAACCTCATTAATAATAATCTTGCTCTTGGTGGGTCTGTTGCTATTAAAATAACAGAACACTCTTGGAGCGTTGAACTTTATGAACTTATGGGAAAATTTGCTTGGTGGACTGTTTTCTGCACCAATGCAAATGCATCCTCATCTGAAGGATTCCTCTTAGGTATTAATTACTTGGGTACTATTAAAGAAAATATAGATGGTGGTGCTATGCACGCCAACTATATATTTTGGAGAAATTCCACTCCTATGAATCTGAGTACTTACTCACTTTTTGATTTATCCAAGTTTCAATTAAAATTAAAAGGAACACCAGTTCTTCAATTAAAGGAGAGTCAAATTAACGAACTCGTAATATCTCTCCTGTCGCAGGGTAAGTTACTTATCCGTGACAATGATACACTCAGTGTTTCTACTGATGTTCTTGTTAACACCTACAGAAAGTTACGTNNTGATGTAGGGCCAGATTCTTTTAAGTCTGCTTGTATTGAGGTTGATATACAACAGACTTTCTTTGATAAAACTTGGCCTAGGCCAATTGATGTTTCTAAGGCTGACGGTATTATATACCCTCAAGGCCGTACATATTCTAACATAACTATCACTTATCAAGGTCTTTTTCCCTATCAGGGAGACCATGGTGATATGTATGTTTACTCTGCAGGACATGCTACAGGCACAACTCCACAAAAGTTGTTTGTAGCTAACTATTCTCAGGACGTCAAACAGTTTGCTAATGGGTTTGTCGTCCGTATAGGAGCAGCTGCCAATTCCACTGGCACTGTTATTATTAGCCCATCTACCAGCGCTACTATACGAAAAATTTACCCTGCTTTTATGCTGGGTTCTTCAGTTGGTAATTTCTCAGATGGTAAAATGGGCCGCTTCTTCAATCATACTCTAGTTCTTTTGCCCGATGGATGTGGCACTTTACTTAGAGCTTTTTATTGTATTCTAGAGCCTCGCTCTGGAAATCATTGTCCTGCTGGCAATTCCTATACTTCTTTTGCCACTTATCACACTCCTGCAACAGATTGTTCTGATGGCAATTACAATCGTAATGCCAGTCTGAACTCTTTTAAGGAGTATTTTAATTTACGTAACTGCACCTTTATGTACACTTATAACATTACCGAAGATGAGATTTTAGAGTGGTTTGGCATTACACAAACTGCTCAAGGTGTTCACCTCTTCTCATCTCGGTATGTTGATTTGTACGGCGGCAATATGTTTCAATTTGCCACCTTGCCTGTTTATGATACTATTAAGTATTACTCTATCATTCCTCACAGTATTCGTTCTATCCAAAGTGATAGAAAAGCTTGGGCTGCCTTCTACGTATATAAACTTCAACCGTTAACTTTCCTGTTGGATTTTTCTGTTGATGGTTATATACGCAGAGCTATAGACTGTGGTTTTAATGATTTGTCACAACTCCACTGCTCATATGAATCCTTCGATGTTGAATCTGGAGTTTATTCAGTTTCGTCTTTCGAAGCAAAACCTTCTGGCTCAGTTGTGGAACAGGCTGAAGGTGTTGAATGTGATTTTTCACCTCTTCTGTCTGGCACACCTCCTCAGGTTTATAATTTCAAGCGTTTGGTTTTTACCAATTGCAATTATAATCTTACCAAATTGCTTTCACTTTTTTCTGTGAATGATTTTACTTGTAGTCAAATATCTCCAGCAGCAATTGCTAGCAACTGTTATTCTTCACTGATTTTGGATTATTTTTCATACCCACTTAGTATGAAATCCGATCTCAGTGTTAGTTCTGCTGGTCCAATATCCCAGTTTAATTATAAACAGTCCTTTTCTAATCCCACATGTTTGATTTTAGCGACTGTTCCTCACAACCTTACTACTATTACTAAGCCTCTTAAGTACAGCTATATTAACAAGTGCTCTCGTCTTCTTTCTGATGATCGTACTGAAGTACCTCAGTTAGTGAACGCTAATCAATACTCACCCTGTGTATCCATTGTCCCATCCACTGTGTGGGAAGACGGTGATTATTATAGGAAACAACTATCTCCACTTGAAGGTGGTGGCTGGCTTGTTGCTAGTGGCTCAACTGTTGCCATGACTGAGCAATTACAGATGGGCTTTGGTATTACAGTTCAATATGGTACAGACACCAATAGTGTTTGCCCCAAGCTTGAATTTGCTAATGACACAAAAATTGCCTCTCAATTAGGCAATTGCGTGGAATATTCCCTCTATGGTGTTTCGGGCCGTGGTGTTTTTCAGAATTGCACAGCTGTAGGTGTTCGACAGCAGCGCTTTGTTTATGATGCGTACCAGAATTTAGTTGGCTATTATTCTGATGATGGCAACTACTACTGTTTGCGTGCTTGTGTTAGTGTTCCTGTTTCTGTCATCTATGATAAAGAAACTAAAACCCACGCTACTCTATTTGGTAGTGTTGCATGTGAACACATTTCTTCTACCATGTCTCAATACTCCCGTTCTACGCGATCAATGCTTAAGCGGCGAGATTCTACATATGGCCCCCTTCAGACACCTGTTGGTTGTGTCCTAGGACTTGTTAATTCCTCTTTGTTCGTAGAGGACTGCAAGTTGCCTCTCGGTCAATCTCTCTGTGCTCTTCCTGACACACCTAGTACTCTTACACCTCGCAGTGTGCGCTCTGTTCCAGGTGAAATGCGCTTGGCATCCATTGCTTTTAATCATCCCATTCAGGTTGATCAACTTAATAGTAGTTATTTTAAATTAAGTATACCCACTAATTTTTCCTTTGGTGTGACTCAGGAGTACATTCAGACAACCATTCAGAAAGTTACTGTTGATTGTAAACAGTACGTTTGCAATGGTTTCCAGAAGTGTGAGCAATTACTGCGCGAGTATGGCCAGTTTTGTTCCAAAATAAACCAGGCTCTCCATGGTGCCAATTTACGCCAGGATGATTCTGTACGTAATTTGTTTGCGAGCGTGAAAAGCTCTCAATCATCTCCTATCATACCAGGTTTTGGAGGTGACTTTAATTTGACACTTCTAGAACCTGTTTCTATATCTACTGGCAGTCGTAGTGCACGTAGTGCTATTGAGGATTTGCTATTTGACAAAGTCACTATAGCTGATCCTGGTTATATGCAAGGTTACGATGATTGTATGCAGCAAGGTCCAGCATCAGCTCGTGATCTTATTTGTGCTCAATATGTGGCTGGTTATAAAGTATTACCTCCTCTTATGGATGTTAATATGGAAGCCGCGTATACTTCATCTTTGCTTGGCAGCATAGCAGGTGTTGGCTGGACTGCTGGCTTATCCTCCTTTGCTGCTATTCCATTTGCACAGAGTATCTTTTATAGGTTAAACGGTGTTGGCATTACTCAACAGGTTCTTTCAGAGAACCAAAAGCTTATTGCCAATAAGTTTAATCAGGCTCTGGGAGCTATGCAAACAGGCTTCACTACAACTAATGAAGCTTTTCGGAAGGTTCAGGATGCTGTGAACAACAATGCACAGGCTCTATCCAAATTAGCTAGCGAGCTATCTAATACTTTTGGTGCTATTTCCGCCTCTATTGGAGACATCATACAACGTCTTGATGTTCTCGAACAGGACGCCCAAATAGACAGACTTATTAATGGCCGTTTGACAACATTAAATGCTTTTGTTGCACAGCAGCTTGTTCGTTCCGAATCAGCTGCTCTTTCCGCTCAATTGGCTAAAGATAAAGTCAATGAGTGTGTCAAGGCACAATCCAAGCGTTCTGGATTTTGCGGTCAAGGCACACATATAGTGTCCTTTGTTGTAAATGCCCCTAATGGCCTTTACTTCATGCATGTTGGTTATTACCCTAGCAACCACATTGAGGTTGTTTCTGCTTATGGTCTTTGCGATGCAGCTAACCCTACTAATTGTATAGCCCCTGTTAATGGCTACTTTATTAAAACTAATAACACTAGGATTGTTGATGAGTGGTCATATACTGGCTCGTCCTTCTATTCACCTGAGCCCATCACCTCCCTTAATACTAAGTATGTTGCACCACAGGTGACATACCAAAACATTTCTACTAACCTCCCTCCTCCTCTTCTCGGCAATTCCACCGGGATTGACTTCCAAGATGAGTTGGATGAGTTTTTCAAAAATGTTAGCACCAGTATACCTAATTTTGGTTCTCTAACACAGATTAATACTACATTACTCGATCTTACCTACGAGATGTTGTCTCTTCAACAAGTTGTTAAAGCCCTTAATGAGTCTTACATAGACCTTAAAGAGCTTGGCAATTATACTTATTACAACAAATGGCCGTGGTACATTTGGCTTGGTTTCATTGCTGGGCTTGTTGCCTTAGCTCTATGCGTCTTCTTCATACTGTGCTGCACTGGTTGTGGCACAAACTGTATGGGAAAACTTAAGTGTAATCGTTGTTGTGATAGATACGAGGAATACGACCTCGAGCCGCATAAGGTTCATGTTCACTAAATGAGAGTTCAAAGACCACCCACTCTCTTGTTAGTGTTCTCACTCTCTCTTTTGGTCACTGCATTCTCAAAACCTCTCTATGTACCTGAGCATTGTCAGAATTATTCTGGTTGCATGCTTAGGGCTTGTATTAAAACTGCCCAAGCTGATACAGCTGGTCTTTATACAAATTTTCGAATTGACGTCCCATCTGCAGAATCAACTGGTACTCAATCAGTTTCTGTCGATCGTGAGTCAACTTCAACTCATGATGGTCCTACCGAACATGTTACTAGTGTGAATCTTTTTGACGTTGGTTACTCAGTTAATTAAATGGATTACGTGTCTCTGCTTAATCAAATTTGGCAGAAGTACCTTAATTCACCGTATACTACTTGTTTGTATATTCCTAAACCCACAGCTAAGTATACACCTTTAGTTGGCACTTCATTGCACCCTGTGCTGTGGAACTGTCAGCTATCCTTTGCTGGTTATACTGAATCTGCTGTTAATTCTACAAAAGCTTTGGCCAAACAGGACGCAGCTCAGCGAATCGCTTGGTTGCTACATAAGGNNATGGAGGAATCCCTGATGGATGTTCCCTCTACCTCCGGCACTCAAGTTTATTCGCGCAAAGCGAGGAAGAGGAGCCATTCTCCAACTAAGAAACTGCGCTACGTTAAGCGTAGATTTTCTCTTCTGCGCCCTGAAGACCTTAGTGTTATTGTCCAACCAACACACTATGTCAGGGTTACATTTTCAGACCCCAACATGTGGTATCTACGTTCGGGTCATCATTTACACTCAGTTCACAATTGGCTTAAACCTTATGGCGGCCAACCTGTTTCTGAGTACCATATTACTCTAGCTTTGCTAAATCTCACTGATGAAGATTTAGCTAGAGATTTTTCACCCATTGCGCTCTTTTTGCGCAATGTCAGATTTGAGCTACATGAGTTCGCCTTGCTGCGCAAAACTCTTGTTCTTAATGCATCAGAGATCTACTGTGCTAACATACATAGATTTAAGCCTGTGTATAGAGTTAACACGGCAATCCCTACTATTAAGGATTGGCTTCTCGTTCAGGGATTTTCCCTTTACCATAGTGGCCTCCCTTTACATATGTCAATCTCTAAATTGCATGCACTGGATGATTTTACTCGCAATTACATCATTACAATGCCATGCTTTAGAACTTATCCTCAACAAATGTTTGTTACTCCTTTGGCCGTAGATGTTGTCTCCATACGGTCTTCCAATCAGGGTAATAAACAAATTGTTCATTCTTACCCCATTTTACATCATCCAGGATTTTAAATGGCTTTCTCGGCGTCTTTATTTAAACCCGTCCAGCTAGCCCCAGTTTCTCCTGCATTTCATCGCATTGAGTCTACTGACTCTATTGTTTTCACATACATTCCTGCTAGCGGCTATGTAGCTGCTTTAGCTGTCAATGTGTGTCTCATTCCCCTATTATTACTGCTACGTCAAGATACTTGTCGTCGCAGCATTATCAGAACTATGGTTCTCTATTTCCTTGTTCTGTATAACTTTTTATTAGCCATTGTATTAGTCAATGGTGTACATTATCCAACTGGAAGTTGCCTGATAGCCTTCTTAGTTATCCTCATAATACTTTGGTTTGTAGATAGAATTCGTTTCTGTCTCATGCTGAATTCCTTCCTACCCCTGTTTGACATGCGTTCCCACTTTATTCGTGTTAGTACAGTTTCTTCTCATGGTATGGTCCCTGTCATACACACCAAACCATTATTTATTAGAAACTTCGATCAGCGTTGCAGCTGTTCTCGTTGTTTTTATTTGCACTCTTCCACTTATATAGAGTGCACTTATATTAGCCGTTTTAGTAAGATTAGCCTAGTTTCTGTAACTGACTTCTCCTTAAACGGCAATGTTTCCACTGTTTTCGTGCCTGCAACGCGCGATTCAGTTCCTCTTCACATAATCGCCCCGAGCTCGCTTATCGTTTAAATGTTACCCTTTGTCCAAGAACGAATAGGGTTGTTCATAGTAAACTTTTTCATTTTTACCGTAGTATGTGCTATAACACTCTTGGTGTGTATGGCTTTCCTTACGGCTACTAGATTATGTGTGCAATGTATGACAGGCTTCAATACCCTGTTAGTTCAGCCCGCATTATACTTGTATAATACTGGACGTTCAGTCTATGTAAAATTCCAGGATAGTAAACCCCCTCTACCACCTGACGAGTGGGTTTAAATGTCTAATATGACTCAACTCACTGAGGCGCAGATTATTGCCATTATTAAAGACTGGAACTTTGCATGGTCCCTGATCTTTCTCTTAATTACTATCGTACTACAGTATGGATACCCATCCCGTAGTATGACTGTCTATGTCTTTAAAATGTTTGTTTTATGGCTCCTATGGCCATCTTCCATGGCGCTATCAATATTTAGCGCCGTTTATCCAATTGATCTAGCTTCCCAGATAATCTCTGGCATTGTAGCAGCTGTTTCAGCTATGATGTGGATTTCCTACTTTGTGCAGAGTATCCGGCTGTTTATGAGAACTGGATCATGGTGGTCATTCAATCCTGAGACTAATTGCCTTTTGAACGTTCCATTTGGTGGTACAACTGTCGTACGTCCACTCGTAGAGGACTCTACCAGTGTAACTGCTGTTGTAACCAATGGCCACCTCAAAATGGCTGGCATGCATTTCGGTGCTTGTGACTACGACAGACTTCCTAATGAAGTCACCGTGGCCAAACCCAATGTGCTGATTGCTTTAAAAATGGTGAAGCGGCAAAGCTACGGAACTAATTCCGGCGTTGCCATTTACCATAGATATAAGGCAGGTAATTACAGGAGTCCGCCTATTACGGCGGATATTGAACTTGCATTGCTTCGAGCTTAGATGGCAGCCCCTGCTGCACCTCGTGCTGTTTCCTTTGCCGATAACAATGATATAACAAATACAAACCTGTCTCGAGGTAGAGGACGTAATCCAAAACCACGAGCTGCACCAAATAACACTGTCTCTTGGTACACTGGGCTTACCCAACACGGGAAAGTCCCTCTTACCTTTCCACCTGGGCAGGGTGTACCTCTTAATGCCAATTCCACCCCTGCGCAAAATGCTGGGTATTGGCGGAGACAGGACAGAAAAATTAATACCGGGAATGGAATTAAGCAACTGGCTCCCAGGTGGTACTTCTACTACACTGGAACTGGACCCGAAGCAGCACTCCCATTCCGGGCTGTTAAGGATGGCATCGTTTGGGTCCATGAAGATGGCGCCACTGATGCTCCTTCAACTTTTGGGACGCGGAACCCTAACAATGATTCAGCTATTGTTACACAATTCGCGCCCGGTACTAAGCTTCCTAAAAACTTCCACATTGAGGGGACTGGAGGCAATAGTCAATCATCTTCAAGAGCCTCTAGCGTAAGCAGAAACTCTTCCAGATCTAGTTCACAAGGTTCAAGATCAGGAAACTCTACCCGCGGCACTTCTCCAGTTCCATCTGGAATCGGAGCAGTAGGAGGTGATCTACTTTACCTTGATCTTCTGAACAGACTACAAGCCCTTGAGTCTGGCAAAGTAAAGCAATCGCAGCCAAAAGTAATCACTAAGAAAGATGCTGCTGCTGCTAAAAATAAGATGCGCCACAAGCGCACTTCCACCAAAAGTTTCAACATGGTGCAAGCTTTTGGTCTTCGCGGACCAGGAGACCTCCAGGGAAACTTTGGTGATCTTCAATTGAATAAACTCGGCACTGAGGACCCACGTTGGCCCCAAATTGCTGAGCTTGCTCCTACAGCCAGTGCTTTTATGGGTATGTCGCAATTTAAACTTACCCATCAGAACAATGATGATCATGGCAACCCTGTGTACTTCCTTCGGTACAGTGGAGCCATTAAACTTGACCCAAAGAATCCCAACTACAATAAGTGGTTGGAGCTTCTTGAGCAAAATATTGATGCCTACAAAACCTTCCCTAAGAAGGAAAAGAAACAAAAGGCACCAAAAGAAGAATCAACAGACCAAATGTCTGAACCTCCAAAGGAGCAGCGTGTGCAAGGTAGCATCACTCAGCGCACTCGCACCCGTCCAAGTGTTCAGCCTGGTCCAATGATTGATGTTAACACTGATTAG"/>
                            <sequence id="seq_AbuDhabi_UAE_16_2014|KP209308|human|2014-04-10" taxon="AbuDhabi_UAE_16_2014|KP209308|human|2014-04-10" totalcount="4" value="ATGTCTTTCGTGGCTGGTGTGACCGCGCAAGGTGCGCGCGGTACGTATCGAGCAGCGCTCAACTCTGAAAAACATCAAGACCATGTGTCTCTAACTGTGCCACTCTGTGGTTCAGGAAACCTGGTTGAAAAACTTTCACCATGGTTCATGGATGGCGAAAATGCCTATGAAGTGGTGAAGGCCATGTTACTTAAAAAGGAGCCACTTCTCTATGTGCCCATCCGGCTGGCTGGACACACTAGACACCTCCCAGGTCCTCGTGTATACCTGGTTGAGAGGCTCATTGCTTGTGAAAATCCATTCATGGTTAACCAATTGGCTTATAGCTCTAGTGCAAATGGCAGCTTGGTTGGCACAACTTTGCAGGGCAAGCCTATTGGTATGTTCTTCCCTTATGACATCGAACTTGTCACAGGAAAGCAAAATATTCTCCTGCGCAAGTATGGCCGTGGTGGTTATCACTACACCCCATTCCACTATGAGCGAGACAACACCTCTTGCCCTGAGTGGATGGACGATTTTGAGGCGGATCCTAAAGGCAAATATGCCCAGAATCTGCTTAAGAAGTTGATTGGCGGTGATGTCACTCCAGTTGACCAATACATGTGTGGCGTTGATGGAAAACCCATTAGTGCCTACGCATTTTTAATGGCCAAGGATGGAATAACCAAACTGGCTGATGTTGAAGCGGACGTCGCAGCACGTGCTGATGACGAAGGCTTCATCACATTAAAGAACAATCTATATAGATTGGTTTGGCATGTTGAGCGTAAAGACGTTCCATATCCTAAGCAATCTATTTTTACTATTAATAGTGTGGTCCAAAAGGATGGTGTTGAAAACACTCCTCCTCACTATTTTACTCTTGGATGCAAAATTTTAACGCTCACCCCACGCAACAAGTGGAGTGGCGTTTCTGACTTGTCCCTCAAACAAAAACTCCTTTATACCTTCTATGGTAAGGAGTCACTTGAGAACCCAACCTACATTTACCACTCCGCATTCATTGAGTGTGGAAGTTGTGGTAATGATTCCTGGCTTACAGGGAATGCTATCCAAGGGTTTGCCTGTGGATGTGGGGCATCATATACAGCTAATGATGTCGAAGTCCAATCATCTGGCATGATTAAGCCAAATGCTCTTCTTTGTGCTACTTGCCCCTTTGCTAAGGGTGATAGCTGTTCTTCTAATTGCAAACATTCAGTTGCTCAGTTGGTTAGTTACCTTTCTGAACGTTGTAATGTTATTGCTGATTCTAAGTCCTTCACACTTATCTTTGGTGGCGTAGCTTACGCCTACTTTGGATGTGAGGAAGGTACTATGTATTTTGTGCCTAGAGCTAAGTCTGTTGTCTCAAGGATTGGAGACTCCATCTTTACAGGCTGTACTGGCTCTTGGAACAAGGTCACTCAAATTGCTAACATGTTCTTGGAACAGACTCAGCATTCCCTTAACTTTGTGGGAGAGTTCGTTGTCAACGATGTTGTCCTCGCAATTCTCTCTGGAACCACAACTAATGTTGACAAAATACGCCAGCTTCTCAAAGGTGTCACCCTTGACAAGTTGCGTGATTATTTAGCTGACTATGACGTAGCAGTCACTGCCGGCCCATTCATGGATAATGCTATTAATGTTGGTGGTACAGGATTACAGTATGCCGCCATTACTGCACCTTATGTAGTTCTCACTGGCTTAGGTGAGTCCTTTAAGAAAGTTGCAACCATACCGTACAAGGTTTGCAACTCTGTTAAGGATACTCTGACTTATTATGCTCACAGCGTGTTGTACAGAGTTTTTCCTTATGACATGGATTCTGGTGTGTCATCCTTTAGTGAACTACTTTTTGATTGCGTTGATCTTTCAGTAGCTTCTACCTATTTTTTAGTCCGCCTCTTGCAAGATAAGACTGGCGACTTTATGTCTACAATTATTACTTCCTGCCAAACTGCTGTTAGTAAGCTTCTAGATACATGTTTTGAAGCTACAGAAGCAACATTTAACTTCTTGTTAGATTTGGCAGGATTGTTCAGAATCTTTCTTCGCAATGCCTATGTGTACACTTCACAAGGGTTTGTGGTGGTCAATGGCAAAGTTTCTACACTTGTCAAACAAGTGTTAGACTTGCTTAATAAGGGTATGCAACTTTTGCATACAAAGGTCTCCTGGGCTGGTTCTAATATCAGTGCTGTTATCTACAGCGGCAGGGAGTCTCTAATATTCCCATCGGGAACCTATTACTGTGTCACCACTAAGGCTAAGTCCGTTCAACAAGATCTTGACGTTATTTTGCCTGGTGAGTTTTCCAAGAAGCAGTTAGGACTGCTCCAACCTACTGACAATTCTACAACTGTTAGTGTTACTGTATCCAGTAACATGGTTGAAACTGTTGTGGGTCAACTTGAGCAAACTAATATGCATAGTCCTGATGTTATAGTAGGTGACTATGTCATTATTAGTGAAAAATTGTTTGTGCGTAGTAAGGAAGAAGACGGATTTGCCTTCTACCCTGCTTGCACTAATGGTCATGCTGTACCGACTCTCTTTAGACTTAAGGGAGGTGCACCTGTAAAAAAAGTAGCCTTTGGCGGTGATCAAGTACATGAGGTTGCTGCTGTAAGAAGTGTTACTGTCGAGTACAACATTCATGCTGTATTAGACACACTACTTGCTTCTTCTAGTCTTAGAACCTTTGTTGTAGATAAGTCTTTGTCAATTGAGGAGTTTGCTGACGTAGTAAAGGAACAAGTCTCAGACTTGCTTGTTAAATTACTGCGTGGAATGCCGATTCCAGATTTTGATTTAGACGATTTTATTGACGCACCATGCTATTGCTTTAACGCTGAGGGTGATGCATCTTGGTCTTCTACTATGATCTTCTCTCTTCACCCCGTCGAGTGTGACGAGGAGTGTTCTGAAGTAGAGGCTTCAGATTTAGAAGAAGGTGAATCAGAGTGCATTTCTGAGACTTCAACTGAACAAGTTGACGTTTCTCATGAGGTTTTTGACGACGAGTGGGCTGCTGCAGTTGATGAAGCGTTCCCCCTCGATGAAGCAGAAGATGTTACTGAATCTGTGCAAGAAGAAGCACAACCAGTAGAAGTACCTGTTGAAGATATTGCGCAGGTTGTCATAGCTGACACCTTACAGGAAACTCCTGTTGTGTCTGATACTGTTGAAGTCCCACCGCAAGTGGTGAAACTTCCGTCTGAACCTCAGACTATCCAGCCCGAGGTAAAAGAAGTTGCACCTGTCTATGAGGCTGATACCGAACAGACACAGAGTGTTACTGTTAAACCTAAGAGGTTACGCAAAAAGCGTAATGTTGACCCTTTGTCCAATTTTGAACATAAGGTTATTACAGAGTGCGTTACCATAGTTTTAGGTGACGCAATTCAAGTAGCCAAGTGCTATGGGGAGTCTGTGTTAGTTAATGCTGCTAACACACATCTTAAGCATGGCGGTGGTATCGCTGGTGCTATTAATGCGGCTTCAAAAGGGGCTGTCCAAAAAGAGTCAGATGGGTATATTCTGGCTAAAGGGCCGTTACAAGTAGGAGATTCAGTTCTCTTGCAAGGCCATTCTCTAGCTAAGAATATCCTGCATGTCGTAGGCCCAGATGCCCGCGCTAAACAGGATGTTTCTCTCCTTAGTAAGTGCTATAAGGCTATGAATGCATATCCTCTTGTAGTCACTCCTCTTGTTTCAGCAGGCATATTTGGTGTAAAACCAGCTGTGTCTTTTGATTATCTTATTAGAGAGGCTAAGACTAGAGTTTTAGTCGTCGTTAATTCCCAAGATGTCTATAAGAGTCTTACCATAGTTGACATTCCACAGAGTTTGACTTTTTCATATGATGGGTTACGTGGCGCAATACGTAAAGCTAAAGATTATGGTTTTACTGTTTTTGTGTGCACAGACAACTCTGCTAACACTAAAGTTCTTAGGAACAAGGGTGTTGATTATACTAAGAAGTTTCTTACAGTTGACGGTGTGCAATATTATTGCTACACGTCTAAGGACACTTTAGATGATATCTTACAACAGGCTAATAAGTCTGTTGGTATTATATCTATGCCTTTGGGATATGTGTCTCATGGTTTAGACTTAATTCAAGCAGGGAGTGTCGTGCGTAGAGTTAACGTGCCCTACGTGTGTCTCCTAGCTAATAAAGAGCAAGAAGCTATTTTGATGTCTGAAGACGTTAAGTTAAACCCTTCAGAAGATTTTATAAAGCACGTCCGCACTAATGGTGGTTACAATTCTTGGCATTTAGTCGAGGGTGAACTATTGGTGCAAGACTTACGCTTAAATAAGCTCCTGCATTGGTCTGATCAAACCATATGCTACAAGGATAGTGTGTTTTATGTTGTAAAGAATAGTACAGCTTTTCCATTTGAAACACTTTCAGCATGTCGTGCGTATTTGGATTCACGCACGACACAGCAGTTAACAATCGAAGTCTTAGTGACTGTCGATGGTGTAAATTTTAGAACAGTCGTTCTAAATAATAAGAACACTTATAGATCACAGCTTGGATGCGTTTTCTTTAATGGTGCTGATATTTCTGATACCATTCCTGATGAGAAACAGAATGGTCACAGTTTATATCTAGCAGACAATTTGACTGCTGATGAAACAAAGGCGCTTAAAGAGTTATATGGCCCCGTTGATCCTACTTTCTTACACAGATTCTATTCACTTAAGGCTGCAGTCCATAAGTGGAAGATGGTTGTGTGTGATAAGGTACGTTCTCTCAAATTGAGTGATAATAATTGTTATCTTAATGTAGTTATTATGACACTTGATTTATTGAAGGACATTAAATTTGTTATACCTGCTCTACAGCATGCATTTATGAAACATAAGGGCGGTGATTCAACTGACTTCATAGCCCTCATTATGGCTTATGGCAATTGCACATTTGGTGCTCCAGATGATGCCTCTCGGTTACTTCATACCGTGCTTGCAAAGGCTGAGTTATGCTGTTCTGCACGCATGGTTTGGAGAGAGTGGTGCAATGTCTGTGGCATAAAAGATGTTGTTCTACAAGGCTTAAAAGCTTGTTGTTACGTGGGTGTGCAAACTGTTGAAGATCTGCGTGCCCGCATGACATATGTATGCCAGTGTGGTGGTGAACGTCATCGGCAAATAGTCGAACACACCACCCCCTGGTTGCTGCTCTCAGGCACACCAAATGAAAAATTGGTGACAACCTCCACGGCGCCTGATTTTGTAGCGTTTAATGTCTTTCAGGGCATTGAAACGGCTGTTGGCCATTATGTTCATGCTCGCCTGAAGGGTGGTCTTATTTTAAAGTTTGACTCTGGCACCGTTAGCAAGACTTCAGACTGGAAGTGCAAGGTGACAGATGTACTTTTCCCCGGCCAAAAATACAGTAGCGATTGTAATGTCGTACGGTATTCTTTGGACGGTAATTTCAGAACAGAGGTTGATCCCGACCTATCTGCTTTCTATGTTAAGGATGGTAAATACTTTACAAGTGAACCACCCGTAACATATTCACCAGCTACAATTTTAGCTGGTAGTGTCTACACTAATAGCTGCCTTGTATCGTCTGATGGACAACCTGGCGGTGATGCTATTAGTTTGAGTTTTAATAACCTTTTAGGGTTTGATTCTAGTAAACCAGTCACTAAGAAATACACTTACTCCTTCTTGCCTAAAGAAGACGGCGATGTGTTGTTGGCTGAGTTTGACACTTATGACCCTATTTATAAGAATGGTGCCATGTATAAAGGCAAACCAATTCTTTGGGTCAACAAAGCATCTTATGATACTAATCTTAATAAGTTCAATAGAGCTAGTTTGCGTCAAATTTTTGACGTAGCCCCCATTGAACTCGAAAATAAATTCACACCTTTGAGTGTGGAGTCTACACCAGTTGAACCTCCAACTGTAGATGTGGTAGCACTTCAACAGGAAATGACAATTGTCAAATGTAAGGGTTTAAATAAACCTTTCGTGAAGGACAATGTCAGTTTCGTTGCTGATGACTCAGGTACTCCCGTTGTTGAGTATCTGTCTAAAGAAGATCTACATACATTGTATGTAGACCCTAAGTATCAAGTCATTGTCTTAAAAGACAATGTACTTTCTTCTATGCTTAGATTGCACACCGTTGAGTCAGGTGATATTAACGTTGTTGCAGCTTCCGGATCTTTGACACGTAAAGTGAAATTACTATTTAGGGCTTCATTTTATTTCAAAGAATTTGCTACCCGCACTTTCACTGCTACCACTGCTGTAGGTAGTTGTATAAAGAGTGTAGTGCGGCATCTAGGTGTTACTAAAGGCATATTGACAGGCTGTTTTAGTTTTGTCAAGATGTTATTTATGCTTCCACTAGCTTACTTTAGTGATTCAAAACTCGGCACCACAGAGGTTAAAGTGAGTGCTTTGAAAACAGCTGGCGTTGTGACAGGTAATGTTGTAAAACAGTGTTGCACTGCTGCTGTTGATTTAAGTATGGATAAGTTGCGCCGTGTGGATTGGAAATCAACCCTACGGTTGTTACTTATGTTATGCACAACTATGGTATTGTTGTCTTCTGTGTATCACTTGTATGTCTTCAATCAGGTCTTATCAAGTGATGTTATGTTTGAAGATGCCCAAGGTTTGAAAAAGTTCTACAAAGAAGTTAGAGCTTACCTAGGAATCTCTTCTGCTTGTGACGGTCTTGCTTCAGCTTATAGGGCGAATTCCTTTGATGTACCTACATTCTGCGCAAACCGTTCTGCAATGTGTAATTGGTGCTTGATTAGCCAAGATTCCATAACTCACTACCCAGCTCTTAAGATGGTTCAAACACATCTTAGCCACTATGTGCTTAACATAGATTGGTTGTGGTTTGCATTTGAGACTGGTTTGGCATACATGCTCTATACCTCGGCCTTCAACTGGTTGTTGTTGGCAGGTACATTGCATTATTTCTTTGCACAGACTTCCATATTTGTAGACTGGCGGTCATACAATTATGCTGTGTCTAGTGCCTTCTGGTTATTCACCCACATTCCAATGGCGGGTTTGGTACGAATGTATAATTTGTTAGCATGCCTTTGGCTTTTACGCAAGTTTTATCAGCATGTAATCAATGGTTGCAAAGATACGGCATGCTTGCTCTGCTATAAGAGGAACCGACTTACTAGAGTTGAAGCTTCTACCGTTGTCTGTGGTGGAAAACGTACGTTTTATATCACAGCAAATGGCGGTATTTCATTCTGTCGTAGGCATAATTGGAATTGTGTGGATTGTGACACTGCAGGTGTGGGGAATACCTTCATCTGTGAAGAAGTCGCAAATGACCTCACTACCGCCCTACGCAGGCCTATTAACGCTACGGATAGATCACATTATTATGTGGATTCCGTTACAGTTAAAGAGACTGTTGTTCAGTTTAATTATCGTAGAGACGGTCAACCATTCTACGAGCGGTTTCCCCTCTGCGCTTTTACAAATCTAGATAAGTTGAAGTTCAAAGAGGTCTGTAAAACTACTACTGGTATACCTGAATACAACTTTATCATCTACGACTCATCAGATCGTGGCCAGGAAAGTTTAGCTAGGTCTGCATGTGTTTATTATTCTCAAGTCTTGTGTAAATCAATTCTTTTGGTTGACTCAAGTTTGGTTACTTCTGTTGGTGATTCTAGTGAAATCGCCACTAAAATGTTTGATTCCTTTGTTAATAGTTTCGTCTCGCTGTATAATGTCACACGCGATAAGTTGGAAAAACTTATCTCTACTGCTCGTGATGGCGTAAGGCGAGGCGATAACTTCCATAGTGTCTTAACAACATTCATTGACGCAGCACGAGGCCCCGCAGGTGTGGAGTCTGATGTTGAGACCAATGAAATTGTTGACTCTGTGCAGTATGCTCATAAACATGACATACAAATTACTAATGAGAGTTACAATAATTATGTACCCTCATATGTTAAACCTGATAGTGTGTCTACCAGTGATTTAGGTAGTCTCATTGATTGTAATGCGGCTTCAGTTAACCAAATTGTCTTGCGTAATTCTAATGGTGCTTGTATTTGGAACGCTGCTGCATATATGAAACTCTCGGATGCACTTAAACGACAGATTCGCATTGCATGCCGTAAGTGTAATTTAGCTTTCCGGTTAACCACCTCAAAGCTACGCGCTAATGATAATATCTTATCAGTTAGATTCACTGCTAACAAAATTGTTGGTGGTGCTCCTACATGGTTTAATGCGTTGCGTGACTTTACGTTAAAGGGTTACGTTCTTGCTACCATTATTGTGTTTCTGTGTGCTGTACTGATGTATTTGTGTTTACCTACATTTTCTATGGTACCTGTTGAATTTTATGAAGACCGCATCTTGGACTTTAAAGTTCTTGATAATGGTATCATTAGGGATGTAAATCCTGATGATAAGTGCTTTGCTAATAAGCACCGGTCCTTCACACAATGGTATCATGAGCATGTTGGTGGTGTCTATGACAACTCTATCACATGCCCATTGACAGTTGCAGTAATTGCTGGAGTTGCTGGTGCTCGCATTCCAGACGTACCTACTACATTGGCTTGGGTGAACAATCAGATAATTTTCTTTGTTTCTCGAGTCTTTGCTAATACAGGCAGTGTTTGCTACACTCCTATAGATGAGATACCCTATAAGAGTTTCTCTGATAGTGGTTGCATTCTTCCATCTGAGTGCACTATGTTTAGGGATGCAGAGGGCCGTATGACACCATACTGCCATGATCCTACTGTTTTGCCTGGGGCTTTTGCGTACAGTCAGATGAGGCCTCATGTTCGTTACGACTTGTATGATGGTAACATGTTTATTAAATTTCCTGAAGTAGTATTTGAAAGTACACTTAGGATTACTAGAACTCTGTCAACTCAGTACTGCCGGTTCGGTAGTTGTGAGTATGCACAAGAGGGTGTTTGTATTACCACAAATGGCTCGTGGGCCATTTTTAATGACCACCATCTTAATAGACCTGGTGTCTATTGTGGCTCTGATTTTATTGACATTGTCAGGCGGTTAGCAGTATCACTGTTCCAGCCTATTACTTATTTCCAATTGACTACCTCATTGGTCTTGGGTATAGGTTTGTGTGCGTTCCTGACTTTGCTCTTCTATTATATTAATAAAGTAAAACGTGCTTTTGCAGATTACACCCAGTGTGCTGTAATTGCTGTTGTTGCTGCTGTTCTTAATAGCTTGTGCATCTGCTTTGTTGCCTCTATACCATTGTGTATAGTACCTTACACTGCATTGTACTATTATGCTACATTCTATTTTACTAATGAGCCTGCATTTATTATGCATGTTTCTTGGTACATTATGTTCGGGCCTATCGTTCCCATATGGATGACCTGCGTCTATACAGTTGCAATGTGCTTTAGACACTTCTTCTGGGTTTTAGCTTATTTTAGTAAGAAACATGTAGAAGTTTTTACTGATGGTAAGCTTAATTGTAGTTTCCAGGACGCTGCCTCTAATATCTTTGTTATTAACAAGGACACTTATGCAGCTCTTAGAAACTCTTTAACTAATGATGCCTATTCACGATTTTTGGGGTTGTTTAACAAGTATAAGTACTTCTCTGGTGCTATGGAAACAGCCGCTTATCGTGAAGCTGCAGCATGTCATCTTGCTAAAGCCTTACAAACATACAGCGAGACTGGTAGTGATCTTCTTTACCAACCACCCAACTGTAGCATAACCTCTGGCGTGTTGCAAAGCGGTTTGGTGAAAATGTCACATCCCAGTGGAGATGTTGAGGCTTGTATGGTTCAGGTTACCTGCGGTAGCATGACTCTTAATGGTCTTTGGCTTGACAACACAGTCTGGTGCCCACGACACGTAATGTGCCCGGCTGACCAGTTGTCTGATCCTAATTATGATGCCTTGTTGATTTCTATGACTAATCATAGTTTCAGTGTGCAAAAACACATTGGCGCTCCAGCAAACTTGCGTGTTGTTGGTCATGCCATGCAAGGCACTCTTTTGAAGTTGACTGTCGATGTTGCTAACCCTAGCACTCCAGCCTACACTTTTACAACAGTGAAACCTGGCGCAGCATTTAGTGTGTTAGCATGCTATAATGGTCGTCCGACTGGTACATTCACTGTTGTAATGCGCCCTAACTACACAATTAAGGGTTCCTTTCTGTGTGGTTCTTGTGGTAGTGTTGGTTACACCAAGGAGGGTAGTGTGATCAATTTTTGTTACATGCATCAAATGGAACTTGCTAATGGTACACATACCGGTTCAGCATTTGATGGTACTATGTATGGTGCCTTTATGGATAAACAAGTGCACCAAGTTCAGTTAACAGACAAATACTGCAGTGTTAATGTAGTAGCTTGGCTTTACGCAGCAATACTTAATGGTTGCGCTTGGTTTGTAAAACCTAATCGCACTAGTGTTGTTTCTTTTAATGAATGGGCTCTTGCCAACCAATTCACTGAATTTGTTGGCACTCAATCCGTTGACATGTTAGCTGTCAAAACAGGCGTTGCTATTGAACAGCTGCTTTATGCGATCCAACAACTTTATACTGGGTTCCAGGGAAAGCAAATCCTTGGCAGTACTATGTTGGAAGATGAATTCACACCTGAGGATGTTAATATGCAGATTATGGGTGTGGTTATGCAGAGTGGTGTGAGAAAAGTTACATATGGTACTGCGCATTGGTTGTTCGCGACCCTTGTCTCAACCTATGTGATAATCTTACAAGCCACTAAATTTACTTTGTGGAACTACTTGTTTGAGACTATTCCCACACAGTTGTTCCCACTCTTATTTGTGACTATGGCCTTCGTTATGTTGTTGGTTAAACACAAACACACCTTTTTGACACTTTTCTTGTTGCCTGTGGCTATTTGTTTGACTTATGCAAACATAGTCTACGAGCCCACTACTCCCATTTCGTCAGCGCTGATTGCAGTTGCAAATTGGCTTGCCCCCACTAATGCTTATATGCGCACTACACATACTGATATTGGTGTCTACATTAGTATGTCACTTGTATTAGTCATTGTAGTGAAGAGATTGTACAACCCATCACTTTCTAACTTTGCGTTAGCATTGTGCAGTGGTGTAATGTGGTTGTACACTTATAGCATTGGAGAAGCCTCAAGCCCCATTGCCTATCTGGTTTTTGTCACTACACTCACTAGTGATTATACGATTACAGTCTTTGTTACTGTCAACCTTGCAAAAGTTTGCACTTATGCCATCTTTGCTTACTCACCACAGCTTACACTTGTGTTTCCGGAAGTGAAGATGATACTTTTATTATACACATGTTTAGGTTTCATGTGTACTTGCTATTTTGGTGTCTTCTCTCTTTTGAACCTTAAGCTTAGAGCACCTATGGGTGTCTATGACTTTAAGGTCTCAACACAAGAGTTCAGATTCATGACTGCTAACAATCTAACTGCACCTAGAAATTCTTGGGAGGCTATGGCTCTGAACTTTAAGTTAATAGGTATTGGCGGTACACCTTGTATAAAGGTTGCTGCTATGCAGTCTAAACTTACAGATCTTAAATGCACATCTGTGGTTCTCCTCTCTGTGCTCCAACAGTTACACTTAGAGGCTAATAGTAGGGCCTGGGCTTTCTGTGTTAAATGCCATAATGATATATTGGCAGCAACAGACCCCAGTGAGGCTTTCGAGAAATTCGTAAGTCTCTTTGCCACTTTAATGACTTTTTCTGGTAATGTAGATCTTGATGCGTTAGCTAGTGATATTTTTGACACTCCTAGCGTACTTCAAGCTACTCTTTCTGAGTTTTCACACTTAGCTACCTTTGCTGAGTTGGAAGCTGCGCAGAAAGCCTATCAGGAAGCTATGGACTCTGGTGACACCTCACCACAAGTTCTTAAGGCTTTGCAGAAGGCTGTTAATATAGCTAAAAACGCCTATGAGAAGGATAAGGCAGTGGCCCGTAAGTTAGAACGTATGGCTGATCAGGCTATGACTTCTATGTATAAGCAAGCACGTGCTGAAGACAAGAAAGCAAAAATTGTCAGTGCTATGCAAACTATGTTGTTTGGTATGATTAAGAAGCTCGACAACGATGTTCTTAATGGTATCATTTCTAACGCTAGGAATGGTTGTATACCTCTTAGTGTCATTCCACTGTGTGCTTCAAATAAACTTCGCGTTGTAATTCCTGACTTCACCGTCTGGAATCAGGTAGTCACATATCCCTCGCTTAACTACGCTGGGGCTTTGTGGGACATTACAGTTATAAACAATGTGGACAATGAAATTGTTAAGTCTTCAGATGTTGTAGACAGCAATGAAAATTTAACATGGCCACTTGTTTTAGAATGCACTAGGGCATCCACTTCTGCCGTTAAGTTGCAAAATAATGAGATCAAACCTTCAGGTTTAAAAACCATGGTTGTGTCTGCAGGTCAAGAGCAAACTAACTGTAATACTAGTTCCTTAGCTTATTACGAACCTGTGCAGGGTCGTAAAATGCTGATGGCTCTTCTTTCTGATAATGCCTATCTCAAATGGGCGCGTGTTGAAGGTAAGGACGGATTTGTTAGTGTAGAGCTACAACCTCCTTGCAAATTCTTGATTGCGGGACCAAAAGGACCTGAAATCCGATATCTCTATTTTGTTAAAAATCTTAACAACCTTCATCGCGGGCAAGTGTTAGGGCACATTGCTGCGACTGTTAGATTGCAAGCTGGTTCTAACACCGAGTTTGCCTCTAATTCTTCGGTGTTGTCACTTGTTAACTTCACCGTTGATCCTCAAAAAGCTTATCTCGATTTCGTCAATGCGGGAGGTGCCCCATTGACAAATTGTGTTAAGATGCTTACTCCTAAAACTGGTACAGGTATAGCTATATCTGTTAAACCAGAGAGTACAGCTGATCAAGAGACTTATGGTGGAGCTTCAGTGTGTCTCTATTGCCGTGCGCATATAGAACATCCTGATGTCTCTGGTGTTTGTAAATATAAGGGTAAGTTTGTCCAAATCCCTGCTCAGTGTGTCCGTGACCCTGTGGGATTTTGTTTGTCAAATACCCCCTGTAATGTCTGTCAATATTGGATTGGATATGGGTGCAATTGTGACTCGCTTAGGCAAGCAGCACTGCCCCAATCTAAAGATTCCAATTTTTTAAACGAGTCCGGGGTTCTATTGNTAAATGCCCGAATAGAACCCTGTTCAAGTGGTTTGTCCACTGATGTCGTCTTTAGGGCATTTGACATCTGCAACTATAAGGCTAAGGTTGCTGGTATTGGAAAATACTACAAGACTAATACTTGTAGGTTTGTAGAATTAGATGACCAAGGGCATCATTTAGACTCCTATTTTGTCGTTAAGAGGCATACTATGGAGAATTATGAACTAGAGAAGCACTGTTACGATTTGTTACGTGACTGTGATGCTGTAGCTCCCCATGATTTCTTCATCTTTGATGTAGACAAAGTTAAAACACCTCATATTGTACGTCAGCGTTTAACTGAGTACACTATGATGGATCTTGTATATGCCCTGAGGCACTTTGATCAAAATAGCGAAGTGCTTAAGGCTATCTTAGTGAAGTATGGTTGCTGTGATGTTACCTACTTTGAAAATAAACTCTGGTTTGATTTTGTTGAAAATCCCAGTGTTATTGGTGTTTATCATAAACTTGGAGAACGTGTACGCCAAGCTATCTTAAACACTGTTAAATTTTGTGACCACATGGTCAAGGCTGGTTTAGTCGGTGTGCTCACACTAGACAACCAGGACCTTAATGGCAAGTGGTATGATTTTGGTGACTTCGTAATCACTCAACCTGGTTCAGGAGTAGCTATAGTTGATAGCTACTATTCTTATTTGATGCCTGTGCTCTCAATGACCGATTGTCTGGCCGCTGAGACACATAGGGATTGTGATTTTAATAAACCACTCATTGAGTGGCCACTTACTGAGTATGATTTTACTGATTATAAGGTACAACTCTTTGAGAAGTACTTTAAATATTGGGATCAGACGTATCACGCAAATTGCGTTAATTGTACTGATGACCGTTGTGTGTTACATTGTGCTAATTTCAATGTATTGTTTGCTATGACCATGCCTAAGACTTGTTTCGGACCCATAGTCCGAAAGATCTTTGTTGATGGCGTGCCATTTGTAGTATCTTGTGGTTATCACTACAAAGAATTAGGTTTAGTCATGAATATGGATGTTAGTCTCCATAGACATAGGCTCTCTCTTAAGGAGTTGATGATGTATGCCGCTGATCCAGCCATGCACATTGCCTCCTCTAACGCTTTTCTTGATTTGAGGACATCATGTTTTAGTGTCGCTGCACTTACAACTGGTTTGACTTTTCAAACTGTGCGGCCTGGCAATTTTAACCAAGACTTCTATGATTTCGTGGTATCTAAAGGTTTCTTTAAGGAGGGCTCTTCAGTGACGCTCAAACATTTTTTCTTTGCTCAAGATGGTAATGCTGCTATTACAGATTATAATTACTATTCTTATAATCTGCCTACTATGTGTGACATCAAACAAATGTTGTTCTGCATGGAAGTTGTAAACAAGTACTTCGAAATCTATGACGGTGGTTGTCTTAATGCTTCTGAAGTGGTTGTTAATAATTTAGACAAGAGTGCTGGCCATCCTTTTAATAAGTTTGGCAAAGCTCGTGTCTATTATGAGAGCATGTCTTACCAGGAGCAAGATGAACTCTTTGCCATGACAAAGCGTAACGTCATTCCTACCATGACTCAAATGAATCTAAAATATGCTATTAGTGCTAAGAATAGAGCTCGCACTGTTGCAGGCGTGTCCATACTTAGCACAATGACTAATCGCCAGTACCATCAGAAAATGCTTAAGTCCATGGCTGCAACTCGTGGAGCGACTTGCGTCATTGGTACTACAAAGTTCTATGGTGGCTGGGATTTCATGCTTAAAACATTGTACAAAGATGTTGATAATCCGCATCTTATGGGTTGGGATTACCCTAAGTGTGATAGAGCTATGCCTAATATGTGTAGAATCTTCGCTTCACTCATATTAGCTCGTAAACATGGCACTTGTTGTACTACAAGGGACAGATTTTATCGCTTGGCAAATGAGTGTGCTCAGGTGCTAAGCGAATATGTTCTATGTGGTGGTGGTTACTACGTCAAACCTGGAGGTACCAGTAGCGGAGATGCCACCACTGCATATGCCAATAGTGTCTTTAACATTTTGCAGGCGACAACTGCTAATGTCAGTGCACTTATGGGTGCTAATGGCAACAAGATTGTTGACAAAGAAGTTAAAGACATGCAGTTTGATTTATATGTCAATGTTTACAGGAGCACTAGCCCAGACCCCAAATTTGTTGATAAATACTATGCTTTTCTTAATAAGCACTTTTCTATGATGATACTGTCTGATGACGGTGTCGTTTGCTATAATAGTGATTATGCAGCTAAGGGTTACATTGCTGGAATACAGAATTTTAAGGAAACGCTGTATTATCAGAACAATGTCTTTATGTCTGAAGCTAAATGCTGGGTGGAAACCGATCTGAAGAAAGGGCCACATGAATTCTGTTCACAGCATACGCTTTATATTAAGGATGGCGACGATGGTTACTTCCTTCCTTATCCAGACCCTTCAAGAATTTTGTCTGCCGGTTGCTTTGTAGATGATATCGTTAAGACTGACGGTACACTCATGGTAGAGCGGTTTGTGTCTTTGGCTATAGATGCTTACCCTCTCACAAAGCATGAAGATATAGAATACCAGAATGTATTCTGGGTCTACTTACAGTATATAGAAAAACTGTATAAAGACCTTACAGGACACATGCTTGACAGTTATTCTGTCATGCTATGTGGTGATAATTCTGCTAAGTTTTGGGAAGAGGCATTCTATAGAGATCTCTATAGTTCGCCTACCACTTTGCAGGCTGTCGGTTCATGCGTTGTATGCCATTCACAGACTTCCCTACGCTGTGGGACATGCATCCGTAGACCATTTCTCTGCTGTAAATGCTGCTATGATCATGTTATAGCAACTCCACATAAGATGGTTTTGTCTGTTTCTCCTTACGTTTGTAATGCCCCTGGTTGTGGCGTTTCCGACGTTACTAAGCTATATTTAGGTGGTATGAGCTACTTTTGTGTAGATCATAGACCTGTGTGTAGTTTTCCACTTTGCGCTAATGGTCTTGTATTCGGCTTATACAAGAATATGTGCACAGGTAGTCCTTCTATAGTTGAATTTAATAGGTTGGCTACCTGTGACTGGACTGAAAGTGGTGATTACACCCTTGCCAATACTACAACAGAACCACTCAAACTTTTTGCTGCTGAGACTTTACGTGCCACTGAAGAGGCGTCTAAGCAGTCTTATGCTATTGCCACCATCAAAGAAATTGTTGGTGAGCGCCAACTATTACTTGTGTGGGAGGCTGGCAAGTCCAAACCACCACTCAATCGTAATTATGTTTTTACTGGTTATCATATAACCAAAAATAGTAAAGTGCAGCTCGGTGAGTACATCTTCGAGCGCATTGATTATAGTGATGCTGTATCCTACAAGTCTAGTACAACGTATAAACTGACTGTAGGTGACATCTTCGTACTTACCTCTCACTCTGTGGCTACCTTGACGGCGCCCACAATTGTGAATCAAGAGAGGTATGTTAAAATTACTGGGTTGTACCCAACCATTACGGTACCTGAAGAGTTCGCAAGTCATGTTGCCAACTTCCAAAAATCAGGTTATAGTAAATATGTCACTGTTCAGGGACCACCTGGCACTGGCAAAAGTCATTTTGCTATAGGGTTAGCGATTTACTACCCTACAGCACGTGTTGTTTATACAGCATGTTCACACGCAGCTGTTGATGCTTTGTGTGAAAAAGCTTTTAAATATTTGAACATTGCTAAATGTTCCCGTATCATTCCTGCAAAGGCACGTGTTGAGTGCTATGACAGGTTTAAAGTTAATGAGACAAATTCTCAATATTTGTTTAGTACTATTAATGCTCTACCAGAAACTTCTGCCGATATTCTGGTGGTTGATGAGGTTAGTATGTGCACTAATTATGATCTTTCAATTATTAATGCACGTATTAAAGCTAAGCACATTGTCTATGTAGGAGATCCAGCACAGTTGCCAGCTCCTAGGACTTTGTTGACTAGAGGCACATTGGAACCAGAAAATTTCAATAGTGTCACTAGATTGATGTGTAACTTAGGTCCTGACATATTTTTAAGTATGTGCTACAGGTGTCCTAAGGAAATAGTAAGCACTGTGAGCGCTCTTGTCTACAATAATAAATTGTTAGCCAAGAAGGAGCTTTCAGGCCAGTGCTTTAAAATACTCTATAAGGGCAATGTGACGCATGATGCTAGCTCTGCCATTAATAGACCACAACTCACATTTGTGAAGAATTTTATTACTGCCAATCCGGCATGGAGTAAGGCAGTCTTTATTTCGCCTTATAATTCACAGAATGCTGTGGCTCGTTCAATGCTGGGCCTTACTACTCAGACTGTTGATTCCTCACAGGGTTCAGAATACCAGTACGTTATCTTCTGTCAAACAGCAGATACGGCACATGCTAACAACATTAACAGATTTAATGTTGCAATCACTCGTGCCCAAAAAGGTATTCTTTGTGTTATGACATCTCAGGCACTCTTTGAGTCCTTAGAGTTTACTGAATTGTCTTTTACTAATTACAAGCTTCAGTCTCAGATTGTAACTGGCCTTTTTAAAGATTGCTCTAGAGAAATTTCTGGCCTCTCACCTGCTTATGCACCAACATACGTTAGTGTTGATGACAAGTATAAGACGAGTGATGAGCTTTGCGTGAATCTTAATTTACCCGCAAATGTCCCATACTCTCGTGTTATTTCCAGGATGGGCTTTAAACTCGATGCAACAGTTCCTGGATATCCTAAGCTTTTCATTACTCGTGAAGAGGCTGTAAGGCAAGTTCGAAGCTGGATAGGCTTCGATGTTGAGGGTGCTCATGCTTCCCGTAATGCATGTGGCACCAATGTGCCTCTACAATTAGGATTTTCAACTGGTGTGAACTTTGTTGTTCAGCCAGTTGGTGTTGTAGACACTGAGTGGGGTAACATGTTAACGGGCATTGCTGCCCGTCCTCCACCAGGTGAACAGTTTAAGCACCTCGTGCCTCTTATGCATAAGGGGGCTGCATGGCCTATTGTTAGACGACGTATAGTGCAAATGTTGTCAGACACTTTAGACAAATTGTCTGATTACTGTACGTTTGTTTGTTGGGCTCATGGCTTTGAATTAACGTCTGCATCATACTTTTGCAAGATAGGTAAGGAACAGAAGTGTTGCATGTGCAATAGACGCGCTGCAGCGTACTCTTCACCTCTGCAATCTTATGCCTGCTGGACTCATTCCTGCGGTTATGATTATGTCTACAACCCTTTCTTTGTCGATGTTCAACAGTGGGGTTATGTAGGCAATCTTGCCACTAATCACGATCGTTATTGCTCTGTCCATCAAGGAGCTCATGTGGCTTCTAATGATGCAATAATGACTCGTTGTTTAGCTATTCATTCTTGTTTTATAGAACGTGTGGATTGGGATATAGAGTATCCTTATATCTCACATGAAAAGAAATTGAATTCCTGTTGTAGAATCGTTGAGCGCAACGTCGTACGTGCTGCTCTTCGTGCCGGTTCATTTGACAAAGTCTATGATATTGGCAATCCTAAAGGAATTCCTATTGTTGATGACCCTGTGGTTGATTGGCATTATTTTGATGCACAGCCCTTGACCAGGAAGGTACAACAGCTTTTCTATACAGAGGACATGGCCTCAAGATTTGCTGATGGGCTCTGCTTATTTTGGAACTGTAATGTACCAAAATATCCTAATAATGCAATTGTATGCAGGTTTGACACACGTGTGCATTCTGAGTTCAATTTGCCAGGTTGTGATGGCGGTAGTTTGTATGTTAACAAGCACGCTTTTCATACACCAGCATATGATGTGAGTGCATTCCGTGATCTGAAACCTTTACCATTCTTTTATTATTCTACTACACCATGTGAAGTGCATGGTAATGGTAGTATGATAGAGGATATTGATTATGTACCCCTAAAATCTGCAGTCTGTATTACAACTTGTAATTTAGGGGGCGCTGTTTGTAGGAAGCATGCTACAGAGTACAGAGAGTATATGGAAGCATATAATCTTGTCTCTGCATCAGGTTTCCGCCTTTGGTGTTATAAGACCTTTGATATTTATAATCTCTGGTCTACTTTTACAAAAGTTCAAGGTTTGGAAAACATTGCTTTTAATGTTGTTAAACAAGGCCATTTTATTGGTGTTGAGGGTGAACTACCTGTAGCTGTAGTCAATGATAAGATCTTCACCAAGAGTGGCGTTAATGACATTTGTATGTTTGAGAATAAAACCACTTTGCCTACTAATATAGCTTTTGAACTCTATGCTAAGCGTGCTGTACGCTCGCATCCCGATTTCAAATTGCTACACAATTTACAAGCAGACATTTGCTACAAGTTCGTCCTTTGGGATTATGAACGTAGCAATATTTATGGTACTGCTACTATTGGTGTATGTAAGTACACTGATATTGATGTTAATTCAGCTTTGAATATATGTTTTGACATACGCGATAATGGTTCATTGGAGAAGTTCATGTCTACTCCCAATGCCATCTTTATTTCTGATAGAAAAATCAAGAAATACCCTTGTATGGTAGGTCCTGATTATGCTTACTTCAATGGTGCTATCATCCGTGATAGTGATGTTGTTAAACAACCAGTGAAGTTCTACTTGTATAAGAAAGTCAATAATGAGTTTATTGATCCTACTGAGTGTATTTACACTCAGAGTCGCTCTTGTAGTGACTTCCTACCCCTGTCTGACATGGAGAAAGACTTTCTATCTTTTGATAGTGATGTTTTCATTAAGAAGTATGGCTTGGAAAACTATGCTTTTGAGCACGTAGTCTATGGAGACTTCTCTCATACTACGTTAGGCGGTCTTCACTTGCTTATTGGTTTATACAAGAAGCAACAGGAAGGTCATATTATTATGGAAGAAATGCTAAAAGGTAGCTCAACTATTCATAACTATTTTATTACTGAGACTAACACAGCGGCTTTTAAGGCGGTGTGTTCTGTTATAGATTTAAAGCTTGACGACTTTGTTATGATTTTAAAGAATCAAGACCTTGGCGTAGTATCCAAGGTTGTCAAGGTTCCTATTGACTTAACAATGATTGAGTTTATGTTATGGTGTAAGGATGGACAGGTTCAAACCTTCTACCCTCGACTCCAGGCTTCTGCAGATTGGAAACCTGGTCATGCAATGCCATCCCTCTTTAAAGTTCAAAATGTAAACCTTGAACGTTGTGAGCTTGCTAATTACAAGCAATCTATTCCTATGCCTCGCGGTGTGCACATGAACATCGCTAAATATATGCAATTGTGCCAGTATTTAAATACTTGCACATTAGCCGTGCCTGCCAATATGCGTGTTATACATTTTGGCGCTGGTTCTGATAAAGGTATCGCTCCTGGTACCTCAGTTTTACGACAGTGGCTTCCTACAGATGCCATTATTATAGATAATGATTTAAATGAGTTCGTGTCAGATGCTGACATAACTTTATTTGGAGATTGTGTAACTGTACGTGTCGGCCAACAAGTGGATCTTGTTATTTCCGACATGTATGATCCTACTACTAAGAATGTAACAGGTAGTAATGAGTCAAAGGCTTTATTCTTTACTTACCTGTGTAACCTCATTAATAATAATCTTGCTCTTGGTGGGTCTGTTGCTATTAAAATAACAGAACACTCTTGGAGCGTTGAACTTTATGAACTTATGGGAAAATTTGCTTGGTGGACTGTTTTCTGCACCAATGCAAATGCATCCTCATCTGAAGGATTCCTCTTAGGTATTAATTACTTGGGTACTATTAAAGAAAATATAGATGGTGGTGCTATGCACGCCAACTATATATTTTGGAGAAATTCCACTCCTATGAATCTGAGTACTTACTCACTTTTTGATTTATCCAAGTTTCAATTAAAATTAAAAGGAACACCAGTTCTTCAATTAAAGGAGAGTCAAATTAACGAACTCGTAATATCTCTCCTGTCGCAGGGTAAGTTACTTATCCGTGACAATGATACACTCAGTGTTTCTACTGATGTTCTTGTTAACACCTACAGAAAGTTACGTNNTGATGTAGGGCCAGATTCTTTTAAGTCTGCTTGTATTGAGGTTGATATACAACAGACTTTCTTTGATAAAACTTGGCCTAGGCCAATTGATGTTTCTAAGGCTGACGGTATTATATACCCTCAAGGCCGTACATATTCTAACATAACTATCACTTATCAAGGTCTTTTTCCCTATCAGGGAGACCATGGTGATATGTATGTTTACTCTGCAGGACATGCTACAGGCACAACTCCACAAAAGTTGTTTGTAGCTAACTATTCTCAGGACGTCAAACAGTTTGCTAATGGGTTTGTCGTCCGTATAGGAGCAGCTGCCAATTCCACTGGCACTGTTATTATTAGCCCATCTACCAGCGCTACTATACGAAAAATTTACCCTGCTTTTATGCTGGGTTCTTCAGTTGGTAATTTCTCAGATGGTAAAATGGGCCGCTTCTTCAATCATACTCTAGTTCTTTTGCCCGATGGATGTGGCACTTTACTTAGAGCTTTTTATTGTATTCTAGAGCCTCGCTCTGGAAATCATTGTCCTGCTGGCAATTCCTATACTTCTTTTGCCACTTATCACACTCCTGCAACAGATTGTTCTGATGGCAATTACAATCGTAATGCCAGTCTGAACTCTTTTAAGGAGTATTTTAATTTACGTAACTGCACCTTTATGTACACTTATAACATTACCGAAGATGAGATTTTAGAGTGGTTTGGCATTACACAAACTGCTCAAGGTGTTCACCTCTTCTCATCTCGGTATGTTGATTTGTACGGCGGCAATATGTTTCAATTTGCCACCTTGCCTGTTTATGATACTATTAAGTATTACTCTATCATTCCTCACAGTATTCGTTCTATCCAAAGTGATAGAAAAGCTTGGGCTGCCTTCTACGTATATAAACTTCAACCGTTAACTTTCCTGTTGGATTTTTCTGTTGATGGTTATATACGCAGAGCTATAGACTGTGGTTTTAATGATTTGTCACAACTCCACTGCTCATATGAATCCTTCGATGTTGAATCTGGAGTTTATTCAGTTTCGTCTTTCGAAGCAAAACCTTCTGGCTCAGTTGTGGAACAGGCTGAAGGTGTTGAATGTGATTTTTCACCTCTTCTGTCTGGCACACCTCCTCAGGTTTATAATTTCAAGCGTTTGGTTTTTACCAATTGCAATTATAATCTTACCAAATTGCTTTCACTTTTTTCTGTGAATGATTTTACTTGTAGTCAAATATCTCCAGCAGCAATTGCTAGYAACTGTTATTCTTCACTGATTTTGGATTATTTTTCATACCCACTTAGTATGAAATCCGATCTCAGTGTTAGTTCTGCTGGTCCAATATCCCAGTTTAATTATAAACAGTCCTTTTCTAATCCCACATGTTTGATTTTAGCGACTGTTCCTCATAACCTTACTACTATTACTAAGCCTCTTAAGTACAGCTATATTAACAAGTGCTCTCGTCTTCTTTCTGATGATCGTACTGAAGTACCTCAGTTAGTGAACGCTAATCAATACTCACCCTGTGTATCCATTGTCCCATCCACTGTGTGGGAAGACGGTGATTATTATAGGAAACAACTATCTCCACTTGAAGGTGGTGGCTGGCTTGTTGCTAGTGGCTCAACTGTTGCCATGACTGAGCAATTACAGATGGGCTTTGGTATTACAGTTCAATATGGTACAGACACCAATAGTGTTTGCCCCAAGCTTGAATTTGCTAATGACACAAAAATTGCCTCTCAATTAGGCAATTGCGTGGAATATTCCCTCTATGGTGTTTCGGGCCGTGGTGTTTTTCAGAATTGCACAGCTGTAGGTGTTCGACAGCAGCGCTTTGTTTATGATGCGTACCAGAATTTAGTTGGCTATTATTCTGATGATGGCAACTACTACTGTTTGCGTGCTTGTGTTAGTGTTCCTGTTTCTGTCATCTATGATAAAGAAACTAAAACCCACGCTACTCTATTTGGTAGTGTTGCATGTGAACACATTTCTTCTACCATGTCTCAATACTCCCGTTCTACGCGATCAATGCTTAAGCGGCGAGATTCTACATATGGCCCCCTTCAGACACCTGTTGGTTGTGTCCTAGGACTTGTTAATTCCTCTTTGTTCGTAGAGGACTGCAAGTTGCCTCTCGGTCAATCTCTCTGTGCTCTTCCTGACACACCTAGTACTCTTACACCTCGCAGTGTGCGCTCTGTTCCAGGTGAAATGCGCTTGGCATCCATTGCTTTTAATCATCCCATTCAGGTTGATCAACTTAATAGTAGTTATTTTAAATTAAGTATACCCACTAATTTTTCCTTTGGTGTGACTCAGGAGTACATTCAGACAACCATTCAGAAAGTTACTGTTGATTGTAAACAGTACGTTTGCAATGGTTTCCAGAAGTGTGAGCAATTACTGCGCGAGTATGGCCAGTTTTGTTCCAAAATAAACCAGGCTCTCCATGGTGCCAATTTACGCCAGGATGATTCTGTACGTAATTTGTTTGCGAGCGTGAAAAGCTCTCAATCATCTCCTATCATACCAGGTTTTGGAGGTGACTTTAATTTGACACTTCTAGAACCTGTTTCTATATCTACTGGCAGTCGTAGTGCACGTAGTGCTATTGAGGATTTGCTATTTGACAAAGTCACTATAGCTGATCCTGGTTATATGCAAGGTTACGATGATTGTATGCAGCAAGGTCCAGCATCAGCTCGTGATCTTATTTGTGCTCAATATGTGGCTGGTTATAAAGTATTACCTCCTCTTATGGATGTTAATATGGAAGCCGCGTATACTTCATCTTTGCTTGGCAGCATAGCAGGTGTTGGCTGGACTGCTGGCTTATCCTCCTTTGCTGCTATTCCATTTGCACAGAGTATCTTTTATAGGTTAAACGGTGTTGGCATTACTCAACAGGTTCTTTCAGAGAACCAAAAGCTTATTGCCAATAAGTTTAATCAGGCTCTGGGAGCTATGCAAACAGGCTTCACTACAACTAATGAAGCTTTTCGGAAGGTTCAGGATGCTGTGAACAACAATGCACAGGCTCTATCCAAATTAGCTAGCGAGCTATCTAATACTTTTGGTGCTATTTCCGCCTCTATTGGAGACATCATACAACGTCTTGATGTTCTCGAACAGGACGCCCAAATAGACAGACTTATTAATGGCCGTTTGACAACATTAAATGCTTTTGTTGCACAGCAGCTTGTTCGTTCCGAATCAGCTGCTCTTTCCGCTCAATTGGCTAAAGATAAAGTCAATGAGTGTGTCAAGGCACAATCCAAGCGTTCTGGATTTTGCGGTCAAGGCACACATATAGTGTCCTTTGTTGTAAATGCCCCTAATGGCCTTTACTTCATGCATGTTGGTTATTACCCTAGCAACCACATTGAGGTTGTTTCTGCTTATGGTCTTTGCGATGCAGCTAACCCTACTAATTGTATAGCCCCTGTTAATGGCTACTTTATTAAAACTAATAACACTAGGATTGTTGATGAGTGGTCATATACTGGCTCGTCCTTCTATTCACCTGAGCCCATCACCTCCCTTAATACTAAGTATGTTGCACCACAGGTGACATACCAAAACATTTCTACTAACCTCCCTCCTCCTCTTCTCGGCAATTCCACCGGGATTGACTTCCAAGATGAGTTGGATGAGTTTTTCAAAAATGTTAGCACCAGTATACCTAATTTTGGTTCTCTAACACAGATTAATACTACATTACTCGATCTTACCTACGAGATGTTGTCTCTTCAACAAGTTGTTAAAGCCCTTAATGAGTCTTACATAGACCTTAAAGAGCTTGGCAATTATACTTATTACAACAAATGGCCGTGGTACATTTGGCTTGGTTTCATTGCTGGGCTTGTTGCCTTAGCTCTATGCGTCTTCTTCATACTGTGCTGCACTGGTTGTGGCACAAACTGTATGGGAAAACTTAAGTGTAATCGTTGTTGTGATAGATACGAGGAATACGACCTCGAGCCGCATAAGGTTCATGTTCACTAAATGAGAGTTCAAAGACCACCCACTCTCTTGTTAGTGTTCTCACTCTCTCTTTTGGTCACTGCATTCTCAAAACCTCTCTATGTACCTGAGCATTGTCAGAATTATTCTGGTTGCATGCTTAGGGCTTGTATTAAAACTGCCCAAGCTGATACAGCTGGTCTTTATACAAATTTTCGAATTGACGTCCCATCTGCAGAATCAACTGGTACTCAATCAGTTTCTGTCGATCGTGAGTCAACTTCAACTCATGATGGTCCTACCGAACATGTTACTAGTGTGAATCTTTTTGACGTTGGTTACTCAGTTAATTAAATGGATTACGTGTCTCTGCTTAATCAAATTTGGCAGAAGTACCTTAATTCACCGTATACTACTTGTTTGTATATTCCTAAACCCACAGCTAAGTATACACCTTTAGTTGGCACTTCATTGCACCCTGTGCTGTGGAACTGTCAGCTATCCTTTGCTGGTTATACTGAATCTGCTGTTAATTCTACAAAAGCTTTGGCCAAACAGGACGCAGCTCAGCGAATCGCTTGGTTGCTACATAAGGNNATGGAGGAATCCCTGATGGATGTTCCCTCTACCTCCGGCACTCAAGTTTATTCGCGCAAAGCGAGGAAGAGGAGCCATTCTCCAACTAAGAAACTGCGCTACGTTAAGCGTAGATTTTCTCTTCTGCGCCCTGAAGACCTTAGTGTTATTGTCCAACCAACACACTATGTCAGGGTTACATTTTCAGACCCCAACATGTGGTATCTACGTTCGGGTCATCATTTACACTCAGTTCACAATTGGCTTAAACCTTATGGCGGCCAACCTGTTTCTGAGTACCATATTACTCTAGCTTTGCTAAATCTCACTGATGAAGATTTAGCTAGAGATTTTTCACCCATTGCGCTCTTTTTGCGCAATGTCAGATTTGAGCTACATGAGTTCGCCTTGCTGCGCAAAACTCTTGTTCTTAATGCATCAGAGATCTACTGTGCTAACATACATAGATTTAAGCCTGTGTATAGAGTTAACACGGCAATCCCTACTATTAAGGATTGGCTTCTCGTTCAGGGATTTTCCCTTTACCATAGTGGCCTCCCTTTACATATGTCAATCTCTAAATTGCATGCACTGGATGATGTTACTCGCAATTACATCATTACAATGCCATGCTTTAGAACTTATCCTCAACAAATGTTTGTTACTCCTTTGGCCGTAGATGTTGTCTCCATACGGTCTTCCAATCAGGGTAATAAACAAATTGTTCATTCTTACCCCATTTTACATCATCCAGGATTTTAAATGGCTTTCTCGGCGTCTTTATTTAAACCCGTCCAGCTAGCCCCAGTTTCTCCTGCATTTCATCGCATTGAGTCTACTGACTCTATTGTTTTCACATACATTCCTGCTAGCGGCTATGTAGCTGCTTTAGCTGTCAATGTGTGTCTCATTCCCCTATTATTACTGCTACGTCAAGATACTTGTCGTCGCAGCATTATCAGAACTATGGTTCTCTATTTCCTTGTTCTGTATAACTTTTTATTAGCCATTGTATTAGTCAATGGTGTACATTATCCAACTGGAAGTTGCCTGATAGCCTTCTTAGTTATCCTCATAATACTTTGGTTTGTAGATAGAATTCGTTTCTGTCTCATGCTGAATTCCTTCCTACCCCTGTTTGACATGCGTTCCCACTTTATTCGTGTTAGTACAGTTTCTTCTCATGGTATGGTCCCTGTCATACACACCAAACCATTATTTATTAGAAACTTCGATCAGCGTTGCAGCTGTTCTCGTTGTTTTTATTTGCACTCTTCCACTTATATAGAGTGCACTTATATTAGCCGTTTTAGTAAGATTAGCCTAGTTTCTGTAACTGACTTCTCCTTAAACGGCAATGTTTCCACTGTTTTCGTGCCTGCAACGCGCGATTCAGTTCCTCTTCACATAATCGCCCCGAGCTCGCTTATCGTTTAAATGTTACCCTTTGTCCAAGAACGAATAGGGTTGTTCATAGTAAACTTTTTCATTTTTACCGTAGTATGTGCTATAACACTCTTGGTGTGTATGGCTTTCCTTACGGCTACTAGATTATGTGTGCAATGTATGACAGGCTTCAATACCCTGTTAGTTCAGCCCGCATTATACTTGTATAATACTGGACGTTCAGTCTATGTAAAATTCCAGGATAGTAAACCCCCTCTACCACCTGACGAGTGGGTTTAAATGTCTAATATGACGCAACTCACTGAGGCGCAGATTATTGCCATTATTAAAGACTGGAACTTTGCATGGTCCCTGATCTTTCTCTTAATTACTATCGTACTACAGTATGGATACCCATCCCGTAGTATGACTGTCTATGTCTTTAAAATGTTTGTTTTATGGCTCCTATGGCCATCTTCCATGGCGCTATCAATATTTAGCGCCGTTTATCCAATTGATCTAGCTTCCCAGATAATCTCTGGCATTGTAGCAGCTGTTTCAGCTATGATGTGGATTTCCTACTTTGTGCAGAGTATCCGGCTGTTTATGAGAACTGGATCATGGTGGTCATTCAATCCTGAGACTAATTGCCTTTTGAACGTTCCATTTGGTGGTACAACTGTCGTACGTCCACTCGTAGAGGACTCTACCAGTGTAACTGCTGTTGTAACCAATGGCCACCTCAAAATGGCTGGCATGCATTTCGGTGCTTGTGACTACGACAGACTTCCTAATGAAGTCACCGTGGCCAAACCCAATGTGCTGATTGCTTTAAAAATGGTGAAGCGGCAAAGCTACGGAACTAATTCCGGCGTTGCCATTTACCATAGATATAAGGCAGGTAATTACAGGAGTCCGCCTATTACGGCGGATATTGAACTTGCATTGCTTCGAGCTTAGATGGCAGCCCCTGCTGCACCTCGTGCTGTTTCCTTTGCCGATAACAATGATATAACAAATACAAACCTGTCTCGAGGTAGAGGACGTAATCCAAAACCACGAGCTGCACCAAATAACACTGTCTCTTGGTACACTGGGCTTACCCAACACGGGAAAGTCCCTCTTACCTTTCCACCTGGGCAGGGTGTACCTCTTAATGCCAATTCCACCCCTGCGCAAAATGCTGGGTATTGGCGGAGACAGGACAGAAAAATTAATACCGGGAATGGAATTAAGCAACTGGCTCCCAGGTGGTACTTCTACTACACTGGAACTGGACCCGAAGCAGCACTCCCATTCCGGGCTGTTAAGGATGGCATCGTTTGGGTCCATGAAGATGGCGCCACTGATGCTCCTTCAACTTTTGGGACGCGGAACCCTAACAATGATTCAGCTATTGTTACACAATTCGCGCCCGGTACTAAGCTTCCTAAAAACTTCCACATTGAGGGGACTGGAGGCAATAGTCAATCATCTTCAAGAGCCTCTAGCGTAAGCAGAAACTCTTCCAGATCTAGTTCACAAGGTTCAAGATCAGGAAACTCTACCCGCGGCACTTCTCCAGGTCCATCTGGAATCGGAGCAGTAGGAGGTGATCTACTTTACCTTGATCTTCTGAACAGACTACAAGCCCTTGAGTCTGGCAAAGTAAAGCAATCGCAGCCAAAAGTAATCACTAAGAAAGATGCTGCTGCTGCTAAAAATAAGATGCGCCACAAGCGCACTTCCACCAAAAGTTTCAACATGGTGCAAGCTTTTGGTCTTCGCGGACCAGGAGACCTCCAGGGAAACTTTGGTGATCTTCAATTGAATAAACTCGGCACTGAGGACCCACGTTGGCCCCAAATTGCTGAGCTTGCTCCTACAGCCAGTGCTTTTATGGGTATGTCGCAATTTAAACTTACCCATCAGAACAATGATGATCATGGCAACCCTGTGTACTTCCTTCGGTACAGTGGAGCCATTAAACTTGACCCAAAGAATCCCAACTACAATAAGTGGTTGGAGCTTCTTGAGCAAAATATTGATGCCTACAAAACCTTCCCTAAGAAGGAAAAGAAACAAAAGGCACCAAAAGAAGAATCAACAGACCAAATGTCTGAACCTCCAAAGGAGCAGCGTGTGCAAGGTAGCATCACTCAGCGCACTCGCACCCGTCCAAGTGTTCAGCCTGGTCCAATGATTGATGTTAACACTGATTAG"/>
                            <sequence id="seq_AbuDhabi_UAE_18_2014|KP209307|human|2014-04-10" taxon="AbuDhabi_UAE_18_2014|KP209307|human|2014-04-10" totalcount="4" value="ATGTCTTTCGTGGCTGGTGTGACCGCGCAAGGTGCGCGCGGTACGTATCGAGCAGCGCTCAACTCTGAAAAACATCAAGACCATGTGTCTCTAACTGTGCCACTCTGTGGTTCAGGAAACCTGGTTGAAAAACTTTCACCATGGTTCATGGATGGCGAAAATGCCTATGAAGTGGTGAAGGCCATGTTACTTAAAAAGGAGCCACTTCTCTATGTGCCCATCCGGCTGGCTGGACACACTAGACACCTCCCAGGTCCTCGTGTATACCTGGTTGAGAGGCTCATTGCTTGTGAAAATCCATTCATGGTTAACCAATTGGCTTATAGCTCTAGTGCAAATGGCAGCTTGGTTGGCACAACTTTGCAGGGCAAGCCTATTGGTATGTTCTTCCCTTATGACATCGAACTTGTCACAGGAAAGCAAAATATTCTCCTGCGCAAGTATGGCCGTGGTGGTTATCACTACACCCCATTCCACTATGAGCGAGACAACACCTCTTGCCCTGAGTGGATGGACGATTTTGAGGCGGATCCTAAAGGCAAATATGCCCAGAATCTGCTTAAGAAGTTGATTGGCGGTGATGTCACTCCAGTTGACCAATACATGTGTGGCGTTGATGGAAAACCCATTAGTGCCTACGCATTTTTAATGGCCAAGGATGGAATAACCAAACTGGCTGATGTTGAAGCGGACGTCGCAGCACGTGCTGATGACGAAGGCTTCATCACATTAAAGAACAATCTATATAGATTGGTTTGGCATGTTGAGCGTAAAGACGTTCCATATCCTAAGCAATCTATTTTTACTATTAATAGTGTGGTCCAAAAGGATGGTGTTGAAAACACTCCTCCTCACTATTTTACTCTTGGATGCAAAATTTTAACGCTCACCCCACGCAACAAGTGGAGTGGCGTTTCTGACTTGTCCCTCAAACAAAAACTCCTTTATACCTTCTATGGTAAGGAGTCACTTGAGAACCCAACCTACATTTACCACTCCGCATTCATTGAGTGTGGAAGTTGTGGTAATGATTCCTGGCTTACAGGGAATGCTATCCAAGGGTTTGCCTGTGGATGTGGGGCATCATATACAGCTAATGATGTCGAAGTCCAATCATCTGGCATGATTAAGCCAAATGCTCTTCTTTGTGCTACTTGCCCCTTTGCTAAGGGTGATAGCTGTTCTTCTAATTGCAAACATTCAGTTGCTCAGTTGGTTAGTTACCTTTCTGAACGTTGTAATGTTATTGCTGATTCTAAGTCCTTCACACTTATCTTTGGTGGCGTAGCTTACGCCTACTTTGGATGTGAGGAAGGTACTATGTATTTTGTGCCTAGAGCTAAGTCTGTTGTCTCAAGGATTGGAGACTCCATCTTTACAGGCTGTACTGGCTCTTGGAACAAGGTCACTCAAATTGCTAACATGTTCTTGGAACAGACTCAGCATTCCCTTAACTTTGTGGGAGAGTTCGTTGTCAACGATGTTGTCCTCGCAATTCTCTCTGGAACCACAACTAATGTTGACAAAATACGCCAGCTTCTCAAAGGTGTCACCCTTGACAAGTTGCGTGATTATTTAGCTGACTATGACGTAGCAGTCACTGCCGGCCCATTCATGGATAATGCTATTAATGTTGGTGGTACAGGATTACAGTATGCCGCCATTACTGCACCTTATGTAGTTCTCACTGGCTTAGGTGAGTCCTTTAAGAAAGTTGCAACCATACCGTACAAGGTTTGCAACTCTGTTAAGGATACTCTGACTTATTATGCTCACAGCGTGTTGTACAGAGTTTTTCCTTATGACATGGATTCTGGTGTGTCATCCTTTAGTGAACTACTTTTTGATTGCGTTGATCTTTCAGTAGCTTCTACCTATTTTTTAGTCCGCCTCTTGCAAGATAAGACTGGCGACTTTATGTCTACAATTATTACTTCCTGCCAAACTGCTGTTAGTAAGCTTCTAGATACATGTTTTGAAGCTACAGAAGCAACATTTAACTTCTTGTTAGATTTGGCAGGATTGTTCAGAATCTTTCTTCGCAATGCCTATGTGTACACTTCACAAGGGTTTGTGGTGGTCAATGGCAAAGTTTCTACACTTGTCAAACAAGTGTTAGACTTGCTTAATAAGGGTATGCAACTTTTGCATACAAAGGTCTCCTGGGCTGGTTCTAATATCAGTGCTGTTATCTACAGCGGCAGGGAGTCTCTAATATTCCCATCGGGAACCTATTACTGTGTCACCACTAAGGCTAAGTCCGTTCAACAAGATCTTGACGTTATTTTGCCTGGTGAGTTTTCCAAGAAGCAGTTAGGACTGCTCCAACCTACTGACAATTCTACAACTGTTAGTGTTACTGTATCCAGTAACATGGTTGAAACTGTTGTGGGTCAACTTGAGCAAACTAATATGCATAGTCCTGATGTTATAGTAGGTGACTATGTCATTATTAGTGAAAAATTGTTTGTGCGTAGTAAGGAAGAAGACGGATTTGCCTTCTACCCTGCTTGCACTAATGGTCATGCTGTACCGACTCTCTTTAGACTTAAGGGAGGTGCACCTGTAAAAAAAGTAGCCTTTGGCGGTGATCAAGTACATGAGGTTGCTGCTGTAAGAAGTGTTACTGTCGAGTACAACATTCATGCTGTATTAGACACACTACTTGCTTCTTCTAGTCTTAGAACCTTTGTTGTAGATAAGTCTTTGTCAATTGAGGAGTTTGCTGACGTAGTAAAGGAACAAGTCTCAGACTTGCTTGTTAAATTACTGCGTGGAATGCCGATTCCAGATTTTGATTTAGACGATTTTATTGACGCACCATGCTATTGCTTTAACGCTGAGGGTGATGCATCTTGGTCTTCTACTATGATCTTCTCTCTTCACCCCGTCGAGTGTGACGAGGAGTGTTCTGAAGTAGAGGCTTCAGATTTAGAAGAAGGTGAATCAGAGTGCATTTCTGAGACTTCAACTGAACAAGTTGACGTTTCTCATGAGGTTTTTGACGACGAGTGGGCTGCTGCAGTTGATGAAGCGTTCCCCCTCGATGAAGCAGAAGATGTTACTGAATCTGTGCAAGAAGAAGCACAACCAGTAGAAGTACCTGTTGAAGATATTGCGCAGGTTGTCATAGCTGACACCTTACAGGAAACTCCTGTTGTGTCTGATACTGTTGAAGTCCCACCGCAAGTGGTGAAACTTCCGTCTGAACCTCAGACTATCCAGCCCGAGGTAAAAGAAGTTGCACCTGTCTATGAGGCTGATACCGAACAGACACAGAGTGTTACTGTTAAACCTAAGAGGTTACGCAAAAAGCGTAATGTTGACCCTTTGTCCAATTTTGAACATAAGGTTATTACAGAGTGCGTTACCATAGTTTTAGGTGACGCAATTCAAGTAGCCAAGTGCTATGGGGAGTCTGTGTTAGTTAATGCTGCTAACACACATCTTAAGCATGGCGGTGGTATCGCTGGTGCTATTAATGCGGCTTCAAAAGGGGCTGTCCAAAAAGAGTCAGATGGGTATATTCTGGCTAAAGGGCCGTTACAAGTAGGAGATTCAGTTCTCTTGCAAGGCCATTCTCTAGCTAAGAATATCCTGCATGTCGTAGGCCCAGATGCCCGCGCTAAACAGGATGTTTCTCTCCTTAGTAAGTGCTATAAGGCTATGAATGCATATCCTCTTGTAGTCACTCCTCTTGTTTCAGCAGGCATATTTGGTGTAAAACCAGCTGTGTCTTTTGATTATCTTATTAGAGAGGCTAAGACTAGAGTTTTAGTCGTCGTTAATTCCCAAGATGTCTATAAGAGTCTTACCATAGTTGACATTCCACAGAGTTTGACTTTTTCATATGATGGGTTACGTGGCGCAATACGTAAAGCTAAAGATTATGGTTTTACTGTTTTTGTGTGCACAGACAACTCTGCTAACACTAAAGTTCTTAGGAACAAGGGTGTTGATTATACTAAGAAGTTTCTTACAGTTGACGGTGTGCAATATTATTGCTACACGTCTAAGGACACTTTAGATGATATCTTACAACAGGCTAATAAGTCTGTTGGTATTATATCTATGCCTTTGGGATATGTGTCTCATGGTTTAGACTTAATTCAAGCAGGGAGTGTCGTGCGTAGAGTTAACGTGCCCTACGTGTGTCTCCTAGCTAATAAAGAGCAAGAAGCTATTTTGATGTCTGAAGACGTTAAGTTAAACCCTTCAGAAGATTTTATAAAGCACGTCCGCACTAATGGTGGTTACAATTCTTGGCATTTAGTCGAGGGTGAACTATTGGTGCAAGACTTACGCTTAAATAAGCTCCTGCATTGGTCTGATCAAACCATATGCTACAAGGATAGTGTGTTTTATGTTGTAAAGAATAGTACAGCTTTTCCATTTGAAACACTTTCAGCATGTCGTGCGTATTTGGATTCACGCACGACACAGCAGTTAACAATCGAAGTCTTAGTGACTGTCGATGGTGTAAATTTTAGAACAGTCGTTCTAAATAATAAGAACACTTATAGATCACAGCTTGGATGCGTTTTCTTTAATGGTGCTGATATTTCTGATACCATTCCTGATGAGAAACAGAATGGTCACAGTTTATATCTAGCAGACAATTTGACTGCTGATGAAACAAAGGCGCTTAAAGAGTTATATGGCCCCGTTGATCCTACTTTCTTACACAGATTCTATTCACTTAAGGCTGCAGTCCATAAGTGGAAGATGGTTGTGTGTGATAAGGTACGTTCTCTCAAATTGAGTGATAATAATTGTTATCTTAATGTAGTTATTATGACACTTGATTTATTGAAGGACATTAAATTTGTTATACCTGCTCTACAGCATGCATTTATGAAACATAAGGGCGGTGATTCAACTGACTTCATAGCCCTCATTATGGCTTATGGCAATTGCACATTTGGTGCTCCAGATGATGCCTCTCGGTTACTTCATACCGTGCTTGCAAAGGCTGAGTTATGCTGTTCTGCACGCATGGTTTGGAGAGAGTGGTGCAATGTCTGTGGCATAAAAGATGTTGTTCTACAAGGCTTAAAAGCTTGTTGTTACGTGGGTGTGCAAACTGTTGAAGATCTGCGTGCCCGCATGACATATGTATGCCAGTGTGGTGGTGAACGTCATCGGCAAATAGTCGAACACACCACCCCCTGGTTGCTGCTCTCAGGCACACCAAATGAAAAATTGGTGACAACCTCCACGGCGCCTGATTTTGTAGCGTTTAATGTCTTTCAGGGCATTGAAACGGCTGTTGGCCATTATGTTCATGCTCGCCTGAAGGGTGGTCTTATTTTAAAGTTTGACTCTGGCACCGTTAGCAAGACTTCAGACTGGAAGTGCAAGGTGACAGATGTACTTTTCCCCGGCCAAAAATACAGTAGCGATTGTAATGTCGTACGGTATTCTTTGGACGGTAATTTCAGAACAGAGGTTGATCCCGACCTATCTGCTTTCTATGTTAAGGATGGTAAATACTTTACAAGTGAACCACCCGTAACATATTCACCAGCTACAATTTTAGCTGGTAGTGTCTACACTAATAGCTGCCTTGTATCGTCTGATGGACAACCTGGCGGTGATGCTATTAGTTTGAGTTTTAATAACCTTTTAGGGTTTGATTCTAGTAAACCAGTCACTAAGAAATACACTTACTCCTTCTTGCCTAAAGAAGACGGCGATGTGTTGTTGGCTGAGTTTGACACTTATGACCCTATTTATAAGAATGGTGCCATGTATAAAGGCAAACCAATTCTTTGGGTCAACAAAGCATCTTATGATACTAATCTTAATAAGTTCAATAGAGCTAGTTTGCGTCAAATTTTTGACGTAGCCCCCATTGAACTCGAAAATAAATTCACACCTTTGAGTGTGGAGTCTACACCAGTTGAACCTCCAACTGTAGATGTGGTAGCACTTCAACAGGAAATGACAATTGTCAAATGTAAGGGTTTAAATAAACCTTTCGTGAAGGACAATGTCAGTTTCGTTGCTGATGACTCAGGTACTCCCGTTGTTGAGTATCTGTCTAAAGAAGATCTACATACATTGTATGTAGACCCTAAGTATCAAGTCATTGTCTTAAAAGACAATGTACTTTCTTCTATGCTTAGATTGCACACCGTTGAGTCAGGTGATATTAACGTTGTTGCAGCTTCCGGATCTTTGACACGTAAAGTGAAATTACTATTTAGGGCTTCATTTTATTTCAAAGAATTTGCTACCCGCACTTTCACTGCTACCACTGCTGTAGGTAGTTGTATAAAGAGTGTAGTGCGGCATCTAGGTGTTACTAAAGGCATATTGACAGGCTGTTTTAGTTTTGTCAAGATGTTATTTATGCTTCCACTAGCTTACTTTAGTGATTCAAAACTCGGCACCACAGAGGTTAAAGTGAGTGCTTTGAAAACAGCTGGCGTTGTGACAGGTAATGTTGTAAAACAGTGTTGCACTGCTGCTGTTGATTTAAGTATGGATAAGTTGCGCCGTGTGGATTGGAAATCAACCCTACGGTTGTTACTTATGTTATGCACAACTATGGTATTGTTGTCTTCTGTGTATCACTTGTATGTCTTCAATCAGGTCTTATCAAGTGATGTTATGTTTGAAGATGCCCAAGGTTTGAAAAAGTTCTACAAAGAAGTTAGAGCTTACCTAGGAATCTCTTCTGCTTGTGACGGTCTTGCTTCAGCTTATAGGGCGAATTCCTTTGATGTACCTACATTCTGCGCAAACCGTTCTGCAATGTGTAATTGGTGCTTGATTAGCCAAGATTCCATAACTCACTACCCAGCTCTTAAGATGGTTCAAACACATCTTAGCCACTATGTGCTTAACATAGATTGGTTGTGGTTTGCATTTGAGACTGGTTTGGCATACATGCTCTATACCTCGGCCTTCAACTGGTTGTTGTTGGCAGGTACATTGCATTATTTCTTTGCACAGACTTCCATATTTGTAGACTGGCGGTCATACAATTATGCTGTGTCTAGTGCCTTCTGGTTATTCACCCACATTCCAATGGCGGGTTTGGTACGAATGTATAATTTGTTAGCATGCCTTTGGCTTTTACGCAAGTTTTATCAGCATGTAATCAATGGTTGCAAAGATACGGCATGCTTGCTCTGCTATAAGAGGAACCGACTTACTAGAGTTGAAGCTTCTACCGTTGTCTGTGGTGGAAAACGTACGTTTTATATCACAGCAAATGGCGGTATTTCATTCTGTCGTAGGCATAATTGGAATTGTGTGGATTGTGACACTGCAGGTGTGGGGAATACCTTCATCTGTGAAGAAGTCGCAAATGACCTCACTACCGCCCTACGCAGGCCTATTAACGCTACGGATAGATCACATTATTATGTGGATTCCGTTACAGTTAAAGAGACTGTTGTTCAGTTTAATTATCGTAGAGACGGTCAACCATTCTACGAGCGGTTTCCCCTCTGCGCTTTTACAAATCTAGATAAGTTGAAGTTCAAAGAGGTCTGTAAAACTACTACTGGTATACCTGAATACAACTTTATCATCTACGACTCATCAGATCGTGGCCAGGAAAGTTTAGCTAGGTCTGCATGTGTTTATTATTCTCAAGTCTTGTGTAAATCAATTCTTTTGGTTGACTCAAGTTTGGTTACTTCTGTTGGTGATTCTAGTGAAATCGCCACTAAAATGTTTGATTCCTTTGTTAATAGTTTCGTCTCGCTGTATAATGTCACACGCGATAAGTTGGAAAAACTTATCTCTACTGCTCGTGATGGCGTAAGGCGAGGCGATAACTTCCATAGTGTCTTAACAACATTCATTGACGCAGCACGAGGCCCCGCAGGTGTGGAGTCTGATGTTGAGACCAATGAAATTGTTGACTCTGTGCAGTATGCTCATAAACATGACATACAAATTACTAATGAGAGTTACAATAATTATGTACCCTCATATGTTAAACCTGATAGTGTGTCTACCAGTGATTTAGGTAGTCTCATTGATTGTAATGCGGCTTCAGTTAACCAAATTGTCTTGCGTAATTCTAATGGTGCTTGTATTTGGAACGCTGCTGCATATATGAAACTCTCGGATGCACTTAAACGACAGATTCGCATTGCATGCCGTAAGTGTAATTTAGCTTTCCGGTTAACCACCTCAAAGCTACGCGCTAATGATAATATCTTATCAGTTAGATTCACTGCTAACAAAATTGTTGGTGGTGCTCCTACATGGTTTAATGCGTTGCGTGACTTTACGTTAAAGGGTTACGTTCTTGCTACCATTATTGTGTTTCTGTGTGCTGTACTGATGTATTTGTGTTTACCTACATTTTCTATGGTACCTGTTGAATTTTATGAAGACCGCATCTTGGACTTTAAAGTTCTTGATAATGGTATCATTAGGGATGTAAATCCTGATGATAAGTGCTTTGCTAATAAGCACCGGTCCTTCACACAATGGTATCATGAGCATGTTGGTGGTGTCTATGACAACTCTATCACATGCCCATTGACAGTTGCAGTAATTGCTGGAGTTGCTGGTGCTCGCATTCCAGACGTACCTACTACATTGGCTTGGGTGAACAATCAGATAATTTTCTTTGTTTCTCGAGTCTTTGCTAATACAGGCAGTGTTTGCTACACTCCTATAGATGAGATACCCTATAAGAGTTTCTCTGATAGTGGTTGCATTCTTCCATCTGAGTGCACTATGTTTAGGGATGCAGAGGGCCGTATGACACCATACTGCCATGATCCTACTGTTTTGCCTGGGGCTTTTGCGTACAGTCAGATGAGGCCTCATGTTCGTTACGACTTGTATGATGGTAACATGTTTATTAAATTTCCTGAAGTAGTATTTGAAAGTACACTTAGGATTACTAGAACTCTGTCAACTCAGTACTGCCGGTTCGGTAGTTGTGAGTATGCACAAGAGGGTGTTTGTATTACCACAAATGGCTCGTGGGCCATTTTTAATGACCACCATCTTAATAGACCTGGTGTCTATTGTGGCTCTGATTTTATTGACATTGTCAGGCGGTTAGCAGTATCACTGTTCCAGCCTATTACTTATTTCCAATTGACTACCTCATTGGTCTTGGGTATAGGTTTGTGTGCGTTCCTGACTTTGCTCTTCTATTATATTAATAAAGTAAAACGTGCTTTTGCAGATTACACCCAGTGTGCTGTAATTGCTGTTGTTGCTGCTGTTCTTAATAGCTTGTGCATCTGCTTTGTTGCCTCTATACCATTGTGTATAGTACCTTACACTGCATTGTACTATTATGCTACATTCTATTTTACTAATGAGCCTGCATTTATTATGCATGTTTCTTGGTACATTATGTTCGGGCCTATCGTTCCCATATGGATGACCTGCGTCTATACAGTTGCAATGTGCTTTAGACACTTCTTCTGGGTTTTAGCTTATTTTAGTAAGAAACATGTAGAAGTTTTTACTGATGGTAAGCTTAATTGTAGTTTCCAGGACGCTGCCTCTAATATCTTTGTTATTAACAAGGACACTTATGCAGCTCTTAGAAACTCTTTAACTAATGATGCCTATTCACGATTTTTGGGGTTGTTTAACAAGTATAAGTACTTCTCTGGTGCTATGGAAACAGCCGCTTATCGTGAAGCTGCAGCATGTCATCTTGCTAAAGCCTTACAAACATACAGCGAGACTGGTAGTGATCTTCTTTACCAACCACCCAACTGTAGCATAACCTCTGGCGTGTTGCAAAGCGGTTTGGTGAAAATGTCACATCCCAGTGGAGATGTTGAGGCTTGTATGGTTCAGGTTACCTGCGGTAGCATGACTCTTAATGGTCTTTGGCTTGACAACACAGTCTGGTGCCCACGACACGTAATGTGCCCGGCTGACCAGTTGTCTGATCCTAATTATGATGCCTTGTTGATTTCTATGACTAATCATAGTTTCAGTGTGCAAAAACACATTGGCGCTCCAGCAAACTTGCGTGTTGTTGGTCATGCCATGCAAGGCACTCTTTTGAAGTTGACTGTCGATGTTGCTAACCCTAGCACTCCAGCCTACACTTTTACAACAGTGAAACCTGGCGCAGCATTTAGTGTGTTAGCATGCTATAATGGTCGTCCGACTGGTACATTCACTGTTGTAATGCGCCCTAACTACACAATTAAGGGTTCCTTTCTGTGTGGTTCTTGTGGTAGTGTTGGTTACACCAAGGAGGGTAGTGTGATCAATTTTTGTTACATGCATCAAATGGAACTTGCTAATGGTACACATACCGGTTCAGCATTTGATGGTACTATGTATGGTGCCTTTATGGATAAACAAGTGCACCAAGTTCAGTTAACAGACAAATACTGCAGTGTTAATGTAGTAGCTTGGCTTTACGCAGCAATACTTAATGGTTGCGCTTGGTTTGTAAAACCTAATCGCACTAGTGTTGTTTCTTTTAATGAATGGGCTCTTGCCAACCAATTCACTGAATTTGTTGGCACTCAATCCGTTGACATGTTAGCTGTCAAAACAGGCGTTGCTATTGAACAGCTGCTTTATGCGATCCAACAACTTTATACTGGGTTCCAGGGAAAGCAAATCCTTGGCAGTACTATGTTGGAAGATGAATTCACACCTGAGGATGTTAATATGCAGATTATGGGTGTGGTTATGCAGAGTGGTGTGAGAAAAGTTACATATGGTACTGCGCATTGGTTGTTCGCGACCCTTGTCTCAACCTATGTGATAATCTTACAAGCCACTAAATTTACTTTGTGGAACTACTTGTTTGAGACTATTCCCACACAGTTGTTCCCACTCTTATTTGTGACTATGGCCTTCGTTATGTTGTTGGTTAAACACAAACACACCTTTTTGACACTTTTCTTGTTGCCTGTGGCTATTTGTTTGACTTATGCAAACATAGTCTACGAGCCCACTACTCCCATTTCGTCAGCGCTGATTGCAGTTGCAAATTGGCTTGCCCCCACTAATGCTTATATGCGCACTACACATACTGATATTGGTGTCTACATTAGTATGTCACTTGTATTAGTCATTGTAGTGAAGAGATTGTACAACCCATCACTTTCTAACTTTGCGTTAGCATTGTGCAGTGGTGTAATGTGGTTGTACACTTATAGCATTGGAGAAGCCTCAAGCCCCATTGCCTATCTGGTTTTTGTCACTACACTCACTAGTGATTATACGATTACAGTCTTTGTTACTGTCAACCTTGCAAAAGTTTGCACTTATGCCATCTTTGCTTACTCACCACAGCTTACACTTGTGTTTCCGGAAGTGAAGATGATACTTTTATTATACACATGTTTAGGTTTCATGTGTACTTGCTATTTTGGTGTCTTCTCTCTTTTGAACCTTAAGCTTAGAGCACCTATGGGTGTCTATGACTTTAAGGTCTCAACACAAGAGTTCAGATTCATGACTGCTAACAATCTAACTGCACCTAGAAATTCTTGGGAGGCTATGGCTCTGAACTTTAAGTTAATAGGTATTGGCGGTATACCTTGTATAAAGGTTGCTGCTATGCAGTCTAAACTTACAGATCTTAAATGCACATCTGTGGTTCTCCTCTCTGTGCTCCAACAGTTACACTTAGAGGCTAATAGTAGGGCCTGGGCTTTCTGTGTTAAATGCCATAATGATATATTGGCAGCAACAGACCCCAGTGAGGCTTTCGAGAAATTCGTAAGTCTCTTTGCCACTTTAATGACTTTTTCTGGTAATGTAGATCTTGATGCGTTAGCTAGTGATATTTTTGACACTCCTAGCGTACTTCAAGCTACTCTTTCTGAGTTTTCACACTTAGCTACCTTTGCTGAGTTGGAAGCTGCGCAGAAAGCCTATCAGGAAGCTATGGACTCTGGTGACACCTCACCACAAGTTCTTAAGGCTTTGCAGAAGGCTGTTAATATAGCTAAAAACGCCTATGAGAAGGATAAGGCAGTGGCCCGTAAGTTAGAACGTATGGCTGATCAGGCTATGACTTCTATGTATAAGCAAGCACGTGCTGAAGACAAGAAAGCAAAAATTGTCAGTGCTATGCAAACTATGTTGTTTGGTATGATTAAGAAGCTCGACAACGATGTTCTTAATGGTATCATTTCTAACGCTAGGAATGGTTGTATACCTCTTAGTGTCATTCCACTGTGTGCTTCAAATAAACTTCGCGTTGTAATTCCTGACTTCACCGTCTGGAATCAGGTAGTCACATATCCCTCGCTTAACTACGCTGGGGCTTTGTGGGACATTACAGTTATAAACAATGTGGACAATGAAATTGTTAAGTCTTCAGATGTTGTAGACAGCAATGAAAATTTAACATGGCCACTTGTTTTAGAATGCACTAGGGCATCCACTTCTGCCGTTAAGTTGCAAAATAATGAGATCAAACCTTCAGGTTTAAAAACCATGGTTGTGTCTGCAGGTCAAGAGCAAACTAACTGTAATACTAGTTCCTTAGCTTATTACGAACCTGTGCAGGGTCGTAAAATGCTGATGGCTCTTCTTTCTGATAATGCCTATCTCAAATGGGCGCGTGTTGAAGGTAAGGACGGATTTGTTAGTGTAGAGCTACAACCTCCTTGCAAATTCTTGATTGCGGGACCAAAAGGACCTGAAATCCGATATCTCTATTTTGTTAAAAATCTTAACAACCTTCATCGCGGGCAAGTGTTAGGGCACATTGCTGCGACTGTTAGATTGCAAGCTGGTTCTAACACCGAGTTTGCCTCTAATTCTTCGGTGTTGTCACTTGTTAACTTCACCGTTGATCCTCAAAAAGCTTATCTCGATTTCGTCAATGCGGGAGGTGCCCCATTGACAAATTGTGTTAAGATGCTTACTCCTAAAACTGGTACAGGTATAGCTATATCTGTTAAACCAGAGAGTACAGCTGATCAAGAGACTTATGGTGGAGCTTCAGTGTGTCTCTATTGCCGTGCGCATATAGAACATCCTGATGTCTCTGGTGTTTGTAAATATAAGGGTAAGTTTGTCCAAATCCCTGCTCAGTGTGTCCGTGACCCTGTGGGATTTTGTTTGTCAAATACCCCCTGTAATGTCTGTCAATATTGGATTGGATATGGGTGCAATTGTGACTCGCTTAGGCAAGCAGCACTGCCCCAATCTAAAGATTCCAATTTTTTAAACGAGTCCGGGGTTCTATTGNTAAATGCCCGAATAGAACCCTGTTCAAGTGGTTTGTCCACTGATGTCGTCTTTAGGGCATTTGACATCTGCAACTATAAGGCTAAGGTTGCTGGTATTGGAAAATACTACAAGACTAATACTTGTAGGTTTGTAGAATTAGATGACCAAGGGCATCATTTAGACTCCTATTTTGTCGTTAAGAGGCATACTATGGAGAATTATGAACTAGAGAAGCACTGTTACGATTTGTTACGTGACTGTGATGCTGTAGCTCCCCATGATTTCTTCATCTTTGATGTAGACAAAGTTAAAACACCTCATATTGTACGTCAGCGTTTAACTGAGTACACTATGATGGATCTTGTATATGCCCTGAGGCACTTTGATCAAAATAGCGAAGTGCTTAAGGCTATCTTAGTGAAGTATGGTTGCTGTGATGTTACCTACTTTGAAAATAAACTCTGGTTTGATTTTGTTGAAAATCCCAGTGTTATTGGTGTTTATCATAAACTTGGAGAACGTGTACGCCAAGCTATCTTAAACACTGTTAAATTTTGTGACCACATGGTCAAGGCTGGTTTAGTCGGTGTGCTCACACTAGACAACCAGGACCTTAATGGCAAGTGGTATGATTTTGGTGACTTCGTAATCACTCAACCTGGTTCAGGAGTAGCTATAGTTGATAGCTACTATTCTTATTTGATGCCTGTGCTCTCAATGACCGATTGTCTGGCCGCTGAGACACATAGGGATTGTGATTTTAATAAACCACTCATTGAGTGGCCACTTACTGAGTATGATTTTACTGATTATAAGGTACAACTCTTTGAGAAGTACTTTAAATATTGGGATCAGACGTATCACGCAAATTGCGTTAATTGTACTGATGACCGTTGTGTGTTACATTGTGCTAATTTCAATGTATTGTTTGCTATGACCATGCCTAAGACTTGTTTCGGACCCATAGTCCGAAAGATCTTTGTTGATGGCGTGCCATTTGTAGTATCTTGTGGTTATCACTACAAAGAATTAGGTTTAGTCATGAATATGGATGTTAGTCTCCATAGACATAGGCTCTCTCTTAAGGAGTTGATGATGTATGCCGCTGATCCAGCCATGCACATTGCCTCCTCTAACGCTTTTCTTGATTTGAGGACATCATGTTTTAGTGTCGCTGCACTTACAACTGGTTTGACTTTTCAAACTGTGCGGCCTGGCAATTTTAACCAAGACTTCTATGATTTCGTGGTATCTAAAGGTTTCTTTAAGGAGGGCTCTTCAGTGACGCTCAAACATTTTTTCTTTGCTCAAGATGGTAATGCTGCTATTACAGATTATAATTACTATTCTTATAATCTGCCTACTATGTGTGACATCAAACAAATGTTGTTCTGCATGGAAGTTGTAAACAAGTACTTCGAAATCTATGACGGTGGTTGTCTTAATGCTTCTGAAGTGGTTGTTAATAATTTAGACAAGAGTGCTGGCCATCCTTTTAATAAGTTTGGCAAAGCTCGTGTCTATTATGAGAGCATGTCTTACCAGGAGCAAGATGAACTCTTTGCCATGACAAAGCGTAACGTCATTCCTACCATGACTCAAATGAATCTAAAATATGCTATTAGTGCTAAGAATAGAGCTCGCACTGTTGCAGGCGTGTCCATACTTAGCACAATGACTAATCGCCAGTACCATCAGAAAATGCTTAAGTCCATGGCTGCAACTCGTGGAGCGACTTGCGTCATTGGTACTACAAAGTTCTATGGTGGCTGGGATTTCATGCTTAAAACATTGTACAAAGATGTTGATAATCCGCATCTTATGGGTTGGGATTACCCTAAGTGTGATAGAGCTATGCCTAATATGTGTAGAATCTTCGCTTCACTCATATTAGCTCGTAAACATGGCACTTGTTGTACTACAAGGGACAGATTTTATCGCTTGGCAAATGAGTGTGCTCAGGTGCTAAGCGAATATGTTCTATGTGGTGGTGGTTACTACGTCAAACCTGGAGGTACCAGTAGCGGAGATGCCACCACTGCATATGCCAATAGTGTCTTTAACATTTTGCAGGCGACAACTGCTAATGTCAGTGCACTTATGGGTGCTAATGGCAACAAGATTGTTGACAAAGAAGTTAAAGACATGCAGTTTGATTTATATGTCAATGTTTACAGGAGCACTAGCCCAGACCCCAAATTTGTTGATAAATACTATGCTTTTCTTAATAAGCACTTTTCTATGATGATACTGTCTGATGACGGTGTCGTTTGCTATAATAGTGATTATGCAGCTAAGGGTTACATTGCTGGAATACAGAATTTTAAGGAAACGCTGTATTATCAGAACAATGTCTTTATGTCTGAAGCTAAATGCTGGGTGGAAACCGATCTGAAGAAAGGGCCACATGAATTCTGTTCACAGCATACGCTTTATATTAAGGATGGCGACGATGGTTACTTCCTTCCTTATCCAGACCCTTCAAGAATTTTGTCTGCCGGTTGCTTTGTAGATGATATCGTTAAGACTGACGGTACACTCATGGTAGAGCGGTTTGTGTCTTTGGCTATAGATGCTTACCCTCTCACAAAGCATGAAGATATAGAATACCAGAATGTATTCTGGGTCTACTTACAGTATATAGAAAAACTGTATAAAGACCTTACAGGACACATGCTTGACAGTTATTCTGTCATGCTATGTGGTGATAATTCTGCTAAGTTTTGGGAAGAGGCATTCTATAGAGATCTCTATAGTTCGCCTACCACTTTGCAGGCTGTCGGTTCATGCGTTGTATGCCATTCACAGACTTCCCTACGCTGTGGGACATGCATCCGTAGACCATTTCTCTGCTGTAAATGCTGCTATGATCATGTTATAGCAACTCCACATAAGATGGTTTTGTCTGTTTCTCCTTACGTTTGTAATGCCCCTGGTTGTGGCGTTTCAGACGTTACTAAGCTATATTTAGGTGGTATGAGCTACTTTTGTGTAGATCATAGACCTGTGTGTAGTTTTCCACTTTGCGCTAATGGTCTTGTATTCGGCTTATACAAGAATATGTGCACAGGTAGTCCTTCTATAGTTGAATTTAATAGGTTGGCTACCTGTGACTGGACTGAAAGTGGTGATTACACCCTTGCCAATACTACAACAGAACCACTCAAACTTTTTGCTGCTGAGACTTTACGTGCCACTGAAGAGGCGTCTAAGCAGTCTTATGCTATTGCCACCATCAAAGAAATTGTTGGTGAGCGCCAACTATTACTTGTGTGGGAGGCTGGCAAGTCCAAACCACCACTCAATCGTAATTATGTTTTTACTGGTTATCATATAACCAAAAATAGTAAAGTGCAGCTCGGTGAGTACATCTTCGAGCGCATTGATTATAGTGATGCTGTATCCTACAAGTCTAGTACAACGTATAAACTGACTGTAGGTGACATCTTCGTACTTACCTCTCACTCTGTGGCTACCTTGACGGCGCCCACAATTGTGAATCAAGAGAGGTATGTTAAAATTACTGGGTTGTACCCAACCATTACGGTACCTGAAGAGTTCGCAAGTCATGTTGCCAACTTCCAAAAATCAGGTTATAGTAAATATGTCACTGTTCAGGGACCACCTGGCACTGGCAAAAGTCATTTTGCTATAGGGTTAGCGATTTACTACCCTACAGCACGTGTTGTTTATACAGCATGTTCACACGCAGCTGTTGATGCTTTGTGTGAAAAAGCTTTTAAATATTTGAACATTGCTAAATGTTCCCGTATCATTCCTGCAAAGGCACGTGTTGAGTGCTATGACAGGTTTAAAGTTAATGAGACAAATTCTCAATATTTGTTTAGTACTATTAATGCTCTACCAGAAACTTCTGCCGATATTCTGGTGGTTGATGAGGTTAGTATGTGCACTAATTATGATCTTTCAATTATTAATGCACGTATTAAAGCTAAGCACATTGTCTATGTAGGAGATCCAGCACAGTTGCCAGCTCCTAGGACTTTGTTGACTAGAGGCACATTGGAACCAGAAAATTTCAATAGTGTCACTAGATTGATGTGTAACTTAGGTCCTGACATATTTTTAAGTATGTGCTACAGGTGTCCTAAGGAAATAGTAAGCACTGTGAGCGCTCTTGTCTACAATAATAAATTGTTAGCCAAGAAGGAGCTTTCAGGCCAGTGCTTTAAAATACTCTATAAGGGCAATGTGACGCATGATGCTAGCTCTGCCATTAATAGACCACAACTCACATTTGTGAAGAATTTTATTACTGCCAATCCGGCATGGAGTAAGGCAGTCTTTATTTCGCCTTATAATTCACAGAATGCTGTGGCTCGTTCAATGCTGGGCCTTACTACTCAGACTGTTGATTCCTCACAGGGTTCAGAATACCAGTACGTTATCTTCTGTCAAACAGCAGATACGGCACATGCTAACAACATTAACAGATTTAATGTTGCAATCACTCGTGCCCAAAAAGGTATTCTTTGTGTTATGACATCTCAGGCACTCTTTGAGTCCTTAGAGTTTACTGAATTGTCTTTTACTAATTACAAGCTTCAGTCTCAGATTGTAACTGGCCTTTTTAAAGATTGCTCTAGAGAAATTTCTGGCCTCTCACCTGCTTATGCACCAACATACGTTAGTGTTGATGACAAGTATAAGACGAGTGATGAGCTTTGCGTGAATCTTAATTTACCCGCAAATGTCCCATACTCTCGTGTTATTTCCAGGATGGGCTTTAAACTCGATGCAACAGTTCCTGGATATCCTAAGCTTTTCATTACTCGTGAAGAGGCTGTAAGGCAAGTTCGAAGCTGGATAGGCTTCGATGTTGAGGGTGCTCATGCTTCCCGTAATGCATGTGGCACCAATGTGCCTCTACAATTAGGATTTTCAACTGGTGTGAACTTTGTTGTTCAGCCAGTTGGTGTTGTAGACACTGAGTGGGGTAACATGTTAACGGGCATTGCTGCCCGTCCTCCACCAGGTGAACAGTTTAAGCACCTCGTGCCTCTTATGCATAAGGGGGCTGCATGGCCTATTGTTAGACGACGTATAGTGCAAATGTTGTCAGACACTTTAGACAAATTGTCTGATTACTGTACGTTTGTTTGTTGGGCTCATGGCTTTGAATTAACGTCTGCATCATACTTTTGCAAGATAGGTAAGGAACAGAAGTGTTGCATGTGCAATAGACGCGCTGCAGCGTACTCTTCACCTCTGCAATCTTATGCCTGCTGGACTCATTCCTGCGGTTATGATTATGTCTACAACCCTTTCTTTGTCGATGTTCAACAGTGGGGTTATGTAGGCAATCTTGCCACTAATCACGATCGTTATTGCTCTGTCCATCAAGGAGCTCATGTGGCTTCTAATGATGCAATAATGACTCGTTGTTTAGCTATTCATTCTTGTTTTATAGAACGTGTGGATTGGGATATAGAGTATCCTTATATCTCACATGAAAAGAAATTGAATTCCTGTTGTAGAATCGTTGAGCGCAACGTCGTACGTGCTGCTCTTCTTGCCGGTTCATTTGACAAAGTCTATGATATTGGCAATCCTAAAGGAATTCCTATTGTTGATGACCCTGTGGTTGATTGGCATTATTTTGATGCACAGCCCTTGACCAGGAAGGTACAACAGCTTTTCTATACAGAGGACATGGCCTCAAGATTTGCTGATGGGCTCTGCTTATTTTGGAACTGTAATGTACCAAAATATCCTAATAATGCAATTGTATGCAGGTTTGACACACGTGTGCATTCTGAGTTCAATTTGCCAGGTTGTGATGGCGGTAGTTTGTATGTTAACAAGCACGCTTTTCATACACCAGCATATGATGTGAGTGCATTCCGTGATCTGAAACCTTTACCATTCTTTTATTATTCTACTACACCATGTGAAGTGCATGGTAATGGTAGTATGATAGAGGATATTGATTATGTACCCCTAAAATCTGCAGTCTGTATTACAACTTGTAATTTAGGGGGCGCTGTTTGTAGGAAGCATGCTACAGAGTACAGAGAGTATATGGAAGCATATAATCTTGTCTCTGCATCAGGTTTCCGCCTTTGGTGTTATAAGACCTTTGATATTTATAATCTCTGGTCTACTTTTACAAAAGTTCAAGGTTTGGAAAACATTGCTTTTAATGTTGTTAAACAAGGCCATTTTATTGGTGTTGAGGGTGAACTACCTGTAGCTGTAGTCAATGATAAGATCTTCACCAAGAGTGGCGTTAATGACATTTGTATGTTTGAGAATAAAACCACTTTGCCTACTAATATAGCTTTTGAACTCTATGCTAAGCGTGCTGTACGCTCGCATCCCGATTTCAAATTGCTACACAATTTACAAGCAGACATTTGCTACAAGTTCGTCCTTTGGGATTATGAACGTAGCAATATTTATGGTACTGCTACTATTGGTGTATGTAAGTACACTGATATTGATGTTAATTCAGCTTTGAATATATGTTTTGACATACGCGATAATGGTTCATTGGAGAAGTTCATGTCTACTCCCAATGCCATCTTTATTTCTGATAGAAAAATCAAGAAATACCCTTGTATGGTAGGTCCTGATTATGCTTACTTCAATGGTGCTATCATCCGTGATAGTGATGTTGTTAAACAACCAGTGAAGTTCTACTTGTATAAGAAAGTCAATAATGAGTTTATTGATCCTACTGAGTGTATTTACACTCAGAGTCGCTCTTGTAGTGACTTCCTACCCCTGTCTGACATGGAGAAAGACTTTCTATCTTTTGATAGTGATGTTTTCATTAAGAAGTATGGCTTGGAAAACTATGCTTTTGAGCACGTAGTCTATGGAGACTTCTCTCATACTACGTTAGGCGGTCTTCACTTGCTTATTGGTTTATACAAGAAGCAACAGGAAGGTCATATTATTATGGAAGAAATGCTAAAAGGTAGCTCAACTATTCATAACTATTTTATTACTGAGACTAACACAGCGGCTTTTAAGGCGGTGTGTTCTGTTATAGATTTAAAGCTTGACGACTTTGTTATGATTTTAAAGAATCAAGACCTTGGCGTAGTATCCAAGGTTGTCAAGGTTCCTATTGACTTAACAATGATTGAGTTTATGTTATGGTGTAAGGATGGACAGGTTCAAACCTTCTACCCTCGACTCCAGGCTTCTGCAGATTGGAAACCTGGTCATGCAATGCCATCCCTCTTTAAAGTTCAAAATGTAAACCTTGAACGTTGTGAGCTTGCTAATTACAAGCAATCTATTCCTATGCCTCGCGGTGTGCACATGAACATCGCTAAATATATGCAATTGTGCCAGTATTTAAATACTTGCACATTAGCCGTGCCTGCCAATATGCGTGTTATACATTTTGGCGCTGGTTCTGATAAAGGTATCGCTCCTGGTACCTCAGTTTTACGACAGTGGCTTCCTACAGATGCCATTATTATAGATAATGATTTAAATGAGTTCGTGTCAGATGCTGACATAACTTTATTTGGAGATTGTGTAACTGTACGTGTCGGCCAACAAGTGGATCTTGTTATTTCCGACATGTATGATCCTACTACTAAGAATGTAACAGGTAGTAATGAGTCAAAGGCTTTATTCTTTACTTACCTGTGTAACCTCATTAATAATAATCTTGCTCTTGGTGGGTCTGTTGCTATTAAAATAACAGAACACTCTTGGAGCGTTGAACTTTATGAACTTATGGGAAAATTTGCTTGGTGGACTGTTTTCTGCACCAATGCAAATGCATCCTCATCTGAAGGATTCCTCTTAGGTATTAATTACTTGGGTACTATTAAAGAAAATATAGATGGTGGTGCTATGCACGCCAACTATATATTTTGGAGAAATTCCACTCCTATGAATCTGAGTACTTACTCACTTTTTGATTTATCCAAGTTTCAATTAAAATTAAAAGGAACACCAGTTCTCCAATTAAAGGAGAGTCAAATTAACGAACTCGTAATATCTCTCCTGTCGCAGGGTAAGTTACTTATCCGTGACAATGATACACTCAGTGTTTCTACTGATGTTCTTGTTAACACCTACAGAAAGTTACGTNNTGATGTAGGGCCAGATTCTTTTAAGTCTGCTTGTATTGAGGTTGATATACAACAGACTTTCTTTGATAAAACTTGGCCTAGGCCAATTGATGTTTCTAAGGCTGACGGTATTATATACCCTCAAGGCCGTACATATTCTAACATAACTATCACTTATCAAGGTCTTTTTCCCTATCAGGGAGACCATGGTGATATGTATGTTTACTCTGCAGGACATGCTACAGGCACAACTCCACAAAAGTTGTTTGTAGCTAACTATTCTCAGAACGTCAAACAGTTTGCTAATGGGTTTGTCGTCCGTATAGGAGCAGCTGCCAATTCCACTGGCACTGTTATTATTAGCCCATCTACCAGCGCTACTATACGAAAAATTTACCCTGCTTTTATGCTGGGTTCTTCAGTTGGTAATTTCTCAGATGGTAAAATGGGCCGCTTCTTCAATCATACTCTAGTTCTTTTGCCCGATGGATGTGGCACTTTACTTAGAGCTTTTTATTGTATTCTAGAGCCTCGCTCTGGAAATCATTGTCCTGCTGGCAATTCCTATACTTCTTTTGCCACTTATCACACTCCTGCAACAGATTGTTCTGATGGCAATTACAATCGTAATGCCAGTCTGAACTCTTTTAAGGAGTATTTTAATTTACGTAACTGCACCTTTATGTACACTTATAACATTACCGAAGATGAGATTTTAGAGTGGTTTGGCATTACACAAACTGCTCAAGGTGTTCACCTCTTCTCATCTCGGTATGTTGATTTGTACGGCGGCAATATGTTTCAATTTGCCACCTTGCCTGTTTATGATACTATTAAGTATTACTCTATCATTCCTCACAGTATTCGTTCTATCCAAAGTGATAGAAAAGCTTGGGCTGCCTTCTACGTATATAAACTTCAACCGTTAACTTTCCTGTTGGATTTTTCTGTTGATGGTTATATACGCAGAGCTATAGACTGTGGTTTTAATGATTTGTCACAACTCCACTGCTCATATGAATCCTTCGATGTTGAATCTGGAGTTTATTCAGTTTCGTCTTTCGAAGCAAAACCTTCTGGCTCAGTTGTGGAACAGGCTGAAGGTGTTGAATGTGATTTTTCACCTCTTCTGTCTGGCACACCTCCTCAGGTTTATAATTTCAAGCGTTTGGTTTTTACCAATTGCAATTATAATCTTACCAAATTGCTTTCACTTTTTTCTGTGAATGATTTTACTTGTAGTCAAATATCTCCAGCAGCAATTGCTAGCAACTGTTATTCTTCACTGATTTTGGATTATTTTTCATACCCACTTAGTATGAAATCCGATCTCAGTGTTAGTTCTGCTGGTCCAATATCCCAGTTTAATTATAAACAGTCCTTTTCTAATCCCACATGTTTGATTTTAGCGACTGTTCCTCATAACCTTACTACTATTACTAAGCCTCTTAAGTACAGCTATATTAACAAGTGCTCTCGTCTTCTTTCTGATGATCGTACTGAAGTACCTCAGTTAGTGAACGCTAATCAATACTCACCCTGTGTATCCATTGTCCCATCCACTGTGTGGGAAGACGGTGATTATTATAGGAAACAACTATCTCCACTTGAAGGTGGTGGCTGGCTTGTTGCTAGTGGCTCAACTGTTGCCATGACTGAGCAATTACAGATGGGCTTTGGTATTACAGTTCAATATGGTACAGACACCAATAGTGTTTGCCCCAAGCTTGAATTTGCTAATGACACAAAAATTGCCTCTCAATTAGGCAATTGCGTGGAATATTCCCTCTATGGTGTTTCGGGCCGTGGTGTTTTTCAGAATTGCACAGCTGTAGGTGTTCGACAGCAGCGCTTTGTTTATGATGCGTACCAGAATTTAGTTGGCTATTATTCTGATGATGGCAACTACTACTGTTTGCGTGCTTGTGTTAGTGTTCCTGTTTCTGTCATCTATGATAAAGAAACTAAAACCCACGCTACTCTATTTGGTAGTGTTGCATGTGAACACATTTCTTCTACCATGTCTCAATACTCCCGTTCTACGCGATCAATGCTTAAGCGGCGAGATTCTACATATGGCCCCCTTCAGACACCTGTTGGTTGTGTCCTAGGACTTGTTAATTCCTCTTTGTTCGTAGAGGACTGCAAGTTGCCTCTCGGTCAATCTCTCTGTGCTCTTCCTGACACACCTAGTACTCTTACACCTCGCAGTGTGCGCTCTGTTCCAGGTGAAATGCGCTTGGCATCCATTGCTTTTAATCATCCCATTCAGGTTGATCAACTTAATAGTAGTTATTTTAAATTAAGTATACCCACTAATTTTTCCTTTGGTGTGACTCAGGAGTACATTCAGACAACCATTCAGAAAGTTACTGTTGATTGTAAACAGTACGTTTGCAATGGTTTCCAGAAGTGTGAGCAATTACTGCGCGAGTATGGCCAGTTTTGTTCCAAAATAAACCAGGCTCTCCATGGTGCCAATTTACGCCAGGATGATTCTGTACGTAATTTGTTTGCGAGCGTGAAAAGCTCTCAATCATCTCCTATCATACCAGGTTTTGGAGGTGACTTTAATTTGACACTTCTAGAACCTGTTTCTATATCTACTGGCAGTCGTAGTGCACGTAGTGCTATTGAGGATTTGCTATTTGACAAAGTCACTATAGCTGATCCTGGTTATATGCAAGGTTACGATGATTGTATGCAGCAAGGTCCAGCATCAGCTCGTGATCTTATTTGTGCTCAATATGTGGCTGGTTATAAAGTATTACCTCCTCTTATGGATGTTAATATGGAAGCCGCGTATACTTCATCTTTGCTTGGCAGCATAGCAGGTGTTGGCTGGACTGCTGGCTTATCCTCCTTTGCTGCTATTCCATTTGCACAGAGTATCTTTTATAGGTTAAACGGTGTTGGCATTACTCAACAGGTTCTTTCAGAGAACCAAAAGCTTATTGCCAATAAGTTTAATCAGGCTCTGGGAGCTATGCAAACAGGCTTCACTACAACTAATGAAGCTTTTCGGAAGGTTCAGGATGCTGTGAACAACAATGCACAGGCTCTATCCAAATTAGCTAGCGAGCTATCTAATACTTTTGGTGCTATTTCCGCCTCTATTGGAGACATCATACAACGTCTTGATGTTCTCGAACAGGACGCCCAAATAGACAGACTTATTAATGGCCGTTTGACAACATTAAATGCTTTTGTTGCACAGCAGCTTGTTCGTTCCGAATCAGCTGCTCTTTCCGCTCAATTGGCTAAAGATAAAGTCAATGAGTGTGTCAAGGCACAATCCAAGCGTTCTGGATTTTGCGGTCAAGGCACACATATAGTGTCCTTTGTTGTAAATGCCCCTAATGGCCTTTACTTCATGCATGTTGGTTATTACCCTAGCAACCACATTGAGGTTGTTTCTGCTTATGGTCTTTGCGATGCAGCTAACCCTACTAATTGTATAGCCCCTGTTAATGGCTACTTTATTAAAACTAATAACACTAGGATTGTTGATGAGTGGTCATATACTGGCTCGTCCTTCTATTCACCTGAGCCCATCACCTCCCTTAATACTAAGTATGTTGCACCACAGGTGACATACCAAAACATTTCTACTAACCTCCCTCCTCCTCTTCTCGGCAATTCCACCGGGATTGACTTCCAAGATGAGTTGGATGAGTTTTTCAAAAATGTTAGCACCAGTATACCTAATTTTGGTTCTCTAACACAGATTAATACTACATTACTCGATCTTACCTACGAGATGTTGTCTCTTCAACAAGTTGTTAAAGCCCTTAATGAGTCTTACATAGACCTTAAAGAGCTTGGCAATTATACTTATTACAACAAATGGCCGTGGTACATTTGGCTTGGTTTCATTGCTGGGCTTGTTGCCTTAGCTCTATGCGTCTTCTTCATACTGTGCTGCACTGGTTGTGGCACAAACTGTATGGGAAAACTTAAGTGTAATCGTTGTTGTGATAGATACGAGGAATACGACCTCGAGCCGCATAAGGTTCATGTTCACTAAATGAGAGTTCAAAGACCACCCACTCTCTTGTTAGTGTTCTCACTCTCTCTTTTGGTCACTGCATTCTCAAAACCTCTCTATGTACCTGAGCATTGTCAGAATTATTCTGGTTGCATGCTTAGGGCTTGTATTAAAACTGCCCAAGCTGATACAGCTGGTCTTTATACAAATTTTCGAATTGACGTCCCATCTGCAGAATCAACTGGTACTCAATCAGTTTCTGTCGATCGTGAGTCAACTTCAACTCATGATGGTCCTACCGAACATGTTACTAGTGTGAATCTTTTTGACGTTGGTTACTCAGTTAATTAAATGGATTACGTGTCTCTGCTTAATCAAATTTGGCAGAAGTACCTTAATTCACCGTATACTACTTGTTTGTATATTCCTAAACCCACAGCTAAGTATACACCTTTAGTTGGCACTTCATTGCACCCTGTGCTGTGGAACTGTCAGCTATCCTTTGCTGGTTATACTGAATCTGCTGTTAATTCTACAAAAGCTTTGGCCAAACAGGACGCAGCTCAGCGAATCGCTTGGTTGCTACATAAGGNNATGGAGGAATCCCTGATGGATGTTCCCTCTACCTCCGGCACTCAAGTTTATTCGCGCAAAGCGAGGAAGAGGAGCCATTCTCCAACTAAGAAACTGCGCTACGTTAAGCGTAGATTTTCTCTTCTGCGCCCTGAAGACCTTAGTGTTATTGTCCAACCAACACACTATGTCAGGGTTACATTTTCAGACCCCAACATGTGGTATCTACGTTCGGGTCATCATTTACACTCAGTTCACAATTGGCTTAAACCTTATGGCGGCCAACCTGTTTCTGAGTACCATATTACTCTAGCTTTGCTAAATCTCACTGATGAAGATTTAGCTAGAGATTTTTCACCCATTGCGCTCTTTTTGCGCAATGTCAGATTTGAGCTACATGAGTTCGCCTTGCTGCGCAAAACTCTTGTTCTTAATGCATCAGAGATCTACTGTGCTAACATACATAGATTTAAGCCTGTGTATAGAGTTAACACGGCAATCCCTACTATTAAGGATTGGCTTCTCGTTCAGGGATTTTCCCTTTACCATAGTGGCCTCCCTTTACATATGTCAATCTCTAAATTGCATGCACTGGATGATGTTACTCGCAATTACATCATTACAATGCCATGCTTTAGAACTTATCCTCAACAAATGTTTGTTACTCCTTTGGCCGTAGATGTTGTCTCCATACGGTCTTCCAATCAGGGTAATAAACAAATTGTTCATTCTTACCCCATTTTACATCATCCAGGATTTTAAATGGCTTTCTCGGCGTCTTTATTTAAACCCGTCCAGCTAGCCCCAGTTTCTCCTGCATTTCATCGCATTGAGTCTACTGACTCTATTGTTTTCACATACATTCCTGCTAGCGGCTATGTAGCTGCTTTAGCTGTCAATGTGTGTCTCATTCCCCTATTATTACTGCTACGTCAAGATACTTGTCGTCGCAGCATTATCAGAACTATGGTTCTCTATTTCCTTGTTCTGTATAACTTTTTATTAGCCATTGTATTAGTCAATGGTGTACATTATCCAACTGGAAGTTGCCTGATAGCCTTCTTAGTTATCCTCATAATACTTTGGTTTGTAGATAGAATTCGTTTCTGTCTCATGCTGAATTCCTTCCTACCCCTGTTTGACATGCGTTCCCACTTTATTCGTGTTAGTACAGTTTCTTCTCATGGTATGGTCCCTGTCATACACACCAAACCATTATTTATTAGAAACTTCGATCAGCGTTGCAGCTGTTCTCGTTGTTTTTATTTGCACTCTTCCACTTATATAGAGTGCACTTATATTAGCCGTTTTAGTAAGATTAGCCTAGTTTCTGTAACTGACTTCTCCTTAAACGGCAATGTTTCCACTGTTTTCGTGCCTGCAACGCGCGATTCAGTTCCTCTTCACATAATCGCCCCGAGCTCGCTTATCGTTTAAATGTTACCCTTTGTCCAAGAACGAATAGGGTTGTTCATAGTAAACTTTTTCATTTTTACCGTAGTATGTGCTATAACACTCTTGGTGTGTATGGCTTTCCTTACGGCTACTAGATTATGTGTGCAATGTATGACAGGCTTCAATACCCTGTTAGTTCAGCCCGCATTATACTTGTATAATACTGGACGTTCAGTCTATGTAAAATTCCAGGATAGTAAACCCCCTCTACCACCTGACGAGTGGGTTTAAATGTCTAATATGACGCAACTCACTGAGGCGCAGATTATTGCCATTATTAAAGACTGGAACTTTGCATGGTCCCTGATCTTTCTCTTAATTACTATCGTACTACAGTATGGATACCCATCCCGTAGTATGACTGTCTATGTCTTTAAAATGTTTGTTTTATGGCTCCTATGGCCATCTTCCATGGCGCTATCAATATTTAGCGCCGTTTATCCAATTGATCTAGCTTCCCAGATAATCTCTGGCATTGTAGCAGCTGTTTCAGCTATGATGTGGATTTCCTACTTTGTGCAGAGTATCCGGCTGTTTATGAGAACTGGATCATGGTGGTCATTCAATCCTGAGACTAATTGCCTTTTGAACGTTCCATTTGGTGGTACAACTGTCGTACGTCCACTCGTAGAGGACTCTACCAGTGTAACTGCTGTTGTAACCAATGGCCACCTCAAAATGGCTGGCATGCATTTCGGTGCTTGTGACTACGACAGACTTCCTAATGAAGTCACCGTGGCCAAACCCAATGTGCTGATTGCTTTAAAAATGGTGAAGCGGCAAAGCTACGGAACTAATTCCGGCGTTGCCATTTACCATAGATATAAGGCAGGTAATTACAGGAGTCCGCCTATTACGGCGGATATTGAACTTGCATTGCTTCGAGCTTAGATGGCAGCCCCTGCTGCACCTCGTGCTGTTTCCTTTGCCGATAACAATGATATAACAAATACAAACCTGTCTCGAGGTAGAGGACGTAATCCAAAACCACGAGCTGCACCAAATAACACTGTCTCTTGGTACACTGGGCTTACCCAACACGGGAAAGTCCCTCTTACCTTTCCACCTGGGCAGGGTGTACCTCTTAATGCCAATTCCACCCCTGCGCAAAATGCTGGGTATTGGCGGAGACAGGACAGAAAAATTAATACCGGGAATGGAATTAAGCAACTGGCTCCCAGGTGGTACTTCTACTACACTGGAACTGGACCCGAAGCAGCACTCCCATTCCGGGCTGTTAAGGATGGCATCGTTTGGGTCCATGAAGATGGCGCCACTGATGCTCCTTCAACTTTTGGGACGCGGAACCCTAACAATGATTCAGCTATTGTTACACAATTCGCGCCCGGTACTAAGCTTCCTAAAAACTTCCACATTGAGGGGACTGGAGGCAATAGTCAATCATCTTCAAGAGCCTCTAGCGTAAGCAGAAACTCTTCCAGATCTAGTTCACAAGGTTCAAGATCAGGAAACTCTACCCGCGGCACTTCTCCAGGTCCATCTGGAATCGGAGCAGTAGGAGGTGATCTACTTTACCTTGATCTTCTGAACAGACTACAAGCCCTTGAGTCTGGCAAAGTAAAGCAATCGCAGCCAAAAGTAATCACTAAGAAAGATGCTGCTGCTGCTAAAAATAAGATGCGCCACAAGCGCACTTCCACCAAAAGTTTCAACATGGTGCAAGCTTTTGGTCTTCGCGGACCAGGAGACCTCCAGGGAAACTTTGGTGATCTTCAATTGAATAAACTCGGCACTGAGGACCCACGTTGGCCCCAAATTGCTGAGCTTGCTCCTACAGCCAGTGCTTTTATGGGTATGTCGCAATTTAAACTTACCCATCAGAACAATGATGATCATGGCAACCCTGTGTACTTCCTTCGGTACAGTGGAGCCATTAAACTTGACCCAAAGAATCCCAACTACAATAAGTGGTTGGAGCTTCTTGAGCAAAATATTGATGCCTACAAAACCTTCCCTAAGAAGGAAAAGAAACAAAAGGCACCAAAAGAAGAATCAACAGACCAAATGTCTGAACCTCCAAAGGAGCAGCGTGTGCAAGGTAGCATCACTCAGCGCACTCGCACCCGTCCAAGTGTTCAGCCTGGTCCAATGATTGATGTTAACACTGATTAG"/>
                            <sequence id="seq_AbuDhabi_UAE_26_2014|KP209313|human|2014-04-13" taxon="AbuDhabi_UAE_26_2014|KP209313|human|2014-04-13" totalcount="4" value="ATGTCTTTCGTGGCTGGTGTGACCGCGCAAGGTGCGCGCGGTACGTATCGAGCAGCGCTCAACTCTGAAAAACATCAAGACCATGTGTCTCTAACTGTGCCACTCTGTGGTTCAGGAAACCTGGTTGAAAAACTTTCACCATGGTTCATGGATGGCGAAAATGCCTATGAAGTGGTGAAGGCCATGTTACTTAAAAAGGAGCCACTTCTCTATGTGCCCATCCGGCTGGCTGGACACACTAGACACCTCCCAGGTCCTCGTGTATACCTGGTTGAGAGGCTCATTGCTTGTGAAAATCCATTCATGGTTAACCAATTGGCTTATAGCTCTAGTGCAAATGGCAGCTTGGTTGGCACAACTTTGCAGGGCAAGCCTATTGGTATGTTCTTCCCTTATGACATCGAACTTGTCACAGGAAAGCAAAATATTCTCCTGCGCAAGTATGGCCGTGGTGGTTATCACTACACCCCATTCCACTATGAGCGAGACAACACCTCTTGCCCTGAGTGGATGGACGATTTTGAGGCGGATCCTAAAGGCAAATATGCCCAGAATCTGCTTAAGAAGTTGATTGGCGGTGATGTCACTCCAGTTGACCAATACATGTGTGGCGTTGATGGAAAACCCATTAGTGCCTACGCATTTTTAATGGCCAAGGATGGAATAACCAAACTGGCTGATGTTGAAGCGGACGTCGCAGCACGTGCTGATGACGAAGGCTTCATCACATTAAAGAACAATCTATATAGATTGGTTTGGCATGTTGAGCGTAAAGACGTTCCATATCCTAAGCAATCTATTTTTACTATTAATAGTGTGGTCCAAAAGGATGGTGTTGAAAACACTCCTCCTCACTATTTTACTCTTGGATGCAAAATTTTAACGCTCACCCCACGCAACAAGTGGAGTGGCGTTTCTGACTTGTCCCTCAAACAAAAACTCCTTTATACCTTCTATGGTAAGGAGTCACTTGAGAACCCAACCTACATTTACCACTCCGCATTCATTGAGTGTGGAAGTTGTGGTAATGATTCCTGGCTTACAGGGAATGCTATCCAAGGGTTTGCCTGTGGATGTGGGGCATCATATACAGCTAATGATGTCGAAGTCCAATCATCTGGCATGATTAAGCCAAATGCTCTTCTTTGTGCTACTTGCCCCTTTGCTAAGGGTGATAGCTGTTCTTCTAATTGCAAACATTCAGTTGCTCAGTTGGTTAGTTACCTTTCTGAACGTTGTAATGTTATTGCTGATTCTAAGTCCTTCACACTTATCTTTGGTGGCGTAGCTTACGCCTACTTTGGATGTGAGGAAGGTACTATGTATTTTGTGCCTAGAGCTAAGTCTGTTGTCTCAAGGATTGGAGACTCCATCTTTACAGGCTGTACTGGCTCTTGGAACAAGGTCACTCAAATTGCTAACATGTTCTTGGAACAGACTCAGCATTCCCTTAACTTTGTGGGAGAGTTCGTTGTCAACGATGTTGTCCTCGCAATTCTCTCTGGAACCACAACTAATGTTGACAAAATACGCCAGCTTCTCAAAGGTGTCACCCTTGACAAGTTGCGTGATTATTTAGCTGACTATGACGTAGCAGTCACTGCCGGCCCATTCATGGATAATGCTATTAATGTTGGTGGTACAGGATTACAGTATGCCGCCATTACTGCACCTTATGTAGTTCTCACTGGCTTAGGTGAGTCCTTTAAGAAAGTTGCAACCATACCGTACAAGGTTTGCAACTCTGTTAAGGATACTCTGACTTATTATGCTCACAGCGTGTTGTACAGAGTTTTTCCTTATGACATGGATTCTGGTGTGTCATCCTTTAGTGAACTACTTTTTGATTGCGTTGATCTTTCAGTAGCTTCTACCTATTTTTTAGTCCGCCTCTTGCAAGATAAGACTGGCGACTTTATGTCTACAATTATTACTTCCTGCCAAACTGCTGTTAGTAAGCTTCTAGATACATGTTTTGAAGCTACAGAAGCAACATTTAACTTCTTGTTAGATTTGGCAGGATTGTTCAGAATCTTTCTTCGCAATGCCTATGTGTACACTTCACAAGGGTTTGTGGTGGTCAATGGCAAAGTTTCTACACTTGTCAAACAAGTGTTAGACTTGCTTAATAAGGGTATGCAACTTTTGCATACAAAGGTCTCCTGGGCTGGTTCTAATATCAGTGCTGTTATCTACAGCGGCAGGGAGTCTCTAATATTCCCATCGGGAACCTATTACTGTGTCACCACTAAGGCTAAGTCCGTTCAACAAGATCTTGACGTTATTTTGCCTGGTGAGTTTTCCAAGAAGCAGTTAGGACTGCTCCAACCTACTGACAATTCTACAACTGTTAGTGTTACTGTATCCAGTAACATGGTTGAAACTGTTGTGGGTCAACTTGAGCAAACTAATATGCATAGTCCTGATGTTATAGTAGGTGACTATGTCATTATTAGTGAAAAATTGTTTGTGCGTAGTAAGGAAGAAGACGGATTTGCCTTCTACCCTGCTTGCACTAATGGTCATGCTGTACCGACTCTCTTTAGACTTAAGGGAGGTGCACCTGTAAAAAAAGTAGCCTTTGGCGGTGATCAAGTACATGAGGTTGCTGCTGTAAGAAGTGTTACTGTCGAGTACAACATTCATGCTGTATTAGACACACTACTTGCTTCTTCTAGTCTTAGAACCTTTGTTGTAGATAAGTCTTTGTCAATTGAGGAGTTTGCTGACGTAGTAAAGGAACAAGTCTCAGACTTGCTTGTTAAATTACTGCGTGGAATGCCGATTCCAGATTTTGATTTAGACGATTTTATTGACGCACCATGCTATTGCTTTAACGCTGAGGGTGATGCATCTTGGTCTTCTACTATGATCTTCTCTCTTCACCCCGTCGAGTGTGACGAGGAGTGTTCTGAAGTAGAGGCTTCAGATTTAGAAGAAGGTGAATCAGAGTGCATTTCTGAGACTTCAACTGAACAAGTTGACGTTTCTCATGAGGTTTTTGACGACGAGTGGGCTGCTGCAGTTGATGAAGCGTTCCCCCTCGATGAAGCAGAAGATGTTACTGAATCTGTGCAAGAAGAAGCACAACCAGTAGAAGTACCTGTTGAAGATATTGCGCAGGTTGTCATAGCTGACACCTTACAGGAAACTCCTGTTGTGTCTGATACTGTTGAAGTCCCACCGCAAGTGGTGAAACTTCCGTCTGAACCTCAGACTATCCAGCCCGAGGTAAAAGAAGTTGCACCTGTCTATGAGGCTGATACCGAACAGACACAGAGTGTTACTGTTAAACCTAAGAGGTTACGCAAAAAGCGTAATGTTGACCCTTTGTCCAATTTTGAACATAAGGTTATTACAGAGTGCGTTACCATAGTTTTAGGTGACGCAATTCAAGTAGCCAAGTGCTATGGGGAGTCTGTGTTAGTTAATGCTGCTAACACACATCTTAAGCATGGCGGTGGTATCGCTGGTGCTATTAATGCGGCTTCAAAAGGGGCTGTCCAAAAAGAGTCAGATGGGTATATTCTGGCTAAAGGGCCGTTACAAGTAGGAGATTCAGTTCTCTTGCAAGGCCATTCTCTAGCTAAGAATATCCTGCATGTCGTAGGCCCAGATGCCCGCGCTAAACAGGATGTTTCTCTCCTTAGTAAGTGCTATAAGGCTATGAATGCATATCCTCTTGTAGTCACTCCTCTTGTTTCAGCAGGCATATTTGGTGTAAAACCAGCTGTGTCTTTTGATTATCTTATTAGAGAGGCTAAGACTAGAGTTTTAGTCGTCGTTAATTCCCAAGATGTCTATAAGAGTCTTACCATAGTTGACATTCCACAGAGTTTGACTTTTTCATATGATGGGTTACGTGGCGCAATACGTAAAGCTAAAGATTATGGTTTTACTGTTTTTGTGTGCACAGACAACTCTGCTAACACTAAAGTTCTTAGGAACAAGGGTGTTGATTATACTAAGAAGTTTCTTACAGTTGACGGTGTGCAATATTATTGCTACACGTCTAAGGACACTTTAGATGATATCTTACAACAGGCTAATAAGTCTGTTGGTATTATATCTATGCCTTTGGGATATGTGTCTCATGGTTTAGACTTAATTCAAGCAGGGAGTGTCGTGCGTAGAGTTAACGTGCCCTACGTGTGTCTCCTAGCTAATAAAGAGCAAGAAGCTATTTTGATGTCTGAAGACGTTAAGTTAAACCCTTCAGAAGATTTTATAAAGCACGTCCGCACTAATGGTGGTTACAATTCTTGGCATTTAGTCGAGGGTGAACTATTGGTGCAAGACTTACGCTTAAATAAGCTCCTGCATTGGTCTGATCAAACCATATGCTACAAGGATAGTGTGTTTTATGTTGTAAAGAATAGTACAGCTTTTCCATTTGAAACACTTTCAGCATGTCGTGCGTATTTGGATTCACGCACGACACAGCAGTTAACAATCGAAGTCTTAGTGACTGTCGATGGTGTAAATTTTAGAACAGTCGTTCTAAATAATAAGAACACTTATAGATCACAGCTTGGATGCGTTTTCTTTAATGGTGCTGATATTTCTGATACCATTCCTGATGAGAAACAGAATGGTCACAGTTTATATCTAGCAGACAATTTGACTGCTGATGAAACAAAGGCGCTTAAAGAGTTATATGGCCCCGTTGATCCTACTTTCTTACACAGATTCTATTCACTTAAGGCTGCAGTCCATAAGTGGAAGATGGTTGTGTGTGATAAGGTACGTTCTCTCAAATTGAGTGATAATAATTGTTATCTTAATGTAGTTATTATGACACTTGATTTATTGAAGGACATTAAATTTGTTATACCTGCTCTACAGCATGCATTTATGAAACATAAGGGCGGTGGTTCAACTGACTTCATAGCCCTCATTATGGCTTATGGCAATTGCACATTTGGTGCTCCAGATGATGCCTCTCGGTTACTTCATACCGTGCTTGCAAAGGCTGAGTTATGCTGTTCTGCACGCATGGTTTGGAGAGAGTGGTGCAATGTCTGTGGCATAAAAGATGTTGTTCTACAAGGCTTAAAAGCTTGTTGTTACGTGGGTGTGCAAACTGTTGAAGATCTGCGTGCCCGCATGACATATGTATGCCAGTGTGGTGGTGAACGTCATCGGCAAATAGTCGAACACACCACCCCCTGGTTGCTGCTCTCAGGCACACCAAATGAAAAATTGGTGACAACCTCCACGGCGCCTGATTTTGTAGCGTTTAATGTCTTTCAGGGCATTGAAACGGCTGTTGGCCATTATGTTCATGCTCGCCTGAAGGGTGGTCTTATTTTAAAGTTTGACTCTGGCACCGTTAGCAAGACTTCAGACTGGAAGTGCAAGGTGACAGATGTACTTTTCCCCGGCCAAAAATACAGTAGCGATTGTAATGTCGTACGGTATTCTTTGGACGGTAATTTCAGAACAGAGGTTGATCCCGACCTATCTGCTTTCTATGTTAAGGATGGTAAATACTTTACAAGTGAACCACCCGTAACATATTCACCAGCTACAATTTTAGCTGGTAGTGTCTACACTAATAGCTGCCTTGTATCGTCTGATGGACAACCTGGCGGTGATGCTATTAGTTTGAGTTTTAATAACCTTTTAGGGTTTGATTCTAGTAAACCAGTCACTAAGAAATACACTTACTCCTTCTTGCCTAAAGAAGACGGCGATGTGTTGTTGGCTGAGTTTGACACTTATGACCCTATTTATAAGAATGGTGCCATGTATAAAGGCAAACCAATTCTTTGGGTCAACAAAGCATCTTATGATACTAATCTTAATAAGTTCAATAGAGCTAGTTTGCGTCAAATTTTTGACGTAGCCCCCATTGAACTCGAAAATAAATTCACACCTTTGAGTGTGGAGTCTACACCAGTTGAACCTCCAACTGTAGATGTGGTAGCACTTCAACAGGAAATGACAATTGTCAAATGTAAGGGTTTAAATAAACCTTTCGTGAAGGACAATGTCAGTTTCGTTGCTGATGACTCAGGTACTCCCGTTGTTGAGTATCTGTCTAAAGAAGATCTACATACATTGTATGTAGACCCTAAGTATCAAGTCATTGTCTTAAAAGACAATGTACTTTCTTCTATGCTTAGATTGCACACCGTTGAGTCAGGTGATATTAACGTTGTTGCAGCTTCCGGATCTTTGACACGTAAAGTGAAATTACTATTTAGGGCTTCATTTTATTTCAAAGAATTTGCTACCCGCACTTTCACTGCTACCACTGCTGTAGGTAGTTGTATAAAGAGTGTAGTGCGGCATCTAGGTGTTACTAAAGGCATATTGACAGGCTGTTTTAGTTTTGTCAAGATGTTATTTATGCTTCCACTAGCTTACTTTAGTGATTCAAAACTCGGCACCACAGAGGTTAAAGTGAGTGCTTTGAAAACAGCTGGCGTTGTGACAGGTAATGTTGTAAAACAGTGTTGCACTGCTGCTGTTGATTTAAGTATGGATAAGTTGCGCCGTGTGGATTGGAAATCAACCCTACGGTTGTTACTTATGTTATGCACAACTATGGTATTGTTGTCTTCTGTGTATCACTTGTATGTCTTCAATCAGGTCTTATCAAGTGATGTTATGTTTGAAGATGCCCAAGGTTTGAAAAAGTTCTACAAAGAAGTTAGAGCTTACCTAGGAATCTCTTCTGCTTGTGACGGTCTTGCTTCAGCTTATAGGGCGAATTCCTTTGATGTACCTACATTCTGCGCAAACCGTTCTGCAATGTGTAATTGGTGCTTGATTAGCCAAGATTCCATAACTCACTACCCAGCTCTTAAGATGGTTCAAACACATCTTAGCCACTATGTGCTTAACATAGATTGGTTGTGGTTTGCATTTGAGACTGGTTTGGCATACATGCTCTATACCTCGGCCTTCAACTGGTTGTTGTTGGCAGGTACATTGCATTATTTCTTTGCACAGACTTCCATATTTGTAGACTGGCGGTCATACAATTATGCTGTGTCTAGTGCCTTCTGGTTATTCACCCACATTCCAATGGCGGGTTTGGTACGAATGTATAATTTGTTAGCATGCCTTTGGCTTTTACGCAAGTTTTATCAGCATGTAATCAATGGTTGCAAAGATACGGCATGCTTGCTCTGCTATAAGAGGAACCGACTTACTAGAGTTGAAGCTTCTACCGTTGTCTGTGGTGGAAAACGTACGTTTTATATCACAGCAAATGGCGGTATTTCATTCTGTCGTAGGCATAATTGGAATTGTGTGGATTGTGACACTGCAGGTGTGGGGAATACCTTCATCTGTGAAGAAGTCGCAAATGACCTCACTACCGCCCTACGCAGGCCTATTAACGCTACGGATAGATCACATTATTATGTGGATTCCGTTACAGTTAAAGAGACTGTTGTTCAGTTTAATTATCGTAGAGACGGTCAACCATTCTACGAGCGGTTTCCCCTCTGCGCTTTTACAAATCTAGATAAGTTGAAGTTCAAAGAGGTCTGTAAAACTACTACTGGTATACCTGAATACAACTTTATCATCTACGACTCATCAGATCGTGGCCAGGAAAGTTTAGCTAGGTCTGCATGTGTTTATTATTCTCAAGTCTTGTGTAAATCAATTCTTTTGGTTGACTCAAGTTTGGTTACTTCTGTTGGTGATTCTAGTGAAATCGCCACTAAAATGTTTGATTCCTTTGTTAATAGTTTCGTCTCGCTGTATAATGTCACACGCGATAAGTTGGAAAAACTTATCTCTACTGCTCGTGATGGCGTAAGGCGAGGCGATAACTTCCATAGTGTCTTAACAACATTCATTGACGCAGCACGAGGCCCCGCAGGTGTGGAGTCTGATGTTGAGACCAATGAAATTGTTGACTCTGTGCAGTATGCTCATAAACATGACATACAAATTACTAATGAGAGTTACAATAATTATGTACCCTCATATGTTAAACCTGATAGTGTGTCTACCAGTGATTTAGGTAGTCTCATTGATTGTAATGCGGCTTCAGTTAACCAAATTGTCTTGCGTAATTCTAATGGTGCTTGTATTTGGAACGCTGCTGCATATATGAAACTCTCGGATGCACTTAAACGACAGATTCGCATTGCATGCCGTAAGTGTAATTTAGCTTTCCGGTTAACCACCTCAAAGCTACGCGCTAATGATAATATCTTATCAGTTAGATTCACTGCTAACAAAATTGTTGGTGGTGCTCCTACATGGTTTAATGCGTTGCGTGACTTTACGTTAAAGGGTTACGTTCTTGCTACCATTATTGTGTTTCTGTGTGCTGTACTGATGTATTTGTGTTTACCTACATTTTCTATGGTACCTGTTGAATTTTATGAAGACCGCATCTTGGACTTTAAAGTTCTTGATAATGGTATCATTAGGGATGTAAATCCTGATGATAAGTGCTTTGCTAATAAGCACCGGTCCTTCACACAATGGTATCATGAGCATGTTGGTGGTGTCTATGACAACTCTATCACATGCCCATTGACAGTTGCAGTAATTGCTGGAGTTGCTGGTGCTCGCATTCCAGACGTACCTACTACATTGGCTTGGGTGAACAATCAGATAATTTTCTTTGTTTCTCGAGTCTTTGCTAATACAGGCAGTGTTTGCTACACTCCTATAGATGAGATACCCTATAAGAGTTTCTCTGATAGTGGTTGCATTCTTCCATCTGAGTGCACTATGTTTAGGGATGCAGAGGGCCGTATGACACCATACTGCCATGATCCTACTGTTTTGCCTGGGGCTTTTGCGTACAGTCAGATGAGGCCTCATGTTCGTTACGACTTGTATGATGGTAACATGTTTATTAAATTTCCTGAAGTAGTATTTGAAAGTACACTTAGGATTACTAGAACTCTGTCAACTCAGTACTGCCGGTTCGGTAGTTGTGAGTATGCACAAGAGGGTGTTTGTATTACCACAAATGGCTCGTGGGCCATTTTTAATGACCACCATCTTAATAGACCTGGTGTCTATTGTGGCTCTGATTTTATTGACATTGTCAGGCGGTTAGCAGTATCACTGTTCCAGCCTATTACTTATTTCCAATTGACTACCTCATTGGTCTTGGGTATAGGTTTGTGTGCGTTCCTGACTTTGCTCTTCTATTATATTAATAAAGTAAAACGTGCTTTTGCAGATTACACCCAGTGTGCTGTAATTGCTGTTGTTGCTGCTGTTCTTAATAGCTTGTGCATCTGCTTTGTTGCCTCTATACCATTGTGTATAGTACCTTACACTGCATTGTACTATTATGCTACATTCTATTTTACTAATGAGCCTGCATTTATTATGCATGTTTCTTGGTACATTATGTTCGGGCCTATCGTTCCCATATGGATGACCTGCGTCTATACAGTTGCAATGTGCTTTAGACACTTCTTCTGGGTTTTAGCTTATTTTAGTAAGAAACATGTAGAAGTTTTTACTGATGGTAAGCTTAATTGTAGTTTCCAGGACGCTGCCTCTAATATCTTTGTTATTAACAAGGACACTTATGCAGCTCTTAGAAACTCTTTAACTAATGATGCCTATTCACGATTTTTGGGGTTGTTTAACAAGTATAAGTACTTCTCTGGTGCTATGGAAACAGCCGCTTATCGTGAAGCTGCAGCATGTCATCTTGCTAAAGCCTTACAAACATACAGCGAGACTGGTAGTGATCTTCTTTACCAACCACCCAACTGTAGCATAACCTCTGGCGTGTTGCAAAGCGGTTTGGTGAAAATGTCACATCCCAGTGGAGATGTTGAGGCTTGTATGGTTCAGGTTACCTGCGGTAGCATGACTCTTAATGGTCTTTGGCTTGACAACACAGTCTGGTGCCCACGACACGTAATGTGCCCGGCTGACCAGTTGTCTGATCCTAATTATGATGCCTTGTTGATTTCTATGACTAATCATAGTTTCAGTGTGCAAAAACACATTGGCGCTCCAGCAAACTTGCGTGTTGTTGGTCATGCCATGCAAGGCACTCTTTTGAAGTTGACTGTCGATGTTGCTAACCCTAGCACTCCAGCCTACACTTTTACAACAGTGAAACCTGGCGCAGCATTTAGTGTGTTAGCATGCTATAATGGTCGTCCGACTGGTACATTCACTGTTGTAATGCGCCCTAACTACACAATTAAGGGTTCCTTTCTGTGTGGTTCTTGTGGTAGTGTTGGTTACACCAAGGAGGGTAGTGTGATCAATTTTTGTTACATGCATCAAATGGAACTTGCTAATGGTACACATACCGGTTCAGCATTTGATGGTACTATGTATGGTGCCTTTATGGATAAACAAGTGCACCAAGTTCAGTTAACAGACAAATACTGCAGTGTTAATGTAGTAGCTTGGCTTTACGCAGCAATACTTAATGGTTGCGCTTGGTTTGTAAAACCTAATCGCACTAGTGTTGTTTCTTTTAATGAATGGGCTCTTGCCAACCAATTCACTGAATTTGTTGGCACTCAATCCGTTGACATGTTAGCTGTCAAAACAGGCGTTGCTATTGAACAGCTGCTTTATGCGATCCAACAACTTTATACTGGGTTCCAGGGAAAGCAAATCCTTGGCAGTACTATGTTGGAAGATGAATTCACACCTGAGGATGTTAATATGCAGATTATGGGTGTGGTTATGCAGAGTGGTGTGAGAAAAGTTACATATGGTACTGCGCATTGGTTGTTCGCGACCCTTGTCTCAACCTATGTGATAATCTTACAAGCCACTAAATTTACTTTGTGGAACTACTTGTTTGAGACTATTCCCACACAGTTGTTCCCACTCTTATTTGTGACTATGGCCTTCGTTATGTTGTTGGTTAAACACAAACACACCTTTTTGACACTTTTCTTGTTGCCTGTGGCTATTTGTTTGACTTATGCAAACATAGTCTACGAGCCCACTACTCCCATTTCGTCAGCGCTGATTGCAGTTGCAAATTGGCTTGCCCCCACTAATGCTTATATGCGCACTACACATACTGATATTGGTGTCTACATTAGTATGTCACTTGTATTAGTCATTGTAGTGAAGAGATTGTACAACCCATCACTTTCTAACTTTGCGTTAGCATTGTGCAGTGGTGTAATGTGGTTGTACACTTATAGCATTGGAGAAGCCTCAAGCCCCATTGCCTATCTGGTTTTTGTCACTACACTCACTAGTGATTATACGATTACAGTCTTTGTTACTGTCAACCTTGCAAAAGTTTGCACTTATGCCATCTTTGCTTACTCACCACAGCTTACACTTGTGTTTCCGGAAGTGAAGATGATACTTTTATTATACACATGTTTAGGTTTCATGTGTACTTGCTATTTTGGTGTCTTCTCTCTTTTGAACCTTAAGCTTAGAGCACCTATGGGTGTCTATGACTTTAAGGTCTCAACACAAGAGTTCAGATTCATGACTGCTAACAATCTAACTGCACCTAGAAATTCTTGGGAGGCTATGGCTCTGAACTTTAAGTTAATAGGTATTGGCGGTATACCTTGTATAAAGGTTGCTGCTATGCAGTCTAAACTTACAGATCTTAAATGCACATCTGTGGTTCTCCTCTCTGTGCTCCAACAGTTACACTTAGAGGCTAATAGTAGGGCCTGGGCTTTCTGTGTTAAATGCCATAATGATATATTGGCAGCAACAGACCCCAGTGAGGCTTTCGAGAAATTCGTAAGTCTCTTTGCCACTTTAATGACTTTTTCTGGTAATGTAGATCTTGATGCGTTAGCTAGTGATATTTTTGACACTCCTAGCGTACTTCAAGCTACTCTTTCTGAGTTTTCACACTTAGCTACCTTTGCTGAGTTGGAAGCTGCGCAGAAAGCCTATCAGGAAGCTATGGACTCTGGTGACACCTCACCACAAGTTCTTAAGGCTTTGCAGAAGGCTGTTAATATAGCTAAAAACGCCTATGAGAAGGATAAGGCAGTGGCCCGTAAGTTAGAACGTATGGCTGATCAGGCTATGACTTCTATGTATAAGCAAGCACGTGCTGAAGACAAGAAAGCAAAAATTGTCAGTGCTATGCAAACTATGTTGTTTGGTATGATTAAGAAGCTCGACAACGATGTTCTTAATGGTATCATTTCTAACGCTAGGAATGGTTGTATACCTCTTAGTGTCATTCCACTGTGTGCTTCAAATAAACTTCGCGTTGTAATTCCTGACTTCACCGTCTGGAATCAGGTAGTCACATATCCCTCGCTTAACTACGCTGGGGCTTTGTGGGACATTACAGTTATAAACAATGTGGACAATGAAATTGTTAAGTCTTCAGATGTTGTAGACAGCAATGAAAATTTAACATGGCCACTTGTTTTAGAATGCACTAGGGCATCCACTTCTGCCGTTAAGTTGCAAAATAATGAGATCAAACCTTCAGGTTTAAAAACCATGGTTGTGTCTGCAGGTCAAGAGCAAACTAACTGTAATACTAGTTCCTTAGCTTATTACGAACCTGTGCAGGGTCGTAAAATGCTGATGGCTCTTCTTTCTGATAATGCCTATCTCAAATGGGCGCGTGTTGAAGGTAAGGACGGATTTGTTAGTGTAGAGCTACAACCTCCTTGCAAATTCTTGATTGCGGGACCAAAAGGACCTGAAATCCGATATCTCTATTTTGTTAAAAATCTTAACAACCTTCATCGCGGGCAAGTGTTAGGGCACATTGCTGCGACTGTTAGATTGCAAGCTGGTTCTAACACCGAGTTTGCCTCTAATTCTTCGGTGTTGTCACTTGTTAACTTCACCGTTGATCCTCAAAAAGCTTATCTCGATTTCGTCAATGCGGGAGGTGCCCCATTGACAAATTGTGTTAAGATGCTTACTCCTAAAACTGGTACAGGTATAGCTATATCTGTTAAACCAGAGAGTACAGCTGATCAAGAGACTTATGGTGGAGCTTCAGTGTGTCTCTATTGCCGTGCGCATATAGAACATCCTGATGTCTCTGGTGTTTGTAAATATAAGGGTAAGTTTGTCCAAATCCCTGCTCAGTGTGTCCGTGACCCTGTGGGATTTTGTTTGTCAAATACCCCCTGTAATGTCTGTCAATATTGGATTGGATATGGGTGCAATTGTGACTCGCTTAGGCAAGCAGCACTGCCCCAATCTAAAGATTCCAATTTTTTAAACGAGTCCGGGGTTCTATTGNTAAATGCCCGAATAGAACCCTGTTCAAGTGGTTTGTCCACTGATGTCGTCTTTAGGGCATTTGACATCTGCAACTATAAGGCTAAGGTTGCTGGTATTGGAAAATACTACAAGACTAATACTTGTAGGTTTGTAGAATTAGATGACCAAGGGCATCATTTAGACTCCTATTTTGTCGTTAAGAGGCATACTATGGAGAATTATGAACTAGAGAAGCACTGTTACGATTTGTTACGTGACTGTGATGCTGTAGCTCCCCATGATTTCTTCATCTTTGATGTAGACAAAGTTAAAACACCTCATATTGTACGTCAGCGTTTAACTGAGTACACTATGATGGATCTTGTATATGCCCTGAGGCACTTTGATCAAAATAGCGAAGTGCTTAAGGCTATCTTAGTGAAGTATGGTTGCTGTGATGTTACCTACTTTGAAAATAAACTCTGGTTTGATTTTGTTGAAAATCCCAGTGTTATTGGTGTTTATCATAAACTTGGAGAACGTGTACGCCAAGCTATCTTAAACACTGTTAAATTTTGTGACCACATGGTCAAGGCTGGTTTAGTCGGTGTGCTCACACTAGACAACCAGGACCTTAATGGCAAGTGGTATGATTTTGGTGACTTCGTAATCACTCAACCTGGTTCAGGAGTAGCTATAGTTGATAGCTACTATTCTTATTTGATGCCTGTGCTCTCAATGACCGATTGTCTGGCCGCTGAGACACATAGGGATTGTGATTTTAATAAACCACTCATTGAGTGGCCACTTACTGAGTATGATTTTACTGATTATAAGGTACAACTCTTTGAGAAGTACTTTAAATATTGGGATCAGACGTATCACGCAAATTGCGTTAATTGTACTGATGACCGTTGTGTGTTACATTGTGCTAATTTCAATGTATTGTTTGCTATGACCATGCCTAAGACTTGTTTCGGACCCATAGTCCGAAAGATCTTTGTTGATGGCGTGCCATTTGTAGTATCTTGTGGTTATCACTACAAAGAATTAGGTTTAGTCATGAATATGGATGTTAGTCTCCATAGACATAGGCTCTCTCTTAAGGAGTTGATGATGTATGCCGCTGATCCAGCCATGCACATTGCCTCCTCTAACGCTTTTCTTGATTTGAGGACATCATGTTTTAGTGTCGCTGCACTTACAACTGGTTTGACTTTTCAAACTGTGCGGCCTGGCAATTTTAACCAAGACTTCTATGATTTCGTGGTATCTAAAGGTTTCTTTAAGGAGGGCTCTTCAGTGACGCTCAAACATTTTTTCTTTGCTCAAGATGGTAATGCTGCTATTACAGATTATAATTACTATTCTTATAATCTGCCTACTATGTGTGACATCAAACAAATGTTGTTCTGCATGGAAGTTGTAAACAAGTACTTCGAAATCTATGACGGTGGTTGTCTTAATGCTTCTGAAGTGGTTGTTAATAATTTAGACAAGAGTGCTGGCCATCCTTTTAATAAGTTTGGCAAAGCTCGTGTCTATTATGAGAGCATGTCTTACCAGGAGCAAGATGAACTCTTTGCCATGACAAAGCGTAACGTCATTCCTACCATGACTCAAATGAATCTAAAATATGCTATTAGTGCTAAGAATAGAGCTCGCACTGTTGCAGGCGTGTCCATACTTAGCACAATGACTAATCGCCAGTACCATCAGAAAATGCTTAAGTCCATGGCTGCAACTCGTGGAGCGACTTGCGTCATTGGTACTACAAAGTTCTATGGTGGCTGGGATTTCATGCTTAAAACATTGTACAAAGATGTTGATAATCCGCATCTTATGGGTTGGGATTACCCTAAGTGTGATAGAGCTATGCCTAATATGTGTAGAATCTTCGCTTCACTCATATTAGCTCGTAAACATGGCACTTGTTGTACTACAAGGGACAGATTTTATCGCTTGGCAAATGAGTGTGCTCAGGTGCTAAGCGAATATGTTCTATGTGGTGGTGGTTACTACGTCAAACCTGGAGGTACCAGTAGCGGAGATGCCACCACTGCATATGCCAATAGTGTCTTTAACATTTTGCAGGCGACAACTGCTAATGTCAGTGCACTTATGGGTGCTAATGGCAACAAGATTGTTGACAAAGAAGTTAAAGACATGCAGTTTGATTTATATGTCAATGTTTACAGGAGCACTAGCCCAGACCCCAAATTTGTTGATAAATACTATGCTTTTCTTAATAAGCACTTTTCTATGATGATACTGTCTGATGACGGTGTCGTTTGCTATAATAGTGATTATGCAGCTAAGGGTTACATTGCTGGAATACAGAATTTTAAGGAAACGCTGTATTATCAGAACAATGTCTTTATGTCTGAAGCTAAATGCTGGGTGGAAACCGATCTGAAGAAAGGGCCACATGAATTCTGTTCACAGCATACGCTTTATATTAAGGATGGCGACGATGGTTACTTCCTTCCTTATCCAGACCCTTCAAGAATTTTGTCTGCCGGTTGCTTTGTAGATGATATCGTTAAGACTGACGGTACACTCATGGTAGAGCGGTTTGTGTCTTTGGCTATAGATGCTTACCCTCTCACAAAGCATGAAGATATAGAATACCAGAATGTATTCTGGGTCTACTTACAGTATATAGAAAAACTGTATAAAGACCTTACAGGACACATGCTTGACAGTTATTCTGTCATGCTATGTGGTGATAATTCTGCTAAGTTTTGGGAAGAGGCATTCTATAGAGATCTCTATAGTTCGCCTACCACTTTGCAGGCTGTCGGTTCATGCGTTGTATGCCATTCACAGACTTCCCTACGCTGTGGGACATGCATCCGTAGACCATTTCTCTGCTGTAAATGCTGCTATGATCATGTTATAGCAACTCCACATAAGATGGTTTTGTCTGTTTCTCCTTACGTTTGTAATGCCCCTGGTTGTGGCGTTTCAGACGTTACTAAGCTATATTTAGGTGGTATGAGCTACTTTTGTGTAGATCATAGACCTGTGTGTAGTTTTCCACTTTGCGCTAATGGTCTTGTATTCGGCTTATACAAGAATATGTGCACAGGTAGTCCTTCTATAGTTGAATTTAATAGGTTGGCTACCTGTGACTGGACTGAAAGTGGTGATTACACCCTTGCCAATACTACAACAGAACCACTCAAACTTTTTGCTGCTGAGACTTTACGTGCCACTGAAGAGGCGTCTAAGCAGTCTTATGCTATTGCCACCATCAAAGAAATTGTTGGTGAGCGCCAACTATTACTTGTGTGGGAGGCTGGCAAGTCCAAACCACCACTCAATCGTAATTATGTTTTTACTGGTTATCATATAACCAAAAATAGTAAAGTGCAGCTCGGTGAGTACATCTTCGAGCGCATTGATTATAGTGATGCTGTATCCTACAAGTCTAGTACAACGTATAAACTGACTGTAGGTGACATCTTCGTACTTACCTCTCACTCTGTGGCTACCTTGACGGCGCCCACAATTGTGAATCAAGAGAGGTATGTTAAAATTACTGGGTTGTACCCAACCATTACGGTACCTGAAGAGTTCGCAAGTCATGTTGCCAACTTCCAAAAATCAGGTTATAGTAAATATGTCACTGTTCAGGGACCACCTGGCACTGGCAAAAGTCATTTTGCTATAGGGTTAGCGATTTACTACCCTACAGCACGTGTTGTTTATACAGCATGTTCACACGCAGCTGTTGATGCTTTGTGTGAAAAAGCTTTTAAATATTTGAACATTGCTAAATGTTCCCGTATCATTCCTGCAAAGGCACGTGTTGAGTGCTATGACAGGTTTAAAGTTAATGAGACAAATTCTCAATATTTGTTTAGTACTATTAATGCTCTACCAGAAACTTCTGCCGATATTCTGGTGGTTGATGAGGTTAGTATGTGCACTAATTATGATCTTTCAATTATTAATGCACGTATTAAAGCTAAGCACATTGTCTATGTAGGAGATCCAGCACAGTTGCCAGCTCCTAGGACTTTGTTGACTAGAGGCACATTGGAACCAGAAAATTTCAATAGTGTCACTAGATTGATGTGTAACTTAGGTCCTGACATATTTTTAAGTATGTGCTACAGGTGTCCTAAGGAAATAGTAAGCACTGTGAGCGCTCTTGTCTACAATAATAAATTGTTAGCCAAGAAGGAGCTTTCAGGCCAGTGCTTTAAAATACTCTATAAGGGCAATGTGACGCATGATGCTAGCTCTGCCATTAATAGACCACAACTCACATTTGTGAAGAATTTTATTACTGCCAATCCGGCATGGAGTAAGGCAGTCTTTATTTCGCCTTATAATTCACAGAATGCTGTGGCTCGTTCAATGCTGGGCCTTACTACTCAGACTGTTGATTCCTCACAGGGTTCAGAATACCAGTACGTTATCTTCTGTCAAACAGCAGATACGGCACATGCTAACAACATTAACAGATTTAATGTTGCAATCACTCGTGCCCAAAAAGGTATTCTTTGTGTTATGACATCTCAGGCACTCTTTGAGTCCTTAGAGTTTACTGAATTGTCTTTTACTAATTACAAGCTTCAGTCTCAGATTGTAACTGGCCTTTTTAAAGATTGCTCTAGAGAAATTTCTGGCCTCTCACCTGCTTATGCACCAACATACGTTAGTGTTGATGACAAGTATAAGACGAGTGATGAGCTTTGCGTGAATCTTAATTTACCCGCAAATGTCCCATACTCTCGTGTTATTTCCAGGATGGGCTTTAAACTCGATGCAACAGTTCCTGGATATCCTAAGCTTTTCATTACTCGTGAAGAGGCTGTAAGGCAAGTTCGAAGCTGGATAGGCTTCGATGTTGAGGGTGCTCATGCTTCCCGTAATGCATGTGGCACCAATGTGCCTCTACAATTAGGATTTTCAACTGGTGTGAACTTTGTTGTTCAGCCAGTTGGTGTTGTAGACACTGAGTGGGGTAACATGTTAACGGGCATTGCTGCCCGTCCTCCACCAGGTGAACAGTTTAAGCACCTCGTGCCTCTTATGCATAAGGGGGCTGCATGGCCTATTGTTAGACGACGTATAGTGCAAATGTTGTCAGACACTTTAGACAAATTGTCTGATTACTGTACGTTTGTTTGTTGGGCTCATGGCTTTGAATTAACGTCTGCATCATACTTTTGCAAGATAGGTAAGGAACAGAAGTGTTGCATGTGCAATAGACGCGCTGCAGCGTACTCTTCACCTCTGCAATCTTATGCCTGCTGGACTCATTCCTGCGGTTATGATTATGTCTACAACCCTTTCTTTGTCGATGTTCAACAGTGGGGTTATGTAGGCAATCTTGCCACTAATCACGATCGTTATTGCTCTGTCCATCAAGGAGCTCATGTGGCTTCTAATGATGCAATAATGACTCGTTGTTTAGCTATTCATTCTTGTTTTATAGAACGTGTGGATTGGGATATAGAGTATCCTTATATCTCACATGAAAAGAAATTGAATTCCTGTTGTAGAATCGTTGAGCGCAACGTCGTACGTGCTGCTCTTCTTGCCGGTTCATTTGACAAAGTCTATGATATTGGCAATCCTAAAGGAATTCCTATTGTTGATGACCCTGTGGTTGATTGGCATTATTTTGATGCACAGCCCTTGACCAGGAAGGTACAACAGCTTTTCTATACAGAGGACATGGCCTCAAGATTTGCTGATGGGCTCTGCTTATTTTGGAACTGTAATGTACCAAAATATCCTAATAATGCAATTGTATGCAGGTTTGACACACGTGTGCATTCTGAGTTCAATTTGCCAGGTTGTGATGGCGGTAGTTTGTATGTTAACAAGCACGCTTTTCATACACCAGCATATGATGTGAGTGCATTCCGTGATCTGAAACCTTTACCATTCTTTTATTATTCTACTACACCATGTGAAGTGCATGGTAATGGTAGTATGATAGAGGATATTGATTATGTACCCCTAAAATCTGCAGTCTGTATTACAACTTGTAATTTAGGGGGCGCTGTTTGTAGGAAGCATGCTACAGAGTACAGAGAGTATATGGAAGCATATAATCTTGTCTCTGCATCAGGTTTCCGCCTTTGGTGTTATAAGACCTTTGATATTTATAATCTCTGGTCTACTTTTACAAAAGTTCAAGGTTTGGAAAACATTGCTTTTAATGTTGTTAAACAAGGCCATTTTATTGGTGTTGAGGGTGAACTACCTGTAGCTGTAGTCAATGATAAGATCTTCACCAAGAGTGGCGTTAATGACATTTGTATGTTTGAGAATAAAACCACTTTGCCTACTAATATAGCTTTTGAACTCTATGCTAAGCGTGCTGTACGCTCGCATCCCGATTTCAAATTGCTACACAATTTACAAGCAGACATTTGCTACAAGTTCGTCCTTTGGGATTATGAACGTAGCAATATTTATGGTACTGCTACTATTGGTGTATGTAAGTACACTGATATTGATGTTAATTCAGCTTTGAATATATGTTTTGACATACGCGATAATGGTTCATTGGAGAAGTTCATGTCTACTCCCAATGCCATCTTTATTTCTGATAGAAAAATCAAGAAATACCCTTGTATGGTAGGTCCTGATTATGCTTACTTCAATGGTGCTATCATCCGTGATAGTGATGTTGTTAAACAACCAGTGAAGTTCTACTTGTATAAGAAAGTCAATAATGAGTTTATTGATCCTACTGAGTGTATTTACACTCAGAGTCGCTCTTGTAGTGACTTCCTACCCCTGTCTGACATGGAGAAAGACTTTCTATCTTTTGATAGTGATGTTTTCATTAAGAAGTATGGCTTGGAAAACTATGCTTTTGAGCACGTAGTCTATGGAGACTTCTCTCATACTACGTTAGGCGGTCTTCACTTGCTTATTGGTTTATACAAGAAGCAACAGGAAGGTCATATTATTATGGAAGAAATGCTAAAAGGTAGCTCAACTATTCATAACTATTTTATTACTGAGACTAACACAGCGGCTTTTAAGGCGGTGTGTTCTGTTATAGATTTAAAGCTTGACGACTTTGTTATGATTTTAAAGAATCAAGACCTTGGCGTAGTATCCAAGGTTGTCAAGGTTCCTATTGACTTAACAATGATTGAGTTTATGTTATGGTGTAAGGATGGACAGGTTCAAACCTTCTACCCTCGACTCCAGGCTTCTGCAGATTGGAAACCTGGTCATGCAATGCCATCCCTCTTTAAAGTTCAAAATGTAAACCTTGAACGTTGTGAGCTTGCTAATTACAAGCAATCTATTCCTATGCCTCGCGGTGTGCACATGAACATCGCTAAATATATGCAATTGTGCCAGTATTTAAATACTTGCACATTAGCCGTGCCTGCCAATATGCGTGTTATACATTTTGGCGCTGGTTCTGATAAAGGTATCGCTCCTGGTACCTCAGTTTTACGACAGTGGCTTCCTACAGATGCCATTATTATAGATAATGATTTAAATGAGTTCGTGTCAGATGCTGACATAACTTTATTTGGAGATTGTGTAACTGTACGTGTCGGCCAACAAGTGGATCTTGTTATTTCCGACATGTATGATCCTACTACTAAGAATGTAACAGGTAGTAATGAGTCAAAGGCTTTATTCTTTACTTACCTGTGTAACCTCATTAATAATAATCTTGCTCTTGGTGGGTCTGTTGCTATTAAAATAACAGAACACTCTTGGAGCGTTGAACTTTATGAACTTATGGGAAAATTTGCTTGGTGGACTGTTTTCTGCACCAATGCAAATGCATCCTCATCTGAAGGATTCCTCTTAGGTATTAATTACTTGGGTACTATTAAAGAAAATATAGATGGTGGTGCTATGCACGCCAACTATATATTTTGGAGAAATTCCACTCCTATGAATCTGAGTACTTACTCACTTTTTGATTTATCCAAGTTTCAATTAAAATTAAAAGGAACACCAGTTCTTCAATTAAAGGAGAGTCAAATTAACGAACTCGTAATATCTCTCCTGTCGCAGGGTAAGTTACTTATCCGTGACAATGATACACTCAGTGTTTCTACTGATGTTCTTGTTAACACCTACAGAAAGTTACGTNNTGATGTAGGGCCAGATTCTTTTAAGTCTGCTTGTATTGAGGTTGATATACAACAGACTTTCTTTGATAAAACTTGGCCTAGGCCAATTGATGTTTCTAAGGCTGACGGTATTATATACCCTCAAGGCCGTACATATTCTAACATAACTATCACTTATCAAGGTCTTTTTCCCTATCAGGGAGACCATGGTGATATGTATGTTTACTCTGCAGGACATGCTACAGGCACAACTCCACAAAAGTTGTTTGTAGCTAACTATTCTCAGGACGTCAAACAGTTTGCTAATGGGTTTGTCGTCCGTATAGGAGCAGCTGCCAATTCCACTGGCACTGTTATTATTAGCCCATCTACCAGCGCTACTATACGAAAAATTTACCCTGCTTTTATGCTGGGTTCTTCAGTTGGTAATTTCTCAGATGGTAAAATGGGCCGCTTCTTCAATCATACTCTAGTTCTTTTGCCCGATGGATGTGGCACTTTACTTAGAGCTTTTTATTGTATTCTAGAGCCTCGCTCTGGAAATCATTGTCCTGCTGGCAATTCCTATACTTCTTTTGCCACTTATCACACTCCTGCAACAGATTGTTCTGATGGCAATTACAATCGTAATGCCAGTCTGAACTCTTTTAAGGAGTATTTTAATTTACGTAACTGCACCTTTATGTACACTTATAACATTACCGAAGATGAGATTTTAGAGTGGTTTGGCATTACACAAACTGCTCAAGGTGTTCACCTCTTCTCATCTCGGTATGTTGATTTGTACGGCGGCAATATGTTTCAATTTGCCACCTTGCCTGTTTATGATACTATTAAGTATTACTCTATCATTCCTCACAGTATTCGTTCTATCCAAAGTGATAGAAAAGCTTGGGCTGCCTTCTACGTATATAAACTTCAACCGTTAACTTTCCTGTTGGATTTTTCTGTTGATGGTTATATACGCAGAGCTATAGACTGTGGTTTTAATGATTTGTCACAACTCCACTGCTCATATGAATCCTTCGATGTTGAATCTGGAGTTTATTCAGTTTCGTCTTTCGAAGCAAAACCTTCTGGCTCAGTTGTGGAACAGGCTGAAGGTGTTGAATGTGATTTTTCACCTCTTCTGTCTGGCACACCTCCTCAGGTTTATAATTTCAAGCGTTTGGTTTTTACCAATTGCAATTATAATCTTACCAAATTGCTTTCACTTTTTTCTGTGAATGATTTTACTTGTAGTCAAATATCTCCAGCAGCAATTGCTAGCAACTGTTATTCTTCACTGATTTTGGATTATTTTTCATACCCACTTAGTATGAAATCCGATCTCAGTGTTAGTTCTGCTGGTCCAATATCCCAGTTTAATTATAAACAGTCCTTTTCTAATCCCACATGTTTGATTTTAGCGACTGTTCCTCATAACCTTACTACTATTACTAAGCCTCTTAAGTACAGCTATATTAACAAGTGCTCTCGTCTTCTTTCTGATGATCGTACTGAAGTACCTCAGTTAGTGAACGCTAATCAATACTCACCCTGTGTATCCATTGTCCCATCCACTGTGTGGGAAGACGGTGATTATTATAGGAAACAACTATCTCCACTTGAAGGTGGTGGCTGGCTTGTTGCTAGTGGCTCAACTGTTGCCATGACTGAGCAATTACAGATGGGCTTTGGTATTACAGTTCAATATGGTACAGACACCAATAGTGTTTGCCCCAAGCTTGAATTTGCTAATGACACAAAAATTGCCTCTCAATTAGGCAATTGCGTGGAATATTCCCTCTATGGTGTTTCGGGCCGTGGTGTTTTTCAGAATTGCACAGCTGTAGGTGTTCGACAGCAGCGCTTTGTTTATGATGCGTACCAGAATTTAGTTGGCTATTATTCTGATGATGGCAACTACTACTGTTTGCGTGCTTGTGTTAGTGTTCCTGTTTCTGTCATCTATGATAAAGAAACTAAAACCCACGCTACTCTATTTGGTAGTGTTGCATGTGAACACATTTCTTCTACCATGTCTCAATACTCCCGTTCTACGCGATCAATGCTTAAGCGGCGAGATTCTACATATGGCCCCCTTCAGACACCTGTTGGTTGTGTCCTAGGACTTGTTAATTCCTCTTTGTTCGTAGAGGACTGCAAGTTGCCTCTCGGTCAATCTCTCTGTGCTCTTCCTGACACACCTAGTACTCTTACACCTCGCAGTGTGCGCTCTGTTCCAGGTGAAATGCGCTTGGCATCCATTGCTTTTAATCATCCCATTCAGGTTGATCAACTTAATAGTAGTTATTTTAAATTAAGTATACCCACTAATTTTTCCTTTGGTGTGACTCAGGAGTACATTCAGACAACCATTCAGAAAGTTACTGTTGATTGTAAACAGTACGTTTGCAATGGTTTCCAGAAGTGTGAGCAATTACTGCGCGAGTATGGCCAGTTTTGTTCCAAAATAAACCAGGCTCTCCATGGTGCCAATTTACGCCAGGATGATTCTGTACGTAATTTGTTTGCGAGCGTGAAAAGCTCTCAATCATCTCCTATCATACCAGGTTTTGGAGGTGACTTTAATTTGACACTTCTAGAACCTGTTTCTATATCTACTGGCAGTCGTAGTGCACGTAGTGCTATTGAGGATTTGCTATTTGACAAAGTCACTATAGCTGATCCTGGTTATATGCAAGGTTACGATGATTGTATGCAGCAAGGTCCAGCATCAGCTCGTGATCTTATTTGTGCTCAATATGTGGCTGGTTATAAAGTATTACCTCCTCTTATGGATGTTAATATGGAAGCCGCGTATACTTCATCTTTGCTTGGCAGCATAGCAGGTGTTGGCTGGACTGCTGGCTTATCCTCCTTTGCTGCTATTCCATTTGCACAGAGTATCTTTTATAGGTTAAACGGTGTTGGCATTACTCAACAGGTTCTTTCAGAGAACCAAAAGCTTATTGCCAATAAGTTTAATCAGGCTCTGGGAGCTATGCAAACAGGCTTCACTACAACTAATGAAGCTTTTCGGAAGGTTCAGGATGCTGTGAACAACAATGCACAGGCTCTATCCAAATTAGCTAGCGAGCTATCTAATACTTTTGGTGCTATTTCCGCCTCTATTGGAGACATCATACAACGTCTTGATGTTCTCGAACAGGACGCCCAAATAGACAGACTTATTAATGGCCGTTTGACAACATTAAATGCTTTTGTTGCACAGCAGCTTGTTCGTTCCGAATCAGCTGCTCTTTCCGCTCAATTGGCTAAAGATAAAGTCAATGAGTGTGTCAAGGCACAATCCAAGCGTTCTGGATTTTGCGGTCAAGGCACACATATAGTGTCCTTTGTTGTAAATGCCCCTAATGGCCTTTACTTCATGCATGTTGGTTATTACCCTAGCAACCACATTGAGGTTGTTTCTGCTTATGGTCTTTGCGATGCAGCTAACCCTACTAATTGTATAGCCCCTGTTAATGGCTACTTTATTAAAACTAATAACACTAGGATTGTTGATGAGTGGTCATATACTGGCTCGTCCTTCTATTCACCTGAGCCCATCACCTCCCTTAATACTAAGTATGTTGCACCACAGGTGACATACCAAAACATTTCTACTAACCTCCCTCCTCCTCTTCTCGGCAATTCCACCGGGATTGACTTCCAAGATGAGTTGGATGAGTTTTTCAAAAATGTTAGCACCAGTATACCTAATTTTGGTTCTCTAACACAGATTAATACTACATTACTCGATCTTACCTACGAGATGTTGTCTCTTCAACAAGTTGTTAAAGCCCTTAATGAGTCTTACATAGACCTTAAAGAGCTTGGCAATTATACTTATTACAACAAATGGCCGTGGTACATTTGGCTTGGTTTCATTGCTGGGCTTGTTGCCTTAGCTCTATGCGTCTTCTTCATACTGTGCTGCACTGGTTGTGGCACAAACTGTATGGGAAAACTTAAGTGTAATCGTTGTTGTGATAGATACGAGGAATACGACCTCGAGCCGCATAAGGTTCATGTTCACTAAATGAGAGTTCAAAGACCACCCACTCTCTTGTTAGTGTTCTCACTCTCTCTTTTGGTCACTGCATTCTCAAAACCTCTCTATGTACCTGAGCATTGTCAGAATTATTCTGGTTGCATGCTTAGGGCTTGTATTAAAACTGCCCAAGCTGATACAGCTGGTCTTTATACAAATTTTCGAATTGACGTCCCATCTGCAGAATCAACTGGTACTCAATCAGTTTCTGTCGATCGTGAGTCAACTTCAACTCATGATGGTCCTACCGAACATGTTACTAGTGTGAATCTTTTTGACGTTGGTTACTCAGTTAATTAAATGGATTACGTGTCTCTGCTTAATCAAATTTGGCAGAAGTACCTTAATTCACCGTATACTACTTGTTTGTATATTCCTAAACCCACAGCTAAGTATACACCTTTAGTTGGCACTTCATTGCACCCTGTGCTGTGGAACTGTCAGCTATCCTTTGCTGGTTATACTGAATCTGCTGTTAATTCTACAAAAGCTTTGGCCAAACAGGACGCAGCTCAGCGAATCGCTTGGTTGCTACATAAGGNNATGGAGGAATCCCTGATGGATGTTCCCTCTACCTCCGGCACTCAAGTTTATTCGCGCAAAGCGAGGAAGAGGAGCCATTCTCCAACTAAGAAACTGCGCTACGTTAAGCGTAGATTTTCTCTTCTGCGCCCTGAAGACCTTAGTGTTATTGTCCAACCAACACACTATGTCAGGGTTACATTTTCAGACCCCAACATGTGGTATCTACGTTCGGGTCATCATTTACACTCAGTTCACAATTGGCTTAAACCTTATGGCGGCCAACCTGTTTCTGAGTACCATATTACTCTAGCTTTGCTAAATCTCACTGATGAAGATTTAGCTAGAGATTTTTCACCCATTGCGCTCTTTTTGCGCAATGTCAGATTTGAGCTACATGAGTTCGCCTTGCTGCGCAAAACTCTTGTTCTTAATGCATCAGAGATCTACTGTGCTAACATACATAGATTTAAGCCTGTGTATAGAGTTAACACGGCAATCCCTACTATTAAGGATTGGCTTCTCGTTCAGGGATTTTCCCTTTACCATAGTGGCCTCCCTTTACATATGTCAATCTCTAAATTGCATGCACTGGATGATGTTACTCGCAATTACATCATTACAATGCCATGCTTTAGAACTTATCCTCAACAAATGTTTGTTACTCCTTTGGCCGTAGATGTTGTCTCCATACGGTCTTCCAATCAGGGTAATAAACAAATTGTTCATTCTTACCCCATTTTACATCATCCAGGATTTTAAATGGCTTTCTCGGCGTCTTTATTTAAACCCGTCCAGCTAGCCCCAGTTTCTCCTGCATTTCATCGCATTGAGTCTACTGACTCTATTGTTTTCACATACATTCCTGCTAGCGGCTATGTAGCTGCTTTAGCTGTCAATGTGTGTCTCATTCCCCTATTATTACTGCTACGTCAAGATACTTGTCGTCGCAGCATTATCAGAACTATGGTTCTCTATTTCCTTGTTCTGTATAACTTTTTATTAGCCATTGTATTAGTCAATGGTGTACATTATCCAACTGGAAGTTGCCTGATAGCCTTCTTAGTTATCCTCATAATACTTTGGTTTGTAGATAGAATTCGTTTCTGTCTCATGCTGAATTCCTTCCTACCCCTGTTTGACATGCGTTCCCACTTTATTCGTGTTAGTACAGTTTCTTCTCATGGTATGGTCCCTGTCATACACACCAAACCATTATTTATTAGAAACTTCGATCAGCGTTGCAGCTGTTCTCGTTGTTTTTATTTGCACTCTTCCACTTATATAGAGTGCACTTATATTAGCCGTTTTAGTAAGATTAGCCTAGTTTCTGTAACTGACTTCTCCTTAAACGGCAATGTTTCCACTGTTTTCGTGCCTGCAACGCGCGATTCAGTTCCTCTTCACATAATCGCCCCGAGCTCGCTTATCGTTTAAATGTTACCCTTTGTCCAAGAACGAATAGGGTTGTTCATAGTAAACTTTTTCATTTTTACCGTAGTATGTGCTATAACACTCTTGGTGTGTATGGCTTTCCTTACGGCTACTAGATTATGTGTGCAATGTATGACAGGCTTCAATACCCTGTTAGTTCAGCCCGCATTATACTTGTATAATACTGGACGTTCAGTCTATGTAAAATTCCAGGATAGTAAACCCCCTCTACCACCTGACGAGTGGGTTTAAATGTCTAATATGACGCAACTCACTGAGGCGCAGATTATTGCCATTATTAAAGACTGGAACTTTGCATGGTCCCTGATCTTTCTCTTAATTACTATCGTACTACAGTATGGATACCCATCCCGTAGTATGACTGTCTATGTCTTTAAAATGTTTGTTTTATGGCTCCTATGGCCATCTTCCATGGCGCTATCAATATTTAGCGCCGTTTATCCAATTGATCTAGCTTCCCAGATAATCTCTGGCATTGTAGCAGCTGTTTCAGCTATGATGTGGATTTCCTACTTTGTGCAGAGTATCCGGCTGTTTATGAGAACTGGATCATGGTGGTCATTCAATCCTGAGACTAATTGCCTTTTGAACGTTCCATTTGGTGGTACAACTGTCGTACGTCCACTCGTAGAGGACTCTACCAGTGTAACTGCTGTTGTAACCAATGGCCACCTCAAAATGGCTGGCATGCATTTCGGTGCTTGTGACTACGACAGACTTCCTAATGAAGTCACCGTGGCCAAACCCAATGTGCTGATTGCTTTAAAAATGGTGAAGCGGCAAAGCTACGGAACTAATTCCGGCGTTGCCATTTACCATAGATATAAGGCAGGTAATTACAGGAGTCCGCCTATTACGGCGGATATTGAACTTGCATTGCTTCGAGCTTAGATGGCAGCCCCTGCTGCACCTCGTGCTGTTTCCTTTGCCGATAACAATGATATAACAAATACAAACCTGTCTCGAGGTAGAGGACGTAATCCAAAACCACGAGCTGCACCAAATAACACTGTCTCTTGGTACACTGGGCTTACCCAACACGGGAAAGTCCCTCTTACCTTTCCACCTGGGCAGGGTGTACCTCTTAATGCCAATTCCACCCCTGCGCAAAATGCTGGGTATTGGCGGAGACAGGACAGAAAAATTAATACCGGGAATGGAATTAAGCAACTGGCTCCCAGGTGGTACTTCTACTACACTGGAACTGGACCCGAAGCAGCACTCCCATTCCGGGCTGTTAAGGATGGCATCGTTTGGGTCCATGAAGATGGCGCCACTGATGCTCCTTCAACTTTTGGGACGCGGAACCCTAACAATGATTCAGCTATTGTTACACAATTCGCGCCCGGTACTAAGCTTCCTAAAAACTTCCACATTGAGGGGACTGGAGGCAATAGTCAATCATCTTCAAGAGCCTCTAGCGTAAGCAGAAACTCTTCCAGATCTAGTTCACAAGGTTCAAGATCAGGAAACTCTACCCGCGGCACTTCTCCAGGTCCATCTGGAATCGGAGCAGTAGGAGGTGATCTACTTTACCTTGATCTTCTGAACAGACTACAAGCCCTTGAGTCTGGCAAAGTAAAGCAATCGCAGCCAAAAGTAATCACTAAGAAAGATGCTGCTGCTGCTAAAAATAAGATGCGCCACAAGCGCACTTCCACCAAAAGTTTCAACATGGTGCAAGCTTTTGGTCTTCGCGGACCAGGAGACCTCCAGGGAAACTTTGGTGATCTTCAATTGAATAAACTCGGCACTGAGGACCCACGTTGGCCCCAAATTGCTGAGCTTGCTCCTACAGCCAGTGCTTTTATGGGTATGTCGCAATTTAAACTTACCCATCAGAACAATGATGATCATGGCAACCCTGTGTACTTCCTTCGGTACAGTGGAGCCATTAAACTTGACCCAAAGAATCCCAACTACAATAAGTGGTTGGAGCTTCTTGAGCAAAATATTGATGCCTACAAAACCTTCCCTAAGAAGGAAAAGAAACAAAAGGCACCAAAAGAAGAATCAACAGACCAAATGTCTGAACCTCCAAAGGAGCAGCGTGTGCAAGGTAGCATCACTCAGCGCACTCGCACCCGTCCAAGTGTTCAGCCTGGTCCAATGATTGATGTTAACACTGATTAG"/>
                            <sequence id="seq_AbuDhabi_UAE_30_2014|KP209309|human|2014-04-19" taxon="AbuDhabi_UAE_30_2014|KP209309|human|2014-04-19" totalcount="4" value="ATGTCTTTCGTGGCTGGTGTGACCGCGCAAGGTGCGCGCGGTACGTATCGAGCAGCGCTCAACTCTGAAAAACATCAAGACCATGTGTCTCTAACTGTGCCACTCTGTGGTTCAGGAAACCTGGTTGAAAAACTTTCACCATGGTTCATGGATGGCGAAAATGCCTATGAAGTGGTGAAGGCCATGTTACTTAAAAAGGAGCCACTTCTCTATGTGCCCATCCGGCTGGCTGGACACACTAGACACCTCCCAGGTCCTCGTGTATACCTGGTTGAGAGGCTCATTGCTTGTGAAAATCCATTCATGGTTAACCAATTGGCTTATAGCTCTAGTGCAAATGGCAGCTTGGTTGGCACAACTTTGCAGGGCAAGCCTATTGGTATGTTCTTCCCTTATGACATCGAACTTGTCACAGGAAAGCAAAATATTCTCCTGCGCAAGTATGGCCGTGGTGGTTATCACTACACCCCATTCCACTATGAGCGAGACAACACCTCTTGCCCTGAGTGGATGGACGATTTTGAGGCGGATCCTAAAGGCAAATATGCCCAGAATCTGCTTAAGAAGTTGATTGGCGGTGATGTCACTCCAGTTGACCAATACATGTGTGGCGTTGATGGAAAACCCATTAGTGCCTACGCATTTTTAATGGCCAAGGATGGAATAACCAAACTGGCTGATGTTGAAGCGGACGTCGCAGCACGTGCTGATGACGAAGGCTTCATCACATTAAAGAACAATCTATATAGATTGGTTTGGCATGTTGAGCGTAAAGACGTTCCATATCCTAAGCAATCTATTTTTACTATTAATAGTGTGGTCCAAAAGGATGGTGTTGAAAACACTCCTCCTCACTATTTTACTCTTGGATGCAAAATTTTAACGCTCACCCCACGCAACAAGTGGAGTGGCGTTTCTGACTTGTCCCTCAAACAAAAACTCCTTTATACCTTCTATGGTAAGGAGTCACTTGAGAACCCAACCTACATTTACCACTCCGCATTCATTGAGTGTGGAAGTTGTGGTAATGATTCCTGGCTTACAGGGAATGCTATCCAAGGGTTTGCCTGTGGATGTGGGGCATCATATACAGCTAATGATGTCGAAGTCCAATCATCTGGCATGATTAAGCCAAATGCTCTTCTTTGTGCTACTTGCCCCTTTGCTAAGGGTGATAGCTGTTCTTCTAATTGCAAACATTCAGTTGCTCAGTTGGTTAGTTACCTTTCTGAACGTTGTAATGTTATTGCTGATTCTAAGTCCTTCACACTTATCTTTGGTGGCGTAGCTTACGCCTACTTTGGATGTGAGGAAGGTACTATGTATTTTGTGCCTAGAGCTAAGTCTGTTGTCTCAAGGATTGGAGACTCCATCTTTACAGGCTGTACTGGCTCTTGGAACAAGGTCACTCAAATTGCTAACATGTTCTTGGAACAGACTCAGCATTCCCTTAACTTTGTGGGAGAGTTCGTTGTCAACGATGTTGTCCTCGCAATTCTCTCTGGAACCACAACTAATGTTGACAAAATACGCCAGCTTCTCAAAGGTGTCACCCTTGACAAGTTGCGTGATTATTTAGCTGACTATGACGTAGCAGTCACTGCCGGCCCATTCATGGATAATGCTATTAATGTTGGTGGTACAGGATTACAGTATGCCGCCATTACTGCACCTTATGTAGTTCTCACTGGCTTAGGTGAGTCCTTTAAGAAAGTTGCAACCATACCGTACAAGGTTTGCAACTCTGTTAAGGATACTCTGACTTATTATGCTCACAGCGTGTTGTACAGAGTTTTTCCTTATGACATGGATTCTGGTGTGTCATCCTTTAGTGAACTACTTTTTGATTGCGTTGATCTTTCAGTAGCTTCTACCTATTTTTTAGTCCGCCTCTTGCAAGATAAGACTGGCGACTTTATGTCTACAATTATTACTTCCTGCCAAACTGCTGTTAGTAAGCTTCTAGATACATGTTTTGAAGCTACAGAAGCAACATTTAACTTCTTGTTAGATTTGGCAGGATTGTTCAGAATCTTTCTTCGCAATGCCTATGTGTACACTTCACAAGGGTTTGTGGTGGTCAATGGCAAAGTTTCTACACTTGTCAAACAAGTGTTAGACTTGCTTAATAAGGGTATGCAACTTTTGCATACAAAGGTCTCCTGGGCTGGTTCTAATATCAGTGCTGTTATCTACAGCGGCAGGGAGTCTCTAATATTCCCATCGGGAACCTATTACTGTGTCACCACTAAGGCTAAGTCCGTTCAACAAGATCTTGACGTTATTTTGCCTGGTGAGTTTTCCAAGAAGCAGTTAGGACTGCTCCAACCTACTGACAATTCTACAACTGTTAGTGTTACTGTATCCAGTAACATGGTTGAAACTGTTGTGGGTCAACTTGAGCAAACTAATATGCATAGTCCTGATGTTATAGTAGGTGACTATGTCATTATTAGTGAAAAATTGTTTGTGCGTAGTAAGGAAGAAGACGGATTTGCCTTCTACCCTGCTTGCACTAATGGTCATGCTGTACCGACTCTCTTTAGACTTAAGGGAGGTGCACCTGTAAAAAAAGTAGCCTTTGGCGGTGATCAAGTACATGAGGTTGCTGCTGTAAGAAGTGTTACTGTCGAGTACAACATTCATGCTGTATTAGACACACTACTTGCTTCTTCTAGTCTTAGAACCTTTGTTGTAGATAAGTCTTTGTCAATTGAGGAGTTTGCTGACGTAGTAAAGGAACAAGTCTCAGACTTGCTTGTTAAATTACTGCGTGGAATGCCGATTCCAGATTTTGATTTAGACGATTTTATTGACGCACCATGCTATTGCTTTAACGCTGAGGGTGATGCATCTTGGTCTTCTACTATGATCTTCTCTCTTCACCCCGTCGAGTGTGACGAGGAGTGTTCTGAAGTAGAGGCTTCAGATTTAGAAGAAGGTGAATCAGAGTGCATTTCTGAGACTTCAACTGAACAAGTTGACGTTTCTCATGAGGTTTTTGACGACGAGTGGGCTGCTGCAGTTGATGAAGCGTTCCCCCTCGATGAAGCAGAAGATGTTACTGAATCTGTGCAAGAAGAAGCACAACCAGTAGAAGTACCTGTTGAAGATATTGCGCAGGTTGTCATAGCTGACACCTTACAGGAAACTCCTGTTGTGTCTGATACTGTTGAAGTCCCACCGCAAGTGGTGAAACTTCCGTCTGAACCTCAGACTATCCAGCCCGAGGTAAAAGAAGTTGCACCTGTCTATGAGGCTGATACCGAACAGACACAGAGTGTTACTGTTAAACCTAAGAGGTTACGCAAAAAGCGTAATGTTGACCCTTTGTCCAATTTTGAACATAAGGTTATTACAGAGTGCGTTACCATAGTTTTAGGTGACGCAATTCAAGTAGCCAAGTGCTATGGGGAGTCTGTGTTAGTTAATGCTGCTAACACACATCTTAAGCATGGCGGTGGTATCGCTGGTGCTATTAATGCGGCTTCAAAAGGGGCTGTCCAAAAAGAGTCAGATGGGTATATTCTGGCTAAAGGGCCGTTACAAGTAGGAGATTCAGTTCTCTTGCAAGGCCATTCTCTAGCTAAGAATATCCTGCATGTCGTAGGCCCAGATGCCCGCGCTAAACAGGATGTTTCTCTCCTTAGTAAGTGCTATAAGGCTATGAATGCATATCCTCTTGTAGTCACTCCTCTTGTTTCAGCAGGCATATTTGGTGTAAAACCAGCTGTGTCTTTTGATTATCTTATTAGAGAGGCTAAGACTAGAGTTTTAGTCGTCGTTAATTCCCAAGATGTCTATAAGAGTCTTACCATAGTTGACATTCCACAGAGTTTGACTTTTTCATATGATGGGTTACGTGGCGCAATACGTAAAGCTAAAGATTATGGTTTTACTGTTTTTGTGTGCACAGACAACTCTGCTAACACTAAAGTTCTTAGGAACAAGGGTGTTGATTATACTAAGAAGTTTCTTACAGTTGACGGTGTGCAATATTATTGCTACACGTCTAAGGACACTTTAGATGATATCTTACAACAGGCTAATAAGTCTGTTGGTATTATATCTATGCCTTTGGGATATGTGTCTCATGGTTTAGACTTAATTCAAGCAGGGAGTGTCGTGCGTAGAGTTAACGTGCCCTACGTGTGTCTCCTAGCTAATAAAGAGCAAGAAGCTATTTTGATGTCTGAAGACGTTAAGTTAAACCCTTCAGAAGATTTTATAAAGCACGTCCGCACTAATGGTGGTTACAATTCTTGGCATTTAGTCGAGGGTGAACTATTGGTGCAAGACTTACGCTTAAATAAGCTCCTGCATTGGTCTGATCAAACCATATGCTACAAGGATAGTGTGTTTTATGTTGTAAAGAATAGTACAGCTTTTCCATTTGAAACACTTTCAGCATGTCGTGCGTATTTGGATTCACGCACGACACAGCAGTTAACAATCGAAGTCTTAGTGACTGTCGATGGTGTAAATTTTAGAACAGTCGTTCTAAATAATAAGAACACTTATAGATCACAGCTTGGATGCGTTTTCTTTAATGGTGCTGATATTTCTGATACCATTCCTGATGAGAAACAGAATGGTCACAGTTTATATCTAGCAGACAATTTGACTGCTGATGAAACAAAGGCGCTTAAAGAGTTATATGGCCCCGTTGATCCTACTTTCTTACACAGATTCTATTCACTTAAGGCTGCAGTCCATAAGTGGAAGATGGTTGTGTGTGATAAGGTACGTTCTCTCAAATTGAGTGATAATAATTGTTATCTTAATGTAGTTATTATGACACTTGATTTATTGAAGGACATTAAATTTGTTATACCTGCTCTACAGCATGCATTTATGAAACATAAGGGCGGTGATTCAACTGACTTCATAGCCCTCATTATGGCTTATGGCAATTGCACATTTGGTGCTCCAGATGATGCCTCTCGGTTACTTCATACCGTGCTTGCAAAGGCTGAGTTATGCTGTTCTGCACGCATGGTTTGGAGAGAGTGGTGCAATGTCTGTGGCATAAAAGATGTTGTTCTACAAGGCTTAAAAGCTTGTTGTTACGTGGGTGTGCAAACTGTTGAAGATCTGCGTGCCCGCATGACATATGTATGCCAGTGTGGTGGTGAACGTCATCGGCAAATAGTCGAACACACCACCCCCTGGTTGCTGCTCTCAGGCACACCAAATGAAAAATTGGTGACAACCTCCACGGCGCCTGATTTTGTAGCGTTTAATGTCTTTCAGGGCATTGAAACGGCTGTTGGCCATTATGTTCATGCTCGCCTGAAGGGTGGTCTTATTTTAAAGTTTGACTCTGGCACCGTTAGCAAGACTTCAGACTGGAAGTGCAAGGTGACAGATGTACTTTTCCCCGGCCAAAAATACAGTAGCGATTGTAATGTCGTACGGTATTCTTTGGACGGTAATTTCAGAACAGAGGTTGATCCCGACCTATCTGCTTTCTATGTTAAGGATGGTAAATACTTTACAAGTGAACCACCCGTAACATATTCACCAGCTACAATTTTAGCTGGTAGTGTCTACACTAATAGCTGCCTTGTATCGTCTGATGGACAACCTGGCGGTGATGCTATTAGTTTGAGTTTTAATAACCTTTTAGGGTTTGATTCTAGTAAACCAGTCACTAAGAAATACACTTACTCCTTCTTGCCTAAAGAAGACGGCGATGTGTTGTTGGCTGAGTTTGACACTTATGACCCTATTTATAAGAATGGTGCCATGTATAAAGGCAAACCAATTCTTTGGGTCAACAAAGCATCTTATGATACTAATCTTAATAAGTTCAATAGAGCTAGTTTGCGTCAAATTTTTGACGTAGCCCCCATTGAACTCGAAAATAAATTCACACCTTTGAGTGTGGAGTCTACACCAGTTGAACCTCCAACTGTAGATGTGGTAGCACTTCAACAGGAAATGACAATTGTCAAATGTAAGGGTTTAAATAAACCTTTCGTGAAGGACAATGTCAGTTTCGTTGCTGATGACTCAGGTACTCCCGTTGTTGAGTATCTGTCTAAAGAAGATCTACATACATTGTATGTAGACCCTAAGTATCAAGTCATTGTCTTAAAAGACAATGTACTTTCTTCTATGCTTAGATTGCACACCGTTGAGTCAGGTGATATTAACGTTGTTGCAGCTTCCGGATCTTTGACACGTAAAGTGAAATTACTATTTAGGGCTTCATTTTATTTCAAAGAATTTGCTACCCGCACTTTCACTGCTACCACTGCTGTAGGTAGTTGTATAAAGAGTGTAGTGCGGCATCTAGGTGTTACTAAAGGCATATTGACAGGCTGTTTTAGTTTTGTCAAGATGTTATTTATGCTTCCACTAGCTTACTTTAGTGATTCAAAACTCGGCACCACAGAGGTTAAAGTGAGTGCTTTGAAAACAGCTGGCGTTGTGACAGGTAATGTTGTAAAACAGTGTTGCACTGCTGCTGTTGATTTAAGTATGGATAAGTTGCGCCGTGTGGATTGGAAATCAACCCTACGGTTGTTACTTATGTTATGCACAACTATGGTATTGTTGTCTTCTGTGTATCACTTGTATGTCTTCAATCAGGTCTTATCAAGTGATGTTATGTTTGAAGATGCCCAAGGTTTGAAAAAGTTCTACAAAGAAGTTAGAGCTTACCTAGGAATCTCTTCTGCTTGTGACGGTCTTGCTTCAGCTTATAGGGCGAATTCCTTTGATGTACCTACATTCTGCGCAAACCGTTCTGCAATGTGTAATTGGTGCTTGATTAGCCAAGATTCCATAACTCACTACCCAGCTCTTAAGATGGTTCAAACACATCTTAGCCACTATGTGCTTAACATAGATTGGTTGTGGTTTGCATTTGAGACTGGTTTGGCATACATGCTCTATACCTCGGCCTTCAACTGGTTGTTGTTGGCAGGTACATTGCATTATTTCTTTGCACAGACTTCCATATTTGTAGACTGGCGGTCATACAATTATGCTGTGTCTAGTGCCTTCTGGTTATTCACCCACATTCCAATGGCGGGTTTGGTACGAATGTATAATTTGTTAGCATGCCTTTGGCTTTTACGCAAGTTTTATCAGCATGTAATCAATGGTTGCAAAGATACGGCATGCTTGCTCTGCTATAAGAGGAACCGACTTACTAGAGTTGAAGCTTCTACCGTTGTCTGTGGTGGAAAACGTACGTTTTATATCACAGCAAATGGCGGTATTTCATTCTGTCGTAGGCATAATTGGAATTGTGTGGATTGTGACACTGCAGGTGTGGGGAATACCTTCATCTGTGAAGAAGTCGCAAATGACCTCACTACCGCCCTACGCAGGCCTATTAACGCTACGGATAGATCACATTATTATGTGGATTCCGTTACAGTTAAAGAGACTGTTGTTCAGTTTAATTATCGTAGAGACGGTCAACCATTCTACGAGCGGTTTCCCCTCTGCGCTTTTACAAATCTAGATAAGTTGAAGTTCAAAGAGGTCTGTAAAACTACTACTGGTATACCTGAATACAACTTTATCATCTACGACTCATCAGATCGTGGCCAGGAAAGTTTAGCTAGGTCTGCATGTGTTTATTATTCTCAAGTCTTGTGTAAATCAATTCTTTTGGTTGACTCAAGTTTGGTTACTTCTGTTGGTGATTCTAGTGAAATCGCCACTAAAATGTTTGATTCCTTTGTTAATAGTTTCGTCTCGCTGTATAATGTCACACGCGATAAGTTGGAAAAACTTATCTCTACTGCTCGTGATGGCGTAAGGCGAGGCGATAACTTCCATAGTGTCTTAACAACATTCATTGACGCAGCACGAGGCCCCGCAGGTGTGGAGTCTGATGTTGAGACCAATGAAATTGTTGACTCTGTGCAGTATGCTCATAAACATGACATACAAATTACTAATGAGAGTTACAATAATTATGTACCCTCATATGTTAAACCTGATAGTGTGTCTACCAGTGATTTAGGTAGTCTCATTGATTGTAATGCGGCTTCAGTTAACCAAATTGTCTTGCGTAATTCTAATGGTGCTTGTATTTGGAACGCTGCTGCATATATGAAACTCTCGGATGCACTTAAACGACAGATTCGCATTGCATGCCGTAAGTGTAATTTAGCTTTCCGGTTAACCACCTCAAAGCTACGCGCTAATGATAATATCTTATCAGTTAGATTCACTGCTAACAAAATTGTTGGTGGTGCTCCTACATGGTTTAATGCGTTGCGTGACTTTACGTTAAAGGGTTACGTTCTTGCTACCATTATTGTGTTTCTGTGTGCTGTACTGATGTATTTGTGTTTACCTACATTTTCTATGGTACCTGTTGAATTTTATGAAGACCGCATCTTGGACTTTAAAGTTCTTGATAATGGTATCATTAGGGATGTAAATCCTGATGATAAGTGCTTTGCTAATAAGCACCGGTCCTTCACACAATGGTATCATGAGCATGTTGGTGGTGTCTATGACAACTCTATCACATGCCCATTGACAGTTGCAGTAATTGCTGGAGTTGCTGGTGCTCGCATTCCAGACGTACCTACTACATTGGCTTGGGTGAACAATCAGATAATTTTCTTTGTTTCTCGAGTCTTTGCTAATACAGGCAGTGTTTGCTACACTCCTATAGATGAGATACCCTATAAGAGTTTCTCTGATAGTGGTTGCATTCTTCCATCTGAGTGCACTATGTTTAGGGATGCAGAGGGCCGTATGACACCATACTGCCATGATCCTACTGTTTTGCCTGGGGCTTTTGCGTACAGTCAGATGAGGCCTCATGTTCGTTACGACTTGTATGATGGTAACATGTTTATTAAATTTCCTGAAGTAGTATTTGAAAGTACACTTAGGATTACTAGAACTCTGTCAACTCAGTACTGCCGGTTCGGTAGTTGTGAGTATGCACAAGAGGGTGTTTGTATTACCACAAATGGCTCGTGGGCCATTTTTAATGACCACCATCTTAATAGACCTGGTGTCTATTGTGGCTCTGATTTTATTGACATTGTCAGGCGGTTAGCAGTATCACTGTTCCAGCCTATTACTTATTTCCAATTGACTACCTCATTGGTCTTGGGTATAGGTTTGTGTGCGTTCCTGACTTTGCTCTTCTATTATATTAATAAAGTAAAACGTGCTTTTGCAGATTACACCCAGTGTGCTGTAATTGCTGTTGTTGCTGCTGTTCTTAATAGCTTGTGCATCTGCTTTGTTGCCTCTATACCATTGTGTATAGTACCTTACACTGCATTGTACTATTATGCTACATTCTATTTTACTAATGAGCCTGCATTTATTATGCATGTTTCTTGGTACATTATGTTCGGGCCTATCGTTCCCATATGGATGACCTGCGTCTATACAGTTGCAATGTGCTTTAGACACTTCTTCTGGGTTTTAGCTTATTTTAGTAAGAAACATGTAGAAGTTTTTACTGATGGTAAGCTTAATTGTAGTTTCCAGGACGCTGCCTCTAATATCTTTGTTATTAACAAGGACACTTATGCAGCTCTTAGAAACTCTTTAACTAATGATGCCTATTCACGATTTTTGGGGTTGTTTAACAAGTATAAGTACTTCTCTGGTGCTATGGAAACAGCCGCTTATCGTGAAGCTGCAGCATGTCATCTTGCTAAAGCCTTACAAACATACAGCGAGACTGGTAGTGATCTTCTTTACCAACCACCCAACTGTAGCATAACCTCTGGCGTGTTGCAAAGCGGTTTGGTGAAAATGTCACATCCCAGTGGAGATGTTGAGGCTTGTATGGTTCAGGTTACCTGCGGTAGCATGACTCTTAATGGTCTTTGGCTTGACAACACAGTCTGGTGCCCACGACACGTAATGTGCCCGGCTGACCAGTTGTCTGATCCTAATTATGATGCCTTGTTGATTTCTATGACTAATCATAGTTTCAGTGTGCAAAAACACATTGGCGCTCCAGCAAACTTGCGTGTTGTTGGTCATGCCATGCAAGGCACTCTTTTGAAGTTGACTGTCGATGTTGCTAACCCTAGCACTCCAGCCTACACTTTTACAACAGTGAAACCTGGCGCAGCATTTAGTGTGTTAGCATGCTATAATGGTCGTCCGACTGGTACATTCACTGTTGTAATGCGCCCTAACTACACAATTAAGGGTTCCTTTCTGTGTGGTTCTTGTGGTAGTGTTGGTTACACCAAGGAGGGTAGTGTGATCAATTTTTGTTACATGCATCAAATGGAACTTGCTAATGGTACACATACCGGTTCAGCATTTGATGGTACTATGTATGGTGCCTTTATGGATAAACAAGTGCACCAAGTTCAGTTAACAGACAAATACTGCAGTGTTAATGTAGTAGCTTGGCTTTACGCAGCAATACTTAATGGTTGCGCTTGGTTTGTAAAACCTAATCGCACTAGTGTTGTTTCTTTTAATGAATGGGCTCTTGCCAACCAATTCACTGAATTTGTTGGCACTCAATCCGTTGACATGTTAGCTGTCAAAACAGGCGTTGCTATTGAACAGCTGCTTTATGCGATCCAACAACTTTATACTGGGTTCCAGGGAAAGCAAATCCTTGGCAGTACTATGTTGGAAGATGAATTCACACCTGAGGATGTTAATATGCAGATTATGGGTGTGGTTATGCAGAGTGGTGTGAGAAAAGTTACATATGGTACTGCGCATTGGTTGTTCGCGACCCTTGTCTCAACCTATGTGATAATCTTACAAGCCACTAAATTTACTTTGTGGAACTACTTGTTTGAGACTATTCCCACACAGTTGTTCCCACTCTTATTTGTGACTATGGCCTTCGTTATGTTGTTGGTTAAACACAAACACACCTTTTTGACACTTTTCTTGTTGCCTGTGGCTATTTGTTTGACTTATGCAAACATAGTCTACGAGCCCACTACTCCCATTTCGTCAGCGCTGATTGCAGTTGCAAATTGGCTTGCCCCCACTAATGCTTATATGCGCACTACACATACTGATATTGGTGTCTACATTAGTATGTCACTTGTATTAGTCATTGTAGTGAAGAGATTGTACAACCCATCACTTTCTAACTTTGCGTTAGCATTGTGCAGTGGTGTAATGTGGTTGTACACTTATAGCATTGGAGAAGCCTCAAGCCCCATTGCCTATCTGGTTTTTGTCACTACACTCACTAGTGATTATACGATTACAGTCTTTGTTACTGTCAACCTTGCAAAAGTTTGCACTTATGCCATCTTTGCTTACTCACCACAGCTTACACTTGTGTTTCCGGAAGTGAAGATGATACTTTTATTATACACATGTTTAGGTTTCATGTGTACTTGCTATTTTGGTGTCTTCTCTCTTTTGAACCTTAAGCTTAGAGCACCTATGGGTGTCTATGACTTTAAGGTCTCAACACAAGAGTTCAGATTCATGACTGCTAACAATCTAACTGCACCTAGAAATTCTTGGGAGGCTATGGCTCTGAACTTTAAGTTAATAGGTATTGGCGGTATACCTTGTATAAAGGTTGCTGCTATGCAGTCTAAACTTACAGATCTTAAATGCACATCTGTGGTTCTCCTCTCTGTGCTCCAACAGTTACACTTAGAGGCTAATAGTAGGGCCTGGGCTTTCTGTGTTAAATGCCATAATGATATATTGGCAGCAACAGACCCCAGTGAGGCTTTCGAGAAATTCGTAAGTCTCTTTGCCACTTTAATGACTTTTTCTGGTAATGTAGATCTTGATGCGTTAGCTAGTGATATTTTTGACACTCCTAGCGTACTTCAAGCTACTCTTTCTGAGTTTTCACACTTAGCTACCTTTGCTGAGTTGGAAGCTGCGCAGAAAGCCTATCAGGAAGCTATGGACTCTGGTGACACCTCACCACAAGTTCTTAAGGCTTTGCAGAAGGCTGTTAATATAGCTAAAAACGCCTATGAGAAGGATAAGGCAGTGGCCCGTAAGTTAGAACGTATGGCTGATCAGGCTATGACTTCTATGTATAAGCAAGCACGTGCTGAAGACAAGAAAGCAAAAATTGTCAGTGCTATGCAAACTATGTTGTTTGGTATGATTAAGAAGCTCGACAACGATGTTCTTAATGGTATCATTTCTAACGCTAGGAATGGTTGTATACCTCTTAGTGTCATTCCACTGTGTGCTTCAAATAAACTTCGCGTTGTAATTCCTGACTTCACCGTCTGGAATCAGGTAGTCACATATCCCTCGCTTAACTACGCTGGGGCTTTGTGGGACATTACAGTTATAAACAATGTGGACAATGAAATTGTTAAGTCTTCAGATGTTGTAGACAGCAATGAAAATTTAACATGGCCACTTGTTTTAGAATGCACTAGGGCATCCACTTCTGCCGTTAAGTTGCAAAATAATGAGATCAAACCTTCAGGTTTAAAAACCATGGTTGTGTCTGCAGGTCAAGAGCAAACTAACTGTAATACTAGTTCCTTAGCTTATTACGAACCTGTGCAGGGTCGTAAAATGCTGATGGCTCTTCTTTCTGATAATGCCTATCTCAAATGGGCGCGTGTTGAAGGTAAGGACGGATTTGTTAGTGTAGAGCTACAACCTCCTTGCAAATTCTTGATTGCGGGACCAAAAGGACCTGAAATCCGATATCTCTATTTTGTTAAAAATCTTAACAACCTTCATCGCGGGCAAGTGTTAGGGCACATTGCTGCGACTGTTAGATTGCAAGCTGGTTCTAACACCGAGTTTGCCTCTAATTCTTCGGTGTTGTCACTTGTTAACTTCACCGTTGATCCTCAAAAAGCTTATCTCGATTTCGTCAATGCGGGAGGTGCCCCATTGACAAATTGTGTTAAGATGCTTACTCCTAAAACTGGTACAGGTATAGCTATATCTGTTAAACCAGAGAGTACAGCTGATCAAGAGACTTATGGTGGAGCTTCAGTGTGTCTCTATTGCCGTGCGCATATAGAACATCCTGATGTCTCTGGTGTTTGTAAATATAAGGGTAAGTTTGTCCAAATCCCTGCTCAGTGTGTCCGTGACCCTGTGGGATTTTGTTTGTCAAATACCCCCTGTAATGTCTGTCAATATTGGATTGGATATGGGTGCAATTGTGACTCGCTTAGGCAAGCAGCACTGCCCCAATCTAAAGATTCCAATTTTTTAAACGAGTCCGGGGTTCTATTGNTAAATGCCCGAATAGAACCCTGTTCAAGTGGTTTGTCCACTGATGTCGTCTTTAGGGCATTTGACATCTGCAACTATAAGGCTAAGGTTGCTGGTATTGGAAAATACTACAAGACTAATACTTGTAGGTTTGTAGAATTAGATGACCAAGGGCATCATTTAGACTCCTATTTTGTCGTTAAGAGGCATACTATGGAGAATTATGAACTAGAGAAGCACTGTTACGATTTGTTACGTGACTGTGATGCTGTAGCTCCCCATGATTTCTTCATCTTTGATGTAGACAAAGTTAAAACACCTCATATTGTACGTCAGCGTTTAACTGAGTACACTATGATGGATCTTGTATATGCCCTGAGGCACTTTGATCAAAATAGCGAAGTGCTTAAGGCTATCTTAGTGAAGTATGGTTGCTGTGATGTTACCTACTTTGAAAATAAACTCTGGTTTGATTTTGTTGAAAATCCCAGTGTTATTGGTGTTTATCATAAACTTGGAGAACGTGTACGCCAAGCTATCTTAAACACTGTTAAATTTTGTGACCACATGGTCAAGGCTGGTTTAGTCGGTGTGCTCACACTAGACAACCAGGACCTTAATGGCAAGTGGTATGATTTTGGTGACTTCGTAATCACTCAACCTGGTTCAGGAGTAGCTATAGTTGATAGCTACTATTCTTATTTGATGCCTGTGCTCTCAATGACCGATTGTCTGGCCGCTGAGACACATAGGGATTGTGATTTTAATAAACCACTCATTGAGTGGCCACTTACTGAGTATGATTTTACTGATTATAAGGTACAACTCTTTGAGAAGTACTTTAAATATTGGGATCAGACGTATCACGCAAATTGCGTTAATTGTACTGATGACCGTTGTGTGTTACATTGTGCTAATTTCAATGTATTGTTTGCTATGACCATGCCTAAGACTTGTTTCGGACCCATAGTCCGAAAGATCTTTGTTGATGGCGTGCCATTTGTAGTATCTTGTGGTTATCACTACAAAGAATTAGGTTTAGTCATGAATATGGATGTTAGTCTCCATAGACATAGGCTCTCTCTTAAGGAGTTGATGATGTATGCCGCTGATCCAGCCATGCACATTGCCTCCTCTAACGCTTTTCTTGATTTGAGGACATCATGTTTTAGTGTCGCTGCACTTACAACTGGTTTGACTTTTCAAACTGTGCGGCCTGGCAATTTTAACCAAGACTTCTATGATTTCGTGGTATCTAAAGGTTTCTTTAAGGAGGGCTCTTCAGTGACGCTCAAACATTTTTTCTTTGCTCAAGATGGTAATGCTGCTATTACAGATTATAATTACTATTCTTATAATCTGCCTACTATGTGTGACATCAAACAAATGTTGTTCTGCATGGAAGTTGTAAACAAGTACTTCGAAATCTATGACGGTGGTTGTCTTAATGCTTCTGAAGTGGTTGTTAATAATTTAGACAAGAGTGCTGGCCATCCTTTTAATAAGTTTGGCAAAGCTCGTGTCTATTATGAGAGCATGTCTTACCAGGAGCAAGATGAACTCTTTGCCATGACAAAGCGTAACGTCATTCCTACCATGACTCAAATGAATCTAAAATATGCTATTAGTGCTAAGAATAGAGCTCGCACTGTTGCAGGCGTGTCCATACTTAGCACAATGACTAATCGCCAGTACCATCAGAAAATGCTTAAGTCCATGGCTGCAACTCGTGGAGCGACTTGCGTCATTGGTACTACAAAGTTCTATGGTGGCTGGGATTTCATGCTTAAAACATTGTACAAAGATGTTGATAATCCGCATCTTATGGGTTGGGATTACCCTAAGTGTGATAGAGCTATGCCTAATATGTGTAGAATCTTCGCTTCACTCATATTAGCTCGTAAACATGGCACTTGTTGTACTACAAGGGACAGATTTTATCGCTTGGCAAATGAGTGTGCTCAGGTGCTAAGCGAATATGTTCTATGTGGTGGTGGTTACTACGTCAAACCTGGAGGTACCAGTAGCGGAGATGCCACCACTGCATATGCCAATAGTGTCTTTAACATTTTGCAGGCGACAACTGCTAATGTCAGTGCACTTATGGGTGCTAATGGCAACAAGATTGTTGACAAAGAAGTTAAAGACATGCAGTTTGATTTATATGTCAATGTTTACAGGAGCACTAGCCCAGACCCCAAATTTGTTGATAAATACTATGCTTTTCTTAATAAGCACTTTTCTATGATGATACTGTCTGATGACGGTGTCGTTTGCTATAATAGTGATTATGCAGCTAAGGGTTACATTGCTGGAATACAGAATTTTAAGGAAACGCTGTATTATCAGAACAATGTCTTTATGTCTGAAGCTAAATGCTGGGTGGAAACCGATCTGAAGAAAGGGCCACATGAATTCTGTTCACAGCATACGCTTTATATTAAGGATGGCGACGATGGTTACTTCCTTCCTTATCCAGACCCTTCAAGAATTTTGTCTGCCGGTTGCTTTGTAGATGATATCGTTAAGACTGACGGTACACTCATGGTAGAGCGGTTTGTGTCTTTGGCTATAGATGCTTACCCTCTCACAAAGCATGAAGATATAGAATACCAGAATGTATTCTGGGTCTACTTACAGTATATAGAAAAACTGTATAAAGACCTTACAGGACACATGCTTGACAGTTATTCTGTCATGCTATGTGGTGATAATTCTGCTAAGTTTTGGGAAGAGGCATTCTATAGAGATCTCTATAGTTCGCCTACCACTTTGCAGGCTGTCGGTTCATGCGTTGTATGCCATTCACAGACTTCCCTACGCTGTGGGACATGCATCCGTAGACCATTTCTCTGCTGTAAATGCTGCTATGATCATGTTATAGCAACTCCACATAAGATGGTTTTGTCTGTTTCTCCTTACGTTTGTAATGCCCCTGGTTGTGGCGTTTCAGACGTTACTAAGCTATATTTAGGTGGTATGAGCTACTTTTGTGTAGATCATAGACCTGTGTGTAGTTTTCCACTTTGCGCTAATGGTCTTGTATTCGGCTTATACAAGAATATGTGCACAGGTAGTCCTTCTATAGTTGAATTTAATAGGTTGGCTACCTGTGACTGGACTGAAAGTGGTGATTACACCCTTGCCAATACTACAACAGAACCACTCAAACTTTTTGCTGCTGAGACTTTACGTGCCACTGAAGAGGCGTCTAAGCAGTCTTATGCTATTGCCACCATCAAAGAAATTGTTGGTGAGCGCCAACTATTACTTGTGTGGGAGGCTGGCAAGTCCAAACCACCACTCAATCGTAATTATGTTTTTACTGGTTATCATATAACCAAAAATAGTAAAGTGCAGCTCGGTGAGTACATCTTCGAGCGCATTGATTATAGTGATGCTGTATCCTACAAGTCTAGTACAACGTATAAACTGACTGTAGGTGACATCTTCGTACTTACCTCTCACTCTGTGGCTACCTTGACGGCGCCCACAATTGTGAATCAAGAGAGGTATGTTAAAATTACTGGGTTGTACCCAACCATTACGGTACCTGAAGAGTTCGCAAGTCATGTTGCCAACTTCCAAAAATCAGGTTATAGTAAATATGTCACTGTTCAGGGACCACCTGGCACTGGCAAAAGTCATTTTGCTATAGGGTTAGCGATTTACTACCCTACAGCACGTGTTGTTTATACAGCATGTTCACACGCAGCTGTTGATGCTTTGTGTGAAAAAGCTTTTAAATATTTGAACATTGCTAAATGTTCCCGTATCATTCCTGCAAAGGCACGTGTTGAGTGCTATGACAGGTTTAAAGTTAATGAGACAAATTCTCAATATTTGTTTAGTACTATTAATGCTCTACCAGAAACTTCTGCCGATATTCTGGTGGTTGATGAGGTTAGTATGTGCACTAATTATGATCTTTCAATTATTAATGCACGTATTAAAGCTAAGCACATTGTCTATGTAGGAGATCCAGCACAGTTGCCAGCTCCTAGGACTTTGTTGACTAGAGGCACATTGGAACCAGAAAATTTCAATAGTGTCACTAGATTGATGTGTAACTTAGGTCCTGACATATTTTTAAGTATGTGCTACAGGTGTCCTAAGGAAATAGTAAGCACTGTGAGCGCTCTTGTCTACAATAATAAATTGTTAGCCAAGAAGGAGCTTTCAGGCCAGTGCTTTAAAATACTCTATAAGGGCAATGTGACGCATGATGCTAGCTCTGCCATTAATAGACCACAACTCACATTTGTGAAGAATTTTATTACTGCCAATCCGGCATGGAGTAAGGCAGTCTTTATTTCGCCTTATAATTCACAGAATGCTGTGGCTCGTTCAATGCTGGGCCTTACTACTCAGACTGTTGATTCCTCACAGGGTTCAGAATACCAGTACGTTATCTTCTGTCAAACAGCAGATACGGCACATGCTAACAACATTAACAGATTTAATGTTGCAATCACTCGTGCCCAAAAAGGTATTCTTTGTGTTATGACATCTCAGGCACTCTTTGAGTCCTTAGAGTTTACTGAATTGTCTTTTACTAATTACAAGCTTCAGTCTCAGATTGTAACTGGCCTTTTTAAAGATTGCTCTAGAGAAATTTCTGGCCTCTCACCTGCTTATGCACCAACATACGTTAGTGTTGATGACAAGTATAAGACGAGTGATGAGCTTTGCGTGAATCTTAATTTACCCGCAAATGTCCCATACTCTCGTGTTATTTCCAGGATGGGCTTTAAACTCGATGCAACAGTTCCTGGATATCCTAAGCTTTTCATTACTCGTGAAGAGGCTGTAAGGCAAGTTCGAAGCTGGATAGGCTTCGATGTTGAGGGTGCTCATGCTTCCCGTAATGCATGTGGCACCAATGTGCCTCTACAATTAGGATTTTCAACTGGTGTGAACTTTGTTGTTCAGCCAGTTGGTGTTGTAGACACTGAGTGGGGTAACATGTTAACGGGCATTGCTGCCCGTCCTCCACCAGGTGAACAGTTTAAGCACCTCGTGCCTCTTATGCATAAGGGGGCTGCATGGCCTATTGTTAGACGACGTATAGTGCAAATGTTGTCAGACACTTTAGACAAATTGTCTGATTACTGTACGTTTGTTTGTTGGGCTCATGGCTTTGAATTAACGTCTGCATCATACTTTTGCAAGATAGGTAAGGAACAGAAGTGTTGCATGTGCAATAGACGCGCTGCAGCGTACTCTTCACCTCTGCAATCTTATGCCTGCTGGACTCATTCCTGCGGTTATGATTATGTCTACAACCCTTTCTTTGTCGATGTTCAACAGTGGGGTTATGTAGGCAATCTTGCCACTAATCACGATCGTTATTGCTCTGTCCATCAAGGAGCTCATGTGGCTTCTAATGATGCAATAATGACTCGTTGTTTAGCTATTCATTCTTGTTTTATAGAACGTGTGGATTGGGATATAGAGTATCCTTATATCTCACATGAAAAGAAATTGAATTCCTGTTGTAGAATCGTTGAGCGCAACGTCGTACGTGCTGCTCTTCTTGCCGGTTCATTTGACAAAGTCTATGATATTGGCAATCCTAAAGGAATTCCTATTGTTGATGACCCTGTGGTTGATTGGCATTATTTTGATGCACAGCCCTTGACCAGGAAGGTACAACAGCTTTTCTATACAGAGGACATGGCCTCAAGATTTGCTGATGGGCTCTGCTTATTTTGGAACTGTAATGTACCAAAATATCCTAATAATGCAATTGTATGCAGGTTTGACACACGTGTGCATTCTGAGTTCAATTTGCCAGGTTGTGATGGCGGTAGTTTGTATGTTAACAAGCACGCTTTTCATACACCAGCATATGATGTGAGTGCATTCCGTGATCTGAAACCTTTACCATTCTTTTATTATTCTACTACACCATGTGAAGTGCATGGTAATGGTAGTATGATAGAGGATATTGATTATGTACCCCTAAAATCTGCAGTCTGTATTACAACTTGTAATTTAGGGGGCGCTGTTTGTAGGAAGCATGCTACAGAGTACAGAGAGTATATGGAAGCATATAATCTTGTCTCTGCATCAGGTTTCCGCCTTTGGTGTTATAAGACCTTTGATATTTATAATCTCTGGTCTACTTTTACAAAAGTTCAAGGTTTGGAAAACATTGCTTTTAATGTTGTTAAACAAGGCCATTTTATTGGTGTTGAGGGTGAACTACCTGTAGCTGTAGTCAATGATAAGATCTTCACCAAGAGTGGCGTTAATGACATTTGTATGTTTGAGAATAAAACCACTTTGCCTACTAATATAGCTTTTGAACTCTATGCTAAGCGTGCTGTACGCTCGCATCCCGATTTCAAATTGCTACACAATTTACAAGCAGACATTTGCTACAAGTTCGTCCTTTGGGATTATGAACGTAGCAATATTTATGGTACTGCTACTATTGGTGTATGTAAGTACACTGATATTGATGTTAATTCAGCTTTGAATATATGTTTTGACATACGCGATAATGGTTCATTGGAGAAGTTCATGTCTACTCCCAATGCCATCTTTATTTCTGATAGAAAAATCAAGAAATACCCTTGTATGGTAGGTCCTGATTATGCTTACTTCAATGGTGCTATCATCCGTGATAGTGATGTTGTTAAACAACCAGTGAAGTTCTACTTGTATAAGAAAGTCAATAATGAGTTTATTGATCCTACTGAGTGTATTTACACTCAGAGTCGCTCTTGTAGTGACTTCCTACCCCTGTCTGACATGGAGAAAGACTTTCTATCTTTTGATAGTGATGTTTTCATTAAGAAGTATGGCTTGGAAAACTATGCTTTTGAGCACGTAGTCTATGGAGACTTCTCTCATACTACGTTAGGCGGTCTTCACTTGCTTATTGGTTTATACAAGAAGCAACAGGAAGGTCATATTATTATGGAAGAAATGCTAAAAGGTAGCTCAACTATTCATAACTATTTTATTACTGAGACTAACACAGCGGCTTTTAAGGCGGTGTGTTCTGTTATAGATTTAAAGCTTGACGACTTTGTTATGATTTTAAAGAATCAAGACCTTGGCGTAGTATCCAAGGTTGTCAAGGTTCCTATTGACTTAACAATGATTGAGTTTATGTTATGGTGTAAGGATGGACAGGTTCAAACCTTCTACCCTCGACTCCAGGCTTCTGCAGATTGGAAACCTGGTCATGCAATGCCATCCCTCTTTAAAGTTCAAAATGTAAACCTTGAACGTTGTGAGCTTGCTAATTACAAGCAATCTATTCCTATGCCTCGCGGTGTGCACATGAACATCGCTAAATATATGCAATTGTGCCAGTATTTAAATACTTGCACATTAGCCGTGCCTGCCAATATGCGTGTTATACATTTTGGCGCTGGTTCTGATAAAGGTATCGCTCCTGGTACCTCAGTTTTACGACAGTGGCTTCCTACAGATGCCATTATTATAGATAATGATTTAAATGAGTTCGTGTCAGATGCTGACATAACTTTATTTGGAGATTGTGTAACTGTACGTGTCGGCCAACAAGTGGATCTTGTTATTTCCGACATGTATGATCCTACTACTAAGAATGTAACAGGTAGTAATGAGTCAAAGGCTTTATTCTTTACTTACCTGTGTAACCTCATTAATAATAATCTTGCTCTTGGTGGGTCTGTTGCTATTAAAATAACAGAACACTCTTGGAGCGTTGAACTTTATGAACTTATGGGAAAATTTGCTTGGTGGACTGTTTTCTGCACCAATGCAAATGCATCCTCATCTGAAGGATTCCTCTTAGGTATTAATTACTTGGGTACTATTAAAGAAAATATAGATGGTGGTGCTATGCACGCCAACTATATATTTTGGAGAAATTCCACTCCTATGAATCTGAGTACTTACTCACTTTTTGATTTATCCAAGTTTCAATTAAAATTAAAAGGAACACCAGTTCTTCAATTAAAGGAGAGTCAAATTAACGAACTCGTAATATCTCTCCTGTCGCAGGGTAAGTTACTTATCCGTGACAATGATACACTCAGTGTTTCTACTGATGTTCTTGTTAACACCTACAGAAAGTTACGTNNTGATGTAGGGCCAGATTCTTTTAAGTCTGCTTGTATTGAGGTTGATATACAACAGACTTTCTTTGATAAAACTTGGCCTAGGCCAATTGATGTTTCTAAGGCTGACGGTATTATATACCCTCAAGGCCGTACATATTCTAACATAACTATCACTTATCAAGGTCTTTTTCCCTATCAGGGAGACCATGGTGATATGTATGTTTACTCTGCAGGACATGCTACAGGCACAACTCCACAAAAGTTGTTTGTAGCTAACTATTCTCAGGACGTCAAACAGTTTGCTAATGGGTTTGTCGTCCGTATAGGAGCAGCTGCCAATTCCACTGGCACTGTTATTATTAGCCCATCTACCAGCGCTACTATACGAAAAATTTACCCTGCTTTTATGCTGGGTTCTTCAGTTGGTAATTTCTCAGATGGTAAAATGGGCCGCTTCTTCAATCATACTCTAGTTCTTTTGCCCGATGGATGTGGCACTTTACTTAGAGCTTTTTATTGTATTCTAGAGCCTCGCTCTGGAAATCATTGTCCTGCTGGCAATTCCTATACTTCTTTTGCCACTTATCACACTCCTGCAACAGATTGTTCTGATGGCAATTACAATCGTAATGCCAGTCTGAACTCTTTTAAGGAGTATTTTAATTTACGTAACTGCACCTTTATGTACACTTATAACATTACCGAAGATGAGATTTTAGAGTGGTTTGGCATTACACAAACTGCTCAAGGTGTTCACCTCTTCTCATCTCGGTATGTTGATTTGTACGGCGGCAATATGTTTCAATTTGCCACCTTGCCTGTTTATGATACTATTAAGTATTACTCTATCATTCCTCACAGTATTCGTTCTATCCAAAGTGATAGAAAAGCTTGGGCTGCCTTCTACGTATATAAACTTCAACCGTTAACTTTCCTGTTGGATTTTTCTGTTGATGGTTATATACGCAGAGCTATAGACTGTGGTTTTAATGATTTGTCACAACTCCACTGCTCATATGAATCCTTCGATGTTGAATCTGGAGTTTATTCAGTTTCGTCTTTCGAAGCAAAACCTTCTGGCTCAGTTGTGGAACAGGCTGAAGGTGTTGAATGTGATTTTTCACCTCTTCTGTCTGGCACACCTCCTCAGGTTTATAATTTCAAGCGTTTGGTTTTTACCAATTGCAATTATAATCTTACCAAATTGCTTTCACTTTTTTCTGTGAATGATTTTACTTGTAGTCAAATATCTCCAGCAGCAATTGCTAGCAACTGTTATTCTTCACTGATTTTGGATTATTTTTCATACCCACTTAGTATGAAATCCGATCTCAGTGTTAGTTCTGCTGGTCCAATATCCCAGTTTAATTATAAACAGTCCTTTTCTAATCCCACATGTTTGATTTTAGCGACTGTTCCTCATAACCTTACTACTATTACTAAGCCTCTTAAGTACAGCTATATTAACAAGTGCTCTCGTCTTCTTTCTGATGATCGTACTGAAGTACCTCAGTTAGTGAACGCTAATCAATACTCACCCTGTGTATCCATTGTCCCATCCACTGTGTGGGAAGACGGTGATTATTATAGGAAACAACTATCTCCACTTGAAGGTGGTGGCTGGCTTGTTGCTAGTGGCTCAACTGTTGCCATGACTGAGCAATTACAGATGGGCTTTGGTATTACAGTTCAATATGGTACAGACACCAATAGTGTTTGCCCCAAGCTTGAATTTGCTAATGACACAAAAATTGCCTCTCAATTAGGCAATTGCGTGGAATATTCCCTCTATGGTGTTTCGGGCCGTGGTGTTTTTCAGAATTGCACAGCTGTAGGTGTTCGACAGCAGCGCTTTGTTTATGATGCGTACCAGAATTTAGTTGGCTATTATTCTGATGATGGCAACTACTACTGTTTGCGTGCTTGTGTTAGTGTTCCTGTTTCTGTCATCTATGATAAAGAAACTAAAACCCACGCTACTCTATTTGGTAGTGTTGCATGTGAACACATTTCTTCTACCATGTCTCAATACTCCCGTTCTACGCGATCAATGCTTAAGCGGCGAGATTCTACATATGGCCCCCTTCAGACACCTGTTGGTTGTGTCCTAGGACTTGTTAATTCCTCTTTGTTCGTAGAGGACTGCAAGTTGCCTCTCGGTCAATCTCTCTGTGCTCTTCCTGACACACCTAGTACTCTTACACCTCGCAGTGTGCGCTCTGTTCCAGGTGAAATGCGCTTGGCATCCATTGCTTTTAATCATCCCATTCAGGTTGATCAACTTAATAGTAGTTATTTTAAATTAAGTATACCCACTAATTTTTCCTTTGGTGTGACTCAGGAGTACATTCAGACAACCATTCAGAAAGTTACTGTTGATTGTAAACAGTACGTTTGCAATGGTTTCCAGAAGTGTGAGCAATTACTGCGCGAGTATGGCCAGTTTTGTTCCAAAATAAACCAGGCTCTCCATGGTGCCAATTTACGCCAGGATGATTCTGTACGTAATTTGTTTGCGAGCGTGAAAAGCTCTCAATCATCTCCTATCATACCAGGTTTTGGAGGTGACTTTAATTTGACACTTCTAGAACCTGTTTCTATATCTACTGGCAGTCGTAGTGCACGTAGTGCTATTGAGGATTTGCTATTTGACAAAGTCACTATAGCTGATCCTGGTTATATGCAAGGTTACGATGATTGTATGCAGCAAGGTCCAGCATCAGCTCGTGATCTTATTTGTGCTCAATATGTGGCTGGTTATAAAGTATTACCTCCTCTTATGGATGTTAATATGGAAGCCGCGTATACTTCATCTTTGCTTGGCAGCATAGCAGGTGTTGGCTGGACTGCTGGCTTATCCTCCTTTGCTGCTATTCCATTTGCACAGAGTATCTTTTATAGGTTAAACGGTGTTGGCATTACTCAACAGGTTCTTTCAGAGAACCAAAAGCTTATTGCCAATAAGTTTAATCAGGCTCTGGGAGCTATGCAAACAGGCTTCACTACAACTAATGAAGCTTTTCGGAAGGTTCAGGATGCTGTGAACAACAATGCACAGGCTCTATCCAAATTAGCTAGCGAGCTATCTAATACTTTTGGTGCTATTTCCGCCTCTATTGGAGACATCATACAACGTCTTGATGTTCTCGAACAGGACGCCCAAATAGACAGACTTATTAATGGCCGTTTGACAACATTAAATGCTTTTGTTGCACAGCAGCTTGTTCGTTCCGAATCAGCTGCTCTTTCCGCTCAATTGGCTAAAGATAAAGTCAATGAGTGTGTCAAGGCACAATCCAAGCGTTCTGGATTTTGCGGTCAAGGCACACATATAGTGTCCTTTGTTGTAAATGCCCCTAATGGCCTTTACTTCATGCATGTTGGTTATTACCCTAGCAACCACATTGAGGTTGTTTCTGCTTATGGTCTTTGCGATGCAGCTAACCCTACTAATTGTATAGCCCCTGTTAATGGCTACTTTATTAAAACTAATAACACTAGGATTGTTGATGAGTGGTCATATACTGGCTCGTCCTTCTATTCACCTGAGCCCATCACCTCCCTTAATACTAAGTATGTTGCACCACAGGTGACATACCAAAACATTTCTACTAACCTCCCTCCTCCTCTTCTCGGCAATTCCACCGGGATTGACTTCCAAGATGAGTTGGATGAGTTTTTCAAAAATGTTAGCACCAGTATACCTAATTTTGGTTCTCTAACACAGATTAATACTACATTACTCGATCTTACCTACGAGATGTTGTCTCTTCAACAAGTTGTTAAAGCCCTTAATGAGTCTTACATAGACCTTAAAGAGCTTGGCAATTATACTTATTACAACAAATGGCCGTGGTACATTTGGCTTGGTTTCATTGCTGGGCTTGTTGCCTTAGCTCTATGCGTCTTCTTCATACTGTGCTGCACTGGTTGTGGCACAAACTGTATGGGAAAACTTAAGTGTAATCGTTGTTGTGATAGATACGAGGAATACGACCTCGAGCCGCATAAGGTTCATGTTCACTAAATGAGAGTTCAAAGACCACCCACTCTCTTGTTAGTGTTCTCACTCTCTCTTTTGGTCACTGCATTCTCAAAACCTCTCTATGTACCTGAGCATTGTCAGAATTATTCTGGTTGCATGCTTAGGGCTTGTATTAAAACTGCCCAAGCTGATACAGCTGGTCTTTATACAAATTTTCGAATTGACGTCCCATCTGCAGAATCAACTGGTACTCAATCAGTTTCTGTCGATCGTGAGTCAACTTCAACTCATGATGGTCCTACCGAACATGTTACTAGTGTGAATCTTTTTGACGTTGGTTACTCAGTTAATTAAATGGATTACGTGTCTCTGCTTAATCAAATTTGGCAGAAGTACCTTAATTCACCGTATACTACTTGTTTGTATATTCCTAAACCCACAGCTAAGTATACACCTTTAGTTGGCACTTCATTGCACCCTGTGCTGTGGAACTGTCAGCTATCCTTTGCTGGTTATACTGAATCTGCTGTTAATTCTACAAAAGCTTTGGCCAAACAGGACGCAGCTCAGCGAATCGCTTGGTTGCTACATAAGGNNATGGAGGAATCCCTGATGGATGTTCCCTCTACCTCCGGCACTCAAGTTTATTCGCGCAAAGCGAGGAAGAGGAGCCATTCTCCAACTAAGAAACTGCGCTACGTTAAGCGTAGATTTTCTCTTCTGCGCCCTGAAGACCTTAGTGTTATTGTCCAACCAACACACTATGTCAGGGTTACATTTTCAGACCCCAACATGTGGTATCTACGTTCGGGTCATCATTTACACTCAGTTCACAATTGGCTTAAACCTTATGGCGGCCAACCTGTTTCTGAGTACCATATTACTCTAGCTTTGCTAAATCTCACTGATGAAGATTTAGCTAGAGATTTTTCACCCATTGCGCTCTTTTTGCGCAATGTCAGATTTGAGCTACATGAGTTCGCCTTGCTGCGCAAAACTCTTGTTCTTAATGCATCAGAGATCTACTGTGCTAACATACATAGATTTAAGCCTGTGTATAGAGTTAACACGGCAATCCCTACTATTAAGGATTGGCTTCTCGTTCAGGGATTTTCCCTTTACCATAGTGGCCTCCCTTTACATATGTCAATCTCTAAATTGCATGCACTGGATGATGTTACTCGCAATTACATCATTACAATGCCATGCTTTAGAACTTATCCTCAACAAATGTTTGTTACTCCTTTGGCCGTAGATGTTGTCTCCATACGGTCTTCCAATCAGGGTAATAAACAAATTGTTCATTCTTACCCCATTTTACATCATCCAGGATTTTAAATGGCTTTCTCGGCGTCTTTATTTAAACCCGTCCAGCTAGCCCCAGTTTCTCCTGCATTTCATCGCATTGAGTCTACTGACTCTATTGTTTTCACATACATTCCTGCTAGCGGCTATGTAGCTGCTTTAGCTGTCAATGTGTGTCTCATTCCCCTATTATTACTGCTACGTCAAGATACTTGTCGTCGCAGCATTATCAGAACTATGGTTCTCTATTTCCTTGTTCTGTATAACTTTTTATTAGCCATTGTATTAGTCAATGGTGTACATTATCCAACTGGAAGTTGCCTGATAGCCTTCTTAGTTATCCTCATAATACTTTGGTTTGTAGATAGAATTCGTTTCTGTCTCATGCTGAATTCCTTCCTACCCCTGTTTGACATGCGTTCCCACTTTATTCGTGTTAGTACAGTTTCTTCTCATGGTATGGTCCCTGTCATACACACCAAACCATTATTTATTAGAAACTTCGATCAGCGTTGCAGCTGTTCTCGTTGTTTTTATTTGCACTCTTCCACTTATATAGAGTGCACTTATATTAGCCGTTTTAGTAAGATTAGCCTAGTTTCTGTAACTGACTTCTCCTTAAACGGCAATGTTTCCACTGTTTTCGTGCCTGCAACGCGCGATTCAGTTCCTCTTCACATAATCGCCCCGAGCTCGCTTATCGTTTAAATGTTACCCTTTGTCCAAGAACGAATAGGGTTGTTCATAGTAAACTTTTTCATTTTTACCGTAGTATGTGCTATAACACTCTTGGTGTGTATGGCTTTCCTTACGGCTACTAGATTATGTGTGCAATGTATGACAGGCTTCAATACCCTGTTAGTTCAGCCCGCATTATACTTGTATAATACTGGACGTTCAGTCTATGTAAAATTCCAGGATAGTAAACCCCCTCTACCACCTGACGAGTGGGTTTAAATGTCTAATATGACGCAACTCACTGAGGCGCAGATTATTGCCATTATTAAAGACTGGAACTTTGCATGGTCCCTGATCTTTCTCTTAATTACTATCGTACTACAGTATGGATACCCATCCCGTAGTATGACTGTCTATGTCTTTAAAATGTTTGTTTTATGGCTCCTATGGCCATCTTCCATGGCGCTATCAATATTTAGCGCCGTTTATCCAATTGATCTAGCTTCCCAGATAATCTCTGGCATTGTAGCAGCTGTTTCAGCTATGATGTGGATTTCCTACTTTGTGCAGAGTATCCGGCTGTTTATGAGAACTGGATCATGGTGGTCATTCAATCCTGAGACTAATTGCCTTTTGAACGTTCCATTTGGTGGTACAACTGTCGTACGTCCACTCGTAGAGGACTCTACCAGTGTAACTGCTGTTGTAACCAATGGCCACCTCAAAATGGCTGGCATGCATTTCGGTGCTTGTGACTACGACAGACTTCCTAATGAAGTCACCGTGGCCAAACCCAATGTGCTGATTGCTTTAAAAATGGTGAAGCGGCAAAGCTACGGAACTAATTCCGGCGTTGCCATTTACCATAGATATAAGGCAGGTAATTACAGGAGTCCGCCTATTACGGCGGATATTGAACTTGCATTGCTTCGAGCTTAGATGGCAGCCCCTGCTGCACCTCGTGCTGTTTCCTTTGCCGATAACAATGATATAACAAATACAAACCTGTCTCGAGGTAGAGGACGTAATCCAAAACCACGAGCTGCACCAAATAACACTGTCTCTTGGTACACTGGGCTTACCCAACACGGGAAAGTCCCTCTTACCTTTCCACCTGGGCAGGGTGTACCTCTTAATGCCAATTCCACCCCTGCGCAAAATGCTGGGTATTGGCGGAGACAGGACAGAAAAATTAATACCGGGAATGGAATTAAGCAACTGGCTCCCAGGTGGTACTTCTACTACACTGGAACTGGACCCGAAGCAGCACTCCCATTCCGGGCTGTTAAGGATGGCATCGTTTGGGTCCATGAAGATGGCGCCACTGATGCTCCTTCAACTTTTGGGACGCGGAACCCTAACAATGATTCAGCTATTGTTACACAATTCGCGCCCGGTACTAAGCTTCCTAAAAACTTCCACATTGAGGGGACTGGAGGCAATAGTCAATCATCTTCAAGAGCCTCTAGCGTAAGCAGAAACTCTTCCAGATCTAGTTCACAAGGTTCAAGATCAGGAAACTCTACCCGCGGCACTTCTCCAGGTCCATCTGGAATCGGAGCAGTAGGAGGTGATCTACTTTACCTTGATCTTCTGAACAGACTACAAGCCCTTGAGTCTGGCAAAGTAAAGCAATCGCAGCCAAAAGTAATCACTAAGAAAGATGCTGCTGCTGCTAAAAATAAGATGCGCCACAAGCGCACTTCCACCAAAAGTTTCAACATGGTGCAAGCTTTTGGTCTTCGCGGACCAGGAGACCTCCAGGGAAACTTTGGTGATCTTCAATTGAATAAACTCGGCACTGAGGACCCACGTTGGCCCCAAATTGCTGAGCTTGCTCCTACAGCCAGTGCTTTTATGGGTATGTCGCAATTTAAACTTACCCATCAGAACAATGATGATCATGGCAACCCTGTGTACTTCCTTCGGTACAGTGGAGCCATTAAACTTGACCCAAAGAATCCCAACTACAATAAGTGGTTGGAGCTTCTTGAGCAAAATATTGATGCCTACAAAACCTTCCCTAAGAAGGAAAAGAAACAAAAGGCACCAAAAGAAGAATCAACAGACCAAATGTCTGAACCTCCAAAGGAGCAGCGTGTGCAAGGTAGCATCACTCAGCGCACTCGCACCCGTCCAAGTGTTCAGCCTGGTCCAATGATTGATGTTAACACTGATTAG"/>
                            <sequence id="seq_AbuDhabi_UAE_33_2014|KP209311|human|2014-04-17" taxon="AbuDhabi_UAE_33_2014|KP209311|human|2014-04-17" totalcount="4" value="ATGTCTTTCGTGGCTGGTGTGACCGCGCAAGGTGCGCGCGGTACGTATCGAGCAGCGCTCAACTCTGAAAAACATCAAGACCATGTGTCTCTAACTGTGCCACTCTGTGGTTCAGGAAACCTGGTTGAAAAACTTTCACCATGGTTCATGGATGGCGAAAATGCCTATGAAGTGGTGAAGGCCATGTTACTTAAAAAGGAGCCACTTCTCTATGTGCCCATCCGGCTGGCTGGACACACTAGACACCTCCCAGGTCCTCGTGTATACCTGGTTGAGAGGCTCATTGCTTGTGAAAATCCATTCATGGTTAACCAATTGGCTTATAGCTCTAGTGCAAATGGCAGCTTGGTTGGCACAACTTTGCAGGGCAAGCCTATTGGTATGTTCTTCCCTTATGACATCGAACTTGTCACAGGAAAGCAAAATATTCTCCTGCGCAAGTATGGCCGTGGTGGTTATCACTACACCCCATTCCACTATGAGCGAGACAACACCTCTTGCCCTGAGTGGATGGACGATTTTGAGGCGGATCCTAAAGGCAAATATGCCCAGAATCTGCTTAAGAAGTTGATTGGCGGTGATGTCACTCCAGTTGACCAATACATGTGTGGCGTTGATGGAAAACCCATTAGTGCCTACGCATTTTTAATGGCCAAGGATGGAATAACCAAACTGGCTGATGTTGAAGCGGACGTCGCAGCACGTGCTGATGACGAAGGCTTCATCACATTAAAGAACAATCTATATAGATTGGTTTGGCATGTTGAGCGTAAAGACGTTCCATATCCTAAGCAATCTATTTTTACTATTAATAGTGTGGTCCAAAAGGATGGTGTTGAAAACACTCCTCCTCACTATTTTACTCTTGGATGCAAAATTTTAACGCTCACCCCACGCAACAAGTGGAGTGGCGTTTCTGACTTGTCCCTCAAACAAAAACTCCTTTATACCTTCTATGGTAAGGAGTCACTTGAGAACCCAACCTACATTTACCACTCCGCATTCATTGAGTGTGGAAGTTGTGGTAATGATTCCTGGCTTACAGGGAATGCTATCCAAGGGTTTGCCTGTGGATGTGGGGCATCATATACAGCTAATGATGTCGAAGTCCAATCATCTGGCATGATTAAGCCAAATGCTCTTCTTTGTGCTACTTGCCCCTTTGCTAAGGGTGATAGCTGTTCTTCTAATTGCAAACATTCAGTTGCTCAGTTGGTTAGTTACCTTTCTGAACGTTGTAATGTTATTGCTGATTCTAAGTCCTTCACACTTATCTTTGGTGGCGTAGCTTACGCCTACTTTGGATGTGAGGAAGGTACTATGTATTTTGTGCCTAGAGCTAAGTCTGTTGTCTCAAGGATTGGAGACTCCATCTTTACAGGCTGTACTGGCTCTTGGAACAAGGTCACTCAAATTGCTAACATGTTCTTGGAACAGACTCAGCATTCCCTTAACTTTGTGGGAGAGTTCGTTGTCAACGATGTTGTCCTCGCAATTCTCTCTGGAACCACAACTAATGTTGACAAAATACGCCAGCTTCTCAAAGGTGTCACCCTTGACAAGTTGCGTGATTATTTAGCTGACTATGACGTAGCAGTCACTGCCGGCCCATTCATGGATAATGCTATTAATGTTGGTGGTACAGGATTACAGTATGCCGCCATTACTGCACCTTATGTAGTTCTCACTGGCTTAGGTGAGTCCTTTAAGAAAGTTGCAACCATACCGTACAAGGTTTGCAACTCTGTTAAGGATACTCTGACTTATTATGCTCACAGCGTGTTGTACAGAGTTTTTCCTTATGACATGGATTCTGGTGTGTCATCCTTTAGTGAACTACTTTTTGATTGCGTTGATCTTTCAGTAGCTTCTACCTATTTTTTAGTCCGCCTCTTGCAAGATAAGACTGGCGACTTTATGTCTACAATTATTACTTCCTGCCAAACTGCTGTTAGTAAGCTTCTAGATACATGTTTTGAAGCTACAGAAGCAACATTTAACTTCTTGTTAGATTTGGCAGGATTGTTCAGAATCTTTCTTCGCAATGCCTATGTGTACACTTCACAAGGGTTTGTGGTGGTCAATGGCAAAGTTTCTACACTTGTCAAACAAGTGTTAGACTTGCTTAATAAGGGTATGCAACTTTTGCATACAAAGGTCTCCTGGGCTGGTTCTAATATCAGTGCTGTTATCTACAGCGGCAGGGAGTCTCTAATATTCCCATCGGGAACCTATTACTGTGTCACCACTAAGGCTAAGTCCGTTCAACAAGATCTTGACGTTATTTTGCCTGGTGAGTTTTCCAAGAAGCAGTTAGGACTGCTCCAACCTACTGACAATTCTACAACTGTTAGTGTTACTGTATCCAGTAACATGGTTGAAACTGTTGTGGGTCAACTTGAGCAAACTAATATGCATAGTCCTGATGTTATAGTAGGTGACTATGTCATTATTAGTGAAAAATTGTTTGTGCGTAGTAAGGAAGAAGACGGATTTGCCTTCTACCCTGCTTGCACTAATGGTCATGCTGTACCGACTCTCTTTAGACTTAAGGGAGGTGCACCTGTAAAAAAAGTAGCCTTTGGCGGTGATCAAGTACATGAGGTTGCTGCTGTAAGAAGTGTTACTGTCGAGTACAACATTCATGCTGTATTAGACACACTACTTGCTTCTTCTAGTCTTAGAACCTTTGTTGTAGATAAGTCTTTGTCAATTGAGGAGTTTGCTGACGTAGTAAAGGAACAAGTCTCAGACTTGCTTGTTAAATTACTGCGTGGAATGCCGATTCCAGATTTTGATTTAGACGATTTTATTGACGCACCATGCTATTGCTTTAACGCTGAGGGTGATGCATCTTGGTCTTCTACTATGATCTTCTCTCTTCACCCCGTCGAGTGTGACGAGGAGTGTTCTGAAGTAGAGGCTTCAGATTTAGAAGAAGGTGAATCAGAGTGCATTTCTGAGACTTCAACTGAACAAGTTGACGTTTCTCATGAGGTTTTTGACGACGAGTGGGCTGCTGCAGTTGATGAAGCGTTCCCCCTCGATGAAGCAGAAGATGTTACTGAATCTGTGCAAGAAGAAGCACAACCAGTAGAAGTACCTGTTGAAGATATTGCGCAGGTTGTCATAGCTGACACCTTACAGGAAACTCCTGTTGTGTCTGATACTGTTGAAGTCCCACCGCAAGTGGTGAAACTTCCGTCTGAACCTCAGACTATCCAGCCCGAGGTAAAAGAAGTTGCACCTGTCTATGAGGCTGATACCGAACAGACACAGAGTGTTACTGTTAAACCTAAGAGGTTACGCAAAAAGCGTAATGTTGACCCTTTGTCCAATTTTGAACATAAGGTTATTACAGAGTGCGTTACCATAGTTTTAGGTGACGCAATTCAAGTAGCCAAGTGCTATGGGGAGTCTGTGTTAGTTAATGCTGCTAACACACATCTTAAGCATGGCGGTGGTATCGCTGGTGCTATTAATGCGGCTTCAAAAGGGGCTGTCCAAAAAGAGTCAGATGGGTATATTCTGGCTAAAGGGCCGTTACAAGTAGGAGATTCAGTTCTCTTGCAAGGCCATTCTCTAGCTAAGAATATCCTGCATGTCGTAGGCCCAGATGCCCGCGCTAAACAGGATGTTTCTCTCCTTAGTAAGTGCTATAAGGCTATGAATGCATATCCTCTTGTAGTCACTCCTCTTGTTTCAGCAGGCATATTTGGTGTAAAACCAGCTGTGTCTTTTGATTATCTTATTAGAGAGGCTAAGACTAGAGTTTTAGTCGTCGTTAATTCCCAAGATGTCTATAAGAGTCTTACCATAGTTGACATTCCACAGAGTTTGACTTTTTCATATGATGGGTTACGTGGCGCAATACGTAAAGCTAAAGATTATGGTTTTACTGTTTTTGTGTGCACAGACAACTCTGCTAACACTAAAGTTCTTAGGAACAAGGGTGTTGATTATACTAAGAAGTTTCTTACAGTTGACGGTGTGCAATATTATTGCTACACGTCTAAGGACACTTTAGATGATATCTTACAACAGGCTAATAAGTCTGTTGGTATTATATCTATGCCTTTGGGATATGTGTCTCATGGTTTAGACTTAATTCAAGCAGGGAGTGTCGTGCGTAGAGTTAACGTGCCCTACGTGTGTCTCCTAGCTAATAAAGAGCAAGAAGCTATTTTGATGTCTGAAGACGTTAAGTTAAACCCTTCAGAAGATTTTATAAAGCACGTCCGCACTAATGGTGGTTACAATTCTTGGCATTTAGTCGAGGGTGAACTATTGGTGCAAGACTTACGCTTAAATAAGCTCCTGCATTGGTCTGATCAAACCATATGCTACAAGGATAGTGTGTTTTATGTTGTAAAGAATAGTACAGCTTTTCCATTTGAAACACTTTCAGCATGTCGTGCGTATTTGGATTCACGCACGACACAGCAGTTAACAATCGAAGTCTTAGTGACTGTCGATGGTGTAAATTTTAGAACAGTCGTTCTAAATAATAAGAACACTTATAGATCACAGCTTGGATGCGTTTTCTTTAATGGTGCTGATATTTCTGATACCATTCCTGATGAGAAACAGAATGGTCACAGTTTATATCTAGCAGACAATTTGACTGCTGATGAAACAAAGGCGCTTAAAGAGTTATATGGCCCCGTTGATCCTACTTTCTTACACAGATTCTATTCACTTAAGGCTGCAGTCCATAAGTGGAAGATGGTTGTGTGTGATAAGGTACGTTCTCTCAAATTGAGTGATAATAATTGTTATCTTAATGTAGTTATTATGACACTTGATTTATTGAAGGACATTAAATTTGTTATACCTGCTCTACAGCATGCATTTATGAAACATAAGGGCGGTGATTCAACTGACTTCATAGCCCTCATTATGGCTTATGGCAATTGCACATTTGGTGCTCCAGATGATGCCTCTCGGTTACTTCATACCGTGCTTGCAAAGGCTGAGTTATGCTGTTCTGCACGCATGGTTTGGAGAGAGTGGTGCAATGTCTGTGGCATAAAAGATGTTGTTCTACAAGGCTTAAAAGCTTGTTGTTACGTGGGTGTGCAAACTGTTGAAGATCTGCGTGCCCGCATGACATATGTATGCCAGTGTGGTGGTGAACGTCATCGGCAAATAGTCGAACACACCACCCCCTGGTTGCTGCTCTCAGGCACACCAAATGAAAAATTGGTGACAACCTCCACGGCGCCTGATTTTGTAGCGTTTAATGTCTTTCAGGGCATTGAAACGGCTGTTGGCCATTATGTTCATGCTCGCCTGAAGGGTGGTCTTATTTTAAAGTTTGACTCTGGCACCGTTAGCAAGACTTCAGACTGGAAGTGCAAGGTGACAGATGTACTTTTCCCCGGCCAAAAATACAGTAGCGATTGTAATGTCGTACGGTATTCTTTGGACGGTAATTTCAGAACAGAGGTTGATCCCGACCTATCTGCTTTCTATGTTAAGGATGGTAAATACTTTACAAGTGAACCACCCGTAACATATTCACCAGCTACAATTTTAGCTGGTAGTGTCTACACTAATAGCTGCCTTGTATCGTCTGATGGACAACCTGGCGGTGATGCTATTAGTTTGAGTTTTAATAACCTTTTAGGGTTTGATTCTAGTAAACCAGTCACTAAGAAATACACTTACTCCTTCTTGCCTAAAGAAGACGGCGATGTGTTGTTGGCTGAGTTTGACACTTATGACCCTATTTATAAGAATGGTGCCATGTATAAAGGCAAACCAATTCTTTGGGTCAACAAAGCATCTTATGATACTAATCTTAATAAGTTCAATAGAGCTAGTTTGCGTCAAATTTTTGACGTAGCCCCCATTGAACTCGAAAATAAATTCACACCTTTGAGTGTGGAGTCTACACCAGTTGAACCTCCAACTGTAGATGTGGTAGCACTTCAACAGGAAATGACAATTGTCAAATGTAAGGGTTTAAATAAACCTTTCGTGAAGGACAATGTCAGTTTCGTTGCTGATGACTCAGGTACTCCCGTTGTTGAGTATCTGTCTAAAGAAGATCTACATACATTGTATGTAGACCCTAAGTATCAAGTCATTGTCTTAAAAGACAATGTACTTTCTTCTATGCTTAGATTGCACACCGTTGAGTCAGGTGATATTAACGTTGTTGCAGCTTCCGGATCTTTGACACGTAAAGTGAAATTACTATTTAGGGCTTCATTTTATTTCAAAGAATTTGCTACCCGCACTTTCACTGCTACCACTGCTGTAGGTAGTTGTATAAAGAGTGTAGTGCGGCATCTAGGTGTTACTAAAGGCATATTGACAGGCTGTTTTAGTTTTGTCAAGATGTTATTTATGCTTCCACTAGCTTACTTTAGTGATTCAAAACTCGGCACCACAGAGGTTAAAGTGAGTGCTTTGAAAACAGCTGGCGTTGTGACAGGTAATGTTGTAAAACAGTGTTGCACTGCTGCTGTTGATTTAAGTATGGATAAGTTGCGCCGTGTGGATTGGAAATCAACCCTACGGTTGTTACTTATGTTATGCACAACTATGGTATTGTTGTCTTCTGTGTATCACTTGTATGTCTTCAATCAGGTCTTATCAAGTGATGTTATGTTTGAAGATGCCCAAGGTTTGAAAAAGTTCTACAAAGAAGTTAGAGCTTACCTAGGAATCTCTTCTGCTTGTGACGGTCTTGCTTCAGCTTATAGGGCGAATTCCTTTGATGTACCTACATTCTGCGCAAACCGTTCTGCAATGTGTAATTGGTGCTTGATTAGCCAAGATTCCATAACTCACTACCCAGCTCTTAAGATGGTTCAAACACATCTTAGCCACTATGTGCTTAACATAGATTGGTTGTGGTTTGCATTTGAGACTGGTTTGGCATACATGCTCTATACCTCGGCCTTCAACTGGTTGTTGTTGGCAGGTACATTGCATTATTTCTTTGCACAGACTTCCATATTTGTAGACTGGCGGTCATACAATTATGCTGTGTCTAGTGCCTTCTGGTTATTCACCCACATTCCAATGGCGGGTTTGGTACGAATGTATAATTTGTTAGCATGCCTTTGGCTTTTACGCAAGTTTTATCAGCATGTAATCAATGGTTGCAAAGATACGGCATGCTTGCTCTGCTATAAGAGGAACCGACTTACTAGAGTTGAAGCTTCTACCGTTGTCTGTGGTGGAAAACGTACGTTTTATATCACAGCAAATGGCGGTATTTCATTCTGTCGTAGGCATAATTGGAATTGTGTGGATTGTGACACTGCAGGTGTGGGGAATACCTTCATCTGTGAAGAAGTCGCAAATGACCTCACTACCGCCCTACGCAGGCCTATTAACGCTACGGATAGATCACATTATTATGTGGATTCCGTTACAGTTAAAGAGACTGTTGTTCAGTTTAATTATCGTAGAGACGGTCAACCATTCTACGAGCGGTTTCCCCTCTGCGCTTTTACAAATCTAGATAAGTTGAAGTTCAAAGAGGTCTGTAAAACTACTACTGGTATACCTGAATACAACTTTATCATCTACGACTCATCAGATCGTGGCCAGGAAAGTTTAGCTAGGTCTGCATGTGTTTATTATTCTCAAGTCTTGTGTAAATCAATTCTTTTGGTTGACTCAAGTTTGGTTACTTCTGTTGGTGATTCTAGTGAAATCGCCACTAAAATGTTTGATTCCTTTGTTAATAGTTTCGTCTCGCTGTATAATGTCACACGCGATAAGTTGGAAAAACTTATCTCTACTGCTCGTGATGGCGTAAGGCGAGGCGATAACTTCCATAGTGTCTTAACAACATTCATTGACGCAGCACGAGGCCCCGCAGGTGTGGAGTCTGATGTTGAGACCAATGAAATTGTTGACTCTGTGCAGTATGCTCATAAACATGACATACAAATTACTAATGAGAGTTACAATAATTATGTACCCTCATATGTTAAACCTGATAGTGTGTCTACCAGTGATTTAGGTAGTCTCATTGATTGTAATGCGGCTTCAGTTAACCAAATTGTCTTGCGTAATTCTAATGGTGCTTGTATTTGGAACGCTGCTGCATATATGAAACTCTCGGATGCACTTAAACGACAGATTCGCATTGCATGCCGTAAGTGTAATTTAGCTTTCCGGTTAACCACCTCAAAGCTACGCGCTAATGATAATATCTTATCAGTTAGATTCACTGCTAACAAAATTGTTGGTGGTGCTCCTACATGGTTTAATGCGTTGCGTGACTTTACGTTAAAGGGTTACGTTCTTGCTACCATTATTGTGTTTCTGTGTGCTGTACTGATGTATTTGTGTTTACCTACATTTTCTATGGTACCTGTTGAATTTTATGAAGACCGCATCTTGGACTTTAAAGTTCTTGATAATGGTATCATTAGGGATGTAAATCCTGATGATAAGTGCTTTGCTAATAAGCACCGGTCCTTCACACAATGGTATCATGAGCATGTTGGTGGTGTCTATGACAACTCTATCACATGCCCATTGACAGTTGCAGTAATTGCTGGAGTTGCTGGTGCTCGCATTCCAGACGTACCTACTACATTGGCTTGGGTGAACAATCAGATAATTTTCTTTGTTTCTCGAGTCTTTGCTAATACAGGCAGTGTTTGCTACACTCCTATAGATGAGATACCCTATAAGAGTTTCTCTGATAGTGGTTGCATTCTTCCATCTGAGTGCACTATGTTTAGGGATGCAGAGGGCCGTATGACACCATACTGCCATGATCCTACTGTTTTGCCTGGGGCTTTTGCGTACAGTCAGATGAGGCCTCATGTTCGTTACGACTTGTATGATGGTAACATGTTTATTAAATTTCCTGAAGTAGTATTTGAAAGTACACTTAGGATTACTAGAACTCTGTCAACTCAGTACTGCCGGTTCGGTAGTTGTGAGTATGCACAAGAGGGTGTTTGTATTACCACAAATGGCTCGTGGGCCATTTTTAATGACCACCATCTTAATAGACCTGGTGTCTATTGTGGCTCTGATTTTATTGACATTGTCAGGCGGTTAGCAGTATCACTGTTCCAGCCTATTACTTATTTCCAATTGACTACCTCATTGGTCTTGGGTATAGGTTTGTGTGCGTTCCTGACTTTGCTCTTCTATTATATTAATAAAGTAAAACGTGCTTTTGCAGATTACACCCAGTGTGCTGTAATTGCTGTTGTTGCTGCTGTTCTTAATAGCTTGTGCATCTGCTTTGTTGCCTCTATACCATTGTGTATAGTACCTTACACTGCATTGTACTATTATGCTACATTCTATTTTACTAATGAGCCTGCATTTATTATGCATGTTTCTTGGTACATTATGTTCGGGCCTATCGTTCCCATATGGATGACCTGCGTCTATACAGTTGCAATGTGCTTTAGACACTTCTTCTGGGTTTTAGCTTATTTTAGTAAGAAACATGTAGAAGTTTTTACTGATGGTAAGCTTAATTGTAGTTTCCAGGACGCTGCCTCTAATATCTTTGTTATTAACAAGGACACTTATGCAGCTCTTAGAAACTCTTTAACTAATGATGCCTATTCACGATTTTTGGGGTTGTTTAACAAGTATAAGTACTTCTCTGGTGCTATGGAAACAGCCGCTTATCGTGAAGCTGCAGCATGTCATCTTGCTAAAGCCTTACAAACATACAGCGAGACTGGTAGTGATCTTCTTTACCAACCACCCAACTGTAGCATAACCTCTGGCGTGTTGCAAAGCGGTTTGGTGAAAATGTCACATCCCAGTGGAGATGTTGAGGCTTGTATGGTTCAGGTTACCTGCGGTAGCATGACTCTTAATGGTCTTTGGCTTGACAACACAGTCTGGTGCCCACGACACGTAATGTGCCCGGCTGACCAGTTGTCTGATCCTAATTATGATGCCTTGTTGATTTCTATGACTAATCATAGTTTCAGTGTGCAAAAACACATTGGCGCTCCAGCAAACTTGCGTGTTGTTGGTCATGCCATGCAAGGCACTCTTTTGAAGTTGACTGTCGATGTTGCTAACCCTAGCACTCCAGCCTACACTTTTACAACAGTGAAACCTGGCGCAGCATTTAGTGTGTTAGCATGCTATAATGGTCGTCCGACTGGTACATTCACTGTTGTAATGCGCCCTAACTACACAATTAAGGGTTCCTTTCTGTGTGGTTCTTGTGGTAGTGTTGGTTACACCAAGGAGGGTAGTGTGATCAATTTTTGTTACATGCATCAAATGGAACTTGCTAATGGTACACATACCGGTTCAGCATTTGATGGTACTATGTATGGTGCCTTTATGGATAAACAAGTGCACCAAGTTCAGTTAACAGACAAATACTGCAGTGTTAATGTAGTAGCTTGGCTTTACGCAGCAATACTTAATGGTTGCGCTTGGTTTGTAAAACCTAATCGCACTAGTGTTGTTTCTTTTAATGAATGGGCTCTTGCCAACCAATTCACTGAATTTGTTGGCACTCAATCCGTTGACATGTTAGCTGTCAAAACAGGCGTTGCTATTGAACAGCTGCTTTATGCGATCCAACAACTTTATACTGGGTTCCAGGGAAAGCAAATCCTTGGCAGTACTATGTTGGAAGATGAATTCACACCTGAGGATGTTAATATGCAGATTATGGGTGTGGTTATGCAGAGTGGTGTGAGAAAAGTTACATATGGTACTGCGCATTGGTTGTTCGCGACCCTTGTCTCAACCTATGTGATAATCTTACAAGCCACTAAATTTACTTTGTGGAACTACTTGTTTGAGACTATTCCCACACAGTTGTTCCCACTCTTATTTGTGACTATGGCCTTCGTTATGTTGTTGGTTAAACACAAACACACCTTTTTGACACTTTTCTTGTTGCCTGTGGCTATTTGTTTGACTTATGCAAACATAGTCTACGAGCCCACTACTCCCATTTCGTCAGCGCTGATTGCAGTTGCAAATTGGCTTGCCCCCACTAATGCTTATATGCGCACTACACATACTGATATTGGTGTCTACATTAGTATGTCACTTGTATTAGTCATTGTAGTGAAGAGATTGTACAACCCATCACTTTCTAACTTTGCGTTAGCATTGTGCAGTGGTGTAATGTGGTTGTACACTTATAGCATTGGAGAAGCCTCAAGCCCCATTGCCTATCTGGTTTTTGTCACTACACTCACTAGTGATTATACGATTACAGTCTTTGTTACTGTCAACCTTGCAAAAGTTTGCACTTATGCCATCTTTGCTTACTCACCACAGCTTACACTTGTGTTTCCGGAAGTGAAGATGATACTTTTATTATACACATGTTTAGGTTTCATGTGTACTTGCTATTTTGGTGTCTTCTCTCTTTTGAACCTTAAGCTTAGAGCACCTATGGGTGTCTATGACTTTAAGGTCTCAACACAAGAGTTCAGATTCATGACTGCTAACAATCTAACTGCACCTAGAAATTCTTGGGAGGCTATGGCTCTGAACTTTAAGTTAATAGGTATTGGCGGTATACCTTGTATAAAGGTTGCTGCTATGCAGTCTAAACTTACAGATCTTAAATGCACATCTGTGGTTCTCCTCTCTGTGCTCCAACAGTTACACTTAGAGGCTAATAGTAGGGCCTGGGCTTTCTGTGTTAAATGCCATAATGATATATTGGCAGCAACAGACCCCAGTGAGGCTTTCGAGAAATTCGTAAGTCTCTTTGCCACTTTAATGACTTTTTCTGGTAATGTAGATCTTGATGCGTTAGCTAGTGATATTTTTGACACTCCTAGCGTACTTCAAGCTACTCTTTCTGAGTTTTCACACTTAGCTACCTTTGCTGAGTTGGAAGCTGCGCAGAAAGCCTATCAGGAAGCTATGGACTCTGGTGACACCTCACCACAAGTTCTTAAGGCTTTGCAGAAGGCTGTTAATATAGCTAAAAACGCCTATGAGAAGGATAAGGCAGTGGCCCGTAAGTTAGAACGTATGGCTGATCAGGCTATGACTTCTATGTATAAGCAAGCACGTGCTGAAGACAAGAAAGCAAAAATTGTCAGTGCTATGCAAACTATGTTGTTTGGTATGATTAAGAAGCTCGACAACGATGTTCTTAATGGTATCATTTCTAACGCTAGGAATGGTTGTATACCTCTTAGTGTCATTCCACTGTGTGCTTCAAATAAACTTCGCGTTGTAATTCCTGACTTCACCGTCTGGAATCAGGTAGTCACATATCCCTCGCTTAACTACGCTGGGGCTTTGTGGGACATTACAGTTATAAACAATGTGGACAATGAAATTGTTAAGTCTTCAGATGTTGTAGACAGCAATGAAAATTTAACATGGCCACTTGTTTTAGAATGCACTAGGGCATCCACTTCTGCCGTTAAGTTGCAAAATAATGAGATCAAACCTTCAGGTTTAAAAACCATGGTTGTGTCTGCAGGTCAAGAGCAAACTAACTGTAATACTAGTTCCTTAGCTTATTACGAACCTGTGCAGGGTCGTAAAATGCTGATGGCTCTTCTTTCTGATAATGCCTATCTCAAATGGGCGCGTGTTGAAGGTAAGGACGGATTTGTTAGTGTAGAGCTACAACCTCCTTGCAAATTCTTGATTGCGGGACCAAAAGGACCTGAAATCCGATATCTCTATTTTGTTAAAAATCTTAACAACCTTCATCGCGGGCAAGTGTTAGGGCACATTGCTGCGACTGTTAGATTGCAAGCTGGTTCTAACACCGAGTTTGCCTCTAATTCTTCGGTGTTGTCACTTGTTAACTTCACCGTTGATCCTCAAAAAGCTTATCTCGATTTCGTCAATGCGGGAGGTGCCCCATTGACAAATTGTGTTAAGATGCTTACTCCTAAAACTGGTACAGGTATAGCTATATCTGTTAAACCAGAGAGTACAGCTGATCAAGAGACTTATGGTGGAGCTTCAGTGTGTCTCTATTGCCGTGCGCATATAGAACATCCTGATGTCTCTGGTGTTTGTAAATATAAGGGTAAGTTTGTCCAAATCCCTGCTCAGTGTGTCCGTGACCCTGTGGGATTTTGTTTGTCAAATACCCCCTGTAATGTCTGTCAATATTGGATTGGATATGGGTGCAATTGTGACTCGCTTAGGCAAGCAGCACTGCCCCAATCTAAAGATTCCAATTTTTTAAACGAGTCCGGGGTTCTATTGNTAAATGCCCGAATAGAACCCTGTTCAAGTGGTTTGTCCACTGATGTCGTCTTTAGGGCATTTGACATCTGCAACTATAAGGCTAAGGTTGCTGGTATTGGAAAATACTACAAGACTAATACTTGTAGGTTTGTAGAATTAGATGACCAAGGGCATCATTTAGACTCCTATTTTGTCGTTAAGAGGCATACTATGGAGAATTATGAACTAGAGAAGCACTGTTACGATTTGTTACGTGACTGTGATGCTGTAGCTCCCCATGATTTCTTCATCTTTGATGTAGACAAAGTTAAAACACCTCATATTGTACGTCAGCGTTTAACTGAGTACACTATGATGGATCTTGTATATGCCCTGAGGCACTTTGATCAAAATAGCGAAGTGCTTAAGGCTATCTTAGTGAAGTATGGTTGCTGTGATGTTACCTACTTTGAAAATAAACTCTGGTTTGATTTTGTTGAAAATCCCAGTGTTATTGGTGTTTATCATAAACTTGGAGAACGTGTACGCCAAGCTATCTTAAACACTGTTAAATTTTGTGACCACATGGTCAAGGCTGGTTTAGTCGGTGTGCTCACACTAGACAACCAGGACCTTAATGGCAAGTGGTATGATTTTGGTGACTTCGTAATCACTCAACCTGGTTCAGGAGTAGCTATAGTTGATAGCTACTATTCTTATTTGATGCCTGTGCTCTCAATGACCGATTGTCTGGCCGCTGAGACACATAGGGATTGTGATTTTAATAAACCACTCATTGAGTGGCCACTTACTGAGTATGATTTTACTGATTATAAGGTACAACTCTTTGAGAAGTACTTTAAATATTGGGATCAGACGTATCACGCAAATTGCGTTAATTGTACTGATGACCGTTGTGTGTTACATTGTGCTAATTTCAATGTATTGTTTGCTATGACCATGCCTAAGACTTGTTTCGGACCCATAGTCCGAAAGATCTTTGTTGATGGCGTGCCATTTGTAGTATCTTGTGGTTATCACTACAAAGAATTAGGTTTAGTCATGAATATGGATGTTAGTCTCCATAGACATAGGCTCTCTCTTAAGGAGTTGATGATGTATGCCGCTGATCCAGCCATGCACATTGCCTCCTCTAACGCTTTTCTTGATTTGAGGACATCATGTTTTAGTGTCGCTGCACTTACAACTGGTTTGACTTTTCAAACTGTGCGGCCTGGCAATTTTAACCAAGACTTCTATGATTTCGTGGTATCTAAAGGTTTCTTTAAGGAGGGCTCTTCAGTGACGCTCAAACATTTTTTCTTTGCTCAAGATGGTAATGCTGCTATTACAGATTATAATTACTATTCTTATAATCTGCCTACTATGTGTGACATCAAACAAATGTTGTTCTGCATGGAAGTTGTAAACAAGTACTTCGAAATCTATGACGGTGGTTGTCTTAATGCTTCTGAAGTGGTTGTTAATAATTTAGACAAGAGTGCTGGCCATCCTTTTAATAAGTTTGGCAAAGCTCGTGTCTATTATGAGAGCATGTCTTACCAGGAGCAAGATGAACTCTTTGCCATGACAAAGCGTAACGTCATTCCTACCATGACTCAAATGAATCTAAAATATGCTATTAGTGCTAAGAATAGAGCTCGCACTGTTGCAGGCGTGTCCATACTTAGCACAATGACTAATCGCCAGTACCATCAGAAAATGCTTAAGTCCATGGCTGCAACTCGTGGAGCGACTTGCGTCATTGGTACTACAAAGTTCTATGGTGGCTGGGATTTCATGCTTAAAACATTGTACAAAGATGTTGATAATCCGCATCTTATGGGTTGGGATTACCCTAAGTGTGATAGAGCTATGCCTAATATGTGTAGAATCTTCGCTTCACTCATATTAGCTCGTAAACATGGCACTTGTTGTACTACAAGGGACAGATTTTATCGCTTGGCAAATGAGTGTGCTCAGGTGCTAAGCGAATATGTTCTATGTGGTGGTGGTTACTACGTCAAACCTGGAGGTACCAGTAGCGGAGATGCCACCACTGCATATGCCAATAGTGTCTTTAACATTTTGCAGGCGACAACTGCTAATGTCAGTGCACTTATGGGTGCTAATGGCAACAAGATTGTTGACAAAGAAGTTAAAGACATGCAGTTTGATTTATATGTCAATGTTTACAGGAGCACTAGCCCAGACCCCAAATTTGTTGATAAATACTATGCTTTTCTTAATAAGCACTTTTCTATGATGATACTGTCTGATGACGGTGTCGTTTGCTATAATAGTGATTATGCAGCTAAGGGTTACATTGCTGGAATACAGAATTTTAAGGAAACGCTGTATTATCAGAACAATGTCTTTATGTCTGAAGCTAAATGCTGGGTGGAAACCGATCTGAAGAAAGGGCCACATGAATTCTGTTCACAGCATACGCTTTATATTAAGGATGGCGACGATGGTTACTTCCTTCCTTATCCAGACCCTTCAAGAATTTTGTCTGCCGGTTGCTTTGTAGATGATATCGTTAAGACTGACGGTACACTCATGGTAGAGCGGTTTGTGTCTTTGGCTATAGATGCTTACCCTCTCACAAAGCATGAAGATATAGAATACCAGAATGTATTCTGGGTCTACTTACAGTATATAGAAAAACTGTATAAAGACCTTACAGGACACATGCTTGACAGTTATTCTGTCATGCTATGTGGTGATAATTCTGCTAAGTTTTGGGAAGAGGCATTCTATAGAGATCTCTATAGTTCGCCTACCACTTTGCAGGCTGTCGGTTCATGCGTTGTATGCCATTCACAGACTTCCCTACGCTGTGGGACATGCATCCGTAGACCATTTCTCTGCTGTAAATGCTGCTATGATCATGTTATAGCAACTCCACATAAGATGGTTTTGTCTGTTTCTCCTTACGTTTGTAATGCCCCTGGTTGTGGCGTTTCAGACGTTACTAAGCTATATTTAGGTGGTATGAGCTACTTTTGTGTAGATCATAGACCTGTGTGTAGTTTTCCACTTTGCGCTAATGGTCTTGTATTCGGCTTATACAAGAATATGTGCACAGGTAGTCCTTCTATAGTTGAATTTAATAGGTTGGCTACCTGTGACTGGACTGAAAGTGGTGATTACACCCTTGCCAATACTACAACAGAACCACTCAAACTTTTTGCTGCTGAGACTTTACGTGCCACTGAAGAGGCGTCTAAGCAGTCTTATGCTATTGCCACCATCAAAGAAATTGTTGGTGAGCGCCAACTATTACTTGTGTGGGAGGCTGGCAAGTCCAAACCACCACTCAATCGTAATTATGTTTTTACTGGTTATCATATAACCAAAAATAGTAAAGTGCAGCTCGGTGAGTACATCTTCGAGCGCATTGATTATAGTGATGCTGTATCCTACAAGTCTAGTACAACGTATAAACTGACTGTAGGTGACATCTTCGTACTTACCTCTCACTCTGTGGCTACCTTGACGGCGCCCACAATTGTGAATCAAGAGAGGTATGTTAAAATTACTGGGTTGTACCCAACCATTACGGTACCTGAAGAGTTCGCAAGTCATGTTGCCAACTTCCAAAAATCAGGTTATAGTAAATATGTCACTGTTCAGGGACCACCTGGCACTGGCAAAAGTCATTTTGCTATAGGGTTAGCGATTTACTACCCTACAGCACGTGTTGTTTATACAGCATGTTCACACGCAGCTGTTGATGCTTTGTGTGAAAAAGCTTTTAAATATTTGAACATTGCTAAATGTTCCCGTATCATTCCTGCAAAGGCACGTGTTGAGTGCTATGACAGGTTTAAAGTTAATGAGACAAATTCTCAATATTTGTTTAGTACTATTAATGCTCTACCAGAAACTTCTGCCGATATTCTGGTGGTTGATGAGGTTAGTATGTGCACTAATTATGATCTTTCAATTATTAATGCACGTATTAAAGCTAAGCACATTGTCTATGTAGGAGATCCAGCACAGTTGCCAGCTCCTAGGACTTTGTTGACTAGAGGCACATTGGAACCAGAAAATTTCAATAGTGTCACTAGATTGATGTGTAACTTAGGTCCTGACATATTTTTAAGTATGTGCTACAGGTGTCCTAAGGAAATAGTAAGCACTGTGAGCGCTCTTGTCTACAATAATAAATTGTTAGCCAAGAAGGAGCTTTCAGGCCAGTGCTTTAAAATACTCTATAAGGGCAATGTGACGCATGATGCTAGCTCTGCCATTAATAGACCACAACTCACATTTGTGAAGAATTTTATTACTGCCAATCCGGCATGGAGTAAGGCAGTCTTTATTTCGCCTTATAATTCACAGAATGCTGTGGCTCGTTCAATGCTGGGCCTTACTACTCAGACTGTTGATTCCTCACAGGGTTCAGAATACCAGTACGTTATCTTCTGTCAAACAGCAGATACGGCACATGCTAACAACATTAACAGATTTAATGTTGCAATCACTCGTGCCCAAAAAGGTATTCTTTGTGTTATGACATCTCAGGCACTCTTTGAGTCCTTAGAGTTTACTGAATTGTCTTTTACTAATTACAAGCTTCAGTCTCAGATTGTAACTGGCCTTTTTAAAGATTGCTCTAGAGAAATTTCTGGCCTCTCACCTGCTTATGCACCAACATACGTTAGTGTTGATGACAAGTATAAGACGAGTGATGAGCTTTGCGTGAATCTTAATTTACCCGCAAATGTCCCATACTCTCGTGTTATTTCCAGGATGGGCTTTAAACTCGATGCAACAGTTCCTGGATATCCTAAGCTTTTCATTACTCGTGAAGAGGCTGTAAGGCAAGTTCGAAGCTGGATAGGCTTCGATGTTGAGGGTGCTCATGCTTCCCGTAATGCATGTGGCACCAATGTGCCTCTACAATTAGGATTTTCAACTGGTGTGAACTTTGTTGTTCAGCCAGTTGGTGTTGTAGACACTGAGTGGGGTAACATGTTAACGGGCATTGCTGCCCGTCCTCCACCAGGTGAACAGTTTAAGCACCTCGTGCCTCTTATGCATAAGGGGGCTGCATGGCCTATTGTTAGACGACGTATAGTGCAAATGTTGTCAGACACTTTAGACAAATTGTCTGATTACTGTACGTTTGTTTGTTGGGCTCATGGCTTTGAATTAACGTCTGCATCATACTTTTGCAAGATAGGTAAGGAACAGAAGTGTTGCATGTGCAATAGACGCGCTGCAGCGTACTCTTCACCTCTGCAATCTTATGCCTGCTGGACTCATTCCTGCGGTTATGATTATGTCTACAACCCTTTCTTTGTCGATGTTCAACAGTGGGGTTATGTAGGCAATCTTGCCACTAATCACGATCGTTATTGCTCTGTCCATCAAGGAGCTCATGTGGCTTCTAATGATGCAATAATGACTCGTTGTTTAGCTATTCATTCTTGTTTTATAGAACGTGTGGATTGGGATATAGAGTATCCTTATATCTCACATGAAAAGAAATTGAATTCCTGTTGTAGAATCGTTGAGCGCAACGTCGTACGTGCTGCTCTTCTTGCCGGTTCATTTGACAAAGTCTATGATATTGGCAATCCTAAAGGAATTCCTATTGTTGATGACCCTGTGGTTGATTGGCATTATTTTGATGCACAGCCCTTGACCAGGAAGGTACAACAGCTTTTCTATACAGAGGACATGGCCTCAAGATTTGCTGATGGGCTCTGCTTATTTTGGAACTGTAATGTACCAAAATATCCTAATAATGCAATTGTATGCAGGTTTGACACACGTGTGCATTCTGAGTTCAATTTGCCAGGTTGTGATGGCGGTAGTTTGTATGTTAACAAGCACGCTTTTCATACACCAGCATATGATGTGAGTGCATTCCGTGATCTGAAACCTTTACCATTCTTTTATTATTCTACTACACCATGTGAAGTGCATGGTAATGGTAGTATGATAGAGGATATTGATTATGTACCCCTAAAATCTGCAGTCTGTATTACAACTTGTAATTTAGGGGGCGCTGTTTGTAGGAAGCATGCTACAGAGTACAGAGAGTATATGGAAGCATATAATCTTGTCTCTGCATCAGGTTTCCGCCTTTGGTGTTATAAGACCTTTGATATTTATAATCTCTGGTCTACTTTTACAAAAGTTCAAGGTTTGGAAAACATTGCTTTTAATGTTGTTAAACAAGGCCATTTTATTGGTGTTGAGGGTGAACTACCTGTAGCTGTAGTCAATGATAAGATCTTCACCAAGAGTGGCGTTAATGACATTTGTATGTTTGAGAATAAAACCACTTTGCCTACTAATATAGCTTTTGAACTCTATGCTAAGCGTGCTGTACGCTCGCATCCCGATTTCAAATTGCTACACAATTTACAAGCAGACATTTGCTACAAGTTCGTCCTTTGGGATTATGAACGTAGCAATATTTATGGTACTGCTACTATTGGTGTATGTAAGTACACTGATATTGATGTTAATTCAGCTTTGAATATATGTTTTGACATACGCGATAATGGTTCATTGGAGAAGTTCATGTCTACTCCCAATGCCATCTTTATTTCTGATAGAAAAATCAAGAAATACCCTTGTATGGTAGGTCCTGATTATGCTTACTTCAATGGTGCTATCATCCGTGATAGTGATGTTGTTAAACAACCAGTGAAGTTCTACTTGTATAAGAAAGTCAATAATGAGTTTATTGATCCTACTGAGTGTATTTACACTCAGAGTCGCTCTTGTAGTGACTTCCTACCCCTGTCTGACATGGAGAAAGACTTTCTATCTTTTGATAGTGATGTTTTCATTAAGAAGTATGGCTTGGAAAACTATGCTTTTGAGCACGTAGTCTATGGAGACTTCTCTCATACTACGTTAGGCGGTCTTCACTTGCTTATTGGTTTATACAAGAAGCAACAGGAAGGTCATATTATTATGGAAGAAATGCTAAAAGGTAGCTCAACTATTCATAACTATTTTATTACTGAGACTAACACAGCGGCTTTTAAGGCGGTGTGTTCTGTTATAGATTTAAAGCTTGACGACTTTGTTATGATTTTAAAGAATCAAGACCTTGGCGTAGTATCCAAGGTTGTCAAGGTTCCTATTGACTTAACAATGATTGAGTTTATGTTATGGTGTAAGGATGGACAGGTTCAAACCTTCTACCCTCGACTCCAGGCTTCTGCAGATTGGAAACCTGGTCATGCAATGCCATCCCTCTTTAAAGTTCAAAATGTAAACCTTGAACGTTGTGAGCTTGCTAATTACAAGCAATCTATTCCTATGCCTCGCGGTGTGCACATGAACATCGCTAAATATATGCAATTGTGCCAGTATTTAAATACTTGCACATTAGCCGTGCCTGCCAATATGCGTGTTATACATTTTGGCGCTGGTTCTGATAAAGGTATCGCTCCTGGTACCTCAGTTTTACGACAGTGGCTTCCTACAGATGCCATTATTATAGATAATGATTTAAATGAGTTCGTGTCAGATGCTGACATAACTTTATTTGGAGATTGTGTAACTGTACGTGTCGGCCAACAAGTGGATCTTGTTATTTCCGACATGTATGATCCTACTACTAAGAATGTAACAGGTAGTAATGAGTCAAAGGCTTTATTCTTTACTTACCTGTGTAACCTCATTAATAATAATCTTGCTCTTGGTGGGTCTGTTGCTATTAAAATAACAGAACACTCTTGGAGCGTTGAACTTTATGAACTTATGGGAAAATTTGCTTGGTGGACTGTTTTCTGCACCAATGCAAATGCATCCTCATCTGAAGGATTCCTCTTAGGTATTAATTACTTGGGTACTATTAAAGAAAATATAGATGGTGGTGCTATGCACGCCAACTATATATTTTGGAGAAATTCCACTCCTATGAATCTGAGTACTTACTCACTTTTTGATTTATCCAAGTTTCAATTAAAATTAAAAGGAACACCAGTTCTTCAATTAAAGGAGAGTCAAATTAACGAACTCGTAATATCTCTCCTGTCGCAGGGTAAGTTACTTATCCGTGACAATGATACACTCAGTGTTTCTACTGATGTTCTTGTTAACACCTACAGAAAGTTACGTNNTGATGTAGGGCCAGATTCTTTTAAGTCTGCTTGTATTGAGGTTGATATACAACAGACTTTCTTTGATAAAACTTGGCCTAGGCCAATTGATGTTTCTAAGGCTGACGGTATTATATACCCTCAAGGCCGTACATATTCTAACATAACTATCACTTATCAAGGTCTTTTTCCCTATCAGGGAGACCATGGTGATATGTATGTTTACTCTGCAGGACATGCTACAGGCACAACTCCACAAAAGTTGTTTGTAGCTAACTATTCTCAGGACGTCAAACAGTTTGCTAATGGGTTTGTCGTCCGTATAGGAGCAGCTGCCAATTCCACTGGCACTGTTATTATTAGCCCATCTACCAGCGCTACTATACGAAAAATTTACCCTGCTTTTATGCTGGGTTCTTCAGTTGGTAATTTCTCAGATGGTAAAATGGGCCGCTTCTTCAATCATACTCTAGTTCTTTTGCCCGATGGATGTGGCACTTTACTTAGAGCTTTTTATTGTATTCTAGAGCCTCGCTCTGGAAATCATTGTCCTGCTGGCAATTCCTATACTTCTTTTGCCACTTATCACACTCCTGCAACAGATTGTTCTGATGGCAATTACAATCGTAATGCCAGTCTGAACTCTTTTAAGGAGTATTTTAATTTACGTAACTGCACCTTTATGTACACTTATAACATTACCGAAGATGAGATTTTAGAGTGGTTTGGCATTACACAAACTGCTCAAGGTGTTCACCTCTTCTCATCTCGGTATGTTGATTTGTACGGCGGCAATATGTTTCAATTTGCCACCTTGCCTGTTTATGATACTATTAAGTATTACTCTATCATTCCTCACAGTATTCGTTCTATCCAAAGTGATAGAAAAGCTTGGGCTGCCTTCTACGTATATAAACTTCAACCGTTAACTTTCCTGTTGGATTTTTCTGTTGATGGTTATATACGCAGAGCTATAGACTGTGGTTTTAATGATTTGTCACAACTCCACTGCTCATATGAATCCTTCGATGTTGAATCTGGAGTTTATTCAGTTTCGTCTTTCGAAGCAAAACCTTCTGGCTCAGTTGTGGAACAGGCTGAAGGTGTTGAATGTGATTTTTCACCTCTTCTGTCTGGCACACCTCCTCAGGTTTATAATTTCAAGCGTTTGGTTTTTACCAATTGCAATTATAATCTTACCAAATTGCTTTCACTTTTTTCTGTGAATGATTTTACTTGTAGTCAAATATCTCCAGCAGCAATTGCTAGCAACTGTTATTCTTCACTGATTTTGGATTATTTTTCATACCCACTTAGTATGAAATCCGATCTCAGTGTTAGTTCTGCTGGTCCAATATCCCAGTTTAATTATAAACAGTCCTTTTCTAATCCCACATGTTTGATTTTAGCGACTGTTCCTCATAACCTTACTACTATTACTAAGCCTCTTAAGTACAGCTATATTAACAAGTGCTCTCGTCTTCTTTCTGATGATCGTACTGAAGTACCTCAGTTAGTGAACGCTAATCAATACTCACCCTGTGTATCCATTGTCCCATCCACTGTGTGGGAAGACGGTGATTATTATAGGAAACAACTATCTCCACTTGAAGGTGGTGGCTGGCTTGTTGCTAGTGGCTCAACTGTTGCCATGACTGAGCAATTACAGATGGGCTTTGGTATTACAGTTCAATATGGTACAGACACCAATAGTGTTTGCCCCAAGCTTGAATTTGCTAATGACACAAAAATTGCCTCTCAATTAGGCAATTGCGTGGAATATTCCCTCTATGGTGTTTCGGGCCGTGGTGTTTTTCAGAATTGCACAGCTGTAGGTGTTCGACAGCAGCGCTTTGTTTATGATGCGTACCAGAATTTAGTTGGCTATTATTCTGATGATGGCAACTACTACTGTTTGCGTGCTTGTGTTAGTGTTCCTGTTTCTGTCATCTATGATAAAGAAACTAAAACCCACGCTACTCTATTTGGTAGTGTTGCATGTGAACACATTTCTTCTACCATGTCTCAATACTCCCGTTCTACGCGATCAATGCTTAAGCGGCGAGATTCTACATATGGCCCCCTTCAGACACCTGTTGGTTGTGTCCTAGGACTTGTTAATTCCTCTTTGTTCGTAGAGGACTGCAAGTTGCCTCTCGGTCAATCTCTCTGTGCTCTTCCTGACACACCTAGTACTCTTACACCTCGCAGTGTGCGCTCTGTTCCAGGTGAAATGCGCTTGGCATCCATTGCTTTTAATCATCCCATTCAGGTTGATCAACTTAATAGTAGTTATTTTAAATTAAGTATACCCACTAATTTTTCCTTTGGTGTGACTCAGGAGTACATTCAGACAACCATTCAGAAAGTTACTGTTGATTGTAAACAGTACGTTTGCAATGGTTTCCAGAAGTGTGAGCAATTACTGCGCGAGTATGGCCAGTTTTGTTCCAAAATAAACCAGGCTCTCCATGGTGCCAATTTACGCCAGGATGATTCTGTACGTAATTTGTTTGCGAGCGTGAAAAGCTCTCAATCATCTCCTATCATACCAGGTTTTGGAGGTGACTTTAATTTGACACTTCTAGAACCTGTTTCTATATCTACTGGCAGTCGTAGTGCACGTAGTGCTATTGAGGATTTGCTATTTGACAAAGTCACTATAGCTGATCCTGGTTATATGCAAGGTTACGATGATTGTATGCAGCAAGGTCCAGCATCAGCTCGTGATCTTATTTGTGCTCAATATGTGGCTGGTTATAAAGTATTACCTCCTCTTATGGATGTTAATATGGAAGCCGCGTATACTTCATCTTTGCTTGGCAGCATAGCAGGTGTTGGCTGGACTGCTGGCTTATCCTCCTTTGCTGCTATTCCATTTGCACAGAGTATCTTTTATAGGTTAAACGGTGTTGGCATTACTCAACAGGTTCTTTCAGAGAACCAAAAGCTTATTGCCAATAAGTTTAATCAGGCTCTGGGAGCTATGCAAACAGGCTTCACTACAACTAATGAAGCTTTTCGGAAGGTTCAGGATGCTGTGAACAACAATGCACAGGCTCTATCCAAATTAGCTAGCGAGCTATCTAATACTTTTGGTGCTATTTCCGCCTCTATTGGAGACATCATACAACGTCTTGATGTTCTCGAACAGGACGCCCAAATAGACAGACTTATTAATGGCCGTTTGACAACATTAAATGCTTTTGTTGCACAGCAGCTTGTTCGTTCCGAATCAGCTGCTCTTTCCGCTCAATTGGCTAAAGATAAAGTCAATGAGTGTGTCAAGGCACAATCCAAGCGTTCTGGATTTTGCGGTCAAGGCACACATATAGTGTCCTTTGTTGTAAATGCCCCTAATGGCCTTTACTTCATGCATGTTGGTTATTACCCTAGCAACCACATTGAGGTTGTTTCTGCTTATGGTCTTTGCGATGCAGCTAACCCTACTAATTGTATAGCCCCTGTTAATGGCTACTTTATTAAAACTAATAACACTAGGATTGTTGATGAGTGGTCATATACTGGCTCGTCCTTCTATTCACCTGAGCCCATCACCTCCCTTAATACTAAGTATGTTGCACCACAGGTGACATACCAAAACATTTCTACTAACCTCCCTCCTCCTCTTCTCGGCAATTCCACCGGGATTGACTTCCAAGATGAGTTGGATGAGTTTTTCAAAAATGTTAGCACCAGTATACCTAATTTTGGTTCTCTAACACAGATTAATACTACATTACTCGATCTTACCTACGAGATGTTGTCTCTTCAACAAGTTGTTAAAGCCCTTAATGAGTCTTACATAGACCTTAAAGAGCTTGGCAATTATACTTATTACAACAAATGGCCGTGGTACATTTGGCTTGGTTTCATTGCTGGGCTTGTTGCCTTAGCTCTATGCGTCTTCTTCATACTGTGCTGCACTGGTTGTGGCACAAACTGTATGGGAAAACTTAAGTGTAATCGTTGTTGTGATAGATACGAGGAATACGACCTCGAGCCGCATAAGGTTCATGTTCACTAAATGAGAGTTCAAAGACCACCCACTCTCTTGTTAGTGTTCTCACTCTCTCTTTTGGTCACTGCATTCTCAAAACCTCTCTATGTACCTGAGCATTGTCAGAATTATTCTGGTTGCATGCTTAGGGCTTGTATTAAAACTGCCCAAGCTGATACAGCTGGTCTTTATACAAATTTTCGAATTGACGTCCCATCTGCAGAATCAACTGGTACTCAATCAGTTTCTGTCGATCGTGAGTCAACTTCAACTCATGATGGTCCTACCGAACATGTTACTAGTGTGAATCTTTTTGACGTTGGTTACTCAGTTAATTAAATGGATTACGTGTCTCTGCTTAATCAAATTTGGCAGAAGTACCTTAATTCACCGTATACTACTTGTTTGTATATTCCTAAACCCACAGCTAAGTATACACCTTTAGTTGGCACTTCATTGCACCCTGTGCTGTGGAACTGTCAGCTATCCTTTGCTGGTTATACTGAATCTGCTGTTAATTCTACAAAAGCTTTGGCCAAACAGGACGCAGCTCAGCGAATCGCTTGGTTGCTACATAAGGNNATGGAGGAATCCCTGATGGATGTTCCCTCTACCTCCGGCACTCAAGTTTATTCGCGCAAAGCGAGGAAGAGGAGCCATTCTCCAACTAAGAAACTGCGCTACGTTAAGCGTAGATTTTCTCTTCTGCGCCCTGAAGACCTTAGTGTTATTGTCCAACCAACACACTATGTCAGGGTTACATTTTCAGACCCCAACATGTGGTATCTACGTTCGGGTCATCATTTACACTCAGTTCACAATTGGCTTAAACCTTATGGCGGCCAACCTGTTTCTGAGTACCATATTACTCTAGCTTTGCTAAATCTCACTGATGAAGATTTAGCTAGAGATTTTTCACCCATTGCGCTCTTTTTGCGCAATGTCAGATTTGAGCTACATGAGTTCGCCTTGCTGCGCAAAACTCTTGTTCTTAATGCATCAGAGATCTACTGTGCTAACATACATAGATTTAAGCCTGTGTATAGAGTTAACACGGCAATCCCTACTATTAAGGATTGGCTTCTCGTTCAGGGATTTTCCCTTTACCATAGTGGCCTCCCTTTACATATGTCAATCTCTAAATTGCATGCACTGGATGATGTTACTCGCAATTACATCATTACAATGCCATGCTTTAGAACTTATCCTCAACAAATGTTTGTTACTCCTTTGGCCGTAGATGTTGTCTCCATACGGTCTTCCAATCAGGGTAATAAACAAATTGTTCATTCTTACCCCATTTTACATCATCCAGGATTTTAAATGGCTTTCTCGGCGTCTTTATTTAAACCCGTCCAGCTAGCCCCAGTTTCTCCTGCATTTCATCGCATTGAGTCTACTGACTCTATTGTTTTCACATACATTCCTGCTAGCGGCTATGTAGCTGCTTTAGCTGTCAATGTGTGTCTCATTCCCCTATTATTACTGCTACGTCAAGATACTTGTCGTCGCAGCATTATCAGAACTATGGTTCTCTATTTCCTTGTTCTGTATAACTTTTTATTAGCCATTGTATTAGTCAATGGTGTACATTATCCAACTGGAAGTTGCCTGATAGCCTTCTTAGTTATCCTCATAATACTTTGGTTTGTAGATAGAATTCGTTTCTGTCTCATGCTGAATTCCTTCCTACCCCTGTTTGACATGCGTTCCCACTTTATTCGTGTTAGTACAGTTTCTTCTCATGGTATGGTCCCTGTCATACACACCAAACCATTATTTATTAGAAACTTCGATCAGCGTTGCAGCTGTTCTCGTTGTTTTTATTTGCACTCTTCCACTTATATAGAGTGCACTTATATTAGCCGTTTTAGTAAGATTAGCCTAGTTTCTGTAACTGACTTCTCCTTAAACGGCAATGTTTCCACTGTTTTCGTGCCTGCAACGCGCGATTCAGTTCCTCTTCACATAATCGCCCCGAGCTCGCTTATCGTTTAAATGTTACCCTTTGTCCAAGAACGAATAGGGTTGTTCATAGTAAACTTTTTCATTTTTACCGTAGTATGTGCTATAACACTCTTGGTGTGTATGGCTTTCCTTACGGCTACTAGATTATGTGTGCAATGTATGACAGGCTTCAATACCCTGTTAGTTCAGCCCGCATTATACTTGTATAATACTGGACGTTCAGTCTATGTAAAATTCCAGGATAGTAAACCCCCTCTACCACCTGACGAGTGGGTTTAAATGTCTAATATGACGCAACTCACTGAGGCGCAGATTATTGCCATTATTAAAGACTGGAACTTTGCATGGTCCCTGATCTTTCTCTTAATTACTATCGTACTACAGTATGGATACCCATCCCGTAGTATGACTGTCTATGTCTTTAAAATGTTTGTTTTATGGCTCCTATGGCCATCTTCCATGGCGCTATCAATATTTAGCGCCGTTTATCCAATTGATCTAGCTTCCCAGATAATCTCTGGCATTGTAGCAGCTGTTTCAGCTATGATGTGGATTTCCTACTTTGTGCAGAGTATCCGGCTGTTTATGAGAACTGGATCATGGTGGTCATTCAATCCTGAGACTAATTGCCTTTTGAACGTTCCATTTGGTGGTACAACTGTCGTACGTCCACTCGTAGAGGACTCTACCAGTGTAACTGCTGTTGTAACCAATGGCCACCTCAAAATGGCTGGCATGCATTTCGGTGCTTGTGACTACGACAGACTTCCTAATGAAGTCACCGTGGCCAAACCCAATGTGCTGATTGCTTTAAAAATGGTGAAGCGGCAAAGCTACGGAACTAATTCCGGCGTTGCCATTTACCATAGATATAAGGCAGGTAATTACAGGAGTCCGCCTATTACGGCGGATATTGAACTTGCATTGCTTCGAGCTTAGATGGCAGCCCCTGCTGCACCTCGTGCTGTTTCCTTTGCCGATAACAATGATATAACAAATACAAACCTGTCTCGAGGTAGAGGACGTAATCCAAAACCACGAGCTGCACCAAATAACACTGTCTCTTGGTACACTGGGCTTACCCAACACGGGAAAGTCCCTCTTACCTTTCCACCTGGGCAGGGTGTACCTCTTAATGCCAATTCCACCCCTGCGCAAAATGCTGGGTATTGGCGGAGACAGGACAGAAAAATTAATACCGGGAATGGAATTAAGCAACTGGCTCCCAGGTGGTACTTCTACTACACTGGAACTGGACCCGAAGCAGCACTCCCATTCCGGGCTGTTAAGGATGGCATCGTTTGGGTCCATGAAGATGGCGCCACTGATGCTCCTTCAACTTTTGGGACGCGGAACCCTAACAATGATTCAGCTATTGTTACACAATTCGCGCCCGGTACTAAGCTTCCTAAAAACTTCCACATTGAGGGGACTGGAGGCAATAGTCAATCATCTTCAAGAGCCTCTAGCGTAAGCAGAAACTCTTCCAGATCTAGTTCACAAGGTTCAAGATCAGGAAACTCTACCCGCGGCACTTCTCCAGGTCCATCTGGAATCGGAGCAGTAGGAGGTGATCTACTTTACCTTGATCTTCTGAACAGACTACAAGCCCTTGAGTCTGGCAAAGTAAAGCAATCGCAGCCAAAAGTAATCACTAAGAAAGATGCTGCTGCTGCTAAAAATAAGATGCGCCACAAGCGCACTTCCACCAAAAGTTTCAACATGGTGCAAGCTTTTGGTCTTCGCGGACCAGGAGACCTCCAGGGAAACTTTGGTGATCTTCAATTGAATAAACTCGGCACTGAGGACCCACGTTGGCCCCAAATTGCTGAGCTTGCTCCTACAGCCAGTGCTTTTATGGGTATGTCGCAATTTAAACTTACCCATCAGAACAATGATGATCATGGCAACCCTGTGTACTTCCTTCGGTACAGTGGAGCCATTAAACTTGACCCAAAGAATCCCAACTACAATAAGTGGTTGGAGCTTCTTGAGCAAAATATTGATGCCTACAAAACCTTCCCTAAGAAGGAAAAGAAACAAAAGGCACCAAAAGAAGAATCAACAGACCAAATGTCTGAACCTCCAAAGGAGCAGCGTGTGCAAGGTAGCATCACTCAGCGCACTCGCACCCGTCCAAGTGTTCAGCCTGGTCCAATGATTGATGTTAACACTGATTAG"/>
                            <sequence id="seq_AbuDhabi_UAE_8_2014|KP209306|human|2014-04-07" taxon="AbuDhabi_UAE_8_2014|KP209306|human|2014-04-07" totalcount="4" value="ATGTCTTTCGTGGCTGGTGTGACCGCGCAAGGTGCGCGCGGTACGTATCGAGCAGCGCTCAACTCTGAAAAACATCAAGACCATGTGTCTCTAACTGTGCCACTCTGTGGTTCAGGAAACCTGGTTGAAAAACTTTCACCATGGTTCATGGATGGCGAAAATGCCTATGAAGTGGTGAAGGCCATGTTACTTAAAAAGGAGCCACTTCTCTATGTGCCCATCCGGCTGGCTGGACACACTAGACACCTCCCAGGTCCTCGTGTATACCTGGTTGAGAGGCTCATTGCTTGTGAAAATCCATTCATGGTTAACCAATTGGCTTATAGCTCTAGTGCAAATGGCAGCTTGGTTGGCACAACTTTGCAGGGCAAGCCTATTGGTATGTTCTTCCCTTATGACATCGAACTTGTCACAGGAAAGCAAAATATTCTCCTGCGCAAGTATGGCCGTGGTGGTTATCACTACACCCCATTCCACTATGAGCGAGACAACACCTCTTGCCCTGAGTGGATGGACGATTTTGAGGCGGATCCTAAAGGCAAATATGCCCAGAATCTGCTTAAGAAGTTGATTGGCGGTGATGTCACTCCAGTTGACCAATACATGTGTGGCGTTGATGGAAAACCCATTAGTGCCTACGCATTTTTAATGGCCAAGGATGGAATAACCAAACTGGCTGATGTTGAAGCGGACGTCGCAGCACGTGCTGATGACGAAGGCTTCATCACATTAAAGAACAATCTATATAGATTGGTTTGGCATGTTGAGCGTAAAGACGTTCCATATCCTAAGCAATCTATTTTTACTATTAATAGTGTGGTCCAAAAGGATGGTGTTGAAAACACTCCTCCTCACTATTTTACTCTTGGATGCAAAATTTTAACGCTCACCCCACGCAACAAGTGGAGTGGCGTTTCTGACTTGTCCCTCAAACAAAAACTCCTTTATACCTTCTATGGTAAGGAGTCACTTGAGAACCCAACCTACATTTACCACTCCGCATTCATTGAGTGTGGAAGTTGTGGTAATGATTCCTGGCTTACAGGGAATGCTATCCAAGGGTTTGCCTGTGGATGTGGGGCATCATATACAGCTAATGATGTCGAAGTCCAATCATCTGGCATGATTAAGCCAAATGCTCTTCTTTGTGCTACTTGCCCCTTTGCTAAGGGTGATAGCTGTTCTTCTAATTGCAAACATTCAGTTGCTCAGTTGGTTAGTTACCTTTCTGAACGTTGTAATGTTATTGCTGATTCTAAGTCCTTCACACTTATCTTTGGTGGCGTAGCTTACGCCTACTTTGGATGTGAGGAAGGTACTATGTATTTTGTGCCTAGAGCTAAGTCTGTTGTCTCAAGGATTGGAGACTCCATCTTTACAGGCTGTACTGGCTCTTGGAACAAGGTCACTCAAATTGCTAACATGTTCTTGGAACAGACTCAGCATTCCCTTAACTTTGTGGGAGAGTTCGTTGTCAACGATGTTGTCCTCGCAATTCTCTCTGGAACCACAACTAATGTTGACAAAATACGCCAGCTTCTCAAAGGTGTCACCCTTGACAAGTTGCGTGATTATTTAGCTGACTATGACGTAGCAGTCACTGCCGGCCCATTCATGGATAATGCTATTAATGTTGGTGGTACAGGATTACAGTATGCCGCCATTACTGCACCTTATGTAGTTCTCACTGGCTTAGGTGAGTCCTTTAAGAAAGTTGCAACCATACCGTACAAGGTTTGCAACTCTGTTAAGGATACTCTGACTTATTATGCTCACAGCGTGTTGTACAGAGTTTTTCCTTATGACATGGATTCTGGTGTGTCATCCTTTAGTGAACTACTTTTTGATTGCGTTGATCTTTCAGTAGCTTCTACCTATTTTTTAGTCCGCCTCTTGCAAGATAAGACTGGCGACTTTATGTCTACAATTATTACTTCCTGCCAAACTGCTGTTAGTAAGCTTCTAGATACATGTTTTGAAGCTACAGAAGCAACATTTAACTTCTTGTTAGATTTGGCAGGATTGTTCAGAATCTTTCTTCGCAATGCCTATGTGTACACTTCACAAGGGTTTGTGGTGGTCAATGGCAAAGTTTCTACACTTGTCAAACAAGTGTTAGACTTGCTTAATAAGGGTATGCAACTTTTGCATACAAAGGTCTCCTGGGCTGGTTCTAATATCAGTGCTGTTATCTACAGCGGCAGGGAGTCTCTAATATTCCCATCGGGAACCTATTACTGTGTCACCACTAAGGCTAAGTCCGTTCAACAAGATCTTGACGTTATTTTGCCTGGTGAGTTTTCCAAGAAGCAGTTAGGACTGCTCCAACCTACTGACAATTCTACAACTGTTAGTGTTACTGTATCCAGTAACATGGTTGAAACTGTTGTGGGTCAACTTGAGCAAACTAATATGCATAGTCCTGATGTTATAGTAGGTGACTATGTCATTATTAGTGAAAAATTGTTTGTGCGTAGTAAGGAAGAAGACGGATTTGCCTTCTACCCTGCTTGCACTAATGGTCATGCTGTACCGACTCTCTTTAGACTTAAGGGAGGTGCACCTGTAAAAAAAGTAGCCTTTGGCGGTGATCAAGTACATGAGGTTGCTGCTGTAAGAAGTGTTACTGTCGAGTACAACATTCATGCTGTATTAGACACACTACTTGCTTCTTCTAGTCTTAGAACCTTTGTTGTAGATAAGTCTTTGTCAATTGAGGAGTTTGCTGACGTAGTAAAGGAACAAGTCTCAGACTTGCTTGTTAAATTACTGCGTGGAATGCCGATTCCAGATTTTGATTTAGACGATTTTATTGACGCACCATGCTATTGCTTTAACGCTGAGGGTGATGCATCTTGGTCTTCTACTATGATCTTCTCTCTTCACCCCGTCGAGTGTGACGAGGAGTGTTCTGAAGTAGAGGCTTCAGATTTAGAAGAAGGTGAATCAGAGTGCATTTCTGAGACTTCAACTGAACAAGTTGACGTTTCTCATGAGGTTTTTGACGACGAGTGGGCTGCTGCAGTTGATGAAGCGTTCCCCCTCGATGAAGCAGAAGATGTTACTGAATCTGTGCAAGAAGAAGCACAACCAGTAGAAGTACCTGTTGAAGATATTGCGCAGGTTGTCATAGCTGACACCTTACAGGAAACTCCTGTTGTGTCTGATACTGTTGAAGTCCCACCGCAAGTGGTGAAACTTCCGTCTGAACCTCAGACTATCCAGCCCGAGGTAAAAGAAGTTGCACCTGTCTATGAGGCTGATACCGAACAGACACAGAGTGTTACTGTTAAACCTAAGAGGTTACGCAAAAAGCGTAATGTTGACCCTTTGTCCAATTTTGAACATAAGGTTATTACAGAGTGCGTTACCATAGTTTTAGGTGACGCAATTCAAGTAGCCAAGTGCTATGGGGAGTCTGTGTTAGTTAATGCTGCTAACACACATCTTAAGCATGGCGGTGGTATCGCTGGTGCTATTAATGCGGCTTCAAAAGGGGCTGTCCAAAAAGAGTCAGATGGGTATATTCTGGCTAAAGGGCCGTTACAAGTAGGAGATTCAGTTCTCTTGCAAGGCCATTCTCTAGCTAAGAATATCCTGCATGTCGTAGGCCCAGATGCCCGCGCTAAACAGGATGTTTCTCTCCTTAGTAAGTGCTATAAGGCTATGAATGCATATCCTCTTGTAGTCACTCCTCTTGTTTCAGCAGGCATATTTGGTGTAAAACCAGCTGTGTCTTTTGATTATCTTATTAGAGAGGCTAAGACTAGAGTTTTAGTCGTCGTTAATTCCCAAGATGTCTATAAGAGTCTTACCATAGTTGACATTCCACAGAGTTTGACTTTTTCATATGATGGGTTACGTGGCGCAATACGTAAAGCTAAAGATTATGGTTTTACTGTTTTTGTGTGCACAGACAACTCTGCTAACACTAAAGTTCTTAGGAACAAGGGTGTTGATTATACTAAGAAGTTTCTTACAGTTGACGGTGTGCAATATTATTGCTACACGTCTAAGGACACTTTAGATGATATCTTACAACAGGCTAATAAGTCTGTTGGTATTATATCTATGCCTTTGGGATATGTGTCTCATGGTTTAGACTTAATTCAAGCAGGGAGTGTCGTGCGTAGAGTTAACGTGCCCTACGTGTGTCTCCTAGCTAATAAAGAGCAAGAAGCTATTTTGATGTCTGAAGACGTTAAGTTAAACCCTTCAGAAGATTTTATAAAGCACGTCCGCACTAATGGTGGTTACAATTCTTGGCATTTAGTCGAGGGTGAACTATTGGTGCAAGACTTACGCTTAAATAAGCTCCTGCATTGGTCTGATCAAACCATATGCTACAAGGATAGTGTGTTTTATGTTGTAAAGAATAGTACAGCTTTTCCATTTGAAACACTTTCAGCATGTCGTGCGTATTTGGATTCACGCACGACACAGCAGTTAACAATCGAAGTCTTAGTGACTGTCGATGGTGTAAATTTTAGAACAGTCGTTCTAAATAATAAGAACACTTATAGATCACAGCTTGGATGCGTTTTCTTTAATGGTGCTGATATTTCTGATACCATTCCTGATGAGAAACAGAATGGTCACAGTTTATATCTAGCAGACAATTTGACTGCTGATGAAACAAAGGCGCTTAAAGAGTTATATGGCCCCGTTGATCCTACTTTCTTACACAGATTCTATTCACTTAAGGCTGCAGTCCATAAGTGGAAGATGGTTGTGTGTGATAAGGTACGTTCTCTCAAATTGAGTGATAATAATTGTTATCTTAATGTAGTTATTATGACACTTGATTTATTGAAGGACATTAAATTTGTTATACCTGCTCTACAGCATGCATTTATGAAACATAAGGGCGGTGATTCAACTGACTTCATAGCCCTCATTATGGCTTATGGCAATTGCACATTTGGTGCTCCAGATGATGCCTCTCGGTTACTTCATACCGTGCTTGCAAAGGCTGAGTTATGCTGTTCTGCACGCATGGTTTGGAGAGAGTGGTGCAATGTCTGTGGCATAAAAGATGTTGTTCTACAAGGCTTAAAAGCTTGTTGTTACGTGGGTGTGCAAACTGTTGAAGATCTGCGTGCCCGCATGACATATGTATGCCAGTGTGGTGGTGAACGTCATCGGCAAATAGTCGAACACACCACCCCCTGGTTGCTGCTCTCAGGCACACCAAATGAAAAATTGGTGACAACCTCCACGGCGCCTGATTTTGTAGCGTTTAATGTCTTTCAGGGCATTGAAACGGCTGTTGGCCATTATGTTCATGCTCGCCTGAAGGGTGGTCTTATTTTAAAGTTTGACTCTGGCACCGTTAGCAAGACTTCAGACTGGAAGTGCAAGGTGACAGATGTACTTTTCCCCGGCCAAAAATACAGTAGCGATTGTAATGTCGTACGGTATTCTTTGGACGGTAATTTCAGAACAGAGGTTGATCCCGACCTATCTGCTTTCTATGTTAAGGATGGTAAATACTTTACAAGTGAACCACCCGTAACATATTCACCAGCTACAATTTTAGCTGGTAGTGTCTACACTAATAGCTGCCTTGTATCGTCTGATGGACAACCTGGCGGTGATGCTATTAGTTTGAGTTTTAATAACCTTTTAGGGTTTGATTCTAGTAAACCAGTCACTAAGAAATACACTTACTCCTTCTTGCCTAAAGAAGACGGCGATGTGTTGTTGGCTGAGTTTGACACTTATGACCCTATTTATAAGAATGGTGCCATGTATAAAGGCAAACCAATTCTTTGGGTCAACAAAGCATCTTATGATACTAATCTTAATAAGTTCAATAGAGCTAGTTTGCGTCAAATTTTTGACGTAGCCCCCATTGAACTCGAAAATAAATTCACACCTTTGAGTGTGGAGTCTACACCAGTTGAACCTCCAACTGTAGATGTGGTAGCACTTCAACAGGAAATGACAATTGTCAAATGTAAGGGTTTAAATAAACCTTTCGTGAAGGACAATGTCAGTTTCGTTGCTGATGACTCAGGTACTCCCGTTGTTGAGTATCTGTCTAAAGAAGATCTACATACATTGTATGTAGACCCTAAGTATCAAGTCATTGTCTTAAAAGACAATGTACTTTCTTCTATGCTTAGATTGCACACCGTTGAGTCAGGTGATATTAACGTTGTTGCAGCTTCCGGATCTTTGACACGTAAAGTGAAATTACTATTTAGGGCTTCATTTTATTTCAAAGAATTTGCTACCCGCACTTTCACTGCTACCACTGCTGTAGGTAGTTGTATAAAGAGTGTAGTGCGGCATCTAGGTGTTACTAAAGGCATATTGACAGGCTGTTTTAGTTTTGTCAAGATGTTATTTATGCTTCCACTAGCTTACTTTAGTGATTCAAAACTCGGCACCACAGAGGTTAAAGTGAGTGCTTTGAAAACAGCTGGCGTTGTGACAGGTAATGTTGTAAAACAGTGTTGCACTGCTGCTGTTGATTTAAGTATGGATAAGTTGCGCCGTGTGGATTGGAAATCAACCCTACGGTTGTTACTTATGTTATGCACAACTATGGTATTGTTGTCTTCTGTGTATCACTTGTATGTCTTCAATCAGGTCTTATCAAGTGATGTTATGTTTGAAGATGCCCAAGGTTTGAAAAAGTTCTACAAAGAAGTTAGAGCTTACCTAGGAATCTCTTCTGCTTGTGACGGTCTTGCTTCAGCTTATAGGGCGAATTCCTTTGATGTACCTACATTCTGCGCAAACCGTTCTGCAATGTGTAATTGGTGCTTGATTAGCCAAGATTCCATAACTCACTACCCAGCTCTTAAGATGGTTCAAACACATCTTAGCCACTATGTGCTTAACATAGATTGGTTGTGGTTTGCATTTGAGACTGGTTTGGCATACATGCTCTATACCTCGGCCTTCAACTGGTTGTTGTTGGCAGGTACATTGCATTATTTCTTTGCACAGACTTCCATATTTGTAGACTGGCGGTCATACAATTATGCTGTGTCTAGTGCCTTCTGGTTATTCACCCACATTCCAATGGCGGGTTTGGTACGAATGTATAATTTGTTAGCATGCCTTTGGCTTTTACGCAAGTTTTATCAGCATGTAATCAATGGTTGCAAAGATACGGCATGCTTGCTCTGCTATAAGAGGAACCGACTTACTAGAGTTGAAGCTTCTACCGTTGTCTGTGGTGGAAAACGTACGTTTTATATCACAGCAAATGGCGGTATTTCATTCTGTCGTAGGCATAATTGGAATTGTGTGGATTGTGACACTGCAGGTGTGGGGAATACCTTCATCTGTGAAGAAGTCGCAAATGACCTCACTACCGCCCTACGCAGGCCTATTAACGCTACGGATAGATCACATTATTATGTGGATTCCGTTACAGTTAAAGAGACTGTTGTTCAGTTTAATTATCGTAGAGACGGTCAACCATTCTACGAGCGGTTTCCCCTCTGCGCTTTTACAAATCTAGATAAGTTGAAGTTCAAAGAGGTCTGTAAAACTACTACTGGTATACCTGAATACAACTTTATCATCTACGACTCATCAGATCGTGGCCAGGAAAGTTTAGCTAGGTCTGCATGTGTTTATTATTCTCAAGTCTTGTGTAAATCAATTCTTTTGGTTGACTCAAGTTTGGTTACTTCTGTTGGTGATTCTAGTGAAATCGCCACTAAAATGTTTGATTCCTTTGTTAATAGTTTCGTCTCGCTGTATAATGTCACACGCGATAAGTTGGAAAAACTTATCTCTACTGCTCGTGATGGCGTAAGGCGAGGCGATAACTTCCATAGTGTCTTAACAACATTCATTGACGCAGCACGAGGCCCCGCAGGTGTGGAGTCTGATGTTGAGACCAATGAAATTGTTGACTCTGTGCAGTATGCTCATAAACATGACATACAAATTACTAATGAGAGTTACAATAATTATGTACCCTCATATGTTAAACCTGATAGTGTGTCTACCAGTGATTTAGGTAGTCTCATTGATTGTAATGCGGCTTCAGTTAACCAAATTGTCTTGCGTAATTCTAATGGTGCTTGTATTTGGAACGCTGCTGCATATATGAAACTCTCGGATGCACTTAAACGACAGATTCGCATTGCATGCCGTAAGTGTAATTTAGCTTTCCGGTTAACCACCTCAAAGCTACGCGCTAATGATAATATCTTATCAGTTAGATTCACTGCTAACAAAATTGTTGGTGGTGCTCCTACATGGTTTAATGCGTTGCGTGACTTTACGTTAAAGGGTTACGTTCTTGCTACCATTATTGTGTTTCTGTGTGCTGTACTGATGTATTTGTGTTTACCTACATTTTCTATGGTACCTGTTGAATTTTATGAAGACCGCATCTTGGACTTTAAAGTTCTTGATAATGGTATCATTAGGGATGTAAATCCTGATGATAAGTGCTTTGCTAATAAGCACCGGTCCTTCACACAATGGTATCATGAGCATGTTGGTGGTGTCTATGACAACTCTATCACATGCCCATTGACAGTTGCAGTAATTGCTGGAGTTGCTGGTGCTCGCATTCCAGACGTACCTACTACATTGGCTTGGGTGAACAATCAGATAATTTTCTTTGTTTCTCGAGTCTTTGCTAATACAGGCAGTGTTTGCTACACTCCTATAGATGAGATACCCTATAAGAGTTTCTCTGATAGTGGTTGCATTCTTCCATCTGAGTGCACTATGTTTAGGGATGCAGAGGGCCGTATGACACCATACTGCCATGATCCTACTGTTTTGCCTGGGGCTTTTGCGTACAGTCAGATGAGGCCTCATGTTCGTTACGACTTGTATGATGGTAACATGTTTATTAAATTTCCTGAAGTAGTATTTGAAAGTACACTTAGGATTACTAGAACTCTGTCAACTCAGTACTGCCGGTTCGGTAGTTGTGAGTATGCACAAGAGGGTGTTTGTATTACCACAAATGGCTCGTGGGCCATTTTTAATGACCACCATCTTAATAGACCTGGTGTCTATTGTGGCTCTGATTTTATTGACATTGTCAGGCGGTTAGCAGTATCACTGTTCCAGCCTATTACTTATTTCCAATTGACTACCTCATTGGTCTTGGGTATAGGTTTGTGTGCGTTCCTGACTTTGCTCTTCTATTATATTAATAAAGTAAAACGTGCTTTTGCAGATTACACCCAGTGTGCTGTAATTGCTGTTGTTGCTGCTGTTCTTAATAGCTTGTGCATCTGCTTTGTTGCCTCTATACCATTGTGTATAGTACCTTACACTGCATTGTACTATTATGCTACATTCTATTTTACTAATGAGCCTGCATTTATTATGCATGTTTCTTGGTACATTATGTTCGGGCCTATCGTTCCCATATGGATGACCTGCGTCTATACAGTTGCAATGTGCTTTAGACACTTCTTCTGGGTTTTAGCTTATTTTAGTAAGAAACATGTAGAAGTTTTTACTGATGGTAAGCTTAATTGTAGTTTCCAGGACGCTGCCTCTAATATCTTTGTTATTAACAAGGACACTTATGCAGCTCTTAGAAACTCTTTAACTAATGATGCCTATTCACGATTTTTGGGGTTGTTTAACAAGTATAAGTACTTCTCTGGTGCTATGGAAACAGCCGCTTATCGTGAAGCTGCAGCATGTCATCTTGCTAAAGCCTTACAAACATACAGCGAGACTGGTAGTGATCTTCTTTACCAACCACCCAACTGTAGCATAACCTCTGGCGTGTTGCAAAGCGGTTTGGTGAAAATGTCACATCCCAGTGGAGATGTTGAGGCTTGTATGGTTCAGGTTACCTGCGGTAGCATGACTCTTAATGGTCTTTGGCTTGACAACACAGTCTGGTGCCCACGACACGTAATGTGCCCGGCTGACCAGTTGTCTGATCCTAATTATGATGCCTTGTTGATTTCTATGACTAATCATAGTTTCAGTGTGCAAAAACACATTGGCGCTCCAGCAAACTTGCGTGTTGTTGGTCATGCCATGCAAGGCACTCTTTTGAAGTTGACTGTCGATGTTGCTAACCCTAGCACTCCAGCCTACACTTTTACAACAGTGAAACCTGGCGCAGCATTTAGTGTGTTAGCATGCTATAATGGTCGTCCGACTGGTACATTCACTGTTGTAATGCGCCCTAACTACACAATTAAGGGTTCCTTTCTGTGTGGTTCTTGTGGTAGTGTTGGTTACACCAAGGAGGGTAGTGTGATCAATTTTTGTTACATGCATCAAATGGAACTTGCTAATGGTACACATACCGGTTCAGCATTTGATGGTACTATGTATGGTGCCTTTATGGATAAACAAGTGCACCAAGTTCAGTTAACAGACAAATACTGCAGTGTTAATGTAGTAGCTTGGCTTTACGCAGCAATACTTAATGGTTGCGCTTGGTTTGTAAAACCTAATCGCACTAGTGTTGTTTCTTTTAATGAATGGGCTCTTGCCAACCAATTCACTGAATTTGTTGGCACTCAATCCGTTGACATGTTAGCTGTCAAAACAGGCGTTGCTATTGAACAGCTGCTTTATGCGATCCAACAACTTTATACTGGGTTCCAGGGAAAGCAAATCCTTGGCAGTACTATGTTGGAAGATGAATTCACACCTGAGGATGTTAATATGCAGATTATGGGTGTGGTTATGCAGAGTGGTGTGAGAAAAGTTACATATGGTACTGCGCATTGGTTGTTCGCGACCCTTGTCTCAACCTATGTGATAATCTTACAAGCCACTAAATTTACTTTGTGGAACTACTTGTTTGAGACTATTCCCACACAGTTGTTCCCACTCTTATTTGTGACTATGGCCTTCGTTATGTTGTTGGTTAAACACAAACACACCTTTTTGACACTTTTCTTGTTGCCTGTGGCTATTTGTTTGACTTATGCAAACATAGTCTACGAGCCCACTACTCCCATTTCGTCAGCGCTGATTGCAGTTGCAAATTGGCTTGCCCCCACTAATGCTTATATGCGCACTACACATACTGATATTGGTGTCTACATTAGTATGTCACTTGTATTAGTCATTGTAGTGAAGAGATTGTACAACCCATCACTTTCTAACTTTGCGTTAGCATTGTGCAGTGGTGTAATGTGGTTGTACACTTATAGCATTGGAGAAGCCTCAAGCCCCATTGCCTATCTGGTTTTTGTCACTACACTCACTAGTGATTATACGATTACAGTCTTTGTTACTGTCAACCTTGCAAAAGTTTGCACTTATGCCATCTTTGCTTACTCACCACAGCTTACACTTGTGTTTCCGGAAGTGAAGATGATACTTTTATTATACACATGTTTAGGTTTCATGTGTACTTGCTATTTTGGTGTCTTCTCTCTTTTGAACCTTAAGCTTAGAGCACCTATGGGTGTCTATGACTTTAAGGTCTCAACACAAGAGTTCAGATTCATGACTGCTAACAATCTAACTGCACCTAGAAATTCTTGGGAGGCTATGGCTCTGAACTTTAAGTTAATAGGTATTGGCGGTAYACCTTGTATAAAGGTTGCTGCTATGCAGTCTAAACTTACAGATCTTAAATGCACATCTGTGGTTCTCCTCTCTGTGCTCCAACAGTTACACTTAGAGGCTAATAGTAGGGCCTGGGCTTTCTGTGTTAAATGCCATAATGATATATTGGCAGCAACAGACCCCAGTGAGGCTTTCGAGAAATTCGTAAGTCTCTTTGCCACTTTAATGACTTTTTCTGGTAATGTAGATCTTGATGCGTTAGCTAGTGATATTTTTGACACTCCTAGCGTACTTCAAGCTACTCTTTCTGAGTTTTCACACTTAGCTACCTTTGCTGAGTTGGAAGCTGCGCAGAAAGCCTATCAGGAAGCTATGGACTCTGGTGACACCTCACCACAAGTTCTTAAGGCTTTGCAGAAGGCTGTTAATATAGCTAAAAACGCCTATGAGAAGGATAAGGCAGTGGCCCGTAAGTTAGAACGTATGGCTGATCAGGCTATGACTTCTATGTATAAGCAAGCACGTGCTGAAGACAAGAAAGCAAAAATTGTCAGTGCTATGCAAACTATGTTGTTTGGTATGATTAAGAAGCTCGACAACGATGTTCTTAATGGTATCATTTCTAACGCTAGGAATGGTTGTATACCTCTTAGTGTCATTCCACTGTGTGCTTCAAATAAACTTCGCGTTGTAATTCCTGACTTCACCGTCTGGAATCAGGTAGTCACATATCCCTCGCTTAACTACGCTGGGGCTTTGTGGGACATTACAGTTATAAACAATGTGGACAATGAAATTGTTAAGTCTTCAGATGTTGTAGACAGCAATGAAAATTTAACATGGCCACTTGTTTTAGAATGCACTAGGGCATCCACTTCTGCCGTTAAGTTGCAAAATAATGAGATCAAACCTTCAGGTTTAAAAACCATGGTTGTGTCTGCAGGTCAAGAGCAAACTAACTGTAATACTAGTTCCTTAGCTTATTACGAACCTGTGCAGGGTCGTAAAATGCTGATGGCTCTTCTTTCTGATAATGCCTATCTCAAATGGGCGCGTGTTGAAGGTAAGGACGGATTTGTTAGTGTAGAGCTACAACCTCCTTGCAAATTCTTGATTGCGGGACCAAAAGGACCTGAAATCCGATATCTCTATTTTGTTAAAAATCTTAACAACCTTCATCGCGGGCAAGTGTTAGGGCACATTGCTGCGACTGTTAGATTGCAAGCTGGTTCTAACACCGAGTTTGCCTCTAATTCTTCGGTGTTGTCACTTGTTAACTTCACCGTTGATCCTCAAAAAGCTTATCTCGATTTCGTCAATGCGGGAGGTGCCCCATTGACAAATTGTGTTAAGATGCTTACTCCTAAAACTGGTACAGGTATAGCTATATCTGTTAAACCAGAGAGTACAGCTGATCAAGAGACTTATGGTGGAGCTTCAGTGTGTCTCTATTGCCGTGCGCATATAGAACATCCTGATGTCTCTGGTGTTTGTAAATATAAGGGTAAGTTTGTCCAAATCCCTGCTCAGTGTGTCCGTGACCCTGTGGGATTTTGTTTGTCAAATACCCCCTGTAATGTCTGTCAATATTGGATTGGATATGGGTGCAATTGTGACTCGCTTAGGCAAGCAGCACTGCCCCAATCTAAAGATTCCAATTTTTTAAACGAGTCCGGGGTTCTATTGNTAAATGCCCGAATAGAACCCTGTTCAAGTGGTTTGTCCACTGATGTCGTCTTTAGGGCATTTGACATCTGCAACTATAAGGCTAAGGTTGCTGGTATTGGAAAATACTACAAGACTAATACTTGTAGGTTTGTAGAATTAGATGACCAAGGGCATCATTTAGACTCCTATTTTGTCGTTAAGAGGCATACTATGGAGAATTATGAACTAGAGAAGCACTGTTACGATTTGTTACGTGACTGTGATGCTGTAGCTCCCCATGATTTCTTCATCTTTGATGTAGACAAAGTTAAAACACCTCATATTGTACGTCAGCGTTTAACTGAGTACACTATGATGGATCTTGTATATGCCCTGAGGCACTTTGATCAAAATAGCGAAGTGCTTAAGGCTATCTTAGTGAAGTATGGTTGCTGTGATGTTACCTACTTTGAAAATAAACTCTGGTTTGATTTTGTTGAAAATCCCAGTGTTATTGGTGTTTATCATAAACTTGGAGAACGTGTACGCCAAGCTATCTTAAACACTGTTAAATTTTGTGACCACATGGTCAAGGCTGGTTTAGTCGGTGTGCTCACACTAGACAACCAGGACCTTAATGGCAAGTGGTATGATTTTGGTGACTTCGTAATCACTCAACCTGGTTCAGGAGTAGCTATAGTTGATAGCTACTATTCTTATTTGATGCCTGTGCTCTCAATGACCGATTGTCTGGCCGCTGAGACACATAGGGATTGTGATTTTAATAAACCACTCATTGAGTGGCCACTTACTGAGTATGATTTTACTGATTATAAGGTACAACTCTTTGAGAAGTACTTTAAATATTGGGATCAGACGTATCACGCAAATTGCGTTAATTGTACTGATGACCGTTGTGTGTTACATTGTGCTAATTTCAATGTATTGTTTGCTATGACCATGCCTAAGACTTGTTTCGGACCCATAGTCCGAAAGATCTTTGTTGATGGCGTGCCATTTGTAGTATCTTGTGGTTATCACTACAAAGAATTAGGTTTAGTCATGAATATGGATGTTAGTCTCCATAGACATAGGCTCTCTCTTAAGGAGTTGATGATGTATGCCGCTGATCCAGCCATGCACATTGCCTCCTCTAACGCTTTTCTTGATTTGAGGACATCATGTTTTAGTGTCGCTGCACTTACAACTGGTTTGACTTTTCAAACTGTGCGGCCTGGCAATTTTAACCAAGACTTCTATGATTTCGTGGTATCTAAAGGTTTCTTTAAGGAGGGCTCTTCAGTGACGCTCAAACATTTTTTCTTTGCTCAAGATGGTAATGCTGCTATTACAGATTATAATTACTATTCTTATAATCTGCCTACTATGTGTGACATCAAACAAATGTTGTTCTGCATGGAAGTTGTAAACAAGTACTTCGAAATCTATGACGGTGGTTGTCTTAATGCTTCTGAAGTGGTTGTTAATAATTTAGACAAGAGTGCTGGCCATCCTTTTAATAAGTTTGGCAAAGCTCGTGTCTATTATGAGAGCATGTCTTACCAGGAGCAAGATGAACTCTTTGCCATGACAAAGCGTAACGTCATTCCTACCATGACTCAAATGAATCTAAAATATGCTATTAGTGCTAAGAATAGAGCTCGCACTGTTGCAGGCGTGTCCATACTTAGCACAATGACTAATCGCCAGTACCATCAGAAAATGCTTAAGTCCATGGCTGCAACTCGTGGAGCGACTTGCGTCATTGGTACTACAAAGTTCTATGGTGGCTGGGATTTCATGCTTAAAACATTGTACAAAGATGTTGATAATCCGCATCTTATGGGTTGGGATTACCCTAAGTGTGATAGAGCTATGCCTAATATGTGTAGAATCTTCGCTTCACTCATATTAGCTCGTAAACATGGCACTTGTTGTACTACAAGGGACAGATTTTATCGCTTGGCAAATGAGTGTGCTCAGGTGCTAAGCGAATATGTTCTATGTGGTGGTGGTTACTACGTCAAACCTGGAGGTACCAGTAGCGGAGATGCCACCACTGCATATGCCAATAGTGTCTTTAACATTTTGCAGGCGACAACTGCTAATGTCAGTGCACTTATGGGTGCTAATGGCAACAAGATTGTTGACAAAGAAGTTAAAGACATGCAGTTTGATTTATATGTCAATGTTTACAGGAGCACTAGCCCAGACCCCAAATTTGTTGATAAATACTATGCTTTTCTTAATAAGCACTTTTCTATGATGATACTGTCTGATGACGGTGTCGTTTGCTATAATAGTGATTATGCAGCTAAGGGTTACATTGCTGGAATACAGAATTTTAAGGAAACGCTGTATTATCAGAACAATGTCTTTATGTCTGAAGCTAAATGCTGGGTGGAAACCGATCTGAAGAAAGGGCCACATGAATTCTGTTCACAGCATACGCTTTATATTAAGGATGGCGACGATGGTTACTTCCTTCCTTATCCAGACCCTTCAAGAATTTTGTCTGCCGGTTGCTTTGTAGATGATATCGTTAAGACTGACGGTACACTCATGGTAGAGCGGTTTGTGTCTTTGGCTATAGATGCTTACCCTCTCACAAAGCATGAAGATATAGAATACCAGAATGTATTCTGGGTCTACTTACAGTATATAGAAAAACTGTATAAAGACCTTACAGGACACATGCTTGACAGTTATTCTGTCATGCTATGTGGTGATAATTCTGCTAAGTTTTGGGAAGAGGCATTCTATAGAGATCTCTATAGTTCGCCTACCACTTTGCAGGCTGTCGGTTCATGCGTTGTATGCCATTCACAGACTTCCCTACGCTGTGGGACATGCATCCGTAGACCATTTCTCTGCTGTAAATGCTGCTATGATCATGTTATAGCAACTCCACATAAGATGGTTTTGTCTGTTTCTCCTTACGTTTGTAATGCCCCTGGTTGTGGCGTTTCAGACGTTACTAAGCTATATTTAGGTGGTATGAGCTACTTTTGTGTAGATCATAGACCTGTGTGTAGTTTTCCACTTTGCGCTAATGGTCTTGTATTCGGCTTATACAAGAATATGTGCACAGGTAGTCCTTCTATAGTTGAATTTAATAGGTTGGCTACCTGTGACTGGACTGAAAGTGGTGATTACACCCTTGCCAATACTACAACAGAACCACTCAAACTTTTTGCTGCTGAGACTTTACGTGCCACTGAAGAGGCGTCTAAGCAGTCTTATGCTATTGCCACCATCAAAGAAATTGTTGGTGAGCGCCAACTATTACTTGTGTGGGAGGCTGGCAAGTCCAAACCACCACTCAATCGTAATTATGTTTTTACTGGTTATCATATAACCAAAAATAGTAAAGTGCAGCTCGGTGAGTACATCTTCGAGCGCATTGATTATAGTGATGCTGTATCCTACAAGTCTAGTACAACGTATAAACTGACTGTAGGTGACATCTTCGTACTTACCTCTCACTCTGTGGCTACCTTGACGGCGCCCACAATTGTGAATCAAGAGAGGTATGTTAAAATTACTGGGTTGTACCCAACCATTACGGTACCTGAAGAGTTCGCAAGTCATGTTGCCAACTTCCAAAAATCAGGTTATAGTAAATATGTCACTGTTCAGGGACCACCTGGCACTGGCAAAAGTCATTTTGCTATAGGGTTAGCGATTTACTACCCTACAGCACGTGTTGTTTATACAGCATGTTCACACGCAGCTGTTGATGCTTTGTGTGAAAAAGCTTTTAAATATTTGAACATTGCTAAATGTTCCCGTATCATTCCTGCAAAGGCACGTGTTGAGTGCTATGACAGGTTTAAAGTTAATGAGACAAATTCTCAATATTTGTTTAGTACTATTAATGCTCTACCAGAAACTTCTGCCGATATTCTGGTGGTTGATGAGGTTAGTATGTGCACTAATTATGATCTTTCAATTATTAATGCACGTATTAAAGCTAAGCACATTGTCTATGTAGGAGATCCAGCACAGTTGCCAGCTCCTAGGACTTTGTTGACTAGAGGCACATTGGAACCAGAAAATTTCAATAGTGTCACTAGATTGATGTGTAACTTAGGTCCTGACATATTTTTAAGTATGTGCTACAGGTGTCCTAAGGAAATAGTAAGCACTGTGAGCGCTCTTGTCTACAATAATAAATTGTTAGCCAAGAAGGAGCTTTCAGGCCAGTGCTTTAAAATACTCTATAAGGGCAATGTGACGCATGATGCTAGCTCTGCCATTAATAGACCACAACTCACATTTGTGAAGAATTTTATTACTGCCAATCCGGCATGGAGTAAGGCAGTCTTTATTTCGCCTTATAATTCACAGAATGCTGTGGCTCGTTCAATGCTGGGCCTTACTACTCAGACTGTTGATTCCTCACAGGGTTCAGAATACCAGTACGTTATCTTCTGTCAAACAGCAGATACGGCACATGCTAACAACATTAACAGATTTAATGTTGCAATCACTCGTGCCCAAAAAGGTATTCTTTGTGTTATGACATCTCAGGCACTCTTTGAGTCCTTAGAGTTTACTGAATTGTCTTTTACTAATTACAAGCTTCAGTCTCAGATTGTAACTGGCCTTTTTAAAGATTGCTCTAGAGAAATTTCTGGCCTCTCACCTGCTTATGCACCAACATACGTTAGTGTTGATGACAAGTATAAGACGAGTGATGAGCTTTGCGTGAATCTTAATTTACCCGCAAATGTCCCATACTCTCGTGTTATTTCCAGGATGGGCTTTAAACTCGATGCAACAGTTCCTGGATATCCTAAGCTTTTCATTACTCGTGAAGAGGCTGTAAGGCAAGTTCGAAGCTGGATAGGCTTCGATGTTGAGGGTGCTCATGCTTCCCGTAATGCATGTGGCACCAATGTGCCTCTACAATTAGGATTTTCAACTGGTGTGAACTTTGTTGTTCAGCCAGTTGGTGTTGTAGACACTGAGTGGGGTAACATGTTAACGGGCATTGCTGCCCGTCCTCCACCAGGTGAACAGTTTAAGCACCTCGTGCCTCTTATGCATAAGGGGGCTGCATGGCCTATTGTTAGACGACGTATAGTGCAAATGTTGTCAGACACTTTAGACAAATTGTCTGATTACTGTACGTTTGTTTGTTGGGCTCATGGCTTTGAATTAACGTCTGCATCATACTTTTGCAAGATAGGTAAGGAACAGAAGTGTTGCATGTGCAATAGACGCGCTGCAGCGTACTCTTCACCTCTGCAATCTTATGCCTGCTGGACTCATTCCTGCGGTTATGATTATGTCTACAACCCTTTCTTTGTCGATGTTCAACAGTGGGGTTATGTAGGCAATCTTGCCACTAATCACGATCGTTATTGCTCTGTCCATCAAGGAGCTCATGTGGCTTCTAATGATGCAATAATGACTCGTTGTTTAGCTATTCATTCTTGTTTTATAGAACGTGTGGATTGGGATATAGAGTATCCTTATATCTCACATGAAAAGAAATTGAATTCCTGTTGTAGAATCGTTGAGCGCAACGTCGTACGTGCTGCTCTTCTTGCCGGTTCATTTGACAAAGTCTATGATATTGGCAATCCTAAAGGAATTCCTATTGTTGATGACCCTGTGGTTGATTGGCATTATTTTGATGCACAGCCCTTGACCAGGAAGGTACAACAGCTTTTCTATACAGAGGACATGGCCTCAAGATTTGCTGATGGGCTCTGCTTATTTTGGAACTGTAATGTACCAAAATATCCTAATAATGCAATTGTATGCAGGTTTGACACACGTGTGCATTCTGAGTTCAATTTGCCAGGTTGTGATGGCGGTAGTTTGTATGTTAACAAGCACGCTTTTCATACACCAGCATATGATGTGAGTGCATTCCGTGATCTGAAACCTTTACCATTCTTTTATTATTCTACTACACCATGTGAAGTGCATGGTAATGGTAGTATGATAGAGGATATTGATTATGTACCCCTAAAATCTGCAGTCTGTATTACAACTTGTAATTTAGGGGGCGCTGTTTGTAGGAAGCATGCTACAGAGTACAGAGAGTATATGGAAGCATATAATCTTGTCTCTGCATCAGGTTTCCGCCTTTGGTGTTATAAGACCTTTGATATTTATAATCTCTGGTCTACTTTTACAAAAGTTCAAGGTTTGGAAAACATTGCTTTTAATGTTGTTAAACAAGGCCATTTTATTGGTGTTGAGGGTGAACTACCTGTAGCTGTAGTCAATGATAAGATCTTCACCAAGAGTGGCGTTAATGACATTTGTATGTTTGAGAATAAAACCACTTTGCCTACTAATATAGCTTTTGAACTCTATGCTAAGCGTGCTGTACGCTCGCATCCCGATTTCAAATTGCTACACAATTTACAAGCAGACATTTGCTACAAGTTCGTCCTTTGGGATTATGAACGTAGCAATATTTATGGTACTGCTACTATTGGTGTATGTAAGTACACTGATATTGATGTTAATTCAGCTTTGAATATATGTTTTGACATACGCGATAATGGTTCATTGGAGAAGTTCATGTCTACTCCCAATGCCATCTTTATTTCTGATAGAAAAATCAAGAAATACCCTTGTATGGTAGGTCCTGATTATGCTTACTTCAATGGTGCTATCATCCGTGATAGTGATGTTGTTAAACAACCAGTGAAGTTCTACTTGTATAAGAAAGTCAATAATGAGTTTATTGATCCTACTGAGTGTATTTACACTCAGAGTCGCTCTTGTAGTGACTTCCTACCCCTGTCTGACATGGAGAAAGACTTTCTATCTTTTGATAGTGATGTTTTCATTAAGAAGTATGGCTTGGAAAACTATGCTTTTGAGCACGTAGTCTATGGAGACTTCTCTCATACTACGTTAGGCGGTCTTCACTTGCTTATTGGTTTATACAAGAAGCAACAGGAAGGTCATATTATTATGGAAGAAATGCTAAAAGGTAGCTCAACTATTCATAACTATTTTATTACTGAGACTAACACAGCGGCTTTTAAGGCGGTGTGTTCTGTTATAGATTTAAAGCTTGACGACTTTGTTATGATTTTAAAGAATCAAGACCTTGGCGTAGTATCCAAGGTTGTCAAGGTTCCTATTGACTTAACAATGATTGAGTTTATGTTATGGTGTAAGGATGGACAGGTTCAAACCTTCTACCCTCGACTCCAGGCTTCTGCAGATTGGAAACCTGGTCATGCAATGCCATCCCTCTTTAAAGTTCAAAATGTAAACCTTGAACGTTGTGAGCTTGCTAATTACAAGCAATCTATTCCTATGCCTCGCGGTGTGCACATGAACATCGCTAAATATATGCAATTGTGCCAGTATTTAAATACTTGCACATTAGCCGTGCCTGCCAATATGCGTGTTATACATTTTGGCGCTGGTTCTGATAAAGGTATCGCTCCTGGTACCTCAGTTTTACGACAGTGGCTTCCTACAGATGCCATTATTATAGATAATGATTTAAATGAGTTCGTGTCAGATGCTGACATAACTTTATTTGGAGATTGTGTAACTGTACGTGTCGGCCAACAAGTGGATCTTGTTATTTCCGACATGTATGATCCTACTACTAAGAATGTAACAGGTAGTAATGAGTCAAAGGCTTTATTCTTTACTTACCTGTGTAACCTCATTAATAATAATCTTGCTCTTGGTGGGTCTGTTGCTATTAAAATAACAGAACACTCTTGGAGCGTTGAACTTTATGAACTTATGGGAAAATTTGCTTGGTGGACTGTTTTCTGCACCAATGCAAATGCATCCTCATCTGAAGGATTCCTCTTAGGTATTAATTACTTGGGTACTATTAAAGAAAATATAGATGGTGGTGCTATGCACGCCAACTATATATTTTGGAGAAATTCCACTCCTATGAATCTGAGTACTTACTCACTTTTTGATTTATCCAAGTTTCAATTAAAATTAAAAGGAACACCAGTTCTTCAATTAAAGGAGAGTCAAATTAACGAACTCGTAATATCTCTCCTGTCGCAGGGTAAGTTACTTATCCGTGACAATGATACACTCAGTGTTTCTACTGATGTTCTTGTTAACACCTACAGAAAGTTACGTNNTGATGTAGGGCCAGATTCTTTTAAGTCTGCTTGTATTGAGGTTGATATACAACAGACTTTCTTTGATAAAACTTGGCCTAGGCCAATTGATGTTTCTAAGGCTGACGGTATTATATACCCTCAAGGCCGTACATATTCTAACATAACTATCACTTATCAAGGTCTTTTTCCCTATCAGGGAGACCATGGTGATATGTATGTTTACTCTGCAGGACATGCTACAGGCACAACTCCACAAAAGTTGTTTGTAGCTAACTATTCTCAGGACGTCAAACAGTTTGCTAATGGGTTTGTCGTCCGTATAGGAGCAGCTGCCAATTCCACTGGCACTGTTATTATTAGCCCATCTACCAGCGCTACTATACGAAAAATTTACCCTGCTTTTATGCTGGGTTCTTCAGTTGGTAATTTCTCAGATGGTAAAATGGGCCGCTTCTTCAATCATACTCTAGTTCTTTTGCCCGATGGATGTGGCACTTTACTTAGAGCTTTTTATTGTATTCTAGAGCCTCGCTCTGGAAATCATTGTCCTGCTGGCAATTCCTATACTTCTTTTGCCACTTATCACACTCCTGCAACAGATTGTTCTGATGGCAATTACAATCGTAATGCCAGTCTGAACTCTTTTAAGGAGTATTTTAATTTACGTAACTGCACCTTTATGTACACTTATAACATTACCGAAGATGAGATTTTAGAGTGGTTTGGCATTACACAAACTGCTCAAGGTGTTCACCTCTTCTCATCTCGGTATGTTGATTTGTACGGCGGCAATATGTTTCAATTTGCCACCTTGCCTGTTTATGATACTATTAAGTATTACTCTATCATTCCTCACAGTATTCGTTCTATCCAAAGTGATAGAAAAGCTTGGGCTGCCTTCTACGTATATAAACTTCAACCGTTAACTTTCCTGTTGGATTTTTCTGTTGATGGTTATATACGCAGAGCTATAGACTGTGGTTTTAATGATTTGTCACAACTCCACTGCTCATATGAATCCTTCGATGTTGAATCTGGAGTTTATTCAGTTTCGTCTTTCGAAGCAAAACCTTCTGGCTCAGTTGTGGAACAGGCTGAAGGTGTTGAATGTGATTTTTCACCTCTTCTGTCTGGCACACCTCCTCAGGTTTATAATTTCAAGCGTTTGGTTTTTACCAATTGCAATTATAATCTTACCAAATTGCTTTCACTTTTTTCTGTGAATGATTTTACTTGTAGTCAAATATCTCCAGCAGCAATTGCTAGCAACTGTTATTCTTCACTGATTTTGGATTATTTTTCATACCCACTTAGTATGAAATCCGATCTCAGTGTTAGTTCTGCTGGTCCAATATCCCAGTTTAATTATAAACAGTCCTTTTCTAATCCCACATGTTTGATTTTAGCGACTGTTCCTCATAACCTTACTACTATTACTAAGCCTCTTAAGTACAGCTATATTAACAAGTGCTCTCGTCTTCTTTCTGATGATCGTACTGAAGTACCTCAGTTAGTGAACGCTAATCAATACTCACCCTGTGTATCCATTGTCCCATCCACTGTGTGGGAAGACGGTGATTATTATAGGAAACAACTATCTCCACTTGAAGGTGGTGGCTGGCTTGTTGCTAGTGGCTCAACTGTTGCCATGACTGAGCAATTACAGATGGGCTTTGGTATTACAGTTCAATATGGTACAGACACCAATAGTGTTTGCCCCAAGCTTGAATTTGCTAATGACACAAAAATTGCCTCTCAATTAGGCAATTGCGTGGAATATTCCCTCTATGGTGTTTCGGGCCGTGGTGTTTTTCAGAATTGCACAGCTGTAGGTGTTCGACAGCAGCGCTTTGTTTATGATGCGTACCAGAATTTAGTTGGCTATTATTCTGATGATGGCAACTACTACTGTTTGCGTGCTTGTGTTAGTGTTCCTGTTTCTGTCATCTATGATAAAGAAACTAAAACCCACGCTACTCTATTTGGTAGTGTTGCATGTGAACACATTTCTTCTACCATGTCTCAATACTCCCGTTCTACGCGATCAATGCTTAAGCGGCGAGATTCTACATATGGCCCCCTTCAGACACCTGTTGGTTGTGTCCTAGGACTTGTTAATTCCTCTTTGTTCGTAGAGGACTGCAAGTTGCCTCTCGGTCAATCTCTCTGTGCTCTTCCTGACACACCTAGTACTCTTACACCTCGCAGTGTGCGCTCTGTTCCAGGTGAAATGCGCTTGGCATCCATTGCTTTTAATCATCCCATTCAGGTTGATCAACTTAATAGTAGTTATTTTAAATTAAGTATACCCACTAATTTTTCCTTTGGTGTGACTCAGGAGTACATTCAGACAACCATTCAGAAAGTTACTGTTGATTGTAAACAGTACGTTTGCAATGGTTTCCAGAAGTGTGAGCAATTACTGCGCGAGTATGGCCAGTTTTGTTCCAAAATAAACCAGGCTCTCCATGGTGCCAATTTACGCCAGGATGATTCTGTACGTAATTTGTTTGCGAGCGTGAAAAGCTCTCAATCATCTCCTATCATACCAGGTTTTGGAGGTGACTTTAATTTGACACTTCTAGAACCTGTTTCTATATCTACTGGCAGTCGTAGTGCACGTAGTGCTATTGAGGATTTGCTATTTGACAAAGTCACTATAGCTGATCCTGGTTATATGCAAGGTTACGATGATTGTATGCAGCAAGGTCCAGCATCAGCTCGTGATCTTATTTGTGCTCAATATGTGGCTGGTTATAAAGTATTACCTCCTCTTATGGATGTTAATATGGAAGCCGCGTATACTTCATCTTTGCTTGGCAGCATAGCAGGTGTTGGCTGGACTGCTGGCTTATCCTCCTTTGCTGCTATTCCATTTGCACAGAGTATCTTTTATAGGTTAAACGGTGTTGGCATTACTCAACAGGTTCTTTCAGAGAACCAAAAGCTTATTGCCAATAAGTTTAATCAGGCTCTGGGAGCTATGCAAACAGGCTTCACTACAACTAATGAAGCTTTTCGGAAGGTTCAGGATGCTGTGAACAACAATGCACAGGCTCTATCCAAATTAGCTAGCGAGCTATCTAATACTTTTGGTGCTATTTCCGCCTCTATTGGAGACATCATACAACGTCTTGATGTTCTCGAACAGGACGCCCAAATAGACAGACTTATTAATGGCCGTTTGACAACATTAAATGCTTTTGTTGCACAGCAGCTTGTTCGTTCCGAATCAGCTGCTCTTTCCGCTCAATTGGCTAAAGATAAAGTCAATGAGTGTGTCAAGGCACAATCCAAGCGTTCTGGATTTTGCGGTCAAGGCACACATATAGTGTCCTTTGTTGTAAATGCCCCTAATGGCCTTTACTTCATGCATGTTGGTTATTACCCTAGCAACCACATTGAGGTTGTTTCTGCTTATGGTCTTTGCGATGCAGCTAACCCTACTAATTGTATAGCCCCTGTTAATGGCTACTTTATTAAAACTAATAACACTAGGATTGTTGATGAGTGGTCATATACTGGCTCGTCCTTCTATTCACCTGAGCCCATCACCTCCCTTAATACTAAGTATGTTGCACCACAGGTGACATACCAAAACATTTCTACTAACCTCCCTCCTCCTCTTCTCGGCAATTCCACCGGGATTGACTTCCAAGATGAGTTGGATGAGTTTTTCAAAAATGTTAGCACCAGTATACCTAATTTTGGTTCTCTAACACAGATTAATACTACATTACTCGATCTTACCTACGAGATGTTGTCTCTTCAACAAGTTGTTAAAGCCCTTAATGAGTCTTACATAGACCTTAAAGAGCTTGGCAATTATACTTATTACAACAAATGGCCGTGGTACATTTGGCTTGGTTTCATTGCTGGGCTTGTTGCCTTAGCTCTATGCGTCTTCTTCATACTGTGCTGCACTGGTTGTGGCACAAACTGTATGGGAAAACTTAAGTGTAATCGTTGTTGTGATAGATACGAGGAATACGACCTCGAGCCGCATAAGGTTCATGTTCACTAAATGAGAGTTCAAAGACCACCCACTCTCTTGTTAGTGTTCTCACTCTCTCTTTTGGTCACTGCATTCTCAAAACCTCTCTATGTACCTGAGCATTGTCAGAATTATTCTGGTTGCATGCTTAGGGCTTGTATTAAAACTGCCCAAGCTGATACAGCTGGTCTTTATACAAATTTTCGAATTGACGTCCCATCTGCAGAATCAACTGGTACTCAATCAGTTTCTGTCGATCGTGAGTCAACTTCAACTCATGATGGTCCTACCGAACATGTTACTAGTGTGAATCTTTTTGACGTTGGTTACTCAGTTAATTAAATGGATTACGTGTCTCTGCTTAATCAAATTTGGCAGAAGTACCTTAATTCACCGTATACTACTTGTTTGTATATTCCTAAACCCACAGCTAAGTATACACCTTTAGTTGGCACTTCATTGCACCCTGTGCTGTGGAACTGTCAGCTATCCTTTGCTGGTTATACTGAATCTGCTGTTAATTCTACAAAAGCTTTGGCCAAACAGGACGCAGCTCAGCGAATCGCTTGGTTGCTACATAAGGNNATGGAGGAATCCCTGATGGATGTTCCCTCTACCTCCGGCACTCAAGTTTATTCGCGCAAAGCGAGGAAGAGGAGCCATTCTCCAACTAAGAAACTGCGCTACGTTAAGCGTAGATTTTCTCTTCTGCGCCCTGAAGACCTTAGTGTTATTGTCCAACCAACACACTATGTCAGGGTTACATTTTCAGACCCCAACATGTGGTATCTACGTTCGGGTCATCATTTACACTCAGTTCACAATTGGCTTAAACCTTATGGCGGCCAACCTGTTTCTGAGTACCATATTACTCTAGCTTTGCTAAATCTCACTGATGAAGATTTAGCTAGAGATTTTTCACCCATTGCGCTCTTTTTGCGCAATGTCAGATTTGAGCTACATGAGTTCGCCTTGCTGCGCAAAACTCTTGTTCTTAATGCATCAGAGATCTACTGTGCTAACATACATAGATTTAAGCCTGTGTATAGAGTTAACACGGCAATCCCTACTATTAAGGATTGGCTTCTCGTTCAGGGATTTTCCCTTTACCATAGTGGCCTCCCTTTACATATGTCAATCTCTAAATTGCATGCACTGGATGATGTTACTCGCAATTACATCATTACAATGCCATGCTTTAGAACTTATCCTCAACAAATGTTTGTTACTCCTTTGGCCGTAGATGTTGTCTCCATACGGTCTTCCAATCAGGGTAATAAACAAATTGTTCATTCTTACCCCATTTTACATCATCCAGGATTTTAAATGGCTTTCTCGGCGTCTTTATTTAAACCCGTCCAGCTAGCCCCAGTTTCTCCTGCATTTCATCGCATTGAGTCTACTGACTCTATTGTTTTCACATACATTCCTGCTAGCGGCTATGTAGCTGCTTTAGCTGTCAATGTGTGTCTCATTCCCCTATTATTACTGCTACGTCAAGATACTTGTCGTCGCAGCATTATCAGAACTATGGTTCTCTATTTCCTTGTTCTGTATAACTTTTTATTAGCCATTGTATTAGTCAATGGTGTACATTATCCAACTGGAAGTTGCCTGATAGCCTTCTTAGTTATCCTCATAATACTTTGGTTTGTAGATAGAATTCGTTTCTGTCTCATGCTGAATTCCTTCCTACCCCTGTTTGACATGCGTTCCCACTTTATTCGTGTTAGTACAGTTTCTTCTCATGGTATGGTCCCTGTCATACACACCAAACCATTATTTATTAGAAACTTCGATCAGCGTTGCAGCTGTTCTCGTTGTTTTTATTTGCACTCTTCCACTTATATAGAGTGCACTTATATTAGCCGTTTTAGTAAGATTAGCCTAGTTTCTGTAACTGACTTCTCCTTAAACGGCAATGTTTCCACTGTTTTCGTGCCTGCAACGCGCGATTCAGTTCCTCTTCACATAATCGCCCCGAGCTCGCTTATCGTTTAAATGTTACCCTTTGTCCAAGAACGAATAGGGTTGTTCATAGTAAACTTTTTCATTTTTACCGTAGTATGTGCTATAACACTCTTGGTGTGTATGGCTTTCCTTACGGCTACTAGATTATGTGTGCAATGTATGACAGGCTTCAATACCCTGTTAGTTCAGCCCGCATTATACTTGTATAATACTGGACGTTCAGTCTATGTAAAATTCCAGGATAGTAAACCCCCTCTACCACCTGACGAGTGGGTTTAAATGTCTAATATGACGCAACTCACTGAGGCGCAGATTATTGCCATTATTAAAGACTGGAACTTTGCATGGTCCCTGATCTTTCTCTTAATTACTATCGTACTACAGTATGGATACCCATCCCGTAGTATGACTGTCTATGTCTTTAAAATGTTTGTTTTATGGCTCCTATGGCCATCTTCCATGGCGCTATCAATATTTAGCGCCGTTTATCCAATTGATCTAGCTTCCCAGATAATCTCTGGCATTGTAGCAGCTGTTTCAGCTATGATGTGGATTTCCTACTTTGTGCAGAGTATCCGGCTGTTTATGAGAACTGGATCATGGTGGTCATTCAATCCTGAGACTAATTGCCTTTTGAACGTTCCATTTGGTGGTACAACTGTCGTACGTCCACTCGTAGAGGACTCTACCAGTGTAACTGCTGTTGTAACCAATGGCCACCTCAAAATGGCTGGCATGCATTTCGGTGCTTGTGACTACGACAGACTTCCTAATGAAGTCACCGTGGCCAAACCCAATGTGCTGATTGCTTTAAAAATGGTGAAGCGGCAAAGCTACGGAACTAATTCCGGCGTTGCCATTTACCATAGATATAAGGCAGGTAATTACAGGAGTCCGCCTATTACGGCGGATATTGAACTTGCATTGCTTCGAGCTTAGATGGCAGCCCCTGCTGCACCTCGTGCTGTTTCCTTTGCCGATAACAATGATATAACAAATACAAACCTGTCTCGAGGTAGAGGACGTAATCCAAAACCACGAGCTGCACCAAATAACACTGTCTCTTGGTACACTGGGCTTACCCAACACGGGAAAGTCCCTCTTACCTTTCCACCTGGGCAGGGTGTACCTCTTAATGCCAATTCCACCCCTGCGCAAAATGCTGGGTATTGGCGGAGACAGGACAGAAAAATTAATACCGGGAATGGAATTAAGCAACTGGCTCCCAGGTGGTACTTCTACTACACTGGAACTGGACCCGAAGCAGCACTCCCATTCCGGGCTGTTAAGGATGGCATCGTTTGGGTCCATGAAGATGGCGCCACTGATGCTCCTTCAACTTTTGGGACGCGGAACCCTAACAATGATTCAGCTATTGTTACACAATTCGCGCCCGGTACTAAGCTTCCTAAAAACTTCCACATTGAGGGGACTGGAGGCAATAGTCAATCATCTTCAAGAGCCTCTAGCGTAAGCAGAAACTCTTCCAGATCTAGTTCACAAGGTTCAAGATCAGGAAACTCTACCCGCGGCACTTCTCCAGGTCCATCTGGAATCGGAGCAGTAGGAGGTGATCTACTTTACCTTGATCTTCTGAACAGACTACAAGCCCTTGAGTCTGGCAAAGTAAAGCAATCGCAGCCAAAAGTAATCACTAAGAAAGATGCTGCTGCTGCTAAAAATAAGATGCGCCACAAGCGCACTTCCACCAAAAGTTTCAACATGGTGCAAGCTTTTGGTCTTCGCGGACCAGGAGACCTCCAGGGAAACTTTGGTGATCTTCAATTGAATAAACTCGGCACTGAGGACCCACGTTGGCCCCAAATTGCTGAGCTTGCTCCTACAGCCAGTGCTTTTATGGGTATGTCGCAATTTAAACTTACCCATCAGAACAATGATGATCATGGCAACCCTGTGTACTTCCTTCGGTACAGTGGAGCCATTAAACTTGACCCAAAGAATCCCAACTACAATAAGTGGTTGGAGCTTCTTGAGCAAAATATTGATGCCTACAAAACCTTCCCTAAGAAGGAAAAGAAACAAAAGGCACCAAAAGAAGAATCAACAGACCAAATGTCTGAACCTCCAAAGGAGCAGCGTGTGCAAGGTAGCATCACTCAGCGCACTCGCACCCGTCCAAGTGTTCAGCCTGGTCCAATGATTGATGTTAACACTGATTAG"/>
                            <sequence id="seq_AbuDhabi_UAE_9_2013|KP209312|human|2013-11-15" taxon="AbuDhabi_UAE_9_2013|KP209312|human|2013-11-15" totalcount="4" value="ATGTCTTTCGTGGCTGGTGTGACCGCGCAAGGTGCGCGCGGTACGTATCGAGCAGCGCTCAACTCTGAAAAACATCAAGACCATGTGTCTCTAACTGTGCCATTCTGTGGTTCAGGAAACCTGGTTGAAAAACTTTCACCATGGTTCATGGATGGCGAAAATGCCTATGAAGTGGTGAAGGCCATGTTACTTAAAAAGGAGCCACTTCTCTATGTGCCCATCCGGCTGGCTGGACACACTAGACACCTCCCAGGTCCTCGTGTATACCTGGTTGAGAGGCTCATTGCTTGTGAAAATCCATTCATGGTTAACCAATTGGCTTATAGCTCTAGTGCAAATGGCAGCTTGGTTGGCACAACTTTGCAGGGCAAGCCTATTGGTATGTTCTTCCCTTATGACATCGAACTTGTCACAGGAAAGCAAAATATTCTCCTGCGCAAGTATGGCCGTGGTGGTTATCACTACACCCCATTCCACTATGAGCGAGACAACACCTCTTGCCCTGAGTGGATGGACGATTTTGAGGCGGATCCTAAAGGCAAATATGCCCAGAATCTGCTTAAGAAGTTGATTGGCGGTGATGTCACTCCAGTTGACCAATACATGTGTGGCGTTGATGGAAAACCCATTAGTGCCTACGCATTTTTAATGGCCAAGGATGGAATAACCAAACTGGCTGATGTTGAAGCGGACGTCGCAGCACGTGCTGATGACGAAGGCTTCATCACATTAAAGAACAATCTATATAGATTGGTTTGGCATGTTGAGCGTAAAGACGTTCCATATCCTAAGCAATCTATTTTTACTATTAATAGTGTGGTCCAAAAGGATGGTGTTGAAAACACTCCTCCTCACTATTTTACTCTTGGATGCAAAATTTTAACGCTCACCCCACGCAACAAGTGGAGTGGCGTTTCTGACTTGTCCCTCAAACAAAAACTCCTTTACACCTTCTATGGTAAGGAGTCACTTGAGAACCCAACCTACATTTACCACTCCGCATTCATTGAGTGTGGAAGTTGTGGTAATGATTCCTGGCTTACAGGGAATGCTATCCAAGGGTTTGCCTGTGGATGTGGGGCATCATATACAGCTAATGATGTCGAAGTCCAATCATCTGGCATGATTAAGCCAAATGCTCTTCTTTGTGCTACTTGCCCCTTTGCTAAGGGTGATAGCTGTTCTTCTAATTGCAAACATTCAGTTGCTCAGTTGGTTAGTTACCTTTCTGAACGTTGTAATGTTATTGCTGATTCTAAGTCCTTCACACTTATCTTTGGTGGCGTAGCTTACGCCTACTTTGGATGTGAGGAAGGTACTATGTATTTTGTGCCTAGAGCTAAGTCTGTTGTCTCAAGGATTGGAGACTCCATCTTTACAGGCTGTACTGGCTCTTGGAACAAGGTCACTCAAATTGCTAACATGTTCTTGGAACAGACTCAGCATTCCCTTAACTTTGTGGGAGAGTTCGTTGTCAACGATGTTGTCCTCGCAATTCTCTCTGGAACCACAACTAATGTTGACAAAATACGCCAGCTTCTCAAAGGTGTCACCCTTGACAAGTTGCGTGATTATTTAGCTGACTATGACGTAGCAGTCACTGCCGGCCCATTCATGGATAATGCTATTAATGTTGGTGGTACAGGATTACAGTATGCCGCCATTACTGCACCTTATGTAGTTCTCACTGGCTTAGGTGAGTCCTTTAAGAAAGTTGCAACCATACCGTACAAGGTTTGCAACTCTGTTAAGGATACTCTGACTTATTATGCTCACAGCGTGTTGTACAGAGTTTTTCCTTATGACATGGATTCTGGTGTGTCATCCTTTAGTGAACTACTTTTTGATTGCGTTGATCTTTCAGTAGCTTCTACCTATTTTTTAGTCCGCCTCTTGCAAGATAAGACTGGCGACTTTATGTCTACAATTATTACTTCCTGCCAAACTGCTGTTAGTAAGCTTCTAGATACATGTTTTGAAGCTACAGAAGCAACATTTAACTTCTTGTTAGATTTGGCAGGATTGTTCAGAATCTTTCTTCGCAATGCCTATGTGTACACTTCACAAGGGTTTGTGGTGGTCAATGGCAAAGTTTCTACACTTGTCAAACAAGTGTTAGACTTGCTTAATAAGGGTATGCAACTTTTGCATACAAAGGTCTCCTGGGCTGGTTCTAATATCAGTGCTGTTATCTACAGCGGCAGGGAGTCTCTAATATTCCCATCGGGAACCTATTACTGTGTCACCACTAAGGCTAAGTCCGTTCAACAAGATCTTGACGTTATTTTGCCTGGTGAGTTTTCCAAGAAGCAGTTAGGACTGCTCCAACCTACTGACAATTCTACAACTGTTAGTGTTACTGTATCCAGTAACATGGTTGAAACTGTTGTGGGTCAACTTGAGCAAACTAATATGCATAGTCCTGATGTTATAGTAGGTGACTATGTCATTATTAGTGAAAAATTGTTTGTGCGTAGTAAGGAAGAAGACGGATTTGCCTTCTACCCTGCTTGCACTAATGGTCATGCTGTACCGACTCTCTTTAGACTTAAGGGAGGTGCACCTGTAAAAAAAGTAGCCTTTGGCGGTGATCAAGTACATGAGGTTGCTGCTGTAAGAAGTGTTACTGTCGAGTACAACATTCATGCTGTATTAGACACACTACTTGCTTCTTCTAGTCTTAGAACCTTTGTTGTAGATAAGTCTTTGTCAATTGAGGAGTTTGCTGACGTAGTAAAGGAACAAGTCTCAGACTTGCTTGTTAAATTACTGCGTGGAATGCCGATTCCAGATTTTGATTTAGACGATTTTATTGACGCACCATGCTATTGTTTTAACGCTGAGGGTGATGCATCTTGGTCTTCTACTATGATCTTCTCTCTTCACCCCGTCGAGTGTGACGAGGAGTGTTCTGAAGTAGAGGCTTCAGATTTAGAAGAAGGTGAATCAGAGTGCATTTCTGAGACTTCAACTGAACAAGTTGACGTTTCTCATGAGGTTTCTGACGACGAGTGGGCTGCTGCAGTTGATGAAGCGTTCCCCCTCGATGAAGCAGAAGATGTTACTGAATCTGTGCAAGAAGAAGCACAACCAGTAGAAGTACCTGTTGAAGATATTGCGCAGGTTGTCATAGCTGACACCTTACAGGAAACTCCTGTTGTGTCTGATACTGTTGAAGTCCCACCGCAAGTGGTGAAACTTCCGTCTGAACCTCAGACTATCCAGCCCGAGGTAAAAGAAGTTGCACCTGTCTATGAGGCTGATACCGAACAGACACAGAGTGTTACTGTTAAACCTAAGAGGTTACGCAAAAAGCGTAATGTTGACCCTTTGTCCAATTTTGAACATAAGGTTATTACAGAGTGCGTTACCATAGTTTTAGGTGACGCAATTCAAGTAGCCAAGTGCTATGGGGAGTCTGTGTTAGTTAATGCTGCTAACACACATCTTAAGCATGGCGGTGGTATCGCTGGTGCTATTAATGCGGCTTCAAAAGGGGCTGTCCAAAAAGAGTCAGATGAGTATATTCTGGCTAAAGGGCCGTTACAAGTAGGAGATTCAGTTCTCTTGCAAGGCCATTCTCTAGCTAAGAATATCCTGCATGTCGTAGGCCCAGATGCCCGCGCTAAACAGGATGTTTCTCTCCTTAGTAAGTGCTATAAGGCTATGAATGCATATCCTCTTGTAGTTACTCCTCTTGTTTCAGCAGGCATATTTGGTGTAAAACCAGCTGTGTCTTTTGATTATCTTATTAGAGAGGCTAAGACTAGAGTTTTAGTCGTCGTTAATTCCCAAGATGTCTATAAGAGTCTTACCATAGTTGACATTCCACAGAGTTTGACTTTTTCATATGATGGGTTACGTGGCGCAATACGTAAAGCTAAAGATTATGGTTTTACTGTTTTTGTGTGCACAGACAACTCTGCTAACACTAAAGTTCTTAGGAACAAGGGTGTTGATTATACTAAGAAGTTTCTTACAGTTGACGGTGTGCAATATTATTGCTACACGTCTAAGGACACTTTAGATGATATCTTACAACAGGCTAATAAGTCTGTTGGTATTATATCTATGCCTTTGGGATATGTGTCTCATGGTTTAGACTTAATTCAAGCAGGGAGTGTCGTGCGTAGAGTTAACGTGCCCTACGTGTGTCTCCTAGCTAATAAAGAGCAAGAAGCTATTTTGATGTCTGAAGACGTTAAGTTAAACCCTTCAGAAGATTTTATAAAGCACGTCCGCACTAATGGTGGTTACAATTCTTGGCATTTAGTCGAGGGTGAACTATTGGTGCAAGACTTACGCTTAAATAAGCTCCTGCATTGGTCTGATCAAACCATATGCTATAAGGATAGTGTGTTTTATGTTGTAAAGAATAGTACAGCTTTTCCATTTGAAACACTTTCAGCATGTCGTGCGTATTTGGATTCACGCACGACACAGCAGTTAACAATCGAAGTCTTAGTGACTGTCGATGGTGTAAATTTTAGAACAGTCGTTCTAAATAATAAGAACACTTATAGATCACAGCTTGGATGCGTTTTCTTTAATGGTGCTGATATTTCTGATACCATTCCTGATGAGAAACAGAATGGTCACAGTTTATATCTAGCAGACAATTTGACTGCTGATGAAACAAAGGCGCTTAAAGAGTTATATGGCCCCGTTGATCCTACTTTCTTACACAGATTCTATTCACTTAAGGCTGCAGTCCATAAGTGGAAGATGGTTGTGTGTGATAAGGTACGTTCTCTCAAATTGAGTGATAATAATTGTTATCTTAATGCAGTTATTATGACACTTGATTTATTGAAGGACATTAAATTTGTTATACCTGCTCTACAGCATGCATTTATGAAACATAAGGGCGGTGATTCAACTGACTTCATAGCCCTCATTATGGCTTATGGCAATTGCACATTTGGTGCTCCAGATGATGCCTCTCGGTTACTTCATACCGTGCTTGCAAAGGCTGAGTTATGCTGTTCTGCACGCATGGTTTGGAGAGAGTGGTGCAATGTCTGTGGCATAAAAGATGTTGTTCTACAAGGCTTAAAAGCTTGTTGTTACGTGGGTGTGCAAACTGTTGAAGATCTGCGTGCTCGCATGACATATGTATGCCAGTGTGGTGGTGAACGTCATCGGCAAATAGTCGAACACACCACCCCCTGGTTGCTGCTCTCAGGCACACCAAATGAAAAATTGGTGACAACCTCCACGGCGCCTGATTTTGTAGCGTTTAATGTCTTTCAGGGCATTGAAACGGCTGTTGGCCATTATGTTCATGCTCGCCTGAAGGGTGGTCTTATTTTAAAGTTTGACTCTGGCACCGTTAGCAAGACTTCAGACTGGAAGTGCAAGGTGACAGATGTACTTTTCCCCGGCCAAAAATACAGTAGCGATTGTAATGTCGTACGGTATTCTTTGGACGGTAATTTCAGAACAGAGGTTGATCCCGACCTATCTGCTTTCTATGTTAAGGATGGTAAATACTTTACAAGTGAACCACCCGTAACATATTCACCAGCTACAATTTTAGCTGGTAGTGTCTACACTAATAGCTGCCTTGTATCGTCTGATGGACAACCTGGCGGTGATGCTATTAGTTTGAGTTTTAATAACCTTTTAGGGTTTGATTCTAGTAAACCAGTCACTAAGAAATACACTTACTCCTTCTTGCCTAAAGAAGACGGCGATGTGTTGTTGGCTGAGTTTGACACTTATGACCCTATTTATAAGAATGGTGCCATGTATAAAGGCAAACCAATTCTTTGGGTCAACAAAGCATCTTATGATACTAATCTTAATAAGTTCAATAGAGCTAGTTTGCGTCAAATTTTTGACGTAGCCCCCATTGAACTCGAAAATAAATTCACACCTTTGAGTGTGGAGTCTACACCAGTTGAACCTTCAACTGTAGATGTGGTAGCACTTCAACAGGAAATGACAATTGTCAAATGTAAGGGTTTAAATAAACCTTTCGTGAAGGACAATGTCAGTTTCGTTGCTGATGACTCAGGTACTCCCGTTGTTGAGTATCTGTCTAAAGAAGATCTACATACATTGTATGTAGACCCTAAGTATCAAGTCATTGTCTTAAAAGACAATGTACTTTCTTCTATGCTTAGATTGCACACCGTTGAGTCAGGTGATATTAACGTTGTTGCAGCTTCCGGATCTTTGACACGTAAAGTGAAATTACTATTTAGGGCTTCATTTTATTTCAAAGAATTTGCTACCCGCACTTTCACTGCTACCACTGCTGTAGGTAGTTGTATAAAGAGTGTAGTGCGGCATCTAGGTGTTACTAAAGGCATATTGACAGGCTGTTTTAGTTTTGTCAAGATGTTATTTATGCTTCCACTAGCTTACTTTAGTGATTCAAAACTCGGCACCACAGAGGTTAAAGTGAGTGCTTTGAAAACAGCTGGCGTTGTGACAGGTAATGTTGTAAAACAGTGTTGCACTGCTGCTGTTGATTTAAGTATGGATAAGTTGCGCCGTGTGGATTGGAAATCAACCCTACGGTTGTTACTTATGTTATGCACAACTATGGTATTGTTGTCTTCTGTGTATCACTTGTATGTCTTCAATCAGGTCTTATCAAGTGATGTTATGTTTGAAGATGCCCAAGGTTTGAAAAAGTTCTACAAAGAAGTTAGAGCTTACCTAGGAATCTCTTCTGCTTGTGACGGTCTTGCTTCAGCTTATAGGGCGAATTCCTTTGATGTACCTACATTCTGCGCAAACCGTTCTGCAATGTGTAATTGGTGCTTGATTAGCCAAGATTCCATAACTCACTACCCAGCTCTTAAGATGGTTCAAACACATCTTAGCCACTATGTTCTTAACATAGATTGGTTGTGGTTTGCATTTGAGACTGGTTTGGCATACATGCTCTATACCTCGGCCTTCAACTGGTTGTTGTTGGCAGGTACATTGCATTATTTCTTTGCACAGACTTCCATATTTGTAGACTGGCGGTCATACAATTATGCTGTGTCTAGTGCCTTCTGGTTATTCACCCACATTCCAATGGCGGGTTTGGTACGAATGTATAATTTGTTAGCATGCCTTTGGCTTTTACGCAAGTTTTATCAGCATGTAATCAATGGTTGCAAAGATACGGCATGCTTGCTCTGCTATAAGAGGAACCGACTTACTAGAGTTGAAGCTTCTACCGTTGTCTGTGGTGGAAAACGTACGTTTTATATCACAGCAAATGGCGGTATTTCATTCTGTCGTAGGCATAATTGGAATTGTGTGGATTGTGACACTGCAGGTGTGGGGAATACCTTCATCTGTGAAGAAGTCGCAAATGACCTCACTACCGCCCTACGCAGGCCTATTAACGCTACGGATAGATCACATTATTATGTGGATTCCGTTACAGTTAAAGAGACTGTTGTTCAGTTTAATTATCGTAGAGACGGTCAACCATTCTACGAGCGGTTTCCCCTCTGCGCTTTTACAAATCTAGATAAGTTGAAGTTCAAAGAGGTCTGTAAAACTACTACTGGTATACCTGAATACAACTTTATCATCTACGACTCATCAGATCGTGGCCAGGAAAGTTTAGCTAGGTCTGCATGTGTTTATTATTCTCAAGTCTTGTGTAAATCAATTCTTTTGGTTGACTCAAGTTTGGTTACTTCTGTTGGTGATTCTAGTGAAATCGCCACTAAAATGTTTGATTCCTTTGTTAATAGTTTCGTCTCGCTGTATAATGTCACACGCGATAAGTTGGAAAAACTTATCTCTACTGCTCGTGATGGCGTAAGGCGAGGCGATAACTTCCATAGTGTCTTAACAACATTCATTGACGCAGCACGAGGCCCCGCAGGTGTGGAGTCTGATGTTGAGACCAATGAAATTGTTGACTCTGTGCAGTATGCTCATAAACATGACATACAAATTACTAATGAGAGTTACAATAATTATGTACCCTCATATGTTAAACCTGATAGTGTGTCTACCAGTGATTTAGGTAGTCTCATTGATTGTAATGCGGCTTCAGTTAACCAAATTGTCTTGCGTAATTCTAATGGTGCTTGTATTTGGAACGCTGCTGCATATATGAAACTCTCGGATGCACTTAAACGACAGATTCGCATTGCATGCCGTAAGTGTAATTTAGCTTTCCGGTTAACCACCTCAAAGCTACGCGCTAATGATAATATCTTATCAGTTAGATTCACTGCTAACAAAATTGTTGGTGGTGCTCCTACATGGTTTAATGCGTTGCGTGACTTTACGTTAAAGGGTTACGTTCTTGCTACCATTATTGTGTTTCTGTGTGCTGTACTGATGTATTTGTGTTTACCTACATTTTCTATGGTACCTGTTGAATTTTATGAAGACCGCATCTTGGACTTTAAAGTTCTTGATAATGGTATCATTAGGGATGTAAATCCTGATGATAAGTGCTTTGCTAATAAGCACCGGTCCTTCACACAATGGTATCATGAGCATGTTGGTGGTGTCTATGACAACTCTATCACATGCCCATTGACAGTTGCAGTAATTGCTGGAGTTGCTGGTGCTCGCATTCCAGACGTACCTACTACATTGGCTTGGGTGAACAATCAGATAATTTTCTTTGTTTCTCGAGTCTTTGCTAATACAGGCAGTGTTTGCTACACTCCTATAGATGAGATACCCTATAAGAGTTTCTCTGATAGTGGTTGCATTCTTCCATCTGAGTGCACTATGTTTAGGGATGCAGAGGGCCGTATGACACCATACTGCCATGATCCTACTGTTTTGCCTGGGGCTTTTGCGTACAGTCAGATGAGGCCTCATGTTCGTTACGACTTGTATGATGGTAACATGTTTATTAAATTTCCTGAAGTAGTATTTGAAAGTACACTTAGGATTACTAGAACTCTGTCAACTCAGTACTGCCGGTTCGGTAGTTGTGAGTATGCACAAGAGGGTGTTTGTATTACCACAAATGGCTCGTGGGCCATTTTTAATGACCACCATCTTAATAGACCTGGTGTCTATTGTGGCTCTGATTTTATTGACATTGTCAGGCGGTTAGCAGTATCACTGTTCCAGCCTATTACTTATTTCCAATTGACTACCTCATTGGTCTTGGGTATAGGTTTGTGTGCGTTCCTGACTTTGCTCTTCTATTATATTAATAAAGTAAAACGTGCTTTTGCAGATTACACCCAGTGTGCTGTAATTGCTGTTGTTGCTGCTGTTCTTAATAGCTTGTGCATCTGCTTTGTTGCCTCTATACCATTGTGTATAGTACCTTACACTGCATTGTACTATTATGCTACATTCTATTTTACTAATGAGCCTGCATTTATTATGCATGTTTCTTGGTACATTATGTTCGGGCCTATCGTTCCCATATGGATGACCTGCGTCTATACAGTTGCAATGTGCTTTAGACACTTCTTCTGGGTTTTAGCTTATTTTAGTAAGAAACATGTAGAAGTTTTTACTGATGGTAAGCTTAATTGTAGTTTCCAGGACGCTGCCTCTAATATCTTTGTTATTAACAAGGACACTTATGCAGCTCTTAGAAACTCTTTAACTAATGATGCCTATTCACGATTTTTGGGGTTGTTTAACAAGTATAAGTACTTCTCTGGTGCTATGGAAACAGCCGCTTATCGTGAAGCTGCAGCATGTCATCTTGCTAAAGCCTTACAAACATACAGCGAGACTGGTAGTGATCTTCTTTACCAACCACCCAACTGTAGCATAACCTCTGGCGTGTTGCAAAGCGGTTTGGTGAAAATGTCACATCCCAGTGGAGATGTTGAGGCTTGTATGGTTCAGGTTACCTGCGGTAGCATGACTCTTAATGGTCTTTGGCTTGACAACACAGTCTGGTGCCCACGACACGTAATGTGCCCGGCTGACCAGTTGTCTGATCCTAATTATGATGCCTTGTTGATTTCTATGACTAATCATAGTTTCAGTGTGCAAAAACACATTGGCGCTCCAGCAAACTTGCGTGTTGTTGGTCATGCCATGCAAGGCACTCTTTTGAAGTTGACTGTCGATGTTGCTAACCCTAGCACTCCAGCCTACACTTTTACAACAGTGAAACCTGGCGCAGCATTTAGTGTGTTAGCATGCTATAATGGTCGTCCGACTGGTACATTCACTGTTGTAATGCGCCCTAACTACACAATTAAGGGTTCCTTTCTGTGTGGTTCTTGTGGTAGTGTTGGTTACACCAAGGAGGGTAGTGTGATCAATTTTTGTTACATGCATCAAATGGAACTTGCTAATGGTACACATACCGGTTCAGCATTTGATGGTACTATGTATGGTGCCTTTATGGATAAACAAGTGCACCAAGTTCAGTTAACAGACAAATACTGCAGTGTTAATGTAGTAGCTTGGCTTTACGCAGCAATACTTAATGGTTGCGCTTGGTTTGTAAAACCTAATCGCACTAGTGTTGTTTCTTTTAATGAATGGGCTCTTGCCAACCAATTCACTGAATTTGTTGGCACTCAATCCGTTGACATGTTAGCTGTCAAAACAGGCGTTGCTATTGAACAGCTGCTTTATGCGATCCAACAACTTTATACTGGGTTCCAGGGAAAGCAAATCCTTGGCAGTACTATGTTGGAAGATGAATTCACACCTGAGGATGTTAATATGCAGATTATGGGTGTGGTTATGCAGAGTGGTGTGAGAAAAGTTACATATGGTACTGCGCATTGGTTGTTCGCGACCCTTGTCTCAACCTATGTGATAATCTTACAAGCCACTAAATTTACTTTGTGGAACTACTTGTTTGAGACTATTCCCACACAGTTGTTCCCACTCTTATTTGTGACTATGGCCTTCGTTATGTTGTTGGTTAAACACAAACACACCTTTTTGACACTTTTCTTGTTGCCTGTGGCTATTTGTTTGACTTATGCAAACATAGTCTACGAGCCCACTACTCCCATTTCGTCAGCGCTGATTGCAGTTGCAAATTGGCTTGCCCCCACTAATGCTTATATGCGCACTACACATACTGATATTGGTGTCTACATTAGTATGTCACTTGTATTAGTCATTGTAGTGAAGAGATTGTACAACCCATCACTTTCTAACTTTGCGTTAGCATTGTGCAGTGGTGTAATGTGGTTGTACACTTATAGCATTGGAGAAGCCTCAAGCCCCATTGCCTATCTGGTTTTTGTCACTACACTCACTAGTGATTATACGATTACAGTCTTTGTTACTGTCAACCTTGCAAAAGTTTGCACTTATGCCATCTTTGCTTACTCACCACAGCTTACACTTGTGTTTCCGGAAGTGAAGATGATACTTTTATTATACACATGTTTAGGTTTCATGTGTACTTGCTATTTTGGTGTCTTCTCTTTTTTGAACCTTAAGCTTAGAGCACCTATGGGTGTCTATGACTTTAAGGTCTCAACACAAGAGTTCAGATTCATGACTGCTAACAATCTAACTGCACCTAGAAATTCTTGGGAGGCTATGGCTCTGAACTTTAAGCTAATAGGTATTGGCGGTACACCTTGTATAAAGGTTGCTGCTATGCAGTCTAAACTTACAGATCTTAAATGCACATCTGTGGTTCTCCTCTCTGTGCTCCAACAGTTACACTTAGAGGCTAATAGTAGGGCCTGGGCTTTCTGTGTTAAATGCCATAATGATATATTGGCAGCAACAGACCCCAGTGAGGCTTTCGAGAAATTCGTAAGTCTCTTTGCCACTTTAATGACTTTTTCTGGTAATGTAGATCTTGATGCGTTAGCTAGTGATATTTTTGACACTCCTAGCGTACTTCAAGCTACTCTTTCTGAGTTTTCACACTTAGCTACCTTTGCTGAGTTGGAAGCTGCGCAGAAAGCCTATCAGGAAGCTATGGACTCTGGTGACACCTCACCACAAGTTCTTAAGGCTTTGCAGAAGGCTGTTAATATAGCTAAAAACGCCTATGAGAAGGATAAGGCAGTGGCCCGTAAGTTAGAACGTATGGCTGATCAGGCTATGACTTCTATGTATAAGCAAGCACGTGCTGAAGACAAGAAAGCAAAAATTGTCAGTGCTATGCAAACTATGTTGTTTGGTATGATTAAGAAGCTCGACAACGATGTTCTTAATGGTATCATTTCTAACGCTAGGAATGGTTGTATACCTCTTAGTGTCATTCCACTGTGTGCTTCAAATAAACTTCGCGTTGTAATTCCTGACTTCACCGTCTGGAATCAGGTAGTCACATATCCCTCGCTTAACTACGCTGGGGCTTTGTGGGACATTACAGTTATAAACAATGTGGACAATGAAATTGTTAAGTCTTCAGATGTTGTAGACAGCAATGAAAATTTAACATGGCCACTTGTTTTAGAATGCACTAGGGCATCCACTTCTGCCGTTAAGTTGCAAAATAATGAGATCAAACCTTCAGGTTTAAAAACCATGGTTGTGTCTGCAGGTCAAGAGCAAACTAACTGTAATACTAGTTCCTTAGCTTATTACGAACCTGTGCAGGGTCGTAAAATGCTGATGGCTCTTCTTTCTGATAATGCCTATCTCAAATGGGCGCGTGTTGAAGGTAAGGACGGATTTGTTAGTGTAGAGCTACAACCTCCTTGCAAATTCTTGATTGCGGGACCAAAAGGACCTGAAATCCGATATCTCTATTTTGTTAAAAATCTTAACAACCTTCATCGCGGGCAAGTGTTAGGGCACATTGCTGCGACTGTTAGATTGCAAGCTGGTTCTAACACCGAGTTTGCCTCTAATTCTTCGGTGTTGTCACTTGTTAACTTCACCGTTGATCCTCAAAAAGCTTATCTCGATTTCGTCAATGCGGGAGGTGCCCCATTGACAAATTGTGTTAAGATGCTTACTCCTAAAACTGGTACAGGTATAGCTATATCTGTTAAACCAGAGAGTACAGCTGATCAAGAGACTTATGGTGGAGCTTCAGTGTGTCTCTATTGCCGTGCGCATATAGAACATCCTGATGTCTCTGGTGTTTGTAAATATAAGGGTAAGTTTGTCCAAATCCCTGCTCAGTGTGTCCGTGACCCTGTGGGATTTTGTTTGTCAAATACCCCCTGTAATGTCTGTCAATATTGGATTGGATATGGGTGCAATTGTGACTCGCTTAGGCAAGCAGCACTGCCCCAATCTAAAGATTCCAATTTTTTAAACGAGTCCGGGGTTCTATTGNTAAATGCCCGAATAGAACCCTGTTCAAGTGGTTTGTCCACTGATGTCGTCTTTAGGGCATTTGACATCTGCAACTATAAGGCTAAGGTTGCTGGTATTGGAAAATACTACAAGACTAATACTTGTAGGTTTGTAGAATTAGATGACCAAGGGCATCATTTAGACTCCTATTTTGTCGTTAAGAGGCATACTATGGAGAATTATGAACTAGAGAAGCACTGTTACGATTTGTTACGTGACTGTGATGCTGTAGCTCCCCATGATTTCTTCATCTTTGATGTAGACAAAGTTAAAACACCTCATATTGTACGTCAGCGTTTAACTGAGTACACTATGATGGATCTTGTATATGCCCTGAGGCACTTTGATCAAAATAGCGAAGTGCTTAAGGCTATCTTAGTGAAGTATGGTTGCTGTGATGTTACCTACTTTGAAAATAAACTCTGGTTTGATTTTGTTGAAAATCCCAGTGTTATTGGTGTTTATCATAAACTTGGAGAACGTGTACGCCAAGCTATCTTAAACACTGTTAAATTTTGTGACCACATGGTCAAGGCTGGTTTAGTCGGTGTGCTCACACTAGACAACCAGGACCTTAATGGCAAGTGGTATGATTTTGGTGACTTCGTAATCACTCAACCTGGTTCAGGAGTAGCTATAGTTGATAGCTACTATTCTTATTTGATGCCTGTGCTCTCAATGACCGATTGTCTGGCCGCTGAGACACATAGGGATTGTGATTTTAATAAACCACTCATTGAGTGGCCACTTACTGAGTATGATTTTACTGATTATAAGGTACAACTCTTTGAGAAGTACTTTAAATATTGGGATCAGACGTATCACGCAAATTGCGTTAATTGTACTGATGACCGTTGTGTGTTACATTGTGCTAATTTCAATGTATTGTTTGCTATGACCATGCCTAAGACTTGTTTCGGACCCATAGTCCGAAAGATCTTTGTTGATGGCGTGCCATTTGTAGTATCTTGTGGTTATCACTACAAAGAATTAGGTTTAGTCATGAATATGGATGTTAGTCTCCATAGACATAGGCTCTCTCTTAAGGAGTTGATGATGTATGCCGCTGATCCAGCCATGCACATTGCCTCCTCTAACGCTTTTCTTGATTTGAGGACATCATGTTTTAGTGTCGCTGCACTTACAACTGGTTTGACTTTTCAAACTGTGCGGCCTGGCAATTTTAACCAAGACTTCTATGATTTCGTGGTATCTAAAGGTTTCTTTAAGGAGGGCTCTTCAGTGACGCTCAAACATTTTTTCTTTGCTCAAGATGGTAATGCTGCTATTACAGATTATAATTACTATTCTTATAATCTGCCTACTATGTGTGACATCAAACAAATGTTGTTCTGCATGGAAGTTGTAAACAAGTACTTCGAAATCTATGACGGTGGTTGTCTTAATGCTTCTGAAGTGGTTGTTAATAATTTAGACAAGAGTGCTGGCCATCCTTTTAATAAGTTTGGCAAAGCTCGTGTCTATTATGAGAGCATGTCTTACCAGGAGCAAGATGAACTCTTTGCCATGACAAAGCGTAACGTCATTCCTACCATGACTCAAATGAATCTAAAATATGCTATTAGTGCTAAGAATAGAGCTCGCACTGTTGCAGGCGTGTCCATACTTAGCACAATGACTAATCGCCAGTACCATCAGAAAATGCTTAAGTCCATGGCTGCAACTCGTGGAGCGACTTGCGTCATTGGTACTACAAAGTTCTATGGTGGCTGGGATTTCATGCTTAAAACATTGTACAAAGATGTTGATAATCCGCATCTTATGGGTTGGGATTACCCTAAGTGTGATAGAGCTATGCCTAATATGTGTAGAATCTTCGCTTCACTCATATTAGCTCGTAAACATGGCACTTGTTGTACTACAAGGGACAGATTTTATCGCTTGGCAAATGAGTGTGCTCAGGTGCTAAGCGAATATGTTCTATGTGGTGGTGGTTACTACGTCAAACCTGGAGGTACCAGTAGCGGAGATGCCACCACTGCATATGCCAATAGTGTCTTTAACATTTTGCAGGCGACAACTGCTAATGTCAGTGCACTTATGGGTGCTAATGGCAACAAGATTGTTGACAAAGAAGTTAAAGACATGCAGTTTGATTTGTATGTCAATGTTTACAGGAGCACTAGCCCAGACCCCAAATTTGTTGATAAATACTATGCTTTTCTTAATAAGCACTTTTCTATGATGATACTGTCTGATGACGGTGTCGTTTGCTATAATAGTGATTATGCAGCTAAGGGTTACATTGCTGGAATACAGAATTTTAAGGAAACGCTGTATTATCAGAACAATGTCTTTATGTCTGAAGCTAAATGCTGGGTGGAAACCGATCTGAAGAAAGGGCCACATGAATTCTGTTCACAGCATACGCTTTATATTAAGGATGGCGACGATGGTTACTTCCTTCCTTATCCAGACCCTTCAAGAATTTTGTCTGCCGGTTGCTTTGTAGATGATATCGTTAAGACTGACGGTACACTCATGGTAGAGCGGTTTGTGTCTTTGGCTATAGATGCTTACCCTCTCACAAAGCATGAAGATATAGAATACCAGAATGTATTCTGGGTCTACTTACAGTATATAGAAAAACTGTATAAAGACCTTACAGGACACATGCTTGACAGTTATTCTGTCATGCTATGTGGTGATAATTCTGCTAAGTTTTGGGAAGAGGCATTCTATAGAGATCTCTATAGTTCGCCTACCACTTTGCAGGCTGTCGGTTCATGCGTTGTATGCCATTCACAGACTTCCCTACGCTGTGGGACATGCATCCGTAGACCATTTCTCTGCTGTAAATGCTGCTATGATCATGTTATAGCAACTCCACATAAGATGGTTTTGTCTGTTTCTCCTTACGTTTGTAATGCCCCTGGTTGTGGCGTTTCAGACGTTACTAAGCTATATTTAGGTGGTATGAGCTACTTTTGTGTAGATCATAGACCTGTGTGTAGTTTTCCACTTTGCGCTAATGGTCTTGTATTCGGCTTATACAAGAATATGTGCACAGGTAGTCCTTCTATAGTTGAATTTAATAGGTTGGCTACCTGTGACTGGACTGAAAGTGGTGATTACACCCTTGCCAATACTACAACAGAACCACTCAAACTTTTTGCTGCTGAGACTTTACGTGCCACTGAAGAGGCGTCTAAGCAGTCTTATGCTATTGCCACCATCAAAGAAATTGTTGGTGAGCGCCAACTATTACTTGTGTGGGAGGCTGGCAAGTCCAAACCACCACTCAATCGTAATTATGTTTTTACTGGTTATCATATAACCAAAAATAGTAAAGTGCAGCTCGGTGAGTACATCTTCGAGCGCATTGATTATAGTGATGCTGTATCCTACAAGTCTAGTACAACGTATAAACTGACTGTAGGTGACATCTTCGTACTTACCTCTCACTCTGTGGCTACCTTGACGGCGCCCACAATTGTGAATCAAGAGAGGTATGTTAAAATTACTGGGTTGTACCCAACCATTACGGTACCTGAAGAGTTCGCAAGTCATGTTGCCAACTTCCAAAAATCAGGTTATAGTAAATATGTCACTGTTCAGGGACCACCTGGCACTGGCAAAAGTCATTTTGCTATAGGGTTAGCGATTTACTACCCTACAGCACGTGTTGTTTATACAGCATGTTCACACGCAGCTGTTGATGCTTTGTGTGAAAAAGCTTTTAAATATTTGAACATTGCTAAATGTTCCCGTATCATTCCTGCAAAGGCACGTGTTGAGTGCTATGACAGGTTTAAAGTTAATGAGACAAATTCTCAATATTTGTTTAGTACTATTAATGCTCTACCAGAAACTTCTGCCGATATTCTGGTGGTTGATGAGGTTAGTATGTGCACTAATTATGATCTTTCAATTATTAATGCACGTATTAAAGCTAAGCACATTGTCTATGTAGGAGATCCAGCACAGTTGCCAGCTCCTAGGACTTTGTTGACTAGAGGCACATTGGAACCAGAAAATTTCAATAGTGTCACTAGATTGATGTGTAACTTAGGTCCTGACATATTTTTAAGTATGTGCTACAGGTGTCCTAAGGAAATAGTAAGCACTGTGAGCGCTCTTGTCTACAATAATAAATTGTTAGCCAAGAAGGAGCTTTCAGGCCAGTGCTTTAAAATACTCTATAAGGGCAATGTGACGCATGATGCTAGCTCTGCCATTAATAGACCACAACTCACATTTGTGAAGAATTTTATTACTGCCAATCCGGCATGGAGTAAGGCAGTCTTTATTTCGCCTTATAATTCACAGAATGCTGTGGCTCGTTCAATGCTGGGCCTTACTACTCAGACTGTTGATTCCTCACAGGGTTCAGAATACCAGTACGTTATCTTCTGTCAAACAGCAGATACGGCACATGCTAACAACATTAACAGATTTAATGTTGCAATCACTCGTGCCCAAAAAGGTATTCTTTGTGTTATGACATCTCAGGCACTCTTTGAGTCCTTAGAGTTTACTGAATTGTCTTTTACTAATTACAAGCTTCAGTCTCAGATTGTAACTGGCCTTTTTAAAGATTGCTCTAGAGAAACTTCTGGCCTCTCACCTGCTTATGCACCAACATACGTTAGTGTTGATGACAAGTATAAGACGAGTGATGAGCTTTGCGTGAATCTTAATTTACCCGCAAATGTCCCATACTCTCGTGTTATTTCCAGGATGGGCTTTAAACTCGATGCAACAGTTCCTGGATACCCTAAGCTTTTCATTACTCGTGAAGAGGCTGTAAGGCAAGTTCGAAGCTGGATAGGCTTCGATGTTGAGGGTGCTCATGCTTCCCGTAATGCATGTGGCACCAATGTGCCTCTACAATTAGGATTTTCAACTGGTGTGAACTTTGTTGTTCAGCCAGTTGGTGTTGTAGACACTGAGTGGGGTAACATGTTAACGGGCATTGCTGCCCGTCCTCCACCAGGTGAACAGTTTAAGCACCTCGTGCCTCTTATGCATAAGGGGGCTGCATGGCCTATTGTTAGACGACGTATAGTGCAAATGTTGTCAGACACTTTAGACAAATTGTCTGATTACTGTACGTTTGTTTGTTGGGCTCATGGCTTTGAATTAACGTCTGCATCATACTTTTGCAAGATAGGTAAGGAACAGAAGTGTTGCATGTGCAATAGACGCGCTGCAGCGTACTCTTCACCTCTGCAATCTTATGCCTGCTGGACTCATTCCTGCGGTTATGATTATGTCTACAACCCTTTCTTTGTCGATGTTCAACAGTGGGGTTATGTAGGCAATCTTGCCACTAATCACGATCGTTATTGCTCTGTCCATCAAGGAGCTCATGTGGCTTCTAATGATGCAATAATGACTCGTTGTTTAGCTATTCATTCTTGTTTTATAGAACGTGTGGATTGGGATATAGAGTATCCTTATATCTCACATGAAAAGAAATTGAATTCCTGTTGTAGAATCGTTGAGCGCAACGTCGTACGTGCTGCTCTTCTTGCCGGTTCATTTGACAAAGTCTATGATATTGGCAATCCTAAAGGAATTCCTATTGTTGATGACCCTGTGGTTGATTGGCATTATTTTGATGCACAGCCCTTGACCAGGAAGGTACAACAGCTTTTCTATACAGAGGACATGGCCTCAAGATTTGCTGATGGGCTCTGCTTATTTTGGAACTGTAATGTACCAAAATATCCTAATAATGCAATTGTATGCAGGTTTGACACACGTGTGCATTCTGAGTTCAATTTGCCAGGTTGTGATGGCGGTAGTTTGTATGTTAACAAGCACGCTTTTCATACACCAGCATATGATGTGAGTGCATTCCGTGATCTGAAACCTTTACCATTCTTTTATTATTCTACTACACCATGTGAAGTGCATGGTAATGGTAGTATGATAGAGGATATTGATTATGTACCCCTAAAATCTGCAGTCTGTATTACAACTTGTAATTTAGGGGGCGCTGTTTGTAGGAAGCATGCTACAGAGTACAGAGAGTATATGGAAGCATATAATCTTGTCTCTGCATCAGGTTTCCGCCTTTGGTGTTATAAGACCTTTGATATTTATAATCTCTGGTCTACTTTTACAAAAGTTCAAGGTTTGGAAAACATTGCTTTTAATGTTGTTAAACAAGGCCATTTTATTGGTGTTGAGGGTGAACTACCTGTAGCTGTAGTCAATGATAAGATCTTCACCAAGAGTGGCGTTAATGACATTTGTATGTTTGAGAATAAAACCACTTTGCCTACTAATATAGCTTTTGAACTCTATGCTAAGCGTGCTGTACGCTCGCATCCCGATTTCAAATTGCTACACAATTTACAAGCAGACATTTGCTACAAGTTCGTCCTTTGGGATTATGAACGTAGCAATATTTATGGTACTGCTACTATTGGTGTATGTAAGTACACTGATATTGATGTTAATTCAGCTTTGAATATATGTTTTGACATACGCGATAATGGTTCATTGGAGAAGTTCATGTCTACTCCCAATGCCATCTTTATTTCTGATAGAAAAATCAAGAAATACCCTTGTATGGTAGGTCCTGATTATGCTTACTTCAATGGTGCTATCATCCGTGATAGTGATGTTGTTAAACAACCAGTGAAGTTCTACTTGTATAAGAAAGTCAATAATGAGTTTATTGATCCTACTGAGTGTATTTACACTCAGAGTCGCTCTTGTAGTGACTTCCTACCCCTGTCTGACATGGAGAAAGACTTTCTATCTTTTGATAGTGATGTTTTCATTAAGAAGTATGGCTTGGAAAACTATGCTTTTGAGCACGTAGTCTATGGAGACTTCTCTCATACTACGTTAGGCGGTCTTCACTTGCTTATTGGTTTATACAAGAAGCAACAGGAAGGTCATATTATTATGGAAGAAATGCTAAAAGGTAGCTCAACTATTCATAACTATTTTATTACTGAGACTAACACAGCGGCTTTTAAGGCGGTGTGTTCTGTTATAGATTTAAAGCTTGACGACTTTGTTATGATTTTAAAGAATCAAGACCTTGGCGTAGTATCCAAGGTTGTCAAGGTTCCTATTGACTTAACAATGATTGAGTTTATGTTATGGTGTAAGGATGGACAGGTTCAAACCTTCTACCCTCGACTCCAGGCTTCTGCAGATTGGAAACCTGGTCATGCAATGCCATCCCTCTTTAAAGTTCAAAATGTAAACCTTGAACGTTGTGAGCTTGCTAATTACAAGCAATCTATTCCTATGCCTCGCGGTGTGCACATGAACATCGCTAAATATATGCAATTGTGCCAGTATTTAAATACTTGCACATTAGCCGTGCCTGCCAATATGCGTGTTATACATTTTGGCGCTGGTTCTGATAAAGGTATCGCTCCTGGTACCTCAGTTTTACGACAGTGGCTTCCTACAGATGCCATTATTATAGATAATGATTTAAATGAGTTCGTGTCAGATGCTGACATAACTTTATTTGGAGATTGTGTAACTGTACGTGTCGGCCAACAAGTGGATCTTGTTATTTCCGACATGTATGATCCTACTACTAAGAATGTAACAGGTAGTAATGAGTCAAAGGCTTTATTCTTTACTTACCTGTGTAACCTCATTAATAATAATCTTGCTCTTGGTGGGTCTGTTGCTATTAAAATAACAGAACACTCTTGGAGCGTTGAACTTTATGAACTTATGGGAAAATTTGCTTGGTGGACTGTTTTCTGCACCAATGCAAATGCATCCTCATCTGAAGGATTCCTCTTAGGTATTAATTACTTGGGTACTATTAAAGAAAATATAGATGGTGGTGCTATGCACGCCAACTATATATTTTGGAGAAATTCCACTCCTATGAATCTGAGTACTTACTCACTTTTTGATTTATCCAAGTTTCAATTAAAATTAAAAGGAACACCAGTTCTTCAATTAAAGGAGAGTCAAATTAACGAACTCGTAATATCTCTCCTGTCGCAGGGTAAGTTACTTATCCGTGACAATGATACACTCAGTGTTTCTACTGATGTTCTTGTTAACACCTACAGAAAGTTACGTNNTGATGTAGGGCCAGATTCTGTTAAGTCTGCTTGTATTGAGGTTGATATACAACAGACTTTCTTTGATAAAACTTGGCCTAGGCCAATTGATGTTTCTAAGGCTGACGGTATTATATACCCTCAAGGCCGTACATATTCTAACATAACTATCACTTATCAAGGTCTTTTTCCCTATCAGGGAGACCATGGTGATATGTATGTTTACTCTGCAGGACATGCTACAGGCACAACTCCACAAAAGTTGTTTGTAGCTAACTATTCTCAGGACGTCAAACAGTTTGCTAATGGGTTTGTCGTCCGTATAGGAGCAGCTGCCAATTCCACTGGCACTGTTATTATTAGCCCATCTACCAGCGCTACTATACGAAAAATTTACCCTGCTTTTATGCTGGGTTCTTCAGTTGGTAATTTCTCAGATGGTAAAATGGGCCGCTTCTTCAATCATACTCTAGTTCTTTTGCCCGATGGATGTGGCACTTTACTTAGAGCTTTTTATTGTATTCTAGAGCCTCGCTCTGGAAATCATTGTCCTGCTGGCAATTCCTATACTTCTTTTGCCACTTATCACACTCCTGCAACAGATTGTTCTGATGGCAATTACAATCGTAATGCCAGTCTGAACTCTTTTAAGGAGTATTTTAATTTACGTAACTGCACCTTTATGTACACTTATAACATTACCGAAGATGAGATTTTAGAGTGGTTTGGCATTACACAAACTGCTCAAGGTGTTCACCTCTTCTCATCTCGGTATGTTGATTTGTACGGCGGCAATATGTTTCAATTTGCCACCTTGCCTGTTTATGATACTATTAAGTATTACTCTATCATTCCTCACAGTATTCGTTCTATCCAAAGTGATAGAAAAGCTTGGGCTGCCTTTTACGTATATAAACTTCAACCGTTAACTTTCCTGTTGGATTTTTCTGTTGATGGTTATATACGCAGAGCTATAGACTGTGGTTTTAATGATTTGTCACAACTCCACTGCTCATATGAATCCTTCGATGTTGAATCTGGAGTTTATTCAGTTTCGTCTTTCGAAGCAAAACCTTCTGGCTCAGTTGTGGAACAGGCTGAAGGTGTTGAATGTGATTTTTCACCTCTTCTGTCTGGCACACCTCCTCAGGTTTATAATTTCAAGCGTTTGGTTTTTACCAATTGCAATTATAATCTTACCAAATTGCTTTCACTTTTTTCTGTGAATGATTTTACTTGTAGTCAAATATCTCCAGCAGCAATTGCTAGCAACTGTTATTCTTCACTGATTTTGGATTACTTTTCATACCCACTTAGTATGAAATCCGATCTCAGTGTTAGTTCTGCTGGTCCAATATCCCAGTTTAATTATAAACAGTCCTTTTCTAATCCCACATGTTTGATTTTAGCGACTGTTCCTCATAACCTTACTACTATTACTAAGCCTCTTAAGTACAGCTATATTAACAAGTGCTCTCGTCTTCTTTCTGATGATCGTACTGAAGTACCTCAGTTAGTGAACGCTAATCAATACTCACCCTGTGTATCCATTGTCCCATCCACTGTGTGGGAAGACGGTGATTATTATAGGAAACAACTATCTCCACTTGAAGGTGGTGGCTGGCTTGTTGCTAGTGGCTCAACTGTTGCCATGACTGAGCAATTACAGATGGGCTTTGGTATTACAGTTCAATATGGTACAGACACCAATAGTGTTTGCCCCAAGCTTGAATTTGCTAATGACACAAAAATTGCCTCTCAATTAGGCAATTGCGTGGAATATTCCCTCTATGGTGTTTCGGGCCGTGGTGTTTTTCAGAATTGCACAGCTGTAGGTGTTCGACAGCAGCGCTTTGTTTATGATGCGTACCAGAATTTAGTTGGCTATTATTCTGATGATGGCAACTACTACTGTTTGCGTGCTTGTGTTAGTGTTCCTGTTTCTGTCATCTATGATAAAGAAACTAAAACCCACGCTACTCTATTTGGTAGTGTTGCATGTGAACACATTTCTTCTACCATGTCTCAATACTCCCGTTCTACGCGATCAATGCTTAAACGGCGAGATTCTACATATGGCCCCCTTCAGACACCTGTTGGTTGTGTCCTAGGACTTGTTAATTCCTCTTTGTTCGTAGAGGACTGCAAGTTGCCTCTCGGTCAATCTCTCTGTGCTCTTCCTGACACACCTAGTCCTCTTACACCTCGCAGTGTGCGCTCTGTTCCAGGTGAAATGCGCTTGGCATCCATTGCTTTTAATCATCCCATTCAGGTTGATCAACTTAATAGTAGTTATTTTAAATTAAGTATACCCACTAATTTTTCCTTTGGTGTGACTCAGGAGTACATTCAGACAACCATTCAGAAAGTTACTGTTGATTGTAAACAGTACATTTGCAATGGTTTCCAGAAGTGTGAGCAATTACTGCGCGAGTATGGCCAGTTTTGTTCCAAAATAAACCAGGCTCTCCATGGTGCCAATTTACGCCAGGATGATTCTGTACGTAATTTGTTTGCGAGCGTGAAAAGCTCTCAATCATCTCCTATCATACCAGGTTTTGGAGGTGACTTTAATTTGACACTTCTAGAACCTGTTTCTATATCTACTGGCAGTCGTAGTGCACGTAGTGCTATTGAGGATTTGCTATTTGACAAAGTCACTATAGCTGATCCTGGTTATATGCAAGGTTACGATGATTGTATGCAGCAAGGTCCAGCATCAGCTCGTGATCTTATTTGTGCTCAATATGTGGCTGGTTATAAAGTATTACCTCCTCTTATGGATGTTAATATGGAAGCCGCGTATACTTCATCTTTGCTTGGCAGCATAGCAGGTGTTGGCTGGACTGCTGGCTTATCCTCCTTTGCTGCTATTCCATTTGCACAGAGTATCTTTTATAGGTTAAACGGTGTTGGCATTACTCAACAGGTTCTTTCAGAGAACCAAAAGCTTATTGCCAATAAGTTTAATCAGGCTCTGGGAGCTATGCAAACAGGCTTCACTACAACTAATGAAGCTTTTCGGAAAGTTCAGGATGCTGTGAACAACAATGCACAGGCTCTATCCAAATTAGCTAGCGAGCTATCTAATACTTTTGGTGCTATTTCCGCTTCTATTGGAGACATCATACAACGTCTTGATGTTCTCGAACAGGACGCCCAAATAGACAGACTTATTAATGGCCGTTTGACAACACTAAATGCTTTTGTTGCACAGCAGCTTGTTCGTTCCGAATCAGCTGCTCTTTCCGCTCAATTGGCTAAAGATAAAGTCAATGAGTGTGTCAAGGCACAATCCAAGCGTTCTGGATTTTGCGGTCAAGGCACACATATAGTGTCCTTTGTTGTAAATGCCCCTAATGGCCTTTACTTCATGCATGTTGGTTATTACCCTAGCAACCACATTGAGGTTGTTTCTGCTTATGGTCTTTGCGATGCAGCTAACCCTACTAATTGTATAGCCCCTGTTAATGGCTACTTTATTAAAACTAATAACACTAGGATTGTTGATGAGTGGTCATATACTGGCTCGTCCTTCTATTCACCTGAGCCCATCACCTCCCTTAATACTAAGTATGTTGCACCACAGGTGACATACCAAAACATTTCTACTAACCTCCCTCCTCCTCTTCTCGGCAATTCCACCGGGATTGACTTCCAAGATGAGTTGGATGAGTTTTTCAAAAATGTTAGCACCAGTATACCTAATTTTGGTTCTCTAACACAGATTAATACTACATTACTCGATCTTACCTACGAGATGTTGTCTCTTCAACAAGTTGTTAAAGCCCTTAATGAGTCTTACATAGACCTTAAAGAGCTTGGCAATTATACTTATTACAACAAATGGCCGTGGTACATTTGGCTTGGTTTTATTGCTGGGCTTGTTGCCTTAGCTCTATGCGTCTTCTTCATACTGTGCTGCACTGGTTGTGGCACAAACTGTATGGGAAAACTTAAGTGTAATCGTTGTTGTGATAGATACGAGGAATACGACCTCGAGCCGCATAAGGTTCATGTTCACTAAATGAGAGTTCAAAGACCACCCACTCTCTTGTTAGTGTTCTCACTCTCTCTTTTGGTCACTGCATTCTCAAAACCTCTCTATGTACCTGAGCATTGTCAGAATTATTCTGGTTGCATGCTTAGGGCTTGTATTAAAACTGCCCAAGCTGATACAGCTGGTCTTTATACAAATTTTCGAATTGACGTCCCATCTGCAGAATCAACTGGTACTCAATCAGTTTCTGTCGATCGTGAGTCAACTTCAACTCATGATGGTCCTACCGAACATGTTACTAGTGTGAATCTTTTTGACGTTGGTTACTCAGTTAATTAAATGGATTACGTGTCTCTGCTTAATCAAATTTGGCAGAAGTACCTTAATTCACCGTATACTACTTGTTTGTATATTCCTAAACCCACAGCTAAGTATACACCTTTAGTTGGCACTTCATTGCACCCTGTGCTGTGGAACTGTCAGCTATCCTTTGCTGGTTATACTGAATCTGCTGTTAATTCTACAAAAGCTTTGGCCAAACAGGACGCAGCTCAGCGAATCGCTTGGTTGCTACATAAGGNNATGGAGGAATCCCTGATGGATGTTCCCTCTACCTCCGGCACTCAAGTTTATTCGCGCAAAGCGAGGAAGAGGAGCCATTCTCCAACTAAGAAACTGCGCTACGTTAAGCGTAGATTTTCTCTTCTGCGCCCTGAAGACCTTAGTGTTATTGTCCAACCAACACACTATGTCAGGGTTACATTTTCAGACCCCAACATGTGGTATCTACGTTCGGGTCATCATTTACACTCAGTTCACAATTGGCTTAAACCTTATGGCGGCCAACCTGTTTCTGAGTACCATATTACTCTAGCTTTGCTAAATCTCACTGATGAAGATTTAGCTAGAGATTTTTCACCCATTGCGCTCTTTTTGCGCAATGTCAGATTTGAGCTACATGAGTTCGCCTTGCTGCGCAAAACTCTTGTTCTTAATGCATCAGAGATCTACTGTGCTAACATACATAGATTTAAGCCTGTGTATAGAGTTAACACGGCAATCCCTACTATTAAGGATTGGCTTCTCGTTCAGGGATTTTCCCTTTACCATAGTGGCCTCCCTTTACATATGTCAATCTCTAAATTGCATGCACTGGATGATGTTACTCGCAATTACATCATTACAATGCCATGCTTTAGAACTTATCCTCAACAAATGTTTGTTACTCCTTTGGCCGTAGATGTTGTCTCCATACGGTCTTCCAATCAGGGTAATAAACAAATTGTTCATTCTTACCCCATTTTACATCATCCAGGATTTTAAATGGCTTTCTCGGCGTCTTTATTTAAACCCGTCCAGCTAGCCCCAGTTTCTCCTGCATTTCATCGCATTGAGTCTACTGACTCTATTGTTTTCACATACATTCCTGCTAGCGGCTATGTAGCTGCTTTAGCTGTCAATGTGTGTCTCATTCCCCTATTATTACTGCTACGTCAAGATACTTGTCGTCGCAGCATTATCAGAACTATGGTTCTCTATTTCCTTGTTCTGTATAACTTTTTATTAGCCATTGTATTAGTCAATGGTGTACATTATCCAACTGGAAGTTGCCTGATAGCCTTCTTAGTTATCCTCATAATACTTTGGTTTGTAGATAGAATTCGTTTCTGTCTCATGCTGAATTCCTACATTCCACTGTTTGACATGCGTTCCCACTTTATTCGTGTTAGTACAGTTTCTTCTCATGGTATGGTCCCTGTCATACACACCAAACCATTATTTATTAGAAACTTCGATCAGCGTTGCAGCTGTTCTCGTTGTTTTTATTTGCACTCTTCCACTTATATAGAGTGCACTTATATTAGCCGTTTTAGTAAGATTAGCCTAGTTTCTGTAACTGACTTCTCCTTAAACGGCAATGTTTCCACTGTTTTCGTGCCTGCAACGCGCGATTCAGTTCCTCTTCACATAATCGCCCCGAGCTCGCTTATCGTTTAAATGTTACCCTTTGTCCAAGAACGAATAGGGTTGTTCATAGTAAACTTTTTCATTTTTACCGTAGTATGTGCTATAACACTCTTGGTGTGTATGGCTTTCCTTACGGCTACTAGATTATGTGTGCAATGTATGACAGGCTTCAATACCCTGTTAGTTCAGCCCGCATTATACTTGTATAATACTGGACGTTCAGTCTATGTAAAATTCCAGGATAGTAAACCCCCTCTACCACCTGACGAGTGGGTTTAAATGTCTAATATGACGCAACTCACTGAGGCGCAGATTATTGCCATTATTAAAGACTGGAACTTTGCATGGTCCCTGATCTTTCTCTTAATTACTATCGTACTACAGTATGGATACCCATCCCGTAGTATGACTGTCTATGTCTTTAAAATGTTTGTTTTATGGCTCCTATGGCCATCTTCCATGGCGCTATCAATATTTAGCGCCGTTTATCCAATTGATCTAGCTTCCCAGATAATCTCTGGCATTGTAGCAGCTGTTTCAGCTATGATGTGGATTTCCTACTTTGTGCAGAGTATCCGGCTGTTTATGAGAACTGGATCATGGTGGTCATTCAATCCTGAGACTAATTGCCTTTTGAACGTTCCATTTGGTGGTACAACTGTCGTACGTCCACTCGTAGAGGACTCTACCAGTGTAACTGCTGTTGTAACCAATGGCCACCTCAAAATGGCTGGCATGCATTTCGGTGCTTGTGACTACGACAGACTTCCTAATGAAGTCACCGTGGCCAAACCCAATGTGCTGATTGCTTTAAAAATGGTGAAGCGGCAAAGCTACGGAACTAATTCCGGCGTTGCCATTTACCATAGATATAAGGCAGGTAATTACAGGAGTCCGCCTATTACGGCGGATATTGAACTTGCATTGCTTCGAGCTTAGATGGCAGCCCCTGCTGCACCTCGTGCTGTTTCCTTTGCCGATAACAATGATATAACAAATACAAACCTGTCTCGAGGTAGAGGACGTAATCCAAAACCACGAGCTGCACCAAATAACACTGTCTCTTGGTACACTGGGCTTACCCAACACGGGAAAGTCCCTCTTACCTTTCCACCTGGGCAGGGTGTACCTCTTAATGCCAATTCCACCCCTGCGCAAAATGCTGGGTATTGGCGGAGACAGGACAGAAAAATTAATACCGGGAATGGAATTAAGCAACTGGCTCCCAGGTGGTACTTCTACTACACTGGAACTGGACCCGAAGCAGCACTCCCATTCCGGGCTGTTAAGGATGGCATCGTTTGGGTCCATGAAGATGGCGCCACTGATGCTCCTTCAACTTTTGGGACGCGGAACCCTAACAATGATTCAGCTATTGTTACACAATTCGCGCCCGGTACTAAGCTTCCTAAAAACTTCCACATTGAGGGGACTGGAGGCAATAGTCAATCATCTTCAAGAGCCTCTAGCGTAAGCAGAAACTCTTCCAGATCTAGTTCACAAGGTTCAAGATCAGGAAACTCTACCCGCGGCACTTCTCCAGGTCCATCTGGAATCGGAGCAGTAGGAGGTGATCTACTTTACCTTGATCTTCTGAACAGACTACAAGCCCTTGAGTCTGGCAAAGTAAAGCAATCGCAGCCAAAAGTAATCACTAAGAAAGATGCTGCTGCTGCTAAAAATAAGATGCGCCACAAGCGCACTTCCACCAAAAGTTTCAACATGGTGCAAGCTTTTGGTCTTCGCGGACCAGGAGACCTCCAGGGAAACTTTGGTGATCTTCAATTGAATAAACTCGGCACTGAGGACCCACGTTGGCCCCAAATTGCTGAGCTTGCTCCTACAGCCAGTGCTTTTATGGGTATGTCGCAATTTAAACTTACCCATCAGAACAATGATGATCATGGCAACCCTGTGTACTTCCTTCGGTACAGTGGAGCCATTAAACTTGACCCAAAGAATCCCAACTACAATAAGTGGTTGGAGCTTCTTGAGCAAAATATTGATGCCTACAAAACCTTCCCTAAGAAGGAAAAGAAACAAAAGGCACCAAAAGAAGAATCAACAGACCAAATGTCTGAACCTCCAAAGGAGCAGCGTGTGCAAGGTAGCATCACTCAGCGCACTCGCACCCGTCCAAGTGTTCAGCCTGGTCCAATGATTGATGTTAACACTGATTAG"/>
                            <sequence id="seq_Al-Hasa_11_2013|KF600629|human|2013-05-03" taxon="Al-Hasa_11_2013|KF600629|human|2013-05-03" totalcount="4" value="ATGTCTTTCGTGGCTGGTGTGACCGCGCAAGGTGCGCGCGGTACGTATCGAGCAGCGCTCAACTCTGAAAAACATCAAGACCATGTGTCTCTAACTGTGCCACTCTGTGGTTCAGGAAACCTGGTTGAAAAACTTTCACCATGGTTCATGGATGGCGAAAATGCCTATGAAGTGGTGAAGGCCATGTTACTTAAAAAGGAGCCACTTCTCTATGTGCCCATCCGGCTGGCTGGACACACTAGACACCTCCCAGGTCCTCGTGTATACCTGGTTGAGAGGCTCATTGCTTGTGAAAATCCATTCATGGTTAACCAATTGGCTTATAGCTCTAGTGCAAATGGCAGCTTGGTTGGCACAACTTTGCAGGGCAAGCCTATTGGTATGTTCTTCCCTTATGACATCGAACTTGTCACAGGAAAGCAAAATATTCTCCTGCGCAAGTATGGCCGTGGTGGTTATCACTACACCCCATTCCACTATGAGCGAGACAACACCTCTTGCCCTGAGTGGATGGACGATTTTGAGGCGGATCCTAAAGGCAAATATGCCCAGAATCTGCTTAAGAAGTTGATTGGCGGTGATGTCACTCCAGTTGACCAATACATGTGTGGCGTTGATGGAAAACCCATTAGTGCCTACGCATTTTTAATGGCCAAGGATGGAATAACCAAACTGGCTGATGTTGAAGCGGACGTCGCAGCACGTGCTGATGACGAAGGCTTCATCACATTAAAGAACAATCTATATAGATTGGTTTGGCATGTTGAGCGTAAAGACGTTCCATATCCTAAGCAATCTATTTTTACTATTAATAGTGTGGTCCAAAAGGATGGTGTTGAAAACACTCCTCCTCACTATTTTACTCTTGGATGCAAAATTTTAACGCTCACCCCACGCAACAAGTGGAGTGGCGTTTCTGACTTGTCCCTCAAACAAAAACTCCTTTACACCTTCTATGGTAAGGAGTCACTTGAGAACCCAACCTACATTTACCACTCCGCATTCATTGAGTGTGGAAGTTGTGGTAATGATTCCTGGCTTACAGGGAATGCTATCCAAGGGTTTGCCTGTGGATGTGGGGCATCATATACAGCTAATGATGTCGAAGTCCAATCATCTGGCATGATTAAGCCAAATGCTCTTCTTTGTGCTACTTGCCCCTTTGCTAAGGGTGATAGCTGTTCTTCTAATTGCAAACATTCAGTTGCTCAGTTGGTTAGTTACCTTTCTGAACGTTGTAATGTTATTGCTGATTCTAAGTCCTTCACACTTATCTTTGGTGGCGTAGCTTACGCCTACTTTGGATGTGAGGAAGGTACTATGTACTTTGTGCCTAGAGCTAAGTCTGTTGTCTCAAGGATTGGAGACTCCATCTTTACAGGCTGTACTGGCTCTTGGAACAAGGTCACTCAAATTGCTAACATGTTCTTGGAACAGACTCAGCATTCCCTTAACTTTGTGGGAGAGTTCGTTGTCAACGATGTTGTCCTCGCAATTCTCTCTGGAACCACAACTAATGTTGACAAAATACGCCAGCTTCTCAAAGGTGTCACCCTTGACAAGTTGCGTGATTATTTAGCTGACTATGACGTAGCAGTCACTGCCGGCCCATTCATGGATAATGCTATTAATGTTGGTGGTACAGGATTACAGTATGCCGCCATTACTGCACCTTATGTAGTTCTCACTGGCTTAGGTGAGTCCTTTAAGAAAGTTGCAACCATACCGTACAAGGTTTGCAACTCTGTTAAGGATACTCTGACTTATTATGCTCACAGCGTGTTGTACAGAGTTTTTCCTTATGACATGGATTCTGGTGTGTCATCCTTTAGTGAACTACTTTTTGATTGCGTTGATCTTTCAGTAGCTTCTACCTATTTTTTAGTCCGCCTCTTGCAAGATAAGACTGGCGACTTTATGTCTACAATN------------------------------------------------------------------------------------------------------------------------------------------------------------------------------------------------------------------------------------------------------------------------------------------------------------------------------------------------------------------------------------------------------------------------------------------------------------------------------------------------------------------------------------------------------------------------------------------------------------------------------------------------------------------------------------------------------------------------------------------------------------------------------------------------------------------------------------------------------------------------------------------------------------------------------------------------------------------------------------------------------------------------------------------------------------------------------------------------------------------------------------------------------------------------------------------------------------------------------------------------------------------------------------------------------------------------------------------------------------------------------------------------------------------------------------------------------------------------------------------------------------------------------------------------------------------------------------------------------------------------------------------------------------------------------------------------------------------------------------------------------------------------------------------------------------------------------------------------------------------------------------------------------------------------------------------------------------------------------------------------------------------------------------------------------------------------------------------------------------------------------------------------------------------------------------------------------------------------------------------------------------------------------------------------------------------------------------------------------------------------------------------------------CGCACTAATGGTGGTTACAATTCTTGGCATTTAGTCGAGGGTGAACTATTGGTGCAAGACTTACGCTTAAATAAGCTCCTGCATTGGTCTGATCAAACCATATGCTACAAGGATAGTGTGTTTTATGTTGTAAAGAATAGTACAGCTTTTCCATTTGAAACACTTTCAGCATGTCGTGCGTATTTGGATTCACGCACGACACAGCAGTTAACAATCGAAGTCTTAGTGACTGTCGATGGTGTAAATTTTAGAACAGTCGTTCTAAATAATAAGAACACTTATAGATCACAGCTTGGATGCGTTTTCTTTAATGGTGCTGATATTTCTGATACCATTCCTGATGAGAAACAGAATGGTCACAGTTTATATCTAGCAGACAATTTGACTGCTGATGAAACAAAGGCGCTTAAAGAGTTATATGGCCCCGTTGATCCTACTTTCTTACACAGATTCTATTCACTTAAGGCTGCAGTCCATAAGTGGAAGATGGTTGTGTGTGATAAGGTACGTTCTCTCAAATTGAGTGATAATAATYGTTATCTTAATGCAGTTATTATGACACTTGATTTATTGAAGGACATTAAATTTGTTATACCTGCTCTACAGCATGCATTTATGAAACATAAGGGCGGTGATTCAACTGACTTCATAGCCCTCATTATGGCTTATGGCAATTGCACATTTGGTTCTCCAGATGATGCCTCTCGGTTACTTCATACCGTGCTTGCAAAGGCTGAGTTATGCTGTTCTGCACGCATGGTTTGGAGAGAGTGGTGCAATGTCTGTGGCATAAAAGATGTTGTTCTACAAGGCTTAAAAGCTTGTTGTTACGTGGGTGTGCAAACTGTTGAAGATCTGCGTGCTCGCATGACATATGTATGCCAGTGTGGTGGTGAACGTCATCGGCAAATAGTCGAACACACCACCCCCTGGTTGCTGCTCTCAGGCACACCAAATGAAAAATTGGTGACAACCTCCACGGCGCCTGATTTTGTAGCGTTTAATGTCTTTCAGGGCATTGAAACGGCTGTTGGCCATTATGTTCATGCTCGCCTGAAGGGTGGTCTTATTTTAAAGTTTGACTCTGGCACCGTTAGCAAGACTTCAGACTGGAAGTGCAAGGTGACAGATGTACTTTTCCCCGGCCAAAAATACAGTAGCGATTGTAATGTCGTACGGTATTCTTTGGACGGTAATTTCAGAACAGAGGTTGATCCCGACCTATCTGCTTTCTATGTTAAGGATGGTAAATACTTTACAAGTGAACCACCCGTAACATATTCACCAGCTACAATTTTAGCTGGTAGTGTCTACACTAATAGCTGCCTTGTATCGTCTGATGGACAACCTGGCGGTGATGCTATTAGTTTGAGTTTTAATAACCTTTTAGGGTTTGATTCTAGTAAACCAGTCACTAAGAAATACACTTACTCCTTCTTGCCTAAAGAAGACGGCGATGTGTTGTTGGCTGAGTTTGACACTTATGACCCTATTTATAAGAATGGTGCCATGTATAAAGGCAAACCAATTCTTTGGGTCAACAAAGCATCTTATGATACTAATCTTAATAAGTTCAATAGAGCTAGTTTGCGTCAAATTTTTGACGTAGCCCCCATTGAACTCGAAAATAAATTCACACCTTTGAGTGTGGAGTCTACACCAGTTGAACCTCCAACTGTAGATGTGGTAGCACTTCAACAGGAAATGACAATTGTCAAATGTAAGGGTTTAAATAAACCTTTCGTGAAGGACAATGTCAGTTTCGTTGCTGATGACTCAGGTACTCCCGTTGTTGAGTATCTGTCTAAAGAAGATCTACATACATTGTATGTAGACCCTAAGTATCAAGTCATTGTCTTAAAAGACAATGTACTTTCTTCTATGCTTAGATTGCACACCGTTGAGTCAGGTGATATTAACGTTGTTGCAGCTTCCGGATCTTTGACACGTAAAGTGAAGTTACTATTTAGGGCTTCATTTTATTTCAAAGAATTTGCTACCCGCACTTTCACTGCTACCACTGCTGTAGGTAGTTGTATAAAGAGTGTAGTGCGGCATCTAGGTGTTACTAAAGGCATATTGACAGGCTGTTTTAGTTTTGTCAAGATGTTATTTATGCTTCCACTAGCTTACTTTAGTGATTCAAAACTCGGCACCACAGAGGTTAAAGTGAGTGCTTTGAAAACAGCTGGCGTTGTGACAGGTAATGTTGTAAAACAGTGTTGCACTGCTGCTGTTGATTTAAGTATGGATAAGTTGCGCCGTGTGGATTGGAAATCAACCCTACGGTTGTTACTTATGTTATGCACAACTATGGTATTGTTGTCTTCTGTGTATCACTTGTATGTCTTCAATCAGGTCTTATCAAGTGATGTTATGTTTGAAGATGCCCAAGGTTTGAAAAAGTTCTACAAAGAAGTTAGAGCTTACCTAGGAATCTCTTCTGCTTGTGACGGTCTTGCTTCAGCTTATAGGGCGAATTCCTTTGATGTACCTACATTCTGCGCAAACCGTTCTGCAATGTGTAATTGGTGCTTGATTAGCCAAGATTCCATAACTCACTACCCAGCTCTTAAGATGGTTCAAACACATCTTAGCCACTATGTTCTTAACATAGATTGGTTGTGGTTTGCATTTGAGACTGGTTTGGCATACATGCTCTATACCTCGGCCTTCAACTGGTTGTTGTTGGCAGGTACATTGCATTATTTCTTTGCACAGACTTCCATATTTGTAGACTGGCGGTCATACAATTATGCTGTGTCTAGTGCCTTCTGGTTATTCACCCACATTCCAATGGCGGGTTTGGTACGAATGTATAATTTGTTAGCATGCCTTTGGCTTTTACGCAAGTTTTATCAGCATGTAATCAATGGTTGCAAAGATACGGCATGCTTGCTCTGCTATAAGAGGAACCGACTTACTAGAGTTGAAGCTTCTACCGTTGTCTGTGGTGGAAAACGTACGTTTTATATCACAGCAAATGGCGGTATTTCATTCTGTCGTAGGCATAATTGGAATTGTGTGGATTGTGACACTGCAGGTGTGGGGAATACCTTCATCTGTGAAGAAGTCGCAAATGACCTCACTACCGCCCTACGCAGGCCTATTAACGCTACGGATAGATCACATTATTATGTGGATTCCGTTACAGTTAAAGAGACTGTTGTTCAGTTTAATTATCGTAGAGACGGTCAACCATTCTACGAGCGGTTTCCCCTCTGCGCTTTTACAAATCTAGATAAGTTGAAGTTCAAAGAGGTCTGTAAAACTACTACTGGTATACCTGAATACAACTTTATCATCTACGACTCATCAGATCGTGGCCAGGAAAGTTTAGCTAGGTCTGCATGTGTTTATTATTCTCAAGTCTTGTGTAAATCAATTCTTTTGGTTGACTCAAGTTTGATTACTTCTGTTGGTGATTCTAGTGAAATCGCCACTAAAATGTTTGATTCCTTTGTTAATAGTTTCGTCTCGCTGTATAATGTCACACGCGATAAGTTGGAAAAACTTATCTCTACTGCTCGTGATGGCGTAAGGCGAGGCGATAACTTCCATAGTGTCTTAACAACATTCATTGACGCAGCACGAGGCCCCGCAGGTGTGGAGTCTGATGTTGAGACCAATGAAATTGTTGACTCTGTGCAGTATGCTCATAAACATGACATACAAATTACTAATGAGAGTTACAATAATTATGTACCCTCATATGTTAAACCTGATAGTGTGTCTACCAGTGATTTAGGTAGTCTCATTGATTGTAATGCGGCTTCAGTTAACCAAATTGTCTTGCGTAATTCTAATGGTGCTTGTATTTGGAACGCTGCTGCATATATGAAACTCTCGGATGCACTTAAACGACAGATTCGCATTGCATGCCGTAAGTGTAATTTAGCTTTCCGGTTAACCACCTCAAAGCTACGCGCTAATGATAATATCTTATCAGTTAGATTCACTGCTAACAAAATTGTTGGTGGTGCTCCTACATGGTTTAATGTGTTGCGTGACTTTACGTTAAAGGGTTACGTTCTTGCTACCATTATTGTGTTTCTGTGTGCTGTACTGATGTATTTGTGTTTACCTACATTTTCTATGGTACCTGTTGAATTTTATGAAGACCGCATCTTGGACTTTAAAGTTCTTGATAATGGTATCATTAGGGATGTAAATCCTGATGATAAGTGCTTTGCTAATAAGCACCGGTCCTTCACACAATGGTATCATGAGCATGTTGGTGGTGTCTATGACAACTCTATCACATGCCCATTGACAGTTGCAGTAATTGCTGGAGTTGCTGGTGCTCGCATTCCAGACGTACCTACTACATTGGCTTGGGTGAACAATCAGATAATTTTCTTTGTTTCTCGAGTCTTTGCTAATACAGGCAGTGTTTGCTACACTCCTATAGATGAGATACCCTATAAGAGTTTCTCTGATAGTGGTTGCATTCTTCCATCTGAGTGCACTATGTTTAGGGATGCAGAGGGCCGTATGACACCATACTGCCATGATCCTACTGTTTTGCCTGGGGCTTTTGCGTACAGTCAGATGAGGCCTCATGTTCGTTACGACTTGTATGATGGTAACATGTTTATTAAATTTCCTGAAGTAGTATTTGAAAGTACACTTAGGATTACTAGAACTCTGTCAACTCAGTACTGCCGGTTCGGTAGTTGTGAGTATGCACAAGAGGGTGTTTGTATTACCACAAATGGCTCGTGGGCCATTTTTAATGACCACCATCTTAATAGACCTGGTGTCTATTGTGGCTCTGATTTTATTGACATTGTCAGGCGGTTAGCAGTATCACTGTTCCAGCCTATTACTTATTTCCAATTGACTACCTCATTGGTCTTGGGTATAGGTTTGTGTGCATTCCTGACTTTGCTCTTCTATTATATTAATAAAGTAAAACGTGCTTTTGCAGATTACACCCAGTGTGCTGTAATTGCTGTTGTTGCTGCTGTTCTTAATAGCTTGTGCATCTGCTTTGTTGCCTCTATACCATTGTGTATAGTACCTTACACTGCATTGTACTATTATGCTACATTCTATTTTACTAATGAGCCTGCATTTATTATGCATGTTTCTTGGTACATTATGTTCGGGCCTATCGTTCCCATATGGATGACCTGCGTCTATACAGTTGCAATGTGCTTTAGACACTTCTTCTGGGTTTTAGCTTATTTTAGTAAGAAACATGTAGAAGTTTTTACTGATGGTAAGCTTAATTGTAGTTTCCAGGACGCTGCCTCTAATATCTTTGTTATTAACAAGGACACTTATGCAGCTCTTAGAAACTCTTTAACTAATGATGCCTATTCACGATTTTTGGGGTTGTTTAACAAGTATAAGTACTTCTCTGGTGCTATGGAAACAGCCGCTTATCGTGAAGCTGCAGCATGTCATCTTGCTAAAGCCTTACAAACATACAGCGAGACTGGTAGTGATCTTCTTTACCAACCACCCAACTGTAGCATAACCTCTGGCGTGTTGCAAAGCGGTTTGGTGAAAATGTCACATCCCAGTGGAGATGTTGAGGCTTGTATGGTTCAGGTTACCTGCGGTAGCATGACTCTTAATGGTCTTTGGCTTGACAACACAGTCTGGTGCCCGCGACACGTAATGTGCCCGGCTGACCAGTTGTCTGATCCTAATTATGATGCCTTGTTGATTTCTATGACTAATCATAGTTTCAGTGTGCAAAAACACATTGGCGCTCCAGCAAACTTGCGTGTTGTTGGTCATGCCATGCAAGGCACTCTTTTGAAGTTGACTGTCGATGTTGCTAACCCTAGCACTCCAGCCTACACTTTTACAACAGTGAAACCTGGCGCAGCATTTAGTGTGTTAGCATGCTATAATGGTCGTCCGACTGGTACATTCACTGTTGTAATGCGCCCTAACTACACAATTAAGGGTTCCTTTCTGTGTGGTTCTTGTGGTAGTGTTGGTTACACCAAGGAGGGTAGTGTGATCAATTTTTGTTACATGCATCAAATGGAACTTGCTAATGGTACACATACCGGTTCAGCATTTGATGGTACTATGTATGGTGCCTTTATGGATAAACAAGTGCACCAAGTTCAGTTAACAGACAAATACTGCAGTGTTAATGTAGTAGCTTGGCTTTACGCAGCAATACTTAATGGTTGCGCTTGGTTTGTAAAACCTAATCGCACTAGTGTTGTTTCTTTTAATGAATGGGCTCTTGCCAACCAATTCACTGAATTTGTTGGCACTCAATCCGTTGACATGTTAGCTGTCAAAACAGGCGTTGCTATTGAACAGCTGCTTTATGCGATCCAACAACTTTATACTGGGTTCCAGGGAAAGCAAATCCTTGGCAGTACTATGTTGGAAGATGAATTCACACCTGAGGATGTTAATATGCAGATTATGGGTGTGGTTATGCAGAGTGGTGTGAGAAAAGTTACATATGGTACTGCGCATTGGTTGTTCGCGACCCTTGTCTCAACCTATGTGATAATCTTACAAGCCACTAAATTTACTTTGTGGAACTACTTGTTTGAGACTATTCCCACACAGTTGTTCCCACTCTTATTTGTGACTATGGCCTTCGTTATGTTGTTGGTTAAACACAAACACACCTTTTTGACACTTTTCTTGTTGCCTGTGGCTATTTGTTTGACTTATGCAAACATAGTCTACGAGCCCACTACTCCCATTTCGTCAGCGCTGATTGCAGTTGCAAATTGGCTTGCCCCCACTAATGCTTATATGCGCACTACACATACTGATATTGGTGTCTACATTAGTATGTCACTTGTATTAGTCATTGTAGTGAAGAGATTGTACAACCCATCACTTTCTAACTTTGCGTTAGCATTGTGCAGTGGTGTAATGTGGTTGTACACTTATAGCATTGGAGAAGCCTCAAGCCCCATTGCCTATCTGGTTTTTGTCACTACACTCACTAGTGATTATACGATTACAGTCTTTGTTACTGTCAACCTTGCAAAAGTTTGCACTTATGCCATCTTTGCTTACTCACCACAGCTTACACTTGTGTTTCCGGAAGTGAAGATGATACTTTTATTATACACATGTTTAGGTTTCATGTGTACTTGCTATTTTGGTGTCTTCTCTCTTTTGAACCTTAAGCTTAGAGCACCTATGGGTGTCTATGACTTTAAGGTCTCAACACAAGAGTTCAGATTCATGACTGCTAACAATCTAACTGCACCTAGAAATTCTTGGGAGGCTATGGCTCTGAACTTTAAGTTAATAGGTATTGGCGGTACACCTTGTATAAAGGTTGCTGCTATGCAGTCTAAACTTACAGATCTTAAATGCACATCTGTGGTTCTCCTCTCTGTGCTCCAACAGTTACACTTAGAGGCTAATAGTAGGGCCTGGGCTTTCTGTGTTAAATGCCATAATGATATATTGGCAGCAACAGACCCCAGTGAGGCTTTCGAGAAATTCGTAAGTCTCTTTGCCACTTTAATGACTTTTTCTGGTAATGTAGATCTTGATGCGTTAGCTAGTGATATTTTTGACACTCCTAGCGTACTTCAAGCTACTCTTTCTGAGTTTTCACACTTAGCTACCTTTGCTGAGTTGGAAGCTGCGCAGAAAGCCTATCAGGAAGCTATGGACTCTGGTGACACCTCACCACAAGTTCTTAAGGCTTTGCAGAAGGCTGTTAATATAGCTAAAAACGCCTATGAGAAGGATAAGGCAGTGGCCCGTAAGTTAGAACGTATGGCTGATCAGGCTATGACTTCTATGTATAAGCAAGCACGTGCTGAAGATAAGAAAGCAAAAATTGTCAGTGCTATGCAAACTATGTTGTTTGGTATGATTAAGAAGCTCGACAACGATGTTCTTAATGGTATCATTTCTAACGCTAGGAATGGTTGTATACCTCTTAGTGTCATTCCACTGTGTGCTTCAAATAAACTTCGCGTTGTAATTCCTGACTTCACCGTCTGGAATCAGGTAGTCACATATCCCTCGCTTAACTACGCTGGGGCTTTGTGGGACATTACAGTTATAAACAATGTGGACAATGAAATTGTTAAGTCTTCAGATGTTGTAGACAGCAATGAAAATTTAACATGGCCACTTGTTTTAGAATGCACTAGGGCATCCACTTCTGCCGTTAAGTTGCAAAATAATGAGATCAAACCTTCAGGTTTAAAAACCATGGTTGTGTCTGCAGGTCAAGAGCAAACTAACTGTAATACTAGTTCCTTAGCTTATTACGAACCTGTGCAGGGTCGTAAAATGCTGATGGCTCTTCTTTCTGATAATGCCTATCTCAAATGGGCGCGTGTTGAAGGTAAGGACGGATTTGTTAGTGTAGAGCTACAACCTCCTTGCAAATTCTTGATTGCGGGACCAAAAGGACCTGAAATCCGATATCTCTATTTTGTTAAAAATCTTAACAACCTTCATCGCGGGCAAGTGTTAGGGCACATTGCTGCGACTGTTAGATTGCAAGCTGGTTCTAACACCGAGTTTGCCTCTAATTCTTCGGTGTTGTCACTTGTTAACTTCACCGTTGATCCTCAAAAAGCTTATCTCGATTTCGTCAATGCGGGAGGTGCCCCATTGACAAATTGTGTTAAGATGCTTACTCCTAAAACTGGTACAGGTATAGCTATATCTGTTAAACCAGAGAGTACAGCTGATCAAGAGACTTATGGTGGAGCTTCAGTGTGTCTCTATTGCCGTGCGCATATAGAACATCCTGATGTCTCTGGTGTTTGTAAATATAAGGGTAAGTTTGTCAAAATCCCTGCTCAGTGTGTCCGTGACCCTGTGGGATTTTGTTTGTCAAATACCCCCTGTAATGTCTGTCAATATTGGATTGGATATGGGTGCAATTGTGACTCGCTTAGGCAAGCAGCACTGCCCCAATCTAAAGATTCCAATTTTTTAAACGAGTCCGGGGTTCTATTGNTAAATGCCCGAATAGAACCCTGTTCAAGTGGTTTGTCCACTGATGTCGTCTTTAGGGCATTTGACATCTGCAACTATAAGGCTAAGGTTGCTGGTATTGGAAAATACTACAAGACTAATACTTGTAGGTTTGTAGAATTAGATGACCAAGGGCATCATTTAGACTCCTATTTTGTCGTTAAGAGGCATACTATGGAGAATTATGAACTAGAGAAGCACTGTTACGATTTGTTACGTGACTGTGATGCTGTAGCTCCCCATGATTTCTTCATCTTTGATGTAGACAAAGTTAAAACACCTCATATTGTACGTCAGCGTTTAACTGAGTACACTATGATGGATCTTGTATATGCCCTGAGGCACTTTGATCAAAATAGCGAAGTGCTTAAGGCTATCTTAGTGAAGTATGGTTGCTGTGATGTTACCTACTTTGAAAATAAACTCTGGTTTGATTTTGTTGAAAATCCCAGTGTTATTGGTGTTTATCATAAACTTGGAGAACGTGTACGCCAAGCTATCTTAAACACTGTTAAATTTTGTGACCACATGGTCAAGACTGGTTTAGTCGGTGTGCTCACACTAGACAACCAGGACCTTAATGGCAAGTGGTATGATTTTGGTGACTTCGTAATCACTCAACCTGGTTCAGGAGTAGCTATAGTTGATAGCTACTATTCTTATTTGATGCCTGTN------------------------------------------------------------------------------------------------------------------------------------------------------------------------------------------------------------------------------------------------------------------------------------------------------------------------------------------------------------------------------------------------------------------------------------------------------------------------------------------------------------------NGGCCTGGCAATTTTAACCAAGACTTCTATGATTTCGTGGTATCTAAAGGTTTCTTTAAGGAGGGCTCTTCAGTTACGCTCAAACATTTTTTCTTTGCTCAAGATGGTAATGCTGCTATTACAGATTATAATTACTATTCTTATAATCTGCCTACTATGTGTGACATCAAACAAATGTTGTTCTGCATGGAAGTTGTAAACAAGTACTTCGAAATCTATGACGGTGGTTGTCTTAATGCTTCTGAAGTGGTTGTTAATAATTTAGACAAGAGTGCTGGCCATCCTTTTAATAAGTTTGGCAAAGCTCGTGTCTATTATGAGAGCATGTCTTACCAGGAGCAAGATGAACTCTTTGCCATGACAAAGCGTAACGTCATTCCTACCATGACTCAAATGAATCTAAAATATGCTATTAGTGCTAAGAATAGAGCTCGCACTGTTGCAGGCGTGTCCATACTTAGCACAATGACTAATCGCCAGTACCATCAGAAAATGCTTAAGTCCATGGCTGCAACTCGTGGAGCGACTTGCGTCATTGGTACTACAAAGTTCTATGGTGGCTGGGATTTCATGCTTAAAACATTGTACAAAGATGTTGATAATCCGCATCTTATGGGTTGGGATTACCCTAAGTGTGATAGAGCTATGCCTAATATGTGTAGAATCTTCGCTTCACTCATATTAGCTCGTAAACATGGCACTTGTTGTACTACAAGGGACAGATTTTATCGCTTGGCAAATGAGTGTGCTCAGGTGCTAAGCGAATATGTTCTATGTGGTGGTGGTTACTACGTCAAACCTGGAGGTACCAGTAGCGGAGATGCCACCACTGCATATGCCAATAGTGTCTTTAACATTTTGCAGGCGACAACTGCTAATGTCAGTGCACTTATGGGTGCTAATGGCAACAAGATTGTTGACAAAGAAGTTAAAGACATGCAGTTTGATTTGTATGTCAATGTTTACAGGAGCACTAGCCCAGACCCCAAATTTGTTGATAAATACTATGCTTTTCTTAATAAGCACTTTTCTATGATGATACTGTCTGATGACGGTGTCGTTTGCTATAATAGTGATTATGCAGCTAAGGGTTACATTGCTGGAATACAGAATTTTAAGGAAACGCTGTATTATCAGAACAATGTCTTTATGTCTGAAGCTAAATGCTGGGTGGAAACCGATCTGAAGAAAGGGCCACATGAATTCTGTTCACAGCATACGCTTTATATTAAGGATGGCGACGATGGTTACTTCCTTCCTTATCCAGACCCTTCAAGAATTTTGTCTGCCGGTTGCTTTGTAGATGATATCGTTAAGACTGACGGTACACTCATGGTAGAGCGGTTTGTGTCTTTGGCTATAGATGCTTACCCTCTCACAAAGCATGAAGATATAGAATACCAGAATGTATTCTGGGTCTACTTACAGTATATAGAAAAACTGTATAAAGACCTTACAGGACACATGCTTGACAGTTATTCTGTCATGCTATGTGGTGATAATTCTGCTAAGTTTTGGGAAGAGGCATTCTATAGAGATCTCTATAGTTCGCCTACCACTTTGCAGGCTGTCGGTTCATGCGTTGTATGCCATTCACAGACTTCCCTACGCTGTGGGACATGCATCCGTAGACCATTTCTCTGCTGTAAATGCTGCTATGATCATGTTATAGCAACTCCACATAAGATGGTTTTGTCTGTTTCTCCTTACGTTTGTAATGCCCCTGGTTGTGGCGTTTCAGACGTTACTAAGCTATATTTAGGTGGTATGAGCTACTTTTGTGTAGATCATAGACCTGTGTGTAGTTTTCCACTTTGCGCTAATGGTCTTGTATTCGGCTTATACAAGAATATGTGCACAGGTAGTCCTTCTATAGTTGAATTTAATAGGTTGGCTACCTGTGACTGGACTGAAAGTGGTGATTACACCCTTGCCAATACTACAACAGAACCACTCAAACTTTTTGCTGCTGAGACTTTACGTGCCACTGAAGAGGCGTCTAAGCAGTCTTATGCTATTGCCACCATCAAAGAAATTGTTGGTGAGCGCCAACTATTACTTGTGTGGGAGGCTGGCAAGTCCAAACCACCACTCAATCGTAATTATGTTTTTACTGGTTATCATATAACCAAAAATAGTAAAGTGCAGCTCGGTGAGTACATCTTCGAGCGCATTGATTATAGTGATGCTGTATCCTACAAGTCTAGTACAACGTATAAACTGACTGTAGGTGACATCTTCGTACTTACCTCTCACTCTGTGGCTACCTTGACGGCGCCCACAATTGTGAATCAAGAGAGGTATGTTAAAATTACTGGGTTGTACCCAACCATTACGGTACCTGAAGAGTTCGCAAGTCATGTTGCCAACTTCCAAAAATCAGGTTATAGTAAATATGTCACTGTTCAGGGACCACCTGGCACTGGCAAAAGTCATTTTGCTATAGGGTTAGCGATTTACTACCCTACAGCACGTGTTGTTTATACAGCATGTTCACACGCAGCTGTTGATGCTTTGTGTGAAAAAGCTTTTAAATATTTGAACATTGCTAAATGTTCCCGTATCATTCCTGCAAAGGCACGTGTTGAGTGCTATGACAGGTTTAAAGTTAATGAGACAAATTCTCAATATTTGTTTAGTACTATTAATGCTCTACCAGAAACTTCTGCCGATATTCTGGTGGTTGATGAGGTTAGTATGTGCACTAATTATGATCTTTCAATTATTAATGCACGTATTAAAGCTAAGCACATTGTCTATGTAGGAGATCCAGCACAGTTGCCAGCTCCTAGGACTTTGTTGACTAGAGGCACATTGGAACCAGAAAATTTCAATAGTGTCACTAGATTGATGTGTAACTTAGGTCCTGACATATTTTTAAGTATGTGCTACAGGTGTCCTAAGGAAATAGTAAGCACTGTGAGCGCTCTTGTCTACAATAATAAATTGTTAGCCAAGAAGGAGCTTTCAGGCCAGTGCTTTAAAATACTCTATAAGGGCAATGTGACGCATGATGCTAGCTCTGCCATTAATAGACCACAACTCACATTTGTGAAGAATTTTATTACTGCCAATCCGGCATGGAGTAAGGCAGTCTTTATTTCGCCTTATAATTCACAGAATGCTGTGGCTCGTTCAATGCTGGGCCTTACTACTCAGACTGTTGATTCCTCACAGGGTTCAGAATACCAGTACGTTATCTTCTGTCAAACAGCAGATACGGCACATGCTAACAACATTAACAGATTTAATGTTGCAATCACTCGTGCCCAAAAAGGTATTCTTTGTGTTATGACATCTCAGGCACTCTTTGAGTCCTTAGAGTTTACTGAATTGTCTTTTACTAATTACAAGCTCCAGTCTCAGATTGTAACTGGCCTTTTTAAAGATTGCTCTAGAGAAACCTCTGGCCTCTCACCTGCTTATGCACCAACATACGTTAGTGTTGATGACAAGTATAAGACGAGTGATGAGCTTTGCGTGAATCTTAATTTACCCGCAAATGTCCCATACTCTCGTGTTATTTCCAGGATGGGCTTTAAACTCGATGCAACAGTTCCTGGATATCCTAAGCTTTTCATTACTCGTGAAGAGGCTGTAAGGCAAGTTCGAAGCTGGATAGGCTTCGATGTTGAGGGTGCTCATGCTTCCCGTAATGCATGTGGCACCAATGTGCCTCTACAATTAGGATTTTCAACTGGTGTGAACTTTGTTGTTCAGCCAGTTGGTGTTGTAGACACTGAGTGGGGTAACATGTTAACGGGCATTGCTGCCCGTCCTCCACCAGGTGAACAGTTTAAGCACCTCGTGCCTCTTATGCATAAGGGGGCTGCATGGCCTATTGTTAGACGACGTATAGTGCAAATGTTGTCAGACACTTTAGACAAATTGTCTGATTACTGTACGTTTGTTTGTTGGGCTCATGGCTTTGAATTAACGTCTGCATCATACTTTTGCAAGATAGGTAAGGAACAGAAGTGTTGCATGTGCAATAGACGCGCTGCAGCGTACTCTTCACCTCTGCAATCTTATGCCTGCTGGACTCATTCCTGCGGTTATGATTATGTCTACAACCCTTTCTTTGTCGATGTTCAACAGTGGGGTTATGTAGGCAATCTTGCTACTAATCACGATCGTTATTGCTCTGTCCATCAAGGAGCTCATGTGGCTTCTAATGATGCAATAATGACTCGTTGTTTAGCTATTCATTCTTGTTTTATAGAACGTGTGGATTGGGATATAGAGTATCCTTATATCTCACATGAAAAGAAATTGAATTCCTGTTGTAGAATCGTTGAGCGCAACGTCGTACGTGCTGCTCTTCTTGCCGGTTCATTTGACAAAGTCTATGATATTGGCAATCCTAAAGGAATTCCTATTGTTGATGACCCTGTGGTTGATTGGCATTATTTTGATGCACAGCCCTTGACCAGGAAGGTACAACAGCTTTTCTATACAGAGGACATGGCCTCAAGATTTGCTGATGGGCTCTGCTTATTTTGGAACTGTAATGTACCAAAATATCCTAATAATGCAATTGTATGCAGGTTTGACACACGTGTGCATTCTGAGTTCAATTTGCCAGGTTGTGATGGCGGTAGTTTGTATGTTAACAAGCACGCTTTTCATACACCAGCATATGATGTGAGTGCATTCCGTGATCTGAAACCTTTACCATTCTTTTATTATTCTACTACACCATGTGAAGTGCATGGTAATGGTAGTATGATAGAGGATATTGATTATGTACCCCTAAAATCTGCAGTCTGTATTACAACTTGTAATTTAGGGGGCGCTGTTTGTAGGAAGCATGCTACAGAGTACAGAGAGTATATGGAAGCATATAATCTTGTCTCTGCATCAGGTTTCCGCCTTTGGTGTTATAAGACCTTTGATATTTATAATCTCTGGTCTACTTTTACAAAAGTTCAAGGTTTGGAAAACATTGCTTTTAATGTTGTTAAACAAGGCCATTTTATTGGTGTTGAGGGTGAACTACCTGTAGCTGTAGTCAATGATAAGATCTTCACCAAGAGTGGCGTTAATGACATTTGTATGTTTGAGAATAAAACCACTTTGCCTACTAATATAGCTTTTGAACTCTATGCTAAGCGTGCTGTACGCTCGCATCCCGATTTCAAATTGCTACACAATTTACAAGCAGACATTTGCTACAAGTTCGTCCTTTGGGATTATGAACGTAGCAATATTTATGGTACTGCTACTATTGGTGTATGTAAGTACACTGATATTGATGTTAATTCAGCTTTGAATATATGTTTTGACATACGCGATAATGGTTCATTGGAGAAGTTCATGTCTACTCCCAATGCCATCTTTATTTCTGATAGAAAAATCAAGAAATACCCTTGTATGGTAGGTCCTGATTATGCTTACTTCAATGGTGCTATCATCCGTGATAGTGATGTTGTTAAACAACCAGTGAAGTTCTACTTGTATAAGAAAGTCAATAATGAGTTTATTGATCCTACTGAGTGTATTTACACTCAGAGTCGCTCTTGTAGTGACTTCCTACCCCTGTCTGACATGGAGAAAGACTTTCTATCTTTTGATAGTGATGTTTTCATTAAGAAGTATGGCTTGGAAAACTATGCTTTTGAGCACGTAGTCTATGGAGACTTCTCTCATACTACGTTAGGCGGTCTTCACTTGCTTATTGGTTTATACAAGAAGCAACAGGAAGGTCATATTATTATGGAAGAAATGCTAAAAGGTAGCTCAACTATTCATAACTATTTTATTACTGAGACTAACACAGCGGCTTTTAAGGCGGTGTGTTCTGTTATAGATTTAAAGCTTGACGACTTTGTTATGATTTTAAAGAGTCAAGACCTTGGCGTAGTATCCAAGGTTGTCAAGGTTCCTATTGACTTAACAATGATTGAGTTTATGTTATGGTGTAAGGATGGACAGGTTCAAACCTTCTACCCTCGACTCCAGGCTTCTGCAGATTGGAAACCTGGTCACGCAATGCCATCCCTCTTTAAAGTTCAAAATGTAAACCTTGAACGTTGTGAGCTTGCTAATTACAAGCAATCTATTCCTATGCCTCGCGGTGTGCACATGAACATCGCTAAATATATGCAATTGTGCCAGTATTTAAATACTTGCACATTAGCCGTGCCTGCCAATATGCGTGTTATACATTTTGGCGCTGGTTCTGATAAAGGTATCGCTCCTGGTACCTCAGTTTTACGACAGTGGCTTCCTACAGATGCCATTATTATAGATAATGATTTAAATGAGTTCGTGTCAGATGCTGACATAACTTTATTTGGAGATTGTGTAACTGTACGTGTCGGCCAACAAGTGGATCTTGTTATTTCCGACATGTATGATCCTACTACTAAGAATGTAACAGGTAGTAATGAGTCAAAGGCTTTATTCTTTACTTACCTGTGTAACCTCATTAATAATAATCTTGCTCTTGGTGGGTCTGTTGCTATTAAAATAACAGAACACTCTTGGAGCGTTGAACTTTATGAACTTATGGGAAAATTTGCTTGGTGGACTGTTTTCTGCACCAATGCAAATGCATCCTCATCTGAAGGATTCCTCTTAGGTATTAATTACTTGGGTACTATTAAAGAAAATATAGATGGTGGTGCTATGCACGCCAACTATATATTTTGGAGAAATTCCACTCCTATGAATCTGAGTACTTACTCACTTTTTGATTTATCCAAGTTTCAATTAAAATTAAAAGGAACACCAGTTCTTCAATTAAAGGAGAGTCAAATTAACGAACTCGTAATATCTCTCCTGTCGCAGGGTAAGTTACTTATCCGTGACAATGATACACTCAGTGTTTCTACTGATGTTCTTGTTAACACCTACAGAAAGTTACGTNNTGATGTAGGGCCAGATTCTGTTAAGTCTGCTTGTATTGAGGTTGATATACAACAGACTTTCTTTGATAAAACTTGGCCTAGGCCAATTGATGTTTCTAAGGCTGACGGTATTATATACCCTCAAGGCCGTACATATTCTAACATAACTATCACTTATCAAGGTCTTTTTCCCTATCAGGGAGACCATGGTGATATGTATGTTTACTCTGCAGGACATGCTACAGGCACAACTCCACAAAAGTTGTTTGTAGCTAACTATTCTCAGGACGTCAAACAGTTCGCTAATGGGTTTGTCGTCCGTATAGGAGCAGCTGCCAATTCCACTGGCACTGTTATTATTAGCCCATCTACCAGCGCTACTATACGAAAAATTTACCCTGCTTTTATGCTGGGTTCTTCAGTTGGTAATTTCTCAGATGGTAAAATGGGCCGCTTCTTCAATCATACTCTAGTCCTTTTGCCCGATGGATGTGGCACTTTACTTAGAGCTTTTTATTGTATTCTAGAGCCTCGCTCTGGAAATCATTGTCCTGCTGGCAATTCCTATACTTCTTTTGCCACTTATCACACTCCTGCAACAGATTGTTCTGATGGCAATTACAATCGTAATGCCAGTCTGAACTCTTTTAAGGAGTATTTTAATTTACGTAACTGCACCTTTATGTACACTTATAACATTACCGAAGATGAGATTTTAGAGTGGTTTGGCATTACACAAACTGCTCAAGGTGTTCACCTCTTCTCATCTCGGTATGTTGATTTGTACGGCGGCAATATGTTTCAATTTGCCACCTTGCCTGTTTATGATACTATTAAGTATTACTCTATCATTCCTCACAGTATTCGTTCTATCCAAAGTGATAGAAAAGCTTGGGCTGCCTTCTACGTATATAAACTTCAACCGTTAACTTTCCTGTTGGATTTTTCTGTTGATGGTTATATACGCAGAGCTATAGACTGTGGTTTTAATGATTTGTCACAACTCCACTGCTCATATGAATCCTTCGATGTTGAATCTGGAGTTTATTCAGTTTCGTCTTTCGAAGCAAAACCTTCTGGCTCAGTTGTGGAACAGGCTGAAGGTGTTGAATGTGATTTTTCACCTCTTCTGTCTGGCACACCTCCTCAGGTTTATAATTTCAAGCGTTTGGTTTTTACCAATTGCAATTATAATCTTACCAAATTGCTTTCACTTTTTTCTGTGAATGATTTTACTTGTAGTCAAATATCTCCAGCAGCAATTGCTAGCAACTGTTATTCTTCACTGATTTTGGATTACTTTTCATACCCACTTAGTATGAAATCCGATCTCAGTGTTAGTTCTGCTGGTCCAATATCCCAGTTTAATTATAAACAGTCCTTTTCTAATCCCACATGTTTGATTTTAGCGACTGTTCCTCATAACCTTACTACTATTACTAAGCCTCTTAAGTACAGCTATATTAACAAGTGCTCTCGTCTTCTTTCTGATGATCGTACTGAAGTACCTCAGTTAGTGAACGCTAATCAATACTCACCCTGTGTATCCATTGTCCCATCCACTGTGTGGGAAGACGGTGATTATTATAGGAAACAACTATCTCCACTTGAAGGTGGTGGCTGGCTTGTTGCTAGTGGCTCAACTGTTGCCATGACTGAGCAATTACAGATGGGCTTTGGTATTACAGTTCAATATGGTACAGACACCAATAGTGTTTGCCCCAAGCTTGAATTTGCTAATGACACAAAAATTGCCTCTCAATTAGGCAATTGCGTGGAATATTCCCTCTATGGTGTTTCGGGCCGTGGTGTTTTTCAGAATTGCACAGCTGTAGGTGTTCGACAGCAGCGCTTTGTTTATGATGCATACCAGAATTTAGTTGGCTATTATTCTGATGATGGCAACTACTACTGTTTGCGTGCTTGTGTTAGTGTTCCTGTTTCTGTCATCTATGATAAAGAAACTAAAACCCACGCTACTCTATTTGGTAGTGTTGCATGTGAACACATTTCTTCTACCATGTCTCAATACTCCCGTTCTACGCGATCAATGCTTAAACGGCGAGATTCTACATATGGCCCCCTTCAGACACCTGTTGGTTGTGTCCTAGGACTTGTTAATTCCTCTTTGTTCGTAGAGGACTGCAAGTTGCCTCTCGGTCAATCTCTCTGTGCTCTTCCTGACACACCTAGTACTCTCACACCTCGCAGTGTGCGCTCTGTTCCAGGTGAAATGCGCTTGGCATCCATTGCTTTTAATCATCCCATTCAGGTTGATCAACTTAATAGTAGTTATTTTAAATTAAGTATACCCACTAATTTTTCCTTTGGTGTGACTCAGGAGTACATTCAGACAACCATTCAGAAAGTTACTGTTGATTGTAAACAGTACGTTTGCAATGGTTTCCAGAAGTGTGAGCAATTACTGCGCGAGTATGGCCAGTTTTGTTCCAAAATAAACCAGGCTCTCCATGGTGCCAATTTACGCCAGGATGATTCTGTACGTAATTTGTTTGCGAGCGTGAAAAGCTCTCAATCATCTCCTATCATACCAGGTTTTGGAGGTGACTTTAATTTGACACTTCTAGAACCTGTTTCTATATCTACTGGCAGTCGTAGTGCACGTAGTGCTATTGAGGATTTGCTATTTGACAAAGTCACTATAGCTGATCCTGGTTATATGCAAGGTTACGATGATTGTATGCAGCAAGGTCCAGCATCAGCTCGTGATCTTATTTGTGCTCAATATGTGGCTGGTTATAAAGTATTACCTCCTCTTATGGATGTTAATATGGAAGCCGCGTATACTTCATCTTTGCTTGGCAGCATAGCAGGTGTTGGCTGGACTGCTGGCTTATCCTCCTTTGCTGCTATTCCATTTGCACAGAGTATCTTTTATAGGTTAAACGGTGTTGGCATTACTCAACAGGTTCTTTCAGAGAACCAAAAGCTTATTGCCAATAAGTTTAATCAGGCTCTGGGAGCTATGCAAACAGGCTTCACTACAACTAATGAAGCTTTTCGGAAGGTTCAGGATGCTGTGAACAACAATGCACAGGCTCTATCCAAATTAGCTAGCGAGCTATCTAATACTTTTGGTGCTATTTCCGCCTCTATTGGAGACATCATACAACGTCTTGATGTTCTCGAACAGGACGCCCAAATAGACAGACTTATTAATGGCCGTTTGACAACACTAAATGCTTTTGTTGCACAGCAGCTTGTTCGTTCCGAATCAGCTGCTCTTTCCGCTCAATTGGCTAAAGATAAAGTCAATGAGTGTGTCAAGGCACAATCCAAGCGTTCTGGATTTTGTGGTCAAGGCACACATATAGTGTCCTTTGTTGTAAATGCCCCTAATGGCCTTTACTTCATGCATGTTGGTTATTACCCTAGCAACCACATTGAGGTTGTTTCTGCTTATGGTCTTTGCGATGCAGCTAACCCTACTAATTGTATAGCCCCTGTTAATGGCTACTTTATTAAAACTAATAACACTAGGATTGTTGATGAGTGGTCATATACTGGCTCGTCCTTCTATGCACCTGAGCCCATCACCTCCCTTAATACTAAGTATGTTGCACCACATGTGACATACCAAAACATTTCTACTAACCTCCCTCCTCCTCTTCTCGGCAATTCCACCGGGATTGACTTCCAAGATGAGTTGGATGAGTTTTTCAAAAATGTTAGCACCAGTATACCTAATTTTGGTTCTCTAACACAGATTAATACTACATTACTCGATCTTACCTACGAGATGTTGTCTCTTCAACAAGTTGTTAAAGCCCTTAATGAGTCTTACATAGACCTTAAAGAGCTTGGCAATTATACTTATTACAACAAATGGCCGTGGTACATTTGGCTTGGTTTCATTGCTGGGCTTGTTGCCTTAGCTCTATGCGTCTTCTTCATACTGTGCTGCACTGGTTGTGGCACAAACTGTATGGGAAAACTTAAGTGTAATCGTTGTTGTGATAGATACGAGGAATACGACCTCGAGCCGCATAAGGTTCATGTTCACTAAATGAGAGTTCAAAGACCACCCACTCTCTTGTTAGTGTTCTCACTCTCTCTTTTGGTCACTGCATTCTCAAAACCTCTCTATGTACCTGAGCATTGTCAGAATTATTCTGGTTGCATGCTTAGGGCTTGTATTAAAACTGCCCAAGCTGATACAGCTGGTCTTTATACAAATTCTCGAATTGACGTCCCATCTGCAGAATCAACTGGTACTCAATCAGTTTCTGTCGATCGTGAGTCAACTTCAACTCATGATGGTCCTACCGAACATGTTACTAGTGTGAATCTTTTTGACGTTGGTTACTCAGTTAATTAAATGGATTACGTGTCTCTGCTTAATCAAATTTGGCAGAAGTACCTTAATTCACCGTATACTACTTGTTTGTATATTCCTAAACCCACAGCTAAGTATACACCTTTAGTTGGCACTTCTTTGCACCCTGTGCTGTGGAACTGTCAGCTATCCTTTGCTGGTTATACTGAATCTGCTGTTAATTCTACAAAAGCTTTGGCCAAACAGGACGCAGCTCAGCGAATCGCTTGGTTGCTACATAAGGNNATGGAGGAATCCCTGATGGATGTTCCCTCTACCTCCGGCACTCAAGTTTATTCGCGCAAAGCGAGGAAGAGGAGCCATTCTCCAACTAAGAAACTGCGCTACGTTAAGCGTAGATTTTCTCTTCTGCGCCCTGAAGACCTTAGTGTTATTGTCCAACCAACACACTATGTCAGGGTTACATTTTCAGACCCCAACATGTGGTATCTACGTTCGGGTCATCATTTACACTCAGTTCACAATTGGCTTAAACCTTATGGCGGCCAACCTGTTTCTGAGTACCATATTACTCTAGCTTTGCTAAATCTCACTGATGAAGATTTAGCTAGAGATTTTTCACCCATTGCGCTCTTTTTGCGCAATGTCAGATTTGAGCTACATGAGTTCGCCTTGCTGCGCAAAACTCTTGTTCTTAATGCATCAGAGATCTACTGTGCTAACATACATAGATTTAAGCCTGTGTATAGAGTTAACACGGCAATCCCTACTATTAAGGATTGGCTTCTCGTTCAGGGATTTTCCCTTTACCATAGTGGCCTCCCTTTACATATGTCAATCTCTAAATTGCATGCACTGGATGATGTTACTCGCAATTACATCATTACAATGCCATGCTTTAGAACTTATCCTCAACAAATGTTTGTTACTCCTTTGGCCGTAGATGTTGTCTCCATACGGTCTTCCAATCAGGGTAATAAACAAATTGTTCATTCTTACCCCATTTTACATCATCCAGGATTTTAAATGGCTTTCTCGGCGTCTTTATTTAAACCCGTCCAGCTAGTCCCAGTTTCTCCTGCATTTCATCGCATTGAGTCTACTGACTCTATTGTTTTCACATACATTCCTGCTAGCGGCTATGTAGCTGCTTTAGCTGTCAATGTGTGTCTCATTCCCCTATTATTACTGCTACGTCAAGATACTTGTCGTCGCAGCATTATCAGAACTATGGTTCTCTATTTCCTTGTTCTGTATAACTTTTTATTAGCCATTGTATTAGTCAATGGTGTACATTATCCAACTGGAAGTTGCCTGATAGCCTTCTTAGTTATCCTCATAATACTTTGGTTTGTAGATAGAATTCGTTTCTGTCTCATGCTGAATTCCTACATTCCACTGTTTGACATGCGTTCCCACTTTATTCGTGTTAGTACAGTTTCTTCTCATGGTATGGTCCCTGTCATACATACCAAACCATTATTTATTAGAAACTTCGATCAGCGTTGCAGCTGTTCTCGTTGTTTTTATTTGCACTCTTCCACTTATATAGAGTGCACTTATATTAGCCGTTTTAGTAAGATTAGCCTAGTTTCTGTAACTGACTTCTCCTTAAACGGCAATGTTTCCACTGTTTTCGTGCCTGCAACGCGCGATTCAGTTCCTCTTCACATAATCGCCCCGAGCTCGCTTATCGTTTAAATGTTACCCTTTGTCCAAGAACGAATAGGGTTGTTCATAGTAAACTTTTTCATTTTTACCGTAGTATGTGCTATAACACTCTTGGTGTGTATGGCTTTCCTTACGGCTACTAGATTATGTGTGCAATGTATGACAGGCTTCAATACCCTGTTAGTTCAGCCCGCATTATACTTGTATAATACTGGACGTTCAGTCTATGTAAAATTCCAGGATAGTAAACCCCCTCTACCACCTGACGAGTGGGTTTAAATGTCTAATATGACGCAACTCACTGAGGCGCAGATTATTGCCATTATTAAAGACTGGAACTTTGCATGGTCCCTGATCTTTCTCTTAATTACTATCGTACTACAGTATGGATACCCATCCCGTAGTATGACTGTCTATGTCTTTAAAATGTTTGTTTTATGGCTCCTATGGCCATCTTCCATGGCGCTATCAATATTTAGCGCCGTTTATCCAATTGATCTAGCTTCCCAGATAATCTCTGGCATTGTAGCAGCTGTTTCAGCTATGATGTGGATTTCCTACTTTGTGCAGAGTATCCGGCTGTTTATGAGAACTGGATCATGGTGGTCATTCAATCCTGAGACTAATTGCCTTTTGAACGTTCCATTTGGTGGTACAACTGTCGTACGTCCACTCGTAGAGGACTCTACCAGTGTAACTGCTGTTGTAACCAATGGCCACCTCAAAATGGCTGGCATGCATTTCGGTGCTTGTGACTACGACAGACTTCCTAATGAAGTCACCGTGGCCAAACCCAATGTGCTGATTGCTTTAAAAATGGTGAAGCGGCAAAGCTACGGAACTAATTCCGGCGTTGCCATTTACCATAGATATAAGGCAGGTAATTACAGGAGTCCGCCTATTACGGCGGATATTGAACTTGCATTGCTTCGAGCTTAGATGGCATCCCCTGCTGCACCTCGTGCTGTTTCCTTTGCCGATAACAATGATATAACAAATACAAACCTGTCTCGAGGTAGAGGACGTAATCCAAAACCACGAGCTGCACCAAATAACACTGTCTCTTGGTACACTGGGCTTACCCAACACGGGAAAGTCCCTCTTACCTTTCCACCTGGGCAGGGTGTACCTCTTAATGCCAATTCCACCCCTGCGCAAAATGCTGGGTATTGGCGGAGACAGGACAGAAAAATTAATACCGGGAATGGAATTAAGCAACTGGCTCCCAGGTGGTACTTCTACTACACTGGAACTGGACCCGAAGCAGCACTCCCATTCCGGGCTGTTAAGGATGGCATCGTTTGGGTCCATGAAGATGGCGCCACTGATGCTCCTTCAACTTTTGGGACGCGGAACCCTAACAATGATTCAGCTATTGTTACACAATTCGCGCCCGGTACTAAGCTTCCTAAAAACTTCCACATTGAGGGGACTGGAGGCAATAGTCAATCATCTTCAAGAGCCTCTAGCGTAAGCAGAAACTCTTCCAGATCTAGTTCACAAGGTTCAAGATCAGGAAACTCTACCCGCGGCACTTCTCCAGGTCCATCTGGAATCGGAGCAGTAGGAGGTGATCTACTTTACCTTGATCTTCTGAACAGACTACAAGCCCTTGAGTCTGGCAAAGTAAAGCAATCGCAGCCAAAAGTAATCACTAAGAAAGATGCTGCTGCTGCTAAAAATAAGATGCGCCACAAGCGCACTTCCACCAAAAGTTTCAACATGGTGCAAGCTTTTGGTCTTCGCGGACCAGGAGACCTCCAGGGAAACTTTGGTGATCTTCAATTGAATAAACTCGGCACTGAGGACCCACGTTGGCCCCAAATTGCTGAGCTTGCTCCTACAGCCAGTGCTTTTATGGGTATGTCGCAATTTAAACTTACCCATCAGAACAATGATGATCATGGCAACCCTGTGTACTTCCTTCGGTACAGTGGAGCCATTAAACTTGACCCAAAGAATCCCAACTACAATAAGTGGTTGGAGCTTCTTGAGCAAAATATTGATGCCTACAAAACCTTCCCTAAGAAGGAAAAGAAACAAAAGGCACCAAAAGAAGAATCAACAGACCAAATGTCTGAACCTCCAAAGGAGCAGCGTGTGCAAGGTAGCATCACTCAGCGCACTCGCACCCGTCCAAGTGTTCAGCCTGGTCCAATGATTGATGTTAACACTGATTAG"/>
                            <sequence id="seq_Al-Hasa_12_2013|KF600627|human|2013-05-07" taxon="Al-Hasa_12_2013|KF600627|human|2013-05-07" totalcount="4" value="ATGTCTTTCGTGGCTGGTGTGACCGCGCAAGGTGCGCGCGGTACGTATCGAGCAGCGCTCAACTCTGAAAAACATCAAGACCATGTGTCTCTAACTGTGCCACTCTGTGGTTCAGGAAACCTGGTTGAAAAACTTTCACCATGGTTCATGGATGGCGAAAATGCCTATGAAGTGGTGAAGGCCATGTTACTTAAAAAGGAGCCACTTCTCTATGTGCCCATCCGGCTGGCTGGACACACTAGACACCTCCCAGGTCCTCGTGTATACCTGGTTGAGAGGCTCATTGCTTGTGAAAATCCATTCATGGTTAACCAATTGGCTTATAGCTCTAGTGCAAATGGCAGCTTGGTTGGCACAACTTTGCAGGGCAAGCCTATTGGTATGTTCTTCCCTTATGACATCGAACTTGTCACAGGAAAGCAAAATATTCTCCTGCGCAAGTATGGCCGTGGTGGTTATCACTACACCCCATTCCACTATGAGCGAGACAACACCTCTTGCCCTGAGTGGATGGACGATTTTGAGGCGGATCCTAAAGGCAAATATGCCCAGAATCTGCTTAAGAAGTTGATTGGCGGTGATGTCACTCCAGTTGACCAATACATGTGTGGCGTTGATGGAAAACCCATTAGTGCCTACGCATTTTTAATGGCCAAGGATGGAATAACCAAACTGGCTGATGTTGAAGCGGACGTCGCAGCACGTGCTGATGACGAAGGCTTCATCACATTAAAGAACAATCTATATAGATTGGTTTGGCATGTTGAGCGTAAAGACGTTCCATATCCTAAGCAATCTATTTTTACTATTAATAGTGTGGTCCAAAAGGATGGTGTTGAAAACACTCCTCCTCACTATTTTACTCTTGGATGCAAAATTTTAACGCTCACCCCACGCAACAAGTGGAGTGGCGTTTCTGACTTGTCCCTCAAACAAAAACTCCTTTACACCTTCTATGGTAAGGAGTCACTTGAGAACCCAACCTACATTTACCACTCCGCATTCATTGAGTGTGGAAGTTGTGGTAATGATTCCTGGCTTACAGGGAATGCTATCCAAGGGTTTGCCTGTGGATGTGGGGCATCATATACAGCTAATGATGTCGAAGTCCAATCATCTGGCATGATTAAGCCAAATGCTCTTCTTTGTGCTACTTGCCCCTTTGCTAAGGGTGATAGCTGTTCTTCTAATTGCAAACATTCAGTTGCTCAGTTGGTTAGTTACCTTTCTGAACGTTGTAATGTTATTGCTGATTCTAAGTCCTTCACACTTATCTTTGGTGGCGTAGCTTACGCCTACTTTGGATGTGAGGAAGGTACTATGTACTTTGTGCCTAGAGCTAAGTCTGTTGTCTCAAGGATTGGAGACTCCATCTTTACAGGCTGTACTGGCTCTTGGAACAAGGTCACTCAAATTGCTAACATGTTCTTGGAACAGACTCAGCATTCCCTTAACTTTGTGGGAGAGTTCGTTGTCAACGATGTTGTCCTCGCAATTCTCTCTGGAACCACAACTAATGTTGACAAAATACGCCAGCTTCTCAAAGGTGTCACCCTTGACAAGTTGCGTGATTATTTAGCTGACTATGACGTAGCAGTCACTGCCGGCCCATTCATGGATAATGCTATTAATGTTGGTGGTACAGGATTACAGTATGCCGCCATTACTGCACCTTATGTAGTTCTCACTGGCTTAGGTGAGTCCTTTAAGAAAGTTGCAACCATACCGTACAAGGTTTGCAACTCTGTTAAGGATACTCTGACTTATTATGCTCACAGCGTGTTGTACAGAGTTTTTCCTTATGACATGGATTCTGGTGTGTCATCCTTTAGTGAACTACTTTTTGATTGCGTTGATCTTTCAGTAGCTTCTACCTATTTTTTAGTCCGCCTCTTGCAAGATAAGACTGGCGACTTTATGTCTACAATTATTACTTCCTGCCAAACTGCTGTTAGTAAGCTTCTAGATACATGTTTTGAAGCTACAGAAGCAACATTTAACTTCTTGTTAGATTTGGCAGGATTGTTCAGAATCTTTCTTCGCAATGCCTATGTGTACACTTCACAAGGGTTTGTGGTGGTCAATGGCAAAGTTTCTACACTTGTCAAACAAGTGTTAGACTTGCTTAATAAGGGTATGCAACTTTTGCATACAAAGGTCTCCTGGGCTGGTTCTAATATCAGTGCTGTTATCTACAGCGGCAGGGAGTCTCTAATATTCCCATCGGGAACCTATTACTGTGTCACCACTAAGGCTAAGTCCGTTCAACAAGATCTTGACGTTATTTTGCCTGGTGAGTTTTCCAAGAAGCAGTTAGGACTGCTCCAACCTACTGACAATTCTACAACTGTTAGTGTTACTGTATCCAGTAACATGGTTGAAACTGTTGTGGGTCAACTTGAGCAAACTAATATGCATAGTCCTGATGTTATAGTAGGTGACTATGTCATTATTAGTGAAAAATTGTTTGTGCGTAGTAAGGAAGAAGACGGATTTGCCTTCTACCCTGCTTGCACTAATGGTCATGCTGTACCGACTCTCTTTAGACTTAAGGGAGGTGCACCTGTAAAAAAAGTAGCCTTTGGCGGTGATCAAGTACATGAGGTTGCTGCTGTAAGAAGTGTTACTGTCGAGTACAACATTCATGCTGTATTAGACACACTACTTGCTTCTTCTAGTCTTAGAACCTTTGTTGTAGATAAGTCTTTGTCAATTGAGGAGTTTGCTGACGTAGTAAAGGAACAAGTCTCAGACTTGCTTGTTAAATTACTGCGTGGAATGCCGATTCCAGATTTTGATTTAGACGATTTTATTGACGCACCATGCTATTGCTTTAACGCTGAGGGTGATGCATCTTGGTCTTCTACTATGATCTTCTCTCTTCACCCCGTCGAGTGTGACGAGGAGTGTTCTGAAGTAGAGGCTTCAGATTTAGAAGAAGGTGAATCAGAGTGCATTTCTGAGACTTCAACTGAACAAGTTGACGTTTCTCATGAGGTTTCTGACGACGAGTGGGCTGCTGCAGTTGATGAAGCGTTCCCCCTCGATGAAGCAGAAGATGTTACTGAATCTGTGCAAGAAGAAGCACAACCAGTAGAAGTACCTGTTGAAGATATTGCGCAGGTTGTCATAGCTGACACCTTACAGGAAACTCCTGTTGTGTCTGATACTGTTGAAGTCCCACCGCAAGTGGTGAAACTTCCGTCTGAACCTCAGACTATCCAGCCCGAGGTAAAAGAAGTTGCACCTGTCTATGAGGCTGATACCGAACAGACACAGAGTGTTACTGTTAAACCTAAGAGGTTACGCAAAAAGCGTAATGTTGACCCTTTGTCCAATTTTGAACATAAGGTTATTACAGAGTGCGTTACCATAGTTTTAGGTGACGCAATTCAAGTAGCCAAGTGCTATGGGGAGTCTGTGTTAGTTAATGCTGCTAACACACATCTTAAGCATGGCGGTGGTATCGCTGGTGCTATTAATGCGGCTTCAAAAGGGGCTGTCCAAAAAGAGTCAGATGAGTATATTCTGGCTAAAGGGCCGTTACAAGTAGGAGATTCAGTTCTCTTGCAAGGCCATTCTCTAGCTAAGAATATCCTGCATGTCGTAGGCCCAGATGCCCGCGCTAAACAGGATGTTTCTCTCCTTAGTAAGTGCTATAAGGCTATGAATGCATATCCTCTTGTAGTCACTCCTCTTGTTTCAGCAGGCATATTTGGTGTAAAACCAGCTGTGTCTTTTGATTATCTTATTAGAGAGGCTAAGACTAGAGTTTTAGTCGTCGTTAATTCCCAAGATGTCTATAAGAGTCTTACCATAGTTGACATTCCACAGAGTTTGACTTTTTCATATGATGGGTTACGTGGCGCAATACGTAAAGCTAAAGATTATGGTTTTACTGTTTTTGTGTGCACAGACAACTCTGCTAACACTAAAGTTCTTAGGAACAAGGGTGTTGATTATACTAAGAAGTTTCTTACAGTTGACGGTGTGCAATATTATTGCTACACGTCTAAGGACACTTTAGATGATATCTTACAACAGGCTAATAAGTCTGTTGGTATTATATCTATGCCTTTGGGATATGTGTCTCATGGTTTAGACTTAATTCAAGCAGGTAGTGTCGTGCGTAGAGTTAACGTGCCCTACGTGTGTCTCCTAGCTAATAAAGAGCAAGAAGCTATTTTGATGTCTGAAGACGTTAAGTTAAACCCTTCAGAAGATTTTATAAAGCACGTCCGCACTAATGGTGGTTACAATTCTTGGCATTTAGTCGAGGGTGAACTATTGGTGCAAGACTTACGCTTAAATAAGCTCCTGCATTGGTCTGATCAAACCATATGCTACAAGGATAGTGTGTTTTATGTTGTAAAGAATAGTACAGCTTTTCCATTTGAAACACTTTCAGCATGTCGTGCGTATTTGGATTCACGCACGACACAGCAGTTAACAATCGAAGTCTTAGTGACTGTCGATGGTGTAAATTTTAGAACAGTCGTTCTAAATAATAAGAACACTTATAGATCACAGCTTGGATGCGTTTTCTTTAATGGTGCTGATATTTCTGATACCATTCCTGATGAGAAACAGAATGGTCACAGTTTATATCTAGCAGACAATTTGACTGCTGATGAAACAAAGGCGCTTAAAGAGTTATATGGCCCCGTTGATCCTACTTTCTTACACAGATTCTATTCACTTAAGGCTGCAGTCCATAAGTGGAAGATGGTTGTGTGTGATAAGGTACGTTCTCTCAAATTGAGTGATAATAATTGTTATCTTAATGCAGTTATTATGACACTTGATTTATTGAAGGACATTAAATTTGTTATACCTGCTCTACAGCATGCATTTATGAAACATAAGGGCGGTGATTCAACTGACTTCATAGCCCTCATTATGGCTTATGGCAATTGCACATTTGGTTCTCCAGATGATGCCTCTCGGTTACTTCATACCGTGCTTGCAAAGGCTGAGTTATGCTGTTCTGCACGCATGGTTTGGAGAGAGTGGTGCAATGTCTGTGGCATAAAAGATGTTGTTCTACAAGGCTTAAAAGCTTGTTGTTACGTGGGTGTGCAAACTGTTGAAGATCTGCGTGCTCGCATGACATATGTATGCCAGTGTGGTGGTGAACGTCATCGGCAAATAGTCGAACACACCACCCCCTGGTTGCTGCTCTCAGGCACACCAAATGAAAAATTGGTGACAACCTCCACGGCGCCTGATTTTGTAGCGTTTAATGTCTTTCAGGGCATTGAAACGGCTGTTGGCCATTATGTTCATGCTCGCCTGAAGGGTGGTCTTATTTTAAAGTTTGACTCTGGCACCGTTAGCAAGACTTCAGACTGGAAGTGCAAGGTGACAGATGTACTTTTCCCCGGCCAAAAATACAGTAGCGATTGTAATGTCGTACGGTATTCTTTGGACGGTAATTTCAGAACAGAGGTTGATCCCGACCTATCTGCTTTCTATGTTAAGGATGGTAAATACTTTACAAGTGAACCACCCGTAACATATTCACCAGCTACAATTTTAGCTGGTAGTGTCTACACTAATAGCTGCCTTGTATCGTCTGATGGACAACCTGGCGGTGATGCTATTAGTTTGAGTTTTAATAACCTTTTAGGGTTTGATTCTAGTAAACCAGTCACTAAGAAATACACTTACTCCTTCTTGCCTAAAGAAGACGGCGATGTGTTGTTGGCTGAGTTTGACACTTATGACCCTATTTATAAGAATGGTGCCATGTATAAAGGCAAACCAATTCTTTGGGTCAACAAAGCATCTTATGATACTAATCTTAATAAGTTCAATAGAGCTAGTTTGCGTCAAATTTTTGACGTAGCCCCCATTGAACTCGAAAATAAATTCACACCTTTGAGTGTGGAGTCTACACCAGTTGAACCTCCAACTGTAGATGTGGTAGCACTTCAACAGGAAATGACAATTGTCAAATGTAAGGGTTTAAATAAACCTTTCGTGAAGGACAATGTCAGTTTCGTTGCTGATGACTCAGGTACTCCCGTTGTTGAGTATCTGTCTAAAGAAGATCTACATACATTGTATGTAGACCCTAAGTATCAAGTCATTGTCTTAAAAGACAATGTACTTTCTTCTATGCTTAGATTGCACACCGTTGAGTCAGGTGATATTAACGTTGTTGCAGCTTCCGGATCTTTGACACGTAAAGTGAAGTTACTATTTAGGGCTTCATTTTATTTCAAAGAATTTGCTACCCGCACTTTCACTGCTACCACTGCTGTAGGTAGTTGTATAAAGAGTGTAGTGCGGCATCTAGGTGTTACTAAAGGCATATTGACAGGCTGTTTTAGTTTTGTCAAGATGTTATTTATGCTTCCACTAGCTTACTTTAGTGATTCAAAACTCGGCACCACAGAGGTTAAAGTGAGTGCTTTGAAAACAGCTGGCGTTGTGACAGGTAATGTTGTAAAACAGTGTTGCACTGCTGCTGTTGATTTAAGTATGGATAAGTTGCGCCGTGTGGATTGGAAATCAACCCTACGGTTGTTACTTATGTTATGCACAACTATGGTATTGTTGTCTTCTGTGTATCACTTGTATGTCTTCAATCAGGTCTTATCAAGTGATGTTATGTTTGAAGATGCCCAAGGTTTGAAAAAGTTCTACAAAGAAGTTAGAGCTTACCTAGGAATCTCTTCTGCTTGTGACGGTCTTGCTTCAGCTTATAGGGCGAATTCCTTTGATGTACCTACATTCTGCGCAAACCGTTCTGCAATGTGTAATTGGTGCTTGATTAGCCAAGATTCCATAACTCACTACCCAGCTCTTAAGATGGTTCAAACACATCTTAGCCACTATGTTCTTAACATAGATTGGTTGTGGTTTGCATTTGAGACTGGTTTGGCATACATGCTCTATACCTCGGCCTTCAACTGGTTGTTGTTGGCAGGTACATTGCATTATTTCTTTGCACAGACTTCCATATTTGTAGACTGGCGGTCATACAATTATGCTGTGTCTAGTGCCTTCTGGTTATTCACCCACATTCCAATGGCGGGTTTGGTACGAATGTATAATTTGTTAGCATGCCTTTGGCTTTTACGCAAGTTTTATCAGCATGTAATCAATGGTTGCAAAGATACGGCATGCTTGCTCTGCTATAAGAGGAACCGACTTACTAGAGTTGAAGCTTCTACCGTTGTCTGTGGTGGAAAACGTACGTTTTATATCACAGCAAATGGCGGTATTTCATTCTGTCGTAGGCATAATTGGAATTGTGTGGATTGTGACACTGCAGGTGTGGGGAATACCTTCATCTGTGAAGAAGTCGCAAATGACCTCACTACCGCCCTACGCAGGCCTATTAACGCTACGGATAGATCACATTATTATGTGGATTCCGTTACAGTTAAAGAGACTGTTGTTCAGTTTAATTATCGTAGAGACGGTCAACCATTCTACGAGCGGTTTCCCCTCTGCGCTTTTACAAATCTAGATAAGTTGAAGTTCAAAGAGGTCTGTAAAACTACTACTGGTATACCTGAATACAACTTTATCATCTACGACTCATCAGATCGTGGCCAGGAAAGTTTAGCTAGGTCTGCATGTGTTTATTATTCTCAAGTCTTGTGTAAATCAATTCTTTTGGTTGACTCAAGTTTGATTACTTCTGTTGGTGATTCTAGTGAAATCGCCACTAAAATGTTTGATTCCTTTGTTAATAGTTTCGTCTCGCTGTATAATGTCACACGCGATAAGTTGGAAAAACTTATCTCTACTGCTCGTGATGGCGTAAGGCGAGGCGATAACTTCCATAGTGTCTTAACAACATTCATTGACGCAGCACGAGGCCCCGCAGGTGTGGAGTCTGATGTTGAGACCAATGAAATTGTTGACTCTGTGCAGTATGCTCATAAACATGACATACAAATTACTAATGAGAGTTACAATAATTATGTACCCTCATATGTTAAACCTGATAGTGTGTCTACCAGTGATTTAGGTAGTCTCATTGATTGTAATGCGGCTTCAGTTAACCAAATTGTCTTGCGTAATTCTAATGGTGCTTGTATTTGGAACGCTGCTGCATATATGAAACTCTCGGATGCACTTAAACGACAGATTCGCATTGCATGCCGTAAGTGTAATTTAGCTTTCCGGTTAACCACCTCAAAGCTACGCGCTAATGATAATATCTTATCAGTTAGATTCACTGCTAACAAAATTGTTGGTGGTGCTCCTACATGGTTTAATGTGTTGCGTGACTTTACGTTAAAGGGTTACGTTCTTGCTACCATTATTGTGTTTCTGTGTGCTGTACTGATGTATTTGTGTTTACCTACATTTTCTATGGTACCTGTTGAATTTTATGAAGACCGCATCTTGGACTTTAAAGTTCTTGATAATGGTATCATTAGGGATGTAAATCCTGATGATAAGTGCTTTGCTAATAAGCACCGGTCCTTCACACAATGGTATCATGAGCATGTTGGTGGTGTCTATGACAACTCTATCACATGCCCATTGACAGTTGCAGTAATTGCTGGAGTTGCTGGTGCTCGCATTCCAGACGTACCTACTACATTGGCTTGGGTGAACAATCAGATAATTTTCTTTGTTTCTCGAGTCTTTGCTAATACAGGCAGTGTTTGCTACACTCCTATAGATGAGATACCCTATAAGAGTTTCTCTGATAGTGGTTGCATTCTTCCATCTGAGTGCACTATGTTTAGGGATGCAGAGGGCCGTATGACACCATACTGCCATGATCCTACTGTTTTGCCTGGGGCTTTTGCGTACAGTCAGATGAGGCCTCATGTTCGTTACGACTTGTATGATGGTAACATGTTTATTAAATTTCCTGAAGTAGTATTTGAAAGTACACTTAGGATTACTAGAACTCTGTCAACTCAGTACTGCCGGTTCGGTAGTTGTGAGTATGCACAAGAGGGTGTTTGTATTACCACAAATGGCTCGTGGGCCATTTTTAATGACCACCATCTTAATAGACCTGGTGTCTATTGTGGCTCTGATTTTATTGACATTGTCAGGCGGTTAGCAGTATCACTGTTCCAGCCTATTACTTATTTCCAATTGACTACCTCATTGGTCTTGGGTATAGGTTTGTGTGCATTCCTGACTTTGCTCTTCTATTATATTAATAAAGTAAAACGTGCTTTTGCAGATTACACCCAGTGTGCTGTAATTGCTGTTGTTGCTGCTGTTCTTAATAGCTTGTGCATCTGCTTTGTTGCCTCTATACCATTGTGTATAGTACCTTACACTGCATTGTACTATTATGCTACATTCTATTTTACTAATGAGCCTGCATTTATTATGCATGTTTCTTGGTACATTATGTTCGGGCCTATCGTTCCCATATGGATGACCTGCGTCTATACAGTTGCAATGTGCTTTAGACACTTCTTCTGGGTTTTAGCTTATTTTAGTAAGAAACATGTAGAAGTTTTTACTGATGGTAAGCTTAATTGTAGTTTCCAGGACGCTGCCTCTAATATCTTTGTTATTAACAAGGACACTTATGCAGCTCTTAGAAACTCTTTAACTAATGATGCCTATTCACGATTTTTGGGGTTGTTTAACAAGTATAAGTACTTCTCTGGTGCTATGGAAACAGCCGCTTATCGTGAAGCTGCAGCATGTCATCTTGCTAAAGCCTTACAAACATACAGCGAGACTGGTAGTGATCTTCTTTACCAACCACCCAACTGTAGCATAACCTCTGGCGTGTTGCAAAGCGGTTTGGTGAAAATGTCACATCCCAGTGGAGATGTTGAGGCTTGTATGGTTCAGGTTACCTGCGGTAGCATGACTCTTAATGGTCTTTGGCTTGACAACACAGTCTGGTGCCCGCGACACGTAATGTGCCCGGCTGACCAGTTGTCTGATCCTAATTATGATGCCTTGTTGATTTCTATGACTAATCATAGTTTCAGTGTGCAAAAACACATTGGCGCTCCAGCAAACTTGCGTGTTGTTGGTCATGCCATGCAAGGCACTCTTTTGAAGTTGACTGTCGATGTTGCTAACCCTAGCACTCCAGCCTACACTTTTACAACAGTGAAACCTGGCGCAGCATTTAGTGTGTTAGCATGCTATAATGGTCGTCCGACTGGTACATTCACTGTTGTAATGCGCCCTAACTACACAATTAAGGGTTCCTTTCTGTGTGGTTCTTGTGGTAGTGTTGGTTACACCAAGGAGGGTAGTGTGATCAATTTTTGTTACATGCATCAAATGGAACTTGCTAATGGTACACATACCGGTTCAGCATTTGATGGTACTATGTATGGTGCCTTTATGGATAAACAAGTGCACCAAGTTCAGTTAACAGACAAATACTGCAGTGTTAATGTAGTAGCTTGGCTTTACGCAGCAATACTTAATGGTTGCGCTTGGTTTGTAAAACCTAATCGCACTAGTGTTGTTTCTTTTAATGAATGGGCTCTTGCCAACCAATTCACTGAATTTGTTGGCACTCAATCCGTTGACATGTTAGCTGTCAAAACAGGCGTTGCTATTGAACAGCTGCTTTATGCGATCCAACAACTTTATACTGGGTTCCAGGGAAAGCAAATCCTTGGCAGTACTATGTTGGAAGATGAATTCACACCTGAGGATGTTAATATGCAGATTATGGGTGTGGTTATGCAGAGTGGTGTGAGAAAAGTTACATATGGTACTGCGCATTGGTTGTTCGCGACCCTTGTCTCAACCTATGTGATAATCTTACAAGCCACTAAATTTACTTTGTGGAACTACTTGTTTGAGACTATTCCCACACAGTTGTTCCCACTCTTATTTGTGACTATGGCCTTCGTTATGTTGTTGGTTAAACACAAACACACCTTTTTGACACTTTTCTTGTTGCCTGTGGCTATTTGTTTGACTTATGCAAACATAGTCTACGAGCCCACTACTCCCATTTCGTCAGCGCTGATTGCAGTTGCAAATTGGCTTGCCCCCACTAATGCTTATATGCGCACTACACATACTGATATTGGTGTCTACATTAGTATGTCACTTGTATTAGTCATTGTAGTGAAGAGATTGTACAACCCATCACTTTCTAACTTTGCGTTAGCATTGTGCAGTGGTGTAATGTGGTTGTACACTTATAGCATTGGAGAAGCCTCAAGCCCCATTGCCTATCTGGTTTTTGTCACTACACTCACTAGTGATTATACGATTACAGTCTTTGTTACTGTCAACCTTGCAAAAGTTTGCACTTATGCCATCTTTGCTTACTCACCACAGCTTACACTTGTGTTTCCGGAAGTGAAGATGATACTTTTATTATACACATGTTTAGGTTTCATGTGTACTTGCTATTTTGGTGTCTTCTCTCTTTTGAACCTTAAGCTTAGAGCACCTATGGGTGTCTATGACTTTAAGGTCTCAACACAAGAGTTCAGATTCATGACTGCTAACAATCTAACTGCACCTAGAAATTCTTGGGAGGCTATGGCTCTGAACTTTAAGTTAATAGGTATTGGCGGTACACCTTGTATAAAGGTTGCTGCTATGCAGTCTAAACTTACAGATCTTAAATGCACATCTGTGGTTCTCCTCTCTGTGCTCCAACAGTTACACTTAGAGGCTAATAGTAGGGCCTGGGCTTTCTGTGTTAAATGCCATAATGATATATTGGCAGCAACAGACCCCAGTGAGGCTTTCGAGAAATTCGTAAGTCTCTTTGCCACTTTAATGACTTTTTCTGGTAATGTAGATCTTGATGCGTTAGCTAGTGATATTTTTGACACTCCTAGCGTACTTCAAGCTACTCTTTCTGAGTTTTCACACTTAGCTACCTTTGCTGAGTTGGAAGCTGCGCAGAAAGCCTATCAGGAAGCTATGGACTCTGGTGACACCTCACCACAAGTTCTTAAGGCTTTGCAGAAGGCTGTTAATATAGCTAAAAACGCCTATGAGAAGGATAAGGCAGTGGCCCGTAAGTTAGAACGTATGGCTGATCAGGCTATGACTTCTATGTATAAGCAAGCACGTGCTGAAGATAAGAAAGCAAAAATTGTCAGTGCTATGCAAACTATGTTGTTTGGTATGATTAAGAAGCTCGACAACGATGTTCTTAATGGTATCATTTCTAACGCTAGGAATGGTTGTATACCTCTTAGTGTCATTCCACTGTGTGCTTCAAATAAACTTCGCGTTGTAATTCCTGACTTCACCGTCTGGAATCAGGTAGTCACATATCCCTCGCTTAACTACGCTGGGGCTTTGTGGGACATTACAGTTATAAACAATGTGGACAATGAAATTGTTAAGTCTTCAGATGTTGTAGACAGCAATGAAAATTTAACATGGCCACTTGTTTTAGAATGCACTAGGGCATCCACTTCTGCCGTTAAGTTGCAAAATAATGAGATCAAACCTTCAGGTTTAAAAACCATGGTTGTGTCTGCAGGTCAAGAGCAAACTAACTGTAATACTAGTTCCTTAGCTTATTACGAACCTGTGCAGGGTCGTAAAATGCTGATGGCTCTTCTTTCTGATAATGCCTATCTCAAATGGGCGCGTGTTGAAGGTAAGGACGGATTTGTTAGTGTAGAGCTACAACCTCCTTGCAAATTCTTGATTGCGGGACCAAAAGGACCTGAAATCCGATATCTCTATTTTGTTAAAAATCTTAACAACCTTCATCGCGGGCAAGTGTTAGGGCACATTGCTGCGACTGTTAGATTGCAAGCTGGTTCTAACACCGAGTTTGCCTCTAATTCTTCGGTGTTGTCACTTGTTAACTTCACCGTTGATCCTCAAAAAGCTTATCTCGATTTCGTCAATGCGGGAGGTGCCCCATTGACAAATTGTGTTAAGATGCTTACTCCTAAAACTGGTACAGGTATAGCTATATCTGTTAAACCAGAGAGTACAGCTGATCAAGAGACTTATGGTGGAGCTTCAGTGTGTCTCTATTGCCGTGCGCATATAGAACATCCTGATGTCTCTGGTGTTTGTAAATATAAGGGTAAGTTTGTCCAAATCCCTGCTCAGTGTGTCCGTGACCCTGTGGGATTTTGTTTGTCAAATACCCCCTGTAATGTCTGTCAATATTGGATTGGATATGGGTGCAATTGTGACTCGCTTAGGCAAGCAGCACTGCCCCAATCTAAAGATTCCAATTTTTTAAACGAGTCCGGGGTTCTATTGNTAAATGCCCGAATAGAACCCTGTTCAAGTGGTTTGTCCACTGATGTCGTCTTTAGGGCATTTGACATCTGCAACTATAAGGCTAAGGTTGCTGGTATTGGAAAATACTACAAGACTAATACTTGTAGGTTTGTAGAATTAGATGACCAAGGGCATCATTTAGACTCCTATTTTGTCGTTAAGAGGCATACTATGGAGAATTATGAACTAGAGAAGCACTGTTACGATTTGTTACGTGACTGTGATGCTGTAGCTCCCCATGATTTCTTCATCTTTGATGTAGACAAAGTTAAAACACCTCATATTGTACGTCAGCGTTTAACTGAGTACACTATGATGGATCTTGTATATGCCCTGAGGCACTTTGATCAAAATAGCGAAGTGCTTAAGGCTATCTTAGTGAAGTATGGTTGCTGTGATGTTACCTACTTTGAAAATAAACTCTGGTTTGATTTTGTTGAAAATCCCAGTGTTATTGGTGTTTATCATAAACTTGGAGAACGTGTACGCCAAGCTATCTTAAACACTGTTAAATTTTGTGACCACATGGTCAAGGCTGGTTTAGTCGGTGTGCTCACACTAGACAACCAGGACCTTAATGGCAAGTGGTATGATTTTGGTGACTTCGTAATCACTCAACCTGGTTCAGGAGTAGCTATAGTTGATAGCTACTATTCTTATTTGATGCCTGTGCTCTCAATGACCGATTGTCTGGCCGCTGAGACACATAGGGATTGTGATTTTAATAAACCACTCATTGAGTGGCCACTTACTGAGTATGATTTTACTGATTATAAGGTACAACTCTTTGAGAAGTACTTTAAATATTGGGATCAGACGTATCACGCAAATTGCGTTAATTGTACTGATGACCGTTGTGTGTTACATTGTGCTAATTTCAATGTATTGTTTGCTATGACCATGCCTAAGACTTGTTTCGGACCCATAGTCCGAAAGATCTTTGTTGATGGCGTGCCATTTGTAGTATCTTGTGGTTATCACTACAAAGAATTAGGTTTAGTCATGAATATGGATGTTAGTCTCCATAGACATAGGCTCTCTCTTAAGGAGTTGATGATGTATGCCGCTGATCCAGCCATGCACATTGCCTCCTCTAACGCTTTTCTTGATTTGAGGACATCATGTTTTAGTGTCGCTGCACTTACAACTGGTTTGACTTTTCAAACTGTGCGGCCTGGCAATTTTAACCAAGACTTCTATGATTTCGTGGTATCTAAAGGTTTCTTTAAGGAGGGCTCTTCAGTTACGCTCAAACATTTTTTCTTTGCTCAAGATGGTAATGCTGCTATTACAGATTATAATTACTATTCTTATAATCTGCCTACTATGTGTGACATCAAACAAATGTTGTTCTGCATGGAAGTTGTAAACAAGTACTTCGAAATCTATGACGGTGGTTGTCTTAATGCTTCTGAAGTGGTTGTTAATAATTTAGACAAGAGTGCTGGCCATCCTTTTAATAAGTTTGGCAAAGCTCGTGTCTATTATGAGAGCATGTCTTACCAGGAGCAAGATGAACTCTTTGCCATGACAAAGCGTAACGTCATTCCTACCATGACTCAAATGAATCTAAAATATGCTATTAGTGCTAAGAATAGAGCTCGCACTGTTGCAGGCGTGTCCATACTTAGCACAATGACTAATCGCCAGTACCATCAGAAAATGCTTAAGTCCATGGCTGCAACTCGTGGAGCGACTTGCGTCATTGGTACTACAAAGTTCTATGGTGGCTGGGATTTCATGCTTAAAACATTGTACAAAGATGTTGATAATCCGCATCTTATGGGTTGGGATTACCCTAAGTGTGATAGAGCTATGCCTAATATGTGTAGAATCTTCGCTTCACTCATATTAGCTCGTAAACATGGCACTTGTTGTACTACAAGGGACAGATTTTATCGCTTGGCAAATGAGTGTGCTCAGGTGCTAAGCGAATATGTTCTATGTGGTGGTGGTTACTACGTCAAACCTGGAGGTACCAGTAGCGGAGATGCCACCACTGCATATGCCAATAGTGTCTTTAACATTTTGCAGGCGACAACTGCTAATGTCAGTGCACTTATGGGTGCTAATGGCAACAAGATTGTTGACAAAGAAGTTAAAGACATGCAGTTTGATTTGTATGTCAATGTTTACAGGAGCACTAGCCCAGACCCCAAATTTGTTGATAAATACTATGCTTTTCTTAATAAGCACTTTTCTATGATGATACTGTCTGATGACGGTGTCGTTTGCTATAATAGTGATTATGCAGCTAAGGGTTACATTGCTGGAATACAGAATTTTAAGGAAACGCTGTATTATCAGAACAATGTCTTTATGTCTGAAGCTAAATGCTGGGTGGAAACCGATCTGAAGAAAGGGCCACATGAATTCTGTTCACAGCATACGCTTTATATTAAGGATGGCGACGATGGTTACTTCCTTCCTTATCCAGACCCTTCAAGAATTTTGTCTGCCGGTTGCTTTGTAGATGATATCGTTAAGACTGACGGTACACTCATGGTAGAGCGGTTTGTGTCTTTGGCTATAGATGCTTACCCTCTCACAAAGCATGAAGATATAGAATACCAGAATGTATTCTGGGTCTACTTACAGTATATAGAAAAACTGTATAAAGACCTTACAGGACACATGCTTGACAGTTATTCTGTCATGCTATGTGGTGATAATTCTGCTAAGTTTTGGGAAGAGGCATTCTATAGAGATCTCTATAGTTCGCCTACCACTTTGCAGGCTGTCGGTTCATGCGTTGTATGCCATTCACAGACTTCCCTACGCTGTGGGACATGCATCCGTAGACCATTTCTCTGCTGTAAATGCTGCTATGATCATGTTATAGCAACTCCACATAAGATGGTTTTGTCTGTTTCTCCTTACGTTTGTAATGCCCCTGGTTGTGGCGTTTCAGACGTTACTAAGCTATATTTAGGTGGTATGAGCTACTTTTGTGTAGATCATAGACCTGTGTGTAGTTTTCCACTTTGCGCTAATGGTCTTGTATTCGGCTTATACAAGAATATGTGCACAGGTAGTCCTTCTATAGTTGAATTTAATAGGTTGGCTACCTGTGACTGGACTGAAAGTGGTGATTACACCCTTGCCAATACTACAACAGAACCACTCAAACTTTTTGCTGCTGAGACTTTACGTGCCACTGAAGAGGCGTCTAAGCAGTCTTATGCTATTGCCACCATCAAAGAAATTGTTGGTGAGCGCCAACTATTACTTGTGTGGGAGGCTGGCAAGTCCAAACCACCACTCAATCGTAATTATGTTTTTACTGGTTATCATATAACCAAAAATAGTAAAGTGCAGCTCGGTGAGTACATCTTCGAGCGCATTGATTATAGTGATGCTGTATCCTACAAGTCTAGTACAACGTATAAACTGACTGTAGGTGACATCTTCGTACTTACCTCTCACTCTGTGGCTACCTTGACGGCGCCCACAATTGTGAATCAAGAGAGGTATGTTAAAATTACTGGGTTGTACCCAACCATTACGGTACCTGAAGAGTTCGCAAGTCATGTTGCCAACTTCCAAAAATCAGGTTATAGTAAATATGTCACTGTTCAGGGACCACCTGGCACTGGCAAAAGTCATTTTGCTATAGGGTTAGCGATTTACTACCCTACAGCACGTGTTGTTTATACAGCATGTTCACACGCAGCTGTTGATGCTTTGTGTGAAAAAGCTTTTAAATATTTGAACATTGCTAAATGTTCCCGTATCATTCCTGCAAAGGCACGTGTTGAGTGCTATGACAGGTTTAAAGTTAATGAGACAAATTCTCAATATTTGTTTAGTACTATTAATGCTCTACCAGAAACTTCTGCCGATATTCTGGTGGTTGATGAGGTTAGTATGTGCACTAATTATGATCTTTCAATTATTAATGCACGTATTAAAGCTAAGCACATTGTCTATGTAGGAGATCCAGCACAGTTGCCAGCTCCTAGGACTTTGTTGACTAGAGGCACATTGGAACCAGAAAATTTCAATAGTGTCACTAGATTGATGTGTAACTTAGGTCCTGACATATTTTTAAGTATGTGCTACAGGTGTCCTAAGGAAATAGTAAGCACTGTGAGCGCTCTTGTCTACAATAATAAATTGTTAGCCAAGAAGGAGCTTTCAGGCCAGTGCTTTAAAATACTCTATAAGGGCAATGTGACGCATGATGCTAGCTCTGCCATTAATAGACCACAACTCACATTTGTGAAGAATTTTATTACTGCCAATCCGGCATGGAGTAAGGCAGTCTTTATTTCGCCTTATAATTCACAGAATGCTGTGGCTCGTTCAATGCTGGGCCTTACTACTCAGACTGTTGATTCCTCACAGGGTTCAGAATACCAGTACGTTATCTTCTGTCAAACAGCAGATACGGCACATGCTAACAACATTAACAGATTTAATGTTGCAATCACTCGTGCCCAAAAAGGTATTCTTTGTGTTATGACATCTCAGGCACTCTTTGAGTCCTTAGAGTTTACTGAATTGTCTTTTACTAATTACAAGCTCCAGTCTCAGATTGTAACTGGCCTTTTTAAAGATTGCTCTAGAGAAACCTCTGGCCTCTCACCTGCTTATGCACCAACATACGTTAGTGTTGATGACAAGTATAAGACGAGTGATGAGCTTTGCGTGAATCTTAATTTACCCGCAAATGTCCCATACTCTCGTGTTATTTCCAGGATGGGCTTTAAACTCGATGCAACAGTTCCTGGATATCCTAAGCTTTTCATTACTCGTGAAGAGGCTGTAAGGCAAGTTCGAAGCTGGATAGGCTTCGATGTTGAGGGTGCTCATGCTTCCCGTAATGCATGTGGCACCAATGTGCCTCTACAATTAGGATTTTCAACTGGTGTGAACTTTGTTGTTCAGCCAGTTGGTGTTGTAGACACTGAGTGGGGTAACATGTTAACGGGCATTGCTGCCCGTCCTCCACCAGGTGAACAGTTTAAGCACCTCGTGCCTCTTATGCATAAGGGGGCTGCATGGCCTATTGTTAGACGACGTATAGTGCAAATGTTGTCAGACACTTTAGACAAATTGTCTGATTACTGTACGTTTGTTTGTTGGGCTCATGGCTTTGAATTAACGTCTGCATCATACTTTTGCAAGATAGGTAAGGAACAGAAGTGTTGCATGTGCAATAGACGCGCTGCAGCGTACTCTTCACCTCTGCAATCTTATGCCTGCTGGACTCATTCCTGCGGTTATGATTATGTCTACAACCCTTTCTTTGTCGATGTTCAACAGTGGGGTTATGTAGGCAATCTTGCTACTAATCACGATCGTTATTGCTCTGTCCATCAAGGAGCTCATGTGGCTTCTAATGATGCAATAATGACTCGTTGTTTAGCTATTCATTCTTGTTTTATAGAACGTGTGGATTGGGATATAGAGTATCCTTATATCTCACATGAAAAGAAATTGAATTCCTGTTGTAGAATCGTTGAGCGCAACGTCGTACGTGCTGCTCTTCTTGCCGGTTCATTTGACAAAGTCTATGATATTGGCAATCCTAAAGGAATTCCTATTGTTGATGACCCTGTGGTTGATTGGCATTATTTTGATGCACAGCCCTTGACCAGGAAGGTACAACAGCTTTTCTATACAGAGGACATGGCCTCAAGATTTGCTGATGGGCTCTGCTTATTTTGGAACTGTAATGTACCAAAATATCCTAATAATGCAATTGTATGCAGGTTTGACACACGTGTGCATTCTGAGTTCAATTTGCCAGGTTGTGATGGCGGTAGTTTGTATGTTAACAAGCACGCTTTTCATACACCAGCATATGATGTGAGTGCATTCCGTGATCTGAAACCTTTACCATTCTTTTATTATTCTACTACACCATGTGAAGTGCATGGTAATGGTAGTATGATAGAGGATATTGATTATGTACCCCTAAAATCTGCAGTCTGTATTACAACTTGTAATTTAGGGGGCGCTGTTTGTAGGAAGCATGCTACAGAGTACAGAGAGTATATGGAAGCATATAATCTTGTCTCTGCATCAGGTTTCCGCCTTTGGTGTTATAAGACCTTTGATATTTATAATCTCTGGTCTACTTTTACAAAAGTTCAAGGTTTGGAAAACATTGCTTTTAATGTTGTTAAACAAGGCCATTTTATTGGTGTTGAGGGTGAACTACCTGTAGCTGTAGTCAATGATAAGATCTTCACCAAGAGTGGCGTTAATGACATTTGTATGTTTGAGAATAAAACCACTTTGCCTACTAATATAGCTTTTGAACTCTATGCTAAGCGTGCTGTACGCTCGCATCCCGATTTCAAATTGCTACACAATTTACAAGCAGACATTTGCTACAAGTTCGTCCTTTGGGATTATGAACGTAGCAATATTTATGGTACTGCTACTATTGGTGTATGTAAGTACACTGATATTGATGTTAATTCAGCTTTGAATATATGTTTTGACATACGCGATAATGGTTCATTGGAGAAGTTCATGTCTACTCCCAATGCCATCTTTATTTCTGATAGAAAAATCAAGAAATACCCTTGTATGGTAGGTCCTGATTATGCTTACTTCAATGGTGCTATCATCCGTGATAGTGATGTTGTTAAACAACCAGTGAAGTTCTACTTGTATAAGAAAGTCAATAATGAGTTTATTGATCCTACTGAGTGTATTTACACTCAGAGTCGCTCTTGTAGTGACTTCCTACCCCTGTCTGACATGGAGAAAGACTTTCTATCTTTTGATAGTGATGTTTTCATTAAGAAGTATGGCTTGGAAAACTATGCTTTTGAGCACGTAGTCTATGGAGACTTCTCTCATACTACGTTAGGCGGTCTTCACTTGCTTATTGGTTTATACAAGAAGCAACAGGAAGGTCATATTATTATGGAAGAAATGCTAAAAGGTAGCTCAACTATTCATAACTATTTTATTACTGAGACTAACACAGCGGCTTTTAAGGCGGTGTGTTCTGTTATAGATTTAAAGCTTGACGACTTTGTTATGATTTTAAAGAGTCAAGACCTTGGCGTAGTATCCAAGGTTGTCAAGGTTCCTATTGACTTAACAATGATTGAGTTTATGTTATGGTGTAAGGATGGACAGGTTCAAACCTTCTACCCTCGACTCCAGGCTTCTGCAGATTGGAAACCTGGTCACGCAATGCCATCCCTCTTTAAAGTTCAAAATGTAAACCTTGAACGTTGTGAGCTTGCTAATTACAAGCAATCTATTCCTATGCCTCGCGGTGTGCACATGAACATCGCTAAATATATGCAATTGTGCCAGTATTTAAATACTTGCACATTAGCCGTGCCTGCCAATATGCGTGTTATACATTTTGGCGCTGGTTCTGATAAAGGTATCGCTCCTGGTACCTCAGTTTTACGACAGTGGCTTCCTACAGATGCCATTATTATAGATAATGATTTAAATGAGTTCGTGTCAGATGCTGACATAACTTTATTTGGAGATTGTGTAACTGTACGTGTCGGCCAACAAGTGGATCTTGTTATTTCCGACATGTATGATCCTACTACTAAGAATGTAACAGGTAGTAATGAGTCAAAGGCTTTATTCTTTACTTACCTGTGTAACCTCATTAATAATAATCTTGCTCTTGGTGGGTCTGTTGCTATTAAAATAACAGAACACTCTTGGAGCGTTGAACTTTATGAACTTATGGGAAAATTTGCTTGGTGGACTGTTTTCTGCACCAATGCAAATGCATCCTCATCTGAAGGATTCCTCTTAGGTATTAATTACTTGGGTACTATTAAAGAAAATATAGATGGTGGTGCTATGCACGCCAACTATATATTTTGGAGAAATTCCACTCCTATGAATCTGAGTACTTACTCACTTTTTGATTTATCCAAGTTTCAATTAAAATTAAAAGGAACACCAGTTCTTCAATTAAAGGAGAGTCAAATTAACGAACTCGTAATATCTCTCCTGTCGCAGGGTAAGTTACTTATCCGTGACAATGATACACTCAGTGTTTCTACTGATGTTCTTGTTAACACCTACAGAAAGTTACGTNNTGATGTAGGGCCAGATTCTGTTAAGTCTGCTTGTATTGAGGTTGATATACAACAGACTTTCTTTGATAAAACTTGGCCTAGGCCAATTGATGTTTCTAAGGCTGACGGTATTATATACCCTCAAGGCCGTACATATTCTAACATAACTATCACTTATCAAGGTCTTTTTCCCTATCAGGGAGACCATGGTGATATGTATGTTTACTCTGCAGGACATGCTACAGGCACAACTCCACAAAAGTTGTTTGTAGCTAACTATTCTCAGGACGTCAAACAGTTCGCTAATGGGTTTGTCGTCCGTATAGGAGCAGCTGCCAATTCCACTGGCACTGTTATTATTAGCCCATCTACCAGCGCTACTATACGAAAAATTTACCCTGCTTTTATGCTGGGTTCTTCAGTTGGTAATTTCTCAGATGGTAAAATGGGCCGCTTCTTCAATCATACTCTAGTCCTTTTGCCCGATGGATGTGGCACTTTACTTAGAGCTTTTTATTGTATTCTAGAGCCTCGCTCTGGAAATCATTGTCCTGCTGGCAATTCCTATACTTCTTTTGCCACTTATCACACTCCTGCAACAGATTGTTCTGATGGCAATTACAATCGTAATGCCAGTCTGAACTCTTTTAAGGAGTATTTTAATTTACGTAACTGCACCTTTATGTACACTTATAACATTACCGAAGATGAGATTTTAGAGTGGTTTGGCATTACACAAACTGCTCAAGGTGTTCACCTCTTCTCATCTCGGTATGTTGATTTGTACGGCGGCAATATGTTTCAATTTGCCACCTTGCCTGTTTATGATACTATTAAGTATTACTCTATCATTCCTCACAGTATTCGTTCTATCCAAAGTGATAGAAAAGCTTGGGCTGCCTTCTACGTATATAAACTTCAACCGTTAACTTTCCTGTTGGATTTTTCTGTTGATGGTTATATACGCAGAGCTATAGACTGTGGTTTTAATGATTTGTCACAACTCCACTGCTCATATGAATCCTTCGATGTTGAATCTGGAGTTTATTCAGTTTCGTCTTTCGAAGCAAAACCTTCTGGCTCAGTTGTGGAACAGGCTGAAGGTGTTGAATGTGATTTTTCACCTCTTCTGTCTGGCACACCTCCTCAGGTTTATAATTTCAAGCGTTTGGTTTTTACCAATTGCAATTATAATCTTACCAAATTGCTTTCACTTTTTTCTGTGAATGATTTTACTTGTAGTCAAATATCTCCAGCAGCAATTGCTAGCAACTGTTATTCTTCACTGATTTTGGATTACTTTTCATACCCACTTAGTATGAAATCCGATCTCAGTGTTAGTTCTGCTGGTCCAATATCCCAGTTTAATTATAAACAGTCCTTTTCTAATCCCACATGTTTGATTTTAGCGACTGTTCCTCATAACCTTACTACTATTACTAAGCCTCTTAAGTACAGCTATATTAACAAGTGCTCTCGTCTTCTTTCTGATGATCGTACTGAAGTACCTCAGTTAGTGAACGCTAATCAATACTCACCCTGTGTATCCATTGTCCCATCCACTGTGTGGGAAGACGGTGATTATTATAGGAAACAACTATCTCCACTTGAAGGTGGTGGCTGGCTTGTTGCTAGTGGCTCAACTGTTGCCATGACTGAGCAATTACAGATGGGCTTTGGTATTACAGTTCAATATGGTACAGACACCAATAGTGTTTGCCCCAAGCTTGAATTTGCTAATGACACAAAAATTGCCTCTCAATTAGGCAATTGCGTGGAATATTCCCTCTATGGTGTTTCGGGCCGTGGTGTTTTTCAGAATTGCACAGCTGTAGGTGTTCGACAGCAGCGCTTTGTTTATGATGCATACCAGAATTTAGTTGGCTATTATTCTGATGATGGCAACTACTACTGTTTGCGTGCTTGTGTTAGTGTTCCTGTTTCTGTCATCTATGATAAAGAAACTAAAACCCACGCTACTCTATTTGGTAGTGTTGCATGTGAACACATTTCTTCTACCATGTCTCAATACTCCCGTTCTACGCGATCAATGCTTAAACGGCGAGATTCTACATATGGCCCCCTTCAGACACCTGTTGGTTGTGTCCTAGGACTTGTTAATTCCTCTTTGTTCGTAGAGGACTGCAAGTTGCCTCTCGGTCAATCTCTCTGTGCTCTTCCTGACACACCTAGTACTCTCACACCTCGCAGTGTGCGCTCTGTTCCAGGTGAAATGCGCTTGGCATCCATTGCTTTTAATCATCCCATTCAGGTTGATCAACTTAATAGTAGTTATTTTAAATTAAGTATACCCACTAATTTTTCCTTTGGTGTGACTCAGGAGTACATTCAGACAACCATTCAGAAAGTTACTGTTGATTGTAAACAGTACGTTTGCAATGGTTTCCAGAAGTGTGAGCAATTACTGCGCGAGTATGGCCAGTTTTGTTCCAAAATAAACCAGGCTCTCCATGGTGCCAATTTACGCCAGGATGATTCTGTACGTAATTTGTTTGCGAGCGTGAAAAGCTCTCAATCATCTCCTATCATACCAGGTTTTGGAGGTGACTTTAATTTGACACTTCTAGAACCTGTTTCTATATCTACTGGCAGTCGTAGTGCACGTAGTGCTATTGAGGATTTGCTATTTGACAAAGTCACTATAGCTGATCCTGGTTATATGCAAGGTTACGATGATTGTATGCAGCAAGGTCCAGCATCAGCTCGTGATCTTATTTGTGCTCAATATGTGGCTGGTTATAAAGTATTACCTCCTCTTATGGATGTTAATATGGAAGCCGCGTATACTTCATCTTTGCTTGGCAGCATAGCAGGTGTTGGCTGGACTGCTGGCTTATCCTCCTTTGCTGCTATTCCATTTGCACAGAGTATCTTTTATAGGTTAAACGGTGTTGGCATTACTCAACAGGTTCTTTCAGAGAACCAAAAGCTTATTGCCAATAAGTTTAATCAGGCTCTGGGAGCTATGCAAACAGGCTTCACTACAACTAATGAAGCTTTTCGGAAGGTTCAGGATGCTGTGAACAACAATGCACAGGCTCTATCCAAATTAGCTAGCGAGCTATCTAATACTTTTGGTGCTATTTCCGCCTCTATTGGAGACATCATACAACGTCTTGATGTTCTCGAACAGGACGCCCAAATAGACAGACTTATTAATGGCCGTTTGACAACACTAAATGCTTTTGTTGCACAGCAGCTTGTTCGTTCCGAATCAGCTGCTCTTTCCGCTCAATTGGCTAAAGATAAAGTCAATGAGTGTGTCAAGGCACAATCCAAGCGTTCTGGATTTTGTGGTCAAGGCACACATATAGTGTCCTTTGTTGTAAATGCCCCTAATGGCCTTTACTTCATGCATGTTGGTTATTACCCTAGCAACCACATTGAGGTTGTTTCTGCTTATGGTCTTTGCGATGCAGCTAACCCTACTAATTGTATAGCCCCTGTTAATGGCTACTTTATTAAAACTAATAACACTAGGATTGTTGATGAGTGGTCATATACTGGCTCGTCCTTCTATGCACCTGAGCCCATCACCTCCCTTAATACTAAGTATGTTGCACCACATGTGACATACCAAAACATTTCTACTAACCTCCCTCCTCCTCTTCTCGGCAATTCCACCGGGATTGACTTCCAAGATGAGTTGGATGAGTTTTTCAAAAATGTTAGCACCAGTATACCTAATTTTGGTTCTCTAACACAGATTAATACTACATTACTCGATCTTACCTACGAGATGTTGTCTCTTCAACAAGTTGTTAAAGCCCTTAATGAGTCTTACATAGACCTTAAAGAGCTTGGCAATTATACTTATTACAACAAATGGCCGTGGTACATTTGGCTTGGTTTCATTGCTGGGCTTGTTGCCTTAGCTCTATGCGTCTTCTTCATACTGTGCTGCACTGGTTGTGGCACAAACTGTATGGGAAAACTTAAGTGTAATCGTTGTTGTGATAGATACGAGGAATACGACCTCGAGCCGCATAAGGTTCATGTTCACTAAATGAGAGTTCAAAGACCACCCACTCTCTTGTTAGTGTTCTCACTCTCTCTTTTGGTCACTGCATTCTCAAAACCTCTCTATGTACCTGAGCATTGTCAGAATTATTCTGGTTGCATGCTTAGGGCTTGTATTAAAACTGCCCAAGCTGATACAGCTGGTCTTTATACAAATTCTCGAATTGACGTCCCATCTGCAGAATCAACTGGTACTCAATCAGTTTCTGTCGATCGTGAGTCAACTTCAACTCATGATGGTCCTACCGAACATGTTACTAGTGTGAATCTTTTTGACGTTGGTTACTCAGTTAATTAAATGGATTACGTGTCTCTGCTTAATCAAATTTGGCAGAAGTACCTTAATTCACCGTATACTACTTGTTTGTATATTCCTAAACCCACAGCTAAGTATACACCTTTAGTTGGCACTTCTTTGCACCCTGTGCTGTGGAACTGTCAGCTATCCTTTGCTGGTTATACTGAATCTGCTGTTAATTCTACAAAAGCTTTGGCCAAACAGGACGCAGCTCAGCGAATCGCTTGGTTGCTACATAAGGNNATGGAGGAATCCCTGATGGATGTTCCCTCTACCTCCGGCACTCAAGTTTATTCGCGCAAAGCGAGGAAGAGGAGCCATTCTCCAACTAAGAAACTGCGCTACGTTAAGCGTAGATTTTCTCTTCTGCGCCCTGAAGACCTTAGTGTTATTGTCCAACCAACACACTATGTCAGGGTTACATTTTCAGACCCCAACATGTGGTATCTACGTTCGGGTCATCATTTACACTCAGTTCACAATTGGCTTAAACCTTATGGCGGCCAACCTGTTTCTGAGTACCATATTACTCTAGCTTTGCTAAATCTCACTGATGAAGATTTAGCTAGAGATTTTTCACCCATTGCGCTCTTTTTGCGCAATGTCAGATTTGAGCTACATGAGTTCGCCTTGCTGCGCAAAACTCTTGTTCTTAATGCATCAGAGATCTACTGTGCTAACATACATAGATTTAAGCCTGTGTATAGAGTTAACACGGCAATCCCTACTATTAAGGATTGGCTTCTCGTTCAGGGATTTTCCCTTTACCATAGTGGCCTCCCTTTACATATGTCAATCTCTAAATTGCATGCACTGGATGATGTTACTCGCAATTACATCATTACAATGCCATGCTTTAGAACTTATCCTCAACAAATGTTTGTTACTCCTTTGGCCGTAGATGTTGTCTCCATACGGTCTTCCAATCAGGGTAATAAACAAATTGTTCATTCTTACCCCATTTTACATCATCCAGGATTTTAAATGGCTTTCTCGGCGTCTTTATTTAAACCCGTCCAGCTAGTCCCAGTTTCTCCTGCATTTCATCGCATTGAGTCTACTGACTCTATTGTTTTCACATACATTCCTGCTAGCGGCTATGTAGCTGCTTTAGCTGTCAATGTGTGTCTCATTCCCCTATTATTACTGCTACGTCAAGATACTTGTCGTCGCAGCATTATCAGAACTATGGTTCTCTATTTCCTTGTTCTGTATAACTTTTTATTAGCCATTGTATTAGTCAATGGTGTACATTATCCAACTGGAAGTTGCCTGATAGCCTTCTTAGTTATCCTCATAATACTTTGGTTTGTAGATAGAATTCGTTTCTGTCTCATGCTGAATTCCTACATTCCACTGTTTGACATGCGTTCCCACTTTATTCGTGTTAGTACAGTTTCTTCTCATGGTATGGTCCCTGTCATACATACCAAACCATTATTTATTAGAAACTTCGATCAGCGTTGCAGCTGTTCTCGTTGTTTTTATTTGCACTCTTCCACTTATATAGAGTGCACTTATATTAGCCGTTTTAGTAAGATTAGCCTAGTTTCTGTAACTGACTTCTCCTTAAACGGCAATGTTTCCACTGTTTTCGTGCCTGCAACGCGCGATTCAGTTCCTCTTCACATAATCGCCCCGAGCTCGCTTATCGTTTAAATGTTACCCTTTGTCCAAGAACGAATAGGGTTGTTCATAGTAAACTTTTTCATTTTTACCGTAGTATGTGCTATAACACTCTTGGTGTGTATGGCTTTCCTTACGGCTACTAGATTATGTGTGCAATGTATGACAGGCTTCAATACCCTGTTAGTTCAGCCCGCATTATACTTGTATAATACTGGACGTTCAGTCTATGTAAAATTCCAGGATAGTAAACCCCCTCTACCACCTGACGAGTGGGTTTAAATGTCTAATATGACGCAACTCACTGAGGCGCAGATTATTGCCATTATTAAAGACTGGAACTTTGCATGGTCCCTGATCTTTCTCTTAATTACTATCGTACTACAGTATGGATACCCATCCCGTAGTATGACTGTCTATGTCTTTAAAATGTTTGTTTTATGGCTCCTATGGCCATCTTCCATGGCGCTATCAATATTTAGCGCCGTTTATCCAATTGATCTAGCTTCCCAGATAATCTCTGGCATTGTAGCAGCTGTTTCAGCTATGATGTGGATTTCCTACTTTGTGCAGAGTATCCGGCTGTTTATGAGAACTGGATCATGGTGGTCATTCAATCCTGAGACTAATTGCCTTTTGAACGTTCCATTTGGTGGTACAACTGTCGTACGTCCACTCGTAGAGGACTCTACCAGTGTAACTGCTGTTGTAACCAATGGCCACCTCAAAATGGCTGGCATGCATTTCGGTGCTTGTGACTACGACAGACTTCCTAATGAAGTCACCGTGGCCAAACCCAATGTGCTGATTGCTTTAAAAATGGTGAAGCGGCAAAGCTACGGAACTAATTCCGGCGTTGCCATTTACCATAGATATAAGGCAGGTAATTACAGGAGTCCGCCTATTACGGCGGATATTGAACTTGCATTGCTTCGAGCTTAGATGGCATCCCCTGCTGCACCTCGTGCTGTTTCCTTTGCCGATAACAATGATATAACAAATACAAACCTGTCTCGAGGTAGAGGACGTAATCCAAAACCACGAGCTGCACCAAATAACACTGTCTCTTGGTACACTGGGCTTACCCAACACGGGAAAGTCCCTCTTACCTTTCCACCTGGGCAGGGTGTACCTCTTAATGCCAATTCCACCCCTGCGCAAAATGCTGGGTATTGGCGGAGACAGGACAGAAAAATTAATACCGGGAATGGAATTAAGCAACTGGCTCCCAGGTGGTACTTCTACTACACTGGAACTGGACCCGAAGCAGCACTCCCATTCCGGGCTGTTAAGGATGGCATCGTTTGGGTCCATGAAGATGGCGCCACTGATGCTCCTTCAACTTTTGGGACGCGGAACCCTAACAATGATTCAGCTATTGTTACACAATTCGCGCCCGGTACTAAGCTTCCTAAAAACTTCCACATTGAGGGGACTGGAGGCAATAGTCAATCATCTTCAAGAGCCTCTAGCGTAAGCAGAAACTCTTCCAGATCTAGTTCACAAGGTTCAAGATCAGGAAACTCTACCCGCGGCACTTCTCCAGGTCCATCTGGAATCGGAGCAGTAGGAGGTGATCTACTTTACCTTGATCTTCTGAACAGACTACAAGCCCTTGAGTCTGGCAAAGTAAAGCAATCGCAGCCAAAAGTAATCACTAAGAAAGATGCTGCTGCTGCTAAAAATAAGATGCGCCACAAGCGCACTTCCACCAAAAGTTTCAACATGGTGCAAGCTTTTGGTCTTCGCGGACCAGGAGACCTCCAGGGAAACTTTGGTGATCTTCAATTGAATAAACTCGGCACTGAGGACCCACGTTGGCCCCAAATTGCTGAGCTTGCTCCTACAGCCAGTGCTTTTATGGGTATGTCGCAATTTAAACTTACCCATCAGAACAATGATGATCATGGCAACCCTGTGTACTTCCTTCGGTACAGTGGAGCCATTAAACTTGACCCAAAGAATCCCAACTACAATAAGTGGTTGGAGCTTCTTGAGCAAAATATTGATGCCTACAAAACCTTCCCTAAGAAGGAAAAGAAACAAAAGGCACCAAAAGAAGAATCAACAGACCAAATGTCTGAACCTCCAAAGGAGCAGCGTGTGCAAGGTAGCATCACTCAGCGCACTCGCACCCGTCCAAGTGTTCAGCCTGGTCCAATGATTGATGTTAACACTGATTAG"/>
                            <sequence id="seq_Al-Hasa_14_2013|KF600615|human|2013-05-08" taxon="Al-Hasa_14_2013|KF600615|human|2013-05-08" totalcount="4" value="NNNNNNNNNNNNNNNNNNNNNNNNNNNNNNNNNNNNNNNNNNNNNNNNNNNNNNNNNNNNNNNNNNNNNNNNNNNNNNNNNNNNNNNNNNNNNNNNNNNNNNNNNNNNNNNNNNNNNNNNNNNNNNNNNNNNNNNNNNNNNNNNNNNNNNNNNNNNNNNNNNNNNNNNNNNNNNNNNNNNNNNNNNNNNNNNNNNNNNNNNNNNNNNNNNNNNNNNNNNNNNNNNNNNNNNNNNNNNNNNNNNNNNNNNNNNNNNNNNNNNNNNNNNNNNNNNNNNNNNNNNNNNNNNNNNNNNNNNNNNNNNNNNNNNNNNNNNNNNNNNNNNNNNNNNNNNNNNNNNNNNNNNNNNNNNNNNNNNNNNNNNNNNNNNNNNNNNNNNNNNNNNNNNNNNNNNNNNNNNNNNNNNNNNNNNNNNNNNNNNNNNNNNNNNNNNNNNNNNNNNNNNNNNNNNNNNNNNNNNNNNNNNNNNNNNNNNNNNNNNNNNNNNNNNNNNNNNNNNNNNNNNNNNNNNNNNNNNNNNNNNNNNNNNNNNNNNNNNNNNNNNNNNNNNNNNNNNNNNNNNNNNNNNNNNNNNNNNNNNNNNNNNNNNNNNNNNNNNNNNNNNNNNNNNNNNNNNNNNNNNNNNNNNNNNNNNNNNNNNNNNNNNNNNNNNNNNNNNNNNNNNNNNNNNNNNNNNNNNNNNNNNNNNNNNNNNNNNNNNNNNNNNNNNNNNNNNNNNNNNNNNNNNNNNNNNNNNNNNNNNNNNNNNNNNNNNNNNNNNNNNNNNNNNNNNNNNNNNNNNNNNNNNNNNNNNNNNNNNNNNNNNNNNNNNNNNNNNNNNNNNNNNNNNNNNNNNNNNNNNNNNNNNNNNNNNNNNNNNNNNNNNNNNNNNNNNNNNNNNNNNNNNNNNNNNNNNNNNNNNNNNNNNNNNNNNNNNNNNNNNNNNNNNNNNNNNNNNNNNNNNNNNNNNNNNNNNNNNNNNNNNNNNNNNNNNNNNNNNNNNNNNNNNNNNNNNNNNNNNNNNNNNNNNNNNNNNNNNNNNNNNNNNNNNNNNNNNNNNNNNNNNNNNNNNNNNNNNNNNNNNNNNNNNNNNNNNNNNNNNNNNNNNNNNNNNNNNNNNNNNNNNNNNNNNNNNNNNNNNNNNNNNNNNNNNNNNNNNNNNNNNNNNNNNNNNNNNNNNNNNNNNNNNNNNNNNNNNNNNNNNNNNNNNNNNNNNNNNNNNNNNNNNNNNNNNNNNNNNNNNNNNNNNNNNNNNNNNNNNNNNNNNNNNNNNNNNNNNNNNNNNNNNNNNNNNNNNNNNNNNNNNNNNNNNNNNNNNNNNNNNNNNNNNNNNNNNNNNNNNNNNNNNNNNNNNNNNNNNNNNNNNNNNNNNNNNNNNNNNNNNNNNNNNNNNNNNNNNNNNNNNNNNNNNNNNNNNNNNNNNNNNNNNNNNNNNNNNNNNNNNNNNNNNNNNNNNNNNNNNNNNNNNNNNNNNNNNNNNNNNNNNNNNNNNNNNNNNNNNNNNNNNNNNNNNNNNNNNNNNNNNNNNNNNNNNNNNNNNNNNNNNNNNNNNNNNNNNNNNNNNNNNNNNNNNNNNNNNNNNNNNNNNNNNNNNNNNNNNNNNNNNNNNNNNNNNNNNNNNNNNNNNNNNNNNNNNNNNNNNNNNNNNNNNNNNNNNNNNNNNNNNNNNNNNNNNNNNNNNNNNNNNNNNNNNNNNNNNNNNNNNNNNNNNNNNNNNNNNNNNNNNNNNNNNNNNNNNNNNNNNNNNNNNNNNNNNNNNNNNNNNNNNNNNNNNNNNNNNNNNNNNNNNNNNNNNNNNNNNNNNNNNNNNNNNNNNNNNNNNNNNNNNNNNNNNNNNNNNNNNNNNNNNNNNNNNNNNNNNNNNNNNNNNNNNNNNNNNNNNNNNNNNNNNNNNNNNNNNNNNNNNNNNNNNNNNNNNNNNNNNNNNNNNNNNNNNNNNNNNNNNNNNNNNNNNNNNNNNNNNNNNNNNNNNNNNNNNNNNNNNNNNNNNNNNNNNNNNNNNNNNNNNNNNNNNNNNNNNNNNNNNNNNNNNNNNNNNNNNNNNNNNNNNNNNNNNNNNNNNNNNNNNNNNNNNNNNNNNNNNNNNNNNNNNNNNNNNNNNNNNNNNNNNNNNNNNNNNNNNNNNNNNNNNNNNNNNNNNNNNNNNNNNNNNNNNNNNNNNNNNNNNNNNNNNNNNNNNNNNNNNNNNNNNNNNNNNNNNNNNNNNNNNNNNNNNNNNNNNNNNNNNNNNNNNNNNNNNNNNNNNNNNNNNNNNNNNNNNNNNNNNNNNNNNNNNNNNNNNNNNNNNNNNNNNNNNNNNNNNNNNNNNNNNNNNNNNNNNNNNNNNNNNNNNNNNNNNNNNNNNNNNNNNNNNNNNNNNNNNNNNNNNNNNNNNNNNNNNNNNNNNNNNNNNNNNNNNNNNNNNNNNNNNNNNNNNNNNNNNNNNNNNNNNNNNNNNNNNNNNNNNNNNNNNNNNNNNNNNNNNNNNNNNNNNNNNNNNNNNNNNNNNNNNNNNNNNNNNNNNNNNNNNNNNNNNNNNNNNNNNNNNNNNNNNNNNNNNNNNNNNNNNNNNNNNNNNNNNNNNNNNNNNNNNNNNNNNNNNNNNNNNNNNNNNNNNNNNNNNNNNNNNNNNNNNNNNNNNNNNNNNNNNNNNNNNNNNNNNNNNNNNNNNNNNNNNNNNNNNNNNNNNNNNNNNNNNNNNNNNNNNNNNNNNNNNNNNNNNNNNNNNNNNNNNNNNNNNNNNNNNNNNNNNNNNNNNNNNNNNNNNNNNNNNNNNNNNNNNNNNNNNNNNNNNNNNNNNNNNNNNNNNNNNNNNNNNNNNNNNNNNNNNNNNNNNNNNNNNNNNNNNNNNNNNNNNNNNNNNNNNNNNNNNNNNNNNNNNNNNNNNNNNNNNNNNNNNNNNNNNNNNNNNNNNNNNNNNNNNNNNNNNNNNNNNNNNNNNNNNNNNNNNNNNNNNNNNNNNNNNNNNNNNNNNNNNNNNNNNNNNNNNNNNNNNNNNNNNNNNNNNNNNNNNNNNNNNNNNNNNNNNNNNNNNNNNNNNNNNNNNNNNNNNNNNNNNNNNNNNNNNNNNNNNNNNNNNNNNNNNNNNNNNNNNNNNNNNNNNNNNNNNNNNNNNNNNNNNNNNNNNNNNNNNNNNNNNNNNNNNNNNNNNNNNNNNNNNNNNNNNNNNNNNNNNNNNNNNNNNNNNNNNNNNNNNNNNNNNNNNNNNNNNNNNNNNNNNNNNNNNNNNNNNNNNNNNNNNNNNNNNNNNNNNNNNNNNNNNNNNNNNNNNNNNNNNNNNNNNNNNNNNNNNNNNNNNNNNNNNNNNNNNNNNNNNNNNNNNNNNNNNNNNNNNNNNNNNNNNNNNNNNNNNNNNNNNNNNNNNNNNNNNNNNNNNNNNNNNNNNNNNNNNNNNNNNNNNNNNNNNNNNNNNNNNNNNNNNNNNNNNNNNNNNNNNNNNNNNNNNNNNNNNNNNNNNNNNNNNNNNNNNNNNNNNNNNNNNNNNNNNNNNNNNNNNNNNNNNNNNNNNNNNNNNNNNNNNNNNNNNNNNNNNNNNNNNNNNNNNNNNNNNNNNNNNNNNNNNNNNNNNNNNNNNNNNNNNNNNNNNNNNNNNNNNNNNNNNNNNNNNNNNNNNNNNNNNNNNNNNNNNNNNNNNNNNNNNNNNNNNNNNNNNNNNNNNNNNNNNNNNNNNNNNNNNNNNNNNNNNNNNNNNNNNNNNNNNNNNNNNNNNNNNNNNNNNNNNNNNNNNNNNNNNNNNNNNNNNNNNNNNNNNNNNNNNNNNNNNNNNNNNNNNNNNNNNNNNNNNNNNNNNNNNNNNNNNNNNNNNNNNNNNNNNNNNNNNNNNNNNNNNNNNNNNNNNNNNNNNNNNNNNNNNNNNNNNNNNNNNNNNNNNNNNNNNNNNNNNNNNNNNNNNNNNNNNNNNNNNNNNNNNNNNNNNNNNNNNNNNNNNNNNNNNNNNNNNNNNNNNNNNNNNNNNNNNNNNNNNNNNNNNNNNNNNNNNNNNNNNNNNNNNNNNNNNNNNNNNNNNNNNNNNNNNNNNNNNNNNNNNNNNNNNNNNNNNNNNNNNNNNNNNNNNNNNNNNNNNNNNNNNNNNNNNNNNNNNNNNNNNNNNNNNNNNNNNNNNNNNNNNNNNNNNNNNNNNNNNNNNNNNNNNNNNNNNNNNNNNNNNNNNNNNNNNNNNNNNNNNNNNNNNNNNNNNNNNNNNNNNNNNNNNNNNNNNNNNNNNNNNNNNNNNNNNNNNNNNNNNNNNNNNNNNNNNNNNNNNNNNNNNNNNNNNNNNNNNNNNNNNNNNNNNNNNNNNNNNNNNNNNNNNNNNNNNNNNNNNNNNNNNNNNNNNNNNNNNNNNNNNNNNNNNNNNNNNNNNNNNNNNNNNNNNNNNNNNNNNNNNNNNNNNNNNNNNNNNNNNNNNNNNNNNNNNNNNNNNNNNNNNNNNNNNNNNNNNNNNNNNNNNNNNNNNNNNNNNNNNNNNNNNNNNNNNNNNNNNNNNNNNNNNNNNNNNNNNNNNNNNNNNNNNNNNNNNNNNNNNNNNNNNNNNNNNNNNNNNNNNNNNNNNNNNNNNNNNNNNNNNNNNNNNNNNNNNNNNNNNNNNNNNNNNNNNNNNNNNNNNNNNNNNNNNNNNNNNNNNNNNNNNNNNNNNNNNNNNNNNNNNNNNNNNNNNNNNNNNNNNNNNNNNNNNNNNNNNNNNNNNNNNNNNNNNNNNNNNNNNNNNNNNNNNNNNNNNNNNNNNNNNNNNNNNNNNNNNNNNNNNNNNNNNNNNNNNNNNNNNNNNNNNNNNNNNNNNNNNNNNNNNNNNNNNNNNNNNNNNNNNNNNNNNNNNNNNNNNNNNNNNNNNNNNNNNNNNNNNNNNNNNNNNNNNNNNNNNNNNNNNNNNNNNNNNNNNNNNNNNNNNNNNNNNNNNNNNNNNNNNNNNNNNNNNNNNNNNNNNNNNNNNNNNNNNNNNNNNNNNNNNNNNNNNNNNNNNNNNNNNNNNNNNNNNNNNNNNNNNNNNNNNNNNNNNNNNNNNNNNNNNNNNNNNNNNNNNNNNNNNNNNNNNNNNNNNNNNNNNNNNNNNNNNNNNNNNNNNNNNNNNNNNNNNNNNNNNNNNNNNNNNNNNNNNNNNNNNNNNNNNNNNNNNNNNNNNNNNNNNNNNNNNNNNNNNNNNNNNNNNNNNNNNNNNNNNNNNNNNNNNNNNNNNNNNNNNNNNNNNNNNNNNNNNNNNNNNNNNNNNNNNNNNNNNNNNNNNNNNNNNNNNNNNNNNNNNNNNNNNNNNNNNNNNNNNNNNNNNNNNNNNNNNNNNNNNNNNNNNNNNNNNNNNNNNNNNNNNNNNNNNNNNNNNNNNNNNNNNNNNNNNNNNNNNNNNNNNNNNNNNNNNNNNNNNNNNNNNNNNNNNNNNNNNNNNNNNNNNNNNNNNNNNNNNNNNNNNNNNNNNNNNNNNNNNNNNNNNNNNNNNNNNNNNNNNNNNNNNNNNNNNNNNNNNNNNNNNNNNNNNNNNNNNNNNNNNNNNNNNNNNNNNNNNNNNNNNNNNNNNNNNNNNNNNNNNNNNNNNNNNNNNNNNNNNNNNNNNNNNNNNNNNNNNNNNNNNNNNNNNNNNNNNNNNNNNNNNNNNNNNNNNNNNNNNNNNNNNNNNNNNNNNNNNNNNNNNNNNNNNNNNNNNNNNNNNNNNNNNNNNNNNNNNNNNNNNNNNNNNNNNNNNNNNNNNNNNNNNNNNNNNNNNNNNNNNNNNNNNNNNNNNNNNNNNNNNNNNNNNNNNNNNNNNNNNNNNNNNNNNNNNNNNNNNNNNNNNNNNNNNNNNNNNNNNNNNNNNNNNNNNNNNNNNNNNNNNNNNNNNNNNNNNNNNNNNNNNNNNNNNNNNNNNNNNNNNNNNNNNNNNNNNNNNNNNNNNNNNNNNNNNNNNNNNNNNNNNNNNNNNNNNNNNNNNNNNNNNNNNNNNNNNNNNNNNNNNNNNNNNNNNNNNAAATTCACACCTTTGAGTGTGGAGTCTACACCAGTTGAACCTCCAACTGTAGATGTGGTAGCACTTCAACAGGAAATGACAATTGTCAAATGTAAGGGTTTAAATAAACCTTTCGTGAAGGACAATGTCAGTTTCGTTGCTGATGACTCAGGTACTCCCGTTGTTGAGTATCTGTCTAAAGAAGATCTACATACATTGTATGTAGACCCTAAGTATCAAGTCATTGTCTTAAAAGACAATGTACTTTCTTCTATGCTTAGATTGCACACCGTTGAGTCAGGTGATATTAACGTTGTTGCAGCTTCCGGATCTTTGACACGTAAAGTGAAGTTACTATTTAGGGCTTCATTTTATTTCAAAGAATTTGCTACCCGCACTTTCACTGCTACCACTGCTGTAGGTAGTTGTATAAAGAGTGTAGTGCGGCATCTAGGTGTTACTAAAGGCATATTGACAGGCTGTTTTAGTTTTGTCAAGATGTTATTTATGCTTCCACTAGCTTACTTTAGTGATTCAAAACTCGGCACCACAGAGGTTAAAGTGAGTGCTTTGAAAACAGCTGGCGTTGTGACAGGTAATGTTGTAAAACAGTGTTGCACTGCTGCTGTTGATTTAAGTATGGATAAGTTGCGCCGTGTGGATTGGAAATCAACCCTACGGTTGTTACTTATGTTATGCACAACTATGGTATTGTTGTCTTCTGTGTATCACTTGTATGTCTTCAATCAGGTCTTATCAAGTGATGTTATGTTTGAAGATGCCCAAGGTTTGAAAAAGTTCTACAAAGAAGTTAGAGCTTACCTAGGAATCTCTTCTGCTTGTGACGGTCTTGCTTCAGCTTATAGGGCGAATTCCTTTGATGTACCTACATTCTGCGCAAACCGTTCTGCAATGTGTAATTGGTGCTTGATTAGCCAAGATTCCATAACTCACTACCCAGCTCTTAAGATGGTTCAAACACATCTTAGCCACTATGTTCTTAACATAGATTGGTTGTGGTTTGCATTTGAGACTGGTTTGGCATACATGCTCTATACCTCGGCCTTCAACTGGTTGTTGTTGGCAGGTACATTGCATTATTTCTTTGCACAGACTTCCATATTTGTAGACTGGCGGTCATACAATTATGCTGTGTCTAGTGCCTTCTGGTTATTCACCCACATTCCAATGGCGGGTTTGGTACGAATGTATAATTTGTTAGCATGCCTTTGGCTTTTACGCAAGTTTTATCAGCATGTAATCAATGGTTGCAAAGATACGGCATGCTTGCTCTGCTATAAGAGGAACCGACTTACTAGAGTTGAAGCTTCTACCGTTGTCTGTGGTGGAAAACGTACGTTTTATATCACAGCAAATGGCGGTATTTCATTCTGTCGTAGGCATAATTGGAATTGTGTGGATTGTGACACTGCAGGTGTGGGGAATACCTTCATCTGTGAAGAAGTCGCAAATGACCTCACTACCGCCCTACGCAGGCCTATTAACGCTACGGATAGATCACATTATTATGTGGATTCCGTTACAGTTAAAGAGACTGTTGTTCAGTTTAATTATCGTAGAGACGGTCAACCATTCTACGAGCGGTTTCCCCTCTGCGCTTTTACAAATCTAGATAAGTTGAAGTTCAAAGAGGTCTGTAAAACTACTACTGGTATACCTGAATACAACTTTATCATCTACGACTCATCAGATCGTGGCCAGGAAAGTTTAGCTAGGTCTGCATGTGTTTATTATTCTCAAGTCTTGTGTAAATCAATTCTTTTGGTTGACTCAAGTTTGATTACTTCTGTTGGTGATTCTAGTGAAATCGCCACTAAAATGTTTGATTCCTTTGTTAATAGTTTCGTCTCGCTGTATAATGTCACACGCGATAAGTTGGAAAAACTTATCTCTACTGCTCGTGATGGCGTAAGGCGAGGCGATAACTTCCATAGTGTCTTAACAACATTCATTGACGCAGCACGAGGCCCCGCAGGTGTGGAGTCTGATGTTGAGACCAATGAAATTGTTGACTCTGTGCAGTATGCTCATAAACATGACATACAAATTACTAATGAGAGTTACAATAATTATGTACCCTCATATGTTAAACCTGATAGTGTGTCTACCAGTGATTTAGGTAGTCTCATTGATTGTAATGCGGCTTCAGTTAACCAAATTGTCTTGCGTAATTCTAATGGTGCTTGTATTTGGAACGCTGCTGCATATATGAAACTCTCGGATGCACTTAAACGACAGATTCGCATTGCATGCCGTAAGTGTAATTTAGCTTTCCGGTTAACCACCTCAAAGCTACGCGCTAATGATAATATCTTATCAGTTAGATTCACTGCTAACAAAATTGTTGGTGGTGCTCCTACATGGTTTAATGTGTTGCGTGACTTTACGTTAAAGGGTTACGTTCTTGCTACCATTATTGTGTTTCTGTGTGCTGTACTGATGTATTTGTGTTTACCTACATTTTCTATGGTACCTGTTGAATTTTATGAAGACCGCATCTTGGACTTTAAAGTTCTTGATAATGGTATCATTAGGGATGTAAATCCTGATGATAAGTGCTTTGCTAATAAGCACCGGTCCTTCACACAATGGTATCATGAGCATGTTGGTGGTGTCTATGACAACTCTATCACATGCCCATTGACAGTTGCAGTAATTGCTGGAGTTGCTGGTGCTCGCATTCCAGACGTACCTACTACATTGGCTTGGGTGAACAATCAGATAATTTTCTTTGTTTCTCGAGTCTTTGCTAATACAGGCAGTGTTTGCTACACTCCTATAGATGAGATACCCTATAAGAGTTTCTCTGATAGTGGTTGCATTCTTCCATCTGAGTGCACTATGTTTAGGGATGCAGAGGGCCGTATGACACCATACTGCCATGATCCTACTGTTTTGCCTGGGGCTTTTGCGTACAGTCAGATGAGGCCTCATGTTCGTTACGACTTGTATGATGGTAACATGTTTATTAAATTTCCTGAAGTAGTATTTGAAAGTACACTTAGGATTACTAGAACTCTGTCAACTCAGTACTGCCGGTTCGGTAGTTGTGAGTATGCACAAGAGGGTGTTTGTATTACCACAAATGGCTCGTGGGCCATTTTTAATGACCACCATCTTAATAGACCTGGTGTCTATTGTGGCTCTGATTTTATTGACATTGTCAGGCGGTTAGCAGTATCACTGTTCCAGCCTATTACTTATTTCCAATTGACTACCTCATTGGTCTTGGGTATAGGTTTGTGTGCATTCCTGACTTTGCTCTTCTATTATATTAATAAAGTAAAACGTGCTTTTGCAGATTACACCCAGTGTGCTGTAATTGCTGTTGTTGCTGCTGTTCTTAATAGCTTGTGCATCTGCTTTGTTGCCTCTATACCATTGTGTATAGTACCTTACACTGCATTGTACTATTATGCTACATTCTATTTTACTAATGAGCCTGCATTTATTATGCATGTTTCTTGGTACATTATGTTCGGGCCTATCGTTCCCATATGGATGACCTGCGTCTATACAGTTGCAATGTGCTTTAGACACTTCTTCTGGGTTTTAGCTTATTTTAGTAAGAAACATGTAGAAGTTTTTACTGATGGTAAGCTTAATTGTAGTTTCCAGGACGCTGCCTCTAATATCTTTGTTATTAACAAGGACACTTATGCAGCTCTTAGAAACTCTTTAACTAATGATGCCTATTCACGATTTTTGGGGTTGTTTAACAAGTATAAGTACTTCTCTGGTGCTATGGAAACAGCCGCTTATCGTGAAGCTGCAGCATGTCATCTTGCTAAAGCCTTACAAACATACAGCGAGACTGGTAGTGATCTTCTTTACCAACCACCCAACTGTAGCATAACCTCTGGCGTGTTGCAAAGCGGTTTGGTGAAAATGTCACATCCCAGTGGAGATGTTGAGGCTTGTATGGTTCAGGTTACCTGCGGTAGCATGACTCTTAATGGTCTTTGGCTTGACAACACAGTCTGGTGCCCGCGACACGTAATGTGCCCGGCTGACCAGTTGTCTGATCCTAATTATGATGCCTTGTTGATTTCTATGACTAATCATAGTTTCAGTGTGCAAAAACACATTGGCGCTCCAGCAAACTTGCGTGTTGTTGGTCATGCCATGCAAGGCACTCTTTTGAAGTTGACTGTCGATGTTGCTAACCCTAGCACTCCAGCCTACACTTTTACAACAGTGAAACCTGGCGCAGCATTTAGTGTGTTAGCATGCTATAATGGTCGTCCGACTGGTACATTCACTGTTGTAATGCGCCCTAACTACACAATTAAGGGTTCCTTTCTGTGTGGTTCTTGTGGTAGTGTTGGTTACACCAAGGAGGGTAGTGTGATCAATTTTTGTTACATGCATCAAATGGAACTTGCTAATGGTACACATACCGGTTCAGCATTTGATGGTACTATGTATGGTGCCTTTATGGATAAACAAGTGCACCAAGTTCAGTTAACAGACAAATACTGCAGTGTTAATGTAGTAGCTTGGCTTTACGCAGCAATACTTAATGGTTGCGCTTGGTTTGTAAAACCTAATCGCACTAGTGTTGTTTCTTTTAATGAATGGGCTCTTGCCAACCAATTCACTGAATTTGTTGGCACTCAATCCGTTGACATGTTAGCTGTCAAAACAGGCGTTGCTATTGAACAGCTGCTTTATGCGATCCAACAACTTTATACTGGGTTCCAGGGAAAGCAAATCCTTGGCAGTACTATGTTGGAAGATGAATTCACACCTGAGGATGTTAATATGCAGATTATGGGTGTGGTTATGCAGAGTGGTGTGAGAAAAGTTACATATGGTACTGCGCATTGGTTGTTCGCGACCCTTGTCTCAACCTATGTGATAATCTTACAAGCCACTAAATTTACTTTGTGGAACTACTTGTTTGAGACTATTCCCACACAGTTGTTCCCACTCTTATTTGTGACTATGGCCTTCGTTATGTTGTTGGTTAAACACAAACACACCTTTTTGACACTTTTCTTGTTGCCTGTGGCTATTTGTTTGACTTATGCAAACATAGTCTACGAGCCCACTACTCCCATTTCGTCAGCGCTGATTGCAGTTGCAAATTGGCTTGCCCCCACTAATGCTTATATGCGCACTACACATACTGATATTGGTGTCTACATTAGTATGTCACTTGTATTAGTCATTGTAGTGAAGAGATTGTACAACCCATCACTTTCTAACTTTGCGTTAGCATTGTGCAGTGGTGTAATGTGGTTGTACACTTATAGCATTGGAGAAGCCTCAAGCCCCATTGCCTATCTGGTTTTTGTCACTACACTCACTAGTGATTATACGATTACAGTCTTTGTTACTGTCAACCTTGCAAAAGTTTGCACTTATGCCATCTTTGCTTACTCACCACAGCTTACACTTGTGTTTCCGGAAGTGAAGATGATACTTTTATTATACACATGTTTAGGTTTCATGTGTACTTGCTATTTTGGTGTCTTCTCTCTTTTGAACCTTAAGCTTAGAGCACCTATGGGTGTCTATGACTTTAAGGTCTCAACACAAGAGTTCAGATTCATGACTGCTAACAATCTAACTGCACCTAGAAATTCTTGGGAGGCTATGGCTCTGAACTTTAAGTTAATAGGTATTGGCGGTACACCTTGTATAAAGGTTGCTGCTATGCAGTCTAAACTTACAGATCTTAAATGCACATCTGTGGTTCTCCTCTCTGTGCTCCAACAGTTACACTTAGAGGCTAATAGTAGGGCCTGGGCTTTCTGTGTTAAATGCCATAATGATATATTGGCAGCAACAGACCCCAGTGAGGCTTTCGAGAAATTCGTAAGTCTCTTTGCCACTTTAATGACTTTTTCTGGTAATGTAGATCTTGATGCGTTAGCTAGTGATATTTTTGACACTCCTAGCGTACTTCAAGCTACTCTTTCTGAGTTTTCACACTTAGCTACCTTTGCTGAGTTGGAAGCTGCGCAGAAAGCCTATCAGGAAGCTATGGACTCTGGTGACACCTCACCACAAGTTCTTAAGGCTTTGCAGAAGGCTGTTAATATAGCTAAAAACGCCTATGAGAAGGATAAGGCAGTGGCCCGTAAGTTAGAACGTATGGCTGATCAGGCTATGACTTCTATGTATAAGCAAGCACGTGCTGAAGATAAGAAAGCAAAAATTGTCAGTGCTATGCAAACTATGTTGTTTGGTATGATTAAGAAGCTCGACAACGATGTTCTTAATGGTATCATTTCTAACGCTAGGAATGGTTGTATACCTCTTAGTGTCATTCCACTGTGTGCTTCAAATAAACTTCGCGTTGTAATTCCTGACTTCACCGTCTGGAATCAGGTAGTCACATATCCCTCGCTTAACTACGCTGGGGCTTTGTGGGACATTACAGTTATAAACAATGTGGACAATGAAATTGTTAAGTCTTCAGATGTTGTAGACAGCAATGAAAATTTAACATGGCCACTTGTTTTAGAATGCACTAGGGCATCCACTTCTGCCGTTAAGTTGCAAAATAATGAGATCAAACCTTCAGGTTTAAAAACCATGGTTGTGTCTGCAGGTCAAGAGCAAACTAACTGTAATACTAGTTCCTTAGCTTATTACGAACCTGTGCAGGGTCGTAAAATGCTGATGGCTCTTCTTTCTGATAATGCCTATCTCAAATGGGCGCNN------------------------------------------------------------------------------------------------------------------------------------------------------------------------------------------------------------------------------------------------------------------------------------------------------------------------------------------------------------------------------------------------------------------------------------------------------------------------------------------------------------------------------------------------------------------------------------------------------------------------------------------------------NNN------------------------------------------------------------------------------------------------------------------------------------------------------------------------------------------------------------------------------------------------------------------------------------------------------------------------------------------------------------------------------------------------------------------------------------------------------------------------------------------------------------------------------------------------------------------------------------------------------------------------------------------------------------------------------------------------------------NCTGTGCTCTCAATGACCGATTGTCTGGCCGCTGAGACACATAGGGATTGTGATTTTAATAAACCACTCATTGAGTGGCCACTTACTGAGTATGATTTTACTGATTATAAGGTACAACTCTTTGAGAAGTACTTTAAATATTGGGATCAGACGTATCACGCAAATTGCGTTAATTGTACTGATGACCGTTGTGTGTTACATTGTGCTAATTTCAATGTATTGTTTGCTATGACCATGCCTAAGACTTGTTTCGGACCCATAGTCCGAAAGATCTTTGTTGATGGCGTGCCATTTGTAGTATCTTGTGGTTATCACTACAAAGAATTAGGTTTAGTCATGAATATGGATGTTAGTCTCCATAGACATAGGCTCTCTCTTAAGGAGTTGATGATGTATGCCGCTGATCCAGCCATGCACATTGCCTCCTCTAACGCTTTTCTTGATTTGAGGACATCATGTTTTAGTGTCGCTGCACTTACAACTGGTTTGACTTTTCAAACTGTGCGGCCTGGCAATTTTAACCAAGACTTCTATGATTTCGTGGTATCTAAAGGTTTCTTTAAGGAGGGCTCTTCAGTTACGCTCAAACATTTTTTCTTTGCTCAAGATGGTAATGCTGCTATTACAGATTATAATTACTATTCTTATAATCTGCCTACTATGTGTGACATCAAACAAATGTTGTTCTGCATGGAAGTTGTAAACAAGTACTTCGAAATCTATGACGGTGGTTGTCTTAATGCTTCTGAAGTGGTTGTTAATAATTTAGACAAGAGTGCTGGCCATCCTTTTAATAAGTTTGGCAAAGCTCGTGTCTATTATGAGAGCATGTCTTACCAGGAGCAAGATGAACTCTTTGCCATGACAAAGCGTAACGTCATTCCTACCATGACTCAAATGAATCTAAAATATGCTATTAGTGCTAAGAATAGAGCTCGCACTGTTGCAGGCGTGTCCATACTTAGCACAATGACTAATCGCCAGTACCATCAGAAAATGCTTAAGTCCATGGCTGCAACTCGTGGAGCGACTTGCGTCATTGGTACTACAAAGTTCTATGGTGGCTGGGATTTCATGCTTAAAACATTGTACAAAGATGTTGATAATCCGCATCTTATGGGTTGGGATTACCCTAAGTGTGATAGAGCTATGCCTAATATGTGTAGAATCTTCGCTTCACTCATATTAGCTCGTAAACATGGCACTTGTTGTACTACAAGGGACAGATTTTATCGCTTGGCAAATGAGTGTGCTCAGGTGCTAAGCGAATATGTTCTATGTGGTGGTGGTTACTACGTCAAACCTGGAGGTACCAGTAGCGGAGATGCCACCACTGCATATGCCAATAGTGTCTTTAACATTTTGCAGGCGACAACTGCTAATGTCAGTGCACTTATGGGTGCTAATGGCAACAAGATTGTTGACAAAGAAGTTAAAGACATGCAGTTTGATTTGTATGTCAATGTTTACAGGAGCACTAGCCCAGACCCCAAATTTGTTGATAAATACTATGCTTTTCTTAATAAGCACTTTTCTATGATGATACTGTCTGATGACGGTGTCGTTTGCTATAATAGTGATTATGCAGCTAAGGGTTACATTGCTGGAATACAGAATTTTAAGGAAACGCTGTATTATCAGAACAATGTCTTTATGTCTGAAGCTAAATGCTGGGTGGAAACCGATCTGAAGAAAGGGCCACATGAATTCTGTTCACAGCATACGCTTTATATTAAGGATGGCGACGATGGTTACTTCCTTCCTTATCCAGACCCTTCAAGAATTTTGTCTGCCGGTTGCTTTGTAGATGATATCGTTAAGACTGACGGTACACTCATGGTAGAGCGGTTTGTGTCTTTGGCTATAGATGCTTACCCTCTCACAAAGCATGAAGATATAGAATACCAGAATGTATTCTGGGTCTACTTACAGTATATAGAAAAACTGTATAAAGACCTTACAGGACACATGCTTGACAGTTATTCTGTCATGCTATGTGGTGATAATTCTGCTAAGTTTTGGGAAGAGGCATTCTATAGAGATCTCTATAGTTCGCCTACCACTTTGCAGGCTGTCGGTTCATGCGTTGTATGCCATTCACAGACTTCCCTACGCTGTGGGACATGCATCCGTAGACCATTTCTCTGCTGTAAATGCTGCTATGATCATGTTATAGCAACTCCACATAAGATGGTTTTGTCTGTTTYTCCTTACGTTTGTAATGCCCCTGGTTGTGGCGTTTCAGACGTTACTAAGCTATATTTAGGTGGTATGAGCTACTTTTGTGTAGATCATAGACCTGTGTGTAGTTTTCCACTTTGCGCTAATGGTCTTGTATTCGGCTTATACAAGAATATGTGCACAGGTAGTCCTTCTATAGTTGAATTTAATAGGTTGGCTACCTGTGACTGGACTGAAAGTGGTGATTACACCCTTGCCAATACTACAACAGAACCACTCAAACTTTTTGCTGCTGAGACTTTACGTGCCACTGAAGAGGCGTCTAAGCAGTCTTATGCTATTGCCACCATCAAAGAAATTGTTGGTGAGCGCCAACTATTACTTGTGTGGGAGGCTGGCAAGTCCAAACCACCACTCAATCGTAATTATGTTTTTACTGGTTATCATATAACCAAAAATAGTAAAGTGCAGCTCGGTGAGTACATCTTCGAGCGCATTGATTATAGTGATGCTGTATCCTACAAGTCTAGTACAACGTATAAACTGACTGTAGGTGACATCTTCGTACTTACCTCTCACTCTGTGGCTACCTTGACGGCGCCCACAATTGTGAATCAAGAGAGGTATGTTAAAATTACTGGGTTGTACCCAACCATTACGGTACCTGAAGAGTTCGCAAGTCATGTTGCCAACTTCCAAAAATCAGGTTATAGTAAATATGTCACTGTTCAGGGACCACCTGGCACTGGCAAAAGTCATTTTGCTATAGGGTTAGCGATTTACTACCCTACAGCACGTGTTGTTTATACAGCATGTTCACACGCAGCTGTTGATGCTTTGTGTGAAAAAGCTTTTAAATATTTGAACATTGCTAAATGTTCCCGTATCATTCCTGCAAAGGCACGTGTTGAGTGCTATGACAGGTTTAAAGTTAATGAGACAAATTCTCAATATTTGTTTAGTACTATTAATGCTCTACCAGAAACTTCTGCCGATATTCTGGTGGTTGATGAGGTTAGTATGTGCACTAATTATGATCTTTCAATTATTAATGCACGTATTAAAGCTAAGCACATTGTCTATGTAGGAGATCCAGCACAGTTGCCAGCTCCTAGGACTTTGTTGACTAGAGGCACATTGGAACCAGAAAATTTCAATAGTGTCACTAGATTGATGTGTAACTTAGGTCCTGACATATTTTTAAGTATGTGCTACAGGTGTCCTAAGGAAATAGTAAGCACTGTGAGCGCTCTTGTCTACAATAATAAATTGTTAGCCAAGAAGGAGCTTTCAGGCCAGTGCTTTAAAATACTCTATAAGGGCAATGTGACGCATGATGCTAGCTCTGCCATTAATAGACCACAACTCACATTTGTGAAGAATTTTATTACTGCCAATCCGGCATGGAGTAAGGCAGTCTTTATTTCGCCTTATAATTCACAGAATGCTGTGGCTCGTTCAATGCTGGGCCTTACTACTCAGACTGTTGATTCCTCACAGGGTTCAGAATACCAGTACGTTATCTTCTGTCAAACAGCAGATACGGCACATGCTAACAACATTAACAGATTTAATGTTGCAATCACTCGTGCCCAAAAAGGTATTCTTTGTGTTATGACATCTCAGGCACTCTTTGAGTCCTTAGAGTTTACTGAATTGTCTTTTACTAATTACAAGCTCCAGTCTCAGATTGTAACTGGCCTTTTTAAAGATTGCTCTAGAGAAACCTCTGGCCTCTCACCTGCTTATGCACCAACATACGTTAGTGTTGATGACAAGTATAAGACGAGTGATGAGCTTTGCGTGAATCTTAATTTACCCGCAAATGTCCCATACTCTCGTGTTATTTCCAGGATGGGCTTTAAACTCGATGCAACAGTTCCTGGATATCCTAAGCTTTTCATTACTCGTGAAGAGGCTGTAAGGCAAGTTCGAAGCTGGATAGGCTTCGATGTTGAGGGTGCTCATGCTTCCCGTAATGCATGTGGCACCAATGTGCCTCTACAATTAGGATTTTCAACTGGTGTGAACTTTGTTGTTCAGCCAGTTGGTGTTGTAGACACTGAGTGGGGTAACATGTTAACGGGCATTGCTGCCCGTCCTCCACCAGGTGAACAGTTTAAGCACCTCGTGCCTCTTATGCATAAGGGGGCTGCATGGCCTATTGTTAGACGACGTATAGTGCAAATGTTGTCAGACACTTTAGACAAATTGTCTGATTACTGTACGTTTGTTTGTTGGGCTCATGGCTTTGAATTAACGTCTGCATCATACTTTTGCAAGATAGGTAAGGAACAGAAGTGTTGCATGTGCAATAGACGCGCTGCAGCGTACTCTTCACCTCTGCAATCTTATGCCTGCTGGACTCATTCCTGCGGTTATGATTATGTCTACAACCCTTTCTTTGTCGATGTTCAACAGTGGGGTTATGTAGGCAATCTTGCTACTAATCACGATCGTTATTGCTCTGTCCATCAAGGAGCTCATGTGGCTTCTAATGATGCAATAATGACTCGTTGTTTAGCTATTCATTCTTGTTTTATAGAACGTGTGGATTGGGATATAGAGTATCCTTATATCTCACATGAAAAGAAATTGAATTCCTGTTGTAGAATCGTTGAGCGCAACGTCGTACGYGCTGCTCTTCTTGCCGGTTCATTTGACAAAGTCTATGATATTGGCAATCCTAAAGGAATTCCTATTGTTGATGACCCTGTGGTTGATTGGCATTATTTTGATGCACAGCCCTTGACCAGGAAGGTACAACAGCTTTTCTATACAGAGGACATGGCCTCAAGATTTGCTGATGGGCTCTGCTTATTTTGGAACTGTAATGTACCAAAATATCCTAATAATGCAATTGTATGCAGGTTTGACACACGTGTGCATTCTGAGTTCAATTTGCCAGGTTGTGATGGCGGTAGTTTGTATGTTAACAAGCACGCTTTTCATACACCAGCATATGATGTGAGTGCATTCCGTGATCTGAAACCTTTACCATTCTTTTATTATTCTACTACACCATGTGAAGTGCATGGTAATGGTAGTATGATAGAGGATATTGATTATGTACCCCTAAAATCTGCAGTCTGTATTACAACTTGTAATTTAGGGGGCGCTGTTTGTAGGAAGCATGCTACAGAGTACAGAGAGTATATGGAAGCATATAATCTTGTCTCTGCATCAGGTTTCCGCCTTTGGTGTTATAAGACCTTTGATATTTATAATCTCTGGTCTACTTTTACAAAAGTTCAAGGTTTGGAAAACATTGCTTTTAATGTTGTTAAACAAGGCCATTTTATTGGTGTTGAGGGTGAACTACCTGTAGCTGTAGTCAATGATAAGATCTTCACCAAGAGTGGCGTTAATGACATTTGTATGTTTGAGAATAAAACCACTTTGCCTACTAATATAGCTTTTGAACTCTATGCTAAGCGTGCTGTACGCTCGCATCCCGATTTCAAATTGCTACACAATTTACAAGCAGACATTTGCTACAAGTTCGTCCTTTGGGATTATGAACGTAGCAATATTTATGGTACTGCTACTATTGGTGTATGTAAGTACACTGATATTGATGTTAATTCAGCTTTGAATATATGTTTTGACATACGCGATAATGGTTCATTGGAGAAGTTCATGTCTACTCCCAATGCCATCTTTATTTCTGATAGAAAAATCAAGAAATACCCTTGTATGGTAGGTCCTGATTATGCTTACTTCAATGGTGCTATCATCCGTGATAGTGATGTTGTTAAACAACCAGTGAAGTTCTACTTGTATAAGAAAGTCAATAATGAGTTTATTGATCCTACTGAGTGTATTTACACTCAGAGTCGCTCTTGTAGTGACTTCCTACCCCTGTCTGACATGGAGAAAGACTTTCTATCTTTTGATAGTGATGTTTTCATTAAGAAGTATGGCTTGGAAAACTATGCTTTTGAGCACGTAGTCTATGGAGACTTCTCTCATACTACGTTAGGCGGTCTTCACTTGCTTATTGGTTTATACAAGAAGCAACAGGAAGGTCATATTATTATGGAAGAAATGCTAAAAGGTAGCTCAACTATTCATAACTATTTTATTACTGAGACTAACACAGCGGCTTTTAAGGCGGTGTGTTCTGTTATAGATTTAAAGCTTGACGACTTTGTTATGATTTTAAAGAGTCAAGACCTTGGCGTAGTATCCAAGGTTGTCAAGGTTCCTATTGACTTAACAATGATTGAGTTTATGTTATGGTGTAAGGATGGACAGGTTCAAACCTTCTACCCTCGACTCCAGGCTTCTGCAGATTGGAAACCTGGTCACGCAATGCCATCCCTCTTTAAAGTTCAAAATGTAAACCTTGAACGTTGTGAGCTTGCTAATTACAAGCAATCTATTCCTATGCCTCGCGGTGTGCACATGAACATCGCTAAATATATGCAATTGTGCCAGTATTTAAATACTTGCACATTAGCCGTGCCTGCCAATATGCGTGTTATACATTTTGGCGCTGGTTCTGATAAAGGTATCGCTCCTGGTACCTCAGTTTTACGACAGTGGCTTCCTACAGATGCCATTATTATAGATAATGATTTAAATGAGTTCGTGTCAGATGCTGACATAACTTTATTTGGAGATCGTGTAACTGTACGTGTCGGCCAACAAGTGGATCTTGTTATTTCCGACATGTATGATCCTACTACTAAGAATGTAACAGGTAGTAATGAGTCAAAGGCTTTATTCTTTACTTACCTGTGTAACCTCATTAATAATAATCTTGCTCTTGGTGGGTCTGTTGCTATTAAAATAACAGAACACTCTTGGAGCGTTGAACTTTATGAACTTATGGGAAAATTTGCTTGGTGGACTGTTTTCTGCACCATTGCAAATGCATCCTCATCTGAAGGATTCCTCTTAGGTATTAATTACTTGGGTACTATTAAAGAAAATATAGATGGTGGTGCTATGCACGCCAACTATATATTTTGGAGAAATTCCACTCCTATGAATCTGAGTACTTACTCACTTTTTGATTTATCCAAGTTTCAATTAAAATTAAAAGGAACACCAGTTCTTCAATTAAAGGAGAGTCAAATTAACGAACTCGTAATATCTCTCCTGTCGCAGGGTAAGTTACTTATCCGTGACAATGATACACTCAGTGTTTCTACTGATGTTCTTGTTAACACCTACAGAAAGTTACGTNNTGATGTAGGGCCAGATTCTGTTAAGTCTGCTTGTATTGAGGTTGATATACAACAGACTTTCTTTGATAAAACTTGGCCTAGGCCAATTGATGTTTCTAAGGCTGACGGTATTATACACCCTCAAGGCCGTACATATTCTAACATAACTATCACTTATCAAGGTCTTTTTCCCTATCAGGGAGACCATGGTGATATGTATGTTTACTCTGCAGGACATGCTACAGGCACAACTCCACAAAAGTTGTTTGTAGCTAACTATTCTCAGGACGTCAAACAGTTCGCTAATGGGTTTGTCGTCCGTATAGGAGCAGCTGCCAATTCCACTGGCACTGTTATTATTAGCCCATCTACCAGCGCTACTATACGAAAAATTTACCCTGCTTTTATGCTGGGTTCTTCAGTTGGTAATTTCTCAGATGGTAAAATGGGCCGCTTCTTCAATCATACTCTAGTCCTTTTGCCCGATGGATGTGGCACTTTACTTAGAGCTTTTTATTGTATTCTAGAGCCTCGCTCTGGAAATCATTGTCCTGCTGGCAATTCCTATACTTCTTTTGCCACTTATCACACTCCTGCAACAGATTGTTCTGATGGCAATTACAATCGTAATGCCAGTCTGAACTCTTTTAAGGAGTATTTTAATTTACGTAACTGCACCTTTATGTACACTTATAACATTACCGAAGATGAGATTTTAGAGTGGTTTGGCATTACACAAACTGCTCAAGGTGTTCACCTCTTCTCATCTCGGTATGTTGATTTGTACGGCGGCAATATGTTTCAATTTGCCACCTTGCCTGTTTATGATACTATTAAGTATTACTCTATCATTCCTCACAGTATTCGTTCTATCCAAAGTGATAGAAAAGCTTGGGCTGCCTTCTACGTATATAAACTTCAACCGTTAACTTTCCTGTTGGATTTTTCTGTTGATGGTTATATACGCAGAGCTATAGACTGTGGTTTTAATGATTTGTCACAACTCCACTGCTCATATGAATCCTTCGATGTTGAATCTGGAGTTTATTCAGTTTCGTCTTTCGAAGCAAAACCTTCTGGCTCAGTTGTGGAACAGGCTGAAGGTGTTGAATGTGATTTTTCACCTCTTCTGTCTGGCACACCTCCTCAGGTTTATAATTTCAAGCGTTTGGTTTTTACCAATTGCAATTATAATCTTACCAAATTGCTTTCACTTTTTTCTGTGAATGATTTTACTTGTAGTCAAATATCTCCAGCAGCAATTGCTAGCAACTGTTATTCTTCACTGATTTTGGATTACTTTTCATACCCACTTAGTATGAAATCCGATCTCAGTGTTAGTTCTGCTGGTCCAATATCCCAGTTTAATTATAAACAGTCCTTTTCTAATCCCACATGTTTGATTTTAGCGACTGTTCCTCATAACCTTACTACTATTACTAAGCCTCTTAAGTACAGCTATATTAACAAGTGCTCTCGTCTTCTTTCTGATGATCGTACTGAAGTACCTCAGTTAGTGAACGCTAATCAATACTCACCCTGTGTATCCATTGTCCCATCCACTGTGTGGGAAGACGGTGATTATTATAGGAAACAACTATCTCCACTTGAAGGTGGTGGCTGGCTTGTTGCTAGTGGCTCAACTGTTGCCATGACTGAGCAATTACAGATGGGCTTTGGTATTACAGTTCAATATGGTACAGACACCAATAGTGTTTGCCCCAAGCTTGAATTTGCTAATGACACAAAAATTGCCTCTCAATTAGGCAATTGCGTGGAATATTCCCTCTATGGTGTTTCGGGCCGTGGTGTTTTTCAGAATTGCACAGCTGTAGGTGTTCGACAGCAGCGCTTTGTTTATGATGCATACCAGAATTTAGTTGGCTATTATTCTGATGATGGCAACTACTACTGTTTGCGTGCTTGTGTTAGTGTTCCTGTTTCTGTCATCTATGATAAAGAAACTAAAACCCACGCTACTCTATTTGGTAGTGTTGCATGTGAACACATTTCTTCTACCATGTCTCAATACTCCCGTTCTACGCGATCAATGCTTAAACGGCGAGATTCTACATATGGCCCCCTTCAGACACCTGTTGGTTGTGTCCTAGGACTTGTTAATTCCTCTTTGTTCGTAGAGGACTGCAAGTTGCCTCTCGGTCAATCTCTCTGTGCTCTTCCTGACACACCTAGTACTCTCACACCTCGCAGTGTGCGCTCTGTTCCAGGTGAAATGCGCTTGGCATCCATTGCTTTTAATCATCCCATTCAGGTTGATCAACTTAATAGTAGTTATTTTAAATTAAGTATACCCACTAATTTTTCCTTTGGTGTGACTCAGGAGTACATTCAGACAACCATTCAGAAAGTTACTGTTGATTGTAAACAGTACGTTTGCAATGGTTTCCAGAAGTGTGAGCAATTACTGCGCGAGTATGGCCAGTTTTGTTCCAAAATAAACCAGGCTCTCCATGGTGCCAATTTACGCCAGGATGATTCTGTACGTAATTTGTTTGCGAGCGTGAAAAGCTCTCAATCATCTCCTATCATACCAGGTTTTGGAGGTGACTTTAATTTGACACTTCTAGAACCTGTTTCTATATCTACTGGCAGTCGTAGTGCACGTAGTGCTATTGAGGATTTGCTATTTGACAAAGTCACTATAGCTGATCCTGGTTATATGCAAGGTTACGATGATTGTATGCAGCAAGGTCCAGCATCAGCTCGTGATCTTATTTGTGCTCAATATGTGGCTGGTTATAAAGTATTACCTCCTCTTATGGATGTTAATATGGAAGCCGCGTATACTTCATCTTTGCTTGGCAGCATAGCAGGTGTTGGCTGGACTGCTGGCTTATCCTCCTTTGCTGCTATTCCATTTGCACAGAGTATCTTTTATAGGTTAAACGGTGTTGGCATTACTCAACAGGTTCTTTCAGAGAACCAAAAGCTTATTGCCAATAAGTTTAATCAGGCTCTGGGAGCTATGCAAACAGGCTTCACTACAACTAATGAAGCTTTTCGGAAGGTTCAGGATGCTGTGAACAACAATGCACAGGCTCTATCCAAATTAGCTAGCGAGCTATCTAATACTTTTGGTGCTATTTCCGCCTCTATTGGAGACATCATACAACGTCTTGATGTTCTCGAACAGGACGCCCAAATAGACAGACTTATTAATGGCCGTTTGACAACACTAAATGCTTTTGTTGCACAGCAGCTTGTTCGTTCCGAATCAGCTGCTCTTTCCGCTCAATTGGCTAAAGATAAAGTCAATGAGTGTGTCAAGGCACAATCCAAGCGTTCTGGATTTTGTGGTCAAGGCACACATATAGTGTCCTTTGTTGTAAATGCCCCTAATGGCCTTTACTTCATGCATGTTGGTTATTACCCTAGCAACCACATTGAGGTTGTTTCTGCTTATGGTCTTTGCGATGCAGCTAACCCTACTAATTGTATAGCCCCTGTTAATGGCTACTTTATTAAAACTAATAACACTAGGATTGTTGATGAGTGGTCATATACTGGCTCGTCCTTCTATGCACCTGAGCCCATCACCTCCCTTAATACTAAGTATGTTGCACCACATGTGACATACCAAAACATTTCTACTAACCTCCCTCCTCCTCTTCTCGGCAATTCCACCGGGATTGACTTCCAAGATGAGTTGGATGAGTTTTTCAAAAATGTTAGCACCAGTATACCTAATTTTGGTTCTCTAACACAGATTAATACTACATTACTCGATCTTACCTACGAGATGTTGTCTCTTCAACAAGTTGTTAAAGCCCTTAATGAGTCTTACATAGACCTTAAAGAGCTTGGCAATTATACTTATTACAACAAATGGCCGTGGTACATTTGGCTTGGTTTCATTGCTGGGCTTGTTGCCTTAGCTCTATGCGTCTTCTTCATACTGTGCTGCACTGGTTGTGGCACAAACTGTATGGGAAAACTTAAGTGTAATCGTTGTTGTGATAGATACGAGGAATACGACCTCGAGCCGCATAAGGTTCATGTTCACTAAATGAGAGTTCAAAGACCACCCACTCTCTTGTTAGTGTTCTCACTCTCTCTTTTGGTCACTGCATTCTCAAAACCTCTCTATGTACCTGAGCATTGTCAGAATTATTCTGGTTGCATGCTTAGGGCTTGTATTAAAACTGCCCAAGCTGATACAGCTGGTCTTTATACAAATTCTCGAATTGACGTCCCATCTGCAGAATCAACTGGTACTCAATCAGTTTCTGTCGATCGTGAGTCAACTTCAACTCATGATGGTCCTACCGAACATGTTACTAGTGTGAATCTTTTTGACGTTGGTTACTCAGTTAATTAAATGGATTACGTGTCTCTGCTTAATCAAATTTGGCAGAAGTACCTTAATTCACCGTATACTACTTGTTTGTATATTCCTAAACCCACAGCTAAGTATACACCTTTAGTTGGCACTTCTTTGCACCCTGTGCTGTGGAACTGTCAGCTATCCTTTGCTGGTTATACTGAATCTGCTGTTAATTCTACAAAAGCTTTGGCCAAACAGGACGCAGCTCAGCGAATCGCTTGGTTGCTACATAAGGNNATGGAGGAATCCCTGATGGATGTTCCCTCTACCTCCGGCACTCAAGTTTATTCGCGCAAAGCGAGGAAGAGGAGCCATTCTCCAACTAAGAAACTGCGCTACGTTAAGCGTAGATTTTCTCTTCTGCGCCCTGAAGACCTTAGTGTTATTGTCCAACCAACACACTATGTCAGGGTTACATTTTCAGACCCCAACATGTGGTATCTACGTTCGGGTCATCATTTACACTCAGTTCACAATTGGCTTAAACCTTATGGCGGCCAACCTGTTTCTGAGTACCATATTACTCTAGCTTTGCTAAATCTCACTGATGAAGATTTAGCTAGAGATTTTTCACCCATTGCGCTCTTTTTGCGCAATGTCAGATTTGAGCTACATGAGTTCGCCTTGCTGCGCAAAACTCTTGTTCTTAATGCATCAGAGATCTACTGTGCTAACATACATAGATTTAAGCCTGTGTATAGAGTTAACACGGCAATCCCTACTATTAAGGATTGGCTTCTCGTTCAGGGATTTTCCCTTTACCATAGTGGCCTCCCTTTACATATGTCAATCTCTAAATTGCATGCACTGGATGATGTTACTCGCAATTACATCATTACAATGCCATGCTTTAGAACTTATCCTCAACAAATGTTTGTTACTCCTTTGGCCGTAGATGTTGTCTCCATACGGTCTTCCAATCAGGGTAATAAACAAATTGTTCATTCTTACCCCATTTTACATCATCCAGGATTTTAAATGGCTTTCTCGGCGTCTTTATTTAAACCCGTCCAGCTAGTCCCAGTTTCTCCTGCATTTCATCGCATTGAGTCTACTGACTCTATTGTTTTCACATACATTCCTGCTAGCGGCTATGTAGCTGCTTTAGCTGTCAATGTGTGTCTCATTCCCCTATTATTACTGCTACGTCAAGATACTTGTCGTCGCAGCATTATCAGAACTATGGTTCTCTATTTCCTTGTTCTGTATAACTTTTTATTAGCCATTGTATTAGTCAATGGTGTACATTATCCAACTGGAAGTTGCCTGATAGCCTTCTTAGTTATCCTCATAATACTTTGGTTTGTAGATAGAATTCGTTTCTGTCTCATGCTGAATTCCTACATTCCACTGTTTGACATGCGTTCCCACTTTATTCGTGTTAGTACAGTTTCTTCTCATGGTATGGTCCCTGTCATACATACCAAACCATTATTTATTAGAAACTTCGATCAGCGTTGCAGCTGTTCTCGTTGTTTTTATTTGCACTCTTCCACTTATATAGAGTGCACTTATATTAGCCGTTTTAGTAAGATTAGCCTAGTTTCTGTAACTGACTTCTCCTTAAACGGCAATGTTTCCACTGTTTTCGTGCCTGCAACGCGCGATTCAGTTCCTCTTCACATAATCGCCCCGAGCTCGCTTATCGTTTAAATGTTACCCTTTGTCCAAGAACGAATAGGGTTGTTCATAGTAAACTTTTTCATTTTTACCGTAGTATGTGCTATAACACTCTTGGTGTGTATGGCTTTCCTTACGGCTACTAGATTATGTGTGCAATGTATGACAGGCTTCAATACCCTGTTAGTTCAGCCCGCATTATACTTGTATAATACTGGACGTTCAGTCTATGTAAAATTCCAGGATAGTAAACCCCCTCTACCACCTGACGAGTGGGTTTAAATGTCTAATATGACGCAACTCACTGAGGCGCAGATTATTGCCATTATTAAAGACTGGAACTTTGCATGGTCCCTGATCTTTCTCTTAATTACTATCGTACTACAGTATGGATACCCATCCCGTAGTATGACTGTCTATGTCTTTAAAATGTTTGTTTTATGGCTCCTATGGCCATCTTCCATGGCGCTATCAATATTTAGCGCCGTTTATCCAATTGATCTAGCTTCCCAGATAATCTCTGGCATTGTAGCAGCTGTTTCAGCTATGATGTGGATTTCCTACTTTGTGCAGAGTATCCGGCTGTTTATGAGAACTGGATCATGGTGGTCATTCAATCCTGAGACTAATTGCCTTTTGAACGTTCCATTTGGTGGTACAACTGTCGTACGTCCACTCGTAGAGGACTCTACCAGTGTAACTGCTGTTGTAACCAATGGCCACCTCAAAATGGCTGGCATGCATTTCGGTGCTTGTGACTACGACAGACTTCCTAATGAAGTCACCGTGGCCAAACCCAATGTGCTGATTGCTTTAAAAATGGTGAAGCGGCAAAGCTACGGAACTAATTCCGGCGTTGCCATTTACCATAGATATAAGGCAGGTAATTACAGGAGTCCGCCTATTACGGCGGATATTGAACTTGCATTGCTTCGAGCTTAGATGGCATCCCCTGCTGCACCTCGTGCTGTTTCCTTTGCCGATAACAATGATATAACAAATACAAACCTGTCTCGAGGTAGAGGACGTAATCCAAAACCACGAGCTGCACCAAATAACACTGTCTCTTGGTACACTGGGCTTACCCAACACGGGAAAGTCCCTCTTACCTTTCCACCTGGGCAGGGTGTACCTCTTAATGCCAATTCCACCCCTGCGCAAAATGCTGGGTATTGGCGGAGACAGGACAGAAAAATTAATACCGGGAATGGAATTAAGCAACTGGCTCCCAGGTGGTACTTCTACTACACTGGAACTGGACCCGAAGCAGCACTCCCATTCCGGGCTGTTAAGGATGGCATCGTTTGGGTCCATGAAGATGGCGCCACTGATGCTCCTTCAACTTTTGGGACGCGGAACCCTAACAATGATTCAGCTATTGTTACACAATTCGCGCCCGGTACTAAGCTTCCTAAAAACTTCCACATTGAGGGGACTGGAGGCAATAGTCAATCATCTTCAAGAGCCTCTAGCGTAAGCAGAAACTCTTCCAGATCTAGTTCACAAGGTTCAAGATCAGGAAACTCTACCCGCGGCACTTCTCCAGGTCCATCTGGAATCGGAGCAGTAGGAGGTGATCTACTTTACCTTGATCTTCTGAACAGACTACAAGCCCTTGAGTCTGGCAAAGTAAAGCAATCGCAGCCAAAAGTAATCACTAAGAAAGATGCTGCTGCTGCTAAAAATAAGATGCGCCACAAGCGCACTTCCACCAAAAGTTTCAACATGGTGCAAGCTTTTGGTCTTCGCGGACCAGGAGACCTCCAGGGAAACTTTGGTGATCTTCAATTGAATAAACTCGGCACTGAGGACCCACGTTGGCCCCAAATTGCTGAGCTTGCTCCTACAGCCAGTGCTTTTATGGGTATGTCGCAATTTAAACTTACCCATCAGAACAATGATGATCATGGCAACCCTGTGTACTTCCTTCGGTACAGTGGAGCCATTAAACTTGACCCAAAGAATCCCAACTACAATAAGTGGTTGGAGCTTCTTGAGCAAAATATTGATGCCTACAAAACCTTCCCTAAGAAGGAAAAGAAACAAAAGGCACCAAAAGAAGAATCAACAGACCAAATGTCTGAACCTCCAAAGGAGCAGCGTGTGCAAGGTAGCATCACTCAGCGCACTCGCACCCGTCCAAGTGTTCAGCCTGGTCCAATGATTGATGTTAACACTGATTAG"/>
                            <sequence id="seq_Al-Hasa_15_2013|KF600645|human|2013-05-11" taxon="Al-Hasa_15_2013|KF600645|human|2013-05-11" totalcount="4" value="ATGTCTTTCGTGGCTGGTGTGACCGCGCAAGGTGCGCGCGGTACGTATCGAGCAGCGCTCAACTCTGAAAAACATCAAGACCATGTGTCTCTAACTGTGCCACTCTGTGGTTCAGGAAACCTGGTTGAAAAACTTTCACCATGGTTCATGGATGGCGAAAATGCCTATGAAGTGGTGAAGGCCATGTTACTTAAAAAGGAGCCACTTCTCTATGTGCCCATCCGGCTGGCTGGACACACTAGACACCTCCCAGGTCCTCGTGTATACCTGGTTGAGAGGCTCATTGCTTGTGAAAATCCATTCATGGTTAACCAATTGGCTTATAGCTCTAGTGCAAATGGCAGCTTGGTTGGCACAACTTTGCAGGGCAAGCCTATTGGTATGTTCTTCCCTTATGACATCGAACTTGTCACAGGAAAGCAAAATATTCTCCTGCGCAAGTATGGCCGTGGTGGTTATCACTACACCCCATTCCACTATGAGCGAGACAACACCTCTTGCCCTGAGTGGATGGACGATTTTGAGGCGGATCCTAAAGGCAAATATGCCCAGAATCTGCTTAAGAAGTTGATTGGCGGTGATGTCACTCCAGTTGACCAATACATGTGTGGCGTTGATGGAAAACCCATTAGTGCCTACGCATTTTTAATGGCCAAGGATGGAATAACCAAACTGGCTGATGTTGAAGCGGACGTCGCAGCACGTGCTGATGACGAAGGCTTCATCACATTAAAGAACAATCTATATAGATTGGTTTGGCATGTTGAGCGTAAAGACGTTCCATATCCTAAGCAATCTATTTTTACTATTAATAGTGTGGTCCAAAAGGATGGTGTTGAAAACACTCCTCCTCACTATTTTACTCTTGGATGCAAAATTTTAACGCTCACCCCACGCAACAAGTGGAGTGGCGTTTCTGACTTGTCCCTCAAACAAAAACTCCTTTACACCTTCTATGGTAAGGAGTCACTTGAGAACCCAACCTACATTTACCACTCCGCATTCATTGAGTGTGGAAGTTGTGGTAATGATTCCTGGCTTACAGGGAATGCTATCCAAGGGTTTGCCTGTGGATGTGGGGCATCATATACAGCTAATGATGTCGAAGTCCAATCATCTGGCATGATTAAGCCAAATGCTCTTCTTTGTGCTACTTGCCCCTTTGCTAAGGGTGATAGCTGTTCTTCTAATTGCAAACATTCAGTTGCTCAGTTGGTTAGTTACCTTTCTGAACGTTGTAATGTTATTGCTGATTCTAAGTCCTTCACACTTATCTTTGGTGGCGTAGCTTACGCCTACTTTGGATGTGAGGAAGGTACTATGTACTTTGTGCCTAGAGCTAAGTCTGTTGTCTCAAGGATTGGAGACTCCATCTTTACAGGCTGTACTGGCTCTTGGAACAAGGTCACTCAAATTGCTAACATGTTCTTGGAACAGACTCAGCATTCCCTTAACTTTGTGGGAGAGTTCGTTGTCAACGATGTTGTCCTCGCAATTCTCTCTGGAACCACAACTAATGTTGACAAAATACGCCAGCTTCTCAAAGGTGTCACCCTTGACAAGTTGCGTGATTATTTAGCTGACTATGACGTAGCAGTCACTGCCGGCCCATTCATGGATAATGCTATTAATGTTGGTGGTACAGGATTACAGTATGCCGCCATTACTGCACCTTATGTAGTTCTCACTGGCTTAGGTGAGTCCTTTAAGAAAGTTGCAACCATACCGTACAAGGTTTGCAACTCTGTTAAGGATACTCTGACTTATTATGCTCACAGCGTGTTGTACAGAGTTTTTCCTTATGACATGGATTCTGGTGTGTCATCCTTTAGTGAACTACTTTTTGATTGCGTTGATCTTTCAGTAGCTTCTACCTATTTTTTAGTCCGCCTCTTGCAAGATAAGACTGGCGACTTTATGTCTACAATTATTACTTCCTGCCAAACTGCTGTTAGTAAGCTTCTAGATACATGTTTTGAAGCTACAGAAGCAACATTTAACTTCTTGTTAGATTTGGCAGGATTGTTCAGAATCTTTCTTCGCAATGCCTATGTGTACACTTCACAAGGGTTTGTGGTGGTCAATGGCAAAGTTTCTACACTTGTCAAACAAGTGTTAGACTTGCTTAATAAGGGTATGCAACTTTTGCATACAAAGGTCTCCTGGGCTGGTTCTAATATCAGTGCTGTTATCTACAGCGGCAGGGAGTCTCTAATATTCCCATCGGGAACCTATTACTGTGTCACCACTAAGGCTAAGTCCGTTCAACAAGATCTTGACGTTATTTTGCCTGGTGAGTTTTCCAAGAAGCAGTTAGGACTGCTCCAACCTACTGACAATTCTACAACTGTTAGTGTTACTGTATCCAGTAACATGGTTGAAACTGTTGTGGGTCAACTTGAGCAAACTAATATGCATAGTCCTGATGTTATAGTAGGTGACTATGTCATTATTAGTGAAAAATTGTTTGTGCGTAGTAAGGAAGAAGACGGATTTGCCTTCTACCCTGCTTGCACTAATGGTCATGCTGTACCGACTCTCTTTAGACTTAAGGGAGGTGCACCTGTAAAAAAAGTAGCCTTTGGCGGTGATCAAGTACATGAGGTTGCTGCTGTAAGAAGTGTTACTGTCGAGTACAACATTCATGCTGTATTAGACACACTACTTGCTTCTTCTAGTCTTAGAACCTTTGTTGTAGATAAGTCTTTGTCAATTGAGGAGTTTGCTGACGTAGTAAAGGAACAAGTCTCAGACTTGCTTGTTAAATTACTGCGTGGAATGCCGATTCCAGATTTTGATTTAGACGATTTTATTGACGCACCATGCTATTGCTTTAACGCTGAGGGTGATGCATCTTGGTCTTCTACTATGATCTTCTCTCTTCACCCCGTCGAGTGTGACGAGGAGTGTTCTGAAGTAGAGGCTTCAGATTTAGAAGAAGGTGAATCAGAGTGCATTTCTGAGACTTCAACTGAACAAGTTGACGTTTCTCATGAGGTTTCTGACGACGAGTGGGCTGCTGCAGTTGATGAAGCGTTCCCCCTCGATGAAGCAGAAGATGTTACTGAATCTGTGCAAGAAGAAGCACAACCAGTAGAAGTACCTGTTGAAGATATTGCGCAGGTTGTCATAGCTGACACCTTACAGGAAACTCCTGTTGTGTCTGATACTGTTGAAGTCCCACCGCAAGTGGTGAAACTTCCGTCTGAACCTCAGACTATCCAGCCCGAGGTAAAAGAAGTTGCACCTGTCTATGAGGCTGATACCGAACAGACACAGAGTGTTACTGTTAAACCTAAGAGGTTACGCAAAAAGCGTAATGTTGACCCTTTGTCCAATTTTGAACATAAGGTTATTACAGAGTGCGTTACCATAGTTTTAGGTGACGCAATTCAAGTAGCCAAGTGCTATGGGGAGTCTGTGTTAGTTAATGCTGCTAACACACATCTTAAGCATGGCGGTGGTATCGCTGGTGCTATTAATGCGGCTTCAAAAGGGGCTGTCCAAAAAGAGTCAGATGAGTATATTCTGGCTAAAGGGCCGTTACAAGTAGGAGATTCAGTTCTCTTGCAAGGCCATTCTCTAGCTAAGAATATCCTGCATGTCGTAGGCCCAGATGCCCGCGCTAAACAGGATGTTTCTCTCCTTAGTAAGTGCTATAAGGCTATGAATGCATATCCTCTTGTAGTCACTCCTCTTGTTTCAGCAGGCATATTTGGTGTAAAACCAGCTGTGTCTTTTGATTATCTTATTAGAGAGGCTAAGACTAGAGTTTTAGTCGTCGTTAATTCCCAAGATGTCTATAAGAGTCTTACCATAGTTGACATTCCACAGAGTTTGACTTTTTCATATGATGGGTTACGTGGCGCAATACGTAAAGCTAAAGATTATGGTTTTACTGTTTTTGTGTGCACAGACAACTCTGCTAACACTAAAGTTCTTAGGAACAAGGGTGTTGATTATACTAAGAAGTTTCTTACAGTTGACGGTGTGCAATATTATTGCTACACGTCTAAGGACACTTTAGATGATATCTTACAACAGGCTAATAAGTCTGTTGGTATTATATCTATGCCTTTGGGATATGTGTCTCATGGTTTAGACTTAATTCAAGCAGGTAGTGTCGTGCGTAGAGTTAACGTGCCCTACGTGTGTCTCCTAGCTAATAAAGAGCAAGAAGCTATTTTGATGTCTGAAGACGTTAAGTTAAACCCTTCAGAAGATTTTATAAAGCACGTCCGCACTAATGGTGGTTACAATTCTTGGCATTTAGTCGAGGGTGAACTATTGGTGCAAGACTTACGCTTAAATAAGCTCCTGCATTGGTCTGATCAAACCATATGCTACAAGGATAGTGTGTTTTATGTTGTAAAGAATAGTACAGCTTTTCCATTTGAAACACTTTCAGCATGTCGTGCGTATTTGGATTCACGCACGACACAGCAGTTAACAATCGAAGTCTTAGTGACTGTCGATGGTGTAAATTTTAGAACAGTCGTTCTAAATAATAAGAACACTTATAGATCACAGCTTGGATGCGTTTTCTTTAATGGTGCTGATATTTCTGATACCATTCCTGATGAGAAACAGAATGGTCACAGTTTATATCTAGCAGACAATTTGACTGCTGATGAAACAAAGGCGCTTAAAGAGTTATATGGCCCCGTTGATCCTACTTTCTTACACAGATTCTATTCACTTAAGGCTGCAGTCCATAAGTGGAAGATGGTTGTGTGTGATAAGGTACGTTCTCTCAAATTGAGTGATAATAATTGTTATCTTAATGCAGTTATTATGACACTTGATTTATTGAAGGACATTAAATTTGTTATACCTGCTCTACAGCATGCATTTATGAAACATAAGGGCGGTGATTCAACTGACTTCATAGCCCTCATTATGGCTTATGGCAATTGCACATTTGGTTCTCCAGATGATGCCTCTCGGTTACTTCATACCGTGCTTGCAAAGGCTGAGTTATGCTGTTCTGCACGCATGGTTTGGAGAGAGTGGTGCAATGTCTGTGGCATAAAAGATGTTGTTCTACAAGGCTTAAAAGCTTGTTGTTACGTGGGTGTGCAAACTGTTGAAGATCTGCGTGCTCGCATGACATATGTATGCCAGTGTGGTGGTGAACGTCATCGGCAAATAGTCGAACACACCACCCCCTGGTTGCTGCTCTCAGGCACACCAAATGAAAAATTGGTGACAACCTCCACGGCGCCTGATTTTGTAGCGTTTAATGTCTTTCAGGGCATTGAAACGGCTGTTGGCCATTATGTTCATGCTCGCCTGAAGGGTGGTCTTATTTTAAAGTTTGACTCTGGCACCGTTAGCAAGACTTCAGACTGGAAGTGCAAGGTGACAGATGTACTTTTCCCCGGCCAAAAATACAGTAGCGATTGTAATGTCGTACGGTATTCTTTGGACGGTAATTTCAGAACAGAGGTTGATCCCGACCTATCTGCTTTCTATGTTAAGGATGGTAAATACTTTACAAGTGAACCACCCGTAACATATTCACCAGCTACAATTTTAGCTGGTAGTGTCTACACTAATAGCTGCCTTGTATCGTCTGATGGACAACCTGGCGGTGATGCTATTAGTTTGAGTTTTAATAACCTTTTAGGGTTTGATTCTAGTAAACCAGTCACTAAGAAATACACTTACTCCTTCTTGCCTAAAGAAGACGGCGATGTGTTGTTGGCTGAGTTTGACACTTATGACCCTATTTATAAGAATGGTGCCATGTATAAAGGCAAACCAATTCTTTGGGTCAACAAAGCATCTTATGATACTAATCTTAATAAGTTCAATAGAGCTAGTTTGCGTCAAATTTTTGACGTAGCCCCCATTGAACTCGAAAATAAATTCACACCTTTGAGTGTGGAGTCTACACCAGTTGAACCTCCAACTGTAGATGTGGTAGCACTTCAACAGGAAATGACAATTGTCAAATGTAAGGGTTTAAATAAACCTTTCGTGAAGGACAATGTCAGTTTCGTTGCTGATGACTCAGGTACTCCCGTTGTTGAGTATCTGTCTAAAGAAGATCTACATACATTGTATGTAGACCCTAAGTATCAAGTCATTGTCTTAAAAGACAATGTACTTTCTTCTATGCTTAGATTGCACACCGTTGAGTCAGGTGATATTAACGTTGTTGCAGCTTCCGGATCTTTGACACGTAAAGTGAAGTTACTATTTAGGGCTTCATTTTATTTCAAAGAATTTGCTACCCGCACTTTCACTGCTACCACTGCTGTAGGTAGTTGTATAAAGAGTGTAGTGCGGCATCTAGGTGTTACTAAAGGCATATTGACAGGCTGTTTTAGTTTTGTCAAGATGTTATTTATGCTTCCACTAGCTTACTTTAGTGATTCAAAACTCGGCACCACAGAGGTTAAAGTGAGTGCTTTGAAAACAGCTGGCGTTGTGACAGGTAATGTTGTAAAACAGTGTTGCACTGCTGCTGTTGATTTAAGTATGGATAAGTTGCGCCGTGTGGATTGGAAATCAACCCTACGGTTGTTACTTATGTTATGCACAACTATGGTATTGTTGTCTTCTGTGTATCACTTGTATGTCTTCAATCAGGTCTTATCAAGTGATGTTATGTTTGAAGATGCCCAAGGTTTGAAAAAGTTCTACAAAGAAGTTAGAGCTTACCTAGGAATCTCTTCTGCTTGTGACGGTCTTGCTTCAGCTTATAGGGCGAATTCCTTTGATGTACCTACATTCTGCGCAAACCGTTCTGCAATGTGTAATTGGTGCTTGATTAGCCAAGATTCCATAACTCACTACCCAGCTCTTAAGATGGTTCAAACACATCTTAGCCACTATGTTCTTAACATAGATTGGTTGTGGTTTGCATTTGAGACTGGTTTGGCATACATGCTCTATACCTCGGCCTTCAACTGGTTGTTGTTGGCAGGTACATTGCATTATTTCTTTGCACAGACTTCCATATTTGTAGACTGGCGGTCATACAATTATGCTGTGTCTAGTGCCTTCTGGTTATTCACCCACATTCCAATGGCGGGTTTGGTACGAATGTATAATTTGTTAGCATGCCTTTGGCTTTTACGCAAGTTTTATCAGCATGTAATCAATGGTTGCAAAGATACGGCATGCTTGCTCTGCTATAAGAGGAACCGACTTACTAGAGTTGAAGCTTCTACCGTTGTCTGTGGTGGAAAACGTACGTTTTATATCACAGCAAATGGCGGTATTTCATTCTGTCGTAGGCATAATTGGAATTGTGTGGATTGTGACACTGCAGGTGTGGGGAATACCTTCATCTGTGAAGAAGTCGCAAATGACCTCACTACCGCCCTACGCAGGCCTATTAACGCTACGGATAGATCACATTATTATGTGGATTCCGTTACAGTTAAAGAGACTGTTGTTCAGTTTAATTATCGTAGAGACGGTCAACCATTCTACGAGCGGTTTCCCCTCTGCGCTTTTACAAATCTAGATAAGTTGAAGTTCAAAGAGGTCTGTAAAACTACTACTGGTATACCTGAATACAACTTTATCATCTACGACTCATCAGATCGTGGCCAGGAAAGTTTAGCTAGGTCTGCATGTGTTTATTATTCTCAAGTCTTGTGTAAATCAATTCTTTTGGTTGACTCAAGTTTGATTACTTCTGTTGGTGATTCTAGTGAAATCGCCACTAAAATGTTTGATTCCTTTGTTAATAGTTTCGTCTCGCTGTATAATGTCACACGCGATAAGTTGGAAAAACTTATCTCTACTGCTCGTGATGGCGTAAGGCGAGGCGATAACTTCCATAGTGTCTTAACAACATTCATTGACGCAGCACGAGGCCCCGCAGGTGTGGAGTCTGATGTTGAGACCAATGAAATTGTTGACTCTGTGCAGTATGCTCATAAACATGACATACAAATTACTAATGAGAGTTACAATAATTATGTACCCTCATATGTTAAACCTGATAGTGTGTCTACCAGTGATTTAGGTAGTCTCATTGATTGTAATGCGGCTTCAGTTAACCAAATTGTCTTGCGTAATTCTAATGGTGCTTGTATTTGGAACGCTGCTGCATATATGAAACTCTCGGATGCACTTAAACGACAGATTCGCATTGCATGCCGTAAGTGTAATTTAGCTTTCCGGTTAACCACCTCAAAGCTACGCGCTAATGATAATATCTTATCAGTTAGATTCACTGCTAACAAAATTGTTGGTGGTGCTCCTACATGGTTTAATGTGTTGCGTGACTTTACGTTAAAGGGTTACGTTCTTGCTACCATTATTGTGTTTCTGTGTGCTGTACTGATGTATTTGTGTTTACCTACATTTTCTATGGTACCTGTTGAATTTTATGAAGACCGCATCTTGGACTTTAAAGTTCTTGATAATGGTATCATTAGGGATGTAAATCCTGATGATAAGTGCTTTGCTAATAAGCACCGGTCCTTCACACAATGGTATCATGAGCATGTTGGTGGTGTCTATGACAACTCTATCACATGCCCATTGACAGTTGCAGTAATTGCTGGAGTTGCTGGTGCTCGCATTCCAGACGTACCTACTACATTGGCTTGGGTGAACAATCAGATAATTTTCTTTGTTTCTCGAGTCTTTGCTAATACAGGCAGTGTTTGCTACACTCCTATAGATGAGATACCCTATAAGAGTTTCTCTGATAGTGGTTGCATTCTTCCATCTGAGTGCACTATGTTTAGGGATGCAGAGGGCCGTATGACACCATACTGCCATGATCCTACTGTTTTGCCTGGGGCTTTTGCGTACAGTCAGATGAGGCCTCATGTTCGTTACGACTTGTATGATGGTAACATGTTTATTAAATTTCCTGAAGTAGTATTTGAAAGTACACTTAGGATTACTAGAACTCTGTCAACTCAGTACTGCCGGTTCGGTAGTTGTGAGTATGCACAAGAGGGTGTTTGTATTACCACAAATGGCTCGTGGGCCATTTTTAATGACCACCATCTTAATAGACCTGGTGTCTATTGTGGCTCTGATTTTATTGACATTGTCAGGCGGTTAGCAGTATCACTGTTCCAGCCTATTACTTATTTCCAATTGACTACCTCATTGGTCTTGGGTATAGGTTTGTGTGCATTCCTGACTTTGCTCTTCTATTATATTAATAAAGTAAAACGTGCTTTTGCAGATTACACCCAGTGTGCTGTAATTGCTGTTGTTGCTGCTGTTCTTAATAGCTTGTGCATCTGCTTTGTTGCCTCTATACCATTGTGTATAGTACCTTACACTGCATTGTACTATTATGCTACATTCTATTTTACTAATGAGCCTGCATTTATTATGCATGTTTCTTGGTACATTATGTTCGGGCCTATCGTTCCCATATGGATGACCTGCGTCTATACAGTTGCAATGTGCTTTAGACACTTCTTCTGGGTTTTAGCTTATTTTAGTAAGAAACATGTAGAAGTTTTTACTGATGGTAAGCTTAATTGTAGTTTCCAGGACGCTGCCTCTAATATCTTTGTTATTAACAAGGACACTTATGCAGCTCTTAGAAACTCTTTAACTAATGATGCCTATTCACGATTTTTGGGGTTGTTTAACAAGTATAAGTACTTCTCTGGTGCTATGGAAACAGCCGCTTATCGTGAAGCTGCAGCATGTCATCTTGCTAAAGCCTTACAAACATACAGCGAGACTGGTAGTGATCTTCTTTACCAACCACCCAACTGTAGCATAACCTCTGGCGTGTTGCAAAGCGGTTTGGTGAAAATGTCACATCCCAGTGGAGATGTTGAGGCTTGTATGGTTCAGGTTACCTGCGGTAGCATGACTCTTAATGGTCTTTGGCTTGACAACACAGTCTGGTGCCCGCGACACGTAATGTGCCCGGCTGACCAGTTGTCTGATCCTAATTATGATGCCTTGTTGATTTCTATGACTAATCATAGTTTCAGTGTGCAAAAACACATTGGCGCTCCAGCAAACTTGCGTGTTGTTGGTCATGCCATGCAAGGCACTCTTTTGAAGTTGACTGTCGATGTTGCTAACCCTAGCACTCCAGCCTACACTTTTACAACAGTGAAACCTGGCGCAGCATTTAGTGTGTTAGCATGCTATAATGGTCGTCCGACTGGTACATTCACTGTTGTAATGCGCCCTAACTACACAATTAAGGGTTCCTTTCTGTGTGGTTCTTGTGGTAGTGTTGGTTACACCAAGGAGGGTAGTGTGATCAATTTTTGTTACATGCATCAAATGGAACTTGCTAATGGTACACATACCGGTTCAGCATTTGATGGTACTATGTATGGTGCCTTTATGGATAAACAAGTGCACCAAGTTCAGTTAACAGACAAATACTGCAGTGTTAATGTAGTAGCTTGGCTTTACGCAGCAATACTTAATGGTTGCGCTTGGTTTGTAAAACCTAATCGCACTAGTGTTGTTTCTTTTAATGAATGGGCTCTTGCCAACCAATTCACTGAATTTGTTGGCACTCAATCCGTTGACATGTTAGCTGTCAAAACAGGCGTTGCTATTGAACAGCTGCTTTATGCGATCCAACAACTTTATACTGGGTTCCAGGGAAAGCAAATCCTTGGCAGTACTATGTTGGAAGATGAATTCACACCTGAGGATGTTAATATGCAGATTATGGGTGTGGTTATGCAGAGTGGTGTGAGAAAAGTTACATATGGTACTGCGCATTGGTTGTTCGCGACCCTTGTCTCAACCTATGTGATAATCTTACAAGCCACTAAATTTACTTTGTGGAACTACTTGTTTGAGACTATTCCCACACAGTTGTTCCCACTCTTATTTGTGACTATGGCCTTCGTTATGTTGTTGGTTAAACACAAACACACCTTTTTGACACTTTTCTTGTTGCCTGTGGCTATTTGTTTGACTTATGCAAACATAGTCTACGAGCCCACTACTCCCATTTCGTCAGCGCTGATTGCAGTTGCAAATTGGCTTGCCCCCACTAATGCTTATATGCGCACTACACATACTGATATTGGTGTCTACATTAGTATGTCACTTGTATTAGTCATTGTAGTGAAGAGATTGTACAACCCATCACTTTCTAACTTTGCGTTAGCATTGTGCAGTGGTGTAATGTGGTTGTACACTTATAGCATTGGAGAAGCCTCAAGCCCCATTGCCTATCTGGTTTTTGTCACTACACTCACTAGTGATTATACGATTACAGTCTTTGTTACTGTCAACCTTGCAAAAGTTTGCACTTATGCCATCTTTGCTTACTCACCACAGCTTACACTTGTGTTTCCGGAAGTGAAGATGATACTTTTATTATACACATGTTTAGGTTTCATGTGTACTTGCTATTTTGGTGTCTTCTCTCTTTTGAACCTTAAGCTTAGAGCACCTATGGGTGTCTATGACTTTAAGGTCTCAACACAAGAGTTCAGATTCATGACTGCTAACAATCTAACTGCACCTAGAAATTCTTGGGAGGCTATGGCTCTGAACTTTAAGTTAATAGGTATTGGCGGTACACCTTGTATAAAGGTTGCTGCTATGCAGTCTAAACTTACAGATCTTAAATGCACATCTGTGGTTCTCCTCTCTGTGCTCCAACAGTTACACTTAGAGGCTAATAGTAGGGCCTGGGCTTTCTGTGTTAAATGCCATAATGATATATTGGCAGCAACAGACCCCAGTGAGGCTTTCGAGAAATTCGTAAGTCTCTTTGCCACTTTAATGACTTTTTCTGGTAATGTAGATCTTGATGCGTTAGCTAGTGATATTTTTGACACTCCTAGCGTACTTCAAGCTACTCTTTCTGAGTTTTCACACTTAGCTACCTTTGCTGAGTTGGAAGCTGCGCAGAAAGCCTATCAGGAAGCTATGGACTCTGGTGACACCTCACCACAAGTTCTTAAGGCTTTGCAGAAGGCTGTTAATATAGCTAAAAACGCCTATGAGAAGGATAAGGCAGTGGCCCGTAAGTTAGAACGTATGGCTGATCAGGCTATGACTTCTATGTATAAGCAAGCACGTGCTGAAGATAAGAAAGCAAAAATTGTCAGTGCTATGCAAACTATGTTGTTTGGTATGATTAAGAAGCTCGACAACGATGTTCTTAATGGTATCATTTCTAACGCTAGGAATGGTTGTATACCTCTTAGTGTCATTCCACTGTGTGCTTCAAATAAACTTCGCGTTGTAATTCCTGACTTCACCGTCTGGAATCAGGTAGTCACATATCCCTCGCTTAACTACGCTGGGGCTTTGTGGGACATTACAGTTATAAACAATGTGGACAATGAAATTGTTAAGTCTTCAGATGTTGTAGACAGCAATGAAAATTTAACATGGCCACTTGTTTTAGAATGCACTAGGGCATCCACTTCTGCCGTTAAGTTGCAAAATAATGAGATCAAACCTTCAGGTTTAAAAACCATGGTTGTGTCTGCAGGTCAAGAGCAAACTAACTGTAATACTAGTTCCTTAGCTTATTACGAACCTGTGCAGGGTCGTAAAATGCTGATGGCTCTTCTTTCTGATAATGCCTATCTCAAATGGGCGCGTGTTGAAGGTAAGGACGGATTTGTTAGTGTAGAGCTACAACCTCCTTGCAAATTCTTGATTGCGGGACCAAAAGGACCTGAAATCCGATATCTCTATTTTGTTAAAAATCTTAACAACCTTCATCGCGGGCAAGTGTTAGGGCACATTGCTGCGACTGTTAGATTGCAAGCTGGTTCTAACACCGAGTTTGCCTCTAATTCTTCGGTGTTGTCACTTGTTAACTTCACCGTTGATCCTCAAAAAGCTTATCTCGATTTCGTCAATGCGGGAGGTGCCCCATTGACAAATTGTGTTAAGATGCTTACTCCTAAAACTGGTACAGGTATAGCTATATCTGTTAAACCAGAGAGTACAGCTGATCAAGAGACTTATGGTGGAGCTTCAGTGTGTCTCTATTGCCGTGCGCATATAGAACATCCTGATGTCTCTGGTGTTTGTAAATATAAGGGTAAGTTTGTCCAAATCCCTGCTCAGTGTGTCCGTGACCCTGTGGGATTTTGTTTGTCAAATACCCCCTGTAATGTCTGTCAATATTGGATTGGATATGGGTGCAATTGTGACTCGCTTAGGCAAGCAGCACTGCCCCAATCTAAAGATTCCAATTTTTTAAACGAGTCCGGGGTTCTATTGNTAAATGCCCGAATAGAACCCTGTTCAAGTGGTTTGTCCACTGATGTCGTCTTTAGGGCATTTGACATCTGCAACTATAAGGCTAAGGTTGCTGGTATTGGAAAATACTACAAGACTAATACTTGTAGGTTTGTAGAATTAGATGACCAAGGGCATCATTTAGACTCCTATTTTGTCGTTAAGAGGCATACTATGGAGAATTATGAACTAGAGAAGCACTGTTACGATTTGTTACGTGACTGTGATGCTGTAGCTCCCCATGATTTCTTCATCTTTGATGTAGACAAAGTTAAAACACCTCATATTGTACGTCAGCGTTTAACTGAGTACACTATGATGGATCTTGTATATGCCCTGAGGCACTTTGATCAAAATAGCGAAGTGCTTAAGGCTATCTTAGTGAAGTATGGTTGCTGTGATGTTACCTACTTTGAAAATAAACTCTGGTTTGATTTTGTTGAAAATCCCAGTGTTATTGGTGTTTATCATAAACTTGGAGAACGTGTACGCCAAGCTATCTTAAACACTGTTAAATTTTGTGACCACATGGTCAAGGCTGGTTTAGTCGGTGTGCTCACACTAGACAACCAGGACCTTAATGGCAAGTGGTATGATTTTGGTGACTTCGTAATCACTCAACCTGGTTCAGGAGTAGCTATAGTTGATAGCTACTATTCTTATTTGATGCCTGTGCTCTCAATGACCGATTGTCTGGCCGCTGAGACACATAGGGATTGTGATTTTAATAAACCACTCATTGAGTGGCCACTTACTGAGTATGATTTTACTGATTATAAGGTACAACTCTTTGAGAAGTACTTTAAATATTGGGATCAGACGTATCACGCAAATTGCGTTAATTGTACTGATGACCGTTGTGTGTTACATTGTGCTAATTTCAATGTATTGTTTGCTATGACCATGCCTAAGACTTGTTTCGGACCCATAGTCCGAAAGATCTTTGTTGATGGCGTGCCATTTGTAGTATCTTGTGGTTATCACTACAAAGAATTAGGTTTAGTCATGAATATGGATGTTAGTCTCCATAGACATAGGCTCTCTCTTAAGGAGTTGATGATGTATGCCGCTGATCCAGCCATGCACATTGCCTCCTCTAACGCTTTTCTTGATTTGAGGACATCATGTTTTAGTGTCGCTGCACTTACAACTGGTTTGACTTTTCAAACTGTGCGGCCTGGCAATTTTAACCAAGACTTCTATGATTTCGTGGTATCTAAAGGTTTCTTTAAGGAGGGCTCTTCAGTTACGCTCAAACATTTTTTCTTTGCTCAAGATGGTAATGCTGCTATTACAGATTATAATTACTATTCTTATAATCTGCCTACTATGTGTGACATCAAACAAATGTTGTTCTGCATGGAAGTTGTAAACAAGTACTTCGAAATCTATGACGGTGGTTGTCTTAATGCTTCTGAAGTGGTTGTTAATAATTTAGACAAGAGTGCTGGCCATCCTTTTAATAAGTTTGGCAAAGCTCGTGTCTATTATGAGAGCATGTCTTACCAGGAGCAAGATGAACTCTTTGCCATGACAAAGCGTAACGTCATTCCTACCATGACTCAAATGAATCTAAAATATGCTATTAGTGCTAAGAATAGAGCTCGCACTGTTGCAGGCGTGTCCATACTTAGCACAATGACTAATCGCCAGTACCATCAGAAAATGCTTAAGTCCATGGCTGCAACTCGTGGAGCGACTTGCGTCATTGGTACTACAAAGTTCTATGGTGGCTGGGATTTCATGCTTAAAACATTGTACAAAGATGTTGATAATCCGCATCTTATGGGTTGGGATTACCCTAAGTGTGATAGAGCTATGCCTAATATGTGTAGAATCTTCGCTTCACTCATATTAGCTCGTAAACATGGCACTTGTTGTACTACAAGGGACAGATTTTATCGCTTGGCAAATGAGTGTGCTCAGGTGCTAAGCGAATATGTTCTATGTGGTGGTGGTTACTACGTCAAACCTGGAGGTACCAGTAGCGGAGATGCCACCACTGCATATGCCAATAGTGTCTTTAACATTTTGCAGGCGACAACTGCTAATGTCAGTGCACTTATGGGTGCTAATGGCAACAAGATTGTTGACAAAGAAGTTAAAGACATGCAGTTTGATTTGTATGTCAATGTTTACAGGAGCACTAGCCCAGACCCCAAATTTGTTGATAAATACTATGCTTTTCTTAATAAGCACTTTTCTATGATGATACTGTCTGATGACGGTGTCGTTTGCTATAATAGTGATTATGCAGCTAAGGGTTACATTGCTGGAATACAGAATTTTAAGGAAACGCTGTATTATCAGAACAATGTCTTTATGTCTGAAGCTAAATGCTGGGTGGAAACCGATCTGAAGAAAGGGCCACATGAATTCTGTTCACAGCATACGCTTTATATTAAGGATGGCGACGATGGTTACTTCCTTCCTTATCCAGACCCTTCAAGAATTTTGTCTGCCGGTTGCTTTGTAGATGATATCGTTAAGACTGACGGTACACTCATGGTAGAGCGGTTTGTGTCTTTGGCTATAGATGCTTACCCTCTCACAAAGCATGAAGATATAGAATACCAGAATGTATTCTGGGTCTACTTACAGTATATAGAAAAACTGTATAAAGACCTTACAGGACACATGCTTGACAGTTATTCTGTCATGCTATGTGGTGATAATTCTGCTAAGTTTTGGGAAGAGGCATTCTATAGAGATCTCTATAGTTCGCCTACCACTTTGCAGGCTGTCGGTTCATGCGTTGTATGCCATTCACAGACTTCCCTACGCTGTGGGACATGCATCCGTAGACCATTTCTCTGCTGTAAATGCTGCTATGATCATGTTATAGCAACTCCACATAAGATGGTTTTGTCTGTTTCTCCTTACGTTTGTAATGCCCCTGGTTGTGGCGTTTCAGACGTTACTAAGCTATATTTAGGTGGTATGAGCTACTTTTGTGTAGATCATAGACCTGTGTGTAGTTTTCCACTTTGCGCTAATGGTCTTGTATTCGGCTTATACAAGAATATGTGCACAGGTAGTCCTTCTATAGTTGAATTTAATAGGTTGGCTACCTGTGACTGGACTGAAAGTGGTGATTACACCCTTGCCAATACTACAACAGAACCACTCAAACTTTTTGCTGCTGAGACTTTACGTGCCACTGAAGAGGCGTCTAAGCAGTCTTATGCTATTGCCACCATCAAAGAAATTGTTGGTGAGCGCCAACTATTACTTGTGTGGGAGGCTGGCAAGTCCAAACCACCACTCAATCGTAATTATGTTTTTACTGGTTATCATATAACCAAAAATAGTAAAGTGCAGCTCGGTGAGTACATCTTCGAGCGCATTGATTATAGTGATGCTGTATCCTACAAGTCTAGTACAACGTATAAACTGACTGTAGGTGACATCTTCGTACTTACCTCTCACTCTGTGGCTACCTTGACGGCGCCCACAATTGTGAATCAAGAGAGGTATGTTAAAATTACTGGGTTGTACCCAACCATTACGGTACCTGAAGAGTTCGCAAGTCATGTTGCCAACTTCCAAAAATCAGGTTATAGTAAATATGTCACTGTTCAGGGACCACCTGGCACTGGCAAAAGTCATTTTGCTATAGGGTTAGCGATTTACTACCCTACAGCACGTGTTGTTTATACAGCATGTTCACACGCAGCTGTTGATGCTTTGTGTGAAAAAGCTTTTAAATATTTGAACATTGCTAAATGTTCCCGTATCATTCCTGCAAAGGCACGTGTTGAGTGCTATGACAGGTTTAAAGTTAATGAGACAAATTCTCAATATTTGTTTAGTACTATTAATGCTCTACCAGAAACTTCTGCCGATATTCTGGTGGTTGATGAGGTTAGTATGTGCACTAATTATGATCTTTCAATTATTAATGCACGTATTAAAGCTAAGCACATTGTCTATGTAGGAGATCCAGCACAGTTGCCAGCTCCTAGGACTTTGTTGACTAGAGGCACATTGGAACCAGAAAATTTCAATAGTGTCACTAGATTGATGTGTAACTTAGGTCCTGACATATTTTTAAGTATGTGCTACAGGTGTCCTAAGGAAATAGTAAGCACTGTGAGCGCTCTTGTCTACAATAATAAATTGTTAGCCAAGAAGGAGCTTTCAGGCCAGTGCTTTAAAATACTCTATAAGGGCAATGTGACGCATGATGCTAGCTCTGCCATTAATAGACCACAACTCACATTTGTGAAGAATTTTATTACTGCCAATCCGGCATGGAGTAAGGCAGTCTTTATTTCGCCTTATAATTCACAGAATGCTGTGGCTCGTTCAATGCTGGGCCTTACTACTCAGACTGTTGATTCCTCACAGGGTTCAGAATACCAGTACGTTATCTTCTGTCAAACAGCAGATACGGCACATGCTAACAACATTAACAGATTTAATGTTGCAATCACTCGTGCCCAAAAAGGTATTCTTTGTGTTATGACATCTCAGGCACTCTTTGAGTCCTTAGAGTTTACTGAATTGTCTTTTACTAATTACAAGCTCCAGTCTCAGATTGTAACTGGCCTTTTTAAAGATTGCTCTAGAGAAACCTCTGGCCTCTCACCTGCTTATGCACCAACATACGTTAGTGTTGATGACAAGTATAAGACGAGTGATGAGCTTTGCGTGAATCTTAATTTACCCGCAAATGTCCCATACTCTCGTGTTATTTCCAGGATGGGCTTTAAACTCGATGCAACAGTTCCTGGATATCCTAAGCTTTTCATTACTCGTGAAGAGGCTGTAAGGCAAGTTCGAAGCTGGATAGGCTTCGATGTTGAGGGTGCTCATGCTTCCCGTAATGCATGTGGCACCAATGTGCCTCTACAATTAGGATTTTCAACTGGTGTGAACTTTGTTGTTCAGCCAGTTGGTGTTGTAGACACTGAGTGGGGTAACATGTTAACGGGCATTGCTGCCCGTCCTCCACCAGGTGAACAGTTTAAGCACCTCGTGCCTCTTATGCATAAGGGGGCTGCATGGCCTATTGTTAGACGACGTATAGTGCAAATGTTGTCAGACACTTTAGACAAATTGTCTGATTACTGTACGTTTGTTTGTTGGGCTCATGGCTTTGAATTAACGTCTGCATCATACTTTTGCAAGATAGGTAAGGAACAGAAGTGTTGCATGTGCAATAGACGCGCTGCAGCGTACTCTTCACCTCTGCAATCTTATGCCTGCTGGACTCATTCCTGCGGTTATGATTATGTCTACAACCCTTTCTTTGTCGATGTTCAACAGTGGGGTTATGTAGGCAATCTTGCTACTAATCACGATCGTTATTGCTCTGTCCATCAAGGAGCTCATGTGGCTTCTAATGATGCAATAATGACTCGTTGTTTAGCTATTCATTCTTGTTTTATAGAACGTGTGGATTGGGATATAGAGTATCCTTATATCTCACATGAAAAGAAATTGAATTCCTGTTGTAGAATCGTTGAGCGCAACGTCGTACGTGCTGCTCTTCTTGCCGGTTCATTTGACAAAGTCTATGATATTGGCAATCCTAAAGGAATTCCTATTGTTGATGACCCTGTGGTTGATTGGCATTATTTTGATGCACAGCCCTTGACCAGGAAGGTACAACAGCTTTTCTATACAGAGGACATGGCCTCAAGATTTGCTGATGGGCTCTGCTTATTTTGGAACTGTAATGTACCAAAATATCCTAATAATGCAATTGTATGCAGGTTTGACACACGTGTGCATTCTGAGTTCAATTTGCCAGGTTGTGATGGCGGTAGTTTGTATGTTAACAAGCACGCTTTTCATACACCAGCATATGATGTGAGTGCATTCCGTGATCTGAAACCTTTACCATTCTTTTATTATTCTACTACACCATGTGAAGTGCATGGTAATGGTAGTATGATAGAGGATATTGATTATGTACCCCTAAAATCTGCAGTCTGTATTACAACTTGTAATTTAGGGGGCGCCGTTTGTAGGAAGCATGCTACAGAGTACAGAGAGTATATGGAAGCATATAATCTTGTCTCTGCATCAGGTTTCCGCCTTTGGTGTTATAAGACCTTTGATATTTATAATCTCTGGTCTACTTTTACAAAAGTTCAAGGTTTGGAAAACATTGCTTTTAATGTTGTTAAACAAGGCCATTTTATTGGTGTTGAGGGTGAACTACCTGTAGCTGTAGTCAATGATAAGATCTTCACCAAGAGTGGCGTTAATGACATTTGTATGTTTGAGAATAAAACCACTTTGCCTACTAATATAGCTTTTGAACTCTATGCTAAGCGTGCTGTACGCTCGCATCCCGATTTCAAATTGCTACACAATTTACAAGCAGACATTTGCTACAAGTTCGTCCTTTGGGATTATGAACGTAGCAATATTTATGGTACTGCTACTATTGGTGTATGTAAGTACACTGATATTGATGTTAATTCAGCTTTGAATATATGTTTTGACATACGCGATAATGGTTCATTGGAGAAGTTCATGTCTACTCCCAATGCCATCTTTATTTCTGATAGAAAAATCAAGAAATACCCTTGTATGGTAGGTCCTGATTATGCTTACTTCAATGGTGCTATCATCCGTGATAGTGATGTTGTTAAACAACCAGTGAAGTTCTACTTGTATAAGAAAGTCAATAATGAGTTTATTGATCCTACTGAGTGTATTTACACTCAGAGTCGCTCTTGTAGTGACTTCCTACCCCTGTCTGACATGGAGAAAGACTTTCTATCTTTTGATAGTGATGTTTTCATTAAGAAGTATGGCTTGGAAAACTATGCTTTTGAGCACGTAGTCTATGGAGACTTCTCTCATACTACGTTAGGCGGTCTTCACTTGCTTATTGGTTTATACAAGAAGCAACAGGAAGGTCATATTATTATGGAAGAAATGCTAAAAGGTAGCTCAACTATTCATAACTATTTTATTACTGAGACTAACACAGCGGCTTTTAAGGCGGTGTGTTCTGTTATAGATTTAAAGCTTGACGACTTTGTTATGATTTTAAAGAGTCAAGACCTTGGCGTAGTATCCAAGGTTGTCAAGGTTCCTATTGACTTAACAATGATTGAGTTTATGTTATGGTGTAAGGATGGACAGGTTCAAACCTTCTACCCTCGACTCCAGGCTTCTGCAGATTGGAAACCTGGTCAYGCAATGCCATCCCTCTTTAAAGTTCAAAATGTAAACCTTGAACGTTGTGAGCTTGCTAATTACAAGCAATCTATTCCTATGCCTCGCGGTGTGCACATGAACATCGCTAAATATATGCAATTGTGCCAGTATTTAAATACTTGCACATTAGCCGTGCCTGCCAATATGCGTGTTATACATTTTGGCGCTGGTTCTGATAAAGGTATCGCTCCTGGTACCTCAGTTTTACGACAGTGGCTTCCTACAGATGCCATTATTATAGATAATGATTTAAATGAGTTCGTGTCAGATGCTGACATAACTTTATTTGGAGATTGTGTAACTGTACGTGTCGGCCAACAAGTGGATCTTGTTATTTCCGACATGTATGATCCTACTACTAAGAATGTAACAGGTAGTAATGAGTCAAAGGCTTTATTCTTTACTTACCTGTGTAACCTCATTAATAATAATCTTGCTCTTGGTGGGTCTGTTGCTATTAAAATAACAGAACACTCTTGGAGCGTTGAACTTTATGAACTTATGGGAAAATTTGCTTGGTGGACTGTTTTCTGCACCAATGCAAATGCATCCTCATCTGAAGGATTCCTCTTAGGTATTAATTACTTGGGTACTATTAAAGAAAATATAGATGGTGGTGCTATGCACGCCAACTATATATTTTGGAGAAATTCCACTCCTATGAATCTGAGTACTTACTCACTTTTTGATTTATCCAAGTTTCAATTAAAATTAAAAGGAACACCAGTTCTTCAATTAAAGGAGAGTCAAATTAACGAACTCGTAATATCTCTCCTGTCGCAGGGTAAGTTACTTATCCGTGACAATGATACACTCAGTGTTTCTACTGATGTTCTTGTTAACACCTACAGAAAGTTACGTNNTGATGTAGGGCCAGATTCTGTTAAGTCTGCTTGTATTGAGGTTGATATACAACAGACTTTCTTTGATAAAACTTGGCCTAGGCCAATTGATGTTTCTAAGGCTGACGGTATTATATACCCTCAAGGCCGTACATATTCTAACATAACTATCACTTATCAAGGTCTTTTTCCCTATCAGGGAGACCATGGTGATATGTATGTTTACTCTGCAGGACATGCTACAGGCACAACTCCACAAAAGTTGTTTGTAGCTAACTATTCTCAGGACGTCAAACAGTTCGCTAATGGGTTTGTCGTCCGTATAGGAGCAGCTGCCAATTCCACTGGCACTGTTATTATTAGCCCATCTACCAGCGCTACTATACGAAAAATTTACCCTGCTTTTATGCTGGGTTCTTCAGTTGGTAATTTCTCAGATGGTAAAATGGGCCGCTTCTTCAATCATACTCTAGTYCTTTTGCCCGATGGATGTGGCACTTTACTTAGAGCTTTTTATTGTATTCTAGAGCCTCGCTCTGGAAATCATTGTCCTGCTGGCAATTCCTATACTTCTTTTGCCACTTATCACACTCCTGCAACAGATTGTTCTGATGGCAATTACAATCGTAATGCCAGTCTGAACTCTTTTAAGGAGTATTTTAATTTACGTAACTGCACCTTTATGTACACTTATAACATTACCGAAGATGAGATTTTAGAGTGGTTTGGCATTACACAAACTGCTCAAGGTGTTCACCTCTTCTCATCTCGGTATGTTGATTTGTACGGCGGCAATATGTTTCAATTTGCCACCTTGCCTGTTTATGATACTATTAAGTATTACTCTATCATTCCTCACAGTATTCGTTCTATCCAAAGTGATAGAAAAGCTTGGGCTGCCTTCTACGTATATAAACTTCAACCGTTAACTTTCCTGTTGGATTTTTCTGTTGATGGTTATATACGCAGAGCTATAGACTGTGGTTTTAATGATTTGTCACAACTCCACTGCTCATATGAATCCTTCGATGTTGAATCTGGAGTTTATTCAGTTTCGTCTTTCGAAGCAAAACCTTCTGGCTCAGTTGTGGAACAGGCTGAAGGTGTTGAATGTGATTTTTCACCTCTTCTGTCTGGCACACCTCCTCAGGTTTATAATTTCAAGCGTTTGGTTTTTACCAATTGCAATTATAATCTTACCAAATTGCTTTCACTTTTTTCTGTGAATGATTTTACTTGTAGTCAAATATCTCCAGCAGCAATTGCTAGCAACTGTTATTCTTCACTGATTTTGGATTACTTTTCATACCCACTTAGTATGAAATCCGATCTCAGTGTTAGTTCTGCTGGTCCAATATCCCAGTTTAATTATAAACAGTCCTTTTCTAATCCCACATGTTTGATTTTAGCGACTGTTCCTCATAACCTTACTACTATTACTAAGCCTCTTAAGTACAGCTATATTAACAAGTGCTCTCGTCTTCTTTCTGATGATCGTACTGAAGTACCTCAGTTAGTGAACGCTAATCAATACTCACCCTGTGTATCCATTGTCCCATCCACTGTGTGGGAAGACGGTGATTATTATAGGAAACAACTATCTCCACTTGAAGGTGGTGGCTGGCTTGTTGCTAGTGGCTCAACTGTTGCCATGACTGAGCAATTACAGATGGGCTTTGGTATTACAGTTCAATATGGTACAGACACCAATAGTGTTTGCCCCAAGCTTGAATTTGCTAATGACACAAAAATTGCCTCTCAATTAGGCAATTGCGTGGAATATTCCCTCTATGGTGTTTCGGGCCGTGGTGTTTTTCAGAATTGCACAGCTGTAGGTGTTCGACAGCAGCGCTTTGTTTATGATGCATACCAGAATTTAGTTGGCTATTATTCTGATGATGGCAACTACTACTGTTTGCGTGCTTGTGTTAGTGTTCCTGTTTCTGTCATCTATGATAAAGAAACTAAAACCCACGCTACTCTATTTGGTAGTGTTGCATGTGAACACATTTCTTCTACCATGTCTCAATACTCCCGTTCTACGCGATCAATGCTTAAACGGCGAGATTCTACATATGGCCCCCTTCAGACACCTGTTGGTTGTGTCCTAGGACTTGTTAATTCCTCTTTGTTCGTAGAGGACTGCAAGTTGCCTCTCGGTCAATCTCTCTGTGCTCTTCCTGACACACCTAGTACTCTCACACCTCGCAGTGTGCGCTCTGTTCCAGGTGAAATGCGCTTGGCATCCATTGCTTTTAATCATCCCATTCAGGTTGATCAACTTAATAGTAGTTATTTTAAATTAAGTATACCCACTAATTTTTCCTTTGGTGTGACTCAGGAGTACATTCAGACAACCATTCAGAAAGTTACTGTTGATTGTAAACAGTACGTTTGCAATGGTTTCCAGAAGTGTGAGCAATTACTGCGCGAGTATGGCCAGTTTTGTTCCAAAATAAACCAGGCTCTCCATGGTGCCAATTTACGCCAGGATGATTCTGTACGTAATTTGTTTGCGAGCGTGAAAAGCTCTCAATCATCTCCTATCATACCAGGTTTTGGAGGTGACTTTAATTTGACACTTCTAGAACCTGTTTCTATATCTACTGGCAGTCGTAGTGCACGTAGTGCTATTGAGGATTTGCTATTTGACAAAGTCACTATAGCTGATCCTGGTTATATGCAAGGTTACGATGATTGTATGCAGCAAGGTCCAGCATCAGCTCGTGATCTTATTTGTGCTCAATATGTGGCTGGTTATAAAGTATTACCTCCTCTTATGGATGTTAATATGGAAGCCGCGTATACTTCATCTTTGCTTGGCAGCATAGCAGGTGTTGGCTGGACTGCTGGCTTATCCTCCTTTGCTGCTATTCCATTTGCACAGAGTATCTTTTATAGGTTAAACGGTGTTGGCATTACTCAACAGGTTCTTTCAGAGAACCAAAAGCTTATTGCCAATAAGTTTAATCAGGCTCTGGGAGCTATGCAAACAGGCTTCACTACAACTAATGAAGCTTTTCGGAAGGTTCAGGATGCTGTGAACAACAATGCACAGGCTCTATCCAAATTAGCTAGCGAGCTATCTAATACTTTTGGTGCTATTTCCGCCTCTATTGGAGACATCATACAACGTCTTGATGTTCTCGAACAGGACGCCCAAATAGACAGACTTATTAATGGCCGTTTGACAACACTAAATGCTTTTGTTGCACAGCAGCTTGTTCGTTCCGAATCAGCTGCTCTTTCCGCTCAATTGGCTAAAGATAAAGTCAATGAGTGTGTCAAGGCACAATCCAAGCGTTCTGGATTTTGTGGTCAAGGCACACATATAGTGTCCTTTGTTGTAAATGCCCCTAATGGCCTTTACTTCATGCATGTTGGTTATTACCCTAGCAACCACATTGAGGTTGTTTCTGCTTATGGTCTTTGCGATGCAGCTAACCCTACTAATTGTATAGCCCCTGTTAATGGCTACTTTATTAAAACTAATAACACTAGGATTGTTGATGAGTGGTCATATACTGGCTCGTCCTTCTATGCACCTGAGCCCATCACCTCCCTTAATACTAAGTATGTTGCACCACATGTGACATACCAAAACATTTCTACTAACCTCCCTCCTCCTCTTCTCGGCAATTCCACCGGGATTGACTTCCAAGATGAGTTGGATGAGTTTTTCAAAAATGTTAGCACCAGTATACCTAATTTTGGTTCTCTAACACAGATTAATACTACATTACTCGATCTTACCTACGAGATGTTGTCTCTTCAACAAGTTGTTAAAGCCCTTAATGAGTCTTACATAGACCTTAAAGAGCTTGGCAATTATACTTATTACAACAAATGGCCGTGGTACATTTGGCTTGGTTTCATTGCTGGGCTTGTTGCCTTAGCTCTATGCGTCTTCTTCATACTGTGCTGCACTGGTTGTGGCACAAACTGTATGGGAAAACTTAAGTGTAATCGTTGTTGTGATAGATACGAGGAATACGACCTCGAGCCGCATAAGGTTCATGTTCACTAAATGAGAGTTCAAAGACCACCCACTCTCTTGTTAGTGTTCTCACTCTCTCTTTTGGTCACTGCATTCTCAAAACCTCTCTATGTACCTGAGCATTGTCAGAATTATTCTGGTTGCATGCTTAGGGCTTGTATTAAAACTGCCCAAGCTGATACAGCTGGTCTTTATACAAATTCTCGAATTGACGTCCCATCTGCAGAATCAACTGGTACTCAATCAGTTTCTGTCGATCGTGAGTCAACTTCAACTCATGATGGTCCTACCGAACATGTTACTAGTGTGAATCTTTTTGACGTTGGTTACTCAGTTAATTAAATGGATTACGTGTCTCTGCTTAATCAAATTTGGCAGAAGTACCTTAATTCACCGTATACTACTTGTTTGTATATTCCTAAACCCACAGCTAAGTATACACCTTTAGTTGGCACTTCTTTGCACCCTGTGCTGTGGAACTGTCAGCTATCCTTTGCTGGTTATACTGAATCTGCTGTTAATTCTACAAAAGCTTTGGCCAAACAGGACGCAGCTCAGCGAATCGCTTGGTTGCTACATAAGGNNATGGAGGAATCCCTGATGGATGTTCCCTCTACCTCCGGCACTCAAGTTTATTCGCGCAAAGCGAGGAAGAGGAGCCATTCTCCAACTAAGAAACTGCGCTACGTTAAGCGTAGATTTTCTCTTCTGCGCCCTGAAGACCTTAGTGTTATTGTCCAACCAACACACTATGTCAGGGTTACATTTTCAGACCCCAACATGTGGTATCTACGTTCGGGTCATCATTTACACTCAGTTCACAATTGGCTTAAACCTTATGGCGGCCAACCTGTTTCTGAGTACCATATTACTCTAGCTTTGCTAAATCTCACTGATGAAGATTTAGCTAGAGATTTTTCACCCATTGCGCTCTTTTTGCGCAATGTCAGATTTGAGCTACATGAGTTCGCCTTGCTGCGCAAAACTCTTGTTCTTAATGCATCAGAGATCTACTGTGCTAACATACATAGATTTAAGCCTGTGTATAGAGTTAACACGGCAATCCCTACTATTAAGGATTGGCTTCTCGTTCAGGGATTTTCCCTTTACCATAGTGGCCTCCCTTTACATATGTCAATCTCTAAATTGCATGCACTGGATGATGTTACTCGCAATTACATCATTACAATGCCATGCTTTAGAACTTATCCTCAACAAATGTTTGTTACTCCTTTGGCCGTAGATGTTGTCTCCATACGGTCTTCCAATCAGGGTAATAAACAAATTGTTCATTCTTACCCCATTTTACATCATCCAGGATTTTAAATGGCTTTCTCGGCGTCTTTATTTAAACCCGTCCAGCTAGTCCCAGTTTCTCCTGCATTTCATCGCATTGAGTCTACTGACTCTATTGTTTTCACATACATTCCTGCTAGCGGCTATGTAGCTGCTTTAGCTGTCAATGTGTGTCTCATTCCCCTATTATTACTGCTACGTCAAGATACTTGTCGTCGCAGCATTATCAGAACTATGGTTCTCTATTTCCTTGTTCTGTATAACTTTTTATTAGCCATTGTATTAGTCAATGGTGTACATTATCCAACTGGAAGTTGCCTGATAGCCTTCTTAGTTATCCTCATAATACTTTGGTTTGTAGATAGAATTCGTTTCTGTCTCATGCTGAATTCCTACATTCCACTGTTTGACATGCGTTCCCACTTTATTCGTGTTAGTACAGTTTCTTCTCATGGTATGGTCCCTGTCATACATACCAAACCATTATTTATTAGAAACTTCGATCAGCGTTGCAGCTGTTCTCGTTGTTTTTATTTGCACTCTTCCACTTATATAGAGTGCACTTATATTAGCCGTTTTAGTAAGATTAGCCTAGTTTCTGTAACTGACTTCTCCTTAAACGGCAATGTTTCCACTGTTTTCGTGCCTGCAACGCGCGATTCAGTTCCTCTTCACATAATCGCCCCGAGCTCGCTTATCGTTTAAATGTTACCCTTTGTCCAAGAACGAATAGGGTTGTTCATAGTAAACTTTTTCATTTTTACCGTAGTATGTGCTATAACACTCTTGGTGTGTATGGCTTTCCTTACGGCTACTAGATTATGTGTGCAATGTATGACAGGCTTCAATACCCTGTTAGTTCAGCCCGCATTATACTTGTATAATACTGGACGTTCAGTCTATGTAAAATTCCAGGATAGTAAACCCCCTCTACCACCTGACGAGTGGGTTTAAATGTCTAATATGACGCAACTCACTGAGGCGCAGATTATTGCCATTATTAAAGACTGGAACTTTGCATGGTCCCTGATCTTTCTCTTAATTACTATCGTACTACAGTATGGATACCCATCCCGTAGTATGACTGTCTATGTCTTTAAAATGTTTGTTTTATGGCTCCTATGGCCATCTTCCATGGCGCTATCAATATTTAGCGCCGTTTATCCAATTGATCTAGCTTCCCAGATAATCTCTGGCATTGTAGCAGCTGTTTCAGCTATGATGTGGATTTCCTACTTTGTGCAGAGTATCCGGCTGTTTATGAGAACTGGATCATGGTGGTCATTCAATCCTGAGACTAATTGCCTTTTGAACGTTCCATTTGGTGGTACAACTGTCGTACGTCCACTCGTAGAGGACTCTACCAGTGTAACTGCTGTTGTAACCAATGGCCACCTCAAAATGGCTGGCATGCATTTCGGTGCTTGTGACTACGACAGACTTCCTAATGAAGTCACCGTGGCCAAACCCAATGTGCTGATTGCTTTAAAAATGGTGAAGCGGCAAAGCTACGGAACTAATTCCGGCGTTGCCATTTACCATAGATATAAGGCAGGTAATTACAGGAGTCCGCCTATTACGGCGGATATTGAACTTGCATTGCTTCGAGCTTAGATGGCATCCCCTGCTGCACCTCGTGCTGTTTCCTTTGCCGATAACAATGATATAACAAATACAAACCTGTCTCGAGGTAGAGGACGTAATCCAAAACCACGAGCTGCACCAAATAACACTGTCTCTTGGTACACTGGGCTTACCCAACACGGGAAAGTCCCTCTTACCTTTCCACCTGGGCAGGGTGTACCTCTTAATGCCAATTCCACCCCTGCGCAAAATGCTGGGTATTGGCGGAGACAGGACAGAAAAATTAATACCGGGAATGGAATTAAGCAACTGGCTCCCAGGTGGTACTTCTACTACACTGGAACTGGACCCGAAGCAGCACTCCCATTCCGGGCTGTTAAGGATGGCATCGTTTGGGTCCATGAAGATGGCGCCACTGATGCTCCTTCAACTTTTGGGACGCGGAACCCTAACAATGATTCAGCTATTGTTACACAATTCGCGCCCGGTACTAAGCTTCCTAAAAACTTCCACATTGAGGGGACTGGAGGCAATAGTCAATCATCTTCAAGAGCCTCTAGCGTAAGCAGAAACTCTTCCAGATCTAGTTCACAAGGTTCAAGATCAGGAAACTCTACCCGCGGCACTTCTCCAGGTCCATCTGGAATCGGAGCAGTAGGAGGTGATCTACTTTACCTTGATCTTCTGAACAGACTACAAGCCCTTGAGTCTGGCAAAGTAAAGCAATCGCAGCCAAAAGTAATCACTAAGAAAGATGCTGCTGCTGCTAAAAATAAGATGCGCCACAAGCGCACTTCCACCAAAAGTTTCAACATGGTGCAAGCTTTTGGTCTTCGCGGACCAGGAGACCTCCAGGGAAACTTTGGTGATCTTCAATTGAATAAACTCGGCACTGAGGACCCACGTTGGCCCCAAATTGCTGAGCTTGCTCCTACAGCCAGTGCTTTTATGGGTATGTCGCAATTTAAACTTACCCATCAGAACAATGATGATCATGGCAACCCTGTGTACTTCCTTCGGTACAGTGGAGCCATTAAACTTGACCCAAAGAATCCCAACTACAATAAGTGGTTGGAGCTTCTTGAGCAAAATATTGATGCCTACAAAACCTTCCCTAAGAAGGAAAAGAAACAAAAGGCACCAAAAGAAGAATCAACAGACCAAATGTCTGAACCTCCAAAGGAGCAGCGTGTGCAAGGTAGCATCACTCAGCGCACTCGCACCCGTCCAAGTGTTCAGCCTGGTCCAATGATTGATGTTAACACTGATTAG"/>
                            <sequence id="seq_Al-Hasa_16_2013|KF600644|human|2013-05-12" taxon="Al-Hasa_16_2013|KF600644|human|2013-05-12" totalcount="4" value="ATGTCTTTCGTGGCTGGTGTGACCGCGCAAGGTGCGCGCGGTACGTATCGAGCAGCGCTCAACTCTGAAAAACATCAAGACCATGTGTCTCTAACTGTGCCACTCTGTGGTTCAGGAAACCTGGTTGAAAAACTTTCACCATGGTTCATGGATGGCGAAAATGCCTATGAAGTGGTGAAGGCCATGTTACTTAAAAAGGAGCCACTTCTCTATGTGCCCATCCGGCTGGCTGGACACACTAGACACCTCCCAGGTCCTCGTGTATACCTGGTTGAGAGGCTCATTGCTTGTGAAAATCCATTCATGGTTAACCAATTGGCTTATAGCTCTAGTGCAAATGGCAGCTTGGTTGGCACAACTTTGCAGGGCAAGCCTATTGGTATGTTCTTCCCTTATGACATCGAACTTGTCACAGGAAAGCAAAATATTCTCCTGCGCAAGTATGGCCGTGGTGGTTATCACTACACCCCATTCCACTATGAGCGAGACAACACCTCTTGCCCTGAGTGGATGGACGATTTTGAGGCGGATCCTAAAGGCAAATATGCCCAGAATCTGCTTAAGAAGTTGATTGGCGGTGATGTCACTCCAGTTGACCAATACATGTGTGGCGTTGATGGAAAACCCATTAGTGCCTACGCATTTTTAATGGCCAAGGATGGAATAACCAAACTGGCTGATGTTGAAGCGGACGTCGCAGCACGTGCTGATGACGAAGGCTTCATCACATTAAAGAACAATCTATATAGATTGGTTTGGCATGTTGAGCGTAAAGACGTTCCATATCCTAAGCAATCTATTTTTACTATTAATAGTGTGGTCCAAAAGGATGGTGTTGAAAACACTCCTCCTCACTATTTTACTCTTGGATGCAAAATTTTAACGCTCACCCCACGCAACAAGTGGAGTGGCGTTTCTGACTTGTCCCTCAAACAAAAACTCCTTTACACCTTCTATGGTAAGGAGTCACTTGAGAACCCAACCTACATTTACCACTCCGCATTCATTGAGTGTGGAAGTTGTGGTAATGATTCCTGGCTTACAGGGAATGCTATCCAAGGGTTTGCCTGTGGATGTGGGGCATCATATACAGCTAATGATGTCGAAGTCCAATCATCTGGCATGATTAAGCCAAATGCTCTTCTTTGTGCTACTTGCCCCTTTGCTAAGGGTGATAGCTGTTCTTCTAATTGCAAACATTCAGTTGCTCAGTTGGTTAGTTACCTTTCTGAACGTTGTAATGTTATTGCTGATTCTAAGTCCTTCACACTTATCTTTGGTGGCGTAGCTTACGCCTACTTTGGATGTGAGGAAGGTACTATGTACTTTGTGCCTAGAGCTAAGTCTGTTGTCTCAAGGATTGGAGACTCCATCTTTACAGGCTGTACTGGCTCTTGGAACAAGGTCACTCAAATTGCTAACATGTTCTTGGAACAGACTCAGCATTCCCTTAACTTTGTGGGAGAGTTCGTTGTCAACGATGTTGTCCTCGCAATTCTCTCTGGAACCACAACTAATGTTGACAAAATACGCCAGCTTCTCAAAGGTGTCACCCTTGACAAGTTGCGTGATTATTTAGCTGACTATGACGTAGCAGTCACTGCCGGCCCATTCATGGATAATGCTATTAATGTTGGTGGTACAGGATTACAGTATGCCGCCATTACTGCACCTTATGTAGTTCTCACTGGCTTAGGTGAGTCCTTTAAGAAAGTTGCAACCATACCGTACAAGGTTTGCAACTCTGTTAAGGATACTCTGACTTATTATGCTCACAGCGTGTTGTACAGAGTTTTTCCTTATGACATGGATTCTGGTGTGTCATCCTTTAGTGAACTACTTTTTGATTGCGTTGATCTTTCAGTAGCTTCTACCTATTTTTTAGTCCGCCTCTTGCAAGATAAGACTGGCGACTTTATGTCTACAATTATTACTTCCTGCCAAACTGCTGTTAGTAAGCTTCTAGATACATGTTTTGAAGCTACAGAAGCAACATTTAACTTCTTGTTAGATTTGGCAGGATTGTTCAGAATCTTTCTTCGCAATGCCTATGTGTACACTTCACAAGGGTTTGTGGTGGTCAATGGCAAAGTTTCTACACTTGTCAAACAAGTGTTAGACTTGCTTAATAAGGGTATGCAACTTTTGCATACAAAGGTCTCCTGGGCTGGTTCTAATATCAGTGCTGTTATCTACAGCGGCAGGGAGTCTCTAATATTCCCATCGGGAACCTATTACTGTGTCACCACTAAGGCTAAGTCCGTTCAACAAGATCTTGACGTTATTTTGCCTGGTGAGTTTTCCAAGAAGCAGTTAGGACTGCTCCAACCTACTGACAATTCTACAACTGTTAGTGTTACTGTATCCAGTAACATGGTTGAAACTGTTGTGGGTCAACTTGAGCAAACTAATATGCATAGTCCTGATGTTATAGTAGGTGACTATGTCATTATTAGTGAAAAATTGTTTGTGCGTAGTAAGGAAGAAGACGGATTTGCCTTCTACCCTGCTTGCACTAATGGTCATGCTGTACCGACTCTCTTTAGACTTAAGGGAGGTGCACCTGTAAAAAAAGTAGCCTTTGGCGGTGATCAAGTACATGAGGTTGCTGCTGTAAGAAGTGTTACTGTCGAGTACAACATTCATGCTGTATTAGACACACTACTTGCTTCTTCTAGTCTTAGAACCTTTGTTGTAGATAAGTCTTTGTCAATTGAGGAGTTTGCTGACGTAGTAAAGGAACAAGTCTCAGACTTGCTTGTTAAATTACTGCGTGGAATGCCGATTCCAGATTTTGATTTAGACGATTTTATTGACGCACCATGCTATTGCTTTAACGCTGAGGGTGATGCATCTTGGTCTTCTACTATGATCTTCTCTCTTCACCCCGTCGAGTGTGACGAGGAGTGTTCTGAAGTAGAGGCTTCAGATTTAGAAGAAGGTGAATCAGAGTGCATTTCTGAGACTTCAACTGAACAAGTTGACGTTTCTCATGAGGTTTCTGACGACGAGTGGGCTGCTGCAGTTGATGAAGCGTTCCCCCTCGATGAAGCAGAAGATGTTACTGAATCTGTGCAAGAAGAAGCACAACCAGTAGAAGTACCTGTTGAAGATATTGCGCAGGTTGTCATAGCTGACACCTTACAGGAAACTCCTGTTGTGTCTGATACTGTTGAAGTCCCACCGCAAGTGGTGAAACTTCCGTCTGAACCTCAGACTATCCAGCCCGAGGTAAAAGAAGTTGCACCTGTCTATGAGGCTGATACCGAACAGACACAGAGTGTTACTGTTAAACCTAAGAGGTTACGCAAAAAGCGTAATGTTGACCCTTTGTCCAATTTTGAACATAAGGTTATTACAGAGTGCGTTACCATAGTTTTAGGTGACGCAATTCAAGTAGCCAAGTGCTATGGGGAGTCTGTGTTAGTTAATGCTGCTAACACACATCTTAAGCATGGCGGTGGTATCGCTGGTGCTATTAATGCGGCTTCAAAAGGGGCTGTCCAAAAAGAGTCAGATGAGTATATTCTGGCTAAAGGGCCGTTACAAGTAGGAGATTCAGTTCTCTTGCAAGGCCATTCTCTAGCTAAGAATATCCTGCATGTCGTAGGCCCAGATGCCCGCGCTAAACAGGATGTTTCTCTCCTTAGTAAGTGCTATAAGGCTATGAATGCATATCCTCTTGTAGTCACTCCTCTTGTTTCAGCAGGCATATTTGGTGTAAAACCAGCTGTGTCTTTTGATTATCTTATTAGAGAGGCTAAGACTAGAGTTTTAGTCGTCGTTAATTCCCAAGATGTCTATAAGAGTCTTACCATAGTTGACATTCCACAGAGTTTGACTTTTTCATATGATGGGTTACGTGGCGCAATACGTAAAGCTAAAGATTATGGTTTTACTGTTTTTGTGTGCACAGACAACTCTGCTAACACTAAAGTTCTTAGGAACAAGGGTGTTGATTATACTAAGAAGTTTCTTACAGTTGACGGTGTGCAATATTATTGCTACACGTCTAAGGACACTTTAGATGATATCTTACAACAGGCTAATAAGTCTGTTGGTATTATATCTATGCCTTTGGGATATGTGTCTCATGGTTTAGACTTAATTCAAGCAGGTAGTGTCGTGCGTAGAGTTAACGTGCCCTACGTGTGTCTCCTAGCTAATAAAGAGCAAGAAGCTATTTTGATGTCTGAAGACGTTAAGTTAAACCCTTCAGAAGATTTTATAAAGCACGTCCGCACTAATGGTGGTTACAATTCTTGGCATTTAGTCGAGGGTGAACTATTGGTGCAAGACTTACGCTTAAATAAGCTCCTGCATTGGTCTGATCAAACCATATGCTACAAGGATAGTGTGTTTTATGTTGTAAAGAATAGTACAGCTTTTCCATTTGAAACACTTTCAGCATGTCGTGCGTATTTGGATTCACGCACGACACAGCAGTTAACAATCGAAGTCTTAGTGACTGTCGATGGTGTAAATTTTAGAACAGTCGTTCTAAATAATAAGAACACTTATAGATCACAGCTTGGATGCGTTTTCTTTAATGGTGCTGATATTTCTGATACCATTCCTGATGAGAAACAGAATGGTCACAGTTTATATCTAGCAGACAATTTGACTGCTGATGAAACAAAGGCGCTTAAAGAGTTATATGGCCCCGTTGATCCTACTTTCTTACACAGATTCTATTCACTTAAGGCTGCAGTCCATAAGTGGAAGATGGTTGTGTGTGATAAGGTACGTTCTCTCAAATTGAGTGATAATAATTGTTATCTTAATGCAGTTATTATGACACTTGATTTATTGAAGGACATTAAATTTGTTATACCTGCTCTACAGCATGCATTTATGAAACATAAGGGCGGTGATTCAACTGACTTCATAGCCCTCATTATGGCTTATGGCAATTGCACATTTGGTTCTCCAGATGATGCCTCTCGGTTACTTCATACCGTGCTTGCAAAGGCTGAGTTATGCTGTTCTGCACGCATGGTTTGGAGAGAGTGGTGCAATGTCTGTGGCATAAAAGATGTTGTTCTACAAGGCTTAAAAGCTTGTTGTTACGTGGGTGTGCAAACTGTTGAAGATCTGCGTGCTCGCATGACATATGTATGCCAGTGTGGTGGTGAACGTCATCGGCAAATAGTCGAACACACCACCCCCTGGTTGCTGCTCTCAGGCACACCAAATGAAAAATTGGTGACAACCTCCACGGCGCCTGATTTTGTAGCGTTTAATGTCTTTCAGGGCATTGAAACGGCTGTTGGCCATTATGTTCATGCTCGCCTGAAGGGTGGTCTTATTTTAAAGTTTGACTCTGGCACCGTTAGCAAGACTTCAGACTGGAAGTGCAAGGTGACAGATGTACTTTTCCCCGGCCAAAAATACAGTAGCGATTGTAATGTCGTACGGTATTCTTTGGACGGTAATTTCAGAACAGAGGTTGATCCCGACCTATCTGCTTTCTATGTTAAGGATGGTAAATACTTTACAAGTGAACCACCCGTAACATATTCACCAGCTACAATTTTAGCTGGTAGTGTCTACACTAATAGCTGCCTTGTATCGTCTGATGGACAACCTGGCGGTGATGCTATTAGTTTGAGTTTTAATAACCTTTTAGGGTTTGATTCTAGTAAACCAGTCACTAAGAAATACACTTACTCCTTCTTGCCTAAAGAAGACGGCGATGTGTTGTTGGCTGAGTTTGACACTTATGACCCTATTTATAAGAATGGTGCCATGTATAAAGGCAAACCAATTCTTTGGGTCAACAAAGCATCTTATGATACTAATCTTAATAAGTTCAATAGAGCTAGTTTGCGTCAAATTTTTGACGTAGCCCCCATTGAACTCGAAAATAAATTCACACCTTTGAGTGTGGAGTCTACACCAGTTGAACCTCCAACTGTAGATGTGGTAGCACTTCAACAGGAAATGACAATTGTCAAATGTAAGGGTTTAAATAAACCTTTCGTGAAGGACAATGTCAGTTTCGTTGCTGATGACTCAGGTACTCCCGTTGTTGAGTATCTGTCTAAAGAAGATCTACATACATTGTATGTAGACCCTAAGTATCAAGTCATTGTCTTAAAAGACAATGTACTTTCTTCTATGCTTAGATTGCACACCGTTGAGTCAGGTGATATTAACGTTGTTGCAGCTTCCGGATCTTTGACACGTAAAGTGAAGTTACTATTTAGGGCTTCATTTTATTTCAAAGAATTTGCTACCCGCACTTTCACTGCTACCACTGCTGTAGGTAGTTGTATAAAGAGTGTAGTGCGGCATCTAGGTGTTACTAAAGGCATATTGACAGGCTGTTTTAGTTTTGTCAAGATGTTATTTATGCTTCCACTAGCTTACTTTAGTGATTCAAAACTCGGCACCACAGAGGTTAAAGTGAGTGCTTTGAAAACAGCTGGCGTTGTGACAGGTAATGTTGTAAAACAGTGTTGCACTGCTGCTGTTGATTTAAGTATGGATAAGTTGCGCCGTGTGGATTGGAAATCAACCCTACGGTTGTTACTTATGTTATGCACAACTATGGTATTGTTGTCTTCTGTGTATCACTTGTATGTCTTCAATCAGGTCTTATCAAGTGATGTTATGTTTGAAGATGCCCAAGGTTTGAAAAAGTTCTACAAAGAAGTTAGAGCTTACCTAGGAATCTCTTCTGCTTGTGACGGTCTTGCTTCAGCTTATAGGGCGAATTCCTTTGATGTACCTACATTCTGCGCAAACCGTTCTGCAATGTGTAATTGGTGCTTGATTAGCCAAGATTCCATAACTCACTACCCAGCTCTTAAGATGGTTCAAACACATCTTAGCCACTATGTTCTTAACATAGATTGGTTGTGGTTTGCATTTGAGACTGGTTTGGCATACATGCTCTATACCTCGGCCTTCAACTGGTTGTTGTTGGCAGGTACATTGCATTATTTCTTTGCACAGACTTCCATATTTGTAGACTGGCGGTCATACAATTATGCTGTGTCTAGTGCCTTCTGGTTATTCACCCACATTCCAATGGCGGGTTTGGTACGAATGTATAATTTGTTAGCATGCCTTTGGCTTTTACGCAAGTTTTATCAGCATGTAATCAATGGTTGCAAAGATACGGCATGCTTGCTCTGCTATAAGAGGAACCGACTTACTAGAGTTGAAGCTTCTACCGTTGTCTGTGGTGGAAAACGTACGTTTTATATCACAGCAAATGGCGGTATTTCATTCTGTCGTAGGCATAATTGGAATTGTGTGGATTGTGACACTGCAGGTGTGGGGAATACCTTCATCTGTGAAGAAGTCGCAAATGACCTCACTACCGCCCTACGCAGGCCTATTAACGCTACGGATAGATCACATTATTATGTGGATTCCGTTACAGTTAAAGAGACTGTTGTTCAGTTTAATTATCGTAGAGACGGTCAACCATTCTACGAGCGGTTTCCCCTCTGCGCTTTTACAAATCTAGATAAGTTGAAGTTCAAAGAGGTCTGTAAAACTACTACTGGTATACCTGAATACAACTTTATCATCTACGACTCATCAGATCGTGGCCAGGAAAGTTTAGCTAGGTCTGCATGTGTTTATTATTCTCAAGTCTTGTGTAAATCAATTCTTTTGGTTGACTCAAGTTTGATTACTTCTGTTGGTGATTCTAGTGAAATCGCCACTAAAATGTTTGATTCCTTTGTTAATAGTTTCGTCTCGCTGTATAATGTCACACGCGATAAGTTGGAAAAACTTATCTCTACTGCTCGTGATGGCGTAAGGCGAGGCGATAACTTCCATAGTGTCTTAACAACATTCATTGACGCAGCACGAGGCCCCGCAGGTGTGGAGTCTGATGTTGAGACCAATGAAATTGTTGACTCTGTGCAGTATGCTCATAAACATGACATACAAATTACTAATGAGAGTTACAATAATTATGTACCCTCATATGTTAAACCTGATAGTGTGTCTACCAGTGATTTAGGTAGTCTCATTGATTGTAATGCGGCTTCAGTTAACCAAATTGTCTTGCGTAATTCTAATGGTGCTTGTATTTGGAACGCTGCTGCATATATGAAACTCTCGGATGCACTTAAACGACAGATTCGCATTGCATGCCGTAAGTGTAATTTAGCTTTCCGGTTAACCACCTCAAAGCTACGCGCTAATGATAATATCTTATCAGTTAGATTCACTGCTAACAAAATTGTTGGTGGTGCTCCTACATGGTTTAATGTGTTGCGTGACTTTACGTTAAAGGGTTACGTTCTTGCTACCATTATTGTGTTTCTGTGTGCTGTACTGATGTATTTGTGTTTACCTACATTTTCTATGGTACCTGTTGAATTTTATGAAGACCGCATCTTGGACTTTAAAGTTCTTGATAATGGTATCATTAGGGATGTAAATCCTGATGATAAGTGCTTTGCTAATAAGCACCGGTCCTTCACACAATGGTATCATGAGCATGTTGGTGGTGTCTATGACAACTCTATCACATGCCCATTGACAGTTGCAGTAATTGCTGGAGTTGCTGGTGCTCGCATTCCAGACGTACCTACTACATTGGCTTGGGTGAACAATCAGATAATTTTCTTTGTTTCTCGAGTCTTTGCTAATACAGGCAGTGTTTGCTACACTCCTATAGATGAGATACCCTATAAGAGTTTCTCTGATAGTGGTTGCATTCTTCCATCTGAGTGCACTATGTTTAGGGATGCAGAGGGCCGTATGACACCATACTGCCATGATCCTACTGTTTTGCCTGGGGCTTTTGCGTACAGTCAGATGAGGCCTCATGTTCGTTACGACTTGTATGATGGTAACATGTTTATTAAATTTCCTGAAGTAGTATTTGAAAGTACACTTAGGATTACTAGAACTCTGTCAACTCAGTACTGCCGGTTCGGTAGTTGTGAGTATGCACAAGAGGGTGTTTGTATTACCACAAATGGCTCGTGGGCCATTTTTAATGACCACCATCTTAATAGACCTGGTGTCTATTGTGGCTCTGATTTTATTGACATTGTCAGGCGGTTAGCAGTATCACTGTTCCAGCCTATTACTTATTTCCAATTGACTACCTCATTGGTCTTGGGTATAGGTTTGTGTGCATTCCTGACTTTGCTCTTCTATTATATTAATAAAGTAAAACGTGCTTTTGCAGATTACACCCAGTGTGCTGTAATTGCTGTTGTTGCTGCTGTTCTTAATAGCTTGTGCATCTGCTTTGTTGCCTCTATACCATTGTGTATAGTACCTTACACTGCATTGTACTATTATGCTACATTCTATTTTACTAATGAGCCTGCATTTATTATGCATGTTTCTTGGTACATTATGTTCGGGCCTATCGTTCCCATATGGATGACCTGCGTCTATACAGTTGCAATGTGCTTTAGACACTTCTTCTGGGTTTTAGCTTATTTTAGTAAGAAACATGTAGAAGTTTTTACTGATGGTAAGCTTAATTGTAGTTTCCAGGACGCTGCCTCTAATATCTTTGTTATTAACAAGGACACTTATGCAGCTCTTAGAAACTCTTTAACTAATGATGCCTATTCACGATTTTTGGGGTTGTTTAACAAGTATAAGTACTTCTCTGGTGCTATGGAAACAGCCGCTTATCGTGAAGCTGCAGCATGTCATCTTGCTAAAGCCTTACAAACATACAGCGAGACTGGTAGTGATCTTCTTTACCAACCACCCAACTGTAGCATAACCTCTGGCGTGTTGCAAAGCGGTTTGGTGAAAATGTCACATCCCAGTGGAGATGTTGAGGCTTGTATGGTTCAGGTTACCTGCGGTAGCATGACTCTTAATGGTCTTTGGCTTGACAACACAGTCTGGTGCCCGCGACACGTAATGTGCCCGGCTGACCAGTTGTCTGATCCTAATTATGATGCCTTGTTGATTTCTATGACTAATCATAGTTTCAGTGTGCAAAAACACATTGGCGCTCCAGCAAACTTGCGTGTTGTTGGTCATGCCATGCAAGGCACTCTTTTGAAGTTGACTGTCGATGTTGCTAACCCTAGCACTCCAGCCTACACTTTTACAACAGTGAAACCTGGCGCAGCATTTAGTGTGTTAGCATGCTATAATGGTCGTCCGACTGGTACATTCACTGTTGTAATGCGCCCTAACTACACAATTAAGGGTTCCTTTCTGTGTGGTTCTTGTGGTAGTGTTGGTTACACCAAGGAGGGTAGTGTGATCAATTTTTGTTACATGCATCAAATGGAACTTGCTAATGGTACACATACCGGTTCAGCATTTGATGGTACTATGTATGGTGCCTTTATGGATAAACAAGTGCACCAAGTTCAGTTAACAGACAAATACTGCAGTGTTAATGTAGTAGCTTGGCTTTACGCAGCAATACTTAATGGTTGCGCTTGGTTTGTAAAACCTAATCGCACTAGTGTTGTTTCTTTTAATGAATGGGCTCTTGCCAACCAATTCACTGAATTTGTTGGCACTCAATCCGTTGACATGTTAGCTGTCAAAACAGGCGTTGCTATTGAACAGCTGCTTTATGCGATCCAACAACTTTATACTGGGTTCCAGGGAAAGCAAATCCTTGGCAGTACTATGTTGGAAGATGAATTCACACCTGAGGATGTTAATATGCAGATTATGGGTGTGGTTATGCAGAGTGGTGTGAGAAAAGTTACATATGGTACTGCGCATTGGTTGTTCGCGACCCTTGTCTCAACCTATGTGATAATCTTACAAGCCACTAAATTTACTTTGTGGAACTACTTGTTTGAGACTATTCCCACACAGTTGTTCCCACTCTTATTTGTGACTATGGCCTTCGTTATGTTGTTGGTTAAACACAAACACACCTTTTTGACACTTTTCTTGTTGCCTGTGGCTATTTGTTTGACTTATGCAAACATAGTCTACGAGCCCACTACTCCCATTTCGTCAGCGCTGATTGCAGTTGCAAATTGGCTTGCCCCCACTAATGCTTATATGCGCACTACACATACTGATATTGGTGTCTACATTAGTATGTCACTTGTATTAGTCATTGTAGTGAAGAGATTGTACAACCCATCACTTTCTAACTTTGCGTTAGCATTGTGCAGTGGTGTAATGTGGTTGTACACTTATAGCATTGGAGAAGCCTCAAGCCCCATTGCCTATCTGGTTTTTGTCACTACACTCACTAGTGATTATACGATTACAGTCTTTGTTACTGTCAACCTTGCAAAAGTTTGCACTTATGCCATCTTTGCTTACTCACCACAGCTTACACTTGTGTTTCCGGAAGTGAAGATGATACTTTTATTATACACATGTTTAGGTTTCATGTGTACTTGCTATTTTGGTGTCTTCTCTCTTTTGAACCTTAAGCTTAGAGCACCTATGGGTGTCTATGACTTTAAGGTCTCAACACAAGAGTTCAGATTCATGACTGCTAACAATCTAACTGCACCTAGAAATTCTTGGGAGGCTATGGCTCTGAACTTTAAGTTAATAGGTATTGGCGGTACACCTTGTATAAAGGTTGCTGCTATGCAGTCTAAACTTACAGATCTTAAATGCACATCTGTGGTTCTCCTCTCTGTGCTCCAACAGTTACACTTAGAGGCTAATAGTAGGGCCTGGGCTTTCTGTGTTAAATGCCATAATGATATATTGGCAGCAACAGACCCCAGTGAGGCTTTCGAGAAATTCGTAAGTCTCTTTGCCACTTTAATGACTTTTTCTGGTAATGTAGATCTTGATGCGTTAGCTAGTGATATTTTTGACACTCCTAGCGTACTTCAAGCTACTCTTTCTGAGTTTTCACACTTAGCTACCTTTGCTGAGTTGGAAGCTGCGCAGAAAGCCTATCAGGAAGCTATGGACTCTGGTGACACCTCACCACAAGTTCTTAAGGCTTTGCAGAAGGCTGTTAATATAGCTAAAAACGCCTATGAGAAGGATAAGGCAGTGGCCCGTAAGTTAGAACGTATGGCTGATCAGGCTATGACTTCTATGTATAAGCAAGCACGTGCTGAAGATAAGAAAGCAAAAATTGTCAGTGCTATGCAAACTATGTTGTTTGGTATGATTAAGAAGCTCGACAACGATGTTCTTAATGGTATCATTTCTAACGCTAGGAATGGTTGTATACCTCTTAGTGTCATTCCACTGTGTGCTTCAAATAAACTTCGCGTTGTAATTCCTGACTTCACCGTCTGGAATCAGGTAGTCACATATCCCTCGCTTAACTACGCTGGGGCTTTGTGGGACATTACAGTTATAAACAATGTGGACAATGAAATTGTTAAGTCTTCAGATGTTGTAGACAGCAATGAAAATTTAACATGGCCACTTGTTTTAGAATGCACTAGGGCATCCACTTCTGCCGTTAAGTTGCAAAATAATGAGATCAAACCTTCAGGTTTAAAAACCATGGTTGTGTCTGCAGGTCAAGAGCAAACTAACTGTAATACTAGTTCCTTAGCTTATTACGAACCTGTGCAGGGTCGTAAAATGCTGATGGCTCTTCTTTCTGATAATGCCTATCTCAAATGGGCGCGTGTTGAAGGTAAGGACGGATTTGTTAGTGTAGAGCTACAACCTCCTTGCAAATTCTTGATTGCGGGACCAAAAGGACCTGAAATCCGATATCTCTATTTTGTTAAAAATCTTAACAACCTTCATCGCGGGCAAGTGTTAGGGCACATTGCTGCGACTGTTAGATTGCAAGCTGGTTCTAACACCGAGTTTGCCTCTAATTCTTCGGTGTTGTCACTTGTTAACTTCACCGTTGATCCTCAAAAAGCTTATCTCGATTTCGTCAATGCGGGAGGTGCCCCATTGACAAATTGTGTTAAGATGCTTACTCCTAAAACTGGTACAGGTATAGCTATATCTGTTAAACCAGAGAGTACAGCTGATCAAGAGACTTATGGTGGAGCTTCAGTGTGTCTCTATTGCCGTGCGCATATAGAACATCCTGATGTCTCTGGTGTTTGTAAATATAAGGGTAAGTTTGTCCAAATCCCTGCTCAGTGTGTCCGTGACCCTGTGGGATTTTGTTTGTCAAATACCCCCTGTAATGTCTGTCAATATTGGATTGGATATGGGTGCAATTGTGACTCGCTTAGGCAAGCAGCACTGCCCCAATCTAAAGATTCCAATTTTTTAAACGAGTCCGGGGTTCTATTGNTAAATGCCCGAATAGAACCCTGTTCAAGTGGTTTGTCCACTGATGTCGTCTTTAGGGCATTTGACATCTGCAACTATAAGGCTAAGGTTGCTGGTATTGGAAAATACTACAAGACTAATACTTGTAGGTTTGTAGAATTAGATGACCAAGGGCATCATTTAGACTCCTATTTTGTCGTTAAGAGGCATACTATGGAGAATTATGAACTAGAGAAGCACTGTTACGATTTGTTACGTGACTGTGATGCTGTAGCTCCCCATGATTTCTTCATCTTTGATGTAGACAAAGTTAAAACACCTCATATTGTACGTCAGCGTTTAACTGAGTACACTATGATGGATCTTGTATATGCCCTGAGGCACTTTGATCAAAATAGCGAAGTGCTTAAGGCTATCTTAGTGAAGTATGGTTGCTGTGATGTTACCTACTTTGAAAATAAACTCTGGTTTGATTTTGTTGAAAATCCCAGTGTTATTGGTGTTTATCATAAACTTGGAGAACGTGTACGCCAAGCTATCTTAAACACTGTTAAATTTTGTGACCACATGGTCAAGGCTGGTTTAGTCGGTGTGCTCACACTAGACAACCAGGACCTTAATGGCAAGTGGTATGATTTTGGTGACTTCGTAATCACTCAACCTGGTTCAGGAGTAGCTATAGTTGATAGCTACTATTCTTATTTGATGCCTGTGCTCTCAATGACCGATTGTCTGGCCGCTGAGACACATAGGGATTGTGATTTTAATAAACCACTCATTGAGTGGCCACTTACTGAGTATGATTTTACTGATTATAAGGTACAACTCTTTGAGAAGTACTTTAAATATTGGGATCAGACGTATCACGCAAATTGCGTTAATTGTACTGATGACCGTTGTGTGTTACATTGTGCTAATTTCAATGTATTGTTTGCTATGACCATGCCTAAGACTTGTTTCGGACCCATAGTCCGAAAGATCTTTGTTGATGGCGTGCCATTTGTAGTATCTTGTGGTTATCACTACAAAGAATTAGGTTTAGTCATGAATATGGATGTTAGTCTCCATAGACATAGGCTCTCTCTTAAGGAGTTGATGATGTATGCCGCTGATCCAGCCATGCACATTGCCTCCTCTAACGCTTTTCTTGATTTGAGGACATCATGTTTTAGTGTCGCTGCACTTACAACTGGTTTGACTTTTCAAACTGTGCGGCCTGGCAATTTTAACCAAGACTTCTATGATTTCGTGGTATCTAAAGGTTTCTTTAAGGAGGGCTCTTCAGTTACGCTCAAACATTTTTTCTTTGCTCAAGATGGTAATGCTGCTATTACAGATTATAATTACTATTCTTATAATCTGCCTACTATGTGTGACATCAAACAAATGTTGTTCTGCATGGAAGTTGTAAACAAGTACTTCGAAATCTATGACGGTGGTTGTCTTAATGCTTCTGAAGTGGTTGTTAATAATTTAGACAAGAGTGCTGGCCATCCTTTTAATAAGTTTGGCAAAGCTCGTGTCTATTATGAGAGCATGTCTTACCAGGAGCAAGATGAACTCTTTGCCATGACAAAGCGTAACGTCATTCCTACCATGACTCAAATGAATCTAAAATATGCTATTAGTGCTAAGAATAGAGCTCGCACTGTTGCAGGCGTGTCCATACTTAGCACAATGACTAATCGCCAGTACCATCAGAAAATGCTTAAGTCCATGGCTGCAACTCGTGGAGCGACTTGCGTCATTGGTACTACAAAGTTCTATGGTGGCTGGGATTTCATGCTTAAAACATTGTACAAAGATGTTGATAATCCGCATCTTATGGGTTGGGATTACCCTAAGTGTGATAGAGCTATGCCTAATATGTGTAGAATCTTCGCTTCACTCATATTAGCTCGTAAACATGGCACTTGTTGTACTACAAGGGACAGATTTTATCGCTTGGCAAATGAGTGTGCTCAGGTGCTAAGCGAATATGTTCTATGTGGTGGTGGTTACTACGTCAAACCTGGAGGTACCAGTAGCGGAGATGCCACCACTGCATATGCCAATAGTGTCTTTAACATTTTGCAGGCGACAACTGCTAATGTCAGTGCACTTATGGGTGCTAATGGCAACAAGATTGTTGACAAAGAAGTTAAAGACATGCAGTTTGATTTGTATGTCAATGTTTACAGGAGCACTAGCCCAGACCCCAAATTTGTTGATAAATACTATGCTTTTCTTAATAAGCACTTTTCTATGATGATACTGTCTGATGACGGTGTCGTTTGCTATAATAGTGATTATGCAGCTAAGGGTTACATTGCTGGAATACAGAATTTTAAGGAAACGCTGTATTATCAGAACAATGTCTTTATGTCTGAAGCTAAATGCTGGGTGGAAACCGATCTGAAGAAAGGGCCACATGAATTCTGTTCACAGCATACGCTTTATATTAAGGATGGCGACGATGGTTACTTCCTTCCTTATCCAGACCCTTCAAGAATTTTGTCTGCCGGTTGCTTTGTAGATGATATCGTTAAGACTGACGGTACACTCATGGTAGAGCGGTTTGTGTCTTTGGCTATAGATGCTTACCCTCTCACAAAGCATGAAGATATAGAATACCAGAATGTATTCTGGGTCTACTTACAGTATATAGAAAAACTGTATAAAGACCTTACAGGACACATGCTTGACAGTTATTCTGTCATGCTATGTGGTGATAATTCTGCTAAGTTTTGGGAAGAGGCATTCTATAGAGATCTCTATAGTTCGCCTACCACTTTGCAGGCTGTCGGTTCATGCGTTGTATGCCATTCACAGACTTCCCTACGCTGTGGGACATGCATCCGTAGACCATTTCTCTGCTGTAAATGCTGCTATGATCATGTTATAGCAACTCCACATAAGATGGTTTTGTCTGTTTCTCCTTACGTTTGTAATGCCCCTGGTTGTGGCGTTTCAGACGTTACTAAGCTATATTTAGGTGGTATGAGCTACTTTTGTGTAGATCATAGACCTGTGTGTAGTTTTCCACTTTGCGCTAATGGTCTTGTATTCGGCTTATACAAGAATATGTGCACAGGTAGTCCTTCTATAGTTGAATTTAATAGGTTGGCTACCTGTGACTGGACTGAAAGTGGTGATTACACCCTTGCCAATACTACAACAGAACCACTCAAACTTTTTGCTGCTGAGACTTTACGTGCCACTGAAGAGGCGTCTAAGCAGTCTTATGCTATTGCCACCATCAAAGAAATTGTTGGTGAGCGCCAACTATTACTTGTGTGGGAGGCTGGCAAGTCCAAACCACCACTCAATCGTAATTATGTTTTTACTGGTTATCATATAACCAAAAATAGTAAAGTGCAGCTCGGTGAGTACATCTTCGAGCGCATTGATTATAGTGATGCTGTATCCTACAAGTCTAGTACAACGTATAAACTGACTGTAGGTGACATCTTCGTACTTACCTCTCACTCTGTGGCTACCTTGACGGCGCCCACAATTGTGAATCAAGAGAGGTATGTTAAAATTACTGGGTTGTACCCAACCATTACGGTACCTGAAGAGTTCGCAAGTCATGTTGCCAACTTCCAAAAATCAGGTTATAGTAAATATGTCACTGTTCAGGGACCACCTGGCACTGGCAAAAGTCATTTTGCTATAGGGTTAGCGATTTACTACCCTACAGCACGTGTTGTTTATACAGCATGTTCACACGCAGCTGTTGATGCTTTGTGTGAAAAAGCTTTTAAATATTTGAACATTGCTAAATGTTCCCGTATCATTCCTGCAAAGGCACGTGTTGAGTGCTATGACAGGTTTAAAGTTAATGAGACAAATTCTCAATATTTGTTTAGTACTATTAATGCTCTACCAGAAACTTCTGCCGATATTCTGGTGGTTGATGAGGTTAGTATGTGCACTAATTATGATCTTTCAATTATTAATGCACGTATTAAAGCTAAGCACATTGTCTATGTAGGAGATCCAGCACAGTTGCCAGCTCCTAGGACTTTGTTGACTAGAGGCACATTGGAACCAGAAAATTTCAATAGTGTCACTAGATTGATGTGTAACTTAGGTCCTGACATATTTTTAAGTATGTGCTACAGGTGTCCTAAGGAAATAGTAAGCACTGTGAGCGCTCTTGTCTACAATAATAAATTGTTAGCCAAGAAGGAGCTTTCAGGCCAGTGCTTTAAAATACTCTATAAGGGCAATGTGACGCATGATGCTAGCTCTGCCATTAATAGACCACAACTCACATTTGTGAAGAATTTTATTACTGCCAATCCGGCATGGAGTAAGGCAGTCTTTATTTCGCCTTATAATTCACAGAATGCTGTGGCTCGTTCAATGCTGGGCCTTACTACTCAGACTGTTGATTCCTCACAGGGTTCAGAATACCAGTACGTTATCTTCTGTCAAACAGCAGATACGGCACATGCTAACAACATTAACAGATTTAATGTTGCAATCACTCGTGCCCAAAAAGGTATTCTTTGTGTTATGACATCTCAGGCACTCTTTGAGTCCTTAGAGTTTACTGAATTGTCTTTTACTAATTACAAGCTCCAGTCTCAGATTGTAACTGGCCTTTTTAAAGATTGCTCTAGAGAAACCTCTGGCCTCTCACCTGCTTATGCACCAACATACGTTAGTGTTGATGACAAGTATAAGACGAGTGATGAGCTTTGCGTGAATCTTAATTTACCCGCAAATGTCCCATACTCTCGTGTTATTTCCAGGATGGGCTTTAAACTCGATGCAACAGTTCCTGGATATCCTAAGCTTTTCATTACTCGTGAAGAGGCTGTAAGGCAAGTTCGAAGCTGGATAGGCTTCGATGTTGAGGGTGCTCATGCTTCCCGTAATGCATGTGGCACCAATGTGCCTCTACAATTAGGATTTTCAACTGGTGTGAACTTTGTTGTTCAGCCAGTTGGTGTTGTAGACACTGAGTGGGGTAACATGTTAACGGGCATTGCTGCCCGTCCTCCACCAGGTGAACAGTTTAAGCACCTCGTGCCTCTTATGCATAAGGGGGCTGCATGGCCTATTGTTAGACGACGTATAGTGCAAATGTTGTCAGACACTTTAGACAAATTGTCTGATTACTGTACGTTTGTTTGTTGGGCTCATGGCTTTGAATTAACGTCTGCATCATACTTTTGCAAGATAGGTAAGGAACAGAAGTGTTGCATGTGCAATAGACGCGCTGCAGCGTACTCTTCACCTCTGCAATCTTATGCCTGCTGGACTCATTCCTGCGGTTATGATTATGTCTACAACCCTTTCTTTGTCGATGTTCAACAGTGGGGTTATGTAGGCAATCTTGCTACTAATCACGATCGTTATTGCTCTGTCCATCAAGGAGCTCATGTGGCTTCTAATGATGCAATAATGACTCGTTGTTTAGCTATTCATTCTTGTTTTATAGAACGTGTGGATTGGGATATAGAGTATCCTTATATCTCACATGAAAAGAAATTGAATTCCTGTTGTAGAATCGTTGAGCGCAACGTCGTACGTGCTGCTCTTCTTGCCGGTTCATTTGACAAAGTCTATGATATTGGCAATCCTAAAGGAATTCCTATTGTTGATGACCCTGTGGTTGATTGGCATTATTTTGATGCACAGCCCTTGACCAGGAAGGTACAACAGCTTTTCTATACAGAGGACATGGCCTCAAGATTTGCTGATGGGCTCTGCTTATTTTGGAACTGTAATGTACCAAAATATCCTAATAATGCAATTGTATGCAGGTTTGACACACGTGTGCATTCTGAGTTCAATTTGCCAGGTTGTGATGGCGGTAGTTTGTATGTTAACAAGCACGCTTTTCATACACCAGCATATGATGTGAGTGCATTCCGTGATCTGAAACCTTTACCATTCTTTTATTATTCTACTACACCATGTCAAGTGCATGGTAATGGTAGTATGATAGAGGATATTGATTATGTACCCCTAAAATCTGCAGTCTGTATTACAACTTGTAATTTAGGGGGCGCTGTTTGTAGGAAGCATGCTACAGAGTACAGAGAGTATATGGAAGCATATAATCTTGTCTCTGCATCAGGTTTCCGCCTTTGGTGTTATAAGACCTTTGATATTTATAATCTCTGGTCTACTTTTACAAAAGTTCAAGGTTTGGAAAACATTGCTTTTAATGTTGTTAAACAAGGCCATTTTATTGGTGTTGAGGGTGAACTACCTGTAGCTGTAGTCAATGATAAGATCTTCACCAAGAGTGGCGTTAATGACATTTGTATGTTTGAGAATAAAACCACTTTGCCTACTAATATAGCTTTTGAACTCTATGCTAAGCGTGCTGTACGCTCGCATCCCGATTTCAAATTGCTACACAATTTACAAGCAGACATTTGCTACAAGTTCGTCCTTTGGGATTATGAACGTAGCAATATTTATGGTACTGCTACTATTGGTGTATGTAAGTACACTGATATTGATGTTAATTCAGCTTTGAATATATGTTTTGACATACGCGATAATGGTTCATTGGAGAAGTTCATGTCTACTCCCAATGCCATCTTTATTTCTGATAGAAAAATCAAGAAATACCCTTGTATGGTAGGTCCTGATTATGCTTACTTCAATGGTGCTATCATCCGTGATAGTGATGTTGTTAAACAACCAGTGAAGTTCTACTTGTATAAGAAAGTCAATAATGAGTTTATTGATCCTACTGAGTGTATTTACACTCAGAGTCGCTCTTGTAGTGACTTCCTACCCCTGTCTGACATGGAGAAAGACTTTCTATCTTTTGATAGTGATGTTTTCATTAAGAAGTATGGCTTGGAAAACTATGCTTTTGAGCACGTAGTCTATGGAGACTTCTCTCATACTACGTTAGGCGGTCTTCACTTGCTTATTGGTTTATACAAGAAGCAACAGGAAGGTCATATTATTATGGAAGAAATGCTAAAAGGTAGCTCAACTATTCATAACTATTTTATTACTGAGACTAACACAGCGGCTTTTAAGGCGGTGTGTTCTGTTATAGATTTAAAGCTTGACGACTTTGTTATGATTTTAAAGAGTCAAGACCTTGGCGTAGTATCCAAGGTTGTCAAGGTTCCTATTGACTTAACAATGATTGAGTTTATGTTATGGTGTAAGGATGGACAGGTTCAAACCTTCTACCCTCGACTCCAGGCTTCTGCAGATTGGAAACCTGGTCACGCAATGCCATCCCTCTTTAAAGTTCAAAATGTAAACCTTGAACGTTGTGAGCTTGCTAATTACAAGCAATCTATTCCTATGCCTCGCGGTGTGCACATGAACATCGCTAAATATATGCAATTGTGCCAGTATTTAAATACTTGCACATTAGCCGTGCCTGCCAATATGCGTGTTATACATTTTGGCGCTGGTTCTGATAAAGGTATCGCTCCTGGTACCTCAGTTTTACGACAGTGGCTTCCTACAGATGCCATTATTATAGATAATGATTTAAATGAGTTCGTGTCAGATGCTGACATAACTTTATTTGGAGATTGTGTAACTGTACGTGTCGGCCAACAAGTGGATCTTGTTATTTCCGACATGTATGATCCTACTACTAAGAATGTAACAGGTAGTAATGAGTCAAAGGCTTTATTCTTTACTTACCTGTGTAACCTCATTAATAATAATCTTGCTCTTGGTGGGTCTGTTGCTATTAAAATAACAGAACACTCTTGGAGCGTTGAACTTTATGAACTTATGGGAAAATTTGCTTGGTGGACTGTTTTCTGCACCAATGCAAATGCATCCTCATCTGAAGGATTCCTCTTAGGTATTAATTACTTGGGTACTATTAAAGAAAATATAGATGGTGGTGCTATGCACGCCAACTATATATTTTGGAGAAATTCCACTCCTATGAATCTGAGTACTTACTCACTTTTTGATTTATCCAAGTTTCAATTAAAATTAAAAGGAACACCAGTTCTTCAATTAAAGGAGAGTCAAATTAACGAACTCGTAATATCTCTCCTGTCGCAGGGTAAGTTACTTATCCGTGACAATGATACACTCAGTGTTTCTACTGATGTTCTTGTTAACACCTACAGAAAGTTACGTNNTGATGTAGGGCCAGATTCTGTTAAGTCTGCTTGTATTGAGGTTGATATACAACAGACTTTCTTTGATAAAACTTGGCCTAGGCCAATTGATGTTTCTAAGGCTGACGGTATTATATACCCTCAAGGCCGTACATATTCTAACATAACTATCACTTATCAAGGTCTTTTTCCCTATCAGGGAGACCATGGTGATATGTATGTTTACTCTGCAGGACATGCTACAGGCACAACTCCACAAAAGTTGTTTGTAGCTAACTATTCTCAGGACGTCAAACAGTTCGCTAATGGGTTTGTCGTCCGTATAGGAGCAGCTGCCAATTCCACTGGCACTGTTATTATTAGCCCATCTACCAGCGCTACTATACGAAAAATTTACCCTGCTTTTATGCTGGGTTCTTCAGTTGGTAATTTCTCAGATGGTAAAATGGGCCGCTTCTTCAATCATACTCTAGTCCTTTTGCCCGATGGATGTGGCACTTTACTTAGAGCTTTTTATTGTATTCTAGAGCCTCGCTCTGGAAATCATTGTCCTGCTGGCAATTCCTATACTTCTTTTGCCACTTATCACACTCCTGCAACAGATTGTTCTGATGGCAATTACAATCGTAATGCCAGTCTGAACTCTTTTAAGGAGTATTTTAATTTACGTAACTGCACCTTTATGTACACTTATAACATTACCGAAGATGAGATTTTAGAGTGGTTTGGCATTACACAAACTGCTCAAGGTGTTCACCTCTTCTCATCTCGGTATGTTGATTTGTACGGCGGCAATATGTTTCAATTTGCCACCTTGCCTGTTTATGATACTATTAAGTATTACTCTATCATTCCTCACAGTATTCGTTCTATCCAAAGTGATAGAAAAGCTTGGGCTGCCTTCTACGTATATAAACTTCAACCGTTAACTTTCCTGTTGGATTTTTCTGTTGATGGTTATATACGCAGAGCTATAGACTGTGGTTTTAATGATTTGTCACAACTCCACTGCTCATATGAATCCTTCGATGTTGAATCTGGAGTTTATTCAGTTTCGTCTTTCGAAGCAAAACCTTCTGGCTCAGTTGTGGAACAGGCTGAAGGTGTTGAATGTGATTTTTCACCTCTTCTGTCTGGCACACCTCCTCAGGTTTATAATTTCAAGCGTTTGGTTTTTACCAATTGCAATTATAATCTTACCAAATTGCTTTCACTTTTTTCTGTGAATGATTTTACTTGTAGTCAAATATCTCCAGCAGCAATTGCTAGCAACTGTTATTCTTCACTGATTTTGGATTACTTTTCATACCCACTTAGTATGAAATCCGATCTCAGTGTTAGTTCTGCTGGTCCAATATCCCAGTTTAATTATAAACAGTCCTTTTCTAATCCCACATGTTTGATTTTAGCGACTGTTCCTCATAACCTTACTACTATTACTAAGCCTCTTAAGTACAGCTATATTAACAAGTGCTCTCGTCTTCTTTCTGATGATCGTACTGAAGTACCTCAGTTAGTGAACGCTAATCAATACTCACCCTGTGTATCCATTGTCCCATCCACTGTGTGGGAAGACGGTGATTATTATAGGAAACAACTATCTCCACTTGAAGGTGGTGGCTGGCTTGTTGCTAGTGGCTCAACTGTTGCCATGACTGAGCAATTACAGATGGGCTTTGGTATTACAGTTCAATATGGTACAGACACCAATAGTGTTTGCCCCAAGCTTGAATTTGCTAATGACACAAAAATTGCCTCTCAATTAGGCAATTGCGTGGAATATTCCCTCTATGGTGTTTCGGGCCGTGGTGTTTTTCAGAATTGCACAGCTGTAGGTGTTCGACAGCAGCGCTTTGTTTATGATGCATACCAGAATTTAGTTGGCTATTATTCTGATGATGGCAACTACTACTGTTTGCGTGCTTGTGTTAGTGTTCCTGTTTCTGTCATCTATGATAAAGAAACTAAAACCCACGCTACTCTATTTGGTAGTGTTGCATGTGAACACATTTCTTCTACCATGTCTCAATACTCCCGTTCTACGCGATCAATGCTTAAACGGCGAGATTCTACATATGGCCCCCTTCAGACACCTGTTGGTTGTGTCCTAGGACTTGTTAATTCCTCTTTGTTCGTAGAGGACTGCAAGTTGCCTCTCGGTCAATCTCTCTGTGCTCTTCCTGACACACCTAGTACTCTCACACCTCGCAGTGTGCGCTCTGTTCCAGGTGAAATGCGCTTGGCATCCATTGCTTTTAATCATCCCATTCAGGTTGATCAACTTAATAGTAGTTATTTTAAATTAAGTATACCCACTAATTTTTCCTTTGGTGTGACTCAGGAGTACATTCAGACAACCATTCAGAAAGTTACTGTTGATTGTAAACAGTACGTTTGCAATGGTTTCCAGAAGTGTGAGCAATTACTGCGCGAGTATGGCCAGTTTTGTTCCAAAATAAACCAGGCTCTCCATGGTGCCAATTTACGCCAGGATGATTCTGTACGTAATTTGTTTGCGAGCGTGAAAAGCTCTCAATCATCTCCTATCATACCAGGTTTTGGAGGTGACTTTAATTTGACACTTCTAGAACCTGTTTCTATATCTACTGGCAGTCGTAGTGCACGTAGTGCTATTGAGGATTTGCTATTTGACAAAGTCACTATAGCTGATCCTGGTTATATGCAAGGTTACGATGATTGTATGCAGCAAGGTCCAGCATCAGCTCGTGATCTTATTTGTGCTCAATATGTGGCTGGTTATAAAGTATTACCTCCTCTTATGGATGTTAATATGGAAGCCGCGTATACTTCATCTTTGCTTGGCAGCATAGCAGGTGTTGGCTGGACTGCTGGCTTATCCTCCTTTGCTGCTATTCCATTTGCACAGAGTATCTTTTATAGGTTAAACGGTGTTGGCATTACTCAACAGGTTCTTTCAGAGAACCAAAAGCTTATTGCCAATAAGTTTAATCAGGCTCTGGGAGCTATGCAAACAGGCTTCACTACAACTAATGAAGCTTTTCGGAAGGTTCAGGATGCTGTGAACAACAATGCACAGGCTCTATCCAAATTAGCTAGCGAGCTATCTAATACTTTTGGTGCTATTTCCGCCTCTATTGGAGACATCATACAACGTCTTGATGTTCTCGAACAGGACGCCCAAATAGACAGACTTATTAATGGCCGTTTGACAACACTAAATGCTTTTGTTGCACAGCAGCTTGTTCGTTCCGAATCAGCTGCTCTTTCCGCTCAATTGGCTAAAGATAAAGTCAATGAGTGTGTCAAGGCACAATCCAAGCGTTCTGGATTTTGTGGTCAAGGCACACATATAGTGTCCTTTGTTGTAAATGCCCCTAATGGCCTTTACTTCATGCATGTTGGTTATTACCCTAGCAACCACATTGAGGTTGTTTCTGCTTATGGTCTTTGCGATGCAGCTAACCCTACTAATTGTATAGCCCCTGTTAATGGCTACTTTATTAAAACTAATAACACTAGGATTGTTGATGAGTGGTCATATACTGGCTCGTCCTTCTATGCACCTGAGCCCATCACCTCCCTTAATACTAAGTATGTTGCACCACATGTGACATACCAAAACATTTCTACTAACCTCCCTCCTCCTCTTCTCGGCAATTCCACCGGGATTGACTTCCAAGATGAGTTGGATGAGTTTTTCAAAAATGTTAGCACCAGTATACCTAATTTTGGTTCTCTAACACAGATTAATACTACATTACTCGATCTTACCTACGAGATGTTGTCTCTTCAACAAGTTGTTAAAGCCCTTAATGAGTCTTACATAGACCTTAAAGAGCTTGGCAATTATACTTATTACAACAAATGGCCGTGGTACATTTGGCTTGGTTTCATTGCTGGGCTTGTTGCCTTAGCTCTATGCGTCTTCTTCATACTGTGCTGCACTGGTTGTGGCACAAACTGTATGGGAAAACTTAAGTGTAATCGTTGTTGTGATAGATACGAGGAATACGACCTCGAGCCGCATAAGGTTCATGTTCACTAAATGAGAGTTCAAAGACCACCCACTCTCTTGTTAGTGTTCTCACTCTCTCTTTTGGTCACTGCATTCTCAAAACCTCTCTATGTACCTGAGCATTGTCAGAATTATTCTGGTTGCATGCTTAGGGCTTGTATTAAAACTGCCCAAGCTGATACAGCTGGTCTTTATACAAATTCTCGAATTGACGTCCCATCTGCAGAATCAACTGGTACTCAATCAGTTTCTGTCGATCGTGAGTCAACTTCAACTCATGATGGTCCTACCGAACATGTTACTAGTGTGAATCTTTTTGACGTTGGTTACTCAGTTAATTAAATGGATTACGTGTCTCTGCTTAATCAAATTTGGCAGAAGTACCTTAATTCACCGTATACTACTTGTTTGTATATTCCTAAACCCACAGCTAAGTATACACCTTTAGTTGGCACTTCTTTGCACCCTGTGCTGTGGAACTGTCAGCTATCCTTTGCTGGTTATACTGAATCTGCTGTTAATTCTACAAAAGCTTTGGCCAAACAGGACGCAGCTCAGCGAATCGCTTGGTTGCTACATAAGGNNATGGAGGAATCCCTGATGGATGTTCCCTCTACCTCCGGCACTCAAGTTTATTCGCGCAAAGCGAGGAAGAGGAGCCATTCTCCAACTAAGAAACTGCGCTACGTTAAGCGTAGATTTTCTCTTCTGCGCCCTGAAGACCTTAGTGTTATTGTCYAACCAACACACTATGTCAGGGTTACATTTTCAGACCCCAACATGTGGTATCTACGTTCGGGTCATCATTTACACTCAGTTCACAATTGGCTTAAACCTTATGGCGGCCAACCTGTTTCTGAGTACCATATTACTCTAGCTTTGCTAAATCTCACTGATGAAGATTTAGCTAGAGATTTTTCACCCATTGCGCTCTTTTTGCGCAATGTCAGATTTGAGCTACATGAGTTCGCCTTGCTGCGCAAAACTCTTGTTCTTAATGCATCAGAGATCTACTGTGCTAACATACATAGATTTAAGCCTGTGTATAGAGTTAACACGGCAATCCCTACTATTAAGGATTGGCTTCTCGTTCAGGGATTTTCCCTTTACCATAGTGGCCTCCCTTTACATATGTCAATCTCTAAATTGCATGCACTGGATGATGTTACTCGCAATTACATCATTACAATGCCATGCTTTAGAACTTATCCTCAACAAATGTTTGTTACTCCTTTGGCCGTAGATGTTGTCTCCATACGGTCTTCCAATCAGGGTAATAAACAAATTGTTCATTCTTACCCCATTTTACATCATCCAGGATTTTAAATGGCTTTCTCGGCGTCTTTATTTAAACCCGTCCAGCTAGTCCCAGTTTCTCCTGCATTTCATCGCATTGAGTCTACTGACTCTATTGTTTTCACATACATTCCTGCTAGCGGCTATGTAGCTGCTTTAGCTGTCAATGTGTGTCTCATTCCCCTATTATTACTGCTACGTCAAGATACTTGTCGTCGCAGCATTATCAGAACTATGGTTCTCTATTTCCTTGTTCTGTATAACTTTTTATTAGCCATTGTATTAGTCAATGGTGTACATTATCCAACTGGAAGTTGCCTGATAGCCTTCTTAGTTATCCTCATAATACTTTGGTTTGTAGATAGAATTCGTTTCTGTCTCATGCTGAATTCCTACATTCCACTGTTTGACATGCGTTCCCACTTTATTCGTGTTAGTACAGTTTCTTCTCATGGTATGGTCCCTGTCATACATACCAAACCATTATTTATTAGAAACTTCGATCAGCGTTGCAGCTGTTCTCGTTGTTTTTATTTGCACTCTTCCACTTATATAGAGTGCACTTATATTAGCCGTTTTAGTAAGATTAGCCTAGTTTCTGTAACTGACTTCTCCTTAAACGGCAATGTTTCCACTGTTTTCGTGCCTGCAACGCGCGATTCAGTTCCTCTTCACATAATCGCCCCGAGCTCGCTTATCGTTTAAATGTTACCCTTTGTCCAAGAACGAATAGGGTTGTTCATAGTAAAATTTTTCATTTTTACCGTAGTATGTGCTATAACACTCTTGGTGTGTATGGCTTTCCTTACGGCTACTAGATTATGTGTGCAATGTATGACAGGCTTCAATACCCTGTTAGTTCAGCCCGCATTATACTTGTATAATACTGGACGTTCAGTCTATGTAAAATTCCAGGATAGTAAACCCCCTCTACCACCTGACGAGTGGGTTTAAATGTCTAATATGACGCAACTCACTGAGGCGCAGATTATTGCCATTATTAAAGACTGGAACTTTGCATGGTCCCTGATCTTTCTCTTAATTACTATCGTACTACAGTATGGATACCCATCCCGTAGTATGACTGTCTATGTCTTTAAAATGTTTGTTTTATGGCTCCTATGGCCATCTTCCATGGCGCTATCAATATTTAGCGCCGTTTATCCAATTGATCTAGCTTCCCAGATAATCTCTGGCATTGTAGCAGCTGTTTCAGCTATGATGTGGATTTCCTACTTTGTGCAGAGTATCCGGCTGTTTATGAGAACTGGATCATGGTGGTCATTCAATCCTGAGACTAATTGCCTTTTGAACGTTCCATTTGGTGGTACAACTGTCGTACGTCCACTCGTAGAGGACTCTACCAGTGTAACTGCTGTTGTAACCAATGGCCACCTCAAAATGGCTGGCATGCATTTCGGTGCTTGTGACTACGACAGACTTCCTAATGAAGTCACCGTGGCCAAACCCAATGTGCTGATTGCTTTAAAAATGGTGAAGCGGCAAAGCTACGGAACTAATTCCGGCGTTGCCATTTACCATAGATATAAGGCAGGTAATTACAGGAGTCCGCCTATTACGGCGGATATTGAACTTGCATTGCTTCGAGCTTAGATGGCATCCCCTGCTGCACCTCGTGCTGTTTCCTTTGCCGATAACAATGATATAACAAATACAAACCTGTCTCGAGGTAGAGGACGTAATCCAAAACCACGAGCTGCACCAAATAACACTGTCTCTTGGTACACTGGGCTTACCCAACACGGGAAAGTCCCTCTTACCTTTCCACCTGGGCAGGGTGTACCTCTTAATGCCAATTCCACCCCTGCGCAAAATGCTGGGTATTGGCGGAGACAGGACAGAAAAATTAATACCGGGAATGGAATTAAGCAACTGGCTCCCAGGTGGTACTTCTACTACACTGGAACTGGACCCGAAGCAGCACTCCCATTCCGGGCTGTTAAGGATGGCATCGTTTGGGTCCATGAAGATGGCGCCACTGATGCTCCTTCAACTTTTGGGACGCGGAACCCTAACAATGATTCAGCTATTGTTACACAATTCGCGCCCGGTACTAAGCTTCCTAAAAACTTCCACATTGAGGGGACTGGAGGCAATAGTCAATCATCTTCAAGAGCCTCTAGCGTAAGCAGAAACTCTTCCAGATCTAGTTCACAAGGTTCAAGATCAGGAAACTCTACCCGCGGCACTTCTCCAGGTCCATCTGGAATCGGAGCAGTAGGAGGTGATCTACTTTACCTTGATCTTCTGAACAGACTACAAGCCCTTGAGTCTGGCAAAGTAAAGCAATCGCAGCCAAAAGTAATCACTAAGAAAGATGCTGCTGCTGCTAAAAATAAGATGCGCCACAAGCGCACTTCCACCAAAAGTTTCAACATGGTGCAAGCTTTTGGTCTTCGCGGACCAGGAGACCTCCAGGGAAACTTTGGTGATCTTCAATTGAATAAACTCGGCACTGAGGACCCACGTTGGCCCCAAATTGCTGAGCTTGCTCCTACAGCCAGTGCTTTTATGGGTATGTCGCAATTTAAACTTACCCATCAGAACAATGATGATCATGGCAACCCTGTGTACTTCCTTCGGTACAGTGGAGCCATTAAACTTGACCCAAAGAATCCCAACTACAATAAGTGGTTGGAGCTTCTTGAGCAAAATATTGATGCCTACAAAACCTTCCCTAAGAAGGAAAAGAAACAAAAGGCACCAAAAGAAGAATCAACAGACCAAATGTCTGAACCTCCAAAGGAGCAGCGTGTGCAAGGTAGCATCACTCAGCGCACTCGCACCCGTCCAAGTGTTCAGCCTGGTCCAATGATTGATGTTAACACTGATTAG"/>
[truncated: 7,748,652 more chars]
