# Supplementary material for: MERS-CoV spillover at the camel-human interface
Source: eLife. 2018 Jan 16;7:e31257. doi: 10.7554/eLife.31257 (PMC5777824; doi:10.7554/eLife.31257)
Supplement: Figure 1—source data 3. [file elife-31257-fig1-data3.zip]

Archive with 4 entries (3 files):
- dta/
- dta/MERS_274_DTA.combined.mcc.tree
- dta/MERS_274_DTA.combined.sub.log
- dta/MERS_274_DTA.xml
