# Supplementary material for: MERS-CoV spillover at the camel-human interface
Source: eLife. 2018 Jan 16;7:e31257. doi: 10.7554/eLife.31257 (PMC5777824; doi:10.7554/eLife.31257)
Supplement: Figure 1—source data 3. [file elife-31257-fig1-data3.zip › dta/MERS_274_DTA.combined.sub.log]

Sample	posterior	likelihood	prior	treeLikelihood.3	treeLikelihood.1,2	TreeHeight	rateIndicator.type1	rateIndicator.type2	relativeGeoRates.type1	relativeGeoRates.type2	traitClockRate.type	geoSubstModelLogger.type.relGeoRate_c_h	geoSubstModelLogger.type.relGeoRate_h_c	kappa.MERS_CoV_274_CDS_3	kappa.MERS_CoV_274_CDS_1,2	gammaShape.MERS_CoV_274_CDS_1,2	gammaShape.MERS_CoV_274_CDS_3	mutationRate.MERS_CoV_274_CDS_3	mutationRate.MERS_CoV_274_CDS_1,2	ucldMean.MERS_CoV_274_CDS_1,2	ucldStdev.MERS_CoV_274_CDS_1,2	rate.MERS_CoV_274_CDS_1,2.mean	rate.MERS_CoV_274_CDS_1,2.variance	rate.MERS_CoV_274_CDS_1,2.coefficientOfVariation	popSize	CoalescentConstant	freqParameter.MERS_CoV_274_CDS_1,21	freqParameter.MERS_CoV_274_CDS_1,22	freqParameter.MERS_CoV_274_CDS_1,23	freqParameter.MERS_CoV_274_CDS_1,24	freqParameter.MERS_CoV_274_CDS_31	freqParameter.MERS_CoV_274_CDS_32	freqParameter.MERS_CoV_274_CDS_33	freqParameter.MERS_CoV_274_CDS_34
20000	-58441.32351947953	-57907.91074216858	-533.4127773109478	-22460.883859939957	-35364.99663582549	4.157920657883834	1	1	0.8449860077825654	1.880077935782085	0.4471723560009279	0.8449860077825654	1.880077935782085	7.652908702208244	5.288403192351558	0.0033780852350299554	0.026959699879763564	1.7388773537560813	0.6305613231219599	0.0012070103141085613	0.7955169634977393	0.0011263115289288246	1.0952990893908764E-6	0.9274649769277692	2.4388622744260537	-512.6222883010032	0.28209081299833105	0.2041288726594354	0.22914193740001146	0.2846383769422223	0.19993063426475846	0.18917286122611568	0.15576939917001623	0.45512710533910933
40000	-58456.802854152826	-57923.111681229195	-533.6911729236306	-22487.878245991185	-35353.272545714644	4.237705309214038	1	1	0.8067124714202645	0.8516359843638943	0.49138224851376855	0.8067124714202645	0.8516359843638943	8.398486873580838	4.9717541618805665	0.002392273922022592	0.017599241297922827	1.7114721224950462	0.6442639387524774	0.0012613641009425346	0.8715899182389907	0.0011379736780350968	1.5162262084451865E-6	1.0318128082566431	2.3718469103784545	-513.6387951346303	0.2860113666784491	0.2041288726594354	0.2356024039833747	0.27425735667874096	0.19993063426475846	0.19151639526393022	0.15576939917001623	0.4527835713012948
60000	-58483.098922586476	-57940.1863563405	-542.9125662459796	-22481.853110042972	-35375.817129451396	4.1608300058678855	1	1	1.0538892648822595	1.1026992965453628	0.5136641193557224	1.0538892648822595	1.1026992965453628	8.294330271788434	5.750671508985628	0.018074647318579846	0.016655433074585484	1.7784507819740074	0.6107746090129968	0.001227002509825583	0.9129420032110802	0.001115962934991679	1.7920792001101305E-6	1.141986752140973	2.4237317324576657	-521.9342551372932	0.28994497942981245	0.20516205005639926	0.23166879123201134	0.2732241792817771	0.19993063426475846	0.19151639526393022	0.15576939917001623	0.4527835713012948
80000	-58434.33855253853	-57899.70550110448	-534.6330514340548	-22472.875899995866	-35345.105606829784	4.364478478638227	1	1	0.4680977671485386	0.5782725957585042	0.45328908757561426	0.4680977671485386	0.5782725957585042	8.214983602548173	4.75173142511552	0.007014540047656557	0.029455508318283998	1.706069835411008	0.6469650822944966	0.0012520408702369	0.8654095589315485	0.0011054937925977625	1.6490105272579609E-6	1.06242569007828	2.374299687120924	-515.3738130033245	0.2788310894753264	0.210167871192286	0.234347539568673	0.2766534997637148	0.19993063426475846	0.19151639526393022	0.15576939917001623	0.4527835713012948
100000	-58418.98339394364	-57885.356408083615	-533.6269858600273	-22440.060544079606	-35365.50087103958	4.8363188374963375	1	1	0.477822643067542	0.34890424750798127	0.5536614323741453	0.477822643067542	0.34890424750798127	8.214983602548173	4.848463777056161	0.006875539201348826	0.022831729488863268	1.6830054037141902	0.6584972981429056	0.0012596508766121648	0.9175750241044657	0.0010572113492219016	1.7774904915498752E-6	1.1570624802609881	2.400706938264903	-514.1767939815134	0.2810488523453801	0.21121023518956406	0.234347539568673	0.27339337289638305	0.19993063426475846	0.19151639526393022	0.1545871608912284	0.4539658095800827
120000	-58412.665460787524	-57885.15227350263	-527.5131872848967	-22441.762869466176	-35365.568288074646	4.2396782934932045	1	1	0.3843734585434828	0.3714760915084893	0.48745582850075053	0.3843734585434828	0.3714760915084893	7.475011049085194	5.039045488285365	0.028407492173655395	0.032513386149064585	1.6842706494131432	0.6578646752934291	0.0013086734929897415	0.9150343426210273	0.0011140794998228257	1.967183079376042E-6	1.1383589922488522	2.2877557155158983	-508.4558796677204	0.2856021543489179	0.20990900912590804	0.22617465503122422	0.27831418149395	0.1997557095970986	0.19182795938690977	0.1544505214359087	0.4539658095800827
140000	-58436.713453699944	-57917.69591289755	-519.0175408023961	-22473.5321688437	-35365.51581767769	4.322145734453902	1	1	0.7789528641874112	0.5314518007937232	0.7160891348480576	0.7789528641874112	0.5314518007937232	7.527424420517132	4.947572952455565	0.07049683384423547	0.0641410583745093	1.6799162288284697	0.6600418855857658	0.001350216666706308	0.8398153770702624	0.0011697506999628461	1.6181245591366587E-6	0.9995054642875676	2.1916171500723225	-499.29402547029906	0.27858304088314617	0.21410156755635446	0.22617465503122422	0.2811407365292753	0.1997557095970986	0.1898425428675265	0.15643593795529198	0.4539658095800827
160000	-58438.81181842364	-57911.152652710734	-527.6591657129012	-22458.573794332788	-35373.79208614954	4.139618800100333	1	1	1.1877827506995646	0.8970841103095872	0.7314328095666859	1.1877827506995646	0.8970841103095872	7.998286459402091	4.925444298891318	0.049010722137510405	0.0521763335688766	1.7025663417959085	0.6487168291020464	0.001244933767285681	0.8781807141868166	0.0010857103520513771	1.574031357941122E-6	1.0773186975357136	2.384001420080232	-506.76482449483876	0.2860864350035197	0.2102257435982708	0.22461758229232553	0.2790702391058841	0.1997557095970986	0.1965566645081948	0.14972181631462367	0.4539658095800827
180000	-58444.899977814945	-57917.312867127024	-527.5871106879214	-22463.824303601094	-35372.2188502324	4.533114961225007	1	1	2.025537543550343	3.1534421089156903	0.49695204727991776	2.025537543550343	3.1534421089156903	7.4226662171619004	5.3173308621880375	0.03090730284157701	0.0521763335688766	1.717541383871042	0.6412293080644796	0.0012340195037270933	0.9091264909416839	0.001075989769785775	1.7658893494544828E-6	1.1216361444943588	2.1288493637774537	-504.1782316627347	0.28641925101496407	0.2087307361673573	0.2242847662808812	0.28056524653679754	0.19588905617222138	0.1965566645081948	0.1544177506522838	0.45313652866729975
200000	-58443.71668125613	-57908.944366790354	-534.7723144657801	-22453.726581411505	-35375.59922434675	4.380532556285461	1	1	1.9300769491374896	1.7555839294571765	0.6599956217956472	1.9300769491374896	1.7555839294571765	8.234525485676338	5.214738184660838	0.03090730284157701	0.03197050923730367	1.6757958525212229	0.6621020737393892	0.0012428794442707319	0.8889384885286333	0.0010974167993365472	1.661047106266569E-6	1.0646248289803661	2.4513379526775676	-512.1878037840304	0.28641925101496407	0.2087307361673573	0.2242847662808812	0.28056524653679754	0.19654187148745497	0.1877425708759632	0.1544177506522838	0.4612978069842978
220000	-58472.442095387	-57923.8993532136	-548.5427421733976	-22461.288724274666	-35378.7938655769	4.671019810794523	1	1	2.2319631053493443	0.8170829835639055	0.7500411240771944	2.2319631053493443	0.8170829835639055	9.239472962976636	4.199019291390163	0.002994000508715468	0.013993762651498006	1.7790230364443649	0.6104884817778182	0.0012211756836453661	0.9995993417077033	0.0010341443555395972	1.9145772681179853E-6	1.2055714676821991	2.745571846709024	-525.9657404628251	0.2860018189306486	0.20686565803361162	0.2242847662808812	0.2828477567548587	0.19930704990266998	0.1877425708759632	0.1544177506522838	0.4585326285690828
240000	-58461.46453300251	-57897.44150266647	-564.0230303360381	-22450.759351561264	-35363.81492334082	4.602496809025743	1	1	0.5321323377935735	0.8708606327769532	0.5750412562631831	0.5321323377935735	0.8708606327769532	7.928158918658723	4.914108678112563	0.021410400589136826	0.020067822267487736	1.657504185546433	0.6712479072267842	0.0011956370683434193	0.9853756300250219	0.001021494578553513	1.9031030590357774E-6	1.2269320318701817	2.3302511124326655	-543.8488318862061	0.2861208074218673	0.20674666954239287	0.2242847662808812	0.2828477567548587	0.19930704990266998	0.1893166006683992	0.1558389237969985	0.45553742563193206
260000	-58458.550997839084	-57901.68027094212	-556.8707268969636	-22488.57123740319	-35332.475810544696	4.544724025422155	1	1	0.7988123835744612	1.4151436773389883	0.5215335455290748	0.7988123835744612	1.4151436773389883	7.261692505604163	5.180073280502128	0.033119443467461186	0.008200982705451018	1.6966738176130618	0.6516630911934698	0.0011137338668198238	0.9217033025083611	9.91975434634738E-4	1.3455881559827768E-6	1.1045606362499192	2.681594712320712	-535.9014064913846	0.2861208074218673	0.20674666954239287	0.2242847662808812	0.2828477567548587	0.19930704990266998	0.1893166006683992	0.1536214228526218	0.4577549265763088
280000	-58439.00372637151	-57890.559849948986	-548.4438764225255	-22455.159328457547	-35355.658485566026	4.507266750304175	1	1	2.093542448314802	1.398936680210532	0.8129764763847921	2.093542448314802	1.398936680210532	6.994394191510892	4.561482658551014	0.019533944123896266	0.006087043513001287	1.7622905997506777	0.6188547001246618	0.0011388932960678163	0.9599932363056818	0.0010634439891176223	1.440241163096645E-6	1.0865432906960015	2.7238024597467185	-525.8418642281898	0.28344570354291876	0.21260979264355817	0.22817114090380036	0.2757733629097227	0.19930704990266998	0.18869990616070834	0.1536214228526218	0.45837162108399965
300000	-58439.60005614173	-57905.292837183544	-534.3072189581835	-22453.825934021974	-35369.49987683039	4.5446979090355795	1	1	1.3090480856632583	1.0542644141974336	0.46628216120829824	1.3090480856632583	1.0542644141974336	6.994394191510892	4.997025140008039	0.04379846258432679	0.03108214923522982	1.703023632415876	0.6484881837920626	0.0012048262981179355	0.9886340493555477	0.0010455185255075121	1.9954907459200463E-6	1.1891024675869475	2.351649888715302	-513.5003691653009	0.28344570354291876	0.21260979264355817	0.22693454484133654	0.27700995897218655	0.19930704990266998	0.18731858966991827	0.1536214228526218	0.4597529375747897
320000	-58445.4374104247	-57903.3751766701	-542.0622337546012	-22457.769348449347	-35361.58121586088	4.569957853467395	1	1	1.5250844872046725	1.2284234897982713	1.0016599816755576	1.5250844872046725	1.2284234897982713	8.500573404860399	6.150722058793589	0.00591895319142529	0.0453019105675482	1.7216333818667025	0.6391833090666494	0.0011566949723597225	0.9606403856628409	0.001036591086752104	1.9248830583558095E-6	1.184523416429693	2.399882726835796	-519.5351096161407	0.28344570354291876	0.2070860799696686	0.22693454484133654	0.2825336716460761	0.19930704990266998	0.19418621860896207	0.1536214228526218	0.4528853086357459
340000	-58432.6606688897	-57890.26388556398	-542.3967833257192	-22468.265960911584	-35337.814758248176	5.693785912571235	1	1	0.8717434085212291	0.3915495355006528	0.5024538441599516	0.8717434085212291	0.3915495355006528	6.282621926353176	4.705793419495524	0.055882627533653355	0.029679792968108475	1.7790103579903818	0.6104948210048098	0.0010882551538031562	0.8519688844301114	0.0010148995492055282	1.2588824893831797E-6	1.0264686531950018	2.673134492764124	-522.9603083097849	0.28344570354291876	0.2070860799696686	0.22831743925862696	0.2811507772287857	0.19930704990266998	0.18992137098375864	0.15319475004616998	0.4575768290674011
360000	-58454.37871033405	-57910.55008503942	-543.8286252946349	-22468.2624049286	-35358.94222673893	6.115995963515988	1	1	1.1113735889979255	0.743998927065705	0.4883410287136238	1.1113735889979255	0.743998927065705	7.868162264515164	5.02642395957825	0.04039492254547364	0.03327276195548567	1.7070816909445854	0.646459154527708	0.0010718077182347162	0.8569128256127749	9.96430291823288E-4	1.162773799152878E-6	1.0093273799273375	2.366095723426542	-523.6795105467171	0.28149407118035064	0.21068758566204907	0.22831743925862696	0.2795009038989733	0.19930704990266998	0.19505886370634937	0.14805725732357924	0.4575768290674011
380000	-58443.55349648067	-57896.15065599056	-547.4028404901139	-22466.29614497254	-35347.496766430486	8.03579465646946	1	1	1.807784615373669	0.7493530020700117	0.9308593135851421	1.807784615373669	0.7493530020700117	7.644864995135594	5.02642395957825	0.021804590980575456	0.03658600850231534	1.6748932853795584	0.6625533573102215	0.001009280451183555	0.9281540492650231	9.111983509214043E-4	1.3705213948517462E-6	1.1407924468732216	2.6551879300614165	-525.4580500170822	0.28239337902841194	0.21068758566204907	0.22697558212587052	0.2799434531836684	0.19930704990266998	0.19433911487073727	0.14877700615919134	0.4575768290674011
400000	-58444.60884540352	-57896.63315414531	-547.9756912582069	-22462.744549784537	-35354.23127406684	7.508717099883244	1	1	2.3241402583792397	1.2528344977856467	0.9262025849570588	2.3241402583792397	1.2528344977856467	8.191503938008568	5.335485255125756	0.01511955559887261	0.035799435707190685	1.6753750330842427	0.6623124834578792	9.964991532481788E-4	0.9211488299081999	9.533658665217137E-4	1.2048962707813321E-6	1.0562311299367706	2.611531963047039	-524.8884567736841	0.28901186184391303	0.2072263011056646	0.22697558212587052	0.2767862549245518	0.2043691735624134	0.1907150364582685	0.1514708547784243	0.45344493520089346
420000	-58466.03934038341	-57923.660685726034	-542.3786546573787	-22475.23564154855	-35365.98895628988	6.10772359478461	1	1	1.5840988297608678	1.1626469773336807	0.35970465111566097	1.5840988297608678	1.1626469773336807	8.252953636098907	4.797271431152341	0.006852495999572589	0.02828124029300506	1.6739972099644647	0.6630013950177682	9.478808164616638E-4	0.8337950846553618	9.280849642733179E-4	8.726432152922068E-7	0.9430512420431584	2.28382987083291	-521.821013031028	0.28901186184391303	0.2072263011056646	0.22697558212587052	0.2767862549245518	0.2019543973866885	0.1907150364582685	0.1514708547784243	0.45585971137661835
440000	-58465.396495528774	-57916.29741022497	-549.0990853038029	-22460.67935960767	-35373.966046950285	5.153261561832092	1	1	0.8443092937986348	0.46995256235244104	0.6748017059490957	0.8443092937986348	0.46995256235244104	7.436810190651693	4.440460172328253	0.006107174980236847	0.06028702761824123	1.7164019814288518	0.6417990092855748	0.0010156933785082753	0.8550247199497624	0.0010232049348739489	1.2389705896974182E-6	1.0207857145286294	2.5931826037170578	-529.215474736323	0.28584222617002103	0.20007234747819594	0.23073344441483493	0.28335198193694805	0.20270098968139205	0.1907150364582685	0.1514708547784243	0.45511311908191476
460000	-58473.68101065681	-57916.78901411148	-556.8919965453348	-22470.193819148702	-35362.77572538091	5.122169119316644	1	1	1.543781046123707	1.5039263905224454	0.5184704767018188	1.543781046123707	1.5039263905224454	7.0866688766302985	4.789973543653706	0.025889967022410726	0.03523802870837736	1.6669213401511878	0.6665393299244069	9.218661308917983E-4	0.8951508258056857	9.742693692188224E-4	1.0488010053571887E-6	1.0666883014622908	2.9508468528976572	-535.036931598225	0.28584222617002103	0.20007234747819594	0.23532167735755738	0.27876374899422557	0.20186219324803326	0.1907150364582685	0.1514708547784243	0.4559519155152736
480000	-58487.24288775164	-57926.48956722316	-560.7533205284867	-22486.21808466554	-35359.34600360793	4.824545700554042	1	1	1.3882438873997425	1.0894470290825988	0.703944864547428	1.3882438873997425	1.0894470290825988	7.794598227471189	4.691965298320409	0.0032980681716268667	0.03108423790680244	1.7208225929379843	0.6395887035310085	9.438586780514574E-4	0.8861543513924743	0.0010415043342876722	1.0487871645383513E-6	1.033014603118647	2.647250889266419	-539.3926487051015	0.29324334558396875	0.2073778408617368	0.23012576004124863	0.26925305351304574	0.20186219324803326	0.18537850680271675	0.15680738443397607	0.4559519155152736
500000	-58494.38782389489	-57916.82499069491	-577.5628331999771	-22464.81134441728	-35369.44845402478	5.24133710895749	1	1	0.47966070781018866	0.4345540278057304	0.5941886415200837	0.47966070781018866	0.4345540278057304	8.082729676637133	4.586350337176383	0.0690115071347006	0.05524793851898107	1.7693743141411178	0.6153128429294418	9.29449447114408E-4	0.8796551327979306	9.801145677389195E-4	1.0326772999355238E-6	1.0508900188711272	2.890213753405479	-557.5920100882261	0.29146093928993305	0.2073778408617368	0.2244517810856582	0.27670943876267184	0.2000930987267703	0.19780889680075267	0.15857647895523902	0.44352152551723767
520000	-58497.32582835845	-57923.163187757156	-574.1626406012924	-22483.758376876995	-35357.40639877193	4.716029283495264	1	1	0.9619839069174251	0.7146853985450323	0.8062009076144343	0.9619839069174251	0.7146853985450323	8.495671482461592	5.265800700716955	0.017910963919492272	0.06009025794045536	1.7014609345060654	0.649269532746968	8.814411320156019E-4	0.8873145715150904	9.569706283359061E-4	1.1472422398048583E-6	1.1109305429311227	2.6952484505027323	-553.0656189352876	0.29146093928993305	0.2064140078798079	0.2254156140675871	0.27670943876267184	0.2000930987267703	0.19381422566116505	0.15857647895523902	0.4475161966568253
540000	-58477.15236863699	-57905.14583088535	-572.0065377516436	-22466.676527220217	-35356.936883758404	5.034208339005189	1	1	0.4031035659729007	0.40224226404969254	0.5435721064432487	0.4031035659729007	0.40224226404969254	7.6427196236410255	5.10517683085402	0.01267464618542819	0.02881090871097927	1.6938825256754884	0.6530587371622565	9.397925621476167E-4	0.8058472058033253	9.866754127734621E-4	8.945809264397642E-7	0.973307588459406	2.7136826891086114	-552.6737860767893	0.29066908508976874	0.20720586207997221	0.2254156140675871	0.27670943876267184	0.2000930987267703	0.19488210221410932	0.15740134201099756	0.4476234570481225
560000	-58496.86365875395	-57911.17592102379	-585.6877377301657	-22474.724560978655	-35356.96462552277	4.883009717251468	1	1	1.8257971260957258	1.12511131173248	0.5306185347219221	1.8257971260957258	1.12511131173248	7.149577731293908	5.10517683085402	0.011547633084347543	0.00486933340312408	1.7314000337250108	0.6342999831374952	8.975185226374556E-4	0.7738141086620206	9.45129931220813E-4	6.476209001351376E-7	0.8623032351695887	2.7143997315472252	-564.4698415949925	0.29066908508976874	0.20206502576759974	0.22868904130151113	0.2785768478411203	0.2000930987267703	0.19886790995260442	0.15341553427250246	0.4476234570481225
580000	-58496.207309114325	-57908.5902410619	-587.6170680524232	-22469.179095552154	-35358.256778137256	4.77403644103197	1	1	0.61749008065187	0.7857652333440069	0.4532859864651381	0.61749008065187	0.7857652333440069	8.549262093111373	4.604852503200794	0.036491008176765455	0.03335437062658144	1.6948515557371195	0.6525742221314409	8.993897988595188E-4	0.7590412966114429	9.90955672983052E-4	6.460078106408864E-7	0.8575072604588029	2.9340587142469112	-567.7204015172173	0.28511479010701174	0.20747592813191618	0.22868904130151113	0.2787202404595609	0.20720200919862858	0.19041322207274658	0.15476131168050206	0.4476234570481225
600000	-58481.46826884891	-57891.02158151215	-590.4466873367601	-22447.1147524675	-35364.868430194845	4.704495307052373	1	1	1.1440549766435946	0.7055153696023589	0.45951345329583554	1.1440549766435946	0.7055153696023589	7.4221137075177905	5.754497184692625	0.0296268628991559	0.014644816580899205	1.6795388744467887	0.6602305627766063	9.313156810239599E-4	0.7869057157259816	9.5019045251629E-4	7.535328444254919E-7	0.9294234490862668	2.7325414174362423	-570.1523117695946	0.2823661912953894	0.20510370161962901	0.23067059963920966	0.2818595074457718	0.19842216357962988	0.18747129276139862	0.1563781438225734	0.4577283998363978
620000	-58488.102318142315	-57901.85029113254	-586.2520270097752	-22471.964926995162	-35349.11596777644	6.210227985922536	1	1	0.3789335465746582	0.4643372993189577	0.40680202668551535	0.3789335465746582	0.4643372993189577	7.4221137075177905	5.5480599469275536	0.01216697357291144	0.053733046334797745	1.7249504485801084	0.6375247757099465	9.757583254065319E-4	0.803556237879354	9.756650637999883E-4	9.042123849130703E-7	0.9796381905425275	2.8950513479015583	-566.9019875995093	0.2823661912953894	0.20541837369007296	0.23035592756876572	0.2818595074457718	0.19842216357962988	0.18747129276139862	0.1563781438225734	0.4577283998363978
640000	-58478.970045210706	-57887.14101731915	-591.8290278915586	-22454.673336699863	-35352.97699410885	6.405514758053354	1	1	1.0983963628574742	0.8743009063192693	0.6485352141782722	1.0983963628574742	0.8743009063192693	6.568114749527027	4.846741178009884	0.013037240179412544	0.06242604735183501	1.6784793352376657	0.6607603323811678	9.334031302719329E-4	0.8292729814230586	9.17115809182636E-4	1.1777331299680157E-6	1.1279333989372942	3.0189882166200515	-571.0550950654722	0.27953478166298196	0.20880264508211716	0.22716156159361428	0.2845010116612865	0.20155750417177135	0.18433595216925716	0.15727055065864748	0.4568359930003237
660000	-58497.464693440525	-57899.95310806394	-597.5115853765814	-22447.434124119918	-35371.39024845026	6.849646219499203	1	1	0.6580922436233497	0.3341276034114985	0.5460539819963949	0.6580922436233497	0.3341276034114985	7.903787371128612	4.706076948219814	0.03517473181123119	0.0264936851711789	1.6699334500434995	0.6650332749782509	8.862377766823413E-4	0.89103114303674	8.82449409792831E-4	1.418786094680062E-6	1.2638465500011218	2.9638770996980908	-577.503654867544	0.27953478166298196	0.2093306179965422	0.22663358867918923	0.2845010116612865	0.2012236498120082	0.1848562424099782	0.1515148326611825	0.46240527511683077
680000	-58501.75753647346	-57925.703203898054	-576.0543325754026	-22478.74630603457	-35365.12976385816	6.235341341455856	1	1	1.844624865115119	1.5401210014157132	0.4808968528321524	1.844624865115119	1.5401210014157132	7.903787371128612	4.963089717407524	0.05099186394242145	0.04826610003205943	1.6906215101742346	0.6546892449128834	8.768993968162925E-4	0.773960823410306	9.027829197733564E-4	8.57422837960422E-7	0.9674010045982562	2.4084285404459123	-554.5973794898947	0.2893511051927752	0.2093306179965422	0.22663358867918923	0.27468468813149327	0.2107267310486094	0.18730249114508468	0.15084716105744342	0.4511236167488622
700000	-58480.44327278835	-57907.249976727544	-573.193296060805	-22454.79117865861	-35370.72580295253	5.934377025984566	1	1	0.353969242401818	0.18094243803069948	0.5119157639840719	0.353969242401818	0.18094243803069948	6.994787700421707	4.2874758827972395	0.022663913683392083	0.04408876977416954	1.7286851466804496	0.6356574266597759	9.131332838103634E-4	0.8192603597147606	9.066941187580735E-4	1.1369400234860177E-6	1.0492963746796007	3.0035560155142114	-554.2129930986438	0.2837251199665585	0.2093306179965422	0.23225957390540589	0.27468468813149327	0.19981119717853468	0.1860533867091501	0.15453696753491544	0.45959844857739945
720000	-58487.578716571756	-57919.55424651469	-568.0244700570722	-22469.784234879415	-35370.98994538706	5.539829600357894	1	1	0.3476299497597058	0.37363743920159653	0.4491603431417536	0.3476299497597058	0.37363743920159653	8.280741519432825	4.606518463572482	0.022663913683392083	0.008029912545709623	1.6731790349281521	0.6634104825359245	8.939113758292816E-4	0.7911820526304547	9.504083050285688E-4	9.328956033064067E-7	0.9662270970772707	2.5562513718459967	-549.1871403106699	0.28624571468851356	0.2093306179965422	0.23225957390540589	0.27216409340953823	0.2084213351280989	0.19008681653249895	0.15453696753491544	0.44695488080448637
740000	-58464.52950048139	-57901.846900466444	-562.6826000149414	-22457.968266662778	-35364.45567474159	5.449781976705075	1	1	2.185542713997261	2.0997588505188918	0.421565512931085	2.185542713997261	2.0997588505188918	7.490488595654927	4.874158242213778	0.012558475898426362	0.018763115941433484	1.7464195058790848	0.626790247060458	9.191648014853374E-4	0.8017018434190818	9.715986595853055E-4	1.0161212537236887E-6	0.9950924369594487	2.7699274837116836	-540.1886971188759	0.28624571468851356	0.2093306179965422	0.23225957390540589	0.27216409340953823	0.20495660894493084	0.18560626824112814	0.1551869644456929	0.4542501583682478
760000	-58485.06643654643	-57921.175995827674	-563.8904407187574	-22466.714967600354	-35372.777834361106	5.622248462529151	1	1	3.5980922926070416	3.070313441544991	0.5057703656731848	3.5980922926070416	3.070313441544991	8.160236156312575	5.148975909342658	0.032795342420244185	0.05181443045950938	1.7326445983147443	0.6336777008426283	0.001085337004048502	0.8623072582216486	0.0010361371275330732	1.7584216693612595E-6	1.115756742407146	2.5074386370578363	-538.6285241463422	0.28624571468851356	0.2093306179965422	0.23225957390540589	0.27216409340953823	0.19911725471254732	0.19144562247351166	0.1551869644456929	0.4542501583682478
780000	-58454.983798463494	-57888.0302667266	-566.9535317368905	-22438.48718559005	-35368.65090855343	5.223909835385841	1	1	1.8298366796432883	2.1728276767578905	0.49623380350008567	1.8298366796432883	2.1728276767578905	7.752204024066944	4.764295483036832	0.012181394229056812	0.029476542876393272	1.7640856202688333	0.6179571898655838	0.0010112616989820234	0.87459604848109	9.950378194495608E-4	1.4148510677084106E-6	1.0741555162972127	2.7523055069989764	-544.3297807852152	0.28624571468851356	0.20920633808752379	0.2323838538144243	0.27216409340953823	0.19911725471254732	0.19144562247351166	0.15367686832145677	0.4557602544924839
800000	-58450.537374431646	-57898.65735753937	-551.8800168922767	-22446.215731118988	-35370.19153834734	4.913002477274148	1	1	1.254007806516034	2.2131933504466765	0.543073335720504	1.254007806516034	2.2131933504466765	7.752204024066944	5.037853509435791	0.004156604071551719	0.013783513450814005	1.7094994247390316	0.6452502876304846	0.0010700048050220415	0.8556565101164583	0.0010453661399728933	1.332703866936852E-6	1.0451916298714734	2.61338474482705	-529.8470078312758	0.2847771082793536	0.20724139932325436	0.22207103456552904	0.2859104578318629	0.20210304015145036	0.18837434663657832	0.15376235871948707	0.4557602544924839
820000	-58475.7547423339	-57921.369031027345	-554.385711306554	-22480.166236845605	-35361.620979946296	5.669128773567683	1	1	1.3931417114762037	1.807775750676404	0.5547427763548245	1.3931417114762037	1.807775750676404	7.752204024066944	4.778894609017706	0.020834646510491522	0.04421536859789868	1.7410175111514075	0.6294912444242967	9.83884101115682E-4	0.9122007546554591	9.93395532780083E-4	1.367683238568014E-6	1.1038771562154908	2.5556644429569726	-532.5035411177261	0.2847771082793536	0.2097115950659098	0.22207103456552904	0.28344026208920753	0.20934767726347195	0.18837434663657832	0.15376235871948707	0.4485156173804623
840000	-58471.673897206354	-57906.71752139998	-564.9563758063757	-22480.218960936138	-35346.78486377462	6.47635201856554	1	1	0.38314299389138184	0.44713003079079117	0.5393867447696751	0.38314299389138184	0.44713003079079117	7.729211156209533	4.49755068308738	0.03181294624000059	0.061976973616106386	1.711225717844232	0.6443871410778844	9.698684918681237E-4	0.8862708674180554	9.565575224469366E-4	1.2166111194633007E-6	1.077948619794635	2.9386328435290774	-545.2287424251035	0.2853350247354041	0.2091536786098593	0.22753546028569085	0.27797583636904577	0.20934767726347195	0.18837434663657832	0.15376235871948707	0.4485156173804623
860000	-58455.42874412242	-57889.333472353544	-566.0952717688748	-22453.847315165374	-35354.71382917562	4.636992954088056	1	1	1.0551259613914727	0.6634002074845966	0.4957285354913542	1.0551259613914727	0.6634002074845966	8.085515777568148	4.440273970758163	0.006209551604823539	0.07197074602868503	1.738241984074594	0.6308790079627035	9.904602707320439E-4	0.9367515161926558	0.0010034393754339507	1.387405704423127E-6	1.1524273254241397	2.643149810469888	-545.6581905059375	0.2853350247354041	0.2091536786098593	0.22753546028569085	0.27797583636904577	0.19446547008440782	0.1907301220859025	0.15816029109742996	0.45664411673225935
880000	-58457.98627005763	-57898.87671409918	-559.1095559584492	-22444.66866775256	-35375.464123167716	4.710997199832238	1	1	0.5009867795158734	0.40232213007980405	0.7137711786946517	0.5009867795158734	0.40232213007980405	7.164556668376567	4.4978043825036895	0.019040191867077977	0.07197074602868503	1.703455696928206	0.6482721515358975	0.0010444652188868393	0.9903031473897407	0.0010187489983434898	1.6755007625567913E-6	1.19729369157125	2.7453088770917033	-539.0261399754964	0.2853350247354041	0.2091536786098593	0.22933914906002376	0.27617214759471287	0.19742756904495593	0.19125065310560455	0.15677965329757118	0.45454212455186793
900000	-58452.32216929729	-57900.12620492538	-552.1959643719117	-22444.288723719674	-35374.355011681946	5.297498031695133	1	1	1.0671374344620008	0.7312289761002108	0.6462085285975224	1.0671374344620008	0.7312289761002108	8.246764334650925	5.553150997526013	0.005683921083212517	0.015019268586248186	1.6840290088303356	0.6579854955848327	9.582413297826105E-4	0.9106603367186153	9.667857511700258E-4	1.1473817856609323E-6	1.0558085678977787	2.6904600121942197	-531.1620133192612	0.2845727244356002	0.20864276326031403	0.23061236470937294	0.27617214759471287	0.19741445231236884	0.186055825740796	0.15766501343481457	0.45886470851202016
920000	-58463.850790682445	-57902.84923719083	-561.0015534916147	-22457.936729998866	-35362.389957450614	5.787022443641361	1	1	1.2179957980131428	1.7924088152090383	0.44467232147748653	1.2179957980131428	1.7924088152090383	7.3164964127347405	3.958609068037761	0.04735927610199376	0.04940497455415155	1.7631496324736458	0.6184251837631776	0.0010285725613637163	0.8982813203756025	9.856848907049786E-4	1.3511798969496213E-6	1.0395426749497185	2.578785107268395	-539.8601849011128	0.2845727244356002	0.20864276326031403	0.23061236470937294	0.27617214759471287	0.20196774828188055	0.1885985903013734	0.15766501343481457	0.45176864798193106
940000	-58476.16717822357	-57906.946737549515	-569.2204406740547	-22461.73199956863	-35364.2283323674	5.521820396230116	1	1	1.714616424537467	1.1935908713580177	0.7319900097425475	1.714616424537467	1.1935908713580177	7.053962542851816	4.794757830126294	0.017324323388520108	0.0456371645715384	1.775401955318671	0.6122990223406649	0.0010139409462173086	0.8926239137802969	9.293103883142807E-4	1.4408667260231685E-6	1.1041223405438103	2.555562448323526	-547.5675878285384	0.2845727244356002	0.20823493045887034	0.23061236470937294	0.27657998039615656	0.20196774828188055	0.1885985903013734	0.15766501343481457	0.45176864798193106
960000	-58495.29180112984	-57933.00980394528	-562.281997184562	-22482.244411436248	-35369.76239651348	5.763222382462004	1	1	0.8069146828720464	0.8670158054603502	0.5276533637454776	0.8069146828720464	0.8670158054603502	7.865467628344831	4.868105350686177	0.004979831809653055	0.0456371645715384	1.7809332492969627	0.6095333753515191	0.001035628409731724	0.9049568375793177	9.484670137369939E-4	1.4614310086324392E-6	1.1443985770498442	2.5272094455749636	-541.9927985682617	0.2825832244780519	0.2022783126279579	0.22924370465937163	0.2858947582346186	0.20302607107035686	0.1885985903013734	0.15660669064633825	0.45176864798193106
980000	-58470.1973788636	-57897.16452967242	-573.0328491911829	-22473.74701411336	-35343.8091566118	5.3984195370654575	1	1	3.861767567394943	1.9860271500504962	0.6591656684252944	3.861767567394943	1.9860271500504962	7.9476897548249905	4.173231596868376	0.038226749944858036	0.01174060652431455	1.734296137811802	0.6328519310940994	9.879607337090878E-4	0.8957951843517907	9.348658770167771E-4	1.370876124364653E-6	1.1511060565999018	2.8137905788485784	-548.2764399323828	0.28863081840779975	0.2057536745326702	0.22924370465937163	0.2763718024001584	0.20302607107035686	0.1885985903013734	0.15660669064633825	0.45176864798193106
1000000	-58475.18443584564	-57905.06199609668	-570.1224397489591	-22458.297795332404	-35360.82315710553	5.695547348679707	1	1	0.451864448650446	0.706715484754215	0.7200452001948785	0.451864448650446	0.706715484754215	8.699028441633589	4.744991960073957	0.02254371966905227	0.02799187893928743	1.7175181018010839	0.6412409490994585	9.917461100882885E-4	0.8966363234253781	9.578316333797233E-4	1.3741261522385671E-6	1.1431885272379385	2.8252404081498486	-549.6284127749587	0.28666492947964034	0.20771956346082962	0.22924370465937163	0.2763718024001584	0.20251493081521918	0.1888996485401959	0.15660669064633825	0.4519787299982463
1020000	-58459.447422343816	-57894.189587764355	-565.2578345794644	-22448.463863245222	-35362.83340801518	6.342220922390292	1	1	1.5239586466119666	1.2064633714931647	0.5284804814189561	1.5239586466119666	1.2064633714931647	7.823708122986635	5.228884265141486	0.03173007415135392	0.0455898654330506	1.6992509610976145	0.6503745194511932	9.802170592729783E-4	0.8595092734765664	9.336404672560795E-4	1.1447327662740546E-6	1.10553382402282	2.791627836970168	-543.6713271740878	0.2840293878621955	0.20565604079577204	0.22986212669426792	0.28045244464776453	0.20251493081521918	0.18793614439984296	0.15660669064633825	0.45294223413859924
1040000	-58469.1603493232	-57898.651634868256	-570.508714454944	-22444.682809287347	-35371.508470159744	6.385851655259934	1	1	1.0885623079123272	0.512860628208578	0.4301905175263262	1.0885623079123272	0.512860628208578	7.824621913746545	4.209264824589541	0.03173007415135392	0.018380966830406274	1.7151735139761208	0.64241324301194	0.0010124885351532151	0.8537945054834187	9.330848222120215E-4	1.1324064445518765E-6	1.0794026920853477	2.5402083609924415	-550.8460155423317	0.2840293878621955	0.20224778691316703	0.23327038057687294	0.28045244464776453	0.20185786289402383	0.1918621485845856	0.15333775438279096	0.45294223413859924
1060000	-58479.07641606321	-57908.569235691866	-570.5071803713403	-22475.43816706147	-35352.32327638222	6.3879069415901375	1	1	0.7339000015185415	0.6687561860087271	0.7150387784355003	0.7339000015185415	0.6687561860087271	7.390645949642106	4.309573529243009	0.02078200004933292	0.019020695225750884	1.8091361552387124	0.5954319223806442	0.0010475120033639272	0.865336389083784	9.423361948008196E-4	1.3069498276000413E-6	1.133620993547427	2.6206093051360817	-550.4931749425041	0.2840293878621955	0.20224778691316703	0.23327038057687294	0.28045244464776453	0.20055150011473163	0.1918621485845856	0.15333775438279096	0.45424859691789143
1080000	-58518.72110550935	-57923.67826814706	-595.0428373622926	-22454.855274282003	-35387.91071602818	6.809946827511275	1	1	2.5049749872002107	1.3446079393580317	0.599601711937524	2.5049749872002107	1.3446079393580317	8.081536936493153	4.850052209507146	0.06559004849968972	0.03389665601269565	1.6706542296253108	0.664672885187345	9.9124776849488E-4	0.8590259446219177	9.06697519598338E-4	1.2264587635987103E-6	1.1348840010521488	2.8380358818196965	-572.1941044429657	0.2812104275641569	0.20736623199464596	0.23318781870535954	0.2782355217358376	0.19398765707689938	0.1908751971407885	0.16063703321101994	0.45450011257129186
1100000	-58499.41992447917	-57915.52350906616	-583.8964154130105	-22460.49199179547	-35378.55255596368	6.555981903796812	1	1	3.259711277177267	2.2771048386386843	0.5623299980396274	3.259711277177267	2.2771048386386843	7.458648099720778	4.850052209507146	0.06559004849968972	0.007942431345127253	1.7036427882626801	0.6481786058686604	0.0010337680052791122	0.7723249512330113	9.367844768728699E-4	9.397433169706997E-7	0.9358873978604438	2.906880270355225	-559.7917988600152	0.2838055480206109	0.20429248719320794	0.23178691146351543	0.2801150533226657	0.19398765707689938	0.1908751971407885	0.16063703321101994	0.45450011257129186
1120000	-58483.600452573155	-57908.83535038382	-574.76510218933	-22451.621259991633	-35373.281624826726	6.38857339969804	1	1	0.2516023908054326	0.12637174829994974	0.4707111010067333	0.2516023908054326	0.12637174829994974	7.458648099720778	4.862503019237928	0.07999954908696753	0.002618417954483714	1.7661521894361867	0.6169239052819071	0.0010401729335998927	0.8303042028674671	9.675462094103686E-4	1.3105648609764585E-6	1.0539368857851719	2.8303170318831623	-555.8759027060528	0.2814531817204241	0.20904546918189693	0.2240306811644501	0.28547066793322884	0.20298034083314215	0.1908751971407885	0.15164434945477717	0.45450011257129186
1140000	-58525.87748283559	-57950.1127155841	-575.7647672514893	-22486.521935394634	-35381.81023114005	5.6082971626369265	1	1	0.9335339150430911	0.6315378526411866	0.5049370495013004	0.9335339150430911	0.6315378526411866	9.171938508917497	4.862503019237928	0.07999954908696753	0.05179183022174063	1.7452190892212307	0.6273904553893851	0.001062270555573414	0.7808841426991407	0.0010253712049324403	9.179004170229973E-7	0.9135869213580118	3.111810957419546	-555.0912753883448	0.2814531817204241	0.21216979990199386	0.2240306811644501	0.2823463372131319	0.19871663502807166	0.19021614082593577	0.15334744329562683	0.4577197808503654
1160000	-58471.50151502482	-57896.18449346398	-575.3170215608383	-22456.6633075774	-35360.77512512839	5.516570272115518	1	1	1.7858321404061162	2.548184965252835	0.6053932246550268	1.7858321404061162	2.548184965252835	7.6055118993067365	5.278333090269504	0.07999954908696753	0.06518560070995338	1.7765747285340474	0.6117126357329767	9.826907367636024E-4	0.7996867717479437	9.783071014742785E-4	9.899002782446388E-7	0.9708101634234729	2.6551057508747005	-552.2834060469123	0.2814531817204241	0.21216979990199386	0.2240306811644501	0.2823463372131319	0.2004834473962414	0.19021614082593577	0.15595887529409436	0.4533415364837281
1180000	-58475.425752226874	-57903.74004383654	-571.6857083903402	-22474.821665569703	-35349.57467576353	5.7413019368496965	1	1	2.3607647637935383	1.6621703974053	0.5870797838427653	2.3607647637935383	1.6621703974053	7.768471138494127	5.278333090269504	0.02202657446498001	0.04234301511037569	1.7495112031057354	0.6252443984471328	9.875552008302702E-4	0.8553350244827203	9.476422339533412E-4	1.205280981050289E-6	1.11188789531904	2.883283934350813	-548.6345267101693	0.2814531817204241	0.21079248786594953	0.22626668983007645	0.28148764058354986	0.2004834473962414	0.19021614082593577	0.15595887529409436	0.4533415364837281
1200000	-58486.9203430287	-57911.58672922381	-575.3336138048938	-22458.763525816095	-35376.54823302165	6.022501788951536	1	1	2.259455266905644	2.1716068833455244	0.5622143683361959	2.259455266905644	2.1716068833455244	7.768471138494127	4.726596996721504	0.01666327020111639	0.006197699150114818	1.6844550058900891	0.6577724970549559	9.1580666448818E-4	0.8647683521296725	9.379573034783459E-4	1.204556689397824E-6	1.1109898013341526	3.0023831396722627	-551.9636171543845	0.2802501175034632	0.21079248786594953	0.23010163230949635	0.2788557623210909	0.2004834473962414	0.19021614082593577	0.15595887529409436	0.4533415364837281
1220000	-58490.00269457034	-57915.07837451234	-574.9243200580008	-22464.089055088672	-35371.240864294814	5.497288003226708	1	1	0.5101734420694071	0.32289600920000905	0.7644089865234276	0.5101734420694071	0.32289600920000905	7.012776290362608	4.4426341883674665	0.010695070639225748	0.01367471202493307	1.6584102748759508	0.670794862562025	9.531138488595531E-4	0.7582117715646164	9.527664871896886E-4	9.403246659437333E-7	0.9590256527490818	2.8866083905130515	-555.54945762347	0.2802501175034632	0.21079248786594953	0.23010163230949635	0.2788557623210909	0.2004834473962414	0.19241260385657216	0.15595887529409436	0.4511450734530917
1240000	-58487.198874782305	-57917.46483807003	-569.7340367122723	-22449.132743282044	-35390.16916141698	4.865645796976685	1	1	2.054525097248637	1.6826507859961195	0.6410236556708554	2.054525097248637	1.6826507859961195	8.014690097417178	4.842004736223152	0.07631269463756031	0.05168821533215346	1.7331749117293787	0.6334125441353111	9.29287308459414E-4	0.7962076915418573	9.598682214446044E-4	1.0241170408469237E-6	1.0205306252452813	2.647328848649337	-547.3089303777839	0.28127347370004313	0.20625980584894835	0.23010163230949635	0.2823650881415121	0.19717901603547305	0.19400622044991744	0.15541365315712313	0.453401110357486
1260000	-58476.35315445026	-57897.271882293564	-579.0812721566999	-22473.873433957237	-35342.549973350826	4.993145679645471	1	1	0.9198899706557925	1.0565123903739067	0.5956626639076305	0.9198899706557925	1.0565123903739067	8.014690097417178	4.842004736223152	0.07202959381464044	0.02773888524288778	1.7055904783496687	0.6472047608251661	9.119495391080986E-4	0.7878802923601167	9.514218235184801E-4	9.540942812642055E-7	1.0535259322720112	2.641668298427371	-558.5508419332637	0.28237551685938717	0.20625980584894835	0.2289995891501523	0.2823650881415121	0.20029014383600302	0.18888055709217508	0.15230252535659317	0.4585267737152283
1280000	-58501.76276689401	-57934.21505385025	-567.5477130437673	-22485.662903414534	-35370.66953760761	4.9245639120498	1	1	0.9543875542565713	0.5138173576470235	0.6330858395877716	0.9543875542565713	0.5138173576470235	9.030882584822766	4.974823762767907	0.010476308251452555	0.09099547647369512	1.7829920944721975	0.6085039527639017	9.667810228966922E-4	0.7826186741477887	9.825921809351252E-4	1.0206687704882643E-6	0.9901868990230016	2.726803789747202	-547.1507588093905	0.2796754459421404	0.2089598767661951	0.2289995891501523	0.2823650881415121	0.20029014383600302	0.18888055709217508	0.15230252535659317	0.4585267737152283
1300000	-58475.01781407819	-57910.00741915882	-565.0103949193697	-22467.82133670788	-35362.37258888964	4.734029651984144	1	1	0.6242702565210156	0.5413923237288711	0.3891761363430864	0.6242702565210156	0.5413923237288711	7.426001000584659	4.659803624092824	0.028463055372026178	0.06801132298773901	1.7202650524031873	0.6398674737984068	0.0010043124550625482	0.7856576833515783	0.001006067775461487	1.0929642850554073E-6	1.0026197137188777	2.8519372202786437	-545.6955494835925	0.27644113603494747	0.2089598767661951	0.2322338990573452	0.2823650881415121	0.19837893014741892	0.18405728608992863	0.1527026639211839	0.46486111984146816
1320000	-58492.83713866416	-57916.99533350773	-575.8418051564292	-22479.7986006413	-35357.570238553104	5.129616904801763	1	1	1.0638798041251103	0.735118487124465	0.5410364562433848	1.0638798041251103	0.735118487124465	8.537757243436088	5.377118264204954	0.04481415402770778	0.028462507321060277	1.7293496324529094	0.6353251837735457	9.894337335365996E-4	0.7279304513263142	9.692606475596028E-4	9.024692245992364E-7	0.9330172849920717	2.9446862220092487	-555.2464899522153	0.2880078773765253	0.20310678929307113	0.22799894939451934	0.28088638393588417	0.19260251443000168	0.18405728608992863	0.15847907963860114	0.46486111984146816
1340000	-58491.98978350342	-57906.59125103543	-585.3985324679882	-22453.869726131707	-35374.39665251253	4.705110295954872	1	1	0.2970875988805115	0.12312053302774788	0.6392590141310981	0.2970875988805115	0.12312053302774788	7.160041167267187	4.19262823416027	0.043768261630176636	0.08925035264018191	1.7251961679921664	0.6374019160039173	9.473339373185363E-4	0.663547340478337	9.078724326673036E-4	7.405306269766129E-7	0.8964022772481669	2.551681081153812	-567.1923575087286	0.2880078773765253	0.20310678929307113	0.22799894939451934	0.28088638393588417	0.19376224543385984	0.1831478373842138	0.1582287973404578	0.46486111984146816
1360000	-58476.94996412539	-57909.6771536592	-567.2728104661944	-22470.32939635388	-35358.491678824634	5.048589159399153	1	1	0.3529106336284827	0.17614534240775498	0.8883594509849476	0.3529106336284827	0.17614534240775498	8.620718965525938	4.799282829223863	0.05972263934170503	0.05518631415127823	1.679853501830677	0.6600732490846619	9.583872211065158E-4	0.6845188356203468	9.5809102298955E-4	6.436986804914672E-7	0.8300088254340031	2.6506653125976385	-547.9884672343771	0.2855043347936108	0.2055971685586917	0.22907127683626266	0.2798272198114347	0.19023527017184097	0.1940412031012658	0.15133813831645082	0.464385388410442
1380000	-58502.37859549201	-57920.441141994466	-581.9374534975426	-22461.098186132214	-35379.65799022741	5.312819458112737	1	1	0.02127777356193253	0.016840945554060745	0.5003474813336719	0.02127777356193253	0.016840945554060745	7.428984869947524	4.617509939272993	0.03840402967101268	0.04862900968072111	1.7709566523551648	0.6145216738224181	9.144955130765307E-4	0.6629329199326872	9.368105089547744E-4	5.399765095674125E-7	0.8062913357646039	2.915307062770192	-563.8562196363436	0.2855043347936108	0.20713845790460178	0.22752998749035258	0.2798272198114347	0.20166424729961932	0.19503811668469473	0.15909073680867045	0.4442068992070151
1400000	-58526.34943967058	-57945.70544497719	-580.6439946933905	-22486.109683611296	-35379.15718528483	4.950979776813575	1	1	0.3374177586448343	0.37207397775032225	0.580610665859358	0.3374177586448343	0.37207397775032225	6.862393712166981	4.998964210696132	0.03840402967101268	0.0658677291532803	1.7282035688890747	0.6358982155554631	9.94069862194009E-4	0.6777817884929435	9.601819711440297E-4	6.718762456516667E-7	0.8474827290466045	2.645866885374516	-561.9658576455362	0.28391279613719134	0.20713845790460178	0.22734598223568322	0.2816027637225236	0.19422552690912753	0.19503811668469473	0.15794093611792773	0.45279542028824965
1420000	-58523.96524258271	-57921.093108891895	-602.8721336908143	-22474.63562885947	-35366.024589062	4.784335123665909	1	1	2.4245396841142854	1.5498710596237555	0.43346073367169524	2.4245396841142854	1.5498710596237555	8.061898815038102	4.585627672185281	0.03093315229297488	0.011854649375470991	1.7091100263418875	0.6454449868290567	9.362272328865044E-4	0.6232363803201622	9.451614941269913E-4	4.886271556125698E-7	0.764273473783218	2.8169533971296903	-581.1457607586965	0.28732257869149197	0.20590696209976264	0.22938398388438255	0.2773864753243627	0.19988284378516777	0.18983953038768112	0.15719032294213645	0.4530873028850143
1440000	-58479.17508484912	-57897.12222448609	-582.0528603630286	-22441.882632800978	-35375.27883621321	4.697664917573305	1	1	1.0778388934000378	1.3581842747810944	0.5442373614512238	1.0778388934000378	1.3581842747810944	8.051653875010429	5.098701166488398	0.010567059683743628	0.02774062290917014	1.7400242070986502	0.6299878964506753	9.331405332899318E-4	0.6549597711735095	9.576681387038472E-4	5.137341054633347E-7	0.7558451402031985	2.4660675880195413	-561.7438506967375	0.2884743559581064	0.20590696209976264	0.2289948997670308	0.27662378217510003	0.19838998099377547	0.18983953038768112	0.15234221726685088	0.4594282713516921
1460000	-58489.15002143184	-57911.51901059077	-577.6310108410692	-22454.77275608146	-35372.59797481693	4.661651683992115	1	1	1.2043428372281424	0.5950832765328914	0.46323975618281793	1.2043428372281424	0.5950832765328914	8.051653875010429	5.348894458467487	0.03678802521239177	0.03890689635684405	1.7512644093986622	0.6243677953006693	0.0010108035853950033	0.7843753037507876	0.001006407283644827	7.655339321494241E-7	0.8877196443195317	2.8641582728723507	-557.1943693676577	0.28339936021317363	0.20590696209976264	0.23406989551196355	0.27662378217510003	0.20045456338208106	0.18936469610895684	0.15234221726685088	0.4578385232421108
1480000	-58495.39228564154	-57911.93773936784	-583.4545462737002	-22468.63859654275	-35359.801181583534	4.863819026664877	1	1	1.8335346501438816	1.3392841201945234	0.5516484986971345	1.8335346501438816	1.3392841201945234	6.8751527028483785	4.187483943194082	0.007564336390894313	0.012963229954408826	1.6816586868353984	0.6591706565823012	0.001007758167370203	0.6930042493919717	9.741542699878454E-4	6.47021772045496E-7	0.7920432903006027	2.873981660770603	-562.4029687563007	0.28339936021317363	0.20590696209976264	0.23406989551196355	0.27662378217510003	0.20045456338208106	0.18936469610895684	0.15520748978736754	0.4549732507215941
1500000	-58500.43859546615	-57920.34500190936	-580.0935935567885	-22479.00198772424	-35360.116668278075	4.914114029453604	1	1	0.726139977419418	0.30457205834208695	0.7027863267442697	0.726139977419418	0.30457205834208695	7.8917547415474685	4.637447633782381	0.042824616515834406	0.0641439257590425	1.7095845542374908	0.645207722881255	9.237464953536346E-4	0.7294478182750048	9.294637615117062E-4	6.402064167012282E-7	0.8324754504330437	2.7528729685542936	-560.4982065841457	0.2854784971455573	0.20944752623164897	0.2271499903840498	0.27792398623874387	0.19840462695279282	0.18936469610895684	0.15520748978736754	0.45702318715088236
1520000	-58508.80285669079	-57934.64399756006	-574.1588591307299	-22477.298531128054	-35375.584083185044	5.043180747154154	1	1	0.6209525488677213	0.4276495054224865	0.5935569564897193	0.6209525488677213	0.4276495054224865	7.533887917249157	5.690801441240709	0.030001479917475826	0.07062509228996075	1.6826491353596766	0.6586754323201621	0.0010599741926664223	0.743132286451322	0.0010064998174147883	8.580249427701538E-7	0.8963284166019685	2.734924063616612	-554.4836477481305	0.27876529000126016	0.21185592170067782	0.2271499903840498	0.2822287979140122	0.19840462695279282	0.18936469610895684	0.15520748978736754	0.45702318715088236
1540000	-58495.34991055875	-57916.578512909065	-578.7713976496832	-22477.50248597212	-35358.702244589505	5.404371966476727	1	1	3.714474169455663	3.619765451910332	0.6709087525452215	3.714474169455663	3.619765451910332	7.773126835734854	5.497341219600806	0.0445862010995436	0.07290201436665211	1.6914435637485745	0.6542782181257132	0.0010013646560291772	0.7563572256943523	9.760086962563937E-4	7.639696216799943E-7	0.894392169410927	2.8301720853811703	-552.5318224721832	0.28411124314471975	0.20629607957327287	0.2291380532063231	0.2804546240756842	0.1922679114970286	0.18864506468384382	0.15520748978736754	0.46387953403175963
1560000	-58524.7552596785	-57942.81068513774	-581.9445745407659	-22500.350979258226	-35362.5443238931	5.659378890826889	1	1	3.12159260443171	2.471252305962682	0.5872545547723218	3.12159260443171	2.471252305962682	8.316468564760124	4.498538522603816	0.046059778362902745	0.03380428273607862	1.7843690568780675	0.6078154715609667	0.001047461569218941	0.8245387198451587	9.976494240614125E-4	1.0586129993470285E-6	1.0023546936342653	2.9139023089384164	-557.4787077329648	0.28328642533306114	0.20629607957327287	0.23133860835174797	0.279078886741918	0.21181201883935385	0.17932273459634915	0.15520748978736754	0.45365775677692904
1580000	-58521.46184468103	-57941.16742667705	-580.2944180039801	-22487.69078980246	-35371.79109871803	6.121550746125565	1	1	0.3040706004773394	0.24576882909503175	0.5176121058033384	0.3040706004773394	0.24576882909503175	7.3416306293071845	4.440096429044236	0.01634620734863273	0.011958264495925767	1.7748313275981482	0.6125843362009263	0.0010199420072483638	0.8849978498196904	9.663149753617443E-4	1.2178096185161865E-6	1.0880112271481683	2.9200474247571218	-561.0784248467347	0.2835274268818117	0.20831523376082264	0.22708972586696705	0.2810676134903986	0.21181201883935385	0.19582284155626903	0.15520748978736754	0.43715764981700916
1600000	-58469.41983022559	-57896.58956637052	-572.8302638550671	-22467.705720502134	-35347.37162184929	7.288606507307222	1	1	1.0280281321583626	0.5067384474429816	0.6831835658486821	1.0280281321583626	0.5067384474429816	7.630647267650217	5.244201189465923	0.045446034381534106	0.03725182132500488	1.7315499335333393	0.6342250332333308	0.0010235600978308935	0.8906601077157517	9.233324766575604E-4	1.3285536387761632E-6	1.125452427478668	2.7089113908012536	-552.1996746975205	0.2835274268818117	0.20831523376082264	0.22708972586696705	0.2810676134903986	0.20439731019563023	0.1920570732222938	0.15520748978736754	0.448338126794708
1620000	-58475.0278933782	-57906.49418197673	-568.5337114014762	-22468.063759278695	-35359.30242011463	8.257721186766858	1	1	0.848049582409077	0.7330554886398061	0.5285523909130656	0.848049582409077	0.7330554886398061	7.093393088519477	4.854084918068882	0.04154670378004558	0.06239206286554925	1.6547935121098147	0.6726032439450931	9.88353649914731E-4	0.9112014334221604	8.768539726867473E-4	1.1532881171437538E-6	1.0948056638377908	2.5234748029313914	-548.4406467170744	0.2812150781010725	0.20831523376082264	0.22940207464770626	0.2810676134903986	0.20439731019563023	0.1920570732222938	0.15520748978736754	0.448338126794708
1640000	-58484.665494133216	-57920.542388405636	-564.1231057275821	-22467.85177304922	-35370.93705392579	7.093190741974942	1	1	0.2709111699515923	0.22574814447752578	0.3867004875021772	0.2709111699515923	0.22574814447752578	7.014400844113345	5.1965731981531285	0.06421056827831985	0.025958718302596235	1.68307973506298	0.6584601324685105	9.896946514400748E-4	0.9180224132395012	9.034573324989549E-4	1.2382032746547858E-6	1.1302973267448855	2.818361616287724	-545.0474623883111	0.2812150781010725	0.20831523376082264	0.23100820543752543	0.27946148270057947	0.19845641773340975	0.19010398588930028	0.15253571557911952	0.45890388079817007
1660000	-58501.87003910696	-57926.894607006754	-574.9754321002001	-22467.93535379159	-35374.90311454867	5.631934062217431	1	1	0.8018365770118889	0.5651288831155593	0.46644684667789543	0.8018365770118889	0.5651288831155593	7.378951238986892	4.275176383963388	0.04916664295488624	0.013630641353501312	1.752180051747149	0.6239099741264259	9.80170779129013E-4	0.8777888510735321	9.271257298297344E-4	1.0145443651899E-6	1.0293667222442413	3.1441364503647495	-554.8513781757049	0.2812150781010725	0.20915620452142633	0.23398334656531397	0.2756453708121872	0.1955182292571635	0.19010398588930028	0.15461510273144627	0.45976268212208954
1680000	-58472.09081024289	-57905.59917179272	-566.4916384501736	-22458.235630522457	-35363.13943700554	5.605241182741874	1	1	0.28004621484315034	0.3115135247630632	0.7030830483685613	0.28004621484315034	0.3115135247630632	7.378951238986892	5.222356131629969	0.038926607363855066	0.041480839860085834	1.7624566226935745	0.6187716886532132	0.0010424526811095435	0.961152446520091	9.582321578561054E-4	1.6134120714867733E-6	1.1960119081335696	2.764098207723354	-546.5642674604954	0.285865078181093	0.20620861923306533	0.22903131791940742	0.2788949846664342	0.1955182292571635	0.19010398588930028	0.15461510273144627	0.45976268212208954
1700000	-58467.81772795819	-57900.408929449564	-567.4087985086201	-22456.65994299506	-35364.592865148436	6.039100541208377	1	1	0.40147308408625887	0.3946907554203066	0.5436188129027832	0.40147308408625887	0.3946907554203066	8.255891150037893	4.770184427761591	0.0029490160313186825	0.08649609170641151	1.7109804107298132	0.6445097946350938	0.0010701756908274634	0.8447558396456554	0.0010315519316130238	1.142320119149187E-6	0.9705235882325254	2.572955298930779	-548.0179544611185	0.28368522060023016	0.20636157084715173	0.22903131791940742	0.28092189063321066	0.1982557306403713	0.1899516581325993	0.15461510273144627	0.45717750849558275
1720000	-58481.51584633568	-57916.92528424243	-564.5905620932496	-22463.63124593689	-35373.25232637781	5.302881852757336	1	1	2.7739635880898708	2.0646376747202106	0.7717349582403419	2.7739635880898708	2.0646376747202106	8.84360957529459	4.7703274957988695	0.004051933907576617	0.00555667078056709	1.648533705327952	0.6757331473360244	9.975906790581194E-4	0.7451217818268677	0.0010142228263165228	8.261834211335419E-7	0.8776122279429223	2.661502044053324	-540.9977545687746	0.2872533858002086	0.20279340564717332	0.22903131791940742	0.28092189063321066	0.1982557306403713	0.19492713157167588	0.16220066859054708	0.44461646919740533
1740000	-58479.03927808917	-57912.33083708182	-566.7084410073522	-22477.896895682836	-35355.37984712328	5.86513344657704	1	1	1.5692074918268548	1.3066131083258847	0.4848413287404924	1.5692074918268548	1.3066131083258847	8.337092836976545	4.509208721339762	0.004089511790192528	0.001094642440741396	1.7613960563918183	0.6193019718040913	9.88983935558952E-4	0.7932646959528108	9.86692029586729E-4	9.079575391737034E-7	0.9225305847188116	2.7433627078209577	-545.4886722917744	0.2872533858002086	0.20824405732858106	0.2235806662379997	0.28092189063321066	0.1982557306403713	0.19492713157167588	0.15320625041499297	0.4536108873729594
1760000	-58475.335868711685	-57913.179319676805	-562.156549034882	-22442.71015740791	-35386.94328765033	6.075865049362889	1	1	0.3572203359262549	0.5334402578739191	0.4306340875898685	0.3572203359262549	0.5334402578739191	7.977234252399092	4.911582295732558	0.042249455870073775	0.013377951618134758	1.7100529559237116	0.6449735220381446	0.0010101268990774584	0.8200159952813127	9.695952043234903E-4	1.0625819479791754E-6	0.9802091621910769	2.8339782709386987	-542.7737103187474	0.2872533858002086	0.20824405732858106	0.2235806662379997	0.28092189063321066	0.2020136499921777	0.19492713157167588	0.15683745301288848	0.4462217654232575
1780000	-58445.81780282665	-57885.95295177524	-559.8648510514089	-22463.328463037204	-35342.93833680647	5.539345708064704	1	1	0.7603154426647177	0.90233693139693	0.5148696996734384	0.7603154426647177	0.90233693139693	7.942367597371369	5.094009796237558	0.02601097050373089	0.02879658291431029	1.6964982557464965	0.6517508721267522	0.001020533174359437	0.8145552445264042	9.512400357930462E-4	1.1670565659339776E-6	1.0579652274322493	2.5769547816069722	-539.7633679101017	0.2835743148383482	0.2049236740030171	0.23504884715574104	0.27645316400289366	0.19822732979911756	0.19567426544172375	0.1560903191428406	0.4500080856163176
1800000	-58455.093370390794	-57900.322602713524	-554.7707676772673	-22459.527042878028	-35360.51883901141	4.806978845663492	1	1	0.3049563512605677	0.232246330697033	0.5274438558838022	0.3049563512605677	0.232246330697033	7.593626405658635	5.094009796237558	0.03573738071225178	0.03665099183475254	1.7019302531842213	0.6490348734078897	0.0011822410646697605	0.8482883734083349	0.0010508488984255866	1.373823929368224E-6	1.044771801382366	2.5055938313319612	-535.7924548246626	0.2825412188502669	0.20534312105867544	0.23462940010008268	0.277486259990975	0.19929511579816345	0.19567426544172375	0.15502253314379472	0.4500080856163176
1820000	-58485.02829710845	-57928.54340228951	-556.4848948189424	-22472.79153134736	-35375.14754308134	4.86024797763456	1	1	1.5986494533898274	1.3474101923577781	0.8100420547425	1.5986494533898274	1.3474101923577781	7.872802100421142	4.836725750068181	0.028463982509703886	0.07171734172359691	1.7157932963414377	0.6421033518292815	0.0010666641950514495	0.8241614971178953	9.97312949934689E-4	1.1517579219693213E-6	1.0416348821329917	2.463869847336858	-534.7707594274697	0.2825412188502669	0.20534312105867544	0.23462940010008268	0.277486259990975	0.19929511579816345	0.19490769814263176	0.15571916717801956	0.45007801888118476
1840000	-58455.15121261781	-57907.03949529713	-548.1117173206783	-22475.028108604532	-35353.5618064578	4.85300809316603	1	1	0.2612516140264124	0.28916988547307054	0.6492243681838865	0.2612516140264124	0.28916988547307054	7.872802100421142	5.298301571441222	0.017133531422370164	0.07961357998979879	1.7154323948249348	0.6422838025875328	0.0010823663114660905	0.7785248427155317	0.0010247774783507886	1.129943028145566E-6	0.9980261794888429	2.640164070980165	-528.859911615173	0.2825412188502669	0.20534312105867544	0.2344740316460564	0.27764162844500123	0.19327145168931267	0.19490769814263176	0.15463591522695463	0.45718493494110046
1860000	-58465.16751980369	-57915.19857533363	-549.9689444700656	-22461.548874308904	-35373.75145797202	4.892113660443253	1	1	0.5711026324328986	0.27520550330324633	0.49431972793277507	0.5711026324328986	0.27520550330324633	7.272197030828542	4.967180557507422	0.04338044478891891	0.03626494156284746	1.7186837851463126	0.6406581074268439	0.001126185913641471	0.9066185513259807	0.0010332121280940787	1.507326660396086E-6	1.131714686823087	2.3457383836921952	-530.8218316242239	0.28325132332631586	0.20534312105867544	0.22710510567401593	0.28430044994099274	0.19395704917468826	0.19490769814263176	0.15504007101576534	0.45609518166691415
1880000	-58437.857684192924	-57888.89249560476	-548.9651885881597	-22449.578933400444	-35358.81679197109	4.755862044681673	1	1	0.4400594195057374	0.12428062908093963	0.4693377553434026	0.4400594195057374	0.12428062908093963	7.272197030828542	4.967180557507422	0.035807517904280245	0.0716917923503476	1.71496856079825	0.6425157196008752	0.0012037034558190737	0.8961607467213799	0.0010399327995895653	1.5610359268674444E-6	1.120486399188556	2.23552706778156	-530.2669593847761	0.2873956596659218	0.20534312105867544	0.22710510567401593	0.2801561136013868	0.19395704917468826	0.19490769814263176	0.15504007101576534	0.45609518166691415
1900000	-58428.764010624145	-57888.14578386527	-540.6182267588758	-22451.86440357679	-35354.272911484615	4.994702128445932	1	1	0.890202095829561	0.6406902832994855	0.8771849573581527	0.890202095829561	0.6406902832994855	7.272197030828542	4.967180557507422	0.04007864588465155	0.0716917923503476	1.7078642782083138	0.6460678608958433	0.001164496612235567	0.9199512833413518	0.0010457405429128294	1.6428285211837132E-6	1.150995381945101	2.1393639682385714	-520.345801446343	0.2873956596659218	0.20534312105867544	0.22710510567401593	0.2801561136013868	0.19989218872343506	0.1878339950811291	0.15617863452852118	0.45609518166691415
1920000	-58460.68559463956	-57901.071283782214	-559.6143108573426	-22455.898055369722	-35364.18998815332	5.345398005009927	1	1	0.46688851054761604	0.33068800996619163	0.6832667344826451	0.46688851054761604	0.33068800996619163	6.712511550144752	4.925168066193553	0.015381460488811168	0.0716917923503476	1.6968962523790747	0.6515518738104629	0.001049459551739523	0.8371767264363188	9.596859301427804E-4	9.895138426936391E-7	1.005310003558413	2.6532636746924285	-540.2361471314096	0.2873956596659218	0.20534312105867544	0.22841365278403974	0.278847566491363	0.19989218872343506	0.1878339950811291	0.14827893884958662	0.4639948773458487
1940000	-58484.39914040463	-57926.25646469071	-558.142675713917	-22474.088570807697	-35369.989620949294	6.022583891483028	1	1	0.5002743424415663	0.4218474828581804	0.5218514621596525	0.5002743424415663	0.4218474828581804	6.931776427380842	4.750005918666713	0.048500599650580616	0.06712520488257552	1.745537433649213	0.6272312831753937	0.0010167622202474464	0.8065772439118568	9.718841578478237E-4	9.67392331484787E-7	0.9464098069518446	2.6187189804198767	-539.0111187780105	0.2873956596659218	0.20551694997284062	0.22841365278403974	0.2786737375771978	0.19989218872343506	0.1960702489810284	0.14765969834253115	0.4563778639530049
1960000	-58454.34500498504	-57902.50515647715	-551.8398485078914	-22472.434918956427	-35349.655515964885	5.984189205169029	1	1	0.7292523523873322	0.47837753664064186	0.47611696397441183	0.7292523523873322	0.47837753664064186	8.627419555046288	4.685679875619167	0.0336250837297108	0.06712520488257552	1.669981174747282	0.6650094126263593	0.0010497146726104118	0.829752981415231	9.871424628065814E-4	1.2341413017776118E-6	1.0043406233018637	2.505588074358539	-532.2219248219862	0.28588673443637536	0.20301850248689984	0.22780661736639726	0.2832881457103275	0.1958687715122757	0.1960702489810284	0.14765969834253115	0.4604012811641643
1980000	-58470.73175796518	-57912.67463251734	-558.0571254478407	-22489.72929203243	-35344.895625163634	5.4778685601094095	1	1	3.9085578003623884	1.9368536492899529	0.6163302888215544	3.9085578003623884	1.9368536492899529	8.960008396781896	4.7564928608832755	0.03577390290293141	0.036491353748801844	1.6950173767840093	0.6524913116079956	0.001033742307074499	0.8665187216523708	9.949535496879165E-4	1.2538445099975003E-6	1.0470113822471714	2.573199717480563	-533.301518748846	0.28531650353273835	0.20910070744654435	0.22780661736639726	0.27777617165432	0.1958687715122757	0.19412269584283615	0.14765969834253115	0.46234883430235657
2000000	-58458.009692227264	-57901.13118999667	-556.8785022305977	-22461.956716268436	-35358.21802582957	5.013415678941329	1	1	1.110451961360705	0.49291089608588495	0.6544962476392076	1.110451961360705	0.49291089608588495	7.5010858890089605	5.034565929186125	0.01108992718518691	0.014386883529160848	1.655165022263248	0.6724174888683763	0.0010539900129129126	0.8456341601588121	9.85830053823059E-4	1.2583674089284885E-6	1.0422373569607581	2.29454594536133	-536.9213339477752	0.28531650353273835	0.20910070744654435	0.22780661736639726	0.27777617165432	0.1958687715122757	0.18743372432537206	0.15727336602467526	0.4594241381376765
2020000	-58458.16446846587	-57907.90170966599	-550.2627587998812	-22459.692599389353	-35369.42033296216	5.301091036731499	1	1	1.1637666879341664	0.6487056972819257	0.6403479489280339	1.1637666879341664	0.6487056972819257	8.275400373946688	5.034565929186125	0.018797789599855366	0.026758483944618786	1.700229298387712	0.6498853508061442	0.001065156614078177	0.8193910619034865	9.904344375566265E-4	1.1989274246462108E-6	1.0362740638717254	2.4853883606933036	-529.8254898214377	0.2891866505612721	0.20648932192815803	0.22795202355017782	0.276372003960392	0.19851664795628493	0.18743372432537206	0.15462548958066602	0.4594241381376765
2040000	-58440.40782551191	-57889.52028311684	-550.8875423950653	-22471.161449726656	-35336.265542493784	5.017908019517338	1	1	0.5152316297392032	0.5597679695803707	0.4534718564798468	0.5152316297392032	0.5597679695803707	7.62972784738115	5.034565929186125	0.0296676926972138	0.014936713113482753	1.738180047773914	0.6309099761130432	0.001080300819491378	0.8929206751740887	0.0010001589949614486	1.4385448009611475E-6	1.0772568046638449	2.8222162952541874	-531.1016927983695	0.2894775385441238	0.2033965686276684	0.23075388886781575	0.276372003960392	0.20414781462529233	0.18289871951189318	0.1535293277251375	0.4594241381376765
2060000	-58489.941293441545	-57926.376753377444	-563.5645400640996	-22484.961602438183	-35360.91643810461	4.679638841890404	1	1	0.5828409749656008	0.5803120504195857	0.6110568397625687	0.5828409749656008	0.5803120504195857	7.5980690938747415	4.698658180694033	0.009404699048119589	0.04377620750981648	1.733359526290999	0.6333202368545007	0.0011146784846441287	0.878944347338491	0.0010559392735132493	1.4515734662875466E-6	1.0836962361075944	2.6533001841788657	-543.6982811137427	0.28402167219113267	0.20886331165885866	0.22872460835314368	0.27839040779686497	0.20414781462529233	0.18614968609476565	0.15027836114226503	0.4594241381376765
2080000	-58445.51931943138	-57897.8868611662	-547.6324582651897	-22469.64274225622	-35344.69625614989	4.9955060632224875	1	1	0.0936962086016517	0.17200526550659948	0.3740386479938196	0.0936962086016517	0.17200526550659948	7.80644252579872	4.951917794646111	0.009404699048119589	0.05667459109927134	1.7345687584148455	0.6327156207925774	0.0010876934965463084	0.8997463153439393	0.0010320293125413314	1.597562748562277E-6	1.1695638949834188	2.4969353773388443	-529.1155998584558	0.28402167219113267	0.20459929188870304	0.23006476623888283	0.2813142696812814	0.2002664927357882	0.18614968609476565	0.15800357781178204	0.4555802433576636
2100000	-58466.22913836089	-57912.22474706326	-554.0043912976323	-22480.67649981898	-35353.35708360998	4.959735298906552	1	1	0.8222556980363527	0.8836659871024705	0.6136120847008081	0.8222556980363527	0.8836659871024705	9.899893755624326	4.9665496488103305	0.021148227043177	0.05667459109927134	1.680936067670688	0.659531966164656	0.0010818029043327564	0.9068246607015457	0.0010125980337721383	1.6697312783159033E-6	1.1830215758265596	2.520865751794405	-533.074623537034	0.2807946050199126	0.20459929188870304	0.23006476623888283	0.2845413368525015	0.2064020234720249	0.1825867230007628	0.15199339139569518	0.4590178621315166
2120000	-58440.84588104041	-57895.81651017282	-545.0293708675867	-22462.18160455402	-35354.594357350696	4.999364997847232	1	1	1.3815178172087481	1.5284689006277972	0.6731434933774159	1.3815178172087481	1.5284689006277972	8.931358909774003	4.947129253668157	0.00870374234974163	0.05667459109927134	1.7468967874433516	0.6265516062783242	0.0011540475708312643	0.9593982436799255	0.0010353596681794027	1.8111064494417003E-6	1.1973092198391613	2.4734538047419123	-522.8893761163197	0.28196028288987285	0.20837464183469165	0.22512373842293398	0.2845413368525015	0.20288294959791695	0.1825867230007628	0.15199339139569518	0.4625369360056245
2140000	-58470.02539776075	-57922.60166263319	-547.4237351275565	-22466.95502753002	-35376.82637288639	5.514157535742563	1	1	0.7763538783423451	0.48349136412876437	0.6770035007930713	0.7763538783423451	0.48349136412876437	8.65212156816045	4.947129253668157	0.006817625519914679	0.07542754571192065	1.7306314238274312	0.6346842880862844	0.0011137298275940568	0.9218000874210089	9.900749179581959E-4	1.492484614612462E-6	1.1262856412102529	2.5248862186599514	-527.0323464415645	0.2853367446118886	0.2049981801126759	0.22512373842293398	0.2845413368525015	0.19955991306429366	0.1825867230007628	0.15531642792931846	0.4625369360056245
2160000	-58455.70764828012	-57899.81791733109	-555.8897309490277	-22444.71541628533	-35377.506972782634	5.416342524999567	1	1	0.2692261224886279	0.1593574208456142	0.5016192266576016	0.2692261224886279	0.1593574208456142	8.011049434173447	4.947129253668157	0.007683829738223979	0.022347071154834756	1.6831404948043045	0.6584297525978478	0.0010701144466863117	0.8093842006857198	0.0010015710651413259	9.50461702853806E-7	0.9325555676385685	2.3570374346625234	-537.3357445561231	0.2858317008096706	0.20450322391489395	0.22950464241968827	0.2801604328557472	0.20134595098882385	0.1825867230007628	0.15531642792931846	0.4607508980810943
2180000	-58468.405858080274	-57912.28305234642	-556.1228057338519	-22468.995573935776	-35363.00888722497	5.564712233642624	1	1	0.8696043526147753	1.3645957676843683	0.49096420980329697	0.8696043526147753	1.3645957676843683	8.124408070482797	4.985053428360252	0.014882385534747331	0.0038754268330867298	1.734332941664275	0.6328335291678625	0.0010844963925641386	0.9204449310694212	9.718941737166162E-4	1.3824305630559754E-6	1.0710975799357274	2.5836306439967305	-535.1849152941915	0.2838877862382466	0.207051863725664	0.22889991718034217	0.2801604328557472	0.19888071951222427	0.1842062589277425	0.15735527289967835	0.4595577486603543
2200000	-58468.18924664287	-57911.46182960661	-556.7274170362558	-22465.78890213385	-35367.4560803192	5.858582654211504	1	1	0.6270945346176142	0.5548851704884713	0.6154872495208052	0.6270945346176142	0.5548851704884713	8.24531826224757	4.985053428360252	0.07610499766396452	0.015547878237767649	1.7522564575078332	0.6238717712460834	0.001026415229039663	0.8850800691716387	9.663053806555273E-4	1.136976011032718E-6	1.0074592422916806	2.7549271012396415	-536.4570604548046	0.28826777620326866	0.20556086291243647	0.22889991718034217	0.27727144370395274	0.202263764977369	0.183368741425575	0.15161382192724288	0.4627536716698125
2220000	-58482.324529565776	-57926.65136241247	-555.6731671533028	-22472.675704245583	-35374.56568603887	5.805790837829055	1	1	2.3585461267729815	1.629244031409569	0.6643449326321871	2.3585461267729815	1.629244031409569	8.24531826224757	5.586679839210739	0.049615238775322056	0.028639094543266828	1.7574005153050063	0.6212997423474969	0.0011399591322814597	0.8594301581884122	9.953335805321754E-4	1.1754089058133401E-6	0.9973937307383933	2.7043976011841093	-532.5029533293879	0.285260177824352	0.20856846129135312	0.2297444583146646	0.2764269025696303	0.202263764977369	0.18112567306540167	0.1538568902874162	0.4627536716698125
2240000	-58452.27961071908	-57905.86079513972	-546.4188155793596	-22467.81622629464	-35354.83656822177	6.750068412733364	1	1	0.5347585125145669	0.48724323345660614	0.7872022196468627	0.5347585125145669	0.48724323345660614	7.958039101171153	5.347973499187791	0.02621164936585871	0.028639094543266828	1.7423679475154152	0.6288160262422924	0.0011127879181599778	0.8964490376722789	9.469504159393356E-4	1.131307964950681E-6	1.0282128471181	2.595078406555471	-526.1845620452758	0.285260177824352	0.20421371474797448	0.23113805082174713	0.27938805660592647	0.202263764977369	0.20111181259171684	0.1538568902874162	0.44276753214349734
2260000	-58451.465744672096	-57907.060225245754	-544.4055194263383	-22451.774493977875	-35373.11553130684	7.378177115409772	1	1	0.2923934264701036	0.15358791474154168	0.6059102356573153	0.2923934264701036	0.15358791474154168	7.958039101171153	4.503071100906371	0.04209791731107313	0.025268589804050896	1.6666775569248766	0.6666612215375617	0.0011212401490053139	0.9229043089198754	8.802111795179631E-4	1.2568287259433043E-6	1.0467845142889252	2.824714962374952	-524.921114472044	0.2853950495832682	0.20421371474797448	0.23113805082174713	0.2792531848470102	0.21038564099067464	0.1971744990209747	0.15219354714369712	0.44024631284465293
2280000	-58455.24184174459	-57919.04661235839	-536.195229386197	-22457.27396838676	-35378.13835635013	7.058651265152637	1	1	0.9346398243576495	0.6929648686681714	0.5482071104046159	0.9346398243576495	0.6929648686681714	8.529046121809387	5.671936857037261	0.04023437983095757	0.009211644703796037	1.734495663009725	0.6327521684951375	0.0012329535413401157	0.902508520016691	9.692606595758699E-4	1.5612600768213344E-6	1.0452552405408995	2.472367000845887	-515.6223681717876	0.2853950495832682	0.20421371474797448	0.23113805082174713	0.2792531848470102	0.21038564099067464	0.18122951673172874	0.15294684272635803	0.455437999551238
2300000	-58467.81047820901	-57932.486656493464	-535.3238217155482	-22476.64911496003	-35376.74293953624	6.394121944472276	1	1	0.8737975181019527	0.6528918691790069	0.8137082946249449	0.8737975181019527	0.6528918691790069	8.218831415670268	4.331443574296525	0.04023437983095757	0.04737340466036789	1.8272550829207084	0.5863724585396458	0.0012882315419564625	0.8562390347575176	0.001022946432755614	1.5683573053380404E-6	1.0046622911732817	2.5063695887875013	-514.9672934672658	0.2811802714135851	0.20736036750769535	0.23113805082174713	0.2803213102569725	0.20208304324162094	0.19810752119690334	0.1559089784169599	0.44390045714451526
2320000	-58451.39008661068	-57907.74622406869	-543.6438625419876	-22447.91163939971	-35378.89210765226	6.933698520897024	1	1	2.145589446235388	1.6682794846881113	0.675911951818743	2.145589446235388	1.6682794846881113	6.858939371283331	4.466193534863815	0.020146746587011006	0.04342193866862129	1.6947248905865129	0.6526375547067436	0.001243665926458351	0.850496177606738	0.0010062894526309005	1.4176233626245212E-6	1.0486343607411865	2.457121590550379	-521.5354848014873	0.287498406119177	0.20736036750769535	0.23113805082174713	0.2740031755513806	0.20208304324162094	0.19810752119690334	0.1559089784169599	0.44390045714451526
2340000	-58475.62733385503	-57928.607797279605	-547.019536575425	-22485.80249795755	-35359.78983179785	6.210701069367586	1	1	0.47114977834791244	0.340927244136734	0.5755074288672676	0.47114977834791244	0.340927244136734	6.823952265690786	4.466193534863815	0.03761811037511082	0.020342101908161672	1.7619714941448366	0.6190142529275817	0.0012468087853913304	0.862456107290571	9.883602001924828E-4	1.5125779658341298E-6	1.0650983095691537	2.5730053411407896	-527.9338145798977	0.28383863817721006	0.21102013544966225	0.22674682128914564	0.2783944050839821	0.20208304324162094	0.19810752119690334	0.1559089784169599	0.44390045714451526
2360000	-58469.652234744986	-57914.6192809526	-555.0329537923866	-22457.06681775752	-35372.35467474595	7.1338620388247795	1	1	0.32887297305066115	0.5811979763338188	0.43693911777452094	0.32887297305066115	0.5811979763338188	7.187599964538364	4.466193534863815	0.03761811037511082	0.023488841629964716	1.7698116334749443	0.6150941832625278	0.0011584443771064652	0.8671952061933649	9.188811160445287E-4	1.6173063319608805E-6	1.127501923485509	2.747608612489795	-535.8485117895201	0.28383863817721006	0.20840461297052654	0.22674682128914564	0.2810099275631178	0.20208304324162094	0.19551502530529663	0.1584393895442039	0.44396254190887796
2380000	-58527.34729137277	-57953.15220957844	-574.1950817943277	-22488.00195288584	-35381.82582530932	7.992396004900987	1	1	1.1987827519534702	1.2874926005664638	0.6189930030738425	1.1987827519534702	1.2874926005664638	7.668016200982767	4.178791800177107	0.03838721309745346	0.0848368397882168	1.7228681362788718	0.6385659318605641	0.0011622000522590484	0.8833712500502894	9.013320714813353E-4	1.3395113589584696E-6	1.0478750074452954	2.705698883104443	-552.9951603311899	0.2793139415071666	0.2114167410036153	0.2285717820686646	0.28069753542055353	0.20210795934888318	0.19460812136164188	0.1584393895442039	0.4448445297452705
2400000	-58475.207692346165	-57918.65214188388	-556.5555504622853	-22477.50464968786	-35359.70868192235	6.93666581023275	1	1	0.31282500058056834	0.17426838382408052	0.49846473403252245	0.31282500058056834	0.17426838382408052	6.928313503226589	5.656063547168371	0.04405052154259662	0.00843558581084923	1.7219295095870497	0.6390352452064751	0.0011594007499055247	0.8759339477859086	9.702660653012184E-4	1.1308840238306797E-6	1.0111050400454888	2.942010020998418	-537.1792101433092	0.2805678867069323	0.20906839432798707	0.22731783686889892	0.28304588209618176	0.1994593932427354	0.188000094179579	0.16108795565035167	0.4514525569273334
2420000	-58463.30576105301	-57920.215482968095	-543.0902780849111	-22479.435585706062	-35357.77697580508	6.836869258050965	1	1	0.6352398830950815	0.7212047988640051	0.570731522015552	0.6352398830950815	0.7212047988640051	7.9548157849579315	4.913989653855794	0.04405052154259662	0.01299542236416126	1.7222372597384725	0.6388813701307637	0.0011124178092188138	0.8824739172327214	9.443105786674973E-4	9.584974171214836E-7	0.9854006282258013	2.3844473521327316	-523.2149831738008	0.2868236407997034	0.20281264023521595	0.22731783686889892	0.28304588209618176	0.20602262863967766	0.1931533163701364	0.15064137977695577	0.45018267521322963
2440000	-58460.67990979163	-57921.69079848197	-538.9891113096621	-22464.001665887696	-35373.945162678974	6.05922122297576	1	1	0.5360046738770725	0.2615534313609314	0.547947696620349	0.5360046738770725	0.2615534313609314	7.9548157849579315	4.63397287536709	0.04119623102497396	0.061759905827146314	1.761521402062433	0.6192392989687835	0.001159322900045044	0.8456590665787873	9.953856904609132E-4	1.007851025459449E-6	0.9414218029480848	2.5680111980908475	-519.6797710165465	0.2889217740863616	0.20281264023521595	0.22731783686889892	0.28094774880952356	0.1978600040196458	0.18662519168135672	0.15688231693110952	0.4586324873678874
2460000	-58491.787620604184	-57931.75352383119	-560.0340967729966	-22474.482033601333	-35375.35865742591	7.471514791853848	1	1	0.8899355009155939	0.5437911578531995	0.5148454694734136	0.8899355009155939	0.5437911578531995	7.9548157849579315	5.264913450860682	0.053700266081796844	0.027317363864617274	1.7305380523605234	0.6347309738197383	0.0010747997640036078	0.7894551340426599	9.412865984236929E-4	8.630299112011599E-7	0.8724846768325557	2.5558700436675	-540.1873416011227	0.285298536485698	0.20819445256337996	0.23321792970117441	0.2732890812497477	0.20377815064784754	0.18864906378627894	0.15653078579993313	0.45104199976593984
2480000	-58454.67990628256	-57904.86368541197	-549.8162208705909	-22454.923149653267	-35367.056784536675	7.302605835956628	1	1	3.4425419390031413	1.6154693874579407	0.7753510803008685	3.4425419390031413	1.6154693874579407	7.9548157849579315	4.689298837821444	0.053700266081796844	0.027082109289305607	1.7250478491317922	0.6374760754341039	0.0011232285640071376	0.8357722656389188	9.493880384418635E-4	1.0577223601639467E-6	0.9642789751291342	2.5374617274621287	-525.9674717351663	0.2889747034215111	0.21289964140642914	0.22483657392231207	0.2732890812497477	0.20377815064784754	0.18864906378627894	0.15653078579993313	0.45104199976593984
2500000	-58470.273956708814	-57911.66142136573	-558.6125353430847	-22493.19949221069	-35338.209580491726	6.886483327802614	1	1	0.7768003125117283	0.8507691031624036	0.507186920751624	0.7768003125117283	0.8507691031624036	8.14169125863231	4.689298837821444	0.03986581966039591	0.04127214926616751	1.7635923166381773	0.6182038416809114	0.0010315604696639808	0.8336238068432267	9.445496611704608E-4	9.345826592474071E-7	0.9336201581116867	2.648952842729233	-538.4741217556772	0.28728798772393155	0.21172819193163023	0.22854200295744465	0.27244181738699363	0.1970501926158023	0.1911939546427371	0.15950395968808326	0.45225189305337676
2520000	-58486.4991399979	-57919.771125596926	-566.7280144009682	-22467.363108593465	-35368.20789796677	6.94824682598162	1	1	2.03520382949649	1.5649245461489414	0.9034044809607191	2.03520382949649	1.5649245461489414	8.643567635131262	4.689298837821444	0.016901591740909036	0.022829698813989014	1.7373817303488852	0.6313091348255574	9.77361499147674E-4	0.849400802071813	9.460408356574653E-4	7.999144057966925E-7	0.9045284730283192	2.553464673403554	-544.0239240751498	0.28071934527852466	0.20665837920837057	0.22642355455669386	0.28619872095641097	0.20329712379200063	0.1911939546427371	0.15950395968808326	0.4460049618771784
2540000	-58463.33115890816	-57913.20703776428	-550.1241211438792	-22466.873989756117	-35364.6422508228	6.570276791663087	1	1	2.1114909818773744	2.236587646361199	0.579227564835897	2.1114909818773744	2.236587646361199	7.332893050311298	4.689298837821444	0.04563178710442656	0.04567879213261415	1.7192091635081082	0.6403954182459459	9.648000262829438E-4	0.7408334750253724	9.782471027782993E-4	6.743788720260167E-7	0.802009858792544	2.5672480526793455	-527.675857567503	0.28071934527852466	0.20665837920837057	0.22748570782542094	0.2851365676876839	0.2019283138836806	0.19057437964517324	0.1512810382244499	0.4562162682466957
2560000	-58502.09186093815	-57950.069008082966	-552.0228528551826	-22495.104637359775	-35370.031493398106	6.211752478387633	1	1	1.442229419757831	0.6551310291743604	0.6365256244489667	1.442229419757831	0.6551310291743604	7.4004257885793905	4.812130872287917	0.015158136466483544	0.061840678708485065	1.702891613071203	0.6485541934643986	9.901579830467785E-4	0.7191929173368341	9.925691143200161E-4	6.133538741055284E-7	0.7467993335331693	2.438062330651738	-531.8947162299075	0.28071934527852466	0.205395645616621	0.22874844141717052	0.2851365676876839	0.2019283138836806	0.1882312664179542	0.14664830020825698	0.4631921194901077
2580000	-58452.89710178294	-57905.30648626342	-547.5906155195223	-22461.186073756067	-35363.828611347424	6.239030407707144	1	1	0.8089559954077873	0.517747567486218	0.598006380628586	0.8089559954077873	0.517747567486218	7.567296985525612	4.702056445062217	0.009384669599831691	0.05156427924700125	1.8179254267214002	0.5910372866393	9.866254646221403E-4	0.8093733769418427	9.618819710510787E-4	8.158000805270841E-7	0.8852341646352122	2.4746764196929725	-527.9791238508782	0.28071934527852466	0.205395645616621	0.22874844141717052	0.2851365676876839	0.20169353258079886	0.18815217504787218	0.15224920256518368	0.45790508980614475
2600000	-58474.546148668436	-57934.49612530088	-540.0500233675587	-22505.892859762305	-35346.82605472013	5.516954861342952	1	1	0.5491559749807463	0.40388526633606814	0.6175763921201431	0.5491559749807463	0.40388526633606814	7.567296985525612	4.7499550179955214	0.01828168992920483	0.01750845512834018	1.7322817900153105	0.633859104992345	0.0011382785926573491	0.7717280696353446	0.0010915478525679132	8.822270639763833E-7	0.8304781622621498	2.697978713886801	-520.6886408365561	0.28071934527852466	0.20164730819926283	0.23249677883452868	0.2851365676876839	0.20568005196131958	0.19478869463350218	0.14677506367231274	0.4527561897328649
2620000	-58480.378437532585	-57924.555911444375	-555.8225260882125	-22484.040817486373	-35360.55319213432	5.608082388679793	1	1	1.7369514037147877	1.556898294476147	0.6837899253963198	1.7369514037147877	1.556898294476147	7.969379338455154	5.86666224122304	0.0014541467479236812	0.019330931397371198	1.7073231120981651	0.6463384439509177	0.0011175855516936766	0.8241315544406759	0.0010332125226744121	1.024788306701071E-6	0.9072076257425614	2.59118783876628	-533.5854600247372	0.29291290061198416	0.20164730819926283	0.23249677883452868	0.2729430123542244	0.20568005196131958	0.19174330613264826	0.14677506367231274	0.4558015782337188
2640000	-58516.55230623134	-57964.47333825951	-552.0789679718309	-22502.89251630841	-35382.120313339496	6.104258891965943	1	1	0.5676239319984504	0.336057363574383	0.5618723683316281	0.5676239319984504	0.336057363574383	7.514245723903433	5.066788702810367	0.0016096291346518825	0.06398844023879299	1.7708847496991054	0.6145576251504475	0.0010780589412188802	0.7663022091622762	9.864655169641958E-4	7.720521310141186E-7	0.830617054162146	2.6018805086368397	-532.8678383014665	0.29210912891606683	0.19939290413865804	0.23343751066280466	0.27506045628247056	0.20568005196131958	0.19174330613264826	0.1513155170859098	0.45126112482012176
2660000	-58484.536189546554	-57942.456788331474	-542.0794012150808	-22480.43029295624	-35381.141660592526	6.1048807731591435	1	1	0.3459144860662838	0.5069339684433863	0.60629536932761	0.3459144860662838	0.5069339684433863	7.707224466011372	5.066788702810367	0.0050280973621719665	0.06013293263728571	1.6937376588398658	0.6531311705800673	0.0010732370312904144	0.7677825377525255	9.718961865648702E-4	7.041315916322326E-7	0.8042247892138837	2.694341520874903	-522.7041900875018	0.28304706065206353	0.2075755201920385	0.23343751066280466	0.27593990849309336	0.20045860074318203	0.1950324384548357	0.15732213869836342	0.44718682210361826
2680000	-58468.20349354797	-57930.81635952132	-537.3871340266468	-22476.237506409067	-35376.09395133706	6.545601667398061	1	1	0.1823458421891094	0.15883209333088727	0.5160447059280825	0.1823458421891094	0.15883209333088727	7.401919083376444	4.837120322403302	0.03813530722182461	0.04828384203396372	1.7037242654710383	0.6481378672644811	0.0011447551545509845	0.7416204791317812	0.0010304737340549588	9.515799504786536E-7	0.8745730378660518	2.3442380493088564	-519.2290490054745	0.2880291256716312	0.2043517675961956	0.228455445643237	0.27916366108893625	0.1968592982917562	0.1957149168355994	0.15417947993677772	0.4532463049358661
2700000	-58458.18693475258	-57923.575269257715	-534.6116654948619	-22488.135536330523	-35355.00569241717	5.050126548316019	1	1	0.48696343128521075	0.4346717517330881	0.46195152420859	0.48696343128521075	0.4346717517330881	7.401919083376444	4.8155828840190384	0.045579479908607355	0.026552498215717223	1.7168995877740798	0.6415502061129603	0.0011418741372787606	0.8139338424440762	0.00106442039698871	1.1263434987763088E-6	0.97577752296424	2.4709265739821986	-515.645312881617	0.2893311382981318	0.2043517675961956	0.2271534330167364	0.27916366108893625	0.20569593337183806	0.19026225792161028	0.15079550377068499	0.4532463049358661
2720000	-58445.497825953586	-57907.60498483583	-537.8928411177525	-22475.52445192755	-35352.9934703236	4.9106787896334785	1	1	0.5351417831112443	0.7818626987475259	0.6276986731096567	0.5351417831112443	0.7818626987475259	6.884518449899868	5.273169003685017	0.050919284866719906	0.008519753141459531	1.7005661292417318	0.6497169353791343	0.001117992228046152	0.8318733084787764	0.0010908662516194035	9.191331960240939E-7	0.8913113635285657	2.458359288209542	-518.1835164156297	0.29018713851566885	0.2045873820251955	0.22606181837019945	0.27916366108893625	0.20380399598856425	0.19026225792161028	0.1526874411539588	0.4532463049358661
2740000	-58464.29943703152	-57923.44053086166	-540.8589061698559	-22464.65371578788	-35374.83185257375	5.256617208575022	1	1	1.1159912100889766	1.8418068553627682	0.5919758260152075	1.1159912100889766	1.8418068553627682	8.857618979182059	4.858391410647905	0.050919284866719906	0.04227349087723454	1.7100330424420218	0.6449834787789893	0.0011018920987158037	0.8016144512341027	0.0010531769422194714	9.238460438391258E-7	0.9178923604780337	2.760845622187431	-519.0197301358437	0.29018713851566885	0.2045873820251955	0.22606181837019945	0.27916366108893625	0.20380399598856425	0.19026225792161028	0.15632998644940316	0.4496037596404217
2760000	-58478.384777615865	-57937.014118587584	-541.3706590282791	-22493.087347496446	-35362.44898527039	5.158862448506587	1	1	1.1478841384026999	1.204103918650123	0.6146555959499005	1.1478841384026999	1.204103918650123	7.869386037796144	5.30437261097034	0.0427807027751289	0.04227349087723454	1.7710667876227058	0.6144666061886473	0.0011774600032526158	0.8136565124445222	0.0010968978223720592	1.0499310456732402E-6	0.8930074404086511	2.627055371802821	-520.2835664016768	0.2808005041934262	0.2148285667368443	0.22606181837019945	0.27830911069953007	0.19896689935840717	0.19026225792161028	0.16116708307956024	0.4496037596404217
2780000	-58471.748749230166	-57927.14235879353	-544.6063904366417	-22491.54879752156	-35351.95641196602	4.785660315093993	1	1	2.1261267982628733	1.1461516156835352	0.7266809513600967	2.1261267982628733	1.1461516156835352	7.22886202126251	5.349649555952827	0.0427807027751289	0.04355096522154206	1.6950325761893246	0.6524837119053379	0.0011073516089607556	0.7674569089104935	0.0010782139024473163	9.046489903285518E-7	0.8931285627562898	2.617376101930004	-522.7161150539648	0.2843234138929871	0.21143003919234318	0.2259374362151397	0.27830911069953007	0.1966081902728126	0.19262096700720485	0.1556418033766329	0.4551290393433491
2800000	-58453.23655983527	-57907.91224360962	-545.3243162256474	-22468.559324204514	-35358.182548979246	4.908895134467979	1	1	0.6736876906358404	0.8528093798495859	0.7166168025155311	0.6736876906358404	0.8528093798495859	7.22886202126251	5.349649555952827	0.028969397857536102	0.010266717642621714	1.7376190073752462	0.6311904963123771	0.0011106744377115771	0.7861932931957817	0.0010202050710634626	1.0882830718347395E-6	0.9498669715742447	2.736372843646418	-525.0616974093615	0.2843234138929871	0.21143003919234318	0.2259374362151397	0.27830911069953007	0.1966081902728126	0.19262096700720485	0.1556418033766329	0.4551290393433491
2820000	-58469.541643586614	-57924.65555848984	-544.8860850967787	-22475.93230797619	-35366.34458754802	4.654267451194428	1	1	0.4847514266038785	0.25996759296754496	0.4851079714828687	0.4847514266038785	0.25996759296754496	7.138367698106388	5.418113253460211	0.0037736130523871275	0.009836220041581219	1.7063269441601563	0.646836527919922	0.0011434216595543436	0.864347638876414	0.0010268820251831655	1.409322732987807E-6	1.051651311773378	2.5079576056099016	-525.8031716082605	0.2845273513967743	0.2062283791678888	0.23114364622647626	0.2781006232088607	0.1947351662196666	0.19262096700720485	0.15751482742977888	0.4551290393433491
2840000	-58468.84661015798	-57933.8955436504	-534.9510665075841	-22491.09799697287	-35361.215642019735	4.791114229864903	1	1	0.7248875977676479	0.3415777196590603	0.5267784967961613	0.7248875977676479	0.3415777196590603	7.382704483402361	5.116653674587119	0.004427157974222718	0.013025470405892877	1.7010596033376952	0.6494701983311525	0.001156112946819585	0.8649648447016473	0.0010666006706630037	1.3261688353104812E-6	1.024079579444907	2.305052976315308	-515.6878104884113	0.2845273513967743	0.2062283791678888	0.23114364622647626	0.2781006232088607	0.1947351662196666	0.19782070191881393	0.15741930976728724	0.4500248220942316
2860000	-58467.40072554587	-57914.1868721605	-553.2138533853705	-22489.28773721756	-35343.52152234864	4.697648338910737	1	1	1.1242298995827844	1.1635165610492126	0.7612208433229947	1.1242298995827844	1.1635165610492126	8.325573934352251	5.209797173002241	0.001133908239622423	0.0661589759412346	1.725784548746971	0.6371077256265146	0.0011831709064078384	0.8807261090198436	0.0010334167115009921	1.1384512262876463E-6	0.9621999407084225	2.550113501843304	-531.7897027726013	0.2845273513967743	0.20617167703456657	0.23114364622647626	0.27815732534218296	0.19961616252578465	0.19782070191881393	0.1525383134611692	0.4500248220942316
2880000	-58460.01840066793	-57920.25717617731	-539.761224490621	-22498.59584867449	-35340.31457877528	4.885986855121616	1	1	2.5273222731007214	2.0112820830998333	0.5920567578963568	2.5273222731007214	2.0112820830998333	7.302503719707878	5.209797173002241	0.04684235446914738	0.03922402137195609	1.7093070867326192	0.6453464566336905	0.0012206559991862485	0.890555810953078	0.001055062764992134	1.3323714456811466E-6	0.9890895111687696	2.297992987431783	-516.7594934364657	0.27981561959863405	0.20617167703456657	0.23331555634403675	0.28069714702276277	0.2051770587426183	0.19225980570198029	0.1525383134611692	0.4500248220942316
2900000	-58493.555891707554	-57940.929295831	-552.6265958765515	-22476.738351193715	-35381.80069947406	4.435253407522199	1	1	0.8284183196114526	0.48695973939652787	0.8444157742453874	0.8284183196114526	0.48695973939652787	7.405272696359288	4.7037647173708566	0.03396219880472337	0.03725077037299794	1.709155400473479	0.6454222997632606	0.0011157218022044848	0.9098214405994823	0.0010082805170774027	1.3176846378727634E-6	1.06365522806816	2.45422396204112	-532.4099752263274	0.2820654272592203	0.20940025616042338	0.22935294911675946	0.27918136746359695	0.20398076438689025	0.19225980570198029	0.15281037123952096	0.4509490586716079
2920000	-58463.13532098579	-57912.06804273205	-551.0672782537475	-22465.729724712717	-35363.75920867427	4.68149092394559	1	1	0.5188293483312509	0.7748722690270673	0.45918527791005187	0.5188293483312509	0.7748722690270673	8.313185185610628	4.68671379803858	0.018289566808677493	0.013294172729213103	1.6709628184816776	0.6645185907591612	0.0010910498514015527	0.9202857191734255	0.0010187565060220817	1.2041607440658074E-6	1.0231923269800094	2.7058293278494587	-531.0474521536681	0.2848268328867367	0.20940025616042338	0.22659154348924307	0.27918136746359695	0.20343247120994493	0.19268634518521574	0.1523838317562855	0.4514973518485532
2940000	-58479.824474321686	-57915.422132270236	-564.4023420514524	-22466.914115699168	-35363.71702014581	4.852474917953013	1	1	1.1922594819394177	0.7941525294204386	0.9476204706767597	1.1922594819394177	0.7941525294204386	7.742292107151426	5.668914965545536	0.019162562104628786	0.006903551371817563	1.7460245086851667	0.6269877456574167	0.0010526366771164465	0.9331221927310885	9.78359218275577E-4	1.470735947805349E-6	1.1370978827088667	2.9433487209459015	-542.5457912722918	0.28222985457609695	0.20730048620379207	0.22659154348924307	0.283878115730868	0.20343247120994493	0.19225956393901067	0.1523838317562855	0.45192413309475826
2960000	-58465.615576545104	-57926.214206454424	-539.4013700906778	-22477.219610166543	-35364.06260033356	4.4288511028131365	1	1	0.9299544289764826	0.561589083341383	0.8631556189358374	0.9299544289764826	0.561589083341383	8.728222019099729	4.326863877396852	0.01460667120775132	0.037901911593389355	1.7181256629705495	0.6409371685147253	0.001081904380622846	0.8753289094657556	0.0010434329156481608	1.1580761396610056E-6	1.0155915426278994	2.649214414731821	-518.7506208074034	0.28245948110686186	0.20730048620379207	0.22695019465166305	0.28328983803768315	0.20343247120994493	0.19225956393901067	0.1512271304543334	0.4530808343967104
2980000	-58463.67290483076	-57920.00541562058	-543.6674892101792	-22487.529503803013	-35350.03322307366	4.442751133506424	1	1	0.36452513453457214	0.5811282204761007	0.7225713426175066	0.36452513453457214	0.5811282204761007	6.820987978308384	4.589140185918928	0.015452691360938221	0.04229921913089334	1.7356710176130516	0.6321644911934742	0.0011286732767734034	0.9010971722704052	0.0010618151884059502	1.480628845243697E-6	1.075262714948233	2.184571902915017	-524.452657600764	0.28245948110686186	0.2083333529501708	0.22803390635023651	0.281173259592731	0.20343247120994493	0.18629439907218848	0.15719229532115558	0.4530808343967104
3000000	-58452.09930791438	-57920.2479010842	-531.8514068301818	-22483.77320570483	-35353.75031978012	4.4318979164735195	1	1	0.20392847797577723	0.2365958064974555	0.4921657737859344	0.20392847797577723	0.2365958064974555	7.3118598283177345	4.589140185918928	0.03049664758126881	0.05163298025790501	1.7375310517978222	0.6312344741010889	0.0011455669974555897	0.9200189750710063	0.0010883723989075088	1.912070632695924E-6	1.1270785974969595	2.4507271994755855	-513.0639475052546	0.2897273564855428	0.2083333529501708	0.22803390635023651	0.27390538421405003	0.20683590820223752	0.1828909620798959	0.15719229532115558	0.4530808343967104
3020000	-58456.26050182974	-57915.94991238214	-540.3105894476032	-22466.21606509384	-35368.219050167296	4.337986337475494	1	1	1.8961202328992526	1.6143346337230589	0.5172863037190212	1.8961202328992526	1.6143346337230589	6.927438473848115	4.589140185918928	0.023265131850861535	0.024771246866194904	1.678910856625021	0.6605445716874895	0.0011020241243074025	0.8789936603738239	0.001066335914740164	1.442551791109364E-6	1.061441718616935	2.2550651660781056	-518.8489006876447	0.289109795156178	0.21002978299873512	0.2242478564419106	0.27661256540317647	0.19316460851041062	0.18936149013697237	0.15719229532115558	0.4602816060314608
3040000	-58427.448164379835	-57894.60828107431	-532.8398833055247	-22451.451101622446	-35360.07766858095	4.476790154508433	1	1	0.655511170760427	0.7420188516304957	0.8124709403554303	0.655511170760427	0.7420188516304957	7.275451092800875	4.504625152651158	0.010627876736858562	0.05916354578496543	1.7198664158165091	0.6400667920917454	0.001128364096544769	0.9639913767010907	0.0010796959088679562	1.736317301405007E-6	1.1996182500989263	2.560232849298952	-512.3933834441067	0.28461244714370676	0.21426069684124724	0.22451429061186973	0.27661256540317647	0.20401301580526995	0.18742512964893834	0.15800327654008034	0.45055857800571075
3060000	-58436.99891179299	-57894.02523598123	-542.9736758117576	-22454.651065394813	-35356.75086287184	4.876472967768869	1	1	1.1968514328051947	0.6075378807939655	0.7195580976037653	1.1968514328051947	0.6075378807939655	8.696069692506924	4.746057184952196	0.019401892947948664	0.057445761407784436	1.7706825739650305	0.6146587130174848	0.0010624529724881245	0.9662094806379744	9.931141104634672E-4	1.6004121782763107E-6	1.1922248481251116	2.699239704478415	-521.7179112978673	0.28356456084274406	0.20798391046066833	0.22503487130052852	0.28341665739605926	0.20432288128834647	0.19009022023224512	0.15723556615966702	0.4483513323197408
3080000	-58449.32963268657	-57907.935267125824	-541.3943655607427	-22476.523398786747	-35351.09977034037	4.639782359515581	1	1	1.4209885917434146	0.8340012570939571	0.6363964836208478	1.4209885917434146	0.8340012570939571	7.470702583926996	4.5582960819594165	0.046792378896679754	0.1112085159656077	1.7143888381593795	0.6428055809203103	0.0010845545488832003	0.8926404329480637	0.0010111983723350387	1.5162792712449747E-6	1.1369811829544276	2.382050636228628	-520.5876921000047	0.28356456084274406	0.20798391046066833	0.22883443502388898	0.27961709367269877	0.20737338497058136	0.18703971655001023	0.15723556615966702	0.4483513323197408
3100000	-58440.750881006716	-57889.63535396504	-551.115527041677	-22447.686936180566	-35356.969768571376	5.63444990497888	1	1	1.0674569514281147	1.3606686644143666	0.5195428741132072	1.0674569514281147	1.3606686644143666	7.4350367447346875	5.485521411633015	0.05698793710273271	0.024688343572320023	1.7181845383332075	0.6409077308333962	0.0011513047981580786	0.9177684602525039	0.0010167793213755319	1.956519818907448E-6	1.213047505758007	2.3909163905056086	-530.0778636184347	0.28597681379640344	0.20798391046066833	0.22883443502388898	0.2772048407190394	0.20737338497058136	0.1958804387465591	0.1462241265207681	0.4505220497620908
3120000	-58464.54732831729	-57919.057933617005	-545.4893947002886	-22466.479427906685	-35368.22726946713	5.369868404983375	1	1	1.3800339476765853	0.568998529298211	0.804035825157523	1.3800339476765853	0.568998529298211	7.469268187070928	3.944070073015271	0.06872236591291629	0.040147610815266715	1.727985768523117	0.6360071157384415	0.0011058223061233385	0.8455697740284712	0.0010058495285457016	1.4643028837847418E-6	1.0626690741394063	2.8360112869363903	-524.6845220666082	0.28597681379640344	0.20798391046066833	0.22883443502388898	0.2772048407190394	0.2125849085713324	0.1908443684840033	0.1462241265207681	0.4503465964238956
3140000	-58457.30809074778	-57915.718037760445	-541.5900529873328	-22457.631692001032	-35378.44700679889	5.301026595358322	1	1	1.7727719913915687	0.9110265842986652	0.6751544061629983	1.7727719913915687	0.9110265842986652	7.6663109353929935	5.204162259722943	0.018973718868439703	0.040147610815266715	1.6763348006416796	0.6618325996791602	0.0011363937028029151	0.8877573355616147	0.0010198911288071333	1.7269566559199908E-6	1.1602156987146834	2.6925568811978797	-519.8744036597711	0.28597681379640344	0.20798391046066833	0.22883443502388898	0.2772048407190394	0.2040133620636347	0.18292117459527427	0.15113839088415035	0.46192707245694004
3160000	-58455.01632585195	-57914.52079446267	-540.495531389289	-22469.32205494637	-35363.79276771089	4.670424740901658	1	1	2.170589512834749	2.8754144922827067	0.6203538278590879	2.170589512834749	2.8754144922827067	8.079344433995624	4.203335200681625	0.018973718868439703	0.037472143767143744	1.693351570625273	0.6533242146873635	0.0010658225426039439	0.8795470878774406	9.94401008434044E-4	1.645250344359685E-6	1.1609811285966642	2.48375363106699	-516.9391340590156	0.28314551619262834	0.20798391046066833	0.22883443502388898	0.2800361383228145	0.20360277313791492	0.18444418229475842	0.150768606349903	0.46118443821742305
3180000	-58443.49209933433	-57916.57641385968	-526.9156854746578	-22469.857680557405	-35365.35372779507	4.109667539350243	1	1	1.0226201973317985	0.7943998761610915	0.8286874832767941	1.0226201973317985	0.7943998761610915	8.351223421659105	4.969492912239329	0.028812048796737356	0.008422276951154155	1.7117902305957535	0.6441048847021232	0.0011848497643042663	0.8064391923546717	0.0010908698296081699	1.5382861646814492E-6	1.0356884177836845	2.2598059408795	-506.4937021070575	0.2809050419228027	0.20783386435863851	0.22883443502388898	0.28242665869466993	0.20250250499935507	0.18063054757237124	0.15568250921085003	0.46118443821742305
3200000	-58486.4728441676	-57946.24728455334	-540.2255596142566	-22479.790323572608	-35383.82846885116	4.41027105222025	1	1	2.090339778092503	2.2990046241822744	0.6845402100536381	2.090339778092503	2.2990046241822744	7.452566177095985	5.127135326836309	0.03762487380097416	0.06548842023248644	1.7105130400112258	0.6447434799943871	0.001158800583447256	0.7388064335588752	0.0010702568282596246	1.1207349178980172E-6	0.9067436794470596	2.577428347746893	-517.4041073899357	0.2859754605558656	0.20783386435863851	0.22447096511408468	0.2817197099714113	0.19940401907795496	0.18372903349377134	0.15568250921085003	0.46118443821742305
3220000	-58487.48474453228	-57938.03348943247	-549.4512550998146	-22478.032942084243	-35374.46599002232	4.645446016355119	1	1	1.651551248702654	1.0781034959192346	1.224230381586291	1.651551248702654	1.0781034959192346	7.031729757191733	4.940425425197286	0.05731544383508659	0.019918229453942154	1.7717427504254575	0.6141286247872713	0.0011369427725856712	0.8007843974826455	0.001043181101836994	1.3641927181777275E-6	1.0776821048037224	2.3259083695084337	-527.9325207153031	0.2859754605558656	0.20783386435863851	0.22447096511408468	0.2817197099714113	0.19940401907795496	0.18372903349377134	0.15568250921085003	0.46118443821742305
3240000	-58475.90700276242	-57920.48212335677	-555.4248794056474	-22486.14807833174	-35356.35604889085	4.651018354178586	1	1	3.197297645676135	2.5043757371060202	0.5489343927722478	3.197297645676135	2.5043757371060202	7.562803232092231	4.966506019553889	0.045203280574336493	0.07145743433415766	1.7129965204372346	0.6435017397813828	0.001159756289646911	0.7867356034451177	0.0010679679795408965	1.4750634866268357E-6	1.057236584331326	2.725475076582865	-531.2159490608899	0.2868533785449152	0.20460740086223883	0.2268195106214347	0.2817197099714113	0.19799359034472844	0.1832187466151628	0.16096753910330622	0.45782012393680194
3260000	-58473.8362033821	-57922.91633692283	-550.9198664592668	-22485.74089871825	-35358.3104591604	4.704611098536619	1	1	0.22499804357632444	0.1913629976309162	0.7947969968443305	0.22499804357632444	0.1913629976309162	6.924927164589983	4.870449949100182	0.0333723270947161	0.014746136611722927	1.6546174450482012	0.6726912774758996	0.0011577195255005207	0.8615345803548984	0.0010155151469954248	2.0141191853107204E-6	1.194691074334931	2.45632640531595	-531.8965563411881	0.2861657736442211	0.20741410107539618	0.2268195106214347	0.2796006146589481	0.20066530401998556	0.1827637779486544	0.1582958254280491	0.45827509260331034
3280000	-58445.57396481627	-57921.173650896366	-524.4003139199039	-22483.5388873238	-35354.63732936906	5.639278326823769	1	1	1.3406148924644692	1.9645359874122983	0.7985302120822034	1.3406148924644692	1.9645359874122983	8.179747312373198	4.136057273753647	0.020134837141425912	0.02288772390825931	1.624898714444465	0.6875506427777677	0.001219240849702909	0.9393311447626631	0.0010113180744548216	2.5774343349924693E-6	1.309330430523441	2.238324362647932	-502.403937234658	0.2851722616610468	0.20741410107539618	0.22781302260460898	0.2796006146589481	0.20066530401998556	0.1916405599221383	0.1532769316923894	0.4544172043654861
3300000	-58406.46349868497	-57899.33318116302	-507.1303175219495	-22460.590060537623	-35360.83015629075	5.379885517115343	1	1	1.0282769968177137	0.9651279858360342	0.6741638572786546	1.0282769968177137	0.9651279858360342	8.262137514184625	4.657933194789695	0.018057910293998256	0.027029642212732522	1.7509627832742034	0.6245186083628985	0.0012907703521493187	0.90757039816028	0.0011097907891479799	2.86237379392289E-6	1.2600997559523832	2.364951965761283	-486.41286085575825	0.2851722616610468	0.20631686407438785	0.2289102596056173	0.2796006146589481	0.2000436500964462	0.1916405599221383	0.15389858561592876	0.4544172043654861
3320000	-58410.9637537806	-57904.09188319189	-506.8718705887069	-22472.311289450045	-35354.04269925951	5.355059713453114	1	1	1.8032807047730244	1.2835809193950083	0.6494515089077701	1.8032807047730244	1.2835809193950083	8.257809405710757	5.311532950721494	0.029699527412237983	0.053524236941422415	1.6571093420359087	0.6714453289820459	0.001241221064499182	0.9118262344936565	0.0010714374176844198	2.626201129821385E-6	1.2533841126625114	2.25678977411726	-484.97382827313805	0.2855264044820013	0.206351246001443	0.22852173485760768	0.2796006146589481	0.1982154186881573	0.18707386754950617	0.15572681702421765	0.45898389673811824
3340000	-58430.225706003934	-57905.92699633072	-524.2987096732095	-22471.475116952646	-35357.602482369504	5.581004329609847	1	1	0.3925306465753582	0.32858890394012036	0.5409256532268542	0.3925306465753582	0.32858890394012036	7.620929553590582	5.311532950721494	0.010760576381317574	0.043628489969628904	1.7989062731311627	0.6005468634344189	0.0011112891246731814	0.8932914390371087	0.0010367474394928323	1.9454272958119866E-6	1.1712785057908721	2.0394458666520623	-505.38862476204474	0.2855264044820013	0.203244163068198	0.23162881779085268	0.2796006146589481	0.19673126315385547	0.19223754947376384	0.15699893397955442	0.45403225339282566
3360000	-58447.558996404885	-57914.73168582512	-532.8273105797649	-22481.096365908485	-35355.280267116344	5.902786196493475	1	1	0.1467344747834949	0.13132182367275794	0.6298391695605621	0.1467344747834949	0.13132182367275794	7.844551485141926	5.560792316389343	0.041761708115530524	0.04886841341688428	1.719025571250655	0.6404872143746727	0.0011248122523526201	0.9329038287914796	0.0010267404516191392	1.923748699173495E-6	1.1594480162870213	2.3666033536120383	-513.6066058727579	0.28353732892627	0.2049244910284606	0.23174114044670116	0.2797970395985683	0.19936442994860293	0.19223754947376384	0.15699893397955442	0.45139908659807815
3380000	-58422.89423799044	-57911.273198498595	-511.6210394918431	-22481.576800913273	-35348.86483960417	5.27450601188902	1	1	1.0139418628868615	0.9497446254170506	0.35992761031315285	1.0139418628868615	0.9497446254170506	7.111747705346761	4.797407484425134	0.05721074348848594	0.04886841341688428	1.6614261453413754	0.6692869273293125	0.001211011933267025	0.9176082062875496	0.0010295200623082026	1.986653453631867E-6	1.1997257540326463	2.269525614598066	-491.7731101683968	0.2849617569296084	0.2049244910284606	0.23065701728349772	0.2794567347584333	0.20150699014900303	0.18908642654535476	0.15485637377915432	0.4545502095264872
3400000	-58440.587235274	-57916.7070639805	-523.8801712934974	-22483.84212611135	-35349.60319432101	5.658448478568547	1	1	2.252684650683552	1.3211371061796944	1.3148287217628405	2.252684650683552	1.3211371061796944	7.4302756054918335	4.797407484425134	0.03106723068089388	0.044798246197414925	1.7426893192120474	0.6286553403939765	0.001145510192022575	0.9656053520639393	0.0010076625774430783	1.996761985157007E-6	1.2074545679347395	2.5140765594035326	-500.69199994283287	0.2850867951465202	0.2049244910284606	0.23065701728349772	0.2793316965415215	0.20077976745827777	0.18943872397290246	0.15523129904233188	0.4545502095264872
3420000	-58454.83840008958	-57927.882672615146	-526.9557274744378	-22484.149281801605	-35364.538353677985	5.47399982144655	1	1	2.0454963712734795	1.606873087773044	0.8383912483350381	2.0454963712734795	1.606873087773044	7.13976578504264	4.853239692790294	0.04742154577423442	0.04202167291057801	1.726327004497986	0.6368364977510073	0.0012000309899118575	0.8759219789698361	0.0010727287516746535	1.7382120554289165E-6	1.0787770258312153	2.5428960778147904	-504.4255487537959	0.2850867951465202	0.2076019059153611	0.22352443831655458	0.28378686062156416	0.20171823711050715	0.1966440317310234	0.1542928293901025	0.4473449017683663
3440000	-58444.413536447086	-57900.111715712774	-544.3018207343127	-22460.301773719464	-35358.636282019135	5.4579334035076865	1	1	0.7076332691661796	0.3923086910099076	0.7281303820287952	0.7076332691661796	0.3923086910099076	7.606802557609932	5.162611188656477	0.05916229102987961	0.07356251204456378	1.6978052445110774	0.6510973777444615	0.0011009530930491073	0.8899617370308108	0.0010191087327923324	1.4408404934667684E-6	1.0553911216831022	2.874866551207629	-523.8559565366701	0.2850867951465202	0.2040222674680657	0.22710407676384997	0.28378686062156416	0.19539737134356833	0.19292760960334707	0.1542928293901025	0.45738218966298144
3460000	-58460.14841031506	-57922.56245657329	-537.58595374177	-22471.485211914263	-35368.78360119264	5.2697026823403545	1	1	0.4954763569359583	0.27330692173712184	0.6171307143330107	0.4954763569359583	0.27330692173712184	6.448079973643971	4.999538228339456	0.05870040057769938	0.035492371243636404	1.6423288339402362	0.678835583029882	0.0010887896341111802	0.8646297294272295	0.001013633622594442	1.3530564422859924E-6	1.0362563695630345	2.3770338200111456	-518.5628876996583	0.2850867951465202	0.2040222674680657	0.22710407676384997	0.28378686062156416	0.19539737134356833	0.19292760960334707	0.1542928293901025	0.45738218966298144
3480000	-58454.5139146432	-57926.61589674169	-527.8980179015027	-22471.276424240892	-35375.4018400763	5.81358130853429	1	1	0.19997477596022645	0.142282861510415	0.7057969525232985	0.19997477596022645	0.142282861510415	6.788612122608826	4.853684740025134	0.05870040057769938	0.05788812265199448	1.7147735005301827	0.6426132497349086	0.0010382298785114499	0.8608516411826165	9.86391149882151E-4	1.1812308333577526E-6	1.0150728225947145	2.553358485492747	-508.9405761069948	0.2850867951465202	0.2040222674680657	0.22710407676384997	0.28378686062156416	0.19539737134356833	0.1926403071976737	0.15458013179577587	0.45738218966298144
3500000	-58434.30740649524	-57897.90011550794	-536.407290987297	-22470.21376514634	-35348.35720616495	5.9185853798364105	1	1	0.050711159329230045	0.05927122996847186	0.4510790206742414	0.050711159329230045	0.05927122996847186	7.164182114890089	5.778051731761798	0.06412949857049527	0.04881000649129072	1.6881113139866097	0.6559443430066951	0.001062586328790561	0.8544179451355419	0.0010139640152666554	1.2591688241504349E-6	1.0177680931625182	2.369551710003636	-518.0023210852972	0.2850867951465202	0.21184511824807642	0.22710407676384997	0.27596400984155345	0.19539737134356833	0.1926403071976737	0.15458013179577587	0.45738218966298144
3520000	-58460.270705120194	-57914.75547219861	-545.5152329215879	-22460.59614046532	-35375.221627422245	6.182495029510603	1	1	0.5956860062163855	0.4722140871471208	0.6256544799110173	0.5956860062163855	0.4722140871471208	7.774260353352301	4.584096001550619	0.06412949857049527	0.03749873637373966	1.6901414016727392	0.6549292991636304	9.833157503508518E-4	0.8560004324701906	9.654031126784416E-4	1.1060094516725579E-6	0.9902824569468217	2.630612134281442	-525.7620863679671	0.2857418975269842	0.21129033877997597	0.22514916458626166	0.2778185991067782	0.207190381633426	0.18933777674121763	0.1548570022799678	0.4486148393453879
3540000	-58468.96290442091	-57923.13037770054	-545.832526720369	-22478.136063012033	-35365.95587137499	6.170327568152952	1	1	0.38107493074672083	0.25230326073814857	0.7207482912863142	0.38107493074672083	0.25230326073814857	7.774260353352301	4.8473142295271225	0.015232648942789346	0.01854003708014567	1.6958934201314704	0.6520532899342648	0.0010700463348233074	0.8766052379835654	9.833649490488604E-4	1.3606457986005557E-6	1.072658753497324	2.6236694753970773	-526.3068476921545	0.28653340780938996	0.20810961887900958	0.22753837420482229	0.2778185991067782	0.20039407036858314	0.18933777674121763	0.1548570022799678	0.45541115061023074
3560000	-58470.23840106445	-57905.70049108755	-564.5379099769076	-22470.084818534993	-35354.98547192328	6.171748731925299	1	1	1.3428098224285312	1.4663301670034057	0.7080166185468166	1.3428098224285312	1.4663301670034057	7.774260353352301	4.8473142295271225	0.025592474277242403	0.08680546010116724	1.7932596226443542	0.6033701886778229	0.0010243350425302405	0.8745294154457351	9.181129870359402E-4	1.2952106162453508E-6	1.0944994910883128	2.7407754911680677	-542.6650822403466	0.28653340780938996	0.20356352476600775	0.22753837420482229	0.28236469321978	0.20142822537161725	0.1886195295690555	0.15741594432114703	0.4525363007381795
3580000	-58467.37716955935	-57922.857519248515	-544.5196503108375	-22482.11140908487	-35362.66861613735	5.868632632879926	1	1	1.2432314815820757	0.8026743774441502	0.6017188450393652	1.2432314815820757	0.8026743774441502	7.417890272880837	4.971937919861379	0.01331948104405796	0.08680546010116724	1.7266516220680497	0.6366741889659752	0.0010565322616690272	0.8622280853006702	9.59838910072695E-4	1.1911718937490754E-6	1.0605510222173873	2.359673356162545	-524.0475735699705	0.28653340780938996	0.20356352476600775	0.2274762525383823	0.28242681488622	0.20142822537161725	0.1886195295690555	0.16146080992336292	0.4484914351359636
3600000	-58449.11580680967	-57908.36847760278	-540.747329206891	-22479.765745193516	-35348.75113515954	5.6572078306158415	1	1	0.5153642260056411	0.38385953359553315	0.5095556655561774	0.5153642260056411	0.38385953359553315	6.903507747709552	5.177898628699361	0.0390755006827281	0.00843360780411421	1.6847602557340708	0.6576198721329646	0.0010337348978126423	0.8597082431137227	9.476071826387858E-4	1.1042074108296143E-6	1.0431854763128625	2.7751705586226443	-521.2927588805657	0.28653340780938996	0.20356352476600775	0.2274762525383823	0.28242681488622	0.20142822537161725	0.1899620586878377	0.1593531493958107	0.44925656654473367
3620000	-58459.261184355666	-57916.048358969034	-543.2128253866301	-22479.989012140668	-35354.07575591449	5.251477293238265	1	1	1.4474931997072416	0.853989908479924	0.5689261847377398	1.4474931997072416	0.853989908479924	7.264849516993328	5.125139959477164	0.03225142764879739	0.03205454381345933	1.702252714249602	0.648873642875199	0.0010946019963150627	0.8787079754091771	0.0010272506802317199	1.3265116424245245E-6	1.0434410051843044	2.796614839585065	-522.0799278047175	0.28653340780938996	0.19953166136413916	0.232204361933287	0.2817305688931839	0.20142822537161725	0.18651590327664785	0.16219609296528714	0.4498597783864471
3640000	-58449.39612397598	-57916.991052138226	-532.4050718377512	-22469.849622735976	-35364.35857973402	5.21136116989648	1	1	0.28511358008732673	0.32020343740395996	0.4276458142591813	0.28511358008732673	0.32020343740395996	8.905807085232528	4.622852799279049	0.029238772790679355	0.017910235807471725	1.7496620265306884	0.6251689867346558	0.0011171029960860032	0.8114439957401064	0.0010033172667178617	1.1027972122617496E-6	0.9536361318588626	2.3910091440069765	-513.6857547822183	0.28653340780938996	0.20472262460891538	0.2279631966825674	0.28078077089912723	0.20142822537161725	0.18840570180129002	0.16219609296528714	0.4479699798618049
3660000	-58480.566164264834	-57943.18755202239	-537.3786122424393	-22487.697635681732	-35372.492440175614	5.416079570622799	1	1	0.45579476205938696	0.3672556300742184	0.7054943648043158	0.45579476205938696	0.3672556300742184	8.905807085232528	4.830414045292945	0.03649038391115716	0.03170050497242147	1.6802076065258817	0.6598961967370591	0.001126612908387517	0.7996241669157285	9.99015231595117E-4	1.130862687207485E-6	0.9452622880636069	2.5304816413062317	-517.7589088534402	0.2888460662015394	0.2071162772896089	0.22565053829041795	0.2783871182184337	0.20142822537161725	0.18984895362786172	0.16219609296528714	0.4465267280352332
3680000	-58428.86169040094	-57886.81418281232	-542.0475075886233	-22455.782931403115	-35346.4468680868	5.287208707523329	1	1	0.6171403713676421	0.7308291763730892	0.930576375146288	0.6171403713676421	0.7308291763730892	8.141280090758828	5.029559965122028	0.005221902939435658	0.014686342854940644	1.7250987297288571	0.6374506351355714	0.001048334189296613	0.7957277141889733	9.536668218064196E-4	1.0388701780803567E-6	0.9281138642894731	2.307849911532535	-522.0089565017933	0.28500626989275274	0.20718918421472898	0.22557763136529788	0.2822269145272204	0.19995920402120046	0.18984895362786172	0.15293680388250666	0.4572550384684304
3700000	-58444.5585809717	-57901.35029967863	-543.2082812930785	-22451.00685358897	-35367.7219376302	5.1932523142111116	1	1	1.0139344376617545	0.8706349854258414	0.573738742476216	1.0139344376617545	0.8706349854258414	7.114189989692824	4.514962219020431	0.04700208231081706	0.0024296389851821637	1.7923791667736275	0.6038104166131862	0.0010566830076704844	0.8110234245806456	9.464780205597373E-4	1.0848684867527059E-6	0.9567892524852591	2.391682274876687	-523.3248859110074	0.2829346720606596	0.20718918421472898	0.22764922919739103	0.2822269145272204	0.19995920402120046	0.18766854540302694	0.15511721210734145	0.4572550384684304
3720000	-58449.09197532112	-57915.79256748908	-533.2994078320438	-22480.464117459167	-35349.66563914913	4.9620426714541095	1	1	0.5100553663356622	0.1883551731799824	0.9924409850960588	0.5100553663356622	0.1883551731799824	7.252842002688405	5.296803205164605	0.031545207824427005	0.016984545736619384	1.7267931504760348	0.6366034247619826	0.0010824746610258265	0.7311393569044392	0.0010327965882987267	8.504898865270353E-7	0.8195493377568734	2.6241389715804226	-513.8286309916186	0.28165373446494196	0.20718918421472898	0.22950465768637018	0.28165242363395887	0.20821529137731304	0.1817399825602599	0.15278968759399592	0.4572550384684304
3740000	-58448.11892398417	-57927.482137860454	-520.636786123716	-22478.22268076769	-35368.28128078552	4.691093456984887	1	1	0.9490295394646293	1.0404850912827615	0.7500146662311656	0.9490295394646293	1.0404850912827615	6.869628533959766	4.490247927581814	0.030237010314348025	0.037989001483288244	1.7307674370113755	0.6346162814943123	0.0011181564504241979	0.8430254639752347	0.0010377651867735137	1.359466520371499E-6	0.9965176242782349	2.3098844354936254	-500.4053984281487	0.28165373446494196	0.19977010718052485	0.2364308694536869	0.2821452889008463	0.19532621030217165	0.19885037818183182	0.159355559720952	0.4464678517950438
3760000	-58446.77970289128	-57943.63166349208	-503.14803939920137	-22468.178317290683	-35389.74718474742	4.5559966910519405	1	1	0.1972991046867339	0.2927280384091577	0.6112721561822827	0.1972991046867339	0.2927280384091577	6.783889714352992	4.74542662050744	0.054315861708405695	0.030679219532303178	1.7086156082838473	0.6456921958580764	0.0012844094131630175	0.8786774040668639	0.0011471408517902306	1.813575360438237E-6	1.0247789881597942	2.2669593291582477	-484.4803106786599	0.28165373446494196	0.19977010718052485	0.23255405664549178	0.2860221017090414	0.2051553770094845	0.18436324245312308	0.15782676594730066	0.452654614590091
3780000	-58421.84634390624	-57905.91336172684	-515.9329821794026	-22460.329155127176	-35364.29779161429	4.52712719538417	1	1	2.139864793634547	1.502353067206369	0.9078020592131971	2.139864793634547	1.502353067206369	8.40350217614957	4.849730686182488	0.04715525300683771	0.03334323855274984	1.7842116134275596	0.6078941932862202	0.0012285092368155175	0.8545553714931946	0.0011055469259131818	1.5253936820071288E-6	1.0207635770349246	2.235700163036092	-493.4456861822629	0.28165373446494196	0.21137389672286472	0.23214853663978957	0.2748238321724037	0.19564095782497593	0.19719372954335873	0.15782676594730066	0.4493385466843639
3800000	-58405.387647412026	-57897.86585670319	-507.5217907088404	-22463.234935068533	-35353.2777958701	4.557106336730844	1	1	1.2999345884558695	1.0534491530402106	0.7570470394691001	1.2999345884558695	1.0534491530402106	8.40350217614957	4.6663593051346535	0.04083146856408297	0.04543889702889199	1.737879064300928	0.631060467849536	0.0012681922161353724	0.914268297624621	0.0011281966647160972	1.7687796778529554E-6	1.0607115629656363	2.272739132575186	-486.32698348942273	0.28127871137556926	0.21174891981223742	0.23214853663978957	0.2748238321724037	0.21032044193470026	0.18123285694386956	0.1591081544370655	0.4493385466843639
3820000	-58433.95347974078	-57923.10107232202	-510.8524074187687	-22471.233712841142	-35370.41173745724	5.072636515269687	1	1	0.6463024804760397	0.4876076801500543	1.052192433861922	0.6463024804760397	0.4876076801500543	9.302659315782766	5.39520608284294	0.04083146856408297	0.029927681275999506	1.6798775111549633	0.6600612444225183	0.0012427387869660845	0.8510545504762838	0.0010852665160162138	1.6235463605603216E-6	0.9952182373708508	2.0782195234825016	-490.575994238838	0.28127871137556926	0.21174891981223742	0.23214853663978957	0.2748238321724037	0.2076805059628495	0.1824356908729303	0.16156686886887106	0.44831693429534836
3840000	-58428.64273635564	-57908.514838123	-520.12789823264	-22474.58775001606	-35353.23203049583	5.447333178136352	1	1	0.31698930722233265	0.23403809296024872	0.783275081732775	0.31698930722233265	0.23403809296024872	6.941171603691384	4.324625245350898	0.04083146856408297	0.06343691260202097	1.7175735189986083	0.6412132405006958	0.0011479919729586111	0.8260272533105516	0.0010840870515059426	1.3354755166771957E-6	0.9611599366761466	2.324403792318515	-501.327603026521	0.2798116587555333	0.2089290948667811	0.23033422855889632	0.2809250178187892	0.20179774466125455	0.1988623395868286	0.1510229814565677	0.44831693429534836
3860000	-58446.747942316535	-57908.60421365853	-538.1437286580023	-22470.200671590435	-35356.134117742746	4.623633679729456	1	1	0.2075176023654327	0.22410240870080336	0.801312705670793	0.2075176023654327	0.22410240870080336	7.980478800298974	5.244424085712346	0.02099110982450782	0.0441429844165	1.717782812635008	0.641108593682496	0.001104576830522312	0.7930910858340343	0.001055726110251798	9.631640421069616E-7	0.9014076619614344	2.4736754077297194	-518.9433999219299	0.2798116587555333	0.21073060750141206	0.22853271592426536	0.2809250178187892	0.19892431151490264	0.19719322946100823	0.1510229814565677	0.45285947756752065
3880000	-58471.61345806672	-57911.97413871695	-559.6393193497723	-22462.235959624835	-35368.04217323581	4.824019245428842	1	1	0.5101829760015858	0.9035058172404806	0.3504020057484435	0.5101829760015858	0.9035058172404806	7.403321740092831	5.240533927263013	0.0025024221765834677	0.04552224490554353	1.7122841524493357	0.6438579237753321	0.0011288686888111838	0.8505154973103954	9.950451543131753E-4	1.0226907761776274E-6	0.9542710916614339	2.9384617809103006	-539.7795538650867	0.2798116587555333	0.21073060750141206	0.22853271592426536	0.2809250178187892	0.20476015107462153	0.19719322946100823	0.1510229814565677	0.44702363800780176
3900000	-58485.52066153899	-57935.09853861111	-550.4221229278793	-22474.28224503987	-35378.55589768433	4.4748078661113375	1	1	0.6841165834337121	1.0114192426282729	0.8276322917720685	0.6841165834337121	1.0114192426282729	8.620062904519582	5.04407081202096	0.0030826142153673893	0.03961656873275644	1.7020941786338104	0.648952910683095	0.0010874330130568627	0.7717274902784869	0.0010086079665937754	7.347443514062311E-7	0.8235740206364109	2.4121923822390583	-530.0007108144208	0.2795897258518146	0.2066283035344309	0.23156531730495025	0.2822166533088042	0.20337107913926855	0.18961369388313476	0.14893784068102425	0.45807738629657163
3920000	-58456.913505673925	-57924.269480520554	-532.6440251533687	-22476.137152629046	-35366.1908690767	4.677482133140134	1	1	0.7296183432888519	0.8243281058907984	0.6013417048903511	0.7296183432888519	0.8243281058907984	8.334734126408534	4.851339503549179	0.040139730013476066	0.018564708270681914	1.7634783647163057	0.6182608176418474	0.001145189978395326	0.8245379930457118	0.0010087578493102815	9.765768076603896E-7	0.9062757746995433	2.1813652964817387	-512.8416263229155	0.27897332489403864	0.20724470449220686	0.23156531730495025	0.2822166533088042	0.20403102235527296	0.19239897398686037	0.1482705706218961	0.45529943303596976
3940000	-58461.29675468304	-57927.42395293161	-533.8728017514322	-22473.73882831189	-35368.31117646032	4.610307924761703	1	1	0.8035233423513919	0.5897652508551117	0.3989063079647177	0.8035233423513919	0.5897652508551117	8.334734126408534	5.230559942612507	0.010733933250998024	0.0764256349138681	1.6478791992374004	0.6760604003813	0.0012236568887035915	0.8731516411131998	0.0010764539053811286	1.2793402739293242E-6	0.9648407847294953	2.3500714824587723	-514.1854814908105	0.27897332489403864	0.20707390451680308	0.23156531730495025	0.28238745328420795	0.20253348179899205	0.19239897398686037	0.1521704818229383	0.45289706239120847
3960000	-58422.71750751551	-57886.69532026077	-536.0221872547413	-22431.10916006241	-35375.460879210885	4.478481539479498	1	1	0.9671752454760416	1.2809888338959103	0.6721931515645067	0.9671752454760416	1.2809888338959103	7.377100968646238	5.230559942612507	0.015101452280653705	0.0764256349138681	1.732988121271182	0.6335059393644092	0.001270387070862181	0.9111526360366191	0.0010784438061328754	1.387508596595879E-6	0.9883905021967239	2.4166548279012665	-514.9731551501006	0.27897332489403864	0.2095755466738253	0.23156531730495025	0.2798858111271857	0.20162508840804774	0.19239897398686037	0.1521704818229383	0.45380545578215276
3980000	-58437.65031268643	-57893.0023758046	-544.6479368818341	-22455.994160368107	-35355.91902762952	4.569621484200135	1	1	1.588946623011278	1.293296105009935	1.0828365909530417	1.588946623011278	1.293296105009935	7.996597493208919	4.704915498578315	0.005606364716362071	0.043326119420262654	1.6951338995801775	0.6524330502099115	0.001241528151086392	0.9142447208805798	0.0010742261395854887	1.2948834601220384E-6	0.9824735078235708	2.2825671217180763	-522.6675715774211	0.2844151810005332	0.20312130155528482	0.23257770631699615	0.2798858111271857	0.1989568467044642	0.1875014600928478	0.15532030122242257	0.45822139198026457
4000000	-58433.93850126295	-57899.99239185302	-533.9461094099316	-22462.46006103897	-35357.18698134641	4.597325821476813	1	1	0.3560818150377412	0.402693366470756	0.5949361163862399	0.3560818150377412	0.402693366470756	8.239676242216746	4.704915498578315	0.005606364716362071	0.035665492785176944	1.7461261966885486	0.6269369016557259	0.0012644489694955165	0.8606302133746763	0.0010917964876755474	1.1203724311608513E-6	0.8983051840367835	2.4698689994447482	-514.6256461887176	0.28504453745245417	0.21083076390438868	0.2253751107218839	0.27874958792127313	0.20415679868246658	0.18903105815230906	0.15532030122242257	0.4514918419428009
4020000	-58465.05966099152	-57931.437851056195	-533.6218099353258	-22487.419193864083	-35365.674226300835	4.628827089026464	1	1	2.467417231189188	1.749187285340032	0.4541007330537421	2.467417231189188	1.749187285340032	8.239676242216746	4.734601561932803	0.015846226867869358	0.013691785008141834	1.7888933278029417	0.6055533360985293	0.001298221578054132	1.0080664786827727	0.0010655549702380093	1.6977026485289104E-6	1.1227660361483998	2.531564727027827	-510.59618998425253	0.2830269991952267	0.20749696097147036	0.2307264519120297	0.27874958792127313	0.20415679868246658	0.1925512850865027	0.15180007428822892	0.4514918419428009
4040000	-58414.972310581725	-57883.47569080032	-531.4966197814041	-22451.45984634539	-35353.81139663732	4.621817862558678	1	1	2.326346751577852	3.2047366363370475	0.6394509517351904	2.326346751577852	3.2047366363370475	8.239676242216746	4.567344720639091	0.04038704224728165	0.022759684189409823	1.7182956161363419	0.6408521919318293	0.0012529508815452572	0.9571995909152061	0.001032360275259894	1.4773517865569263E-6	1.0590978583730182	2.3057289516842907	-507.2119709460404	0.2830269991952267	0.20749696097147036	0.2307264519120297	0.27874958792127313	0.20335198131164228	0.193356102457327	0.15180007428822892	0.4514918419428009
4060000	-58442.54002212062	-57914.070673321505	-528.4693487991149	-22471.453663979613	-35363.03674857043	5.2580876990856815	1	1	0.787210437141018	1.043730877856068	0.6123309498283593	0.787210437141018	1.043730877856068	7.068025276272418	4.329154208813027	0.01364767406463634	0.060522517440292335	1.6424194575412514	0.6787902712293745	0.0012680344148967417	0.8066483930074021	0.0010780040884195057	1.250984323547862E-6	0.9326987777065547	2.3965880195104337	-508.6244229537433	0.2830269991952267	0.20749696097147036	0.22477960296548485	0.284696436867818	0.20335198131164228	0.193356102457327	0.15180007428822892	0.4514918419428009
4080000	-58444.112442674596	-57911.027359144944	-533.0850835296488	-22488.342032814326	-35342.188836959365	6.021934820923644	1	1	1.760728256721379	1.8256595758083427	0.5543490693406077	1.760728256721379	1.8256595758083427	7.584312050875965	5.205755241472945	0.028854760962726635	0.07090421137196057	1.6953326201597594	0.6523336899201205	0.0013083678629197287	0.9146988825376203	0.0010535703604187129	1.9855042808646967E-6	1.1340628829371284	2.4395832707048797	-510.80936013694316	0.2812122605082169	0.21149293690818838	0.23000975011643832	0.2772850524671563	0.20335198131164228	0.1852518390150535	0.15251006764156136	0.458886112031742
4100000	-58450.53946459199	-57915.163476908674	-535.3759876833144	-22483.95453463586	-35352.806064642646	5.945517918530966	1	1	0.33099418183822943	0.28063324713846716	0.4987765651037541	0.33099418183822943	0.28063324713846716	7.599891978155075	4.752891508964952	0.016944160219911145	0.07090421137196057	1.7672437930387452	0.6163781034806276	0.0012226930556614552	0.8949950516356546	0.0010115472535324056	1.4767677227087764E-6	1.0436656281996286	2.423035376865835	-516.3934967651583	0.2818990830932623	0.20849974376956612	0.2323161206700152	0.2772850524671563	0.20335198131164228	0.18837498039379882	0.15251006764156136	0.45576297065299665
4120000	-58458.886894849034	-57918.69346289533	-540.1934319537029	-22469.399124512023	-35365.65218333343	6.782664491289123	1	1	1.5609110491946385	2.5738199508919326	0.46991983060684195	1.5609110491946385	2.5738199508919326	7.559928729060336	4.752891508964952	0.02066372660802854	0.07498202754708744	1.6713369878332593	0.6643315060833705	0.00117386831114349	0.9304212587858446	9.664315497758624E-4	1.8466953410051199E-6	1.165605352063322	2.287260308947547	-517.7734776611122	0.2846867321953428	0.20523861538688043	0.23278959995062043	0.2772850524671563	0.20335198131164228	0.18837498039379882	0.15425553180299312	0.45401750649156486
4140000	-58473.41335308249	-57930.28016814267	-543.1331849398218	-22483.333310919912	-35366.583083725534	5.587711653796315	1	1	1.5453104128698283	1.5521919589003752	0.5205685344872142	1.5453104128698283	1.5521919589003752	7.559928729060336	4.64164673701911	0.06363733953121817	0.013531867758927701	1.7036067060038718	0.6481966469980643	0.0011873814504115617	0.8557544284372945	0.0010009884816180599	1.2586236934681066E-6	0.9776336598286048	2.448081882725897	-521.771808810816	0.282310424874323	0.2077728421578915	0.23263168050062916	0.2772850524671563	0.20330775531594233	0.18837498039379882	0.15425553180299312	0.4540617324872648
4160000	-58464.58963372891	-57922.01077802036	-542.5788557085449	-22486.181779151833	-35354.94382198527	5.6018141161495665	1	1	0.1991614017534107	0.16636143690695068	0.5238175209536663	0.1991614017534107	0.16636143690695068	7.012626579147078	4.3845161353104425	0.002837147852803722	0.029394240062966658	1.7438801049197583	0.6280599475401211	0.0011336106125662529	0.862886713347227	9.994836160486732E-4	1.2737592229250202E-6	0.9842092790880901	2.5077509415490917	-524.104015868951	0.2854118332390157	0.2077728421578915	0.2295302721359365	0.2772850524671563	0.20522687605380377	0.18932080915241598	0.15306311454797192	0.45238920024580737
4180000	-58448.36217998203	-57915.1013558462	-533.2608241358352	-22471.727379782373	-35362.08451912112	6.200472041057911	1	1	0.7009572450524313	0.6025025044781648	0.712466666276115	0.7009572450524313	0.6025025044781648	7.287585306287489	5.065775380059395	0.003651319202623862	0.029394240062966658	1.740116848220756	0.6299415758896222	0.0011928645820083131	1.0181222740508438	9.854824620594486E-4	2.105716939633834E-6	1.2481398788316636	2.4170476433786066	-512.8902643642751	0.2849542149310913	0.2077728421578915	0.2299878904438609	0.2772850524671563	0.20542879945375775	0.18920810168330934	0.16019414942115043	0.44516894944178154
4200000	-58421.39977982501	-57896.80787667475	-524.5919031502606	-22446.79329557397	-35367.90817263507	7.2023805796864995	1	1	1.4929206292209634	1.0714610487981333	0.6538056925995748	1.4929206292209634	1.0714610487981333	7.388877269631934	4.124987231860098	0.0013206939236005827	0.029394240062966658	1.7325786015179985	0.633710699241001	0.0012315383862717827	0.9249355975835403	9.999296346429164E-4	1.695030114963636E-6	1.088247948828975	2.2849927615986174	-503.7201162868508	0.2849542149310913	0.2077728421578915	0.2299878904438609	0.2772850524671563	0.1943604760897542	0.18920810168330934	0.1588636793392709	0.4575677428876646
4220000	-58409.90875905888	-57898.09353966509	-511.81521939379473	-22467.644183022276	-35349.66645668336	5.827912293509931	1	1	1.2382030928037533	0.8922391140474765	0.5843937070669807	1.2382030928037533	0.8922391140474765	8.063846495789509	5.1887663502982635	0.02013908148034842	0.0010540379308768078	1.690014637626133	0.6549926811869338	0.0013043607251332504	0.9923781708496296	0.0010340667471731338	1.9700067773737886E-6	1.139773600256056	2.157300291249447	-490.96445595927	0.2849542149310913	0.2077728421578915	0.2299878904438609	0.2772850524671563	0.1943604760897542	0.1934580113303767	0.15461376969220353	0.4575677428876646
4240000	-58440.236326522376	-57922.190221315635	-518.0461052067405	-22495.946605300534	-35347.04869295265	6.306342019689269	1	1	2.9471869964905877	2.0645802681925183	0.619084671570735	2.9471869964905877	2.0645802681925183	7.457866141174393	5.1887663502982635	0.02013908148034842	0.016694006168443604	1.7389710569576378	0.6305144715211813	0.00132275850425584	0.9349061608377277	0.001007418733432651	2.078172832591224E-6	1.1192314218907038	2.049435807121021	-494.6570887248489	0.2849542149310913	0.20802184401608395	0.22947142465411924	0.2775525163987055	0.1943604760897542	0.18891690513672438	0.15461376969220353	0.46210884908131694
4260000	-58447.48651351575	-57921.24983627538	-526.2366772403667	-22484.075988330744	-35353.8402047853	7.100955697073166	1	1	2.1056069647611997	0.8115821446823245	0.6131942033353253	2.1056069647611997	0.8115821446823245	7.366620820870263	4.291638899301348	0.02041208938364119	0.05327927898195986	1.6833596284256631	0.6583201857871687	0.0013330790019794856	0.9731829507287211	9.921748878575787E-4	2.397234739836416E-6	1.2839388184581217	2.3243790781804545	-504.7983448604995	0.28566066021756314	0.20408910994018917	0.23357278782559415	0.2766774420166535	0.19893883157551048	0.18687797885058677	0.15461376969220353	0.45956941988169825
4280000	-58433.23908989681	-57925.26211416483	-507.9769757319822	-22470.839904484797	-35372.94703766146	6.774957046529795	1	1	0.6099006232770072	0.39523272192994324	0.5582735403678598	0.6099006232770072	0.39523272192994324	8.225613144936219	4.291638899301348	0.013400738262664365	0.09108008353957771	1.6938511280295345	0.653074435985233	0.0012152569965186732	0.8683745323914983	0.0010038834075518982	1.35495209636693E-6	0.9894397778473122	2.2601002109587176	-488.7203239991502	0.28566066021756314	0.21020260708132388	0.22745929068445944	0.2766774420166535	0.2053715023144509	0.18374058155579334	0.15812414336518785	0.452763772764567
4300000	-58422.28195538134	-57916.441708030594	-505.84024735074155	-22482.407128744195	-35351.72407984487	6.211599265712044	1	1	0.3793104350343639	0.2382757002848691	0.7429506474344802	0.3793104350343639	0.2382757002848691	8.058998331496545	5.17815296872565	0.024451291612418057	0.09108008353957771	1.7212079043621191	0.6393960478189407	0.0012123783838005298	0.9385454959812887	0.001031267265704457	1.7567446489567839E-6	1.0636584563245643	2.207124284432457	-486.28875573326	0.28566066021756314	0.20607043849825157	0.23159145926753175	0.2766774420166535	0.203709880223331	0.18374058155579334	0.15978576545630774	0.452763772764567
4320000	-58454.89948341556	-57932.229261476656	-522.6702219389069	-22504.780213567796	-35345.467395452746	6.871471808487186	1	1	1.0082621487379195	0.6648522754419013	0.508691462362902	1.0082621487379195	0.6648522754419013	7.416133377358854	4.636974347380717	0.005281174435591555	0.05146050365945968	1.6911544154807565	0.654422792259622	0.001155152081144552	0.9161091250202031	9.957762026865569E-4	1.4052686918055685E-6	1.029708070900813	2.3472646407874658	-502.7211411889381	0.2892081331383945	0.20607043849825157	0.22804398634670042	0.2766774420166535	0.20450868261868838	0.18896364165675444	0.16267508753237392	0.4438525881921823
4340000	-58404.28277064708	-57877.14066091451	-527.1421097325651	-22437.30117413712	-35357.21972080855	6.027529226089153	1	1	0.5731050668760563	0.5831847311511356	0.9651466965170963	0.5731050668760563	0.5831847311511356	8.723438632930119	4.7672485484280935	0.0020464429601070315	0.03247622078739749	1.762449668911672	0.6187751655441642	0.001211160370897497	1.0257809158420867	9.992058068560847E-4	2.3061789396543105E-6	1.2907000965531454	2.1802207762736914	-506.6071270394558	0.2892081331383945	0.20463947640611788	0.22804398634670042	0.27810840410878723	0.1965780501751976	0.18896364165675444	0.16267508753237392	0.4517832206356731
4360000	-58432.50308856512	-57905.39305594198	-527.1100326231424	-22473.857640287424	-35351.1001068296	5.576691927500787	1	1	1.2334173327806823	1.1947781592145466	0.6233949275313897	1.2334173327806823	1.1947781592145466	8.723438632930119	4.731519058589811	0.010340067529372594	0.06736778868490699	1.6112803260308939	0.6943598369845533	0.0011067315356085303	0.9300497452651967	0.0010324564628338237	1.7480554965587717E-6	1.148955099982251	2.252518936150803	-505.9306518860143	0.28867160890426735	0.20756237781377068	0.22804398634670042	0.27572202693526165	0.19943864867890518	0.1866719811986707	0.1621061494867501	0.4517832206356731
4380000	-58449.827461748064	-57913.7366039493	-536.090857798765	-22485.238275412772	-35347.17255836134	5.609379422153323	1	1	0.5246989503584293	0.35847359755568947	0.4076155493000469	0.5246989503584293	0.35847359755568947	8.513005874350739	5.113442886840821	0.016590880870305854	0.06736778868490699	1.6357303384449484	0.682134830777526	0.0010760076609015042	0.9265007884766316	0.001025800639425466	1.7572636473920459E-6	1.1886164624900428	2.5813647720907293	-516.4924624997365	0.28032598769979256	0.21099326944514207	0.22804398634670042	0.28063675650836506	0.19495863541890707	0.19115199445866882	0.1621061494867501	0.4517832206356731
4400000	-58441.16901482854	-57907.15422625814	-534.0147885703958	-22457.099862766885	-35367.63383014059	6.181409053775027	1	1	0.39150181341982154	0.3480085221902801	0.469520362811355	0.39150181341982154	0.3480085221902801	7.761718718163941	4.524853000270361	0.02637856375924178	0.03161911282682099	1.751781388768218	0.6241093056158912	0.0010708327705072432	0.9295297760885523	9.818266160115494E-4	1.840399628556615E-6	1.159004342149019	2.46438807723988	-514.8763695999615	0.28032598769979256	0.20791795746407576	0.23111929832776673	0.28063675650836506	0.20169310242536095	0.19115199445866882	0.15579598928534855	0.45135891383062077
4420000	-58434.05596288757	-57902.289809236114	-531.766153651457	-22466.03035102858	-35353.25415372694	4.8063501076853985	1	1	2.527600626328693	2.375666965726495	0.8294097024401547	2.527600626328693	2.375666965726495	8.470760912785977	4.841128557986382	0.028390637578847303	0.03296673902508428	1.7790395928501785	0.610480203574911	0.0011126660252293102	0.8764311715456307	0.001129689391975406	1.6033319484141237E-6	1.0218592908796247	2.5841624077094796	-507.69854965617105	0.2830925498081071	0.20791795746407576	0.23117124178707624	0.27781825094074103	0.19878099971754215	0.19115199445866882	0.15355536693315902	0.4565116388906291
4440000	-58447.74861487276	-57934.08155380339	-513.6670610693725	-22493.87807315403	-35354.96961329291	5.27872929932827	1	1	1.5713928333956897	0.5559294618809649	0.45037086492629114	1.5713928333956897	0.5559294618809649	8.013743476115499	4.890195516074225	0.0705829450719049	0.049890090983693056	1.7269452065217967	0.6365273967391019	0.0010876186075333796	0.8300091789444952	0.0010946018804871042	1.0912238342278441E-6	0.9194961318430865	2.0631220683550846	-493.6753307503329	0.2830925498081071	0.2097922508209678	0.2292969484301842	0.27781825094074103	0.2044904970835724	0.19182780976090633	0.1528795516309215	0.45080214152459885
4460000	-58463.82668005457	-57938.07945351676	-525.7472265378084	-22512.558273211125	-35344.26655020206	5.0612665926985585	1	1	2.1645761529764864	0.9204310639249511	0.8171821036594534	2.1645761529764864	0.9204310639249511	8.254847337515361	5.2276310574658185	0.0705829450719049	0.035502435171907334	1.7031829346517318	0.6484085326741343	0.001150252083721219	0.8863254537879701	0.001120963937170319	1.7204652732921571E-6	1.0637595863862046	2.155949954007218	-503.80245908713624	0.2830925498081071	0.2097922508209678	0.2292969484301842	0.27781825094074103	0.20191614510778735	0.18693371023244126	0.15777365115938657	0.4533764935003839
4480000	-58458.8730525547	-57919.40838220239	-539.4646703523089	-22490.895373302763	-35342.19998282711	4.901188907242931	1	1	1.610283497387812	0.3997280858272129	0.7421654220415652	1.610283497387812	0.3997280858272129	7.637280761045403	4.970412623954506	0.033266155762554164	0.06842094582059267	1.7846072434066629	0.6076963782966687	0.001047038020264074	0.7960511969162448	0.0010788268813527661	1.0622115630206643E-6	0.9231591721680628	2.36162288099318	-518.9775927203618	0.2830925498081071	0.2097922508209678	0.2292969484301842	0.27781825094074103	0.2029177309818323	0.18593212435839632	0.15777365115938657	0.4533764935003839
4500000	-58433.745977424165	-57907.26076129481	-526.4852161293506	-22487.241870243743	-35339.503577629825	5.382144586576628	1	1	0.7630082445723643	0.22801499435974182	0.7888289827526381	0.7630082445723643	0.22801499435974182	8.182277391713708	4.970412623954506	0.02025215190492705	0.058679145907491716	1.7276645587941242	0.636167720602938	0.0010778528344800586	0.9285175856208225	0.0010756680201383872	1.6546438293639646E-6	1.0809830216872305	2.3089735911702802	-506.4978185657076	0.27780418244934935	0.2097922508209678	0.2292969484301842	0.2831066182994988	0.2029177309818323	0.18754955349530716	0.15777365115938657	0.451759064363473
4520000	-58443.030033374256	-57930.68493599972	-512.3450973745317	-22482.49706275817	-35368.72133286046	5.40732716397258	1	1	2.5542610313942458	1.722056080326263	0.6330163838131412	2.5542610313942458	1.722056080326263	8.277611411344605	4.970412623954506	0.058678892831657795	0.004894283175662462	1.686172641497273	0.6569136792513637	0.0011191852093562498	0.8919062767474705	0.0010811717269370224	1.8535358230382316E-6	1.0975449705821017	2.271001812489448	-489.44031558760133	0.2867271068344281	0.2097922508209678	0.22093009220619086	0.28255055013841335	0.2029177309818323	0.18754955349530716	0.15777365115938657	0.451759064363473
4540000	-58438.85979522104	-57909.84497258457	-529.0148226364694	-22463.340627319565	-35365.28839811045	5.188059244984793	1	1	1.0580993878537703	1.6797052972200668	0.603296724754655	1.0580993878537703	1.6797052972200668	8.145889639430054	5.342512779327044	0.048941606549738066	0.01878836744770854	1.6845583449995956	0.6577208275002024	0.0011232298448205441	0.878873402581692	0.001084140144799807	1.6974769757965765E-6	1.0966721101056214	2.310737074769612	-507.6192791496113	0.2858230387228942	0.19878520344071293	0.23338324232315888	0.282008515513234	0.1924724078812825	0.18783843415028487	0.15777365115938657	0.46191550680904514
4560000	-58411.31199524555	-57901.61917861313	-509.6928166324219	-22458.83978500995	-35361.991790573025	4.657949570853566	1	1	0.2934818198378233	0.14021757002412025	0.9410703070628534	0.2934818198378233	0.14021757002412025	6.879806811523992	5.222346117676238	0.022146430553554048	0.07857712207546051	1.746182630632216	0.6269086846838923	0.0010953964115777476	0.8763635337204932	0.001086181185434691	1.5442295910646803E-6	1.0756528825551037	2.404671947167085	-490.34870306549215	0.2841152724889498	0.2004845714974581	0.23509100855710327	0.2803091474564888	0.20069084994713082	0.194562326969653	0.15215312954469606	0.45259369353851914
4580000	-58446.0474846513	-57912.54058782963	-533.5068968216717	-22482.490426659828	-35350.78630750968	4.703975869918404	1	1	0.4866665862191499	0.2703728890346398	0.9475562870803969	0.4866665862191499	0.2703728890346398	7.755478228173835	4.786883708862969	0.0028137608059598503	0.06530407218501523	1.73649527622964	0.6317523618851802	0.0010813371016974809	0.8632246932611477	0.0010407748804084301	1.4400500990629446E-6	1.1188582612606677	2.2030036288688852	-514.0336288061472	0.284603322772458	0.2056214468676566	0.2287512894684791	0.28102394089140637	0.20069084994713082	0.19769717542981716	0.1500375933759502	0.45157438124710086
4600000	-58435.30191464688	-57897.66646194756	-537.6354526993131	-22455.976606185308	-35360.175134713994	4.666824234117009	1	1	1.0869944059851095	0.3983972231066664	0.9614821548747137	1.0869944059851095	0.3983972231066664	8.198299738467986	4.531140706825219	0.0028137608059598503	0.06608682367544039	1.7636178138748138	0.6181910930625933	0.0010484753730938194	0.8767276786740807	0.0010221209899697063	1.6258666301384857E-6	1.1696380464228338	2.1735518831218834	-517.3854637170427	0.284603322772458	0.2056214468676566	0.23342920104457296	0.2763460293153125	0.2040751801199055	0.19282909488023506	0.1500375933759502	0.4530581316239083
4620000	-58451.663843730676	-57913.02791164608	-538.635932084597	-22475.108817652625	-35360.846013501156	4.783474852287133	1	1	0.5992071864557785	0.6432013801208525	0.46230157559627	0.5992071864557785	0.6432013801208525	8.056118186297024	5.260295726038145	0.006487776720783266	0.07807984557287109	1.754411698011029	0.6227941509944858	0.001036033163746295	0.7427380527595492	0.0010444316028504579	1.1170808464148677E-6	0.9439810805648111	2.586465445443063	-519.1842027285244	0.284603322772458	0.2056214468676566	0.23342920104457296	0.2763460293153125	0.19429615974850362	0.18745660420863652	0.1532177903212499	0.46502944572160904
4640000	-58465.27641334338	-57917.49956481602	-547.7768485273633	-22475.564635994917	-35361.482550943816	4.90714212461604	1	1	1.0173794312476039	0.6524124635504948	0.671887206692069	1.0173794312476039	0.6524124635504948	7.183951776067549	4.716054659372043	0.02738303779586361	0.010246948353782323	1.7330367264020117	0.6334816367989944	0.001096898467951486	0.7999904253760433	0.0010548006206364722	1.6412317994026135E-6	1.0706852948755992	2.5981193236722375	-527.7168035840074	0.2826785569865478	0.20966243480939567	0.22403000330613446	0.2836290048979221	0.1927162679742976	0.19763333187796753	0.15668642498056387	0.4529639751671701
4660000	-58467.992302087376	-57920.206082504985	-547.7862195823913	-22478.406339408433	-35359.2647091611	4.9247521297184305	1	1	0.9175555887902346	1.157557948001838	0.43669192938673845	0.9175555887902346	1.157557948001838	8.360518390217024	4.716054659372043	0.026511733693946667	0.007098801974595304	1.7519320542222956	0.6240339728888524	0.0010560393640913824	0.8509507569245223	0.0010167186234311468	1.4999693048921864E-6	1.1367478340459742	2.557535448853931	-527.3808835508104	0.2810311944005213	0.20966243480939567	0.22567736589216092	0.2836290048979221	0.1991792064493177	0.18655278591046645	0.15668642498056387	0.4575815826596511
4680000	-58467.01646738691	-57906.438406187	-560.5780611999058	-22489.01553165922	-35338.68091480916	4.7356532568180505	1	1	0.1745200601003758	0.27846422000230825	0.6843109571022206	0.1745200601003758	0.27846422000230825	7.48419282023607	5.599238022000101	0.01694162618225906	0.0454800546604873	1.7133972186940165	0.643301390652992	0.001023278827971943	0.8581495225458005	9.929225804520424E-4	1.3239451124372538E-6	1.067911722125337	2.510654031159383	-541.2860185025925	0.27710573877902683	0.20966243480939567	0.23087472697945163	0.28235709943212584	0.1991792064493177	0.18655278591046645	0.15668642498056387	0.4575815826596511
4700000	-58477.04564777721	-57925.246095515584	-551.7995522616254	-22470.812652036337	-35370.190567540194	4.670542952720313	1	1	2.7819830913453907	2.900500612647305	0.4826854739482904	2.7819830913453907	2.900500612647305	7.48419282023607	4.722218709117593	0.047705731197011284	0.018335933449962302	1.7035021096831744	0.648248945158413	0.0011472255959110791	0.8983660444362549	0.0010313089329919512	2.0094811102990122E-6	1.2512680897699435	2.5015555950270802	-527.7458462966904	0.2788214838867905	0.20794668970163196	0.23087472697945163	0.28235709943212584	0.1991792064493177	0.18655278591046645	0.15668642498056387	0.4575815826596511
4720000	-58490.69099878915	-57934.71933913731	-555.9716596518402	-22484.76090458203	-35368.88422504592	5.058516028392874	1	1	1.1237398105450362	0.8929545742223574	0.5001775236815272	1.1237398105450362	0.8929545742223574	7.633832862039626	4.617073467934431	0.06388250591689904	0.07649632835609584	1.7033876799900385	0.648306160004981	0.0012452350506570989	0.9028608997064389	0.0010558182741816399	2.433061268720204E-6	1.281823184380263	2.930868208714322	-535.0280060848205	0.2804643575702913	0.20794668970163196	0.23087472697945163	0.28071422574862503	0.19230798610625183	0.19272354320432644	0.15668642498056387	0.45828204570885694
4740000	-58479.35418546313	-57935.29803337168	-544.0561520914578	-22491.245823590863	-35358.357179850456	4.522715288017164	1	1	1.221145771770667	1.0064831504156375	1.1663001817607832	1.221145771770667	1.0064831504156375	7.961986563813951	5.068172656719835	0.06388250591689904	0.036337077821183186	1.6897073425820222	0.6551463287089891	0.0012357438703335124	0.8386891305489768	0.0010812118691557171	1.79854694645547E-6	1.0993968620505215	2.575795448358913	-522.4542496959799	0.2813870524250918	0.20794668970163196	0.22937354640299906	0.28129271147027707	0.19320619835691208	0.1918253309536662	0.15668642498056387	0.45828204570885694
4760000	-58455.75939858015	-57926.599493436595	-529.1599051435544	-22484.594882587873	-35361.403030362766	4.963826683899176	1	1	0.22745876895961745	0.2606491109304298	0.4671837093167217	0.22745876895961745	0.2606491109304298	8.02097261512933	4.165520656876645	0.048045436059897556	0.09348885133449718	1.6914585096213657	0.6542707451893174	0.0012280283172903465	0.8704698283984993	0.001086099382910208	2.295870705078854E-6	1.1953037073402661	2.461230286451876	-510.43464201564507	0.28775425132232013	0.20794668970163196	0.22937354640299906	0.27492551257304876	0.1966416707243979	0.1918253309536662	0.15633686551845768	0.4551961328034773
4780000	-58452.23902223495	-57905.93213787674	-546.3068843582068	-22487.94730551636	-35335.78401577917	5.134024986115597	1	1	2.4429430110275283	2.019859364737196	1.0537084956459422	2.4429430110275283	2.019859364737196	8.86748373417912	4.378317149327912	0.025101750205556717	0.03686662592588124	1.7192983298451123	0.6403508350774441	0.0011570215698541613	0.8727756411797039	9.961092920152562E-4	1.9055826330472892E-6	1.1548214864632107	2.6081165925391723	-522.481966844446	0.2866328810471234	0.2047501262107612	0.22937354640299906	0.27924344633911624	0.19664005650460645	0.1918253309536662	0.1596088900060787	0.4519257225356478
4800000	-58462.155368926266	-57917.549833302015	-544.6055356242533	-22481.047525700676	-35354.41135730784	5.712809784638478	1	1	1.886354837113625	1.1787455718925504	0.6806095788357568	1.886354837113625	1.1787455718925504	7.189593062861737	5.454072662884845	0.005962848796787683	0.014532482352654794	1.7242783736853227	0.6378608131573389	0.0011805686981150047	0.9877864766438298	9.90556354378431E-4	2.866412063750419E-6	1.3536167461953768	2.4508659605462424	-522.5081560542517	0.28309246997056353	0.20624023550207068	0.22788343711168957	0.28278385741567613	0.19653166610847372	0.1913276065269772	0.1596088900060787	0.45253183735846947
4820000	-58437.47850601618	-57884.74210860836	-552.7363974078175	-22446.979116210237	-35355.61237941946	5.4715013109070245	1	1	2.0469211312204325	1.1824233884870705	0.6681029867376774	2.0469211312204325	1.1824233884870705	7.294656176086234	4.974789516679698	0.004021176860292001	0.06905115771947498	1.6119471696070997	0.6940264151964504	0.0011368773024220413	0.9630132919848333	0.0010009248487886085	2.1513201589972264E-6	1.2780849101869778	2.492310970884807	-530.5825137385099	0.28309246997056353	0.20636181869112258	0.23028087012507797	0.2802648412132359	0.19802362952523628	0.18983564311021464	0.1596088900060787	0.45253183735846947
4840000	-58441.85894360255	-57892.94381605072	-548.9151275518333	-22454.16876204786	-35357.63465411108	5.173318541144715	1	1	0.7378733687078883	1.0418884519689087	0.46248627845581736	0.7378733687078883	1.0418884519689087	7.528294684914955	4.974789516679698	0.049464268048422896	0.0031812715862767752	1.7136082334700988	0.6431958832649508	0.0011681398693267856	1.0198359056802122	0.0010127406341446867	2.635702063920904E-6	1.3815650405832527	2.852989042380595	-528.0112925771444	0.2820362323212976	0.2062449256684897	0.23145400079697676	0.2802648412132359	0.19994746402322958	0.19072179298731942	0.15522842379403784	0.4541023191954122
4860000	-58478.36900567774	-57926.908506682055	-551.4604989956886	-22469.293200903212	-35377.058670414575	5.777745413973931	1	1	1.8363925276642008	1.5136805215722384	0.6806169725182055	1.8363925276642008	1.5136805215722384	7.334652180148438	4.359220894756859	0.02239741888226649	0.04053322143189643	1.7144519860464564	0.642774006976772	0.0011052930563726726	0.971930385522713	9.567518828015619E-4	2.3743468994381615E-6	1.3257154119951728	2.5958911763254413	-529.2149716213272	0.28106480662117245	0.2062449256684897	0.23182524062424611	0.28086502708609173	0.20259108610054158	0.18807817091000742	0.15845784899865162	0.45087289399079844
4880000	-58451.07581464111	-57905.7174659704	-545.3583486707078	-22467.224052814683	-35355.39611482312	6.4099469134088185	1	1	2.0434081724671844	0.9936082819357853	0.8452328564054198	2.0434081724671844	0.9936082819357853	7.061436895209761	4.76246541999104	0.010125583030805144	0.026751757613336896	1.7419217611607756	0.6290391194196124	0.0011767187711674662	0.9901960210373757	9.85549140770494E-4	1.6453137123700097E-6	1.1613976918212845	2.182665523361914	-523.5360929128567	0.28106480662117245	0.2062449256684897	0.23182524062424611	0.28086502708609173	0.20032065751454659	0.19380930528340254	0.15223108454027828	0.4536389526617716
4900000	-58440.13875823906	-57891.96542197968	-548.1733362593803	-22445.429123219663	-35363.864640879394	7.37967608259035	1	1	0.43037471984672654	0.3896404670582228	0.9481703726447622	0.43037471984672654	0.3896404670582228	8.09352087676379	4.255515248069025	0.04590484989531679	0.006183040929310044	1.7086006721700608	0.6456996639149698	0.0012301472047172783	0.9784677901356683	9.94034231671776E-4	1.7872848945343601E-6	1.179786261856233	2.4903288205234966	-528.0896661936246	0.2808435918595779	0.2103156651656829	0.23084445662790104	0.27799628634683815	0.1959899870102775	0.19747686902789235	0.15289419130005755	0.4536389526617716
4920000	-58431.14643850766	-57887.74527672361	-543.4011617840483	-22443.4741360002	-35363.30878189001	7.790107081724509	1	1	0.14656419753218866	0.08574359842542639	0.5407478022613791	0.14656419753218866	0.08574359842542639	8.826109592769056	5.855678917216982	0.034800696851223945	0.0035316736041794087	1.677712255319466	0.6611438723402672	0.0011447967098334915	0.9710626714180195	9.525422388224316E-4	1.744589830314812E-6	1.1987750323694129	2.3100484148405847	-524.0906267055309	0.2808435918595779	0.2061597946244472	0.23500032716913674	0.27799628634683815	0.1959899870102775	0.19747686902789235	0.15281134612569405	0.45372179783613514
4940000	-58456.99658166665	-57907.42663828865	-549.5699433780029	-22467.111820799593	-35359.45191445444	8.098378489000577	1	1	0.08133431465525347	0.05516251673806145	0.5089414853663834	0.08133431465525347	0.05516251673806145	8.321045980081127	4.662334318448047	0.028734971598659263	0.009260928988470892	1.7096668651224114	0.6451665674387945	0.0010678935226654978	0.9547045618736312	9.269758135773353E-4	1.481818194378814E-6	1.1276593589145536	2.6554963548648036	-530.5467899565328	0.27918558790568293	0.20781779857834215	0.23500032716913674	0.27799628634683815	0.19874505402647938	0.1911137416689136	0.15641940646847094	0.45372179783613514
4960000	-58470.093958407066	-57917.11499199529	-552.9789664117785	-22448.227626428623	-35387.774247058784	8.024275660454753	1	1	2.678320376168572	1.8684863021439932	0.6422674907841807	2.678320376168572	1.8684863021439932	7.369967259814598	4.678971342986796	0.016592433262223833	0.030941197431252454	1.7254188071984542	0.6372905964007731	0.0010910934674718902	0.9841376596985802	9.269796376773381E-4	1.8365243296572215E-6	1.192874511219819	2.2606490782158732	-529.805962249473	0.28726957392835234	0.20781779857834215	0.22691634114646733	0.27799628634683815	0.19952815539950813	0.1887104396008665	0.1555214825640018	0.45623992243562256
4980000	-58453.98093550451	-57891.5262129805	-562.4547225240121	-22454.449921706317	-35356.06496889283	7.756604008193606	1	1	1.7718045240395148	1.2569703531800582	0.7233047709310276	1.7718045240395148	1.2569703531800582	9.035995581386848	4.678971342986796	0.022921567324807608	0.0338664135883703	1.6675806083549964	0.666209695822502	0.00118153481089149	1.0605224429998668	9.724671295565227E-4	2.7429870709486694E-6	1.3145335411043115	2.681403170237265	-539.6693350922667	0.28398674978490124	0.21110062272179325	0.22691634114646733	0.27799628634683815	0.19650351600971844	0.1887104396008665	0.15467667680832195	0.4601093675810921
5000000	-58471.44185128596	-57908.808315369075	-562.6335359168876	-22457.872363166414	-35372.936911599056	7.495569767714416	1	1	0.19780030320532965	0.14462945078683365	0.8173142096156734	0.19780030320532965	0.14462945078683365	7.164781794527554	4.805569991152921	0.032437894226950294	0.03252017057731998	1.7469642821664662	0.6265178589167671	0.0010444124880288133	0.9670662619998502	9.262692885088038E-4	1.5718061686950287E-6	1.1696643090029473	2.87493478952346	-542.8548033738778	0.2804435637269383	0.21023399766283585	0.22960299218977348	0.2797194464204524	0.19650351600971844	0.1887104396008665	0.15467667680832195	0.4601093675810921
5020000	-58470.2315484311	-57908.698740487285	-561.532807943814	-22466.28401858789	-35364.11181132202	7.451505686646071	1	1	0.6401238704202231	0.24024190294310988	0.7107175111436193	0.6401238704202231	0.24024190294310988	7.1579663174990324	4.560582654364943	0.017507145018435945	0.044031453713030286	1.7480844711790882	0.6259577644104561	9.701619517513854E-4	0.9239529092760923	9.203358943704494E-4	1.497813408003501E-6	1.1988941349476625	2.6626532935825704	-541.7775160572827	0.2804435637269383	0.20769159344849963	0.22960299218977348	0.28226185063478854	0.19650351600971844	0.1887104396008665	0.15467667680832195	0.4601093675810921
5040000	-58482.219464884045	-57918.558672772786	-563.6607921112616	-22468.68534642255	-35370.84121213523	8.14621613785877	1	1	0.18385290911232527	0.1710748082353714	0.6425772459777596	0.18385290911232527	0.1710748082353714	7.643524687699639	4.448244043464832	0.010649301560073576	0.0029204458051952423	1.6771610859143458	0.6614194570428273	9.326588626235448E-4	0.902140558829162	9.132310811392186E-4	1.1515708026212628E-6	1.092122599835694	2.6765720623426787	-544.5591781414214	0.28883174220307833	0.20769159344849963	0.22960299218977348	0.2738736721586485	0.19650351600971844	0.18955798615491581	0.1516533416728483	0.4622851561625165
5060000	-58454.236110201186	-57887.517549902215	-566.7185602989729	-22443.373019319228	-35364.50651176324	7.707907411596687	1	1	0.17193181625659365	0.08871846276658525	0.5663585625619335	0.17193181625659365	0.08871846276658525	7.643524687699639	5.202474859731634	0.025505737544064447	0.008042345865931732	1.697655897945439	0.6511720510272807	8.980442386551635E-4	0.8557587499138121	8.871084855799983E-4	9.365783618267051E-7	1.0303676371489903	2.7697540444568416	-547.656179737483	0.28404032613847935	0.21254473799775503	0.22468241503026065	0.2787325208335049	0.19650351600971844	0.18955798615491581	0.1516533416728483	0.4622851561625165
5080000	-58472.22147877989	-57924.95110271008	-547.2703760698065	-22483.07039128246	-35362.534845859416	6.009880007522158	1	1	0.4416958864368576	0.33540957359256374	0.6269536856200894	0.4416958864368576	0.33540957359256374	7.21582835056268	5.82545999003899	0.04409931937723987	0.03703629756909556	1.732097457125079	0.6339512714374608	0.0010302154284501203	0.9481662428577634	0.0010152408938856137	1.753292827044802E-6	1.1389244300541015	2.542748044029793	-527.4106122427767	0.28404032613847935	0.21254473799775503	0.22468241503026065	0.2787325208335049	0.19650351600971844	0.192063447725729	0.16211238326123928	0.44932065300331225
5100000	-58464.933943740696	-57911.36134667532	-553.5725970653725	-22468.73134528365	-35360.089351709175	6.035163510504692	1	1	1.8324408746369825	1.9144873295108786	0.6736691669139677	1.8324408746369825	1.9144873295108786	8.41994038849001	5.281073425301846	0.061372085140961395	0.056215470130778274	1.7637649371418556	0.6181175314290724	9.273233988090408E-4	0.8860383532086887	9.355395634915869E-4	1.10482373996716E-6	1.0391377977786962	2.287147792170948	-530.968716279883	0.28404032613847935	0.21182667921707482	0.22540047381094086	0.2787325208335049	0.19650351600971844	0.188671840870658	0.16211238326123928	0.45271225985838326
5120000	-58447.58035389876	-57908.46605516339	-539.1142987353692	-22460.978675824863	-35365.769749070605	7.419310151285483	1	1	1.157172007473387	1.0406594188100684	0.7469802678150601	1.157172007473387	1.0406594188100684	8.41994038849001	4.71443101626482	0.018183064799919737	0.056215470130778274	1.6898800847415132	0.6550599576292436	0.001033542138524112	0.8800028930460733	9.422458754005456E-4	1.42385541417449E-6	1.1232939307182668	2.253606072188352	-518.2095480366419	0.284279194432358	0.21182667921707482	0.22516160551706219	0.2787325208335049	0.19274499067350404	0.188671840870658	0.16579595567265412	0.4527872127831828
5140000	-58473.84912166825	-57926.05783026268	-547.7912914055736	-22467.8414802093	-35378.122030292776	6.109751706823335	1	1	0.6365493073044	0.4302728183130526	0.7898033573670324	0.6365493073044	0.4302728183130526	7.84824262217609	4.649464303175027	0.01885117451072973	0.07451087735313397	1.655021217950307	0.6724893910248467	0.0010890251346601055	0.8593847924595811	0.0010114826548429934	1.5055800544683975E-6	1.0713509595509043	2.46143233780817	-527.9382447289402	0.285380653165909	0.20388612132388556	0.23200070467670048	0.2787325208335049	0.1946998787029608	0.188671840870658	0.15637342241029606	0.46025485801608407
5160000	-58485.037681120746	-57915.83779482195	-569.1998862987946	-22460.11272655905	-35375.581745154275	6.707323002837398	1	1	2.20446496694644	1.0215447168825456	0.8144554759596585	2.20446496694644	1.0215447168825456	7.687936201744931	5.2935159725868015	0.027374080299000823	0.04858240673507594	1.6705158806226135	0.6647420596886935	0.0010879128113192682	0.914511021062119	9.475188598419145E-4	1.4711025595748853E-6	1.155657185847427	2.544621816810802	-546.7729904570473	0.2837658458466217	0.20388612132388556	0.23200070467670048	0.2803473281527923	0.20604767791214124	0.18223426195527526	0.15637342241029606	0.4553446377222864
5180000	-58495.269664057516	-57926.183281875376	-569.0863821821423	-22471.76777091933	-35375.48573991351	7.823840198946313	1	1	0.8362715912043563	0.6426222184136501	0.529336187316931	0.8362715912043563	0.6426222184136501	8.45444186428805	4.888444736472191	0.004183608873813534	0.06361601285402091	1.695363633715434	0.6523181831422832	0.0010530388750426734	0.9605324939458678	8.698581905083669E-4	1.7665503924375327E-6	1.275492639903372	2.6109437768540094	-548.5864460580243	0.2837658458466217	0.20388612132388556	0.23200070467670048	0.2803473281527923	0.20526087099674162	0.18521129403986558	0.1570178913892055	0.4525099435741862
5200000	-58514.909155207286	-57956.12570987466	-558.7834453326292	-22479.76275799113	-35388.88205020641	6.992551020930061	1	1	0.5485304933153391	2.2960007476476605	0.4524393221576805	0.5485304933153391	2.2960007476476605	7.561608761154837	5.118332418493474	0.03761936404712395	0.050822176637414986	1.7235336494433917	0.6382331752783044	0.0010944930103921782	0.9299220041014122	9.222449830152378E-4	1.6500607461309276E-6	1.2124595512707574	2.5810309365778816	-537.3038781595864	0.2902718003500764	0.20493176840758376	0.22709471351793614	0.2777017177244037	0.20000394497212295	0.18521129403986558	0.1570178913892055	0.4577668695988049
5220000	-58484.17904388133	-57916.01141953974	-568.1676243415923	-22463.088824451566	-35371.86086978901	5.777128913177019	1	1	1.0733436111309134	0.786140387214417	0.4999466471833282	1.0733436111309134	0.786140387214417	7.657825902364429	5.698969097763678	0.057775157397844425	0.011202002884578028	1.6718365595772298	0.6640817202113853	9.9496417536937E-4	0.9243353691461116	9.55062790463417E-4	1.221701843821584E-6	1.108944725419539	2.8534930920192427	-547.1620669964354	0.2884750849294629	0.20493176840758376	0.23128767692209298	0.27530546974086034	0.20000394497212295	0.18942755469628	0.15280163073279107	0.4577668695988049
5240000	-58485.13536458741	-57919.57592813003	-565.5594364573844	-22474.21735692354	-35363.76785232517	6.555669973033511	1	1	2.0842665436217094	1.143532577000803	0.7414968818966464	2.0842665436217094	1.143532577000803	8.934103877619588	4.972746059130244	0.057775157397844425	0.04111140055553275	1.7296364870774186	0.6351817564612909	0.0010399170537198448	0.9086031368444829	9.664929665780108E-4	1.2411539577645502E-6	1.1043160465743345	3.0030696291470376	-542.5921783641763	0.2821409975422524	0.2039182965093609	0.23230114882031583	0.2816395571280708	0.20589012605789936	0.1835413736105036	0.15280163073279107	0.4577668695988049
5260000	-58461.63646547369	-57901.35365486166	-560.2828106120255	-22463.312629548513	-35354.933768912844	6.643163211621141	1	1	1.0575719538998756	0.429165958074103	0.8535551356588853	1.0575719538998756	0.429165958074103	8.415697499908836	4.972746059130244	0.05325613787012352	0.03817026907535056	1.621476405751653	0.6892617971241737	0.00102866649180151	0.9324780031477815	9.486439648500016E-4	1.4377568718096785E-6	1.1608094942394251	2.5412849281810566	-539.414845793894	0.28588815921401767	0.21010558399453774	0.22855398714855055	0.275452269642894	0.19600646811468042	0.1913679759957701	0.1548586862907435	0.4577668695988049
5280000	-58466.85253323481	-57915.8235464433	-551.0289867915069	-22471.99071864183	-35357.72144919353	6.173444784606178	1	1	0.37112158263852235	0.33464547434467795	0.9085347698509731	0.37112158263852235	0.33464547434467795	7.564123460551927	4.643642067741425	0.030908402063066817	0.03722687534703379	1.678474362117632	0.6607628189411843	0.001048865632899649	0.9496188140463945	9.892775642070903E-4	1.5780193060726326E-6	1.1867604814527635	2.650193113404028	-531.014331282236	0.28588815921401767	0.21010558399453774	0.22855398714855055	0.275452269642894	0.20360948815747812	0.1913679759957701	0.14949890085848255	0.45552363498826814
5300000	-58438.88036314929	-57894.76608302617	-544.1142801231254	-22448.47773592341	-35362.30745113861	7.0282719321411715	1	1	1.7973689059001714	1.2904896970170316	0.590071935947777	1.7973689059001714	1.2904896970170316	7.3805168192814765	4.211319577887817	0.05500623439396869	0.004449489732546114	1.700215454245579	0.6498922728772107	0.0010389073935277548	0.9100205954082811	9.751553889743692E-4	1.2801589243222375E-6	1.0583816067590182	2.655739207059166	-522.4440725281969	0.28588815921401767	0.21010558399453774	0.22863768096211634	0.2753685758293282	0.20360948815747812	0.1913679759957701	0.14949890085848255	0.45552363498826814
5320000	-58502.5569613148	-57956.447154254936	-546.1098070598701	-22482.12543351914	-35388.186964856926	7.071739105496254	1	1	0.05402594635489703	0.025218068162784164	0.6456721762093465	0.05402594635489703	0.025218068162784164	7.466063275448121	4.746604502221547	0.03988414837433261	0.03293941359569784	1.6902679260560165	0.654866036971992	9.805296410443983E-4	0.8016035349126647	9.501286963933597E-4	1.0603675984659546E-6	0.98668977964479	2.498163947702029	-527.6680075793785	0.28588815921401767	0.2072626705915877	0.23148059436506638	0.2753685758293282	0.19993113093590884	0.18572729104016794	0.15096026094198045	0.4633813170819417
5340000	-58503.3968810342	-57946.0832740991	-557.3136069350963	-22481.968760179396	-35378.384154267645	7.046026853630348	1	1	2.763729505871932	1.4100661701923214	1.2620455419704926	2.763729505871932	1.4100661701923214	7.645896428017697	4.839698978939661	0.05678122017914117	0.03612864313235324	1.6620157273477374	0.6689921363261317	9.896045306073858E-4	0.8384383819778977	9.58441075000998E-4	1.2408365123591984E-6	1.0701131070071632	2.422148386499708	-533.9800595254886	0.28997499659590403	0.2031758332097013	0.23148059436506638	0.2753685758293282	0.20167352264632432	0.18572729104016794	0.15096026094198045	0.4616389253715262
5360000	-58489.50065181002	-57924.11482661557	-565.3858251944448	-22499.90354627319	-35342.469622749915	5.7392293054451855	1	1	2.005527660278714	1.2838392402459613	0.8130214180243834	2.005527660278714	1.2838392402459613	7.396294816904737	4.56161548262099	0.018102467583851683	0.017502970498097722	1.7662282743697968	0.616885862815102	0.0010093359039502663	0.8372152092359603	9.78371997544614E-4	1.1076152785832274E-6	1.021559062531488	2.614248560688191	-543.3802334985432	0.28387280364715506	0.20805641418683993	0.22660001338792776	0.2814707687780772	0.19524346142846383	0.19215735225802844	0.15424705602134434	0.4583521302921623
5380000	-58495.349705480774	-57940.06896291539	-555.2807425653826	-22473.494758775138	-35383.805448016974	7.495019757010588	1	1	0.4806683604089549	0.20355502678895218	0.7123507607218865	0.4806683604089549	0.20355502678895218	8.320154556564173	5.191247869648484	0.015040909584734289	0.024892770131453596	1.7011971882448695	0.6494014058775657	9.996894627118374E-4	0.8343645962574902	9.670851733476362E-4	1.0884839718776558E-6	1.0058456367608868	2.665818210205092	-535.5905640602305	0.28387280364715506	0.20805641418683993	0.22660001338792776	0.2814707687780772	0.1949837866207263	0.19109634089731048	0.15858298442917787	0.45533688805278427
5400000	-58481.62172043347	-57931.18780230621	-550.4339181272577	-22471.601469243265	-35377.53647005396	6.823322393118415	1	1	0.9654362520313813	0.4472333368311012	0.6158906085624503	0.9654362520313813	0.4472333368311012	8.687274155287355	4.763082195273729	0.004962056804311128	0.014121630400884513	1.7703622511019026	0.6148188744490491	9.8630855910818E-4	0.8198976560052248	9.668571550261185E-4	1.0620874066439617E-6	1.0359202993553305	2.5485097087928628	-530.3894997372383	0.2860358673206146	0.20589335051338042	0.23343105589748145	0.2746397262685235	0.20294113880539558	0.1905014638684401	0.1506256322445086	0.4559317650816546
5420000	-58478.22799367378	-57929.92590726324	-548.3020864105437	-22482.30789157957	-35366.384676618174	6.3119963574059454	1	1	0.7815248131500414	0.6094522480029925	0.7879999191711539	0.7815248131500414	0.6094522480029925	8.07454412943145	5.029935742286698	0.04223183502039663	0.010471277459108513	1.7113973457392986	0.6443013271303512	0.0010364661985600594	0.7953005916824573	0.0010189520331066887	1.05371707617707E-6	0.94953559278033	2.2785265995605424	-528.3985880532781	0.2862480294177411	0.2056811884162539	0.23343105589748145	0.2746397262685235	0.19966380521959148	0.18352485587491754	0.15680545862308398	0.46000588028240585
5440000	-58456.73572430948	-57921.67413968596	-535.0615846235208	-22467.801273200846	-35374.49641707518	6.28605451597197	1	1	0.10434512975413718	0.05945743078627961	0.5345281997633885	0.10434512975413718	0.05945743078627961	8.063969721312587	5.067144399043339	0.04223183502039663	0.007889980677729684	1.6933208460761844	0.6533395769619083	0.0010369994314861001	0.8224086160339146	0.0010502270249455757	1.2199789451882903E-6	0.9981262706329115	2.785808074349578	-516.1740586894614	0.2850413675554276	0.20688785027856743	0.23343105589748145	0.2746397262685235	0.19966380521959148	0.19124104551516	0.1585523127865702	0.4505428364786772
5460000	-58436.27492091422	-57892.93442122494	-543.3404996892779	-22472.224984987035	-35341.09702635725	5.053358839397939	1	1	1.6172221650966812	1.0312275330864888	0.8757153911218089	1.6172221650966812	1.0312275330864888	8.063969721312587	5.6025587987920185	0.049393367094508395	0.03465031488834135	1.7060522124488895	0.6469738937755557	9.818465235963037E-4	0.8550759128828639	0.0010292110312635073	1.1751497544641468E-6	1.0113605482281385	2.453096188636524	-521.5264295449604	0.27820914783258105	0.20688785027856743	0.23343105589748145	0.28147194599137004	0.19966380521959148	0.19124104551516	0.1585523127865702	0.4505428364786772
5480000	-58455.58176494399	-57904.174159237395	-551.4076057065971	-22457.83447039937	-35366.06085907911	5.059892837440769	1	1	2.3346510178166375	1.4938332236714862	0.6885219164036306	2.3346510178166375	1.4938332236714862	8.032300419171229	5.685586566210103	0.06986310212128198	0.0248836613719429	1.6693978146572954	0.6653010926713527	0.0010345452665522835	0.819955346394874	0.001051998477230504	1.0549853324364265E-6	0.9584370405019011	2.806387904083532	-528.3862982930707	0.2826788961585919	0.20811665595719198	0.22896130757147062	0.2802431403127455	0.19969679155401818	0.1876984108034442	0.1585523127865702	0.45405248485596633
5500000	-58498.1699025152	-57929.37474040966	-568.7951621055379	-22483.628653624426	-35365.763999987226	5.2431353662466345	1	1	1.1736973914963296	1.3386952026440693	0.7488790130456918	1.1736973914963296	1.3386952026440693	8.032300419171229	5.600784253205864	0.06986310212128198	0.011046423527148125	1.7348742486343514	0.6325628756828248	0.001000373261245465	0.8612071378772944	9.911042119527891E-4	1.1007829924868039E-6	1.0063483324939755	2.4844629283006765	-547.2331385009053	0.2826788961585919	0.20772272666410313	0.22935523686455947	0.2802431403127455	0.19583493306748206	0.1970154415110408	0.15309714056550972	0.45405248485596633
5520000	-58490.92731764413	-57930.86672280306	-560.0605948410696	-22477.612673309734	-35370.62217814234	6.043844418927578	1	1	1.2293392343203646	1.4099145530796597	0.2968557828135308	1.2293392343203646	1.4099145530796597	8.176370357290686	4.347497288875748	0.06986310212128198	0.0604756561748556	1.718764864896228	0.6406175675518865	9.882473302524986E-4	0.8476294187078153	0.0010109665260129733	1.0755130755358851E-6	1.0032548406440558	2.5969793338254674	-539.497254458005	0.2826788961585919	0.20772272666410313	0.22935523686455947	0.2802431403127455	0.1967848845484026	0.1939836249070259	0.15191116159764986	0.4573203289469206
5540000	-58462.23521875402	-57906.28567113067	-555.9495476233501	-22451.121589585862	-35375.148051637974	5.603025154329288	1	1	0.7788414231678344	0.6053282985647702	0.8785832123680172	0.7788414231678344	0.6053282985647702	8.349954949921779	5.23125541949298	0.050892447500809464	0.03418410503330918	1.69666124958032	0.6516693752098405	9.383077324592524E-4	0.7525564425738017	9.574370591401384E-4	7.284146442644825E-7	0.9061613700000694	2.320508309703697	-535.8946033522886	0.28290524494813046	0.20749637787456454	0.22935523686455947	0.2802431403127455	0.1967848845484026	0.19546242887279539	0.15191116159764986	0.4558415249811511
5560000	-58477.854858567414	-57935.77130425395	-542.0835543134657	-22492.094935210298	-35364.99239955507	5.772183776039765	1	1	0.6934784358957435	0.4399121176562141	0.5460111053034638	0.6934784358957435	0.4399121176562141	8.680170556044004	5.23125541949298	0.0012988759541691331	0.04260934249035738	1.7210333611997004	0.6394833194001502	0.0010094164993491445	0.780918525131599	9.702849689621568E-4	9.621892728060786E-7	0.9516853940402834	2.5698517826605043	-522.3883206158109	0.2884641728955228	0.21192639528620258	0.22935523686455947	0.2702541949537151	0.1967848845484026	0.1928331835558669	0.15406284609974613	0.45631908579598335
5580000	-58487.98161019461	-57942.82239371303	-545.15921648158	-22477.49676518464	-35383.87649612103	5.314913090918569	1	1	1.0886609821461697	0.7724602409839363	0.44099050181395444	1.0886609821461697	0.7724602409839363	8.551730751223525	4.9901549844624045	0.041299026035533176	0.05327529581040316	1.7456802201578214	0.6271598899210897	0.0010766700139143077	0.8166784519401804	0.0010456352186163861	1.2677601940899991E-6	0.9921873316832233	2.59817876029029	-524.848669945305	0.2884641728955228	0.20900318314568636	0.22032616265513807	0.2822064813036527	0.19957201095972862	0.18786173641400108	0.15406284609974613	0.45850340652652316
5600000	-58450.07065317892	-57907.769644508655	-542.3010086702626	-22466.116560510658	-35362.82567664218	5.6617919242336345	1	1	1.4252912187743845	0.9494168558686987	0.7177673667305945	1.4252912187743845	0.9494168558686987	9.011587965524136	5.164911135025407	0.041382996538578916	0.06716651848089805	1.7315672100199169	0.634216394990042	0.0010206135692811548	0.8520467907624374	0.0010060451593217098	1.1809242028100186E-6	1.0372755046746613	2.350273638732711	-520.9719047276783	0.2884641728955228	0.20867406114370873	0.23123859551407575	0.2716231704466927	0.19957201095972862	0.18786173641400108	0.15406284609974613	0.45850340652652316
5620000	-58436.41939619408	-57896.42155583522	-539.9978403588559	-22460.573833423587	-35353.965587563194	5.116315524616737	1	1	1.0307966068854575	0.9670106643440733	0.4623006104556331	1.0307966068854575	0.9670106643440733	6.8052460413210065	5.0722460855969995	0.0432093914454136	0.03799171604756496	1.7403435495778605	0.6298282252110702	0.001089392824457617	0.8365584705205026	0.001050666157953199	1.3595166151136906E-6	1.043255260302392	2.2546863150672443	-520.1537403692006	0.2874428808492486	0.20071174029923008	0.23225988756034988	0.27958549129117133	0.19957201095972862	0.18786173641400108	0.15406284609974613	0.45850340652652316
5640000	-58463.952487172486	-57913.0790545851	-550.8734325873859	-22475.617080091786	-35358.393060616356	4.920959671714833	1	1	1.0210145706241907	1.0396323670165695	0.5073759891040183	1.0210145706241907	1.0396323670165695	8.230433572846497	5.335181971506266	0.03346813192289641	0.014300647234664204	1.720731393894272	0.6396343030528644	0.0010709918134790197	0.8422899581535385	0.0010108929946462122	1.2120310050228374E-6	1.0407428923408892	2.5256235527838773	-530.2329234464172	0.2874428808492486	0.20478741186279692	0.23225988756034988	0.27550981972760447	0.2026643799207522	0.18786173641400108	0.15097047713872255	0.45850340652652316
5660000	-58458.40254358053	-57924.60584554	-533.7966980405303	-22487.539203330285	-35355.282581151085	4.77086757680318	1	1	1.1877849649410805	0.7050320072770834	0.6186276729789382	1.1877849649410805	0.7050320072770834	8.211380019522851	4.42162297732223	0.07549806915463544	0.010254716628887831	1.684129142862476	0.6579354285687624	0.0010848687593854208	0.819628616512805	0.0010290023019886504	1.1534670702413462E-6	1.0001914053705954	2.3602800090198213	-513.5866517094079	0.2874428808492486	0.2066411953257998	0.2309950146283371	0.2749209091966143	0.2026643799207522	0.18791004586995944	0.15097047713872255	0.45845509707056475
5680000	-58485.401377435366	-57941.805917727266	-543.5954597081027	-22490.700568569555	-35367.462393887574	4.843178366198367	1	1	0.7932457882283891	0.7831351965630365	0.41714350229690245	0.7932457882283891	0.7831351965630365	8.211380019522851	4.42162297732223	0.04975846141172454	0.003978380089333568	1.7596262929929765	0.6201868535035122	0.0010997182046405833	0.8672299370346258	0.0010238102277731205	1.41631516020196E-6	1.0936968958035185	2.5897846335430628	-523.7476071018502	0.2823855634118184	0.2066411953257998	0.22758397530910085	0.2833892659532808	0.2026643799207522	0.18791004586995944	0.15097047713872255	0.45845509707056475
5700000	-58483.987810589344	-57925.25565071019	-558.7321598791544	-22492.31467887569	-35352.18660717062	4.996231601795612	1	1	1.176648821083697	1.297046679692087	0.6440687081399508	1.176648821083697	1.297046679692087	8.26138154309948	4.832701138884921	0.04975846141172454	0.00319003377224406	1.7033214013409606	0.6483392993295202	0.0010477159691310181	0.879464127710086	9.685061437581744E-4	1.5921164539082826E-6	1.1567885503171695	2.7583729321932164	-537.2170549737534	0.2823855634118184	0.2066411953257998	0.23130968746219444	0.2796635538001872	0.2026643799207522	0.18791004586995944	0.15130169149503842	0.45812388271424886
5720000	-58465.23638781188	-57915.05608921642	-550.1802985954585	-22472.803289776795	-35362.7698332008	5.219972001741026	1	1	0.8060274062763818	0.6013703486285075	0.3978515741181436	0.8060274062763818	0.6013703486285075	8.648834698136193	4.86175657188371	0.04975846141172454	0.03202559647257485	1.720911829785171	0.6395440851074149	0.0010428998130348893	0.7866042409832419	9.79805727542014E-4	1.1368972948812685E-6	0.981226966442284	2.848922470825084	-530.3008000348417	0.2824221835812707	0.20677086114894774	0.23130968746219444	0.279497267807587	0.20423288756361	0.18791004586995944	0.15130169149503842	0.45655537507139105
5740000	-58460.22124046471	-57917.765532904144	-542.4557075605622	-22478.0540697506	-35354.21531175949	5.044071749063858	1	1	1.6457744573032556	2.2585929493360424	0.8730484956968646	1.6457744573032556	2.2585929493360424	8.579229129503318	4.864893896899032	0.032350728208220825	0.020201246661949914	1.8102806805210314	0.5948596597394847	0.0010332656620323272	0.8218448060869624	9.720352201016532E-4	1.2435144152729355E-6	1.028585136139972	2.2105702685874116	-519.8619276979795	0.2818412186389592	0.20553088224858182	0.23130968746219444	0.2813182116502644	0.2071823821853223	0.18791004586995944	0.15130169149503842	0.4536058804496787
5760000	-58447.62241269618	-57918.43691773844	-529.1854949577405	-22459.565127493985	-35374.21624231648	4.9324071507621445	1	1	0.2650510869919052	0.2026563804232348	0.40261127972047145	0.2650510869919052	0.2026563804232348	7.025781586946939	4.694196529814257	0.013321698864058724	0.010444668713602013	1.7415412077689139	0.6292293961155435	0.0011336457125446526	0.765106112650328	0.0010312208352106721	1.1215304473100968E-6	0.934853275312391	2.513202898278109	-511.09229044228823	0.2818412186389592	0.21048485921409613	0.23130968746219444	0.2763642346847501	0.20692686483552641	0.194100385957457	0.1488277544802315	0.450144994726784
5780000	-58471.02706222751	-57929.735793908156	-541.2912683193551	-22462.39228685513	-35384.24484329578	4.945836848695335	1	1	2.7732164846497365	1.1169108343634908	0.5344539387289842	2.7732164846497365	1.1169108343634908	6.461584600943996	5.303085341949704	0.025944671212424265	0.003212381895509366	1.7905718724945798	0.6047140637527105	0.0011271576643205356	0.8605942273072356	0.0010291524007422087	1.5321535774994212E-6	1.0716086412319643	2.3700613022066426	-519.2890694535429	0.28106311014704644	0.21048485921409613	0.23095445679184853	0.27749757384700874	0.20097029605365072	0.2000569547393327	0.1520172544603247	0.4469554947466908
5800000	-58427.42321181828	-57896.101586924524	-531.3216248937541	-22448.265014105047	-35366.225642489444	4.832959813681459	1	1	0.15397501526249013	0.15619666786441003	0.6171874246879384	0.15397501526249013	0.15619666786441003	7.8186930140699	4.944398507505223	0.0417792826764634	0.0026680657628297623	1.772222118847869	0.6138889405760659	0.0012028720873065314	0.8873875794559709	0.0010295023799984627	2.064547222938253E-6	1.2115188515966986	2.4296797933960326	-512.3868314873554	0.2887784032926883	0.20665503154385864	0.2223942680291243	0.2821722971343286	0.19665152362950486	0.19704258533752655	0.15321282994656063	0.45309306108640685
5820000	-58418.386381558754	-57908.102561105195	-510.2838204535573	-22440.30178884369	-35384.91004405462	4.69510311843958	1	1	0.524936191690435	0.6299248323689581	0.4683941097317491	0.524936191690435	0.6299248323689581	7.247938024161387	4.944398507505223	0.034138570866613045	0.010080338717863999	1.6873205197127032	0.6563397401436488	0.001312031645811686	0.8682676685452979	0.0011397488959220992	1.808053090373575E-6	1.0799711000196528	2.1299953711316104	-491.2652955579258	0.2887784032926883	0.20343903671332528	0.22561026285965766	0.2821722971343286	0.19665152362950486	0.19704258533752655	0.15321282994656063	0.45309306108640685
5840000	-58423.06008812931	-57906.718111098424	-516.3419770308824	-22453.771783043452	-35372.96802161498	4.51507938990725	1	1	2.888823512893134	3.5333849004435303	0.5687661441763896	2.888823512893134	3.5333849004435303	7.247938024161387	5.341507873927398	0.005620251927613907	0.0012980910409509624	1.8024033510694992	0.5987983244652508	0.0012323843197610692	0.8640878694959173	0.0011031718825126936	1.671484670676455E-6	1.087085612035829	2.2630923508821583	-491.6706680834332	0.2887784032926883	0.20424517917366053	0.22561026285965766	0.28136615467399334	0.19665152362950486	0.19749804783867816	0.14925103657522654	0.4565993919565893
5860000	-58478.654202266254	-57953.69003577973	-524.9641664865301	-22481.025240845916	-35394.50835243934	5.587055137632171	1	1	0.78226347683418	0.606727212505206	0.7596576612130415	0.78226347683418	0.606727212505206	7.733302202300917	5.542083696299495	0.05965203394658285	0.00543749175030135	1.684801538012194	0.6575992309939034	0.0012105477946919945	0.9066755810516655	0.001054181349861776	1.6334355787105764E-6	1.069623849906875	2.189011073954059	-504.7589384134569	0.2887784032926883	0.20776229324191411	0.22209314879140407	0.28136615467399334	0.20616694631623586	0.19224603256855302	0.14925103657522654	0.4523359845399834
5880000	-58421.98090414118	-57916.53225368826	-505.4486504529169	-22465.998390139757	-35371.49499455991	5.210198621700874	1	1	0.7772536387287787	0.6141957845531112	0.7120014957744337	0.7772536387287787	0.6141957845531112	8.781550843157486	4.9244302685135235	0.031155490137657116	0.023973459838812976	1.7107635435756372	0.6446182282121818	0.0012728276927645105	0.9390138347661936	0.0011345153044384256	2.7242295890112717E-6	1.2456446805478212	2.0744576877226955	-485.2796548690839	0.28446734923342576	0.2075067188647922	0.23251571889654588	0.275510213005236	0.2048993954318799	0.19224603256855302	0.16131388124856746	0.44154069075099844
5900000	-58405.83589667514	-57901.19934791589	-504.6365487592507	-22462.25383884403	-35359.77093773844	5.177770035038593	1	1	0.11876911922212902	0.08836779497102858	0.6284277770201918	0.11876911922212902	0.08836779497102858	8.743528076210342	5.272189109238604	0.002841370019877166	0.029851361974041406	1.7360980170221179	0.6319509914889415	0.0012071403826004038	0.9411621952897585	0.001067418578876488	2.0742148738599257E-6	1.1987444536794853	1.9430795692056542	-485.8357326493498	0.28446734923342576	0.20548718280678163	0.2282756704322371	0.28176979752755527	0.2048993954318799	0.19224603256855302	0.16131388124856746	0.44154069075099844
5920000	-58391.24966321651	-57883.8493840327	-507.400279183817	-22450.95596717118	-35351.90683153651	5.239263819709276	1	1	1.058303474430044	0.5688436835920846	0.5881008421589698	1.058303474430044	0.5688436835920846	6.746408851029831	5.156868665744474	0.0020232783655839436	0.06120810539973692	1.7638143737172927	0.6180928131413542	0.0012738666702902016	0.9279271961938524	0.0011060665544671425	2.227697190991441E-6	1.1860081592423986	2.1334421648249013	-487.52903404455054	0.2825615236716054	0.2094715979846048	0.22619708081623421	0.28176979752755527	0.2048993954318799	0.19218883842012485	0.15114766117704476	0.4517641049709493
5940000	-58422.654455543045	-57910.98727033851	-511.66718520452963	-22450.780692208522	-35382.31745646531	5.839621113154101	1	1	0.3215148932904122	0.17723377862716239	0.7819677823328336	0.3215148932904122	0.17723377862716239	8.590964675850266	5.156868665744474	0.05032753413199654	0.046912115363993596	1.7067230885769111	0.6466384557115448	0.0011601071926579617	0.8957581917345838	9.799811449830022E-4	1.7367331785802547E-6	1.1490670115941128	2.1762422130886403	-492.2621762371086	0.2825615236716054	0.21318283949739383	0.22619708081623421	0.27805855601476626	0.2060906514882613	0.19419503831265245	0.15420829667028912	0.445506013528796
5960000	-58462.12078710194	-57919.80241558056	-542.3183715213819	-22462.128296544808	-35379.24278783807	5.243523704123157	1	1	3.169803143214108	1.586216528336603	0.7225878088465482	3.169803143214108	1.586216528336603	8.052993904220727	4.905465085207242	0.05032753413199654	0.046912115363993596	1.7290598365386538	0.6354700817306735	0.0011157472362249528	0.7994315528736775	0.001015074350223624	1.2502838121335191E-6	1.0128252177874377	2.4087510377886945	-518.9877630633968	0.2825615236716054	0.21318283949739383	0.22619708081623421	0.27805855601476626	0.2060906514882613	0.19419503831265245	0.15420829667028912	0.445506013528796
5980000	-58432.989773906396	-57917.499250024346	-515.4905238820506	-22468.386585435135	-35370.20148616719	4.740798484460087	1	1	0.18474353338886124	0.12177842077126744	0.5924293496350806	0.18474353338886124	0.12177842077126744	6.924935219181325	4.863763532175445	0.008300929559574899	0.07835297056272872	1.739746502221697	0.630126748889152	0.001261021942198361	0.8437400487507328	0.0010840515760085349	1.747992440631119E-6	1.108324764591377	2.0970591956091704	-497.2496359662707	0.2817158513706385	0.20710750468318412	0.22851220420325413	0.28266443974292305	0.20543629468757024	0.1873767546689089	0.15397957930892242	0.45320737133459726
6000000	-58462.929816124764	-57935.265537023275	-527.6642791014896	-22479.50300932675	-35375.83353782953	4.958675859772033	1	1	0.1609457521169372	0.23444851860014504	0.6817408607849065	0.1609457521169372	0.23444851860014504	7.977331309592073	4.863763532175445	0.024245449942513125	0.03557975770580361	1.6462390979369426	0.6768804510315292	0.0012101055227059967	0.8415751497513848	0.0010689918073679067	1.5700430849698415E-6	1.0799665498116857	2.457878584290585	-508.63446232895853	0.2817158513706385	0.20710750468318412	0.22851220420325413	0.28266443974292305	0.2009878503489269	0.1873767546689089	0.15261242236561398	0.459022972616549
6020000	-58422.57911995332	-57907.26823322528	-515.3108867280382	-22484.89344688836	-35346.08308077235	5.08953682086219	1	1	2.1717182551408962	1.177790964643837	0.6845445768366603	2.1717182551408962	1.177790964643837	8.022701139306292	4.899620673938654	0.014120754334536662	0.012728999333157935	1.738723237779977	0.6306383811100119	0.0011590557698740814	0.8460630379750649	0.0010550480757696213	1.5489726602503792E-6	1.052908666777674	2.11897762405335	-493.6608416719919	0.2872456760988732	0.20355228279692417	0.22851220420325413	0.2806898369009483	0.2009878503489269	0.1873767546689089	0.15261242236561398	0.459022972616549
6040000	-58439.78813941825	-57916.92000667263	-522.8681327456131	-22491.76097072573	-35346.49428816968	5.0977031984696834	1	1	0.33129349130803915	0.34378132055867006	0.7511910176923199	0.33129349130803915	0.34378132055867006	8.022701139306292	4.899620673938654	0.060830871075574125	0.03530957212741224	1.6715428713424543	0.6642285643287733	0.0011803500008005952	0.892313371801445	0.0010691989594652927	1.957187779661809E-6	1.1619195988751982	2.171183299788371	-503.53253580562733	0.2862653341419337	0.20355228279692417	0.22958431565802404	0.2805980674031178	0.2009878503489269	0.1873767546689089	0.16005472623305367	0.4515806687491093
6060000	-58459.81968529747	-57937.97397262535	-521.8457126721275	-22480.84523348992	-35376.84238936538	4.58867629220802	1	1	1.1642960857853268	0.8749282146216134	0.8357501072141795	1.1642960857853268	0.8749282146216134	8.022701139306292	4.714815397404418	0.06358082852067105	0.015725540764437395	1.7442198761092114	0.6278900619453948	0.0012001749794610867	0.858733732036906	0.0010978220856206777	1.7356591040881404E-6	1.068909435054407	2.468700794907472	-500.9166955659919	0.28909164040404883	0.20355228279692417	0.2267580093959089	0.2805980674031178	0.19327529687001904	0.19512957812130527	0.16005472623305367	0.4515403987756208
6080000	-58460.25947752079	-57946.15276248092	-514.1067150398774	-22497.31837488783	-35368.08972657686	4.576401251255258	1	1	1.0614363380733731	0.4385481322790029	0.8066982847937797	1.0614363380733731	0.4385481322790029	8.674164576387133	4.920348053699169	0.03417773754614526	0.059545866889196566	1.7140804081215508	0.642959795939225	0.0011147400289437726	0.8284548960661473	0.0010592482107487473	1.4841401696724019E-6	1.0342132398305237	2.3406164813084436	-493.76939598712806	0.29009717058836976	0.20355228279692417	0.225752479211588	0.2805980674031178	0.20472721301897498	0.19512957812130527	0.1474516067739638	0.45269160208575476
6100000	-58419.72538599817	-57906.596984578006	-513.1284014201699	-22448.59596097676	-35376.64082184399	4.49784618088531	1	1	0.3992358085368889	0.47130708332204435	0.34465414302950736	0.3992358085368889	0.47130708332204435	7.911992341931197	4.981686832871261	0.03516259565128818	0.05534263565816646	1.6777515912868954	0.6611242043565527	0.001179429664165036	0.8667332058759946	0.0011112054679768499	1.7086501438539923E-6	1.1006435784095001	2.2485489231830926	-494.3852207919588	0.28344064796127494	0.20471107471066047	0.23125020992494652	0.2805980674031178	0.2032800281694878	0.19150755438324438	0.15781966795911112	0.4473927494881555
6120000	-58416.44742703951	-57907.481884763874	-508.9655422756342	-22472.68262622496	-35355.603624882984	4.453170594502053	1	1	0.4559666163293343	0.3989885038344159	0.4419732601179372	0.4559666163293343	0.3989885038344159	7.656963446907641	4.981686832871261	0.022578065444003776	0.05534263565816646	1.7353247081684493	0.6323376459157758	0.0011701056616204018	0.9218778572548161	0.0010974616178760525	2.1369664834506293E-6	1.236992226063113	1.8804812669602369	-490.25207486499033	0.28344064796127494	0.20471107471066047	0.23125020992494652	0.2805980674031178	0.2032800281694878	0.19150755438324438	0.14700037361615817	0.4582120438311085
6140000	-58449.49701327341	-57917.32772285354	-532.1692904198736	-22471.565182613456	-35366.07084934131	4.88012688966004	1	1	0.606466222111712	0.23737496700601715	0.47540561176196616	0.606466222111712	0.23737496700601715	7.656963446907641	5.091532246863612	0.04470911292826118	0.09708160543840248	1.7277615364110275	0.6361192317944867	0.0011988487117205564	0.9231256975781632	0.0010456569445741288	2.28651556205567E-6	1.3219206115576354	2.5254851402536618	-512.6508751957301	0.2839673983492773	0.20506643294567992	0.23072345953694415	0.28024270916809835	0.2032800281694878	0.19150755438324438	0.14700037361615817	0.4582120438311085
6160000	-58459.08903160034	-57920.50534293943	-538.5836886609095	-22473.529345364193	-35364.66197404212	4.753359281597037	1	1	1.410030220160844	2.3619182448889107	0.4659859237810565	1.410030220160844	2.3619182448889107	8.841076860481428	5.091532246863612	0.04470911292826118	0.05216814517577789	1.714063693437015	0.6429681532814929	0.0012473872616289203	0.8174155371678351	0.0011065729293662089	1.6610119047059783E-6	1.0757952333896514	2.3998208062089335	-516.4148248436682	0.2839673983492773	0.2047131470105821	0.23107674547204196	0.28024270916809835	0.20291840262504904	0.18435686819155447	0.15451268535228682	0.4582120438311085
6180000	-58458.22752482141	-57918.34320202487	-539.8843227965331	-22480.120738929705	-35358.91166561002	4.94545461752044	1	1	0.6788227607385674	0.3788117126966089	0.9105614837424946	0.6788227607385674	0.3788117126966089	7.49821342887276	5.091532246863612	0.016563660857385514	0.044066083115972605	1.7410915400041136	0.6294542299979436	0.001161324779003093	0.9202270333322226	0.001005175042514838	2.19237679933908E-6	1.3067277490659686	2.4364521316183287	-519.7163642590955	0.28056713015175133	0.2047131470105821	0.2302982078548889	0.2844215149827774	0.20218020160916703	0.18735996697918575	0.15658365622717937	0.45387617518446666
6200000	-58443.598143360396	-57910.4885119836	-533.1096313767938	-22481.322981716945	-35349.99507842434	5.339312869974449	1	1	1.3707224395317203	1.7284319824383245	0.41022687014123393	1.3707224395317203	1.7284319824383245	7.458065593613121	4.3581627060861745	0.016563660857385514	0.08390223271201443	1.7421972218947497	0.6289013890526256	0.001215217110612051	0.9517417319401653	0.0010431465299521837	2.6683204890990898E-6	1.3839232841396343	2.2958829729004444	-511.9190175464762	0.28096217365809	0.20694367441618985	0.23180062915496208	0.28029352277075775	0.20218020160916703	0.1897103848970476	0.15062485152195984	0.45748456197182436
6220000	-58411.27392558399	-57886.98906947457	-524.2848561094187	-22440.05806506332	-35369.13630186414	5.160223152314958	1	1	0.8415343066745096	0.8048112129491717	0.7358010503541141	0.8415343066745096	0.8048112129491717	7.733664314401618	5.765834770275521	0.01848477699912059	0.08390223271201443	1.777118973876851	0.611440513061575	0.001288717431540223	0.9364990518627526	0.0010761320431284759	2.730100493942862E-6	1.3139121659953068	2.2719769810933568	-503.58271346161905	0.28096217365809	0.20694367441618985	0.23180062915496208	0.28029352277075775	0.20016028445823203	0.1897103848970476	0.15264476867289484	0.45748456197182436
6240000	-58457.39832383186	-57928.63454813029	-528.7637757015674	-22482.695443298704	-35364.08378373399	4.856124394087442	1	1	0.10578088218968963	0.129432952337832	0.5958898079818267	0.10578088218968963	0.129432952337832	6.2227101752416045	4.851528798159936	0.06057641692985362	0.022174864617273245	1.7296644528055949	0.635167773597203	0.0012214327546185631	0.9150257481534925	0.0011052719001689061	2.133562957272832E-6	1.2081221888880453	2.43212058052459	-510.2039235578978	0.28096217365809	0.20728575016667705	0.2344184402377575	0.2773336359374752	0.19719886686778648	0.18989117867854102	0.15246397489140143	0.4604459795622699
6260000	-58466.78334782552	-57914.61565297517	-552.1676948503489	-22472.346521605752	-35358.05139109784	5.457047721224411	1	1	0.39148490502361843	0.5501707460351716	0.5798794749589608	0.39148490502361843	0.5501707460351716	7.712002131995592	4.632457355912996	0.043895571259182954	0.09088156433623014	1.687469585144433	0.6562652074277839	0.001166568309619604	0.9082425983640496	0.0010028880590949416	1.945340257149767E-6	1.2323689728296443	2.354424017366125	-532.6950973664894	0.28096217365809	0.20946815974688682	0.23223603065754775	0.2773336359374752	0.20044700345013092	0.1866430420961966	0.15493901444219924	0.4579709400114721
6280000	-58470.87504714208	-57919.26376711512	-551.6112800269632	-22476.496544579873	-35362.68115925756	5.4373169207520355	1	1	0.34674160542441695	0.21003987959529694	0.5531196067699415	0.34674160542441695	0.21003987959529694	8.010140617456571	4.45566961868795	0.035999117842109324	0.09088156433623014	1.6801634531753067	0.6599182734123471	0.0011847065869479304	0.8065602650507161	0.001049676092039606	1.5522824252139224E-6	1.0168309637414144	2.434618454616715	-532.8073987005278	0.28498010759491565	0.20946815974688682	0.22821809672072207	0.2773336359374752	0.20044700345013092	0.18334769440000745	0.15823436213838837	0.4579709400114721
6300000	-58470.84679481408	-57922.944016905894	-547.9027779081886	-22476.50725091423	-35364.48010482534	5.4463160581130685	1	1	1.0532436382811146	0.8147394430021625	0.623367942060797	1.0532436382811146	0.8147394430021625	7.740631777436001	5.577412083273701	0.054095349075349554	0.06366330627304885	1.7150985816590532	0.642450709170474	0.001135396297970102	0.911492904803027	9.461143910612783E-4	1.7760544118350596E-6	1.235486019712095	2.4051145196430914	-527.1215547159444	0.28498010759491565	0.20961600595271865	0.22222469618971985	0.2831791902626456	0.20044700345013092	0.18942554221435595	0.15215651432403987	0.4579709400114721
6320000	-58469.37931450402	-57914.1951271423	-555.1841873617132	-22477.4075425334	-35353.449064178196	5.3683297113211585	1	1	0.4060703602869856	0.25430246783966837	0.5741751501185884	0.4060703602869856	0.25430246783966837	8.468345288574215	4.5482751010474	0.06829141310170658	0.07985307944113257	1.7611799864211788	0.6194100067894113	0.0011484153398974917	0.8243996964532557	9.913622023380929E-4	1.304904429166387E-6	1.0420154742188348	2.7120588932395577	-535.7615785511664	0.2779975126402133	0.20961600595271865	0.22920729114442226	0.2831791902626456	0.20380203815707063	0.18942554221435595	0.15215651432403987	0.4546159053045324
6340000	-58472.38008986042	-57903.97407065313	-568.4060192072894	-22470.614921396776	-35350.65898243352	5.748275227652794	1	1	0.5318039560173673	0.4122472434667039	0.5780284730491314	0.5318039560173673	0.4122472434667039	7.349609042751337	4.772330336024458	0.037277433865729154	0.00263168216639598	1.7795680890358154	0.610215955482093	0.0010141645927581521	0.8493281629278892	9.276118519813359E-4	1.191867835078698E-6	1.0774554969695955	2.6472132639550954	-548.9607758548506	0.28438846119087263	0.20961600595271865	0.22920729114442226	0.27678824171198624	0.20380203815707063	0.18942554221435595	0.15215651432403987	0.4546159053045324
6360000	-58473.752736936854	-57908.43177949219	-565.3209574446663	-22463.952861565293	-35363.90441164583	6.821055043778459	1	1	0.7377544428423749	0.6137662149262183	0.7044245462314365	0.7377544428423749	0.6137662149262183	7.330168555206986	4.893866226220021	0.044431779878843176	0.006976671478067356	1.6865975222588774	0.656701238870562	0.0010353875292050706	0.8189756576924173	9.540616089865411E-4	1.1783227904534344E-6	1.0143866805885504	2.4811196159241753	-545.4913078746432	0.28438846119087263	0.20961600595271865	0.22920729114442226	0.27678824171198624	0.20380203815707063	0.19185074634034785	0.14973131019804797	0.4546159053045324
6380000	-58485.49405819511	-57913.73800468817	-571.756053506936	-22460.394584803453	-35371.641239028984	6.738184287426788	1	1	0.9764427829424965	0.4743711468730589	0.4974805521331822	0.9764427829424965	0.4743711468730589	7.833955238707098	4.58047853824106	0.040222481257179636	0.053714416716056625	1.723961863165999	0.6380190684170012	0.0010090421465999487	0.7710205139119733	9.190923511986732E-4	7.96854149757344E-7	0.9321400094446561	2.941488684886505	-551.8048460402541	0.28438846119087263	0.20961600595271865	0.22920729114442226	0.27678824171198624	0.19659363297786472	0.19185074634034785	0.14973131019804797	0.4618243104837383
6400000	-58524.96133240658	-57927.607139454936	-597.3541929516463	-22457.473389733095	-35387.76210638015	5.513961096795386	1	1	0.9150104727908362	0.533091626043265	0.937557770996569	0.9150104727908362	0.533091626043265	7.833955238707098	4.636182178560203	0.028147060616411444	0.05912266097487313	1.6792548098544222	0.6603725950727896	9.371914327903425E-4	0.7891530859202842	9.081910136977123E-4	7.151184297709414E-7	0.934064308188034	2.8268970391406154	-576.819074562158	0.28208862554235536	0.20731100000989902	0.22920729114442226	0.28139308330332313	0.19280351414544153	0.19538702629848556	0.15352142903047117	0.4582880305256006
6420000	-58542.70418653053	-57962.55223408722	-580.1519524433106	-22475.36331593296	-35405.74368939049	5.3081831450933326	1	1	1.1010063798338448	0.8912874940243969	0.7273355703435881	1.1010063798338448	0.8912874940243969	8.308519066387502	5.508423914582704	0.02029689564125733	0.03654074427452922	1.7050219321972142	0.6474890339013936	9.906852741079712E-4	0.7201411002476045	9.73213410611909E-4	7.844259446202391E-7	0.8768773668924038	2.539174836992654	-559.5269205574108	0.2832684267039604	0.20731100000989902	0.2306745505674216	0.27874602271871873	0.20147981226342912	0.19127009937261308	0.16005430013115013	0.44719578823280653
6440000	-58513.65102613242	-57935.12173554085	-578.5292905915671	-22472.014914832012	-35379.98666863452	5.059988039359012	1	1	1.3888909945952572	0.52507477023334	0.5277905043964063	1.3888909945952572	0.52507477023334	8.308519066387502	4.8903859354371555	0.06826002143136922	0.031021855856666475	1.7157292763331093	0.6421353618334461	9.596416711619067E-4	0.6776398552438869	9.632390598012591E-4	5.447507630074654E-7	0.7594881152893938	3.018130340512672	-558.0893187962536	0.2832684267039604	0.20344381758017954	0.2306745505674216	0.2826132051484382	0.2010105509299714	0.18792205313539193	0.1602007674639972	0.45086662847063835
6460000	-58494.47820630412	-57911.89683181045	-582.581374493667	-22454.624345593253	-35374.98626072297	5.3172006032103925	1	1	0.7426483299317637	0.8503211953229239	0.5118954391641474	0.7426483299317637	0.8503211953229239	8.262197921417275	4.8903859354371555	0.02944435983634755	0.05211177033295186	1.7214904371805015	0.6392547814097499	8.634692571921925E-4	0.712741803058753	9.182376400430367E-4	5.930031247504221E-7	0.85199662512221	2.916929513145021	-562.5063026452474	0.28270261426207854	0.20450356488678997	0.23124036300930348	0.2815534578418278	0.1976895644812153	0.1956465681760888	0.1557972388720564	0.45086662847063835
6480000	-58509.36554630204	-57909.02163734767	-600.3439089543674	-22458.85729896744	-35369.194990186006	5.158102202624037	1	1	0.19088811377067053	0.21232804512783804	0.6147915487464157	0.19088811377067053	0.21232804512783804	9.615336703336371	4.780708241373068	0.05784501997439608	0.019180997855112177	1.7324206463662064	0.6337896768168975	8.930641911423324E-4	0.6685574876384628	9.161581713460697E-4	5.456914983876104E-7	0.8058157132654405	3.1459679637170375	-580.960263453305	0.28270261426207854	0.20957375957425647	0.22617016832183698	0.2815534578418278	0.1976895644812153	0.18682794467622382	0.1557972388720564	0.4596852519705033
6500000	-58535.817309872604	-57935.677356618755	-600.1399532538492	-22466.26958418068	-35386.7780177479	6.158787736145605	1	1	0.5764255899251913	0.4114207979862896	0.6199345442323072	0.5764255899251913	0.4114207979862896	7.597350712685773	4.579924524945937	0.020544130487134212	0.034473969964204015	1.7262042181396753	0.636897890930163	9.124265368525203E-4	0.6951481193485838	9.020461487602818E-4	5.858771627889464E-7	0.8278275543443203	3.3407693941900667	-580.3690586298027	0.28270261426207854	0.20202095404541429	0.22617016832183698	0.28910626337066997	0.19436412516460586	0.19282645605976284	0.15000386453634532	0.4628055542392848
6520000	-58532.28526429827	-57928.54189206304	-603.7433722352271	-22471.39052716936	-35375.988248893584	5.6229966229341715	1	1	0.38522007435277766	0.22288816306081324	0.8104769087980664	0.38522007435277766	0.22288816306081324	6.901470443347841	5.310855412288483	0.06950074990819023	0.015737836843943687	1.7024975199494206	0.6487512400252904	9.065637358044282E-4	0.5824862159637197	9.009570431854218E-4	3.6144289627668226E-7	0.6589569752474675	3.463691445658246	-584.2593322624939	0.286119072997989	0.20540798767879395	0.22617016832183698	0.28230277100137985	0.20321628725277419	0.19282645605976284	0.15909873779553604	0.44485851889192574
6540000	-58574.85668902765	-57971.32471065176	-603.5319783758902	-22485.162730949487	-35404.161588315685	5.40134039091212	1	1	1.372515901216797	0.9022331424317968	0.41283540298535915	1.372515901216797	0.9022331424317968	8.564041075047852	5.149447010598231	0.06950074990819023	0.01125532681917006	1.6951474668466564	0.6524262665766725	9.357879101323954E-4	0.6274785622684259	9.190988414813009E-4	5.133075456170724E-7	0.7584444101685708	3.0139443570163937	-583.0420935468215	0.2885921588979127	0.204327485987409	0.22369708242191333	0.2833832726927648	0.20218757023764908	0.19093501187000522	0.16201889900041877	0.44485851889192574
6560000	-58529.285553748436	-57930.81200373713	-598.4735500113034	-22480.65909171854	-35369.47574107209	5.797750263573038	1	1	0.616208459249077	0.2753234746775198	0.5477105476824303	0.616208459249077	0.2753234746775198	8.433088501727086	4.864613529105912	0.03374854454733483	0.010183468950196728	1.709150708188496	0.6454246459057527	8.958079860699978E-4	0.671050063210879	8.95063819860386E-4	4.886092281485173E-7	0.7811152926990637	3.076503364728501	-579.0193800476279	0.2885921588979127	0.2096597900055882	0.22369708242191333	0.27805096867458556	0.20218757023764908	0.19093501187000522	0.16193420745428813	0.44494321043805635
6580000	-58522.14439928736	-57918.29922870225	-603.8451705851132	-22452.770622165393	-35385.5889517517	5.609553103912499	1	1	0.15680560673645602	0.1794659910896265	0.4807338825898693	0.15680560673645602	0.1794659910896265	7.338711244060875	4.864613529105912	0.03374854454733483	0.04198904261106918	1.675376641942876	0.6623116790285627	9.581472006336831E-4	0.7931314960623396	9.090347542304349E-4	9.356714697494458E-7	1.0212229735305478	3.27405169672798	-584.6841886376571	0.28773778316263926	0.21051416574086165	0.22369708242191333	0.27805096867458556	0.19803864848168468	0.19093501187000522	0.154199050562476	0.4568272890858329
6600000	-58490.72258965586	-57903.87370065543	-586.848889000433	-22451.52435370756	-35371.707188924855	6.02131765874786	1	1	1.8601989528514888	1.5688532520142062	0.5688419849053907	1.8601989528514888	1.5688532520142062	7.7842500494503	6.218048627684677	0.03078434518336664	0.05545541825037617	1.7206759424912026	0.6396620287543994	9.653876116117043E-4	0.7235315014903816	9.55507902329422E-4	6.816333117340608E-7	0.8389886672028434	3.017107646474648	-564.4441969841885	0.28773778316263926	0.21051416574086165	0.22450817073775486	0.27723988035874403	0.19803864848168468	0.19093501187000522	0.154199050562476	0.4568272890858329
6620000	-58497.514427809394	-57913.700814399075	-583.813613410317	-22465.286622146952	-35368.971695428176	5.849557233370939	1	1	0.20714973708956871	0.1743421876701562	0.4707987881937893	0.20714973708956871	0.1743421876701562	7.189241950743961	4.284923626427756	0.04327879104877171	0.048415698818890136	1.738250065603515	0.6308749671982432	9.199754262582864E-4	0.7324642382507236	9.310726304408688E-4	7.200841403997755E-7	0.886539215532763	2.821338591966616	-565.4630470987853	0.28773778316263926	0.20201864827159036	0.23300368820702616	0.27723988035874403	0.201862905729374	0.1937258135580482	0.15467410727151895	0.4497371734410577
6640000	-58498.11458653047	-57903.916820677434	-594.1977658530411	-22470.666130917714	-35355.49006282292	5.552744544244005	1	1	0.04324591998060648	0.04744293922559244	0.7522974984894499	0.04324591998060648	0.04744293922559244	8.164089944156357	5.324885558610074	0.031034366905525745	0.010315023971812248	1.7455066347318697	0.6272466826340658	9.370104361558734E-4	0.7155991829240148	9.11699823495043E-4	6.346736028197302E-7	0.8325699359487136	3.3946521170648776	-574.6942353419746	0.28773778316263926	0.2072784798733951	0.22774385660522142	0.27723988035874403	0.20395061331650524	0.1937258135580482	0.15467410727151895	0.44764946585392645
6660000	-58509.52602292771	-57911.2797195313	-598.2463033964094	-22482.194521440968	-35348.53965074204	5.473859861217977	1	1	0.3632369954478678	0.34676947112829193	0.5279007366320846	0.3632369954478678	0.34676947112829193	7.639016149350924	5.324885558610074	0.01756434307937982	0.033448777367215486	1.6687337640610462	0.6656331179694776	9.106886228479774E-4	0.7470193773865057	8.986236567710136E-4	7.560573423715132E-7	0.9229098812608408	3.0012821978927327	-578.8710489682505	0.28773778316263926	0.2072784798733951	0.22774385660522142	0.27723988035874403	0.1933849491118071	0.18487175539565132	0.15782078396040022	0.4639225115321402
6680000	-58525.174797433676	-57913.474726966895	-611.7000704667779	-22463.960234453974	-35368.172705282275	5.448421719117772	1	1	1.8083553018341603	1.2242928246438927	0.6201365510158108	1.8083553018341603	1.2242928246438927	7.29021358137211	5.326732796206857	0.02593343510714188	0.03764113497179552	1.7385061686814907	0.6307469156592553	9.085100517470114E-4	0.6862643017167791	8.513496891270999E-4	5.842876311355746E-7	0.8373858567242489	3.0693576470281654	-590.0351631373273	0.28979867840863377	0.20652689214080142	0.2294736165605346	0.27420081289003	0.2065879226777757	0.1905015639788098	0.15846447839356134	0.44444603494985196
6700000	-58538.72184383012	-57942.79329915042	-595.9285446796977	-22492.136402182427	-35368.094973985164	5.935750869062279	1	1	1.7875289942829558	0.7640213530270882	0.7187373358625331	1.7875289942829558	0.7640213530270882	7.7055791684651	4.824368904775093	0.033473564332796045	0.019287511710069632	1.709836412130991	0.6450817939345052	9.536559462146529E-4	0.715874896173356	9.184882604614706E-4	6.716453640954387E-7	0.8474925692191202	2.7950830359070036	-574.8325200382224	0.29243742438285786	0.20652689214080142	0.21813626678521952	0.282899416691121	0.197553434807304	0.19505988300692803	0.1528629173975873	0.45452376478817946
6720000	-58508.46166949082	-57935.084991621974	-573.3766778688413	-22480.402814048422	-35374.55282619727	5.57517624410097	1	1	0.24668243071445484	0.17526224787458844	0.699883308307384	0.24668243071445484	0.17526224787458844	7.7055791684651	4.985285980298667	0.042186342551666846	0.03508670780197311	1.7175641396220493	0.641217930188976	0.0010167553714840836	0.694057038549614	9.842305709629451E-4	6.330551393608057E-7	0.7704093952456319	2.6099645791051116	-554.6236177329844	0.29243742438285786	0.20304878827938558	0.2339168024660502	0.2705969848717062	0.197553434807304	0.19638792305522024	0.15462963917454448	0.45142900296293004
6740000	-58514.67167464657	-57943.87453101424	-570.7971436323247	-22470.468552843504	-35393.74974964141	5.56641764463174	1	1	1.038151036236586	1.205187170397967	0.45682587509296363	1.038151036236586	1.205187170397967	6.899985791090692	4.5119137950373105	0.042186342551666846	0.06313652698989343	1.672779845412628	0.6636100772936867	9.952269114656405E-4	0.6645858836001273	9.562953052520779E-4	5.291068713610352E-7	0.7280377734068257	2.8494878051209724	-550.7941610528607	0.2866692127861756	0.19884719418526023	0.2323297492079428	0.2821538438206212	0.19859289199986788	0.19625754398756856	0.15372056104963228	0.45142900296293004
6760000	-58483.14255441707	-57919.76737541261	-563.3751790044606	-22485.58741440532	-35355.375107492924	4.419337611098535	1	1	1.3684929523105975	2.3476485658217157	0.6500581472632573	1.3684929523105975	2.3476485658217157	7.912853347345101	5.3864487189838846	0.002312694326104841	0.010614923974782491	1.7106846360801375	0.6446576819599319	0.0010578605191047025	0.7035985402226724	0.0010022636670848288	6.804691330890154E-7	0.8040322531192947	2.656251412831304	-541.2347142873471	0.2858814457120183	0.2102744626513962	0.23127546459538934	0.272568627041196	0.19859289199986788	0.19629284319649562	0.15368526184070522	0.45142900296293004
6780000	-58486.41983036611	-57931.71100915543	-554.7088212106858	-22479.70864553892	-35373.41806600244	5.122881676357073	1	1	0.6546834500828057	0.3389904115924114	0.8806706150913372	0.6546834500828057	0.3389904115924114	7.06778407624044	5.148633327841533	0.003052973607352471	0.03100652671655409	1.7795671880002124	0.6102164059998945	0.0010617333026841254	0.7221468675701428	0.0010055058461977842	7.604015037504079E-7	0.8448463617284548	2.6459265835204886	-535.1662787367304	0.28487382173297676	0.21224262607414474	0.2287071642041292	0.27417638798874916	0.19859289199986788	0.18704147316900546	0.15443925305009207	0.45992638178103334
6800000	-58441.82271797584	-57896.11876543524	-545.7039525406002	-22438.543102322554	-35379.09374797651	5.804913623739991	1	1	0.14857263298666717	0.0776836514531785	0.6945922423550707	0.14857263298666717	0.0776836514531785	6.996558771117382	5.088325142172661	0.055920412064390725	0.03100652671655409	1.6624358866936673	0.668782056653167	0.0010471564826178754	0.810888110106672	0.0010001693855565973	1.095423335646409E-6	0.9886712212225964	2.59397769282139	-526.9123323232042	0.2832235071073376	0.21224262607414474	0.2287071642041292	0.2758267026143883	0.19465721570845337	0.1877756164791712	0.15443925305009207	0.4631279147622821
6820000	-58463.79337023392	-57906.57376058045	-557.2196096534652	-22465.49749860418	-35363.68878633898	4.958198189161678	1	1	2.3754695591971293	1.9612839839885166	0.774637673294145	2.3754695591971293	1.9612839839885166	8.553342793398894	5.088325142172661	0.028370646762261236	0.00830467173422377	1.7510685887949016	0.6244657056025499	0.0010602792673330198	0.8205838178263034	9.958274033335511E-4	1.0842886166372535E-6	0.9813053654905439	2.6052634506454266	-533.8811761654719	0.2832235071073376	0.21224262607414474	0.23263941218048848	0.271894454638029	0.19750635497613406	0.18833697073112868	0.15443925305009207	0.4597174212426439
6840000	-58466.254429318324	-57903.48844477217	-562.7659845461511	-22451.592121174854	-35372.38540622946	5.186866198465953	1	1	1.0143672349772552	0.5230020618749925	0.5275991701744637	1.0143672349772552	0.5230020618749925	6.409762079169295	3.890044208686788	0.08871399922867423	0.07049998362673301	1.7666973370088865	0.6166513314955574	0.0011204757559834196	0.9542781893321253	9.84455778783167E-4	1.887484902157987E-6	1.1881655771988806	2.6978007709580156	-542.8029342177804	0.28868978451368305	0.21217407730475443	0.22717313477414303	0.27196300340741936	0.19959361693460043	0.18833697073112868	0.1523519910916257	0.4597174212426439
6860000	-58483.75935092877	-57917.96434126104	-565.7950096677324	-22469.28755554742	-35366.87751142232	5.194768649619115	1	1	0.9994143487451097	0.8421610617419919	0.5894485817826146	0.9994143487451097	0.8421610617419919	8.375625187915933	4.438871470816467	0.042448978809423575	0.01699229223928401	1.740881264145974	0.6295593679270136	0.0010107741514087465	0.8298602832677604	9.34066453075145E-4	1.0608586439382966E-6	1.011445052611724	2.756807987932243	-545.2427289872055	0.28868978451368305	0.2104253059430232	0.22717313477414303	0.2737117747691506	0.19959361693460043	0.18833697073112868	0.1523519910916257	0.4597174212426439
6880000	-58497.23162453341	-57912.12521308969	-585.106411443718	-22461.52980921976	-35368.850500242545	5.4936807293802055	1	1	1.2388749344865817	1.3543098041010455	0.6608744576265496	1.2388749344865817	1.3543098041010455	8.375625187915933	4.923489040979942	0.06783407089897438	0.008526469369216454	1.7202503288342765	0.6398748355828624	0.001002179482766985	0.7558799546604758	9.644230214490477E-4	8.509211351146198E-7	0.9199083409059876	2.771993298740952	-563.7532157800237	0.28868978451368305	0.20635560306477402	0.2321332426050366	0.27282136981650623	0.19561032318864988	0.18833697073112868	0.15633528483757625	0.4597174212426439
6900000	-58504.37707662082	-57911.51192683328	-592.865149787541	-22462.351415058558	-35367.49329344721	5.97489742501955	1	1	1.7483870712965524	2.1585419825264833	0.4776748152562437	1.7483870712965524	2.1585419825264833	8.949437434770772	4.923489040979942	0.027475527452706826	0.05034232215947722	1.651902638789542	0.6740486806052297	0.0010005271295508691	0.8563976995664423	9.505054272615928E-4	1.1567149656929175E-6	1.068975327984609	3.391897675975023	-569.465259365427	0.28868978451368305	0.20635560306477402	0.22593070184310682	0.279023910578436	0.20640983157792364	0.18833697073112868	0.15633528483757625	0.4489179128533701
6920000	-58522.01857390646	-57927.45742451122	-594.5611493952381	-22466.16927922529	-35378.73720429246	5.451044414553265	1	1	1.0915915356188006	1.3702164317903185	0.3346733505784301	1.0915915356188006	1.3702164317903185	8.377054198331878	4.786178340671744	0.017869160824124	0.051210909099095196	1.706745591544527	0.6466272042277371	9.192711372704065E-4	0.7805869030730842	8.964804262521094E-4	7.226880404438234E-7	0.9240006635348752	3.2107798522179536	-573.5468651320288	0.28411501087591995	0.2087125736451807	0.22985730003259952	0.2773151154462997	0.20716539665251174	0.18756943788538957	0.15633528483757625	0.4489298806245211
6940000	-58530.3000132044	-57927.95745777549	-602.3425554289122	-22471.6599078729	-35374.83138365628	6.198339149829085	1	1	1.7088430548565614	1.0884782001471933	0.7719219449757398	1.7088430548565614	1.0884782001471933	8.586397650363976	4.786178340671744	0.02965395483437828	0.04571411624010238	1.6905018583773312	0.654749070811335	9.421603613895733E-4	0.8695004982457543	9.020307734587264E-4	1.0679057051632148E-6	1.045828588492084	3.028540133222454	-580.0082384338299	0.2810324268240577	0.2087125736451807	0.22985730003259952	0.28039769949816196	0.20594535962085947	0.194357819503351	0.14825773490918356	0.45143908596660465
6960000	-58541.215701928486	-57949.44645918631	-591.7692427421775	-22492.91172714156	-35374.51782254009	5.283095778098633	1	1	0.8017723911038118	0.6148518561017752	0.41819812082128954	0.8017723911038118	0.6148518561017752	7.714524771827251	4.786178340671744	0.02965395483437828	0.04103218702263335	1.7162702490457913	0.641864875477105	9.574978306852183E-4	0.8186260442638639	9.629436881192004E-4	8.869549243552249E-7	0.9526810411058086	2.744812942023461	-572.0598977676976	0.2810324268240577	0.2087125736451807	0.22985730003259952	0.28039769949816196	0.20594535962085947	0.194357819503351	0.14825773490918356	0.45143908596660465
6980000	-58504.72650138861	-57929.46966170975	-575.2568396788621	-22469.71784918927	-35379.27227248975	5.085192232009889	1	1	0.39956573828163466	0.6355025209725556	0.40397894117282906	0.39956573828163466	0.6355025209725556	8.181171513365383	4.214482026326589	0.02965395483437828	0.01973129435623412	1.7601876370974476	0.6199061814512768	9.866986003173558E-4	0.8164001150174295	9.861330354260726E-4	1.0228285136477733E-6	0.9835258885868159	2.6755040932132275	-556.1303575035852	0.2810324268240577	0.2087125736451807	0.22985730003259952	0.28039769949816196	0.19987585892835458	0.19351282220544855	0.15432723560168846	0.4522840832645071
7000000	-58501.990837253274	-57922.24601330428	-579.7448239489985	-22482.10312102992	-35362.09876151449	5.853459513985022	1	1	0.9257093092699914	0.5612525228942535	0.6351931400037041	0.9257093092699914	0.5612525228942535	7.910656707467899	4.510451320067088	0.023919888086576944	0.03733992235083194	1.762729155234612	0.6186354223826946	9.17977591366958E-4	0.7503338390065069	9.219923853886602E-4	7.68322978002593E-7	0.9100075882685589	2.9069477093676332	-559.6512111698927	0.2810324268240577	0.2087125736451807	0.22985730003259952	0.28039769949816196	0.19829957223782566	0.19530225368788187	0.15389177705892135	0.4525063970153698
7020000	-58501.58430007365	-57920.7980752294	-580.7862248442489	-22470.37514204446	-35372.63519874895	6.421163957533346	1	1	0.2588081760089411	0.304887021583126	0.6372341105366973	0.2588081760089411	0.304887021583126	8.30554449236972	5.117116557808974	0.00432782501136903	0.03525843536588957	1.6925522468998726	0.6537238765500644	8.974066089619312E-4	0.8021145088704132	9.001291063849109E-4	8.900685425920901E-7	0.9951554465124784	3.032832794539141	-561.0871864650709	0.2840567670188307	0.206048192940063	0.231477492516485	0.27841754752462117	0.19930074435818584	0.19430108156752168	0.15389177705892135	0.4525063970153698
7040000	-58482.08452223327	-57904.14283196815	-577.9416902651182	-22472.496175777433	-35353.036580111046	5.63444451214738	1	1	1.3581316454931405	0.6049947761567809	0.5739460082790959	1.3581316454931405	0.6049947761567809	9.196515511614036	4.66521332294034	0.0026242823446212334	0.03164637316609674	1.7646784061721041	0.6176607969139486	0.0010540143912933727	0.8323495500429842	9.627622495687368E-4	1.3129911843831886E-6	1.116514870949396	2.870649134294446	-556.9681628521485	0.28274671602763507	0.2073582439312586	0.22671098401554396	0.2831840560255622	0.20196194531695633	0.18617596390031904	0.15084412882548334	0.46101796195724
7060000	-58470.67700821082	-57902.10330380981	-568.5737044010071	-22462.840301699296	-35358.01982088456	6.082212448937915	1	1	1.6576388909939583	0.9367605996664231	0.52050500387755	1.6576388909939583	0.9367605996664231	7.7432659284287695	4.056003316953522	0.011819232777487067	0.03164637316609674	1.7137751055457302	0.6431124472271356	0.0010026819320742564	0.8912537568310223	9.151509952603874E-4	1.2460874431008536E-6	1.1402671702147695	2.9424571838355633	-547.2786180608837	0.28274671602763507	0.2073582439312586	0.22671098401554396	0.2831840560255622	0.20196194531695633	0.18617596390031904	0.15084412882548334	0.46101796195724
7080000	-58479.14505020966	-57907.89792353451	-571.247126675155	-22442.876544790688	-35386.10015965464	6.0363634281572205	1	1	0.7351180300851441	0.6897554790509399	0.5571568811735176	0.7351180300851441	0.6897554790509399	7.7432659284287695	4.056003316953522	0.014722643728060333	0.018104841481839065	1.7022506754134477	0.6488746622932768	9.956636634553635E-4	0.8936242733075782	9.162063187106389E-4	1.0859360543145452E-6	1.0491284324795573	2.993959313762853	-551.0052562594354	0.28428845264680547	0.2058165073120882	0.22671098401554396	0.2831840560255622	0.19664298138116793	0.19149492783610744	0.15084412882548334	0.46101796195724
7100000	-58506.01703854484	-57929.18603741508	-576.8310011297549	-22468.96309429663	-35376.716993376955	5.891981332180675	1	1	0.20063564386781385	0.39650818042042246	0.37784008729648616	0.20063564386781385	0.39650818042042246	7.7432659284287695	4.240046836470526	0.014283883353143309	0.014296838585703374	1.681894025917402	0.6590529870412997	9.738437033211647E-4	0.9186944143942464	9.041768918485463E-4	1.062647800132338E-6	1.0677086785409562	2.5611046896926837	-558.1073719558774	0.28428845264680547	0.2058165073120882	0.22671098401554396	0.2831840560255622	0.19675781853744465	0.1919214045814092	0.15030281492390488	0.46101796195724
7120000	-58465.174195058455	-57895.64621422723	-569.527980831225	-22461.989831439456	-35352.557768911276	5.968893923449583	1	1	0.2654151437720596	0.3185391675547437	0.515996169609406	0.2654151437720596	0.3185391675547437	7.211326003696408	4.216096800989536	0.06669221086690487	0.006323664890185344	1.7566968680973596	0.6216515659513209	9.907952686734024E-4	0.8298724099325308	9.410775488573487E-4	8.548198391391041E-7	0.966154885107241	2.638347729020986	-550.7882994311229	0.2792623675525601	0.2058165073120882	0.2317370691097893	0.2831840560255622	0.19675781853744465	0.1908520104479347	0.15137220905737936	0.46101796195724
7140000	-58479.42799057561	-57906.910091113736	-572.5178994618765	-22448.211118606883	-35377.05212040423	6.605522968110825	1	1	0.4291464144769053	0.29884824447903613	0.39962065042981154	0.4291464144769053	0.29884824447903613	8.189728482825023	5.072794381519689	0.03724736511587709	0.0011433647734651483	1.7877100382064994	0.606144980896751	9.43979838301628E-4	0.8387057913765203	9.125540358900212E-4	8.723647305811166E-7	0.9577991125026131	2.761890926637442	-553.312954369451	0.2782550138945428	0.2068238609701055	0.2317370691097893	0.2831840560255622	0.204610483182593	0.18512626772716853	0.15137220905737936	0.4588910400328578
7160000	-58486.474619130684	-57914.69942503253	-571.7751940981528	-22477.707500960787	-35354.109310937885	5.755315406963479	1	1	0.6257457260953484	0.43096832409505526	0.40435158399090004	0.6257457260953484	0.43096832409505526	7.669300046452507	4.4856595625860285	0.05228347988264778	0.03752097360616036	1.6963124218517733	0.651843789074114	0.0010428552913071532	0.8342495061013925	9.683277187773014E-4	1.1136648581445013E-6	0.9873417849060999	2.7853057524436333	-552.4469587658763	0.2782550138945428	0.20656729852716835	0.23199363155272645	0.2831840560255622	0.204610483182593	0.18976813174541984	0.15137220905737936	0.45424917601460646
7180000	-58472.02500459678	-57925.76565947142	-546.2593451253529	-22460.445618777783	-35383.166465511065	5.792683099960962	1	1	0.4784991935781857	0.594946372996792	0.5247549680684133	0.4784991935781857	0.594946372996792	7.9184932456551405	5.05456932145989	0.03518875716424418	0.038092875782760396	1.7383827528705258	0.6308086235647378	0.001038269153227972	0.8420261700395878	9.691912901597946E-4	1.1287005004874941E-6	0.9979109294277742	2.4186470424231605	-526.7966418678326	0.27948083291612225	0.21007586615651844	0.230767812531147	0.2796754883962121	0.204610483182593	0.18552488855968352	0.15348301202042763	0.45638161623729445
7200000	-58458.66468526236	-57905.19781211122	-553.4668731511413	-22453.076099457903	-35371.928541311354	5.565544933201918	1	1	1.5287089842487867	1.15951882270669	0.614426831126322	1.5287089842487867	1.15951882270669	7.9184932456551405	4.96100246540819	0.055907168755139736	0.038092875782760396	1.744559976352264	0.6277200118238687	0.0010302819132029229	0.8439235342967909	9.750360702590313E-4	9.192113815486343E-7	0.9334778223775215	2.452794732309562	-532.1968174606293	0.27948083291612225	0.21007586615651844	0.230767812531147	0.2796754883962121	0.204610483182593	0.19438610657692515	0.16044211306879472	0.4405612971716858
7220000	-58453.12587599976	-57899.10233861045	-554.0235373893055	-22477.985261218368	-35341.70701893191	5.903979017743711	1	1	0.034281793766332475	0.01817314323217495	0.900155339621457	0.034281793766332475	0.01817314323217495	7.703083412168214	4.029039540510235	0.055907168755139736	0.021017084897984043	1.7203396608769355	0.6398301695615329	0.001084588938005744	0.8624986256547736	9.82825657714573E-4	1.1658758057005642E-6	0.9906401689677353	2.546808056363033	-535.1924245396508	0.2790812468118767	0.20950757148027344	0.230767812531147	0.28064336917670263	0.20387946296342063	0.19142301993898003	0.16063590826647908	0.4440616088311189
7240000	-58473.53338031805	-57910.22061926664	-563.3127610514044	-22470.44187742508	-35358.99099990504	5.596845424461861	1	1	1.8661364375729808	0.9041082559142779	0.4168928567804563	1.8661364375729808	0.9041082559142779	7.745996447071324	4.876410595672804	0.055907168755139736	0.08797337620982999	1.744423433248496	0.6277882833757527	0.0010819444675080885	0.8601688910813158	9.682100777314338E-4	1.107005238433812E-6	0.9799873538158457	2.653891843791655	-542.106731078071	0.2827100819735783	0.20950757148027344	0.2305119220817404	0.27727042446440764	0.19540976070109572	0.19142301993898003	0.16063590826647908	0.4525313110934438
7260000	-58509.87057337897	-57936.3255419935	-573.5450313854662	-22479.958181939222	-35374.834051782775	5.7724934996715085	1	1	1.7308367061882026	1.1672131466521511	0.7443344689421052	1.7308367061882026	1.1672131466521511	7.807513806608697	4.506088415317636	0.06431560207538367	0.07331847345379547	1.7083781455802214	0.64581092720989	0.001030359760398191	0.8121598509566598	9.33589534142692E-4	9.460537558678869E-7	0.9578626284814209	2.9618974256692248	-551.5754727191446	0.2834396642438482	0.21215636814092784	0.22713354315081608	0.27727042446440764	0.19540976070109572	0.19142301993898003	0.1584658548467124	0.45470136451321047
7280000	-58500.09499755293	-57909.72445345495	-590.3705440979747	-22461.012922731694	-35362.6569987022	5.164088135459665	1	1	2.1369374553068194	3.672008364908624	0.41689532973167664	2.1369374553068194	3.672008364908624	8.421739149971781	5.40926523001388	0.018449175213840995	0.07331847345379547	1.7257597459497074	0.637120127025147	9.86722151575224E-4	0.8042136919139302	9.365712852142889E-4	8.98679837496319E-7	0.9770302829485558	2.9394810593935725	-565.7819501655149	0.29096673205014	0.20750816242058895	0.22425468106486313	0.27727042446440764	0.19904477312823626	0.19142301993898003	0.15483084241957187	0.45470136451321047
7300000	-58490.47281728179	-57908.898544752556	-581.5742725292374	-22474.398108770216	-35349.434364036075	5.629734928531162	1	1	1.2968872905089515	1.3597293527211611	0.3243453175491053	1.2968872905089515	1.3597293527211611	7.573277058461314	4.880728418373689	0.07215472777672252	0.007514323411937614	1.6880990733758583	0.6559504633120715	0.0010053021130353526	0.8298205290226487	9.24407987959936E-4	8.921782300253907E-7	0.9990962149614279	3.170461916011481	-560.4126622821902	0.2880960878586252	0.20424268466084936	0.22752015882460272	0.2801410686559224	0.20170438310459482	0.18876340996262148	0.15483084241957187	0.45470136451321047
7320000	-58500.082405187895	-57915.8216227427	-584.2607824452001	-22481.25051321994	-35352.30141355089	5.4687018219943795	1	1	1.1174679222335742	1.1809232582147822	0.421047110928699	1.1174679222335742	1.1809232582147822	7.573277058461314	4.764069050379831	0.05502276020124716	0.0757561191373279	1.7085956621593743	0.6457021689203135	0.001007587466291995	0.8038021012078096	9.054079269385641E-4	1.0198526688917485E-6	1.0096829274240546	2.9900179067364934	-563.4418228666091	0.2880960878586252	0.20424268466084936	0.22752015882460272	0.2801410686559224	0.20214258727659346	0.18876340996262148	0.15439263824757324	0.45470136451321047
7340000	-58529.323455705875	-57928.20467916547	-601.1187765404029	-22472.79467518405	-35373.27060496514	5.366085173872307	1	1	2.6966002521345382	3.4714497213743774	0.6241751159811936	2.6966002521345382	3.4714497213743774	7.377934709562814	4.818733136218941	0.02549913992511403	0.0757561191373279	1.7086294785248886	0.6456852607375564	9.167723089909507E-4	0.6768129282455964	9.001929857589497E-4	4.324057206367686E-7	0.7437943349282359	3.1843475023829364	-576.3110479535487	0.28822688788302725	0.20424268466084936	0.2273893588002007	0.2801410686559224	0.20214258727659346	0.18630984266249634	0.15476208106307807	0.4567854889978308
7360000	-58506.0879527167	-57915.92895212793	-590.1590005887665	-22478.42768732951	-35356.35468602953	4.827452199925739	1	1	0.3797045475066636	0.45746502053592825	0.6688340004537904	0.3797045475066636	0.45746502053592825	7.238828714095262	5.1297903584836	0.02549913992511403	0.06244172638904709	1.7053765008555037	0.6473117495722487	9.364577727947116E-4	0.662610325220877	9.300206081583459E-4	4.234307571502082E-7	0.7362151078106505	2.8445652321088635	-570.9574780040307	0.28822688788302725	0.2045835048119803	0.2273893588002007	0.2798002485047915	0.20034250129503667	0.19236116826841862	0.15476208106307807	0.4525342493734653
7380000	-58514.87748165836	-57925.611254260955	-589.2662273974081	-22481.442788896988	-35365.01328561369	4.823914218674054	1	1	0.3180718932884794	0.26539296893410425	0.7759220809719665	0.3180718932884794	0.26539296893410425	8.955302332429723	4.239213489732904	0.005436069138009629	0.06244172638904709	1.7569710161514829	0.6215144919242592	9.427502151057252E-4	0.7211847118052357	9.336403551774891E-4	5.801399342831363E-7	0.8047969196512088	2.7058633969357304	-570.0322168465265	0.28822688788302725	0.20598119462820838	0.2259916689839726	0.2798002485047915	0.20034250129503667	0.19236116826841862	0.15476208106307807	0.4525342493734653
7400000	-58478.532017458805	-57891.95111676921	-586.5809006895969	-22466.10399807371	-35345.72733967576	4.671971220231203	1	1	3.7351555386641935	3.2340841671331915	0.449810674103707	3.7351555386641935	3.2340841671331915	7.516914162732687	4.579101623080366	0.00646712044861932	0.06910865192873643	1.752023297007633	0.6239883514961841	9.789903167979133E-4	0.7563584277146254	9.45126966917515E-4	7.092691439816485E-7	0.8609685047475423	2.7884680034363893	-561.4997099917631	0.28657230482927415	0.20598119462820838	0.22973185344931768	0.27771464709319954	0.20034250129503667	0.19236116826841862	0.15476208106307807	0.4525342493734653
7420000	-58497.64901897947	-57919.99059476504	-577.6584242144319	-22461.24446273776	-35378.50137522948	4.592805125738803	1	1	0.7534329197316865	0.4983761389783246	0.6176009248266389	0.7534329197316865	0.4983761389783246	8.587834994051722	4.616330023618102	0.0010063938149414092	0.06910865192873643	1.6968235311638993	0.651588234418051	0.0010404648476038587	0.8298953184363105	9.552705476966544E-4	9.009992547111389E-7	0.9598821381371067	2.6876714521866414	-557.6123887132821	0.2813849120062705	0.20598119462820838	0.2349192462723213	0.27771464709319954	0.20034250129503667	0.19150198831867107	0.15359197879216027	0.45456353159413065
7440000	-58511.009512502904	-57934.54492948795	-576.4645830149517	-22484.15291391729	-35369.58495292846	5.317493598886488	1	1	0.1479660179262205	0.15561792912515957	0.711049473179533	0.1479660179262205	0.15561792912515957	8.967166109723415	4.709295531339122	0.0029373313042372106	0.0373816037235384	1.802016288748406	0.5989918556257977	0.0010701355881206583	0.769203088021827	9.923597437682759E-4	8.276364763713918E-7	0.8705565388315868	3.001646650077492	-557.0331620391004	0.2813849120062705	0.20217228514045815	0.23157272699784795	0.2848700758554232	0.20034250129503667	0.19150198831867107	0.15359197879216027	0.45456353159413065
7460000	-58503.0926003514	-57931.297743117095	-571.7948572343101	-22486.578266982997	-35361.825662818235	5.038587265580286	1	1	0.18619233205511374	0.056298406649108707	0.618350886416068	0.18619233205511374	0.056298406649108707	8.324797033981689	4.418338478446277	0.001757850162940342	0.026938983917328716	1.6799181851371716	0.6600409074314149	0.001074541841630249	0.8485134001123298	9.83633995070697E-4	9.815698363316842E-7	0.9615162148766072	2.836851622127241	-552.7019793932467	0.2813849120062705	0.2029868676103733	0.23157272699784795	0.28405549338550806	0.20281700934068644	0.19150198831867107	0.1540321716636488	0.45164883067699235
7480000	-58468.769543553164	-57909.826374568176	-558.9431689849889	-22470.17561597106	-35357.53102645331	4.965145383733771	1	1	1.2200730181256079	1.4181104797026056	0.6519225339511223	1.2200730181256079	1.4181104797026056	8.324797033981689	4.296709204024556	0.0016898549414660494	0.0122812082074664	1.7366730037800753	0.631663498109963	0.0011306918930762435	0.7363076623756265	0.0010585035832478928	7.531548488872504E-7	0.8019232802181261	2.5886247990561206	-538.0601551345326	0.2813849120062705	0.2029868676103733	0.23177469166069806	0.28385352872265796	0.20281700934068644	0.19150198831867107	0.1540321716636488	0.45164883067699235
7500000	-58493.332923665985	-57931.1389902275	-562.193933438489	-22489.174187332384	-35363.168250763454	4.85977472985623	1	1	0.6646860285409126	0.83826166392011	0.5204553377501286	0.6646860285409126	0.83826166392011	7.725634269587479	5.145437922628246	0.0010253863779212003	0.020627836643829583	1.7494136801194449	0.6252931599402782	0.0010080149036621909	0.7164706114240572	9.574111429235093E-4	6.218309632312937E-7	0.7972507873159167	2.6805037290447182	-542.5191734073335	0.2813849120062705	0.2029868676103733	0.23044589663930584	0.28518232374405017	0.20281700934068644	0.19150198831867107	0.1540321716636488	0.45164883067699235
7520000	-58517.22720535031	-57948.80441948452	-568.422785865792	-22487.16667611765	-35379.981837517065	5.1242741508686995	1	1	1.0346679372770513	1.1424962783111319	0.7996991464029604	1.0346679372770513	1.1424962783111319	8.246510310524977	5.042456447172617	0.018644020590861496	0.04844343253599783	1.6805776422326268	0.6597111788836872	0.00105655974784096	0.6579129355192701	0.0010209542672491878	5.938782588886776E-7	0.7613295024456054	2.5509847341405587	-547.8392179278371	0.2808646530563144	0.20990701934817796	0.2240460038514573	0.28518232374405017	0.20281700934068644	0.19150198831867107	0.1540321716636488	0.45164883067699235
7540000	-58492.638326372995	-57914.83921046591	-577.7991159070853	-22466.301183693788	-35364.441188793055	5.22426211663045	1	1	1.8253149981024481	1.9554401209833774	1.1118525128486465	1.8253149981024481	1.9554401209833774	8.246510310524977	5.1163978663142915	0.061739831361482166	0.06067101640807648	1.7378883574698327	0.6310558212650844	9.716111172268275E-4	0.7168189692728846	9.470707343676962E-4	6.57916325523967E-7	0.8476365079934486	2.68766193242419	-554.876320519641	0.29107631101597825	0.20990701934817796	0.2240460038514573	0.27497066578438634	0.200610853619837	0.19150198831867107	0.15355182542539306	0.45433533263609754
7560000	-58479.44786763042	-57903.33687663469	-576.1109909957338	-22455.408567312217	-35368.325922546726	5.334913561792844	1	1	0.5377831853812933	0.8699799345367936	0.50922721047155	0.5377831853812933	0.8699799345367936	7.718641584190584	5.101262886987282	0.030233548746451722	0.06067101640807648	1.6943349704718444	0.6528325147640787	9.329433505968573E-4	0.664155891802738	9.63340716938264E-4	5.373061584129241E-7	0.7783156482603834	2.732838641073045	-556.6171520230571	0.2852554175746935	0.20854117165665667	0.2312327449842633	0.27497066578438634	0.200610853619837	0.19150198831867107	0.15355182542539306	0.45433533263609754
7580000	-58490.66697487663	-57910.06590020039	-580.6010746762386	-22475.523756769533	-35353.771652474345	4.922995088875748	1	1	2.0151843625233408	2.3132442669160684	0.5554274621610248	2.0151843625233408	2.3132442669160684	7.68733865161237	4.988152058521405	0.03758541062072015	0.022944571391134552	1.6768248433961328	0.6615875783019345	9.350274346086945E-4	0.7513546686118306	9.562457890948399E-4	8.170761609496589E-7	0.9419811437365773	2.8986368576445924	-557.7172872455219	0.28267083596917647	0.20912430320045078	0.23323419504598622	0.27497066578438634	0.200610853619837	0.19150198831867107	0.15355182542539306	0.45433533263609754
7600000	-58481.377140696524	-57921.16431162025	-560.212829076274	-22494.98121693921	-35343.247377937005	5.44662154543018	1	1	0.22137604523594967	0.20357289565316364	0.7505584108808028	0.22137604523594967	0.20357289565316364	7.174182547343848	4.889443485622773	0.03758541062072015	0.03538760521320266	1.7333044873905683	0.6333477563047167	9.42258481975712E-4	0.7421099913761602	9.48803937016547E-4	7.719662722106911E-7	0.9020465866163335	2.554680092257326	-541.4341163312422	0.2820531255225495	0.20912430320045078	0.23323419504598622	0.2755883762310133	0.20187931261383715	0.19279035602063135	0.15355182542539306	0.45177850594013713
7620000	-58476.882557246914	-57929.04485810184	-547.837699145069	-22463.63950749856	-35382.832379392	5.067491805587513	1	1	0.78769624586239	0.7205070306538077	0.6044784853692908	0.78769624586239	0.7205070306538077	7.902938534345454	4.748632929981254	0.06156761109509661	0.050552123632336465	1.7270652209314878	0.636467389534257	9.861854446152098E-4	0.751542210198226	9.986956200791648E-4	7.425484672301953E-7	0.8911953013943782	2.4729190616940486	-528.0843113729308	0.28543953720478293	0.20912430320045078	0.23323419504598622	0.2722019645487799	0.19721283080883445	0.19062674737460034	0.15497776528169144	0.4571826565348725
7640000	-58475.2160540787	-57916.41310296945	-558.8029511092502	-22481.69769518384	-35351.100015062315	5.278210442863275	1	1	1.7579979461321293	1.4691372169264254	0.5036035271031738	1.7579979461321293	1.4691372169264254	8.584172155960173	4.748632929981254	0.057589854894092504	0.1188909006958595	1.7105865382837582	0.6447067308581218	0.0010415682267018553	0.8373023836893967	0.0010550611191366248	1.0364997897681008E-6	0.965049378779297	2.531870347999419	-536.9741526685534	0.29010488692204767	0.20691395917952762	0.22904929248463413	0.2739318614137904	0.19721283080883445	0.19062674737460034	0.15497776528169144	0.4571826565348725
7660000	-58512.06494485368	-57945.24756834554	-566.8173765081395	-22475.06147128331	-35385.148866187796	5.133428834946123	1	1	0.624726396116666	0.6351668810869137	0.3943371578854772	0.624726396116666	0.6351668810869137	6.5648380354285445	4.588112547771366	0.057589854894092504	0.06339940855108299	1.7530171708132027	0.6234914145933995	9.830627022599445E-4	0.826362342983591	9.727944600542333E-4	1.0296674610061908E-6	0.9805511190052273	2.952587349371915	-547.3585821093747	0.2856102737217866	0.21140857237978872	0.22904929248463413	0.2739318614137904	0.19796948123482674	0.19230763840464238	0.15497776528169144	0.45474511507883814
7680000	-58493.61486288464	-57925.55955109669	-568.0553117879523	-22482.13510757758	-35365.03884057795	5.603534408447227	1	1	1.9379039710190797	1.0909540231134929	0.6930594335099645	1.9379039710190797	1.0909540231134929	7.499277798600302	4.588112547771366	0.057589854894092504	0.06339940855108299	1.7040675180653047	0.6479662409673486	9.733002200803827E-4	0.8201534534636109	9.730528974757422E-4	8.425304958910947E-7	0.958872036379495	2.8562652464805995	-546.1661173852129	0.2856102737217866	0.21140857237978872	0.22904929248463413	0.2739318614137904	0.20359347672149153	0.18608318513209596	0.15782042100898888	0.45250291713742236
7700000	-58482.77062865905	-57918.92114232131	-563.8494863377349	-22499.7025108504	-35338.353306487734	4.650691363928564	1	1	0.7332652866338382	0.31364633487504073	0.5074990983002289	0.7332652866338382	0.31364633487504073	8.05405127549245	5.449240119712157	0.053727836557119116	0.05432758760799512	1.6789014862696958	0.660549256865153	9.962316948175997E-4	0.8514405683673543	9.97758443655853E-4	1.1719717166763912E-6	1.0466086689282845	2.5374521198914146	-544.1278669426588	0.2856102737217866	0.21140857237978872	0.22394025247071692	0.2790409014277076	0.20359347672149153	0.1909893164960767	0.15782042100898888	0.4475967857734416
7720000	-58520.41449424331	-57935.90932202835	-584.5051722149625	-22495.03643659478	-35356.17585982164	5.445601941652153	1	1	1.3472362322135278	0.544041691714372	0.4681168102437313	1.3472362322135278	0.544041691714372	7.532898364642832	5.7295958473300805	0.037522709688015396	0.08482794455455209	1.6941309233338704	0.6529345383330657	9.467300655841382E-4	0.912116764523597	8.89662224987397E-4	1.3698690365313261E-6	1.1612103376697513	2.778868515286607	-563.6122987979264	0.2856102737217866	0.2035478619874625	0.23180096286304314	0.2790409014277076	0.20359347672149153	0.1909893164960767	0.15782042100898888	0.4475967857734416
7740000	-58485.528326347834	-57906.6845966943	-578.843729653536	-22471.00525449059	-35355.43158644555	5.50487884844891	1	1	0.6332159110202458	0.20617258136774289	0.5889386710066359	0.6332159110202458	0.20617258136774289	7.278342997549085	4.74636563278845	0.038460726287818575	0.08524197912830382	1.8035264234623922	0.5982367882688048	0.0010004009909474073	0.888449987831439	9.580753273097604E-4	1.3231962968885128E-6	1.1239140573852333	2.824324409734845	-559.1237074918597	0.2871903334210166	0.2035478619874625	0.22693975964809251	0.2823220449434282	0.19705029284899586	0.1909893164960767	0.15782042100898888	0.4541399696459373
7760000	-58504.23755990193	-57925.76479703814	-578.4727628637913	-22453.660018005292	-35388.92787066487	5.296889134226303	1	1	2.232817449201806	1.5723499460339045	0.991174237034196	2.232817449201806	1.5723499460339045	7.54837108420109	5.119374411306996	0.038460726287818575	0.01979682329303834	1.7115009798969634	0.6442495100515191	9.55417342891429E-4	0.800114903813196	9.557683059731509E-4	8.111118444963181E-7	0.9238634294363843	3.0142736153031167	-555.2572392786119	0.2871903334210166	0.2035478619874625	0.22693975964809251	0.2823220449434282	0.19705029284899586	0.18590655519420063	0.15782042100898888	0.45922273094781335
7780000	-58474.990134395106	-57906.93681413808	-568.0533202570291	-22472.346540647173	-35354.22926710002	5.815969001213579	1	1	1.4502231104900802	0.618086998872488	0.5423522950404516	1.4502231104900802	0.618086998872488	8.357534734430736	5.119374411306996	0.015624890068704789	0.025354699340999078	1.7208303341504736	0.6395848329247639	9.185259466990888E-4	0.8423676198378927	8.971234996242676E-4	7.345900550801302E-7	0.9472950375963903	2.596364349700476	-547.3066181539455	0.2871903334210166	0.20642224775066548	0.2248785944219023	0.28150882440641545	0.19705029284899586	0.18590655519420063	0.15782042100898888	0.45922273094781335
7800000	-58496.356686422405	-57926.86178970308	-569.4948967193245	-22484.3023387896	-35362.05148764242	5.8253704632185555	1	1	2.893113366108186	1.8653674407044776	0.6229688873327159	2.893113366108186	1.8653674407044776	8.200317178510256	4.789312096717363	0.026109467269296915	0.028714071272355972	1.7071956493357852	0.6464021753321081	9.839075164047454E-4	0.8405755384559731	9.609812593722342E-4	8.365976574423303E-7	0.9203688636780395	2.6032013171583723	-546.0292443586785	0.2899331491545775	0.20683957234286213	0.22171845409614468	0.28150882440641545	0.2023069314205005	0.1911832027278797	0.1525437734753098	0.4539660923763087
7820000	-58458.83054880658	-57896.78916080606	-562.0413880005202	-22460.50796760782	-35353.68324772869	6.128138520824566	1	1	1.2885605217805818	1.0113653534974492	0.5867711488605959	1.2885605217805818	1.0113653534974492	7.423618337095215	4.550847952613492	0.008972443284466084	0.025830464624064083	1.738495159181447	0.6307524204092771	0.001073020871971006	0.8475912980375551	9.622387249988898E-4	9.271705587588126E-7	0.9555749501532789	2.756968578826619	-541.1735923940279	0.2870164354787955	0.20324130806825344	0.22823343204653537	0.28150882440641545	0.2023069314205005	0.19177126319106827	0.1525437734753098	0.4533780319131201
7840000	-58499.929232510556	-57925.14986474628	-574.7793677642765	-22487.073863677364	-35353.36717938934	5.507359531157616	1	1	1.458386257155493	1.0631211762980672	0.42484563410219256	1.458386257155493	1.0631211762980672	7.966117391610194	5.5814395332735325	0.03180518654738922	0.03092552562545035	1.7596074821801682	0.6201962589099166	9.686837694923622E-4	0.8068778520440483	9.108952430028787E-4	7.117029026333108E-7	0.896477377431828	2.640147866812995	-553.828639233338	0.28413004908815165	0.20324130806825344	0.22870899033108386	0.28391965251251083	0.2012806797785692	0.18740221847537333	0.15412747992354323	0.4571896218225129
7860000	-58503.342169221345	-57931.53035457995	-571.8118146413954	-22477.202969073474	-35371.47624830845	5.699288816125285	1	1	0.39746751606018516	0.3059404564538734	0.6178341730522814	0.39746751606018516	0.3059404564538734	7.515385342288652	4.86378781379049	0.046882245106200295	0.07243048961813403	1.7447943735052611	0.6276028132473701	9.99954875840391E-4	0.8296389237726549	9.555579339716473E-4	8.29038534932093E-7	0.9102343536144596	3.1175466718842646	-551.9906627736781	0.2864906897285847	0.20324130806825344	0.22817126238627608	0.28209673981688554	0.2012806797785692	0.18740221847537333	0.15718512802616189	0.4541319737198942
7880000	-58470.7600548958	-57885.42468770853	-585.3353671872668	-22464.97557536709	-35337.41461226553	5.361218535746648	1	1	2.5684535442237886	1.1189205071047592	0.49006457667983244	2.5684535442237886	1.1189205071047592	8.112046981144582	4.804158569712383	0.042298191398300045	0.06493262686001278	1.70044254548259	0.6497787272587057	9.387446250210105E-4	0.9124202552836522	8.85910407402917E-4	9.55409455728576E-7	1.0797689383035147	2.670502874313941	-562.8492944816504	0.28765760503992094	0.20547475728757703	0.22477089785561624	0.28209673981688554	0.2012806797785692	0.18740221847537333	0.15087084519547078	0.46044625655058535
7900000	-58499.40929980237	-57919.44717452792	-579.962125274445	-22486.144298469615	-35351.953120837534	5.704918661938475	1	1	0.39247298115380314	0.29428787700264725	0.5658667222337547	0.39247298115380314	0.29428787700264725	7.155497458687467	4.844673277820727	0.012640765336250087	0.04402837513676316	1.6666121280345925	0.6666939359827044	9.841527463310615E-4	0.8608922140394324	8.790498301275032E-4	1.0095024429411104E-6	1.0463537978634905	2.7430266743051512	-560.6693862866956	0.2789087769417615	0.20547475728757703	0.23589462983293202	0.27972183593772915	0.2012806797785692	0.18314410169524353	0.15895193823239706	0.4566232802937889
7920000	-58488.807505941615	-57928.386117569426	-560.4213883721883	-22481.67668247245	-35365.385425336724	5.152408542567684	1	1	1.135813233699467	0.648481496845463	0.7384759646563721	1.135813233699467	0.648481496845463	7.818866858031778	4.664013200454053	0.03878642889220845	0.045651005371908505	1.664107632289871	0.6679461838550654	0.0011246420181396709	0.8316061658319531	0.0010170548520154143	1.1148285715519615E-6	0.9844075767674029	2.588740478396474	-539.8896203784104	0.28382671127760956	0.20486624267866024	0.23589462983293202	0.27541241621079793	0.20421523941451186	0.18713424876135198	0.1491610072446799	0.4594895045794549
7940000	-58472.31836776307	-57920.32376982129	-551.9945979417852	-22479.787733884583	-35358.8146091421	5.085841342264107	1	1	0.4795508285654033	0.4737172314242479	0.6887661480616672	0.4795508285654033	0.4737172314242479	8.375687527944905	5.454813855064868	0.043658720893898544	0.04445355198864036	1.8270810061197258	0.586459496940138	0.0010279928008607936	0.884713385215362	9.944165449516712E-4	1.1221056659991206E-6	1.0487926248216106	2.64218776015795	-531.8034264441487	0.27684630765942775	0.2084045890784485	0.23547850578024598	0.27927059748187755	0.20477565205816256	0.18713424876135198	0.15230440273194742	0.4557856964485367
7960000	-58481.98010946624	-57908.08785203626	-573.8922574299809	-22477.318706190024	-35350.31246676358	4.738824263841445	1	1	0.2285792072588566	0.11637060117230869	0.7548760521042089	0.2285792072588566	0.11637060117230869	7.685541997018689	5.454813855064868	0.021542990203014166	0.03752303477855432	1.7172667101457513	0.6413666449271253	0.0010647384445255557	0.894462948291695	9.947906126687664E-4	1.2043885751709275E-6	1.0261348032838509	3.0160810802800153	-553.9879146654033	0.27816474683731846	0.20928445544565727	0.23547850578024598	0.27707229193677807	0.19901704752112162	0.18713424876135198	0.15230440273194742	0.46154430098557764
7980000	-58487.47489882761	-57927.05484793121	-560.4200508964012	-22460.37339382118	-35387.146847372416	4.83640287002511	1	1	0.585821297256235	0.3443437652386438	0.6278501950187413	0.585821297256235	0.3443437652386438	7.9625359980084705	5.7051207095117356	0.06615608360536894	0.042759302837251344	1.6481873522721922	0.6759063238639048	9.806760610556273E-4	0.827456807728886	9.497745507893165E-4	8.460278654501208E-7	0.930581357377899	2.5340443554090086	-540.6333108533597	0.2796793802493942	0.20763994884917464	0.23547850578024598	0.27720216512118495	0.19901704752112162	0.18713424876135198	0.15932432038104688	0.45452438333647815
8000000	-58489.53204885111	-57927.90847063299	-561.6235782181224	-22469.046038288634	-35375.773523307354	5.107378920870441	1	1	1.6630318474534043	0.40080875215342004	0.5947058005220698	1.6630318474534043	0.40080875215342004	7.9625359980084705	4.182658250531817	0.046872907589282024	0.03502301987993924	1.7643169259957747	0.6178415370021135	9.784365834279737E-4	0.8381959291381479	9.706932186586553E-4	8.570272563107959E-7	0.9175001482968784	2.795431363546135	-540.915818581398	0.2830154682676466	0.20763994884917464	0.23547850578024598	0.27386607710293254	0.2051684937819559	0.19238368566472414	0.15932432038104688	0.4431235001722717
8020000	-58474.549273503515	-57922.62087818192	-551.92839532159	-22476.479852908775	-35363.22499522188	5.158463133386665	1	1	0.25722078240998875	0.24842211758084803	0.46750405148613405	0.25722078240998875	0.24842211758084803	7.058315194572352	4.103500894144384	0.02308392253326677	0.05213074544245814	1.7306565036489714	0.6346717481755152	0.0010521125726075512	0.8105091290400339	0.001026727645074852	9.484004705838687E-7	0.9214391430375852	2.564857461284738	-533.5676596403671	0.28311037247866644	0.2095599554965203	0.23241005404043752	0.27491961798437553	0.2051684937819559	0.19238368566472414	0.15419323827491418	0.44825458227840437
8040000	-58514.01789507222	-57942.66692494588	-571.35097012634	-22468.99578695608	-35391.57513059151	5.081720517377412	1	1	4.358219408956105	3.1874601335110926	0.6468700611256532	4.358219408956105	3.1874601335110926	6.796205469119617	5.637992849424483	0.013998058747264792	0.03842746241320654	1.698561507860885	0.6507192460695584	0.0010208652810817073	0.7139742100397216	0.0010431772780921274	7.139541610900815E-7	0.7956388699949227	2.4315772616173934	-545.7196107101073	0.28162481878320506	0.2095599554965203	0.2343146692296478	0.27450055649062666	0.2051684937819559	0.1929186257024379	0.15419323827491418	0.4477196422406906
8060000	-58457.99928129694	-57906.56066464809	-551.4386166488571	-22466.45037644729	-35358.322652848175	4.620846471590451	1	1	0.7947593852193127	0.49584772979953584	0.4490893946173156	0.7947593852193127	0.49584772979953584	7.734232470017717	4.708521376485162	0.005113102099477652	0.018726349657953768	1.7661755208357026	0.6169122395821496	0.001028978512066251	0.7480865813760553	0.0010471938942790491	8.472104627884301E-7	0.8527031616288027	2.6398752780172154	-532.1799783486232	0.28162481878320506	0.2095599554965203	0.2343146692296478	0.27450055649062666	0.2051684937819559	0.1929186257024379	0.15419323827491418	0.4477196422406906
8080000	-58494.60837835206	-57936.78077916571	-557.8275991863452	-22481.301164523284	-35376.72612445876	4.652191340208119	1	1	2.10909625019263	1.51389550462679	0.5908956986106583	2.10909625019263	1.51389550462679	8.342803432565498	5.95327950764217	0.006008231809627555	0.03999455005249818	1.7284700638730344	0.6357649680634837	9.845658644682814E-4	0.7195192308666712	0.0010051218154897112	6.165921676647255E-7	0.7967096829772405	2.3837837461457	-535.8260314421209	0.28162481878320506	0.20564483062213756	0.2343146692296478	0.2784156813650094	0.20049229144532196	0.19266332173401102	0.14726407424278726	0.4595803125778783
8100000	-58511.52659894652	-57956.975442182724	-554.5511567637949	-22510.08439476999	-35365.55413702241	4.4718745596046485	1	1	0.7812632365649473	0.2900180326891542	0.6052599347131956	0.7812632365649473	0.2900180326891542	9.611547329272225	4.73840714240324	0.017375293833085965	0.037182099051091204	1.7354146288947154	0.6322926855526432	0.001001950196422525	0.7058158691453977	0.001005073017672242	6.791778954798107E-7	0.8289895961948511	2.4106470236228024	-535.1631125628962	0.28162481878320506	0.21056460631040222	0.22764044337305295	0.2801701315333396	0.19353761985076445	0.19266332173401102	0.15421874583734477	0.4595803125778783
8120000	-58468.91991839132	-57923.03487414048	-545.8850442508394	-22490.24959010283	-35352.14908695459	4.804880320418649	1	1	0.17857096818473578	0.16880538182897734	0.5111078435096349	0.17857096818473578	0.16880538182897734	8.864258716644956	4.874040021846835	0.015709696536367015	0.06318823691622884	1.7234217895828632	0.6382891052085695	0.001032360952852753	0.7713863534425734	0.0010177611689776594	1.0098605908148989E-6	0.9429459922601473	2.4308022837454364	-527.2385659527065	0.2821679408644016	0.21002148422920563	0.22764044337305295	0.2801701315333396	0.19353761985076445	0.19266332173401102	0.15421874583734477	0.4595803125778783
8140000	-58487.83504093176	-57937.90857871395	-549.9264622178086	-22502.64739895608	-35353.789373709	4.65156292961693	1	1	1.962605285528618	1.47632377002755	0.5237023053737023	1.962605285528618	1.47632377002755	8.130439019045287	4.854982313625142	0.029481165250509412	0.048887132954588144	1.7216668887954516	0.6391665556022753	0.0010365242140026889	0.8467340017223522	0.0010213024318008767	1.3606087644171616E-6	1.0601628572345514	2.4374503178411553	-528.072547528184	0.2793132072708639	0.21002148422920563	0.23049517696659066	0.2801701315333396	0.20264710042145223	0.18465837203413998	0.15421874583734477	0.45847578170706155
8160000	-58485.33492314954	-57926.142619614344	-559.1923035351921	-22479.29781425634	-35368.1056500212	5.00762643552586	1	1	0.7554248225304415	0.7973818932916606	0.6570604405831489	0.7554248225304415	0.7973818932916606	8.01186703694262	5.15830524271659	0.023405699873484488	0.07805386529547081	1.642396490677621	0.6788017546611906	0.0010325445494950348	0.7664360156510647	0.0010251206059218275	1.0135518805288176E-6	0.934798828081744	2.4487687963570375	-539.1601232012151	0.2793132072708639	0.21002148422920563	0.23049517696659066	0.2801701315333396	0.20264710042145223	0.19446397901270016	0.15421874583734477	0.44867017472850135
8180000	-58496.56644536906	-57920.14350982852	-576.4229355405432	-22470.681978602366	-35367.757346282175	4.900421190059921	1	1	1.5241808448852356	1.81706978150368	0.472350303293409	1.5241808448852356	1.81706978150368	7.854503258791427	4.370411891235503	0.023405699873484488	0.02874228833066053	1.702391669822122	0.6488041650889401	9.665913102384737E-4	0.7564534959805124	9.699800451496073E-4	9.132528932729356E-7	0.9456982094001232	3.0512252548870933	-554.6696004031276	0.2799971636796778	0.20933752782039172	0.23049517696659066	0.2801701315333396	0.19950049849008206	0.18766864778963946	0.15421874583734477	0.4586121078829322
8200000	-58465.42069760027	-57906.88332480533	-558.5373727949407	-22467.577865388626	-35358.1273270541	4.614467878044217	1	1	0.4040491688946779	0.47651127118247333	0.6174251064318621	0.4040491688946779	0.47651127118247333	9.289018906779848	4.833702891217338	0.029490762456049608	0.0542628128931572	1.7479505365554733	0.6260247317222645	9.983188450009349E-4	0.792406844563069	0.0010318323359402315	1.0623404221436486E-6	1.017669669553869	2.8286575846225466	-538.6271638699376	0.2807178145048087	0.2079215950187442	0.23049517696659066	0.2808654135098562	0.19950049849008206	0.18766864778963946	0.15421874583734477	0.4586121078829322
8220000	-58523.54233777605	-57954.34190344675	-569.2004343293023	-22500.45032356897	-35372.829980620474	4.557188297592877	1	1	3.029575781342897	2.0114299207425863	0.4695669082815158	3.029575781342897	2.0114299207425863	8.178001651890508	4.7232024702411195	0.01522569284934516	0.01211822438757635	1.7713530102955741	0.614323494852214	0.0010434849216043231	0.7220202383679487	0.0010318857867821672	8.209436084018376E-7	0.8575192586947326	2.7866141923525105	-545.9828367651435	0.2807178145048087	0.2079215950187442	0.23049517696659066	0.2808654135098562	0.1974706712171541	0.18766864778963946	0.15421874583734477	0.46064193515586016
8240000	-58521.13897245304	-57939.82733390117	-581.311638551865	-22480.613717150012	-35375.81719215924	4.71031319724162	1	1	0.6119633140666112	0.2714516799436608	0.8297528639885031	0.6119633140666112	0.2714516799436608	8.169374928941608	4.633234906763819	0.06819260112031279	0.07962952843556441	1.7152850800674315	0.6423574599662853	0.0010163639533427	0.7180143278330431	0.001040502156936103	7.352436612551958E-7	0.8259746712374747	2.6183184434105886	-561.7711048355313	0.2831440847698524	0.2060684149307495	0.23049517696659066	0.2802923233328072	0.207835875770245	0.1907431226231437	0.15114427100384054	0.45027673060276924
8260000	-58494.69407481332	-57915.95752114426	-578.7365536690621	-22468.453376112502	-35367.74215577174	4.793819916976444	1	1	0.6106795761700653	0.4460687894008129	0.7933933504306558	0.6106795761700653	0.4460687894008129	8.11760606994647	4.650749647946608	0.05838398610721768	0.0396653551003659	1.7640735391184343	0.6179632304407839	9.379620404512106E-4	0.7968192473375137	9.84245096587306E-4	8.115496653037301E-7	0.936834039886662	2.527793612725579	-558.9592454201191	0.2856349248484106	0.2060684149307495	0.23049517696659066	0.277801483254249	0.1999613057067644	0.18878278390226982	0.1519014351345248	0.45935447525643947
8280000	-58525.41250236243	-57947.5565898651	-577.8559124973297	-22500.383730985755	-35365.29442699463	4.799950569727992	1	1	1.04506232225648	0.8859899828579332	0.6033080460134365	1.04506232225648	0.8859899828579332	7.520904034814326	5.702916846509443	0.04589651476180081	0.03129752049226857	1.7648604630570237	0.6175697684714893	0.0010140839571971328	0.7385768303804824	0.0010261031530425342	7.720557542591599E-7	0.8374914404623696	2.6853481425129386	-557.3694460163123	0.2856349248484106	0.2060684149307495	0.23049517696659066	0.277801483254249	0.19777786159022606	0.18580815819506286	0.15705950495827012	0.45935447525643947
8300000	-58506.67571383	-57915.884920632016	-590.7907931979857	-22470.392520443147	-35363.88137893214	4.438016554335147	1	1	1.9395615946374598	2.305386979928804	0.37968056051820576	1.9395615946374598	2.305386979928804	7.471147816121788	4.641627142107196	0.04589651476180081	0.0478076879348299	1.7233072441618025	0.6383463779190999	9.51481327212626E-4	0.8621350335519159	9.924437496377468E-4	1.041114956364403E-6	1.068511416207043	3.145995379405514	-567.88231873123	0.28190164681053365	0.2060684149307495	0.23049517696659066	0.28153476129212596	0.1961193067571727	0.1915632542006821	0.15296296378570423	0.45935447525643947
8320000	-58482.06079592357	-57897.23468387849	-584.8261120450848	-22455.03109397284	-35362.387429678405	4.4882897886110715	1	1	2.182636652398884	1.66689361933397	0.8167286354840756	2.182636652398884	1.66689361933397	7.907468078431902	4.392762209361964	0.028854262061754437	0.07429992626472048	1.709288309752132	0.6453558451239351	9.327229507216666E-4	0.8147876155714978	9.657556044905875E-4	7.806569504774052E-7	0.9381636339092275	2.8813356454454837	-561.9310907593205	0.28116628816466704	0.2068037735766161	0.23049517696659066	0.28153476129212596	0.1961193067571727	0.1915632542006821	0.15350687513041242	0.4588105639117313
8340000	-58504.928762570715	-57925.07677328248	-579.8519892882347	-22481.20239982873	-35360.74781141182	4.413406411581372	1	1	0.28054778035129535	0.43854888694709654	0.7190120613181771	0.28054778035129535	0.43854888694709654	7.452418797534597	5.554135565953861	0.03675086261755149	0.018502609092719283	1.6970002921740963	0.651499853912953	9.895972324990058E-4	0.8134793861189696	9.751931371865879E-4	7.97292945787107E-7	0.9286940025062029	2.931783513618495	-559.9908157869306	0.28116628816466704	0.2068037735766161	0.23049517696659066	0.28153476129212596	0.19904971059515264	0.18388060128753422	0.15350687513041242	0.4635628129868993
8360000	-58494.871857929444	-57915.29228201325	-579.579575916192	-22487.631550710612	-35349.13824913341	4.489877420450231	1	1	1.2364268642117897	0.9145620241616027	0.7190979837799285	1.2364268642117897	0.9145620241616027	7.713073591835851	4.416401197805577	0.031543771796863546	0.014562229424467603	1.7861230867070435	0.6069384566464794	0.0010135329938906078	0.7842357413772697	9.949748154326726E-4	8.897343552182805E-7	0.9588496844998772	2.9973153850349554	-558.5837174632436	0.2824594783368106	0.2068037735766161	0.23049517696659066	0.2802415711199824	0.1991079161558814	0.1869228605595845	0.15040641029763338	0.4635628129868993
8380000	-58458.887053638784	-57895.33636360624	-563.5506900325425	-22440.118373091336	-35372.59352524016	4.310526820784419	1	1	1.0616352829068145	0.9332736883622431	0.30085221079234015	1.0616352829068145	0.9332736883622431	7.028070667537316	4.416401197805577	0.034006044507800134	0.026503061646699036	1.713183997062707	0.6434080014686476	9.58479183815039E-4	0.7436745776284029	0.0010157604190627442	7.191721938432916E-7	0.8727931375445939	2.6945936581922507	-544.1531283949142	0.2824594783368106	0.2068037735766161	0.23049517696659066	0.2802415711199824	0.1991079161558814	0.1869228605595845	0.15639587996547388	0.45757334331905875
8400000	-58494.95879958343	-57915.81651373146	-579.1422858519726	-22464.825521962008	-35370.013077234515	4.243757640099557	1	1	1.6839100758233927	0.8278666700719356	0.6331099816441965	1.6839100758233927	0.8278666700719356	8.55153808372152	4.7153238487730444	0.034006044507800134	0.05972329275180969	1.711101781572305	0.6444491092138488	0.0011367888581698983	0.7473128416710703	0.0010766235911613773	9.89880922850328E-7	0.9158018859813374	2.708999765456428	-558.00984076524	0.2824594783368106	0.2057630671837468	0.2302094669512092	0.2815679875282332	0.20144237671454565	0.1945899454622013	0.15639587996547388	0.4475717978577777
8420000	-58468.25559885969	-57897.01656697466	-571.2390318850285	-22462.06630301776	-35356.31853314311	4.514859471996815	1	1	0.36389775969893834	0.37728375023770827	0.5149302736444066	0.36389775969893834	0.37728375023770827	7.428415326884957	4.795492534419535	0.015612238836279812	0.03627545414342779	1.711260807494108	0.6443695962529473	0.0011196591049948842	0.795587929886344	0.0010300542234276894	1.2016621603957237E-6	1.0521855475494801	2.866265029788524	-552.0278943760663	0.28407732844791955	0.20779231311744342	0.2302094669512092	0.2779208914834277	0.20077351326931783	0.18658019848071591	0.1564653728874901	0.4561809153624747
8440000	-58454.96257682757	-57875.41943158299	-579.5431452445874	-22445.387152762643	-35351.63027166457	4.83126754782882	1	1	0.5608473317254644	0.48969617614847144	0.561047042745509	0.5608473317254644	0.48969617614847144	7.2915778519604375	4.795492534419535	0.027770155330959036	0.03355033763534518	1.7453710998102454	0.6273144500948786	0.0010468748964636595	0.7840405122646077	0.0010102052679926007	9.682081156185824E-7	0.973784881315501	2.772623362736395	-560.0885335723501	0.2838784155766837	0.2096610676861199	0.22853962525376859	0.2779208914834277	0.20102548718847382	0.18981832805321255	0.15268360469568748	0.45647258006262464
8460000	-58503.78069346132	-57930.202866347565	-573.5778271137527	-22484.696904739332	-35366.65905081264	5.365886775869744	1	1	0.2437090842401228	0.19428120901098167	0.7419305071279837	0.2437090842401228	0.19428120901098167	7.586333516893069	5.2560542619751205	0.01881884779430014	0.073555236221992	1.7918714229491626	0.60406428852542	0.001019925758341965	0.7462449305688087	0.0010058198282838968	7.799430753383767E-7	0.8753741810416014	3.0605687063994287	-554.066262627919	0.2868518877698338	0.2093827616168521	0.2259995495130553	0.27776580110025867	0.2020261876714649	0.1932008983167168	0.15370650192952223	0.45106641208229453
8480000	-58495.124759135826	-57921.492994149485	-573.6317649863377	-22484.06743331032	-35356.818991104556	5.453302534691506	1	1	0.32558415037792565	0.21084733134721717	0.7001399903855097	0.32558415037792565	0.21084733134721717	7.586333516893069	5.093428007584463	0.01881884779430014	0.07329500495146236	1.7330057211764218	0.6334971394117904	9.95646514105213E-4	0.7476722065599245	0.0010071532248671529	9.725479200520493E-7	0.9447065366918325	2.5405482496812786	-554.6397588612182	0.28628185517992316	0.20995279420676274	0.2259995495130553	0.27776580110025867	0.19227844828703622	0.1932008983167168	0.15370650192952223	0.4608141514667232
8500000	-58517.34152808834	-57930.60267261351	-586.7388554748318	-22481.117159783742	-35370.57076291872	5.033742167942568	1	1	0.8940364033123684	0.8501047178617951	0.6168941338082807	0.8940364033123684	0.8501047178617951	8.172187155156287	5.187803550413081	0.04792986196501846	0.006652279502803174	1.727487159142575	0.6362564204287139	0.0010242690461940115	0.8152269633711138	0.0010141159555135649	1.0553211337657874E-6	1.0195283036012341	2.8305430048372546	-566.0456321693358	0.27799812094668447	0.20678984068917802	0.2313939105592709	0.2838181278048665	0.2052741324105026	0.1932008983167168	0.1468611461247637	0.4546638231480154
8520000	-58521.28321617684	-57945.41609364364	-575.8671225332005	-22498.997757438723	-35366.84142044703	4.947270857485816	1	1	0.5281489709842219	0.34304383444801123	0.6942232284486406	0.5281489709842219	0.34304383444801123	8.172187155156287	5.581330617560763	0.06573206078058101	0.02949586207775822	1.7082196799300606	0.645890160034971	8.951162320760801E-4	0.7807202229438369	8.968687920803285E-4	7.307567695827678E-7	0.9527565195227965	2.5860419656063183	-556.1378435372634	0.2799225803383086	0.20486538129755394	0.2313939105592709	0.2838181278048665	0.2076333692416388	0.1932008983167168	0.15042285961038673	0.4487428728312562
8540000	-58479.61907033258	-57899.35454290708	-580.2645274255005	-22456.401462765887	-35362.00283463959	5.06952564728151	1	1	0.31617624816854806	0.13052968718051416	0.41142320897765633	0.31617624816854806	0.13052968718051416	7.000224067901255	4.687542631477171	0.019604309287161895	0.0148923684406758	1.6549109090483138	0.6725445454758444	9.836877260533592E-4	0.825452217765852	9.451509487627009E-4	1.0624962957267564E-6	1.0620236952920703	3.1162039406107453	-561.3717561293462	0.28506375500073333	0.2004659367069642	0.23065218048743585	0.2838181278048665	0.1979285534372436	0.18793076552482982	0.15070752935690968	0.46343315168101545
8560000	-58464.54713502419	-57895.72175488786	-568.8253801363333	-22463.966743459023	-35352.64840395288	5.897304571879799	1	1	1.1042639640084086	1.0339481577882264	0.6596634991114201	1.1042639640084086	1.0339481577882264	8.510801879328808	4.687542631477171	0.07118288853626724	0.0034582692291852003	1.7481986478130882	0.6259006760934572	0.0010217714286417643	0.8646936193865064	9.453789348846285E-4	1.2163137972659828E-6	1.1024309936835592	2.65298077727202	-547.7422585569974	0.288582069799496	0.2004659367069642	0.23065218048743585	0.2802998130061038	0.20173224334005482	0.18793076552482982	0.15070752935690968	0.45962946177820424
8580000	-58472.88460147784	-57907.56969685281	-565.3149046250334	-22470.782364802355	-35355.45032757255	5.6131847400256785	1	1	0.2713926649375216	0.14954001428022054	0.677723361112699	0.2713926649375216	0.14954001428022054	6.414073725986791	4.2639242839851255	0.07118288853626724	0.012874735733422639	1.6647860797212635	0.6676069601393696	0.0010175826162581408	0.8891411507625673	9.513651970291166E-4	1.1963642190839719E-6	1.0680061096569868	2.8906313835210673	-546.1868679938219	0.288582069799496	0.20444249258582206	0.22667562460857799	0.2802998130061038	0.20173224334005482	0.18793076552482982	0.15070752935690968	0.45962946177820424
8600000	-58469.34712544158	-57906.50095191155	-562.8461735300285	-22467.178368593766	-35360.85536429393	5.829143215816168	1	1	0.47375788902260474	0.27540820715946146	0.7522338642240809	0.47375788902260474	0.27540820715946146	8.067507820873303	4.2639242839851255	0.029621764370549534	0.012253739330518218	1.7189403374502856	0.6405298312748585	9.984530146956545E-4	0.8904802199220492	9.541873329536228E-4	1.1460101437434774E-6	1.045313617986932	2.7023022216523356	-543.1397415347529	0.288582069799496	0.20414859742939434	0.2269695197650057	0.2802998130061038	0.20195209030010072	0.18771091856478392	0.15070752935690968	0.45962946177820424
8620000	-58454.055280475055	-57909.48774323907	-544.5675372359831	-22468.589460021096	-35362.018638639085	5.820222695303777	1	1	0.9705819579645681	0.6569975326381556	0.5361421646175463	0.9705819579645681	0.6569975326381556	7.781566915473822	4.34692297867908	0.04925329755684523	0.04016613030931844	1.6798676368439913	0.6600661815780057	0.0011102625353592089	0.8277206967454012	0.00100647412955641	1.317191202047969E-6	1.057234171503412	2.5023945347124004	-524.7074071901296	0.288582069799496	0.20414859742939434	0.22676464654752174	0.28050468622358776	0.20195209030010072	0.19241127494663918	0.15610363639325914	0.4495329983599995
8640000	-58463.74053504002	-57911.706189231925	-552.0343458081004	-22469.818988781637	-35359.50772821698	5.860403695401403	1	1	0.7276292259802877	0.6878665724634214	0.88330475766089	0.7276292259802877	0.6878665724634214	8.510677987706863	4.951873793414823	0.04723764204921511	0.04016613030931844	1.7212173201991674	0.6393913399004176	0.0011058938188330176	0.8169836029974837	0.001012062674807451	1.1381217039620761E-6	0.9883796329809865	2.6764305556410344	-531.4219881621427	0.28369956192877865	0.20847251426398555	0.22676464654752174	0.2810632772597139	0.20070022664772566	0.19241127494663918	0.15610363639325914	0.45078486201237455
8660000	-58504.389360627974	-57939.52715479551	-564.8622058324628	-22501.982034483928	-35359.00379836816	6.6507479910197445	1	1	2.6613071027233812	1.7213199400594978	0.6532433954900421	2.6613071027233812	1.7213199400594978	7.258328487695071	4.951873793414823	0.02876695443469817	0.04878554980547551	1.6856709051350598	0.6571645474324714	0.001031689351898608	0.7901035421996961	9.342616196034781E-4	8.973143092602741E-7	0.9611113728757731	2.766127876456732	-541.8576386456023	0.28369956192877865	0.20847251426398555	0.22676464654752174	0.2810632772597139	0.20626765916913184	0.19241127494663918	0.15053620387185296	0.45078486201237455
8680000	-58486.30510991832	-57926.1938368041	-560.111273114223	-22500.30555909327	-35344.846019574514	6.302761614343819	1	1	1.9702354819045425	1.00850512544827	0.7010790643262166	1.9702354819045425	1.00850512544827	8.481162787662713	4.79157804949996	0.01939551498718099	0.05939100378894262	1.7286837928205618	0.6356581035897204	0.0010867371357070306	0.8318297053444331	9.720204102363967E-4	1.0871675788969688E-6	1.0290672054079033	2.6416261826837513	-538.2141261450638	0.28369956192877865	0.20847251426398555	0.22676464654752174	0.2810632772597139	0.20626765916913184	0.1878313544684905	0.15511612435000163	0.45078486201237455
8700000	-58506.346634158974	-57932.85278157059	-573.4938525883858	-22487.781093709997	-35364.68909448455	5.933650089082964	1	1	2.2196918151605507	2.6582215405648615	0.33765119769756213	2.2196918151605507	2.6582215405648615	7.989394988099728	4.477454444930613	0.026273489538354212	0.04383582389828348	1.7074483674624035	0.6462758162687996	0.0010115113711970838	0.8171514528488555	9.424183851304111E-4	9.240411390992876E-7	0.9755923197707648	2.594897047894751	-550.7228330261817	0.28369956192877865	0.20847251426398555	0.22676464654752174	0.2810632772597139	0.20626765916913184	0.1886846570565869	0.15210148468236098	0.4529461990919188
8720000	-58491.81341517783	-57908.974369672804	-582.8390455050214	-22472.893608879986	-35356.34724412036	5.417076912728997	1	1	0.8491363396595447	0.7642099061050507	0.6022694875179685	0.8491363396595447	0.7642099061050507	8.121813835430626	4.700835563119714	0.0323494447693244	0.037521731271526186	1.6803359677446936	0.6598320161276545	0.0010221936386571552	0.8838845737945404	9.556252423436212E-4	1.1580617339164574E-6	1.0855268771613513	3.2680487779830916	-561.7775584248177	0.28369956192877865	0.20413308502854197	0.23110407578296532	0.2810632772597139	0.20626765916913184	0.1887309795534893	0.15210148468236098	0.4528998765950164
8740000	-58498.39487050806	-57910.530698509414	-587.8641719986476	-22465.56015563686	-35365.35697806339	5.368732059974312	1	1	0.6237294470022883	0.64564627369725	0.741876768792136	0.6237294470022883	0.64564627369725	8.121813835430626	4.700835563119714	0.0050235651590197555	0.02131904966496263	1.6822780252057001	0.6588609873971513	0.0010181379709428048	0.8774665209121696	9.394175541035066E-4	1.1034357595335197E-6	1.0641730850546673	2.744418806589964	-567.5255655288817	0.28369956192877865	0.20413308502854197	0.23110407578296532	0.2810632772597139	0.20626765916913184	0.18738562577531045	0.1614368374961236	0.4449098775594326
8760000	-58498.53665462204	-57912.575065755336	-585.9615888667008	-22468.19718133125	-35363.93110446468	5.717133061652447	1	1	0.48204708441228794	0.4325286534418429	0.37444048407047587	0.48204708441228794	0.4325286534418429	8.121813835430626	4.700835563119714	0.0023739442549588676	0.01886863477213681	1.765890006624581	0.6170549966877108	0.0010903453960501748	0.8934844077180564	9.532887042938801E-4	1.275802679753325E-6	1.1029720953763724	3.3064864342847486	-566.053977459898	0.2871467230299736	0.20413308502854197	0.23110407578296532	0.27761611615851894	0.20508744219415925	0.18856584275028304	0.16082013746498067	0.4455265775905755
8780000	-58494.57431977719	-57906.91935580951	-587.6549639676789	-22474.485433823957	-35350.9982216451	6.0727238159139025	1	1	0.06990593204040453	0.03654619481407557	0.6735568807283375	0.06990593204040453	0.03654619481407557	8.515087744777212	4.6174703409294375	0.012637981396976876	0.04606699239918869	1.6829819250964615	0.6585090374517706	0.0010738024321669903	0.9082796299734414	9.159603181724601E-4	1.2186629155416284E-6	1.0840042579254665	2.930679969535921	-568.203603400285	0.28519974565708706	0.2107986398815628	0.22638549830283108	0.27761611615851894	0.20508744219415925	0.18660954144654596	0.16082013746498067	0.4474828788943126
8800000	-58509.86462879996	-57926.790595602324	-583.0740331976365	-22475.25276860603	-35369.454551199335	6.132914356134026	1	1	1.0380425241769409	0.6410172319999011	0.9752925441481513	1.0380425241769409	0.6410172319999011	7.543063076241815	5.1360349485097405	0.024289116388782353	0.051299917203980396	1.77752218395675	0.6112389080216264	0.0010046074814656224	0.7872207841236408	8.951575571612372E-4	6.947525092357592E-7	0.8610733868920907	3.1011925990269567	-561.9343566346595	0.28519974565708706	0.20541427029650675	0.23184817426345908	0.277537809782947	0.20236149948232804	0.18561148477078254	0.15316443132257618	0.4588625844243117
8820000	-58529.28786327891	-57937.219472913894	-592.0683903650139	-22476.2408093307	-35378.97224110244	5.626159799445668	1	1	1.8596824020354052	1.9060201259859735	0.6377499868167035	1.8596824020354052	1.9060201259859735	7.977527126121022	4.4918647882763025	0.012628794530223314	0.05145594661462645	1.7053595563073014	0.6473202218463506	0.001041187761411265	0.8018719683076226	9.500121582108976E-4	8.643821371927398E-7	0.899839527852277	3.461731300513264	-568.9601429621919	0.28519974565708706	0.20614033402978127	0.23112211053018455	0.277537809782947	0.20236149948232804	0.18186361746198132	0.1569122986313774	0.4588625844243117
8840000	-58509.06753492185	-57929.904822837816	-579.1627120840362	-22491.06728322296	-35358.63467162746	5.502611513215472	1	1	1.049795162444622	0.5103973111170526	0.7119569275232633	1.049795162444622	0.5103973111170526	7.669473907763071	5.220310984855381	0.0027124258587824072	0.03698649950605027	1.7188497770344673	0.6405751114827677	9.980131208167486E-4	0.7818162736239369	9.329559189435635E-4	7.947930017442018E-7	0.8971993018936987	2.844302333830184	-558.7161229716133	0.28060646692426866	0.21073361276259966	0.23112211053018455	0.277537809782947	0.20395201235669205	0.18703391716512133	0.15958290603213557	0.4494311644460495
8860000	-58506.70985729806	-57918.77687096935	-587.9329863287152	-22492.63565052484	-35346.187881199745	6.099959743203285	1	1	1.181756914793569	0.8829806159484549	0.6266140524513966	1.181756914793569	0.8829806159484549	7.981151666209813	3.841381390904348	0.004000857368800653	0.0264117197205764	1.6773169631465736	0.6613415184267145	0.0010001281544034098	0.8255667708538641	9.172191973596985E-4	9.904926835733108E-7	0.9741658735572186	2.9426240660436567	-567.2187645052188	0.27982927902280547	0.21053208345980998	0.2322353273366447	0.27740331018073977	0.20395201235669205	0.19156102051331678	0.15958290603213557	0.4449040610978541
8880000	-58508.789013752925	-57930.76685796691	-578.0221557860161	-22477.190922084807	-35372.74343980359	5.552260481546739	1	1	0.9440829720324804	0.5372429942878119	0.5839643025977246	0.9440829720324804	0.5372429942878119	7.981151666209813	5.136284645382212	0.03041150365444851	0.01427681282784113	1.7476114302329262	0.6261942848835381	9.931962398787024E-4	0.8383316597429551	9.13237282946194E-4	1.0037758799660515E-6	0.9681076096469458	2.7860067281487813	-557.6818622428062	0.28045810625427636	0.2069989538239944	0.2322353273366447	0.2803076125850844	0.19758767748404135	0.19143687304004975	0.15676126996467948	0.45421417951122783
8900000	-58485.871922900915	-57928.52075533513	-557.3511675657884	-22478.856127760562	-35367.10916069897	5.542637692267941	1	1	2.741653891251436	0.9966735380090314	0.6244076620164867	2.741653891251436	0.9966735380090314	6.743722858852235	4.6389251424579685	0.0030974344887600793	0.05097267908390098	1.7332088542772905	0.6333955728613561	0.0010589430651972757	0.8645980014984848	0.0010058261942824118	1.0966194778403175E-6	0.9879783073618684	2.5189342672061015	-535.2771703279335	0.28341187469678325	0.20404518538148753	0.2322353273366447	0.2803076125850844	0.19758767748404135	0.18705268387281726	0.16114545913191197	0.45421417951122783
8920000	-58460.51212310603	-57899.73711090949	-560.7750121965415	-22473.651530000596	-35345.7782299442	5.28877504673338	1	1	1.6816921874008548	0.607295088648978	0.7481504970429997	1.6816921874008548	0.607295088648978	6.959791661691133	5.0379336088501985	0.00456572356217223	0.017429556455137014	1.7534829914925796	0.6232585042537115	0.0010768874742237609	0.9270947347413205	0.0010324051166639117	1.4196429094110573E-6	1.085026774846039	3.0297752386720647	-539.1319543413501	0.28341187469678325	0.20607238863810545	0.23020812408002678	0.2803076125850844	0.206022172273442	0.19317941688869567	0.1530398103870764	0.4477586004507843
8940000	-58487.191718176895	-57917.24487052912	-569.9468476477772	-22478.54220118298	-35361.66601851794	5.693910477105081	1	1	0.8331348273218127	0.43175740095857074	0.4406404263704352	0.8331348273218127	0.43175740095857074	7.830638691249138	5.0379336088501985	0.0044395640682883515	0.016812339413264446	1.7238725997772864	0.6380637001113582	0.0010132917612086635	0.7642233152637885	9.461533954473111E-4	7.427777961823375E-7	0.8594581980091537	2.6774080718604134	-550.5322935224033	0.2842457791181809	0.20607238863810545	0.2293742196586291	0.2803076125850844	0.19713124102913224	0.1906868995208742	0.15419954274582148	0.4579823167041704
8960000	-58471.16829460899	-57918.27915384772	-552.8891407612764	-22476.956873543044	-35359.01063063018	5.4487983471191646	1	1	1.3266946842082974	0.9954290636365124	0.4568850075167839	1.3266946842082974	0.9954290636365124	7.893956465102496	4.546181947391666	0.05435959198046581	0.050116418686918136	1.7872958206463287	0.606352089676837	0.0010660928835015326	0.7767658564504721	9.563873080877445E-4	9.798288712268182E-7	0.9283630553962683	2.817445675489359	-532.2439357951537	0.2842457791181809	0.20607238863810545	0.2293742196586291	0.2803076125850844	0.19713124102913224	0.1892430082851905	0.15564343398150518	0.4579823167041704
8980000	-58459.31079542296	-57917.28555430267	-542.0252411202937	-22468.939494796814	-35366.709974656784	5.636927118208262	1	1	0.6899416206752496	0.3839776059861641	0.6808535504889888	0.6899416206752496	0.3839776059861641	7.7962951748960165	4.598475177818168	0.05435959198046581	0.08370369660800546	1.7364617563539806	0.631769121823011	0.0010891273796088882	0.7688352373760471	9.704048462304152E-4	8.493431434120843E-7	0.8779684452618842	2.416163351254766	-522.6283359235827	0.2842457791181809	0.20851448272947584	0.22740795746086412	0.279831780691479	0.1994380220945045	0.19259464227534215	0.15431614974899138	0.45365118588116027
9000000	-58505.037274271686	-57947.97949678362	-557.0577774880692	-22495.79129820609	-35371.82740117564	5.239027428137076	1	1	4.1301884749283415	2.579259935335437	0.8426401544711077	4.1301884749283415	2.579259935335437	7.7962951748960165	5.261395613702388	0.06259910616488609	0.0625675958004759	1.7949122225585041	0.6025438887207493	0.0010842705596692207	0.7011954262709582	0.0010406765746280792	8.003598303232218E-7	0.8107559322293036	2.669006674794671	-531.6059798853028	0.28413775591085194	0.20851448272947584	0.2229399758897978	0.28440778546987433	0.1994380220945045	0.1880269995784703	0.15888379244586323	0.45365118588116027
9020000	-58487.092196103644	-57916.40885993507	-570.6833361685747	-22462.13658390733	-35374.5148855998	5.404137096759768	1	1	1.10984665388139	1.128306266701295	0.4513017557936788	1.10984665388139	1.128306266701295	7.79576310788923	5.06677584441785	0.014081088976633509	0.03481497806173644	1.7269463697154854	0.6365268151422586	0.0010710976311597655	0.7537307672542024	9.823026915085763E-4	7.955901652797816E-7	0.838154381689354	2.6721573347121965	-550.2825802270228	0.28413775591085194	0.2048649865151765	0.22658947210409713	0.28440778546987433	0.19472395007613952	0.18966662471541246	0.15888379244586323	0.45672563276258316
9040000	-58463.92291262426	-57920.37884495701	-543.544067667242	-22467.20631261618	-35373.617701560914	5.4645782133502445	1	1	0.5611038148930314	0.4614152318245184	0.56388861800739	0.5611038148930314	0.4614152318245184	7.79576310788923	5.06677584441785	0.005621250707105462	0.02085771638182025	1.740811915212428	0.6295940423937872	0.0011200129283440695	0.7535568103835277	0.0010434271194424635	9.110182110467502E-7	0.8488551313010191	2.580329976788521	-524.2511414160163	0.27967575412812035	0.20848464006273398	0.23060156945113572	0.28123803635800987	0.2026994861184904	0.18734548992490063	0.1575115656160698	0.45244345834053756
9060000	-58481.95844351812	-57930.919020487374	-551.0394230307459	-22465.052733782857	-35386.22267649176	5.585125043675315	1	1	3.2061225209220052	2.3712269111518833	0.5263344509948649	3.2061225209220052	2.3712269111518833	7.48649073935321	5.06677584441785	0.009697712269797315	0.0323430090079158	1.7052164994489414	0.6473917502755305	0.0010693021741329635	0.7022598760913137	9.852307480162567E-4	6.473820797851627E-7	0.7536293606097516	2.4209058590233115	-527.6384475662018	0.2846451198964933	0.2044210912034799	0.22969575254201682	0.28123803635800987	0.2026994861184904	0.18734548992490063	0.1575115656160698	0.45244345834053756
9080000	-58473.00287045047	-57922.91551809868	-550.0873523517919	-22466.246423067685	-35371.67681174908	5.428877268778227	1	1	1.0772227848389502	1.0370188886637044	1.2008227288017719	1.0772227848389502	1.0370188886637044	7.393556851376028	4.753536320480431	0.004355325179662331	0.016003816334812317	1.7149058983410161	0.6425470508294931	0.001059369846822304	0.7273617284620464	0.0010134471420922835	6.486432700024157E-7	0.7835526863030339	2.244352586658769	-529.5496318799608	0.2846451198964933	0.20953464922261886	0.22729798934912732	0.2785222415317605	0.2026994861184904	0.18734548992490063	0.15844692885891778	0.4515080950976896
9100000	-58486.69061013019	-57931.13212519338	-555.5584849368107	-22485.54693281167	-35364.58780939188	4.982427380987617	1	1	1.5484829147145585	1.4103947105661498	0.5027779590244058	1.5484829147145585	1.4103947105661498	7.858250511186724	4.818509264427106	0.031133733743921765	0.03306963379609178	1.7302404544056018	0.6348797727972002	0.0010481216812664059	0.7824988428292886	9.902276319373458E-4	6.953371315953816E-7	0.8166410382812692	2.472219177780588	-534.4771724637512	0.2883704480217185	0.20953464922261886	0.2261552707841158	0.2759396319715468	0.20083921994198278	0.1936816582339797	0.14878600959551275	0.4566931122285231
9120000	-58485.186681021325	-57937.574527251665	-547.6121537696622	-22488.87874654192	-35367.027595958796	4.9955736518292575	1	1	0.9275343685066967	0.9242291061150577	0.7438312684067929	0.9275343685066967	0.9242291061150577	7.858250511186724	4.5227909069051755	0.03147357155260534	0.03755257702268382	1.8220579245400852	0.5889710377299585	0.0011047900441598735	0.8310042225091862	0.001025477077778705	9.006339323263695E-7	0.876236586239719	2.4953135718441652	-527.1490793804927	0.2826142848563109	0.206722961714369	0.23175759061797702	0.2789051628113431	0.19618146173297543	0.1936816582339797	0.15468815695522856	0.45544872307781464
9140000	-58458.4807319951	-57915.21028645991	-543.270445535189	-22481.033923379266	-35353.29436739742	5.1664338020842955	1	1	0.6985310357660479	0.5767955642780639	0.5856478049336771	0.6985310357660479	0.5767955642780639	7.399379123789665	4.5227909069051755	0.05570130019048253	0.02687873226868336	1.6855554415505463	0.657222279224728	0.0011690340553244495	0.8786253050222272	9.872194937071037E-4	1.1810778863660432E-6	0.9752623734964004	2.5908403732863143	-523.4632792974797	0.288770646463459	0.206722961714369	0.2256012290108289	0.2789051628113431	0.1924126346744004	0.1936816582339797	0.15834546140745043	0.45556024568416775
9160000	-58464.11496108258	-57919.2082348564	-544.90672622618	-22476.35677060365	-35362.26180701183	4.951425620609318	1	1	1.113955162307044	1.2208564381751161	0.7143000935512588	1.113955162307044	1.2208564381751161	8.166254435381855	4.6149135919783175	0.06763863271432974	0.0413097527703728	1.8033143949447845	0.5983428025276089	0.0012317698796821528	0.867638367772977	0.001036190457541426	1.4698530929536303E-6	1.0286624773437427	2.5683202886393555	-523.6804830139008	0.288770646463459	0.20540465950480408	0.22691953122039382	0.2789051628113431	0.19600899493130242	0.1936816582339797	0.15834546140745043	0.45196388542726573
9180000	-58511.029199627184	-57966.725282069805	-544.3039175573803	-22505.21582330128	-35381.51563825246	5.0923101341801775	1	1	0.1295946098791529	0.10968093151954655	0.8549457105619416	0.1295946098791529	0.10968093151954655	6.9437851067040715	4.867550252673647	0.05638886068583502	0.007166569470773452	1.7096601778909015	0.6451699110545503	0.001186621770414804	0.8026275062310414	0.0010417668490335643	1.0096030706985493E-6	0.9015666438807328	2.973292982407873	-525.0356742010873	0.2897498188771905	0.20540465950480408	0.22899389243725185	0.2758516291807536	0.1960981121411992	0.1936816582339797	0.15825634419755363	0.45196388542726573
9200000	-58479.8466296596	-57926.64382004439	-553.2028096152119	-22480.074751762968	-35365.10999710184	4.52607064968828	1	1	0.6438503221076293	0.5811428966641116	0.5595833891809363	0.6438503221076293	0.5811428966641116	7.812684620525438	4.867550252673647	0.05638886068583502	0.014211552261167671	1.6969825595783496	0.6515087202108263	0.0011607547306772446	0.7025943531085765	0.0010466970265534342	8.222443925970809E-7	0.8340993492429682	2.416378182905696	-534.0525380810241	0.2897498188771905	0.20013255615956216	0.22844646892998036	0.28167115603326703	0.1960981121411992	0.1936816582339797	0.15695913739029346	0.45326109223452593
9220000	-58457.93242415801	-57903.6019186121	-554.3305055459152	-22472.820287179748	-35346.201447533174	4.672815611901714	1	1	1.2187296956917066	1.6286730294670602	0.768643729156755	1.2187296956917066	1.6286730294670602	8.009853176718101	4.867550252673647	0.05638886068583502	0.058866508511726555	1.729973881652352	0.6350130591738251	0.0011706485415431253	0.818574795218436	0.0010087244824319938	1.216509839992453E-6	0.9772640938739531	2.8488361166714062	-532.3473864592786	0.2825546973917235	0.20861678024701105	0.23063476072928843	0.278193761631977	0.19509554474097787	0.19375627836035703	0.15688451726391614	0.45426365963474724
9240000	-58455.509144361386	-57912.12678530819	-543.3823590531958	-22466.796781980807	-35364.41412815576	4.885145086889276	1	1	0.9527620102746232	0.5904025347110476	1.0036468739385225	0.9527620102746232	0.5904025347110476	8.19729461217714	4.678425899980575	0.05638886068583502	0.05644339890775569	1.7107631328434771	0.6446184335782625	0.0011092644493210086	0.7973701999087944	9.948914623172966E-4	9.129491461711588E-7	0.8883791080498908	2.500107661792873	-522.870101964058	0.2825546973917235	0.2068911243693059	0.23063476072928843	0.2799194175096822	0.19842599540867883	0.1927799474980262	0.1568787419103197	0.4519153151829735
9260000	-58454.7175742095	-57908.24938930653	-546.4681849029636	-22473.98686425657	-35350.559653954406	5.752454631794667	1	1	2.3390151111691324	1.3184508688067433	0.4472949047442451	2.3390151111691324	1.3184508688067433	7.78987564451112	4.56504093411554	0.062262284307051885	0.06322526395595818	1.7463780879170754	0.6268109560414634	0.0011222318890111802	0.8199519867855838	9.903819622250334E-4	1.0611801481458094E-6	0.9303923063144155	2.618201429556075	-524.5658436355006	0.2825546973917235	0.2105754702432217	0.23063476072928843	0.2762350716357664	0.19385256389920924	0.1927799474980262	0.1568787419103197	0.4564887466924431
9280000	-58439.71173585473	-57908.22953042367	-531.4822054310628	-22462.478051339538	-35364.54715222327	5.26509159315651	1	1	0.8334052477679993	0.5348508504927851	0.7127671548764125	0.8334052477679993	0.5348508504927851	7.78987564451112	5.102869542506615	0.04342760469372484	0.055926117911787435	1.7305714732365567	0.6347142633817228	0.0011322788796304323	0.8615219234321138	0.001029974652679919	1.1583143165321449E-6	0.9331459622389742	2.5626167746991872	-511.20113834695564	0.2825546973917235	0.20422325338116767	0.23063476072928843	0.2825872884978204	0.2038073270296364	0.1927799474980262	0.1532274149427148	0.45018531052962085
9300000	-58461.80057105221	-57930.2317371554	-531.5688338968118	-22469.00366635504	-35376.936494535716	4.900243243204803	1	1	0.6888882323941293	0.8228169717711369	0.5180957097402604	0.6888882323941293	0.8228169717711369	8.154697191389717	4.973503791179369	0.028927916846047553	0.08334910258992713	1.6845673903755158	0.6577163048122432	0.0011417012827141168	0.8905761708127998	0.0010008169000141878	1.4480535879074084E-6	1.0196485016712427	2.461834557262463	-511.4182369101551	0.2845145390466836	0.20422325338116767	0.22867491907432833	0.2825872884978204	0.192972452299188	0.19274160345870797	0.15326575898203304	0.4610201852600692
9320000	-58459.975783940536	-57924.60131159713	-535.374472343406	-22464.37842703264	-35378.932418059296	5.691828333518165	1	1	1.4736840841575234	0.9214309100916395	1.0791764971246889	1.4736840841575234	0.9214309100916395	7.22990375183987	4.973503791179369	0.03787697312625432	0.07325132494669245	1.6951158786976845	0.6524420606511588	0.0011061508910497452	0.799884056254518	9.915955682955912E-4	9.689919867726553E-7	0.8736930620968417	2.3999999447891325	-514.1571150499849	0.2834171136516967	0.20422325338116767	0.23044632472633964	0.281913308240796	0.1941626763377873	0.19274160345870797	0.15207553494343373	0.4610201852600692
9340000	-58442.52002198878	-57910.01615527595	-532.5038667128259	-22461.470971549643	-35364.530535028425	5.6231747003607735	1	1	4.631977375943535	2.988009444932368	0.8429376235426405	4.631977375943535	2.988009444932368	8.100480762284759	5.0990484904105235	0.06582441836301603	0.005978073221482228	1.7630928924099358	0.6184535537950332	0.0011545236885714427	0.8067011611172143	0.0010741085514569665	1.108809595457936E-6	0.8774832146776214	2.661049653261282	-505.8414223560512	0.2834171136516967	0.20422325338116767	0.23044632472633964	0.281913308240796	0.1941626763377873	0.19274160345870797	0.15966056075484528	0.4534351594486577
9360000	-58436.1122861482	-57901.32586076555	-534.7864253826478	-22475.357997991316	-35348.35519781381	4.951910699721924	1	1	2.506194598804769	1.5528695292518664	0.5683370609912183	2.506194598804769	1.5528695292518664	8.100480762284759	4.606567952650171	0.06582441836301603	0.008804620275421473	1.6985364492746686	0.6507317753626668	0.001158953064806104	0.8325791219737569	0.0010516495704312805	1.1038181422891278E-6	0.9088969930023746	2.268509983959483	-512.5255387542261	0.2885639368354941	0.20422325338116767	0.2316601755831378	0.2755526342002005	0.1941626763377873	0.19248673828469723	0.15991542592885602	0.4534351594486577
9380000	-58429.56294150615	-57900.99942763479	-528.5635138713526	-22465.642069650672	-35352.26977848598	4.890786189734307	1	1	0.6493266970129162	0.45263583561288956	0.36189976968419674	0.6493266970129162	0.45263583561288956	9.014425709213066	5.094804660701169	0.06582441836301603	0.025476601789163524	1.7517091161621055	0.6241454419189484	0.0011282651965200557	0.8356460847860718	0.001073070041801827	1.113267589526572E-6	0.9325332149758525	2.474214274335636	-509.15547087990905	0.28675418747240633	0.20603300274425543	0.2316601755831378	0.2755526342002005	0.19555437231503212	0.19004542935506974	0.1609650388812387	0.4534351594486577
9400000	-58443.901621257646	-57911.34808769759	-532.5535335600588	-22460.05288123564	-35367.571154272126	5.04603031451391	1	1	1.380431141672358	1.18445480586984	0.5106874871635164	1.380431141672358	1.18445480586984	9.014425709213066	4.941435895784207	0.04139695145858641	0.02575209376545429	1.7829692566099558	0.6085153716950232	0.0010853355070317655	0.7917161314149651	0.0010265478970036086	9.616097184940209E-7	0.899057316924866	2.38083781654981	-511.6383488642599	0.2814061132791413	0.20603300274425543	0.2316601755831378	0.28090070839346554	0.2005914578523167	0.1857415016681031	0.1609650388812387	0.45270200159833973
9420000	-58442.06789982133	-57913.6112722583	-528.456627563035	-22479.824933860244	-35354.575333830435	4.882104174532384	1	1	0.2104231758629249	0.10904157089921061	0.6764315275629434	0.2104231758629249	0.10904157089921061	7.335094156149875	4.654045955022982	0.009017667540075831	0.03637692882185572	1.7424526685618906	0.6287736657190558	0.0011962947284516765	0.7312775035711525	0.0011202623757013892	8.842975441559269E-7	0.8148181186340189	2.3916957501996405	-510.1440383807246	0.2811246256468015	0.2068035838677189	0.23117108209201412	0.28090070839346554	0.1937464644606555	0.1965326501289593	0.1570188838120437	0.45270200159833973
9440000	-58413.26144157202	-57898.205451303125	-515.0559902688948	-22463.60553655361	-35356.06597038618	4.99319889600726	1	1	0.6988283127201863	0.44791607048429666	0.9804827439771776	0.6988283127201863	0.44791607048429666	7.335094156149875	5.228683012677186	0.05156803240118239	0.02972320865818181	1.7097695212026405	0.6451152393986809	0.0011182883776446907	0.7586232647622586	0.0010521127464896785	9.801497902002754E-7	0.8923678604825761	2.1653637379864077	-495.48607648846956	0.2811246256468015	0.2068035838677189	0.23117108209201412	0.28090070839346554	0.1937464644606555	0.19107141487320908	0.1570188838120437	0.45816323685409
9460000	-58432.915919343744	-57915.171161381426	-517.7447579623176	-22470.143883101526	-35364.44065907735	5.041208429098886	1	1	0.6910493801570025	1.086829342155505	0.7621866948550948	0.6910493801570025	1.086829342155505	8.578763381399284	4.2162957089323285	0.01841949266652747	0.010649957883926453	1.795468329005072	0.6022658354974652	0.0012209571387305487	0.8059535268165491	0.00110913533335288	1.393042534365991E-6	0.9581101988131268	2.184517533615025	-497.7033092792423	0.27795816992455114	0.2068035838677189	0.23379863118049293	0.28143961502723713	0.1938141426920097	0.19716143317099782	0.1570188838120437	0.45200554032494705
9480000	-58436.95161183421	-57910.09258900191	-526.8590228322961	-22461.62704029358	-35371.04288990066	4.634020762593459	1	1	0.5174763064762702	0.4430321021694632	0.7379882215411726	0.5174763064762702	0.4430321021694632	8.578763381399284	4.916360400263634	0.0018431781996313453	0.04749123307438455	1.7147426720575225	0.6426286639712399	0.001128462753292122	0.738851043080556	0.0010858676837318503	1.0586357566884356E-6	0.8797072789388626	2.184240285411577	-507.6586248525009	0.28118614873551784	0.21345296726633015	0.22392126897091494	0.28143961502723713	0.19716878210860855	0.18159869330512274	0.1570188838120437	0.4642136407742233
9500000	-58454.49666823483	-57929.68941151637	-524.8072567184657	-22481.67020954008	-35369.295716213084	4.609092380677689	1	1	1.6318653406337447	0.9945209977912236	0.774605226707855	1.6318653406337447	0.9945209977912236	7.257139339488433	4.916360400263634	0.008186694714080811	0.06426517478710445	1.6514243257945684	0.6742878371027169	0.0011902113561532601	0.7661574653074875	0.0011115131839469468	1.3445866922020148E-6	0.9421466088389285	2.3601159697446628	-503.88677055849536	0.28282822536138774	0.211133146116014	0.22798708498272244	0.2780515435398758	0.19716878210860855	0.18159869330512274	0.1570188838120437	0.4642136407742233
9520000	-58435.77166908038	-57903.77962806565	-531.9920410147333	-22462.085539066677	-35362.99889601914	4.767298068110776	1	1	2.7212024913675377	2.0336111803252828	0.6976423403099599	2.7212024913675377	2.0336111803252828	8.49785412182807	4.940678090543865	0.021270247732279902	0.06181721987406819	1.6942901254885907	0.6528549372557058	0.00116635782822694	0.7928646329649037	0.0010573484174893886	1.2554768743340866E-6	0.9243033018453765	2.3439131018459407	-508.69580377424614	0.2811724162697277	0.2086786952200094	0.2301288304963384	0.2800200580139245	0.20074234040561048	0.18159869330512274	0.15788461086276492	0.45977435542650014
9540000	-58467.628709442804	-57945.60308134163	-522.0256281011777	-22491.097139782352	-35375.59071525881	4.75737958698752	1	1	0.20704238019051108	0.1143175778952221	0.9542572330225589	0.20704238019051108	0.1143175778952221	8.49785412182807	4.940678090543865	0.021270247732279902	0.07833644436651858	1.7428700627448905	0.6285649686275558	0.0012112940670360355	0.731749126091915	0.0011350992787903266	1.0702985906311864E-6	0.8647988430042013	2.3194862210417506	-503.0545431482626	0.2811724162697277	0.20469506073780208	0.2341124649785457	0.2800200580139245	0.20074234040561048	0.18159869330512274	0.15788461086276492	0.45977435542650014
9560000	-58467.40307033602	-57940.96143845807	-526.4416318779511	-22493.738902866102	-35365.74675673942	4.7957706459678064	1	1	1.6953122184778118	1.0590274604126215	0.4988661233498803	1.6953122184778118	1.0590274604126215	8.49785412182807	5.428836298596708	0.011886140597632348	0.0977514309251164	1.6684163906805776	0.6657918046597123	0.0011206112777922086	0.8387701249430447	0.0010446462853099055	1.3263957137216553E-6	1.0158744482536228	2.410739737108004	-505.1085140974854	0.2826509458750977	0.20487411993968974	0.2341124649785457	0.2783624692066669	0.20074234040561048	0.19455488763771778	0.16174755510540356	0.44295521685126643
9580000	-58491.55463761257	-57941.03604955889	-550.5185880536839	-22490.354512647828	-35366.67302149566	5.16559992583444	1	1	1.4549890402043641	0.49564907940664726	0.4749278717130871	1.4549890402043641	0.49564907940664726	7.277477805239489	5.438163714936366	0.04579127994744366	0.0977514309251164	1.692878505313409	0.6535607473432966	0.0010589633929751225	0.843728753806347	9.608259237783869E-4	1.0620895848141023E-6	0.9878133281274993	2.3737844330350826	-530.2836254812364	0.2826509458750977	0.20487411993968974	0.2341124649785457	0.2783624692066669	0.20074234040561048	0.19455488763771778	0.16174755510540356	0.44295521685126643
9600000	-58468.64193577599	-57924.31558193073	-544.3263538452558	-22467.062437194596	-35377.63308443885	5.942406407872927	1	1	0.8560890853364975	0.6329899975540797	0.6970308076439298	0.8560890853364975	0.6329899975540797	8.570984862193404	4.373981454974344	0.04579127994744366	0.008339885839678856	1.7264889394341716	0.6367555302829153	0.0010793506079885028	0.8453570071765819	9.846808192193362E-4	1.2955867248084322E-6	1.0363771352917786	2.585789321344134	-524.0656663294212	0.2848531272564278	0.20797556582887655	0.2341124649785457	0.27305884193614993	0.19282151717010254	0.187616321182054	0.16174755510540356	0.4578146065424381
9620000	-58506.451750569126	-57959.26088863271	-547.1908619364208	-22483.276969556606	-35393.857380341826	6.006956848488936	1	1	0.6616727814611926	0.8875800880288415	0.4398445479628724	0.6616727814611926	0.8875800880288415	7.154045968879335	4.373981454974344	0.04579127994744366	0.030106724477908527	1.7132772667181253	0.6433613666409385	0.0010530402775188884	0.7388955664287997	9.540961409371081E-4	8.15665322067419E-7	0.8777906297926225	2.5123990010075268	-528.0256347237306	0.2848531272564278	0.20617868668992836	0.22858654557472582	0.280381640478918	0.1996689255988187	0.186029954811664	0.16174755510540356	0.45255356448411194
9640000	-58441.36857264327	-57893.60725084022	-547.7613218030473	-22454.50590909232	-35358.23691382465	6.115268421414141	1	1	0.8006938789978217	0.5727679556176807	0.5683038884446772	0.8006938789978217	0.5727679556176807	8.507988110915306	4.373981454974344	0.04579127994744366	0.061418685219198015	1.742756013319598	0.6286219933402021	0.0010476667874600605	0.7989736852174375	9.851442998677499E-4	9.64096751934387E-7	0.9323524934835193	3.0205435825493767	-527.4927329672328	0.2848531272564278	0.20617868668992836	0.2324610213102827	0.2765071647433611	0.20622072191848168	0.186029954811664	0.15519575878574057	0.45255356448411194
9660000	-58470.29263164786	-57926.28482144985	-544.0078101980134	-22470.578510688007	-35375.69128374329	6.058193185827759	1	1	1.3791130355717733	0.810847016324934	0.549274394075582	1.3791130355717733	0.810847016324934	8.311682521866029	5.470332324843164	0.05632176974557986	0.0781698900069113	1.749212499319699	0.6253937503401517	0.0010739854405697818	0.7907900108261835	9.796940998348994E-4	1.0406223895507496E-6	0.9268710738218202	2.3475140519093673	-523.3611335795559	0.28337804610779826	0.20617868668992836	0.2290743720507548	0.28136889515151864	0.19411801406248913	0.1956716359402208	0.15519575878574057	0.4550145912115477
9680000	-58449.48578880719	-57907.42108091664	-542.0647078905534	-22459.213309959832	-35367.03676293512	5.903148910497396	1	1	0.9573302713297897	0.6929608213317041	0.5978083293479016	0.9573302713297897	0.6929608213317041	8.419481802769845	5.092592528218245	0.03696029321581663	0.029086129508219483	1.6785488484210391	0.6607255757894815	0.0010250373747754224	0.767182669701552	9.350420878431361E-4	8.62941438661662E-7	0.9054805828118178	2.3010593986546986	-522.1435155684756	0.28337804610779826	0.20617868668992836	0.22644219698090395	0.28400107022136944	0.19411801406248913	0.1956716359402208	0.15664109072070767	0.4535692592765806
9700000	-58453.241891595375	-57918.082457933066	-535.1594336623076	-22451.167311489575	-35388.41605575966	6.018316437957723	1	1	0.5070337076773932	0.32970217862041035	0.7420581634925957	0.5070337076773932	0.32970217862041035	6.619228859374549	4.9208614415559335	0.03696029321581663	0.04535259103914231	1.6943786911016798	0.6528106544491612	0.0011524754846246046	0.8669268943736043	0.0010045185544953494	1.6231546975889965E-6	1.090889252224808	2.457931700728444	-515.7889422704415	0.28337804610779826	0.20617868668992836	0.22644219698090395	0.28400107022136944	0.19411801406248913	0.1956716359402208	0.16191327663372063	0.44829707336356767
9720000	-58475.92511183913	-57930.44887658702	-545.4762352521125	-22478.8822974162	-35371.9941678886	6.191298612730709	1	1	2.888971095995238	3.090968170946971	0.7872560337011792	2.888971095995238	3.090968170946971	7.267739201049695	4.413970566331477	0.028782179064141027	0.05875606566807089	1.6675519157646808	0.6662240421176607	0.0010382398125740276	0.7338610333783422	9.215458027269408E-4	8.764314599687172E-7	0.9153412184682558	2.236959277916945	-521.5410445783192	0.28337804610779826	0.20617868668992836	0.22644219698090395	0.28400107022136944	0.19411801406248913	0.1956716359402208	0.16191327663372063	0.44829707336356767
9740000	-58472.254387004454	-57936.062372407585	-536.1920145968683	-22486.69253833334	-35368.76969978282	5.385896695453508	1	1	1.9144971473158794	1.141434276719583	0.5220623439205664	1.9144971473158794	1.141434276719583	7.267739201049695	5.420046372856817	0.010312745576714915	0.024979191840730507	1.703201262177319	0.6483993689113416	0.0011392484709807145	0.7685664833843866	9.984340157086291E-4	1.063033709357398E-6	0.9573769355036565	2.328756211073315	-515.1572266830026	0.28337804610779826	0.21106299893037317	0.23106312758133193	0.2744958273804966	0.20112195673642336	0.1956716359402208	0.1549093339597864	0.44829707336356767
9760000	-58455.3015118488	-57906.14888531624	-549.1526265325595	-22455.31289200059	-35367.142827448064	5.296733813791511	1	1	1.9905922995675875	2.6704678255063925	0.7089282844985791	1.9905922995675875	2.6704678255063925	8.422372970379728	4.946808774280478	0.010312745576714915	0.002657828666893403	1.7635843485254064	0.6182078257372979	0.0011294150756237238	0.8721206520616764	9.961008330649022E-4	1.4553975364813705E-6	1.1210082090868385	2.5103213051685804	-525.6001031983022	0.2850734328372915	0.20710548427378084	0.22936774085183875	0.27845334203708894	0.20112195673642336	0.19668749690021006	0.15389347299979714	0.44829707336356767
9780000	-58456.15676680632	-57890.02214896214	-566.1346178441785	-22463.954139042864	-35345.37366856025	5.397582836925408	1	1	0.6241854721483832	0.6531286807082315	0.6045501373786814	0.6241854721483832	0.6531286807082315	6.737585815010461	4.959802369840664	0.04388626953774772	0.0021269502368799187	1.7036251251543575	0.6481874374228224	0.001004938726689953	0.8861820890263361	9.080165883656953E-4	1.2973713776791653E-6	1.1668892822725372	2.558102181104154	-546.365205444139	0.2813402601427302	0.21072946935174536	0.22936774085183875	0.2785625296536856	0.20112195673642336	0.1916801862311868	0.15385894517693594	0.45333891185545216
9800000	-58466.78443389578	-57897.80965165752	-568.9747822382639	-22476.95406724306	-35338.81074642455	5.2914667932337895	1	1	0.36048023010034413	0.41772916193248544	0.3702925920436724	0.36048023010034413	0.41772916193248544	7.735291247243872	4.4507525678205715	0.03485662358735614	0.035842048591555056	1.6550272426903982	0.672486378654802	0.0011327933611787965	0.8962991430660563	9.795651991916028E-4	1.264090358995E-6	1.0979913052895827	2.7796633399524886	-549.838249502782	0.2815104398501307	0.2105592896443449	0.22936774085183875	0.2785625296536856	0.20222180893680813	0.1916801862311868	0.15385894517693594	0.4522390596550674
9820000	-58472.78075705721	-57908.727402818484	-564.0533542387286	-22474.06469154944	-35354.532765871496	5.0051013406784906	1	1	1.3729609010955366	1.2935491476189618	0.6905337889660301	1.3729609010955366	1.2935491476189618	6.996311892427884	4.672797153666311	0.0053493084472648	0.04581283433855434	1.6678722194646305	0.6660638902676859	0.0011587515994945596	0.7865840998984449	9.91804315363869E-4	1.1976969495107262E-6	0.9965408785717033	2.9376196107947448	-542.7142190065457	0.2815104398501307	0.2105592896443449	0.22936774085183875	0.2785625296536856	0.1984352182268092	0.18791959884899603	0.16140612326912562	0.4522390596550674
9840000	-58485.64795746263	-57925.94028280662	-559.7076746560036	-22491.530159815848	-35354.577471442135	5.872702764005442	1	1	1.2477247578011157	0.8738318697666081	0.7516702519789569	1.2477247578011157	0.8738318697666081	6.939629331936106	4.261512020939803	0.024464179395994788	0.04581283433855434	1.6337640128543458	0.6831179935728282	0.0010662487180768986	0.7288991775701957	9.337969231966014E-4	7.923977041414949E-7	0.8868576742621088	2.744401430962168	-539.3232982892853	0.28707641225294855	0.20499331724152703	0.22936774085183875	0.2785625296536856	0.19617315187459938	0.19018166520120586	0.16140612326912562	0.4522390596550674
9860000	-58476.153769028664	-57916.92265555912	-559.231113469542	-22479.087925896445	-35357.71965392812	6.02560382244146	1	1	0.47039784658837713	0.46258456712996654	0.9017222158046054	0.47039784658837713	0.46258456712996654	6.894524716305926	5.0773366679313225	0.03945141599178217	0.03406697331559793	1.7089949361383006	0.6455025319308509	0.0011207251071499234	0.8748010621256705	9.220969549367662E-4	1.5425288042989744E-6	1.1420515426458677	2.4164090294105045	-539.4870711239648	0.28707641225294855	0.20402253899586065	0.23033851909750513	0.2785625296536856	0.20105647981914204	0.18918971199953444	0.15751474852625438	0.4522390596550674
9880000	-58483.48624156697	-57922.45036967236	-561.0358718946087	-22490.137063042643	-35353.448464334004	7.23292879238457	1	1	0.972144209416128	0.7546824892827839	0.5374273890640805	0.972144209416128	0.7546824892827839	6.894524716305926	5.0997653258058095	0.011773424284369982	0.06983592217889609	1.6829200548119718	0.6585399725940153	0.0011209493261046055	0.8080890646818766	9.633912964275768E-4	1.1065305264086368E-6	0.9841083479847123	2.4797024852558804	-541.1489894528886	0.28707641225294855	0.20402253899586065	0.23033851909750513	0.2785625296536856	0.20105647981914204	0.19195300160567524	0.15475145892011358	0.4522390596550674
9900000	-58456.11454577953	-57902.771266538824	-553.3432792407003	-22456.65703060492	-35365.292840207076	6.873260630406699	1	1	1.4772728412099205	1.1572181815813511	0.5068166357463647	1.4772728412099205	1.1572181815813511	7.913966076519807	5.0997653258058095	0.01372446787236546	0.0026483947032364245	1.7086999013928164	0.6456500493035932	0.0010702093359877308	0.813355827084572	9.180893222815401E-4	9.628104064038962E-7	0.9443941830489682	2.6824672164507266	-532.2269086556425	0.289275595007813	0.20332227803524225	0.22883959730325906	0.2785625296536856	0.19936096588282423	0.191138081613145	0.15804788151098695	0.4514530709930421
9920000	-58454.244758510926	-57894.367551139854	-559.8772073710699	-22468.534694826554	-35344.56492263864	7.162732588643368	1	1	0.2740050977970104	0.15684382462747715	0.7300006531816734	0.2740050977970104	0.15684382462747715	7.5425007911685835	5.241087042958847	0.01372446787236546	0.009124272022002505	1.7349306572079934	0.6325346713960046	0.0011298416513948546	0.8866618617455565	9.515523932658456E-4	1.1906747835007396E-6	1.026002663421967	2.8424554167483618	-540.2432140633666	0.28311640474545213	0.20332227803524225	0.23499878756561998	0.2785625296536856	0.19936096588282423	0.1907385049890677	0.1573734776329432	0.45252705149516315
9940000	-58480.42068201994	-57920.89518471812	-559.5254973018183	-22481.23956642964	-35359.61164208392	8.45866536793413	1	1	0.5301543119982831	0.5368435270704771	0.926772174013679	0.5301543119982831	0.5368435270704771	7.694278507645037	5.23896630602624	0.008306749408181742	0.07267730313020525	1.7375849673700379	0.6312075163149824	0.0010955130033929899	0.9361398952687153	8.976755302013527E-4	1.2907782560662906E-6	1.0728232807811326	2.769024681766279	-538.844983767674	0.28311640474545213	0.20332227803524225	0.22862386382975258	0.284937453389553	0.19936096588282423	0.1907385049890677	0.1573734776329432	0.45252705149516315
9960000	-58468.95412236217	-57927.60692692756	-541.347195434608	-22479.70900221191	-35367.28301265986	7.815514561247959	1	1	0.1599841942247443	0.07941141305514092	0.8145208614307483	0.1599841942247443	0.07941141305514092	7.765766230469906	4.279386661080836	0.03302197696138037	0.09367070445803675	1.7019418387135818	0.6490290806432104	0.001136901760846927	0.8626834761587282	9.474211834463923E-4	1.1721645309351365E-6	0.9884838030286488	2.638537236296212	-522.1968594800796	0.28311640474545213	0.2069615201695282	0.22498462169546662	0.284937453389553	0.19936096588282423	0.1907385049890677	0.1573734776329432	0.45252705149516315
9980000	-58458.84498669422	-57924.0785787097	-534.7664079845191	-22472.771359330738	-35369.25244867617	7.469616742246133	1	1	0.19017901453913483	0.26277814264789534	0.8301778144242405	0.19017901453913483	0.26277814264789534	6.779018936641455	4.279386661080836	0.010419134036263739	0.055505661325483846	1.797817730486136	0.6010911347569333	0.0010864517399590257	0.8530658536719258	9.072633471026952E-4	1.054874208443452E-6	0.9509660518552028	2.433090427561911	-515.9013132570288	0.28435622742639344	0.2069615201695282	0.22732676354858783	0.2813554888554905	0.19602871628208854	0.1907385049890677	0.15835673393283098	0.45487604479601107
10000000	-58463.01504267968	-57896.705714914766	-566.3093277649135	-22450.311748265125	-35365.38815187511	7.376017471093597	1	1	1.0152329373962645	0.7458493714513298	0.529131310911338	1.0152329373962645	0.7458493714513298	8.005518104542082	4.492801350851977	0.047138082043444274	0.06769702967603722	1.7674307431955354	0.6162846284022336	0.001073174115712957	0.9006958908631216	9.115195402534035E-4	1.0621509970143942E-6	0.9407794198476904	2.8421593382568564	-545.6426821299052	0.28008199121180444	0.20371738935257852	0.23501437997397512	0.2811862394616419	0.19939535961909724	0.18532346462664157	0.1604051309582484	0.45487604479601107
10020000	-58477.06563884417	-57907.06872361989	-569.9969152242826	-22470.718916731188	-35356.24698778884	8.329729396146698	1	1	0.9868794198148414	0.8606741211705492	0.44697356390213333	0.9868794198148414	0.8606741211705492	7.4556620325444785	4.513795692472802	0.06966440390469099	0.06769702967603722	1.718935071837489	0.6405324640812569	0.0010580065794203101	0.885818840103479	8.923170321342029E-4	1.1613244686668219E-6	1.0306399166153377	2.8362249434504543	-549.5550392088801	0.28008199121180444	0.20790726166780643	0.2304308867817633	0.2815798603386258	0.19996896334613878	0.19397481851779982	0.15983152723120686	0.4462246909048528
10040000	-58482.08576949414	-57922.68008728865	-559.4056822054844	-22470.388381188586	-35372.59336528326	8.122804045053389	1	1	0.746416643133641	0.4897799313879356	0.7900940164503064	0.746416643133641	0.4897799313879356	7.328057073401675	4.73783556094313	0.019999770308508257	0.07342047751764859	1.7193924978360722	0.6403037510819652	0.001066704192074993	0.8606176584025851	8.973754890772875E-4	1.0618963723258177E-6	0.9847644589281138	2.568438443349881	-539.360141951212	0.2859143089994844	0.20790726166780643	0.2304308867817633	0.27574754255094586	0.2014866203099974	0.19245716155394121	0.15983152723120686	0.4462246909048528
10060000	-58471.50060811974	-57905.91785271439	-565.5827554053542	-22469.168539022845	-35354.77241364319	9.371770401073832	1	1	2.0832701182494424	0.5790572583088011	0.610991059496988	2.0832701182494424	0.5790572583088011	9.62095831914443	5.205178281520538	0.07626971780761001	0.02816810853039573	1.7158927943108122	0.6420536028445952	0.0012392591906796788	0.9169480400431851	9.184231932782303E-4	1.5089184700475301E-6	1.0521561862241564	2.4365088729834152	-543.7132085759014	0.2859143089994844	0.21027649196024945	0.2265793707544282	0.277229828285838	0.2014866203099974	0.19245716155394121	0.15239025543968468	0.45366596269637494
10080000	-58463.46009350003	-57900.884798913794	-562.5752945862342	-22456.94845780574	-35362.73295616188	7.1206028733685764	1	1	0.49824744276575933	0.47768021501177577	0.5883405462446875	0.49824744276575933	0.47768021501177577	8.497558132425873	5.045205930431018	0.059351262334991974	0.04860058514664714	1.750670542983042	0.6246647285084801	0.0011919165377471958	0.9156265524939587	9.328737445974375E-4	1.391020098916829E-6	1.0512702489508725	2.4641167621233886	-542.6664652128314	0.2859143089994844	0.20938917890336228	0.2270464578749626	0.27765005422219075	0.19841546436210936	0.19245716155394121	0.15546141138757272	0.45366596269637494
10100000	-58486.6906898631	-57919.51793718828	-567.1727526748216	-22482.93648623788	-35356.432900365515	6.459056241822683	1	1	0.7298057108940202	0.6768887010174275	0.5077585258106625	0.7298057108940202	0.6768887010174275	6.777951794984973	5.121754201788321	0.06732086116047306	0.03168137376923965	1.6831216391246855	0.6584391804376584	0.0011889462508719135	0.8739031438347017	9.464049439687913E-4	1.1112442290565544E-6	0.980567743748473	2.747405653671519	-547.1903619552853	0.28211439610743594	0.21102919803776443	0.2292063516326089	0.27765005422219075	0.2065310384741271	0.19245716155394121	0.15340636436082067	0.4476054356111092
10120000	-58479.09538521716	-57927.052529850735	-552.0428553664261	-22484.969839162215	-35360.032280933054	5.831883317602137	1	1	2.911617887647215	2.0645434081263314	0.6399734257865373	2.911617887647215	2.0645434081263314	7.6199027489163145	4.530601201938214	0.0764297981642591	0.04292969183332209	1.7123081887299787	0.6438459056350118	0.001168201406543128	0.8863544438694156	9.451820355523143E-4	1.1661691791642114E-6	1.0049842905651818	2.393038297220221	-528.5321788792058	0.27946401599298304	0.20499688283568135	0.23185673174706178	0.28368236942427383	0.20365861613635855	0.18869349052960688	0.15541573570151795	0.4522321576325148
10140000	-58456.3929499247	-57908.504127224296	-547.8888227004032	-22461.956197922656	-35367.12431748296	6.965215252410858	1	1	2.212691598897185	1.277574970356907	0.7100286573904656	2.212691598897185	1.277574970356907	7.682065875955739	4.952265320825037	0.01676872170574527	0.021179793173463454	1.711980383817925	0.6440098080910386	0.001278560769592667	0.9893893993865369	9.574161755841332E-4	1.756185349374633E-6	1.1770270292624985	2.7109500701359948	-525.0691432342308	0.27946401599298304	0.20499688283568135	0.23641833235536117	0.2791207688159744	0.20152694216913947	0.18869349052960688	0.15754740966873704	0.4522321576325148
10160000	-58474.35032888223	-57891.12939056947	-583.220938312766	-22449.311656920865	-35360.06618064299	6.737514816835579	1	1	0.48253498543204043	0.38063131130750216	0.9045518442420972	0.48253498543204043	0.38063131130750216	7.682065875955739	4.952265320825037	0.05555325988852971	0.044976240708786266	1.7188895628825298	0.6405552185587362	0.001095791328779631	0.8578297841905478	9.002036914600703E-4	9.172327494340652E-7	0.9501197161371312	3.1102556041349065	-562.734563926196	0.28893415760139807	0.20534083745924786	0.22385805376811163	0.28186695117124244	0.20512689055612726	0.19571025501569014	0.15053064518265377	0.448632209245527
10180000	-58497.606241243804	-57914.548505052415	-583.0577361913882	-22452.774170855282	-35379.17396782375	6.11785321035604	1	1	1.2677559009652215	0.40783217858060916	0.6588738401506117	1.2677559009652215	0.40783217858060916	7.653670764828461	5.428330541938558	0.023680197985153983	0.03918358167080944	1.7025681618465167	0.6487159190767428	0.0010670298210553747	0.8882810949893409	9.247372422864743E-4	1.059462934249735E-6	1.0337946298897676	2.7072924716957774	-562.2970504630975	0.28893415760139807	0.21064267758694039	0.22385805376811163	0.2765651110435499	0.20146531809774296	0.19532505184548543	0.15053064518265377	0.452678984874116
10200000	-58506.378939392824	-57920.25629704059	-586.1226423522309	-22473.63316892015	-35364.644893231496	6.1945599448285344	1	1	0.395260661712375	0.2857178797643846	0.6314678676991923	0.395260661712375	0.2857178797643846	7.904105087825936	4.715398987005287	0.027435402016978708	0.011883153453032999	1.6735867177250334	0.6632066411374844	0.0010996309472300933	0.87431215072775	9.173456662109848E-4	1.222729992239186E-6	1.0542654135732488	2.958948686631143	-566.3577185127009	0.29143232653055984	0.2089781625983136	0.22302439982757663	0.2765651110435499	0.19808969442084137	0.1910728840581666	0.1498136022091588	0.4610238193118314
10220000	-58497.64244509761	-57916.57084596239	-581.0715991352162	-22480.50032676009	-35355.42276984478	6.637288532879599	1	1	2.04558557187201	2.361409096024384	0.4293653420400428	2.04558557187201	2.361409096024384	7.962354153960337	5.1331158405003166	0.01781322327506517	0.049459987349945764	1.7326713587966422	0.63366432060168	0.0010293793670414794	0.797173298380526	9.092507901597215E-4	7.893769599270996E-7	0.917740748183846	2.754931977058943	-558.2573054723966	0.2905623736232466	0.20984811550562685	0.22302439982757663	0.2765651110435499	0.19808969442084137	0.1910728840581666	0.15484954517719304	0.4559878763437971
10240000	-58505.8103933637	-57921.44406392101	-584.3663294426937	-22493.778193354763	-35346.397055374015	6.58247362902088	1	1	0.191864242405384	0.13134891837438575	0.6410693254999656	0.191864242405384	0.13134891837438575	7.651191555725996	5.12333493612147	0.0411487938301141	0.041002459852629666	1.7469662228565386	0.6265168885717318	0.0010309863079475678	0.7494848000985991	9.120660558238662E-4	8.194159933138687E-7	0.9154419504874957	3.1439278626405907	-565.0540308262275	0.2904307763880792	0.20334183521876822	0.22953068011443525	0.27669670827871734	0.2007282858001712	0.1922290953434715	0.15484954517719304	0.4521930736791624
10260000	-58511.91003394241	-57922.86834372718	-589.0416902152253	-22469.229383413087	-35374.26357375302	8.131770521583132	1	1	1.399752840751651	1.117486128079753	0.5601819075183692	1.399752840751651	1.117486128079753	7.758617056171939	5.12333493612147	0.012488088100815222	0.031189739294778928	1.7133262839912555	0.6433368580043733	9.99708719663235E-4	0.8236252387846907	8.832711475654651E-4	9.788143679245546E-7	1.0391245225871817	2.9080447861184004	-567.6837399330449	0.2904307763880792	0.20334183521876822	0.22953068011443525	0.27669670827871734	0.19800010429506448	0.19495727684857822	0.15484954517719304	0.4521930736791624
10280000	-58479.128989984405	-57879.56352865153	-599.5654613328759	-22457.487488479674	-35343.26356093843	7.772213939185238	1	1	1.2083496174498305	1.2286432103559397	0.5468729752193761	1.2083496174498305	1.2286432103559397	7.568797010670781	4.8657754546511445	0.03209831398070268	0.009462451340911936	1.7063271321405262	0.646836433929738	9.473937713597897E-4	0.8241689314116778	8.507648368272945E-4	7.567037138406712E-7	0.9768100980270266	2.997776052562953	-578.3353004929272	0.2904307763880792	0.20334183521876822	0.22953068011443525	0.27669670827871734	0.19800010429506448	0.1914712911058342	0.15833553091993707	0.4521930736791624
10300000	-58521.25092238801	-57937.912199741135	-583.3387226468764	-22494.801322651678	-35364.59175547615	5.978235328585926	1	1	0.24705081949822535	0.21393317197891384	0.7717252944013319	0.24705081949822535	0.21393317197891384	7.568797010670781	4.560462615176368	0.022538312015320267	0.03530640964847167	1.7025836488843034	0.6487081755578494	9.419345135835096E-4	0.8263373103439945	9.112300586290922E-4	7.527855632976877E-7	0.9606065243536531	3.2198331571565344	-563.5826545470023	0.2887707927758469	0.20314909491456076	0.22883845811319528	0.27924165419639707	0.19595339301146947	0.1920032555179114	0.1598502777914549	0.4521930736791624
10320000	-58511.53688613909	-57915.496865797526	-596.0400203415664	-22464.910608796705	-35370.27833375227	6.892641022303339	1	1	1.0242454577814166	0.38079148073894	0.547006424006684	1.0242454577814166	0.38079148073894	7.430176626003905	5.425947478033676	0.047785305180803844	0.08528314798943298	1.7609764425457712	0.6195117787271155	9.740842651735103E-4	0.7632888927283354	9.318599569480546E-4	7.181301553601743E-7	0.8715785892848288	2.7248077501956183	-576.0948962723799	0.28864062184351713	0.20314909491456076	0.22896862904552504	0.27924165419639707	0.19929875914675355	0.1920032555179114	0.1565049116561708	0.4521930736791624
10340000	-58474.78940014143	-57901.509924141275	-573.2794760001555	-22470.97217801396	-35353.562930915934	5.060675851139278	1	1	0.18089980223140725	0.1426245215802514	0.7619562757027029	0.18089980223140725	0.1426245215802514	8.140137487181448	5.31084119322395	0.012912451954731915	0.032031420534034835	1.6843902142022873	0.6578048928988575	0.0010072315080410462	0.8314387344077617	9.919031556528655E-4	1.0768521389983525E-6	1.010236090470572	3.052738973332464	-553.5050516227535	0.28864062184351713	0.20314909491456076	0.22896862904552504	0.27924165419639707	0.19929875914675355	0.1920032555179114	0.1565049116561708	0.4521930736791624
10360000	-58488.451237326575	-57896.549297153506	-591.901940173073	-22453.434679502723	-35363.970191891065	4.9871472380656945	1	1	1.3809557881203187	1.0341421535078952	0.35633896761293715	1.3809557881203187	1.0341421535078952	8.140137487181448	5.294136791290808	0.07296758450322273	0.017092839399958214	1.6877617222232062	0.656119138888398	9.47520028929463E-4	0.8764477587043117	9.465723018221924E-4	9.276713918785982E-7	1.0458465960778245	2.9793524024791807	-570.6862344378249	0.28864062184351713	0.20314909491456076	0.23132615715845814	0.27688412608346397	0.19894179881360374	0.1920032555179114	0.15269373354767812	0.4563612121208049
10380000	-58531.86235787809	-57921.5691755291	-610.2931823489956	-22475.097199567273	-35364.77920903693	5.217347855288241	1	1	1.4150580244740787	1.3031709614504587	0.3743829078550138	1.4150580244740787	1.3031709614504587	8.250622790483707	5.123926291566883	0.06456809686274795	0.005049260828239484	1.7036563029240126	0.6481718485379948	9.172804694191115E-4	0.7461861704117247	9.51550799337731E-4	6.16356850624112E-7	0.8800750884100188	3.3176628352040702	-588.8455559231088	0.28288258808161015	0.2058728164323408	0.23132615715845814	0.279918438327591	0.19894179881360374	0.19223860436894002	0.15481453585066707	0.45400506096678733
10400000	-58554.976331477905	-57950.5755182627	-604.4008132152019	-22476.11812533498	-35393.851698512255	5.129677072342896	1	1	0.41987923534672933	0.37682042971075	0.6209916804206105	0.41987923534672933	0.37682042971075	8.250622790483707	4.486542609481949	0.07017933575183774	0.04018518089986707	1.6899391010491644	0.6550304494754189	9.29399168806777E-4	0.697948279011337	9.522127741246559E-4	5.865384473815603E-7	0.821289082121064	3.200394739220721	-584.7836224843686	0.28288258808161015	0.2058728164323408	0.23132615715845814	0.279918438327591	0.19894179881360374	0.19253751026513385	0.15481453585066707	0.45370615507059353
10420000	-58506.06475721637	-57916.665450648594	-589.3993065677757	-22470.038010140524	-35365.065216456474	5.25171372053441	1	1	1.4435987885057215	0.9630701641484802	0.49260771393760555	1.4435987885057215	0.9630701641484802	7.216301928142584	4.99933765420943	0.07017933575183774	0.027137520997377124	1.7489246092659334	0.6255376953670344	8.872066256439993E-4	0.7491131165230115	9.266319427991514E-4	7.310228130856485E-7	0.8869734092162364	3.09042550143461	-568.4368268263038	0.28288258808161015	0.2073413633834512	0.23132615715845814	0.27844989137648063	0.19648825117476162	0.19425557946882593	0.1572680834895092	0.4519880858669015
10440000	-58541.690968113406	-57931.13691519408	-610.5540529193257	-22483.273857099135	-35366.82173025703	5.048548531702474	1	1	0.7775119650299346	0.35585096430452373	0.6029740123659921	0.7775119650299346	0.35585096430452373	7.777179675586749	4.9546651808893865	0.048157207392698215	0.05530284072683513	1.6972464575189306	0.6513767712405358	8.865299654121052E-4	0.7915844856693587	8.744401494539056E-4	7.118816022510438E-7	0.9292630070289596	2.7353934466957965	-590.7641335028209	0.28288258808161015	0.2073413633834512	0.2263958736198307	0.28338017491510803	0.1956331625506761	0.18680693687197433	0.1572680834895092	0.4602918170878387
10460000	-58489.231883409084	-57900.7986562042	-588.4332272048866	-22454.468274239764	-35363.81417598829	5.316684070618534	1	1	1.2290535169582828	0.7111914668701859	0.5266948577028122	1.2290535169582828	0.7111914668701859	8.233028825817096	4.711625688970792	0.048157207392698215	0.020056666534011985	1.6524931697594532	0.6737534151202745	9.340013198395112E-4	0.8369940887299854	9.443340314426921E-4	8.349152623697653E-7	0.9892129984112438	3.1377167433466275	-567.432449003079	0.2750865711058292	0.2083765567960036	0.23173534506848875	0.28480152702967854	0.2020618726826497	0.18970479044226018	0.1572680834895092	0.45096525338557925
10480000	-58493.008036561376	-57900.946405507486	-592.0616310538868	-22448.93736727123	-35368.08668247429	5.257049506058384	1	1	1.0501741083436378	1.000512178155835	0.3812096437231598	1.0501741083436378	1.000512178155835	8.291452979052234	5.951740995009655	0.052700243827897404	0.019679026658338063	1.640278939295568	0.6798605303522172	9.284386767283383E-4	0.837713639028177	9.138824085701978E-4	8.891029144131907E-7	0.9599837976456813	3.236256524801352	-570.8230479559215	0.2892834406910436	0.2083765567960036	0.224372316874449	0.2779676856385039	0.20817553274410067	0.18446051172529465	0.15639870214502374	0.45096525338557925
10500000	-58511.299144287485	-57923.19943403037	-588.0997102571121	-22504.835875842182	-35333.731636454904	5.214787135250499	1	1	2.3724343445990392	2.8146664284749665	0.44285135059495184	2.3724343445990392	2.8146664284749665	6.945618586447058	4.52057853855502	0.027688967850779497	0.04244360318068934	1.6754241680678215	0.6622879159660904	9.690674110838165E-4	0.8368583435937383	9.572664180264401E-4	1.050442728063505E-6	1.035436828398903	2.967120958115186	-564.5312849480994	0.2855804620445758	0.2083765567960036	0.224372316874449	0.2816706642849717	0.20463401404703882	0.18508299238054293	0.1593177401868373	0.45096525338557925
10520000	-58468.83120060239	-57899.84858515515	-568.9826154472393	-22448.273483031924	-35366.833618176744	4.901052086955611	1	1	0.5883417362753878	0.98093935670706	0.6834518648524744	0.5883417362753878	0.98093935670706	8.799259252409344	4.766410070386843	0.056168583218106256	0.0411950594010343	1.7437506592062004	0.6281246703969009	9.655450180030711E-4	0.8193472201936807	9.950705498038082E-4	1.0314989468709396E-6	1.0018439157206414	2.7426663896150183	-548.3835147967876	0.2872804811622934	0.20498837967619465	0.22776049399425793	0.2799706451672541	0.2003287810195247	0.19441131850835836	0.15438490171373823	0.450874998758377
10540000	-58463.22390484929	-57898.648493160596	-564.575411688696	-22435.799966838204	-35381.0339629645	5.010280412810528	1	1	1.0456390790692816	1.7222726313117094	0.4730819321961629	1.0456390790692816	1.7222726313117094	7.167242806048779	5.062360432655042	0.056168583218106256	0.002057392017106952	1.7624266595000975	0.6187866702499524	9.590296936508225E-4	0.7835328243746128	9.399570819938661E-4	8.575562243038658E-7	0.9071187370751598	2.4512047627573113	-543.8532208156488	0.28603600161452236	0.20498837967619465	0.22776049399425793	0.28121512471502513	0.2003287810195247	0.19441131850835836	0.15189838747993115	0.4533615129921841
10560000	-58487.352528962314	-57920.8459074221	-566.5066215402095	-22470.008486269344	-35367.24325866246	4.862829508455781	1	1	0.38900107821218727	0.5488024358208478	0.5120352655976314	0.38900107821218727	0.5488024358208478	6.451479603313526	5.481280630448303	0.007316989001129615	0.007688345719644699	1.6647736457493398	0.6676131771253312	0.001006812660342769	0.787640257689468	9.758674817662857E-4	8.553941026861677E-7	0.9371542643587828	2.7649954013250095	-547.3055041525453	0.28603600161452236	0.20957413150977622	0.22776049399425793	0.27662937288144357	0.19815352822630639	0.1965944721827401	0.15407364027314946	0.45117835931780237
10580000	-58501.934715034964	-57927.332833245484	-574.601881789477	-22478.622460912087	-35370.70797813322	5.132136002004217	1	1	0.6465289099238614	0.5958742573227257	0.6397007734037372	0.6465289099238614	0.5958742573227257	8.330149877629097	5.3515886460944655	0.009025225928764355	0.08429398384626033	1.7512525275647854	0.6243737362176084	0.0010030862279189839	0.9121926678641057	9.593928582105981E-4	1.2949838637575716E-6	1.1413904814207196	2.8460481104838165	-553.9372208131176	0.28603600161452236	0.20957413150977622	0.22776049399425793	0.27662937288144357	0.20278026042205163	0.19293730237394605	0.15992543256942204	0.44435700463457856
10600000	-58494.74675090843	-57925.78830725664	-568.9584436517937	-22456.879897861858	-35387.60572180593	5.3894713671600565	1	1	0.4203498998572566	0.20261752820263051	0.6263135450137508	0.4203498998572566	0.20261752820263051	8.53796146616296	4.571573951172381	0.004199277850211055	0.09901975734938409	1.7733965429453673	0.6133017285273175	0.0010006092564795823	0.8688685430706677	9.64396201252666E-4	1.0696773990139741E-6	1.0109342242925083	2.5801472951645774	-549.5016027855229	0.28603600161452236	0.20991995926955656	0.22776049399425793	0.2762835451216632	0.20278026042205163	0.19208519720947395	0.15992543256942204	0.44520910979905065
10620000	-58482.24079749515	-57917.856661560174	-564.3841359349766	-22460.974821336546	-35375.704333256814	5.271434784662892	1	1	0.5003936647065412	0.6770741680534599	0.4291293186756353	0.5003936647065412	0.6770741680534599	7.8059435599138265	4.690565814706302	0.010513616763366368	0.08615059631264224	1.7420942690722128	0.6289528654638947	0.0010073837339267787	0.889399426872968	9.612570287081385E-4	1.2349301847277369E-6	1.0678049700904688	2.6641387561917345	-544.7270256782235	0.2804619612197814	0.20534808892306022	0.22990972140853025	0.28428022844862816	0.2061388407103676	0.188726616921158	0.15992543256942204	0.44520910979905065
10640000	-58490.13597476634	-57919.288485972196	-570.8474887941383	-22445.078473668073	-35391.44805028054	6.289514043197091	1	1	0.5383675738119544	0.6384773042624753	0.41966558006172466	0.5383675738119544	0.6384773042624753	8.035312889935849	4.642157236904178	0.03521560884546057	0.02788165413583223	1.708908575679228	0.645545712160387	0.0010710982521591917	0.9429410552866947	9.701158916304241E-4	1.9310973476887693E-6	1.2314594506242873	2.8081391256018122	-550.9009244465317	0.2804619612197814	0.20534808892306022	0.22990972140853025	0.28428022844862816	0.20295814540017693	0.188726616921158	0.15992543256942204	0.4483898051092413
10660000	-58488.6534923841	-57932.724144232816	-555.9293481512901	-22475.518054931134	-35373.715271059016	6.314058644359986	1	1	0.359246444741255	0.19978082142175987	0.6158947522244939	0.359246444741255	0.19978082142175987	7.317390832072911	4.642157236904178	0.051286742347853756	0.06855964925892873	1.717325296793922	0.6413373516030401	0.0010750538249878084	0.8771141034668027	0.0010030214938039335	1.3328080654464458E-6	1.0563588100935593	2.724370079692937	-536.6055857155441	0.2804619612197814	0.20534808892306022	0.22990972140853025	0.28428022844862816	0.20295814540017693	0.188726616921158	0.15992543256942204	0.4483898051092413
10680000	-58446.43131117688	-57901.801297960956	-544.6300132159233	-22471.14896547447	-35349.72792756303	5.514270757484291	1	1	2.1141782408142085	1.3271144539124717	0.6319717698811326	2.1141782408142085	1.3271144539124717	7.9705702602016455	4.854002200851186	0.05536987826356573	0.015054156396226228	1.696047546897688	0.6519762265511571	0.0010693108854568356	0.8312984953128565	0.001002184042414905	1.2295225367885788E-6	1.0170339273944136	2.265004303168348	-522.8491058771187	0.2866820540924225	0.20639588662152153	0.2276273536951336	0.2792947055909224	0.19339471373692713	0.1887493293633129	0.15992543256942204	0.4579305243303362
10700000	-58453.735026126444	-57924.54174849959	-529.1932776268496	-22486.59845467099	-35357.16254164061	5.223313363020919	1	1	3.52377277606466	2.7288560981577117	0.785806621507387	3.52377277606466	2.7288560981577117	8.393249566259499	4.979123628544919	0.045747810471715264	0.00632434328249473	1.6396892186559249	0.6801553906720388	0.0011117778790571263	0.8422435111763104	0.0010439999207506763	1.2442928422365015E-6	1.0002042881541044	2.2160011315326265	-504.2927028367534	0.2922479150740915	0.20639588662152153	0.22657234584443325	0.27478385245995374	0.1985655271853562	0.1887493293633129	0.16340053814839617	0.449284605302933
10720000	-58430.32904987931	-57901.73257746921	-528.596472410096	-22457.019606264515	-35366.6808659925	5.294781888114783	1	1	1.4388988820186073	1.150971154657942	0.8221700919002456	1.4388988820186073	1.150971154657942	7.88308452524413	4.629701468059922	0.04231377092884848	0.05271103831479829	1.7587567106808784	0.620621644659562	0.0011448127919027884	0.8381413123897349	0.0010812781171387785	1.1141596100469975E-6	0.9328845817810768	2.273083684149955	-507.43233312055605	0.282187755012399	0.20376470233783597	0.2292035301281188	0.2848440125216462	0.1995573304321825	0.1911421724400864	0.16340053814839617	0.4458999589793332
10740000	-58456.80968642413	-57925.54000197418	-531.2696844499546	-22462.22862687651	-35382.36511933123	5.753755408875226	1	1	1.1564636469263148	0.7914222842587175	0.633750917061069	1.1564636469263148	0.7914222842587175	9.084625011565649	4.98520749936275	0.032901905437903334	0.06889324051730035	1.6724544366804657	0.6637727816597684	0.0010929729198972254	0.9180315249284414	0.0010008683246283728	1.1321483138385835E-6	1.0394471538789187	2.210342388675873	-510.4666905950842	0.2796292101391149	0.20632324721112008	0.2343056657756223	0.2797418768741427	0.1995573304321825	0.1797528690520734	0.1600061962865852	0.46068360422915716
10760000	-58452.95318630491	-57916.2688042238	-536.6843820811115	-22469.760155224147	-35363.11830906707	4.879872191482847	1	1	2.2100382407298524	0.5263131235372152	0.8367183831168292	2.2100382407298524	0.5263131235372152	6.704570936945494	4.7064102024366585	0.053833013844740686	0.006488168956696388	1.6891781462703503	0.6554109268648262	0.0011416012896640845	0.8898987415437796	0.0010761430804001426	1.354607640033288E-6	1.0335007828976175	2.4473773643770644	-515.2952817782049	0.2830588881020209	0.2080478034097561	0.22915143161408025	0.2797418768741427	0.201581278358984	0.184456584334071	0.15765113540450248	0.4563110019024408
10780000	-58433.718945151035	-57898.88013778366	-534.8388073673798	-22472.355807820728	-35346.56027457295	4.785536807868538	1	1	0.5840466091582589	0.33495748373418227	0.6598797192647243	0.5840466091582589	0.33495748373418227	7.230404010002312	5.246321515456819	0.0307441947198063	0.00987828616511375	1.701573412233126	0.6492132938834383	0.0011419137739374892	0.8794965127887042	0.001107445684434598	1.273055859130545E-6	0.9908376521452744	2.65591547907745	-515.0767511735469	0.2830588881020209	0.2080478034097561	0.22915143161408025	0.2797418768741427	0.20245056054286634	0.18668132000938675	0.1573310050541492	0.45353711439359595
10800000	-58465.10030044318	-57924.14079296281	-540.9595074803643	-22476.195651314047	-35367.0440761109	4.918104916055365	1	1	2.812969242823962	1.585871243123408	0.9604694424261562	2.812969242823962	1.585871243123408	8.461857484927792	4.679140733134465	0.049530146512790196	0.03452932495874394	1.7696867676588413	0.6151566161705807	9.964559019708114E-4	0.8267515742801589	0.001014070783288915	9.165017982079121E-7	0.9288686435261735	2.4250050205003877	-517.5910951787522	0.28887761028281667	0.2080478034097561	0.22333270943328448	0.2797418768741427	0.20194581169560522	0.18668132000938675	0.15895678698843937	0.4524160813065669
10820000	-58465.56818119274	-57918.42629477778	-547.1418864149596	-22465.550599753515	-35370.409556894665	5.436925648257515	1	1	1.4511005147590448	0.7610426577159963	0.5604140422487144	1.4511005147590448	0.7610426577159963	7.412736949023668	4.784947061913054	0.012550454896209522	0.04146758134408543	1.8329790896396614	0.5835104551801706	0.0010713258289139565	0.8347659960094996	0.001065060568864908	1.1131801838434157E-6	0.9729885366027886	2.4199865115274886	-526.7010820290254	0.2834424733377677	0.2039761971042433	0.2328394526838463	0.2797418768741427	0.20467484292628174	0.18668132000938675	0.1584250515440728	0.45021878552025696
10840000	-58484.17601241385	-57931.90393912164	-552.2720732922068	-22475.67292232681	-35378.125844266804	4.639471846023531	1	1	1.1036541844573757	1.154687809407777	0.3595862928044913	1.1036541844573757	1.154687809407777	7.319937668658438	4.784947061913054	0.05943266616250478	0.04146758134408543	1.6909149118986477	0.6545425440506775	0.0010011386240338074	0.8924737806240184	9.976966867321123E-4	1.1734004955784725E-6	1.0676076885880734	2.3288967777415923	-532.1115091838318	0.2834424733377677	0.20728558775250466	0.2328394526838463	0.27643248622588135	0.20516067230501067	0.18668132000938675	0.1584250515440728	0.44973295614152803
10860000	-58468.25674635428	-57919.04377284321	-549.212973511072	-22465.981321432726	-35371.936168948974	4.874978055248259	1	1	0.7576815809849441	1.1168925373610223	0.6319535225396202	0.7576815809849441	1.1168925373610223	8.18729504404576	4.784947061913054	0.02247653026566668	0.03580962797653737	1.6840806334276157	0.6579596832861935	9.575308092042512E-4	0.7473928494305047	0.0010099818472018543	7.804857509617742E-7	0.8681440110249757	2.6397175471445666	-528.8789813968527	0.28876546544173143	0.2023761578095868	0.2328394526838463	0.27601892406483547	0.2002012061612331	0.19164078615316432	0.1584250515440728	0.44973295614152803
10880000	-58471.66483818827	-57923.979868992494	-547.684969195779	-22475.074604754365	-35370.31649624889	5.294530211446353	1	1	0.5366593208933365	0.3392890458142471	0.4581682211694223	0.5366593208933365	0.3392890458142471	6.854117403556864	5.039715131498895	0.027359658868195295	0.006879253917671032	1.7177123796892682	0.6411438101553673	9.459973862871972E-4	0.77857841381166	9.999971856786386E-4	7.899945673470187E-7	0.8914894546026036	2.3977333048487384	-529.0581211135643	0.2874678603931057	0.20892232026787083	0.22323689494410554	0.2803729243949179	0.19381519930437102	0.19164078615316432	0.1584250515440728	0.4561189629983901
10900000	-58459.18970117277	-57907.42073587005	-551.7689653027189	-22477.542898182648	-35348.616698859936	5.046966396702995	1	1	0.9437975835518335	1.208504378663142	0.3806239843834423	0.9437975835518335	1.208504378663142	6.878671412201993	5.039715131498895	0.02428940647343561	0.03640370439744709	1.7412224567547674	0.6293887716226176	9.98823132236491E-4	0.7521695688566401	0.0010232073913154208	8.579998416236813E-7	0.8772025548466182	2.7269151549664192	-531.774786094335	0.27932709587838994	0.20892232026787083	0.23137765945882127	0.2803729243949179	0.1953023436416808	0.18976927045670128	0.1612823771706928	0.45364600873092337
10920000	-58476.22639958201	-57940.797846406655	-535.4285531753574	-22502.310137553246	-35358.1488519091	5.444916340583845	1	1	1.0119252941666022	0.5857724266768762	0.7023476750970593	1.0119252941666022	0.5857724266768762	8.961471341564037	4.687981117954858	0.04300870249755642	0.04557362434082686	1.7334630837845184	0.6332684581077421	0.001139320247694565	0.7871231390068463	0.0011127549865769144	1.321491650526631E-6	0.9848975695086151	2.5633384596768094	-515.0550923756756	0.2846861071996141	0.20892232026787083	0.22386832081668642	0.2825232517158286	0.1953023436416808	0.18976927045670128	0.1612823771706928	0.45364600873092337
10940000	-58484.75064958208	-57940.173741751394	-544.5769078306845	-22494.1599671077	-35367.25825346502	5.007855983205794	1	1	1.0014006649516944	0.7290666798106464	0.8027373016615248	1.0014006649516944	0.7290666798106464	7.954832527004039	4.2991931741064375	0.018732714879979816	0.04181750292752505	1.7234086797497734	0.6382956601251146	0.001054898863555497	0.7153952811338311	0.0010556018391696376	7.596190107637435E-7	0.808706954269641	2.6336207465658776	-524.446628008029	0.2814644718066019	0.20892232026787083	0.22708995620969863	0.2825232517158286	0.19918450166319107	0.18976927045670128	0.15708933285371735	0.45395689502638853
10960000	-58473.42620977514	-57920.05915443675	-553.3670553383918	-22479.152057073177	-35361.620761085454	4.690874142932557	1	1	1.0203778200952065	1.0229137727780604	0.6709009524653153	1.0203778200952065	1.0229137727780604	7.870020031344657	5.343932523806607	0.03349760936443043	0.07847224841569661	1.7135245572723945	0.6432377213638041	9.927482049757927E-4	0.806083044390371	9.988378901479359E-4	9.647461723593466E-7	0.9526723819468927	2.766634087344485	-532.3480106918055	0.28276828681882055	0.20512602736775098	0.23353065445749044	0.278575031355938	0.19858879668455434	0.18976927045670128	0.15708933285371735	0.4545526000050253
10980000	-58488.79022982806	-57918.49231269473	-570.2979171333293	-22463.844959230824	-35374.47079457449	5.233683479965376	1	1	1.9845738743741694	1.297938455400216	0.7998829765781651	1.9845738743741694	1.297938455400216	7.319263857619759	5.366978009837852	0.05138438333343995	0.019769378565188494	1.7176226460925546	0.6411886769537241	0.0010038255043433497	0.7936210829979612	0.0010121804369522358	1.019918484782589E-6	0.9444297531818513	2.810008273687231	-548.0151577681755	0.28383322249886567	0.20555789602086888	0.23213119323859924	0.2784776882416662	0.19858879668455434	0.18976927045670128	0.15708933285371735	0.4545526000050253
11000000	-58463.77589803399	-57911.600429715625	-552.1754683183703	-22470.030836057827	-35359.955896977786	4.833984283996448	1	1	1.348416382552133	2.1975802387638557	0.8073238315514565	1.348416382552133	2.1975802387638557	8.02631847864233	5.366978009837852	0.05138438333343995	0.009037674040354363	1.7184874048735266	0.640756297563238	0.0010150873397601768	0.8167220054183597	0.0010259028621145126	1.1160908201144066E-6	0.9908484489488113	2.531448190775433	-529.6821636027923	0.2850851712873545	0.20792708522124698	0.2285100552497323	0.2784776882416662	0.19858879668455434	0.18976927045670128	0.15708933285371735	0.4545526000050253
11020000	-58437.87116048823	-57901.9588628212	-535.912297667023	-22447.440460172056	-35376.30525611693	5.26758388825894	1	1	0.0308944149222472	0.043818833347377316	0.6345945912826947	0.0308944149222472	0.043818833347377316	8.128790916907986	5.089717314322648	0.04213482670081112	0.027728060287299395	1.682800791524445	0.6585996042377789	0.0010214844613862595	0.8380149310866382	9.852098769170098E-4	1.2605705508251263E-6	1.0325415127684	2.382901242786268	-517.2561552741804	0.28450987801089017	0.20792708522124698	0.22908534852619664	0.2784776882416662	0.19858879668455434	0.19133265601412855	0.15352429467804463	0.45655425262327076
11040000	-58431.76142189817	-57896.656980767344	-535.1044411308222	-22432.31781461048	-35385.419922239715	5.100241476533744	1	1	0.19846104119738364	0.16855361375328384	0.5866751549723181	0.19846104119738364	0.16855361375328384	8.128790916907986	5.620078762966889	0.04416880969548019	0.04930088664470214	1.7115728659323937	0.6442135670338045	0.0010879978103458157	0.9376087413523893	0.0010293950937278965	1.9732654912772602E-6	1.1698236769197916	2.3442928632452165	-515.7949390226531	0.28205927213909265	0.21094730953863344	0.22851573008060772	0.2784776882416662	0.2048494386170109	0.1928124499561975	0.15560175526874642	0.4467363561580434
11060000	-58471.896681330814	-57923.439711134895	-548.4569701959209	-22474.272020312575	-35368.14965189971	5.23991231104633	1	1	0.6017423552996255	0.413339143935956	0.43072538897718804	0.6017423552996255	0.413339143935956	6.583476993776752	4.6007013015426335	0.024687705982875095	0.022942960732969548	1.7936460582805152	0.6031769708597438	0.001018181356660079	0.8378214025436104	9.95734677542839E-4	1.1255324482572926E-6	0.995118081956605	2.4699980071453447	-529.6662790306025	0.28205927213909265	0.21094730953863344	0.22851573008060772	0.2784776882416662	0.19661661503915587	0.1928124499561975	0.15560175526874642	0.45496917973589845
11080000	-58441.02314929313	-57885.099606913325	-555.9235423798019	-22454.94619275039	-35347.61260855076	5.540715158893943	1	1	0.494583156672209	0.4301143972778911	0.8280293007324102	0.494583156672209	0.4301143972778911	8.115148912716762	4.523510162096349	0.02791869719191182	0.04698519275965966	1.7008939397087055	0.6495530301456486	9.696203142288297E-4	0.8466583636036636	9.655930226138616E-4	9.756993365747046E-7	1.0009925160206807	2.582560998366687	-536.0830492621026	0.28205927213909265	0.2045676222483401	0.22943348007846487	0.28393962553410235	0.19661661503915587	0.1924909776490915	0.1484432921162862	0.46244911519546467
11100000	-58465.984919329225	-57914.23504356066	-551.7498757685646	-22478.893090615085	-35354.800027494384	5.138146976853706	1	1	1.288268944202188	1.1557892255945683	0.7703128913669247	1.288268944202188	1.1557892255945683	8.3609369449951	4.523510162096349	0.040496661392654926	0.08793683677161021	1.7236127394489913	0.6381936302755057	0.0010694846879315517	0.914808027199636	0.0010346237720372366	1.4620605167700208E-6	1.1215692722035888	2.879157517837969	-529.8470323098309	0.28205927213909265	0.2045676222483401	0.22943348007846487	0.28393962553410235	0.20149392324577425	0.18922717216189885	0.1587550864402094	0.4505238181521158
11120000	-58482.38363413892	-57939.05594232895	-543.3276918099671	-22483.445874681613	-35369.64454750228	5.370108032014325	1	1	1.3341747089284521	0.523559798017312	0.5314811752008877	1.3341747089284521	0.523559798017312	7.746982787197964	5.147259905996154	0.009037281878576442	0.09114762956677096	1.7182529413019358	0.6408735293490334	0.0011339269395479641	0.8542857226054973	0.0010291207704389484	1.4410339829740136E-6	1.056942690056797	2.3964944864541704	-523.0356988899531	0.2822922555604586	0.20933055981164	0.22943348007846487	0.27894370454943646	0.20388079389379715	0.1900060780975203	0.1563682157921865	0.4497449122164943
11140000	-58454.02971152645	-57910.346528849084	-543.6831826773624	-22477.322307694933	-35354.86293576306	5.233847052842734	1	1	0.8944632324103092	0.5941513592350034	0.6648007666900173	0.8944632324103092	0.5941513592350034	7.813063448984158	4.823983634635936	0.029469981479880378	0.058139123637937495	1.7577642557944475	0.6211178721027776	0.0010811259030179521	0.7949755984870011	0.0010199282672314397	1.1801185894002147E-6	0.9610780151873433	2.543640233890051	-523.666254077968	0.28338661709068197	0.20780030891461193	0.2298693694452696	0.27894370454943646	0.20388079389379715	0.19143523754005293	0.1600376264874143	0.4446463420787339
11160000	-58442.353572578	-57889.3216367465	-553.0319358315038	-22450.843479421925	-35358.32540048088	5.103276434567325	1	1	1.2972903150281465	1.0506643212595836	0.8379807834603415	1.2972903150281465	1.0506643212595836	7.053412333551868	4.823983634635936	0.005749112221180946	0.058139123637937495	1.6906131861544822	0.6546934069227603	0.001015170392534108	0.9108051145503606	0.001000233872867108	1.4952135856449933E-6	1.0886493624416884	2.5249634815126907	-531.7687479628552	0.28338661709068197	0.20780030891461193	0.23251617199792465	0.27629690199678136	0.19506959296209822	0.1925523562811818	0.1600376264874143	0.45234042426930393
11180000	-58477.28416094498	-57924.606404547296	-552.6777563976889	-22501.572372107752	-35345.769749606654	4.906346660013456	1	1	2.106724425161402	1.960722697400967	0.49838387893721514	2.106724425161402	1.960722697400967	8.323420191431904	4.823983634635936	0.03701186138272874	0.043498059958863515	1.7437390251796423	0.6281304874101803	0.0010099552908725505	0.8800062172243232	0.0010255142831172956	1.4279996170811099E-6	1.072632146001843	2.5719221437486293	-529.9720576972713	0.28338661709068197	0.20780030891461193	0.23251617199792465	0.27629690199678136	0.19593962721818434	0.1893446329038788	0.1600376264874143	0.45467811339052083
11200000	-58428.35858790869	-57885.31135792161	-543.0472299870802	-22473.63552399308	-35331.96540093087	5.163695170601513	1	1	0.8681769413817787	0.6498231184733495	0.6437204849478937	0.8681769413817787	0.6498231184733495	8.355178167743135	4.814533823740785	0.00691724550768279	0.0031361087214600105	1.7264769827315614	0.6367615086342208	0.0010604648517207028	0.8690837293477457	0.0010314766277083399	1.6170575010870975E-6	1.1282091934386713	2.555749446491592	-522.7523138298503	0.2815638035253571	0.20780030891461193	0.23251617199792465	0.27811971556210624	0.20870672264255385	0.1893446329038788	0.1538666658405553	0.4480819786130103
11220000	-58440.224559424874	-57896.539877395364	-543.684682029509	-22467.061699358983	-35347.06768530682	5.671681884363536	1	1	0.2019645145149855	0.17950678326208414	0.45667433634644583	0.2019645145149855	0.17950678326208414	8.355178167743135	4.850749545184818	0.005094761853474327	0.018708453751000904	1.7457622255262917	0.6271188872368556	0.0010491307887074192	0.8244768070960775	9.920120133667535E-4	1.3055338861142287E-6	1.0349261524865254	2.484580072096911	-525.0576596235921	0.2813353130978456	0.20691071084947799	0.2352206359915163	0.2765333400611601	0.20870672264255385	0.1893446329038788	0.15023824298035843	0.4517104014732072
11240000	-58463.41132341458	-57909.96543080929	-553.4458926052898	-22464.89380738919	-35365.40038176458	5.056015127834041	1	1	2.2191507973614497	1.0247946442648628	0.7459760845576898	2.2191507973614497	1.0247946442648628	8.523775117393088	4.678350342518013	0.005496058214765963	0.001811654608699817	1.6967837515486135	0.6516081242256946	0.0010763956328838204	0.856067270407422	0.0010178453970886652	1.485792065592149E-6	1.0982038391833455	2.6490950345232362	-531.2325436783273	0.29370136440608474	0.2052315809899772	0.23201426681868173	0.2690527877852563	0.21012001738955222	0.1893446329038788	0.14882494823336007	0.4517104014732072
11260000	-58471.856214456246	-57928.65026370321	-543.2059507530358	-22489.175611029943	-35359.63061916493	4.9123893003237376	1	1	0.8901427282088042	0.9089332778655868	0.3803239995956332	0.8901427282088042	0.9089332778655868	7.377265468400961	4.722230622320603	0.04860978448111261	0.010364164321402245	1.6659475833173707	0.667026208341316	0.0010279984185670057	0.7269945419924912	0.0010517779034259031	9.630050735457749E-7	0.8802324715151926	2.5461521026671914	-523.8061590116406	0.29370136440608474	0.20101432278949485	0.22584990616131	0.27943440664311037	0.20040704783704816	0.1936045325850802	0.15611689638359977	0.4498715231942701
11280000	-58438.11584509333	-57882.14584879452	-555.9699962988116	-22442.83479346802	-35358.66869748967	5.111323723025286	1	1	2.6553262928807957	1.6947815690452643	1.162865132368639	2.6553262928807957	1.6947815690452643	7.377265468400961	5.221500358157085	0.07685921161665678	0.026086301896741736	1.682259762514658	0.6588701187426722	0.0010226212773272309	0.769255105864169	9.965440632075768E-4	9.817784085433753E-7	0.9483579254501002	2.618919256031269	-532.5092176033278	0.2857527567816065	0.2103028382539675	0.22584990616131	0.278094498803116	0.20040704783704816	0.1936045325850802	0.15939120949069846	0.4465972100871714
11300000	-58461.61422514505	-57915.753530205984	-545.8606949390633	-22474.464777930676	-35363.03766458569	4.919287467221902	1	1	0.8230930072788846	0.6578804006385419	0.5157347461517848	0.8230930072788846	0.6578804006385419	7.096061065120634	4.504967206838053	0.028625685088975176	0.0046704881576225266	1.7317078494633396	0.6341460752683313	0.0010708328736174506	0.725226915693227	0.001029929131864086	9.786671097739586E-7	0.9263031966610111	2.426206133945795	-526.7522304868345	0.2896917714655006	0.20889851985074698	0.2203145144902762	0.2810951941934762	0.20040704783704816	0.19345358468152593	0.15954215739425273	0.4465972100871714
11320000	-58486.758929429525	-57932.9923605847	-553.7665688448245	-22475.979495965636	-35378.46677867672	5.545298841882417	1	1	1.2876394446660235	0.6172307566722258	0.6117984703790896	1.2876394446660235	0.6172307566722258	7.520955480906744	4.112839797056633	0.01836977281424245	0.00222237029217237	1.697820565040455	0.6510897174797736	0.0010525488123260948	0.8801769246183487	0.0010056700696969409	1.6666531727310142E-6	1.161076936542805	2.5656692650076796	-533.4647358812508	0.2896917714655006	0.20141948757595565	0.2247494951967853	0.2841392457617585	0.20103390843435118	0.19345358468152593	0.1589152967969497	0.4465972100871714
11340000	-58483.0655128762	-57913.296720783124	-569.7687920930791	-22459.30189305105	-35375.4885164495	5.257316995109104	1	1	2.909106246290348	1.7317736607865293	0.7251480621326069	2.909106246290348	1.7317736607865293	7.720268585792165	4.773144520397346	0.013271664718206047	0.009847429464392947	1.697285536853718	0.6513572315731421	0.001052659240740931	0.82587564823005	0.0010157277477358298	1.2967071741913036E-6	1.0599560757395128	2.688147020197576	-546.3686756572752	0.2896917714655006	0.20141948757595565	0.2247494951967853	0.2841392457617585	0.19599849689906246	0.19331409655056858	0.1589152967969497	0.4517721097534175
11360000	-58475.69433439045	-57901.76866320622	-573.9256711842329	-22459.43000942594	-35360.97437598852	5.646796906221895	1	1	1.951486036332998	1.4932212965513312	0.589787304810904	1.951486036332998	1.4932212965513312	8.664702462785126	4.311678025700252	0.017325613237156923	0.04981192777467967	1.704168986662567	0.6479155066687176	0.0010070796376952923	0.8353745581075487	8.979935684300597E-4	1.0481888519239178E-6	1.0782594865386257	2.499451504098066	-551.9810453024418	0.2791774371448155	0.20135435950038036	0.23532895759304573	0.2841392457617585	0.20449022560902883	0.19331409655056858	0.1589152967969497	0.44328038104345113
11380000	-58455.39785898268	-57901.06815843491	-554.3297005477707	-22450.926962904166	-35366.62350792874	5.585551029519477	1	1	2.290236889728664	1.0513922114693488	1.2266975844926138	2.290236889728664	1.0513922114693488	8.091625817845271	4.361368181656876	0.00695203053534401	0.05939871170772166	1.7666424958753617	0.6166787520623203	0.0010794310334968284	0.7769629169755474	9.852138304917353E-4	9.361431011825541E-7	0.91302173428408	2.659379211590806	-531.8859258821465	0.2800251524052516	0.20566186616141896	0.22954505446846907	0.2847679269648605	0.20167555922992328	0.19005604997542883	0.15320524053794396	0.4550631502567022
11400000	-58459.45537226573	-57906.49044939641	-552.9649228693127	-22457.787907663413	-35368.053512224105	5.818309273275101	1	1	1.897364791114455	2.5103271133586342	0.4930997501168757	1.897364791114455	2.5103271133586342	7.544503788151061	5.048441439190148	0.002243096426972367	0.05939871170772166	1.7019987003683439	0.6490006498158292	0.001033476028424218	0.8824004810610314	9.690897329129005E-4	1.5243021139078547E-6	1.1527080566705612	2.649603133979304	-529.9659977415621	0.2766571283185941	0.20902989024807642	0.22954505446846907	0.2847679269648605	0.20167555922992328	0.19005604997542883	0.15320524053794396	0.4550631502567022
11420000	-58459.58713968444	-57888.53308328287	-571.054056401569	-22439.32874971652	-35369.95104667678	5.083882561830299	1	1	0.8351301006990629	0.5190750893730265	0.7752703062998137	0.8351301006990629	0.5190750893730265	9.620962874143409	5.103042004608909	0.004916158523020274	0.058003311284007535	1.7168239148862932	0.6415880425568545	9.709414884904233E-4	0.8391186292519673	9.539800425939248E-4	1.236601621592757E-6	1.0968436396183454	3.0507750457663514	-549.9543906471638	0.27900584700420966	0.20668117156246085	0.22954505446846907	0.2847679269648605	0.20167555922992328	0.19005604997542883	0.15472142178241555	0.45354696901223057
11440000	-58506.09493880087	-57939.40862267761	-566.6863161232544	-22479.077377004272	-35379.86355433394	6.012979065727957	1	1	0.9926327764830817	0.6100651940062676	0.6582243294397387	0.9926327764830817	0.6100651940062676	8.157483938600828	5.103042004608909	0.02415019625934817	0.09603052269721521	1.725643048534508	0.6371784757327471	0.0010837601310739792	0.805840943716576	0.0010179723057573613	1.5382132223635335E-6	1.0529412603619637	2.6021209287438274	-546.288712491085	0.27900584700420966	0.20971738063708337	0.22954505446846907	0.28173171789023793	0.1943102105872439	0.1974213986181082	0.15472142178241555	0.45354696901223057
11460000	-58486.807750103835	-57922.991258323746	-563.8164917800929	-22467.760916798776	-35374.04680607941	5.381741303933054	1	1	2.3798163774891137	1.7811380491351931	0.520216371139879	2.3798163774891137	1.7811380491351931	8.157483938600828	5.084351728200224	0.021988412586149832	0.07573865333985319	1.7165203196465577	0.6417398401767223	0.001049837478938379	0.8914523935311612	0.0010161184436272817	1.7127249651866767E-6	1.1523365800375152	2.651955195144971	-540.802941817014	0.27900584700420966	0.2070693382783935	0.23050329461629118	0.28342152010110566	0.195193553173563	0.18409580889880106	0.1578081997355185	0.4629024381921157
11480000	-58477.95704956284	-57915.88478161475	-562.0722679480874	-22462.829501526387	-35372.90356068185	6.494266566513471	1	1	0.2498317623034779	0.17626922567251732	0.5507063855773797	0.2498317623034779	0.17626922567251732	8.509040630078067	5.124252598107932	0.029014001940868166	0.020582546340415057	1.690494959371976	0.6547525203140131	9.837281597052615E-4	0.7887199591596847	9.693701172670164E-4	1.022647851646297E-6	0.991177505466301	2.4121294272274483	-543.2665644620056	0.2811338571930941	0.20436646032642383	0.23107816237937645	0.28342152010110566	0.19733783394016968	0.19074444136592367	0.15115956726839588	0.46075815742550896
11500000	-58467.03072814659	-57912.354311238676	-554.676416907913	-22461.831114636814	-35368.47876476002	7.148784137916059	1	1	0.1344744351712809	0.19202924825467912	0.40788517410265707	0.1344744351712809	0.19202924825467912	7.483272725380594	4.976565887045742	0.004847454837921028	0.06498536964512462	1.678567354929184	0.6607163225354091	9.779229987789643E-4	0.9225512304998263	9.125949004013367E-4	1.511514533801567E-6	1.2429005848322987	2.693093772253743	-535.8044060701906	0.28077289035909375	0.20278138631886874	0.23231004500254526	0.28413567831949227	0.19628909463123925	0.18367346707620483	0.15823054155811472	0.4618068967344394
11520000	-58479.09544070987	-57918.62599244246	-560.4694482674092	-22465.091533345105	-35370.21934807556	6.488166006118873	1	1	0.3297441760990694	0.4368847551415747	0.39707616336201607	0.3297441760990694	0.4368847551415747	8.715151400769999	4.99049909442613	0.014572943841039129	0.024291723733751387	1.731266225923935	0.6343668870380336	0.0010108324529055279	0.9392710679958622	9.507564137362737E-4	1.796608217655958E-6	1.2554679902007	2.948272171417326	-540.6454215094789	0.28077289035909375	0.20278138631886874	0.23231004500254526	0.28413567831949227	0.20065118868308465	0.18367346707620483	0.15386844750626932	0.4618068967344394
11540000	-58475.196406136194	-57907.750419109376	-567.4459870268179	-22469.315618368015	-35353.38535633669	5.602097870072468	1	1	0.28532266331040124	0.4544557919415617	0.6267506232772645	0.28532266331040124	0.4544557919415617	7.385491082392793	4.527550625284355	0.03011329875751476	0.018206009095716857	1.8290315053517987	0.5854842473241018	0.0010901162817688892	0.9476097215800245	0.0010008877618893329	2.144749171847248E-6	1.3160673602016957	2.6224122492345847	-547.8955073145921	0.28077289035909375	0.20278138631886874	0.23231004500254526	0.28413567831949227	0.19710456963941408	0.18921438561745274	0.16203314370735783	0.45164790103577357
11560000	-58495.43174975377	-57931.45956232433	-563.9721874294413	-22470.5345478951	-35379.68246334584	5.552618720091229	1	1	0.35907805185445724	0.36165149244953565	0.6026046942430392	0.35907805185445724	0.36165149244953565	7.141670667801925	4.595557595304492	0.03011329875751476	0.016987856095743655	1.655647179726799	0.6721764101366016	0.0010734775825231308	0.8673652967511294	9.690092774355014E-4	1.6124403191627945E-6	1.159747170910675	2.7886926802720793	-544.6006595563684	0.28077289035909375	0.20295099010244808	0.23231004500254526	0.28396607453591294	0.19710456963941408	0.19417637972051374	0.15873022006203888	0.4499888305780315
11580000	-58457.24609909058	-57902.66540166971	-554.5806974208751	-22454.27524359915	-35367.51761459451	5.755081366462927	1	1	0.7338780099059595	0.6182789259501467	0.6599068806938426	0.7338780099059595	0.6182789259501467	7.762294503554014	4.9951361983125615	0.039170402917961776	0.005194872511731609	1.704811293641505	0.6475943531792486	0.0011121291336692162	0.8744493782288904	0.0010007900346160558	1.953729032685571E-6	1.183008052034758	2.547437287928888	-534.4579482105846	0.28077289035909375	0.20295099010244808	0.23231004500254526	0.28396607453591294	0.20281428644120286	0.18846666291872496	0.15873022006203888	0.4499888305780315
11600000	-58456.711385726034	-57918.31774802133	-538.3936377047099	-22466.204570711896	-35371.814655843904	5.1971199433513915	1	1	0.6482804732796846	0.40051520367562343	0.8311772462047022	0.6482804732796846	0.40051520367562343	9.419983465636777	5.578210341695862	0.04664117238916451	0.02148115157664494	1.6838715241563589	0.6580642379218217	0.0011532677996591127	0.8343869672592423	0.001062125621081587	1.4529237391156561E-6	1.0495811196788107	2.5684200521008504	-517.9324991689931	0.2854128100346137	0.20287058958477075	0.23188810801201476	0.2798284923686008	0.20417831918849297	0.18846666291872496	0.15873022006203888	0.4486247978307414
11620000	-58446.09124677719	-57894.96285565802	-551.1283911191697	-22462.48402479472	-35347.53070994961	5.059757407247311	1	1	0.8384026705127365	0.6255020859802327	0.5711243993381001	0.8384026705127365	0.6255020859802327	8.558439156533252	5.0704755464224505	0.03492180078412375	0.04316628142190105	1.6835804043990792	0.6582097978004615	0.001015959986723655	0.9040241723009708	0.0010123725386271744	1.3959911872846683E-6	1.1567567120868607	2.3598637929574537	-530.9122952205967	0.28873922031045113	0.20287058958477075	0.23188810801201476	0.2765020820927634	0.2099636267807156	0.19261152552422095	0.15873022006203888	0.4386946276330228
11640000	-58463.66543348581	-57921.11259330645	-542.5528401793603	-22471.12527230461	-35365.70809814752	5.311298777924657	1	1	1.4408756628455037	0.34065378722625284	0.6780612901307266	1.4408756628455037	0.34065378722625284	8.09608590908686	5.0704755464224505	0.026941474567920377	0.04056469305380928	1.7412634082388898	0.6293682958805562	0.0010294126449951555	0.8547737317646965	0.0010185721891607213	1.2800981829024226E-6	1.0669402573596956	2.1877399565714986	-522.2803281704875	0.28567704680566025	0.204002686396288	0.23418120532334716	0.2761390614747046	0.2099636267807156	0.19261152552422095	0.15873022006203888	0.4386946276330228
11660000	-58440.04237824197	-57895.803321776766	-544.2390564652046	-22474.67220111183	-35341.051247527175	5.563161095857556	1	1	1.6503916404629735	1.1308749413384305	0.8179504310146384	1.6503916404629735	1.1308749413384305	8.886009317971029	4.398187403521642	0.019792974832440777	0.044673030276912086	1.7817095533458067	0.6091452233270978	0.001096323635331743	0.9236492874400841	0.0010389789877824776	1.8798947213090527E-6	1.215321797409792	2.5406436122129583	-522.2450229157903	0.2850423529392349	0.204002686396288	0.23092379796281592	0.2800311627016612	0.2006222924429073	0.1889768796929625	0.1534755827917668	0.4569252450723616
11680000	-58445.050162924104	-57896.628023588375	-548.4221393357302	-22454.25383575209	-35361.5492216105	5.063243872510867	1	1	1.7400068775915047	1.2648863661617202	0.6487801317998958	1.7400068775915047	1.2648863661617202	7.378764568389873	4.275289264240701	0.03583696691159403	0.013409371014701865	1.757477374281589	0.6212613128592066	0.0011281364756942842	0.9404915947948526	0.0010399359613237015	1.8917268368642914E-6	1.213770274898191	2.854001613275651	-526.4380962924954	0.28439199305597196	0.20979304023887183	0.22945742538828406	0.2763575413168721	0.20186325054658466	0.18668594306272793	0.15687978024104104	0.45457102614964456
11700000	-58450.848777249455	-57911.01728712793	-539.8314901215292	-22455.321607605405	-35373.5172172821	4.9106117451633	1	1	1.146692919368447	0.8888275119787135	0.7011764748522636	1.146692919368447	0.8888275119787135	7.055371423239226	5.032560888297759	0.0436176871469116	0.039199525753106826	1.659212202970051	0.6703938985149757	0.0010593007498124086	0.850750857587486	0.0010113343851926883	1.1883962820927994E-6	1.0248113134864099	2.6412803224897274	-519.0534511592663	0.289329035274661	0.20723891622185298	0.22945742538828406	0.27397462311520193	0.20525093514876025	0.18795767064870314	0.1544901780791299	0.4523012161234049
11720000	-58474.134159560876	-57933.82554509381	-540.308614467066	-22492.557587214957	-35352.80586108656	5.5157935876315936	1	1	2.632061161980699	0.8304531787729205	1.1255933255794575	2.632061161980699	0.8304531787729205	7.189897884024619	4.552277552413975	0.04185032094769787	0.02442557097007139	1.689612377949502	0.6551938110252501	0.0011515634216120328	0.9145846284029803	0.00104793699052054	1.3145094441762805E-6	1.0552080471580016	2.3568473530354503	-517.8369294567813	0.2921640334928465	0.20723891622185298	0.22945742538828406	0.27113962489701643	0.19925417944991913	0.1913950078708235	0.16048693377797102	0.44886387890128454
11740000	-58457.89994646675	-57911.871416184054	-546.0285302826992	-22484.951854756844	-35344.49734342989	6.868719176186707	1	1	2.5307303919228197	2.125359280278826	1.0067600695408532	2.5307303919228197	2.125359280278826	7.038742397966809	4.674645972087046	0.043566195882765585	0.02442557097007139	1.7007665208184466	0.6496167395907778	0.0011451601849013873	1.0241821524091992	9.615348701928173E-4	1.7194920470605193E-6	1.1529465715374025	2.387053968905575	-522.1026654656218	0.2808529343836049	0.20723891622185298	0.22945742538828406	0.282450724006258	0.19925417944991913	0.1948645425496128	0.15701739909918172	0.44886387890128454
11760000	-58454.90374885717	-57910.47766530498	-544.4260835521947	-22476.3975005333	-35351.337136828435	5.802819721704242	1	1	1.2836404646472206	1.0165559323738045	1.0137587697132053	1.2836404646472206	1.0165559323738045	6.854007330055673	4.674645972087046	0.015791224781070104	0.02543918573484948	1.7069770194040021	0.646511490298	0.001081148837367856	0.9792200167958619	9.486377124115858E-4	1.2584658118307393E-6	1.0953230307270585	2.5532852052145696	-522.8906804234688	0.2874277829202189	0.20723891622185298	0.22913847175201088	0.27619482910591714	0.19925417944991913	0.1894819388358171	0.15326927926948763	0.45799460244477436
11780000	-58471.10096791288	-57915.32273600361	-555.7782319092654	-22465.219525331308	-35368.197872950026	6.6483829083754635	1	1	0.7061603401946761	0.6223501371326962	0.6766759063202585	0.7061603401946761	0.6223501371326962	8.928593242304439	4.527009780366454	0.013498056006890394	0.040057728248292554	1.7383944124346271	0.6308027937826876	0.0011420430999438296	1.0247337844978417	9.788796866259332E-4	1.4307841778780894E-6	1.1087109660849854	2.514919456983066	-535.1042075270589	0.2806354743366242	0.2094269379929531	0.22695044998091077	0.28298713768951184	0.20350807331489543	0.18796884090017427	0.15478237720513047	0.4537407085797981
11800000	-58436.34875880672	-57895.262414757955	-541.0863440487663	-22454.045865169814	-35357.43931150353	7.690474293919158	1	1	0.960776203612835	0.33289366178064145	0.6542417436172346	0.960776203612835	0.33289366178064145	8.149266022977722	5.012755167145516	0.0015066004958742961	0.040057728248292554	1.737388321486719	0.6313058392566416	0.001127662239608928	1.0549757635214687	9.674298353154365E-4	2.092056837518683E-6	1.284733472706247	2.4181539072956055	-520.5166982814023	0.28234850641780274	0.2094269379929531	0.22523741789973223	0.28298713768951184	0.20019547870296836	0.18796884090017427	0.15809497181705753	0.4537407085797981
11820000	-58428.749531766945	-57898.33397406491	-530.4155577020337	-22461.595263360057	-35355.10376147798	6.557918541016992	1	1	0.625180640482717	0.4759803399748298	0.6925931883396514	0.625180640482717	0.4759803399748298	8.072890114665732	4.681755743823675	0.0033723589521867437	0.01960606229149454	1.6997114444991395	0.6501442777504314	0.0010413046059847364	1.0325435322161343	9.475985878339504E-4	1.8151751571056434E-6	1.2379764324191174	2.4948864825515478	-510.101540316289	0.2865534364973755	0.20488382130403604	0.22908158601695858	0.2794811561816298	0.1985901335172806	0.19065270978100615	0.1570164481219134	0.4537407085797981
11840000	-58420.39279692393	-57899.777294997475	-520.615501926458	-22447.646310623884	-35369.554547246786	5.663276193755739	1	1	0.3225367005944942	0.37842477651380035	0.815760174733042	0.3225367005944942	0.37842477651380035	8.072890114665732	4.681755743823675	0.011818220503736838	0.0659042288292447	1.7260915409821667	0.6369542295089178	0.001248455729762858	1.0938033079488525	0.0010218765063625143	2.7632894531877944E-6	1.3552379307998144	2.3210145420357255	-500.47023148786826	0.2833512396669906	0.20488382130403604	0.23482340754820535	0.2769415314807679	0.20162288699474917	0.1876199563035376	0.1570164481219134	0.4537407085797981
11860000	-58451.97201925682	-57925.1739797031	-526.7980395537265	-22477.884726768472	-35361.04948663192	4.962612093741041	1	1	1.0505533207205953	0.4918597614072011	0.4955263395291825	1.0505533207205953	0.4918597614072011	7.591256882036789	4.681755743823675	0.04379152961562166	0.09379961985381875	1.7137062239815966	0.6431468880092026	0.0011470680519700498	0.9309118179393778	0.0010262950477096613	1.7843846407927426E-6	1.1214867270385087	2.1952291642872686	-506.9794825523161	0.2880536702047514	0.20610016023001496	0.23195955019713851	0.273886619368095	0.20162288699474917	0.1876199563035376	0.1570164481219134	0.4537407085797981
11880000	-58418.447449398176	-57893.415192954475	-525.0322564436991	-22451.633794767615	-35359.52960006362	5.627611187789791	1	1	1.1918437305485288	0.7881361693807539	0.5240481055608797	1.1918437305485288	0.7881361693807539	7.591256882036789	4.495731307940172	0.04642560847899189	0.07258042925264986	1.7810615197609208	0.6094692401195405	0.0011187656157099876	1.0209537878325567	9.972702957765462E-4	2.4305367052668335E-6	1.343540294553647	2.370736668811194	-504.3391196248607	0.28244279368401526	0.20921635669232896	0.22883486330706881	0.27950598631658685	0.2041024471338717	0.18514039616441505	0.1570164481219134	0.4537407085797981
11900000	-58403.8687049748	-57886.13034850808	-517.7383564667203	-22448.10478407224	-35356.90947313893	6.510242349903588	1	1	0.5548465404991813	0.5505338983400225	0.9849596630731516	0.5548465404991813	0.5505338983400225	8.09932279566676	4.415526309861575	0.003625573130985639	0.07258042925264986	1.690728075789581	0.6546359621052104	0.0011492304222443378	1.0125092324756204	9.95844217741969E-4	2.394671952253945E-6	1.2654811141630342	2.230451787865271	-497.4129799612003	0.28244279368401526	0.20921635669232896	0.22883486330706881	0.27950598631658685	0.2041024471338717	0.18514039616441505	0.15329013864524899	0.4574670180564625
11920000	-58445.69172900643	-57919.20744988013	-526.4842791263005	-22447.942971114462	-35393.06619329441	7.4900018760170335	1	1	1.7091989471430906	1.0053310571368668	0.8451896872554536	1.7091989471430906	1.0053310571368668	7.876383573126707	4.591188220987519	0.008343129888097902	0.03604628886717342	1.7621152901144541	0.6189423549427738	0.0010598226784633614	0.90197980916704	9.917410077005852E-4	1.5670316395718638E-6	1.1115041738821976	2.612346610762041	-504.69089473467847	0.28244279368401526	0.20892731118537086	0.22912390881402692	0.27950598631658685	0.20337987346404382	0.18788483354592786	0.15262292069867095	0.4561123722913556
11940000	-58420.36754705327	-57885.64621056496	-534.721336488304	-22433.863095885798	-35371.089480293136	6.606612919572455	1	1	1.7823809905118155	0.9437213534599587	0.5454956044100953	1.7823809905118155	0.9437213534599587	8.52105733321792	5.261172544727267	0.041995096943827435	0.0750206447947767	1.6775001858438736	0.6612499070780641	0.0010145600744467268	0.9279881252032469	9.77531049731597E-4	1.3764455423825348E-6	1.0867308904792246	2.325841204541859	-513.1647334708496	0.28289273308754614	0.20892731118537086	0.2246831390638976	0.2834968166631853	0.19980796031112427	0.18788483354592786	0.1561948338515905	0.4561123722913556
11960000	-58440.774694070795	-57907.97607608381	-532.7986179869844	-22462.022386529527	-35365.95955992812	6.380788225161908	1	1	1.0092474335951835	0.9459382763522783	0.6702695247273074	1.0092474335951835	0.9459382763522783	7.825058638199845	4.665448842196343	0.052558476656744686	0.07528148384867608	1.6625328661135783	0.6687335669432117	0.001086609150233432	0.9494511433738486	9.807201255141885E-4	1.6717321825127318E-6	1.1670878239380895	2.3723014210725863	-511.99454426324104	0.2856698473572122	0.20615019691570483	0.2246831390638976	0.2834968166631853	0.20385256793589393	0.18788483354592786	0.153027019032811	0.45523557948536547
11980000	-58439.95619444546	-57903.37424228751	-536.5819521579573	-22459.14325036518	-35363.85867630526	4.961831925863062	1	1	0.3080793070939953	0.2613731279081009	0.4983438516464366	0.3080793070939953	0.2613731279081009	7.327000026779699	4.926253625467083	0.05499421633851056	0.07327978798542953	1.753103411335856	0.6234482943320729	0.0011928526382419332	0.9407872983467486	0.0010869560870842895	2.2097006696604413E-6	1.2301213583516857	2.8337759516748044	-517.059611892321	0.28175244300752444	0.20879513135097127	0.22278234592670879	0.28667007971479547	0.20385256793589393	0.18788483354592786	0.153027019032811	0.45523557948536547
12000000	-58473.09515318658	-57923.67882516256	-549.4163280240174	-22475.629434028182	-35366.86120242094	5.888600181997999	1	1	0.04292382248286981	0.024015227321665455	1.0166332187843155	0.04292382248286981	0.024015227321665455	7.941463519197785	4.926253625467083	0.03410929075401211	0.045511596737578625	1.7533436938768252	0.6233281530615883	0.0012307765660298372	0.9784713276926768	0.0010326237866267306	2.6311144617207343E-6	1.3474173592314889	2.687173570003847	-529.628520727338	0.28175244300752444	0.20879513135097127	0.22278234592670879	0.28667007971479547	0.19786724732889574	0.18788483354592786	0.15901233963980918	0.45523557948536547
12020000	-58488.06801972575	-57930.25976090406	-557.8082588216965	-22498.26349860353	-35352.2443749111	6.7079611592148	1	1	0.41336996314597846	0.19040948731477803	0.6176072515920116	0.41336996314597846	0.19040948731477803	7.694969063031858	5.064074353016995	0.03410929075401211	0.023707612222039313	1.7822868884318268	0.6088565557840875	0.0011459373046582009	1.027751881145373	9.532331305298411E-4	2.867532621212232E-6	1.486711698308825	2.75857239310571	-537.7951637549717	0.28175244300752444	0.21089677974178367	0.2277822464451737	0.27956853080551813	0.19786724732889574	0.19707650729568393	0.15901233963980918	0.4460439057356094
12040000	-58483.72673658707	-57908.97883931405	-574.7478972730265	-22475.746681760167	-35350.77091247848	5.662292421014419	1	1	0.5543820078252809	0.368273725325314	1.0220286556306852	0.5543820078252809	0.368273725325314	7.27971972560007	5.064074353016995	0.01290749927454727	0.0683717557476056	1.743865776729986	0.6280671116350078	0.0010736350029665054	0.9673118879026357	9.502142872635283E-4	1.9165660970360376E-6	1.2849025085980523	2.985037283700001	-553.9400046368336	0.2813731262099755	0.20860258179288363	0.23045576119162264	0.27956853080551813	0.19786724732889574	0.19707650729568393	0.15901233963980918	0.4460439057356094
12060000	-58451.315233833586	-57898.92748794301	-552.3877458905758	-22465.12125203307	-35351.89682738526	5.357466356632522	1	1	0.8686689682375801	0.5632880571070561	0.4849650575287788	0.8686689682375801	0.5632880571070561	8.252751734442592	5.105629466146675	0.01436879610158397	0.01838091809873863	1.7627005624436434	0.6186497187781792	0.0010667493052937032	0.9211817778292831	9.69776841130056E-4	1.6068191136501035E-6	1.1971677880844127	2.582626406468875	-532.1890073388282	0.2825719717070644	0.20860258179288363	0.22691803193699692	0.281907414563055	0.19786724732889574	0.19707650729568393	0.15901233963980918	0.4460439057356094
12080000	-58469.312563051564	-57917.42766667406	-551.8848963775026	-22480.372468660324	-35356.43340211665	5.548403563219912	1	1	1.0394747403797269	0.41424355325301127	0.6312018878843674	1.0394747403797269	0.41424355325301127	8.249100590743842	5.566611965820151	0.01994629999428492	0.02530749263419159	1.7243975640654505	0.6378012179672758	0.0011979630392552456	0.9357713275199464	0.0010195939415867687	1.766635358501586E-6	1.1721663933234072	2.474412351190734	-531.3282879534369	0.2825719717070644	0.20860258179288363	0.22691803193699692	0.281907414563055	0.19786724732889574	0.1962016019393846	0.15429050919939433	0.4516406415323236
12100000	-58442.668158057044	-57885.84706415897	-556.8210938980786	-22456.156408833464	-35352.214774128995	4.901801792652619	1	1	0.690030977567183	0.5183615019361812	0.6047730282961931	0.690030977567183	0.5183615019361812	7.754400608897755	4.733812166719892	0.035461698768007	0.0760212006169436	1.7227924252734577	0.6386037873632723	0.0011210152015643394	0.9702918293660566	0.0010273166644959586	1.5562664894627677E-6	1.156773508180432	2.6112998878262554	-536.5749326168368	0.2825719717070644	0.20746560614735676	0.22805500758252378	0.281907414563055	0.19927404135588836	0.19479480791239198	0.15429050919939433	0.4516406415323236
12120000	-58461.60127772715	-57906.01089024026	-555.5903874868952	-22461.68707486511	-35363.791698841465	4.667157025416257	1	1	1.2253219486335813	0.8987840336114844	0.7243188785120845	1.2253219486335813	0.8987840336114844	7.579680618836702	5.1353515068865505	0.036874260455080625	0.0760212006169436	1.7403106803830897	0.6298446598084563	0.0011844359643753744	0.9703771773847686	0.0010735697812945578	2.0425560972732355E-6	1.2243043154530207	2.6995151832470254	-534.0837714333902	0.2825719717070644	0.20864902785443176	0.22715687485499725	0.2816221255835066	0.20604284610201093	0.19479480791239198	0.15429050919939433	0.444871836786201
12140000	-58490.603862592645	-57929.085317249876	-561.5185453427684	-22482.54611663646	-35363.92410467248	5.160279237431486	1	1	1.435785201440753	2.1320593191277277	0.4031016351806673	1.435785201440753	2.1320593191277277	8.105714461416136	4.776045841777923	0.05778333750110582	0.061247649940327935	1.7008383281159678	0.6495808359420172	0.0011884760187736501	0.969628466464742	0.0010642899279831276	2.184641990484404E-6	1.2839148754998817	2.593348342750385	-539.2441238388672	0.28710970722559387	0.20864902785443176	0.227152946006026	0.2770883189139483	0.20604284610201093	0.1934981220219112	0.15226574555486141	0.44819328632121475
12160000	-58485.84634752499	-57902.68569531974	-583.1606522052492	-22462.08843613778	-35362.178663805294	5.7931461174280106	1	1	0.8580576729500681	0.6046451658001539	0.5033841610024422	0.8580576729500681	0.6046451658001539	7.996683923600659	4.776045841777923	0.014956747739834604	0.06460040899485042	1.7434842376730142	0.628257881163494	0.00112641180448813	0.878182945543197	0.001027096827963845	1.4530256819514175E-6	1.1005378344383063	3.093716854560439	-562.6164429610056	0.28710970722559387	0.20313765113756455	0.23266432272289322	0.2770883189139483	0.20604284610201093	0.1934981220219112	0.1471928120077195	0.45326621986835663
12180000	-58483.71660200567	-57899.83179545847	-583.8848065471999	-22466.907648601176	-35354.45806826874	5.5099710275229805	1	1	1.2370265671891099	1.065202913121288	0.6012539848338383	1.2370265671891099	1.065202913121288	7.814185167227538	4.776045841777923	0.024765083002125435	0.04009420730657504	1.7450077275596734	0.6274961362201644	0.0010314109363060778	0.9330154914675575	9.639016179222756E-4	1.5683647234997002E-6	1.225215140245676	2.998075986188508	-562.3012206339463	0.2861348643376564	0.20482311660849306	0.23195370013990219	0.2770883189139483	0.19182568034266567	0.19764428224761482	0.1548812835102869	0.4556487538994308
12200000	-58489.55322632285	-57895.49471144836	-594.0585148744967	-22454.562199054002	-35363.13439815276	5.751889578750444	1	1	1.2545495522354828	0.6352721456422552	0.6068072740212361	1.2545495522354828	0.6352721456422552	7.814185167227538	4.306545859201854	0.03260648469901813	0.012891967906135032	1.7169929220874731	0.6415035389562646	0.0010083396418359579	0.8768316994350737	9.410873494945366E-4	1.1279439881935489E-6	1.0610365418717083	3.221925207429546	-572.9867444502373	0.28889765322095073	0.2061902995978203	0.22798733726514547	0.2769247099160835	0.19234830305378442	0.19002796108660383	0.1605142760058347	0.45710945985377527
12220000	-58464.73947476027	-57878.84459692128	-585.8948778389877	-22433.668029702785	-35367.517964664665	4.953396827303969	1	1	0.7863396346098621	0.7535991654616586	0.48318592699445234	0.7863396346098621	0.7535991654616586	7.814185167227538	5.1471615186752055	0.030863604555626877	0.0146518855512184	1.719843908749393	0.6400780456253046	9.981814197991214E-4	0.9303640070351857	9.303346320308071E-4	1.2663210508109648E-6	1.1618207927355875	2.6967636245262008	-565.5173899017059	0.2844643197313839	0.2061902995978203	0.23242067075471226	0.2769247099160835	0.2015631661434164	0.19241085988289933	0.1581313772095392	0.4478945967641433
12240000	-58475.3800695466	-57903.25473976677	-572.1253297798273	-22464.628259234945	-35360.109501243656	4.737119963379778	1	1	0.7241341557798999	0.38861473161169363	0.5343197501334567	0.7241341557798999	0.38861473161169363	8.394939907516012	4.3002151056334865	0.053801779538103396	0.06006712650482789	1.7041704338842654	0.6479147830578684	0.0010232343430236878	0.8469384159260277	9.859616727919995E-4	1.0920433497182762E-6	1.0299164541769663	2.7210970077882526	-552.364620524901	0.2862372122853595	0.20707682740108208	0.22976125039747491	0.2769247099160835	0.2038753418468654	0.19241085988289933	0.1590519722647085	0.444661826005525
12260000	-58473.46306922365	-57902.97956492529	-570.4835042983628	-22455.93256745777	-35368.99811126232	4.743713676653274	1	1	0.6069358487732224	0.655511655550272	0.522680660493619	0.6069358487732224	0.655511655550272	8.34451896609191	5.25478492123526	0.04240553930954591	0.06006712650482789	1.731389736467679	0.6343051317661617	0.0011033032403591325	0.7423086293796011	0.001049673425342244	8.022413605760482E-7	0.8348602347238842	2.949537742992637	-550.4509237914812	0.2862372122853595	0.20707682740108208	0.22976125039747491	0.2769247099160835	0.19552217420546342	0.1928054313199472	0.1586574008276606	0.453014993646927
12280000	-58470.132119583155	-57904.48750637534	-565.6446132078132	-22470.554277245494	-35351.49679607598	4.813372846283408	1	1	1.781857197741053	0.9443973598013156	0.6621531413955594	1.781857197741053	0.9443973598013156	7.309849096275733	5.110504592526166	0.028646172001377833	0.06006712650482789	1.7143905578813405	0.6428047210593308	0.0010856579992090238	0.7700172038671886	0.0010396795076217655	8.918442398168712E-7	0.8864840910765126	2.9480579640389495	-544.0987479324973	0.2862372122853595	0.20707682740108208	0.22870404054040494	0.27798191977315345	0.19552217420546342	0.1928054313199472	0.1586574008276606	0.453014993646927
12300000	-58479.484647832214	-57916.68952248109	-562.7951253511274	-22473.922666339335	-35362.34688616815	5.0299775856185756	1	1	0.37071524183080484	0.39607309932795054	0.5954033249482527	0.37071524183080484	0.39607309932795054	8.729066297748652	4.179707361125873	0.06360836137963877	0.04142111161984221	1.6685390171195562	0.665730491440223	0.001100277915821337	0.7975200566310381	0.0010307468338102612	1.104139729928258E-6	0.9727065311210538	2.3385493270646553	-543.7894728249343	0.2862372122853595	0.20595192974726895	0.2303329052413173	0.2774779527260542	0.19552217420546342	0.1928054313199472	0.15355260704340895	0.45811978743117865
12320000	-58454.574762159114	-57903.5912913037	-550.9834708554087	-22480.500005494447	-35342.038926686364	5.375470797047792	1	1	0.14171282178138522	0.11500031983981769	0.5799477064835447	0.14171282178138522	0.11500031983981769	9.50788645078017	4.179707361125873	0.06360836137963877	0.014043794094226663	1.7384088675904097	0.6307955662047963	0.0011046777639725427	0.8269930040944979	9.937500470764576E-4	1.027466560816874E-6	0.9733665090525541	2.688350319621912	-531.9462654851053	0.2840075996737936	0.20595192974726895	0.2303329052413173	0.2797075653376201	0.19552217420546342	0.1928054313199472	0.15763433529232532	0.45403805918226225
12340000	-58459.64366822405	-57898.73260588603	-560.9110623380269	-22473.806043006633	-35346.07933641679	6.01008625963729	1	1	0.44645089140904304	0.3442009225704144	0.6081870595441319	0.44645089140904304	0.3442009225704144	7.2501755537855095	4.863454889773149	0.04314142049982483	0.06762836961004218	1.673400401526369	0.6632997992368166	0.0010591242844941381	0.7594147450348934	9.886844792857687E-4	6.876467705100756E-7	0.835179009204358	2.710428774302183	-541.7176493144527	0.28806757422541523	0.20595192974726895	0.22627293068969562	0.2797075653376201	0.19798174624776552	0.19821860948829634	0.1522211571239762	0.4515784871399601
12360000	-58518.564125435216	-57942.60456925834	-575.9595561768731	-22499.239465099683	-35363.44474426498	6.435751894591646	1	1	0.15431491340134043	0.2289815241550166	0.6286136014046134	0.15431491340134043	0.2289815241550166	8.269873052041108	4.795936070935914	0.04314142049982483	0.03639064746530125	1.715083319318925	0.6424583403405386	0.0010325140014010665	0.7537766327443112	9.615597681509398E-4	8.787526728608351E-7	0.8892095902887457	2.652616541304712	-557.0470870705474	0.28640132732072987	0.2076181766519543	0.2261002103477045	0.27988028567961115	0.19980212331233496	0.19131632670167537	0.15264441512665142	0.4562371348593364
12380000	-58504.545375550304	-57920.64487580604	-583.9004997442585	-22478.45865410402	-35361.988411869715	6.02385675683404	1	1	2.0923452503161935	2.1582355802112856	0.5644260802684599	2.0923452503161935	2.1582355802112856	8.382208052160976	5.250775781190026	0.012945753789334814	0.03639064746530125	1.729904649174784	0.6350476754126091	0.00101096767277236	0.7807138140763752	9.615354405077032E-4	9.344440475532764E-7	0.9545452879321945	2.556845881965762	-561.1183599329393	0.28640132732072987	0.21183315761210972	0.2261002103477045	0.2756653047194557	0.19874587380613593	0.19131632670167537	0.15971115590162144	0.45022664359056547
12400000	-58530.995928092176	-57948.81191762875	-582.1840104634281	-22483.66018672248	-35381.45468013365	5.699255709755901	1	1	1.378428122053778	1.840792359362566	0.6460006264711166	1.378428122053778	1.840792359362566	8.810253082988355	5.143531874401972	0.010954044071332337	0.034607418979165805	1.6767818603190103	0.661609069840496	9.928834784380123E-4	0.8105152517296502	9.561722958869086E-4	8.260139055502961E-7	0.9207374476717123	2.79227015123537	-559.9140633804332	0.28640132732072987	0.21183315761210972	0.2261002103477045	0.2756653047194557	0.19874587380613593	0.19131632670167537	0.16259659735010454	0.4473412021420824
12420000	-58506.929965323994	-57934.8352629903	-572.0947023336918	-22482.97152171326	-35367.88689257036	4.847311792741335	1	1	0.40311337407845393	0.19802464798608882	0.9969575923855472	0.40311337407845393	0.19802464798608882	8.692592263663936	4.547378127301034	0.06171803850130074	0.027762474586722978	1.720352591196561	0.6398237044017206	9.376429911590339E-4	0.7326076952612975	9.485268599564574E-4	5.509377543886162E-7	0.800925027177643	2.7969228478144363	-552.4030876532004	0.28640132732072987	0.20730421064836266	0.22560134280144747	0.2806931192294599	0.20262751266126922	0.18872115640798867	0.15871495849497125	0.4499363724357691
12440000	-58505.33194000908	-57937.60295410619	-567.7289859028879	-22493.174348376386	-35363.73180796318	4.2654113743957085	1	1	0.4110874302932442	0.5514530130962234	0.47073747160645085	0.4110874302932442	0.5514530130962234	6.434112842650104	4.78668154601912	0.06171803850130074	0.02301031430415997	1.7140073039927655	0.6429963480036184	9.93966324551163E-4	0.7511392756813448	0.0010420725344225475	6.874948546297912E-7	0.8354204492411537	2.492556560983149	-549.1019520046923	0.28640132732072987	0.20713054984562326	0.22927268434753342	0.27719543848611333	0.20262751266126922	0.18872115640798867	0.15871495849497125	0.4499363724357691
12460000	-58480.069382440466	-57911.105318798785	-568.9640636416834	-22473.501856930758	-35357.09749786222	4.434168959997059	1	1	0.15993756434837852	0.11990896866950221	0.41236645253403476	0.15993756434837852	0.11990896866950221	8.081831030321121	5.333963372816458	0.07203847109230133	0.0621318158688391	1.780032901197648	0.6099835494011772	0.0010185216885820385	0.7303604573267996	0.0010408674369516444	7.332664347426297E-7	0.8302417558664703	2.5195987826074098	-550.6212977623984	0.28640132732072987	0.20713054984562326	0.22695113547139	0.2795169873622567	0.20262751266126922	0.18633449054512766	0.16110162435783226	0.4499363724357691
12480000	-58493.48165377902	-57924.568270417054	-568.9133833619636	-22495.354430776802	-35343.62404786661	4.870066884344546	1	1	0.49816572355837024	0.19255825752668912	0.306144821752995	0.49816572355837024	0.19255825752668912	8.019983149001854	4.112996410037394	0.06651179403440541	0.0621318158688391	1.7821809075518074	0.6089095462240974	9.501157188369611E-4	0.744246535723511	9.671430526700567E-4	6.348943010159875E-7	0.8598967817983866	2.755096938963516	-550.5458846464936	0.28640132732072987	0.20546376502657887	0.2285898552113188	0.2795450524413723	0.1980269729349892	0.19093503027140768	0.16110162435783226	0.4499363724357691
12500000	-58496.40657444825	-57927.65945979932	-568.7471146489319	-22480.77705897916	-35363.95427146296	4.817204769798691	1	1	1.376533175931139	1.6166702258065162	0.5191374324934934	1.376533175931139	1.6166702258065162	7.708092139486364	4.53152334125435	0.03255281527773168	0.0621318158688391	1.7572065904411727	0.6213967047794148	9.128073793916372E-4	0.7098907134153459	9.788965038094043E-4	6.118327295048325E-7	0.8446437857436949	2.5551130165089897	-547.8360345462637	0.28372727170760975	0.20546376502657887	0.23126391082443892	0.2795450524413723	0.19740367670290515	0.1971754510421654	0.1576875947297152	0.44773327752521247
[truncated: 26,378 more rows]
