# Supplementary material for: MERS-CoV spillover at the camel-human interface
Source: eLife. 2018 Jan 16;7:e31257. doi: 10.7554/eLife.31257 (PMC5777824; doi:10.7554/eLife.31257)
Supplement: Figure 1—source data 4. [file elife-31257-fig1-data4.zip]

Archive with 4 entries (3 files):
- equal_sizes/
- equal_sizes/MERS_274_equal_size.combined.log
- equal_sizes/MERS_274_equal_size.combined.typedNode.mcc.tree
- equal_sizes/MERS_274_equal_size.xml
