# Supplementary material for: MERS-CoV spillover at the camel-human interface
Source: eLife. 2018 Jan 16;7:e31257. doi: 10.7554/eLife.31257 (PMC5777824; doi:10.7554/eLife.31257)
Supplement: Figure 1—source data 4. [file elife-31257-fig1-data4.zip › equal_sizes/MERS_274_equal_size.combined.log]

Sample	posterior	likelihood	prior	treeLikelihood.3	treeLikelihood.1,2	treeHeight	treeLength	Tree.length_c	Tree.length_h	Tree.count_c_to_h	Tree.count_h_to_c	Tree.count_c	Tree.count_h	rootTypeLogger	migModel.popSize_c	migModel.popSize_h	migModel.rateMatrix_c_h	migModel.rateMatrix_h_c	kappa.1,2	gammaShape.1,2	kappa.3	gammaShape.3	ucldMean	ucldStdev	rate.mean	rate.variance	rate.coefficientOfVariation	freqParameter.31	freqParameter.32	freqParameter.33	freqParameter.34	freqParameter.1,21	freqParameter.1,22	freqParameter.1,23	freqParameter.1,24
20000	-58500.64388969466	-58021.50539883897	-479.1384908556873	-22564.47117001848	-35457.034228820485	4.986570931341972	75.96688801831945	28.489793618704933	47.4770943996145	27	10	82	191	0	1.7009520628598438	1.7009520628598438	0.9641774014582134	0.13681787075891969	4.717816843116876	0.04675266036028937	8.672526087312233	0.027436858528077514	0.001000173760840449	0.7010559009707403	9.637301007583637E-4	4.7293011647456004E-7	0.6991785700643963	0.20416444276714954	0.18649992809763427	0.15437995424707177	0.45495567488814176	0.2886509337172708	0.20482169710922593	0.2272176418520079	0.2793097273214953
40000	-58504.993163803796	-58046.74267603778	-458.25048776601716	-22568.444307404992	-35478.298368632786	4.91792888840741	73.94933618121395	30.200472012128532	43.74886416908547	27	12	85	188	1	1.5358134740336111	1.5358134740336111	0.6569972908517838	0.230127325371186	5.102344183406094	0.03369374717524097	7.857469621227333	0.028380704381792406	9.97305189578542E-4	0.6168384600736012	9.64293035185396E-4	3.642450842760309E-7	0.6215707044433961	0.20234624775803417	0.18649992809763427	0.1541774306119137	0.4569763935324152	0.28442492628132277	0.20813888904803474	0.2261996344980115	0.2812365501726309
60000	-58526.825667598765	-58055.08249234688	-471.7431752518849	-22572.21566018233	-35482.86683216455	5.006359247398929	74.58302603064168	32.01898281613711	42.56404321450453	31	16	85	188	1	1.6323949088863756	1.6323949088863756	1.1914052164915148	0.36110623999218916	4.765619879412703	0.02022483095024086	8.624103926763564	0.02851315795990539	0.0010285227258445219	0.6254191720633522	9.673251547413252E-4	4.133911088418644E-7	0.6661551560033232	0.19784400295606835	0.1868744892023394	0.15813376876701238	0.4571477390745772	0.27982838968364343	0.20559190883166373	0.23177711708852386	0.2828025843961689
80000	-58505.17589744135	-58048.62182311072	-456.5540743306312	-22588.433973260493	-35460.18784985023	5.086160453790896	72.41014895297059	28.062423586260447	44.347725366710065	30	14	84	189	1	1.5719115095806733	1.5719115095806733	1.1705667959170052	0.36951393345853106	4.765619879412703	0.01263459688542996	8.229364307062122	0.02776836216067222	0.0010243927415106147	0.6357466845784632	9.851651333081688E-4	4.846643683352228E-7	0.6904152414408085	0.20045265677474852	0.18407681805922382	0.16028419892999796	0.455186326236027	0.2892191847697828	0.2027648927933247	0.22781125834057392	0.2802046640963185
100000	-58536.08026123295	-58062.86956328344	-473.2106979495081	-22601.79750984121	-35461.072053442236	4.788579056515442	72.71666540934771	30.64950510330117	42.06716030604654	36	20	84	189	1	1.577112611449545	1.577112611449545	1.1027543344509725	0.44723373140844014	4.358275674118973	0.027638239216355477	8.855091976390316	0.01936219487886354	0.0010391902966920392	0.6492567717873672	9.738177880655041E-4	4.414389643411077E-7	0.6635850299237546	0.19846135449621885	0.18407681805922382	0.15382399976516956	0.4636378276793851	0.28078034057920476	0.20884766941159408	0.2371519915745872	0.2732199984346139
120000	-58508.951588918106	-58023.001219428494	-485.950369489615	-22553.623166664976	-35469.37805276352	4.875217089920497	74.5983337935968	33.11397223800333	41.48436155559348	32	23	90	183	0	1.7850079916859274	1.7850079916859274	1.1396898297934053	0.7340083556176744	5.077514083506015	0.024516225558908585	7.546816279064753	0.04552156589669106	0.0010234198319389377	0.684057275996244	9.758929866677607E-4	5.290702164249771E-7	0.7391064582787323	0.2028790760631397	0.1851437586147151	0.15908971894798776	0.45288744637415473	0.28011506912062073	0.21203541015839203	0.22777845364690621	0.280071067074081
140000	-58508.94698438801	-58022.564731569524	-486.38225281848077	-22575.305407968695	-35447.25932360083	5.290379131384193	76.63522548617122	29.905695283923766	46.72953020224746	30	15	85	188	1	1.574630499499019	1.574630499499019	1.3268453436489787	0.5471721032015411	5.265835101764515	0.022530248216146652	8.003820248164105	0.04350703668568055	9.461653045666246E-4	0.7160622201260181	9.196221148180196E-4	5.161355489970007E-7	0.7728440097951693	0.20411517215567757	0.1851437586147151	0.1578536228554499	0.45288744637415473	0.28883744261634053	0.20663751894216054	0.22586429406271288	0.2786607443787861
160000	-58513.38977231405	-58039.31773191583	-474.072040398221	-22599.216612893626	-35440.101119022205	5.607645782673884	76.04823690466823	31.624012538793593	44.424224365874636	39	20	81	192	1	1.3917505091907534	1.3917505091907534	1.1687214903644652	0.4982390428011782	4.419882413646296	0.010030941151355464	8.557636600277196	0.051766771116201656	8.938966280031874E-4	0.7222564397422018	8.805689011544697E-4	4.756656749170371E-7	0.7727263735192974	0.2083860701522633	0.18007821295393367	0.1528008165709158	0.45873490032288455	0.28164166170244215	0.206164149882255	0.2263376631226184	0.28585652529268446
180000	-58491.157832635276	-58030.94975606182	-460.2080765734564	-22586.86423542329	-35444.08552063853	5.552759749500812	75.1421779199179	30.21230972415415	44.92986819576374	29	14	85	188	1	1.5968207153873968	1.5968207153873968	1.2717995232815755	0.3401674221985026	4.376465397001087	0.03281293142786673	8.48099403729349	0.014926974328351262	9.784401633382103E-4	0.6836738246653007	9.409425912160301E-4	6.585089705327686E-7	0.8085778384402165	0.20179854050140836	0.1842114357814221	0.15342176410467595	0.46056825961249087	0.28182710065896954	0.20918189969217663	0.23744758860947862	0.27154341103937524
200000	-58544.19261168572	-58061.68598679747	-482.5066248882509	-22612.86505979939	-35448.82092699808	5.973545736079179	78.07727477112358	33.68577667739296	44.391498093730604	34	22	88	185	1	1.445954352033062	1.445954352033062	0.8492179772752205	0.34426071931368424	4.847017267492504	0.005736243486548663	8.296538010929481	0.003946452572735041	8.711833509452826E-4	0.6878198572377124	8.81089149924427E-4	5.001166539871813E-7	0.7747339979799838	0.1994042435074908	0.18847176448728317	0.15155573239273243	0.46056825961249087	0.2906522339012441	0.2092604269168069	0.22482148275725528	0.2752658564246937
220000	-58503.652803239274	-58021.96920873558	-481.68359450369337	-22560.399600328947	-35461.56960840663	6.618216670292325	79.31927203325986	33.08699994210576	46.232272091154066	33	23	90	183	1	1.643099979130409	1.643099979130409	0.9362222711468605	0.5144289132114686	4.646301077747613	0.02955136946175858	8.891389702355415	0.008842916588075464	9.701155120871736E-4	0.7095572332113312	9.134613365399443E-4	6.461915679798767E-7	0.7973386956922539	0.20495598154968359	0.18173093904610213	0.15508696618837886	0.45822611321583273	0.28878648356339126	0.2089353437828175	0.22555450841158747	0.27672366424220374
240000	-58516.397918719	-58040.693007611044	-475.704911107956	-22581.458939910724	-35459.23406770032	6.615522761082977	78.72770716563356	30.499681155908103	48.228026009725426	38	27	89	184	1	1.362360997270031	1.362360997270031	1.1227267654793385	0.5710560762040534	4.8781401037735215	0.015620379599550411	6.624673328761963	0.04324496984375974	0.0010210755088361806	0.691879946784284	8.833935975856028E-4	6.101312477578448E-7	0.7862422876021125	0.2043192477243718	0.18491149509704435	0.15254314396274843	0.45822611321583273	0.2857885052568233	0.2089353437828175	0.22844236393438425	0.2768337870259749
260000	-58520.4121215033	-58032.58410608391	-487.8280154193936	-22560.459393958823	-35472.124712125085	6.385892891417277	79.56587928960724	28.942560209846157	50.62331907976111	36	20	83	190	0	1.7353322049135678	1.7353322049135678	1.214381316811981	0.4087246341228679	4.692129747081158	0.06329952289183739	7.004339840851758	0.0562864393666491	0.0010341930640033828	0.7430250752538646	9.111404704685056E-4	7.669765389121223E-7	0.8618887346053649	0.197285574476764	0.18586187465518772	0.1605484682118007	0.4563040826562449	0.2786363306626957	0.2055070302329942	0.23577831535959612	0.2800783237447139
280000	-58492.48283767244	-58029.640363373415	-462.84247429902416	-22573.383915690905	-35456.256447682514	5.905926659860992	77.07436395809097	30.00874899803216	47.0656149600588	35	18	83	190	1	1.504165895165346	1.504165895165346	1.09016444127152	0.3192125795949537	4.972281445817982	0.010667225119065522	7.789665987679793	0.04116746980747086	0.0010207758122852432	0.7099324076471474	9.058374697739083E-4	7.776858872981137E-7	0.8749520715873835	0.202482788523056	0.18555700200065933	0.1594913147036112	0.45246889477267077	0.2873558486371184	0.2073168393068689	0.22951905369773112	0.2758082583582816
300000	-58526.819716732236	-58046.877854113554	-479.94186261868435	-22565.071567042676	-35481.806287070875	6.685150999160701	79.81428460111387	34.15380873650459	45.66047586460934	46	31	85	188	1	1.7618595307510223	1.7618595307510223	1.122760276115981	0.56696381525173	5.198997418362053	0.036108211740391506	7.993864786230048	0.007249220911018708	0.001039668714199516	0.7124412554515723	9.29940523455451E-4	6.444596004382848E-7	0.7837763476312503	0.2078275683161444	0.18555700200065933	0.15208225908139983	0.4545331706017937	0.2873558486371184	0.2073168393068689	0.22951905369773112	0.2758082583582816
320000	-58488.818240898676	-58014.379704055376	-474.4385368432974	-22562.13807254097	-35452.24163151441	5.808757912765242	77.71701326325349	34.10886517900672	43.6081480842468	36	22	86	187	1	1.4179072989183623	1.4179072989183623	1.1080887942474782	0.3085941131706687	4.923564061304755	0.038426230578621184	6.6122331405644035	0.0730609766784144	0.0010407328345411854	0.7292777589238584	9.316331741425646E-4	6.900654029859037E-7	0.7993307369615076	0.20241967317991258	0.18665187965647143	0.15242225287472413	0.45850619428888917	0.28688515087750155	0.20980775498686471	0.22778098986087397	0.27552610427475976
340000	-58507.61143740796	-58049.41542599547	-458.19601141249757	-22600.768737089016	-35448.64668890645	5.449910773793709	74.57489343229133	28.52274898875749	46.05214444353382	31	14	83	190	1	1.483488946418346	1.483488946418346	0.8700314767106061	0.3722111510861184	4.610002342675143	0.05234926754385863	8.876049912760466	0.01168869399504651	0.0010091811269798457	0.6309196445638038	9.520164206260396E-4	4.541728622717021E-7	0.66253792345734	0.20057740356841883	0.17979660477888534	0.15927752775231022	0.4603484639003829	0.2827402858025662	0.20640847808620424	0.2289464129360471	0.2819048231751824
360000	-58522.522443961934	-58061.72940962175	-460.7930343401808	-22618.296682610464	-35443.432727011284	7.294324882308712	78.5615978191834	28.966299473611357	49.59529834557201	33	13	80	193	1	1.5638822234647893	1.5638822234647893	1.2872504407627783	0.3637172502313767	4.791012049113421	0.07141028919725267	8.35548891567518	0.05972997869896061	9.699781692120618E-4	0.6932980942254088	8.689501878565044E-4	6.292675792531015E-7	0.7874583499984252	0.21246837983159395	0.17721960590836663	0.15646574574869837	0.4538462685113383	0.2891882640362308	0.20693295422602043	0.22592170235401893	0.27795707938372977
380000	-58489.76962353172	-58015.198390042046	-474.57123348967787	-22564.770440908775	-35450.42794913327	5.686030842685809	76.25074836762715	33.311484285990154	42.93926408163701	35	23	87	186	0	1.547985741216572	1.547985741216572	1.096363243590664	0.4738331862561768	4.869487700200909	0.04603256983315296	8.583929286744686	0.03232786397434611	0.0010294220018600276	0.7509977823960292	9.335765052971613E-4	7.94351279141138E-7	0.9090017361424733	0.21170214891624098	0.17947964268955402	0.15451437928521358	0.45430382910898864	0.28201357205233724	0.20917498752874963	0.22822755647545703	0.280583883943456
400000	-58500.84097437151	-58027.18067761896	-473.66029675254913	-22543.022693368788	-35484.157984250174	8.508209120159142	80.81105216133322	30.840414191276796	49.9706379700564	41	25	84	189	1	1.507018957112465	1.507018957112465	1.1736448887212056	0.41309462463575086	5.114996948701495	0.02291077337524413	8.32707627244339	0.04307666905072154	0.0010329763074174696	0.8628480618210114	9.031305886592611E-4	9.911438317275539E-7	0.9865840199829748	0.20977166752384663	0.18276908566863873	0.15649720075333715	0.4509620460541748	0.2818633211176696	0.20917498752874963	0.23080200832922484	0.27815968302435584
420000	-58526.057189662984	-58035.678283392335	-490.37890627064974	-22578.211314236294	-35457.46696915604	5.173832547978592	76.28540636365716	30.210912164630457	46.074494199026674	37	22	85	188	1	1.6835666340776418	1.6835666340776418	1.0770671609327758	0.31754925463260997	5.279843909779794	0.06230326359422866	7.891424290178598	0.032055792323113806	9.776528811047981E-4	0.7124499230039395	9.066916491912083E-4	5.276478674416641E-7	0.7686304385946919	0.2046687621344696	0.18276908566863873	0.15230843009383532	0.4602537221030536	0.2874262785201445	0.2020583110201662	0.22757225182794014	0.28294315863174907
440000	-58522.47112973413	-58029.75098828921	-492.72014144491555	-22554.126076654436	-35475.624911634775	5.540657023846134	77.72522403998562	32.18620882490452	45.539015215081136	29	11	82	191	1	1.6450239680817123	1.6450239680817123	1.0080364212280515	0.19193018750164137	5.279843909779794	0.06230326359422866	8.150649262175374	0.038874762575501765	9.710241038578118E-4	0.6259212903349702	9.350050240974917E-4	4.2004109996118574E-7	0.6828017374622232	0.19684112868575587	0.1876370637047924	0.15317368663326783	0.46234812097618116	0.28897130783396824	0.20569358507092586	0.22432450605959006	0.2810106010355158
460000	-58520.16579212136	-58033.29261717733	-486.8731749440342	-22566.623422455552	-35466.66919472178	5.484003743463218	78.16975931440786	32.48338166724048	45.68637764716737	29	10	81	192	1	1.5946367237934964	1.5946367237934964	0.8502938645236456	0.149432408684253	5.149693509136176	0.05039857824349519	8.426583488668426	0.012866740333119459	9.795772966909996E-4	0.672822913637898	9.368080802989463E-4	5.168319473091195E-7	0.7331338709636995	0.1994211316991967	0.18804688680233034	0.15018386052228908	0.46234812097618116	0.2890124139486946	0.20516425379469616	0.23559659188646193	0.27022674037014727
480000	-58553.69312785543	-58059.95188395999	-493.74124389544255	-22582.39380363695	-35477.55808032304	5.336169016233654	78.65053624539297	32.910027210081694	45.740509035311256	28	14	85	188	0	1.7576334617005398	1.7576334617005398	0.8435739797508689	0.3122201118767958	4.907455474533574	0.04813388252147383	8.73834782032855	0.03738432285394321	9.438680958751351E-4	0.614027334871839	9.19005975957429E-4	3.99779632819761E-7	0.6664202828526191	0.2040284732487866	0.19326724631776687	0.15235534313335047	0.45034893730009334	0.2854533363608356	0.2089883839099232	0.23203993006230714	0.27351834966693406
500000	-58554.96340475607	-58065.2787402714	-489.684664484667	-22590.061621632798	-35475.217118638604	5.2532875718050995	77.13571708309044	27.35585776532574	49.77985931776472	38	15	77	196	1	1.5695438470898162	1.5695438470898162	1.3299582256325244	0.3835032832719004	5.262070838818066	0.046229430131918284	7.7289645233649	0.05049879102041096	9.173313046172671E-4	0.6454096197282976	9.063363043081055E-4	4.44508031298019E-7	0.7354662832141644	0.19948521545627032	0.1826255251442592	0.1559116749350089	0.46197758446445886	0.2854533363608356	0.20326156538885473	0.23391411019020222	0.27737098806010746
520000	-58517.68807824657	-58020.81494424722	-496.8731339993469	-22541.281303292333	-35479.53364095488	5.401273406401385	79.42522575467189	30.750546902968566	48.67467885170335	32	13	81	192	1	1.5738869022952615	1.5738869022952615	1.1324268173189198	0.2542524361013925	4.229372333750582	0.046229430131918284	7.848694793979794	0.033125944481031115	9.265990391313783E-4	0.6787941295613625	9.090155715768454E-4	4.7495509986300134E-7	0.7328222291994507	0.2064350721496167	0.1826255251442592	0.1541884859548628	0.4567509167512586	0.2854533363608356	0.2077741179943617	0.22940155758469524	0.27737098806010746
540000	-58517.97932800187	-58023.237777960865	-494.74155004100675	-22563.371929166216	-35459.865848794645	4.996356008687307	77.83653770342511	30.74622845286052	47.090309250564545	35	18	82	191	0	1.6802459314213816	1.6802459314213816	0.7530897724872543	0.3568014182063932	4.66054167750828	0.0010722173756777965	7.287265201930103	0.0011006432888969243	9.182270730667735E-4	0.7101436200748542	9.037583685747927E-4	5.207317769171554E-7	0.7902844103734178	0.20732237132610176	0.17708664561779933	0.14942344054636406	0.4661675425097322	0.2854533363608356	0.20865574630884645	0.22940155758469524	0.2764893597456227
560000	-58566.70651097154	-58052.54359116421	-514.1629198073293	-22585.96668952865	-35466.57690163556	5.097660833351048	80.47967557193522	32.75268616917671	47.72698940275847	33	15	82	191	1	2.0356194256762383	2.0356194256762383	0.890156560715176	0.34398851517497514	5.10855145356936	0.01540281444343511	8.512603617741968	0.03305317456940414	8.93652894965919E-4	0.6336847002953703	8.916871157377612E-4	4.104220929315086E-7	0.7185325910043289	0.20434937111014226	0.17708664561779933	0.15817259618976462	0.46039138708229116	0.2854533363608356	0.20720392794349676	0.22940155758469524	0.27794117811097246
580000	-58536.2295086912	-58051.63072342996	-484.59878526123714	-22559.173260617765	-35492.4574628122	5.0257071507583415	78.86226046457949	31.746612920232664	47.11564754434679	24	8	84	189	1	1.650752730957049	1.650752730957049	0.8533464498298224	0.1386439570165188	4.7975343496170195	0.05145645322094133	8.153375668844957	0.057665471125942294	9.278037565074835E-4	0.6753605530438167	8.946803896701887E-4	4.1606739033816986E-7	0.7182858111719197	0.2078786241086183	0.18002476427145997	0.15801100646611133	0.45408560515380775	0.28414300874383	0.20863420270176372	0.22449363979528095	0.2827291487591254
600000	-58545.95892727767	-58059.371171964434	-486.587755313237	-22580.870777048098	-35478.50039491634	4.9753647744563425	78.2957611648283	31.315141410578605	46.980619754249716	30	10	80	193	1	1.633471005379566	1.633471005379566	0.9683846314156788	0.25132243760985945	5.0893757926144945	0.009738780176426364	8.465726405032042	0.057665471125942294	9.59713621639161E-4	0.6683161348602022	8.987389917893553E-4	5.588801617490271E-7	0.7654938291184611	0.2078786241086183	0.18147084940534866	0.15357444864710507	0.4570760778389254	0.2821599291489376	0.2110319832814989	0.23005731862920717	0.27675076894035644
620000	-58518.54953518799	-58040.52753861812	-478.02199656987335	-22572.668270760045	-35467.859267858075	4.989655059711633	77.75302378643848	28.172820257265325	49.58020352917315	29	8	79	194	1	1.7371246308314647	1.7371246308314647	0.7694064910487716	0.19606540447362644	5.0893757926144945	0.015455593188285283	6.830348498646814	0.038045492001578786	9.768967697105831E-4	0.6769275471732891	8.99355156860099E-4	5.976365124055892E-7	0.8003381125007817	0.1974924349387205	0.1924725580260251	0.15002227739606844	0.4600127296391834	0.2821599291489376	0.2110319832814989	0.22748098701465858	0.279327100554905
640000	-58490.33041282407	-58014.466195931906	-475.8642168921625	-22555.9150800533	-35458.5511158786	5.018834271282153	76.74690347306044	28.870410867302773	47.876492605757655	26	11	85	188	1	1.538459408925897	1.538459408925897	1.1383607543742547	0.34277854084835757	5.1719678730597645	0.011193710515681733	7.818878701676143	0.04637355690609953	0.0010030958854184647	0.7124658335368083	9.163823213146817E-4	5.986768077435658E-7	0.8061279239446841	0.19950365247264823	0.18770589053687775	0.1556480621284314	0.45714239486204	0.28893931042453963	0.20566298020793963	0.22952058787085103	0.27587712149666976
660000	-58503.81470096299	-58038.47073956419	-465.343961398801	-22592.908394710157	-35445.56234485403	5.253599135331434	76.27969738937179	29.41368632971574	46.86601105965609	28	8	80	193	1	1.5652327596489959	1.5652327596489959	0.9959770816954946	0.27446832014732564	5.225680414823429	0.012385465090406526	8.0792637949269	0.002270935992607248	0.001044071189611079	0.710646157823001	9.075465681341004E-4	5.895341215927817E-7	0.7850664857796165	0.20576955823361576	0.18357898004352638	0.15417108636258017	0.4564803753602751	0.28320248590609504	0.20566298020793963	0.23102627909476584	0.2801082547911996
680000	-58529.68132125126	-58046.506454558825	-483.17486669243533	-22584.640046232824	-35461.866408326	4.956992001817666	76.61004329495198	29.248431763760518	47.36161153119149	25	10	85	188	1	1.676870608237804	1.676870608237804	0.8180147677618608	0.4430031900857356	4.916442093733653	0.03860067999423246	8.082025800078904	0.015013735740652588	0.0010374377626397942	0.7025267603417493	9.260224572931441E-4	4.985246167455461E-7	0.7499793843889201	0.20505632418459144	0.185202337091102	0.1538860518469203	0.45585528687738364	0.28520177935680197	0.20924170229681535	0.22950559836508833	0.27605091998129444
700000	-58517.507070277185	-58050.86878311902	-466.6382871581642	-22607.206221325632	-35443.66256179338	5.00327240706829	75.45428107800473	28.070318205775457	47.383962872229255	31	10	79	194	1	1.625774132707422	1.625774132707422	1.0728899308110105	0.16412539070265802	5.040860874699696	0.0038977280385601868	6.853147417105713	0.036000378128283515	0.0010118850579021036	0.716439638474743	9.33863217635488E-4	5.907857963888464E-7	0.7761848491267711	0.19333990640053797	0.18288249055182754	0.15992083274562457	0.46385677030200734	0.28112241746638794	0.207353841452338	0.23358496025550235	0.2779387808257718
720000	-58494.452617030285	-58024.000599373874	-470.45201765641434	-22554.650892725236	-35469.34970664864	4.798479519948752	75.01752454436901	28.18858929054906	46.82893525381994	28	9	81	192	1	1.7680396384147032	1.7680396384147032	0.7992527833523706	0.2643871984255673	4.364058699150319	0.034956487816472655	7.903951722221803	0.001379115180461124	0.0010910246158251857	0.7507664356741233	9.79208414162678E-4	6.895388121636958E-7	0.779354497729809	0.199052530671281	0.18211905733563702	0.15692443282139906	0.4619039791716803	0.2785539262858883	0.21038872407729237	0.233574370237635	0.2774829793991844
740000	-58525.09351620744	-58042.97060395105	-482.122912256386	-22579.011242508477	-35463.959361442576	4.87375327926245	75.44340977891656	26.13650369103352	49.30690608788306	36	12	76	197	1	1.7143207557600812	1.7143207557600812	1.6674260160054204	0.24634503513993727	5.287971390220863	0.04783260467647259	7.903951722221803	0.02790574698104334	0.0010520813691996217	0.7818369699384045	9.707883507344352E-4	7.317731574309316E-7	0.8626304046886192	0.198429251500076	0.18103580071633002	0.15476776661778174	0.4657671811658096	0.2849446154507067	0.20553969179290066	0.2319512517979595	0.27756444095843325
760000	-58519.91463940287	-58041.30911079714	-478.60552860572903	-22586.71261004115	-35454.596500755986	4.555642804836214	73.83837859170733	30.27847710296301	43.55990148874434	34	18	84	189	1	1.6087764347262703	1.6087764347262703	0.9754751018928713	0.2720054928178842	4.837866070251858	0.04041579309549979	7.845563594586655	0.04271619374220461	0.0012379352149043598	0.7635385244046867	9.712474818610834E-4	7.034323986871297E-7	0.7719616523615802	0.20056826868939862	0.18560605232757135	0.15476776661778174	0.4590579123652457	0.2772987607746685	0.20741541479089848	0.2319512517979595	0.28333457263647366
780000	-58492.69439281943	-58012.42430020422	-480.27009261520806	-22570.369675259342	-35442.05462494488	5.364665774821395	76.08422860050634	25.399353031759187	50.684875568747174	32	7	75	198	1	1.6673912613796464	1.6673912613796464	1.4870574524467848	0.15169656518520552	4.837866070251858	0.04041579309549979	7.845563594586655	0.03740359985090636	0.0012356087132072845	0.9441533197968938	9.448645266393975E-4	1.0538854713331007E-6	0.9993117951219135	0.20803455162205206	0.18628498987303765	0.14934725169148536	0.4563332068134223	0.2866793136659208	0.20741541479089848	0.2319512517979595	0.2739540197452213
800000	-58506.77176376943	-58026.16184069421	-480.60992307522173	-22546.59952114849	-35479.562319545716	5.390222378476001	76.61790862661181	29.53113004049241	47.08677858611938	31	12	81	192	1	1.5358769410416087	1.5358769410416087	1.0764233398617877	0.21857892464852458	5.079982651403448	0.05067829309422258	7.52148976528125	0.013638727466046694	0.0010980878386640195	0.8286268194322158	9.146309376058909E-4	8.467658870415295E-7	0.9233495253953271	0.2021063469309984	0.18528181569335334	0.15076164889740074	0.4618501884782449	0.28501802778563795	0.20775693297865783	0.22909710556390508	0.2781279336717992
820000	-58524.14141115006	-58047.453562362876	-476.6878487871866	-22581.64229684507	-35465.811265517805	4.920154698094507	75.0404555682385	23.659564495611473	51.38089107262706	27	7	80	193	1	1.8089448535197004	1.8089448535197004	1.019094145290973	0.09201043675509515	4.919032197158142	0.05869944566384695	7.59582603191497	0.023960928380023755	0.0010976862305426408	0.7408517967795507	9.534435953877041E-4	6.016354199237482E-7	0.7690480773876857	0.2021063469309984	0.1817138483464528	0.15188254276859262	0.46429726195395354	0.2840985256031248	0.21434190187206564	0.224589781932828	0.2769697905919815
840000	-58519.594433696664	-58052.467951890256	-467.12648180640576	-22596.8708264819	-35455.597125408356	5.232825038211613	74.45846097801369	31.147828535754552	43.310632442259134	25	12	87	186	1	1.5801691623136784	1.5801691623136784	0.8048154323428605	0.4301897719005848	4.646289634487694	0.024876926178300306	8.146049438910568	0.041345342041407954	0.0010355662802444727	0.7134848206178622	9.271684981700734E-4	5.290773571535611E-7	0.7477384822087502	0.19783550393829952	0.1817138483464528	0.15889674893589495	0.4615538987793501	0.27902696040174363	0.21214472616651422	0.2313713270542032	0.2774569863775389
860000	-58532.70269334117	-58056.33268446953	-476.3700088716379	-22597.606135304	-35458.726549165534	4.696017840373459	72.84238409713383	28.59410652344916	44.24827757368464	26	14	88	185	1	1.815832295317779	1.815832295317779	1.0292935702828416	0.23441137389140507	4.477897091322111	0.05093795281070666	8.398316514509023	0.05215335648851628	0.0010818561569943144	0.7560120580488676	9.668928634782438E-4	8.345090899784696E-7	0.880631124035501	0.20223665810826416	0.19029939856628048	0.1530523111707299	0.45441163215472286	0.2788806159603536	0.21214472616651422	0.23130688290610824	0.27766777496702394
880000	-58504.09291302258	-58031.36635106252	-472.72656196005823	-22570.54648555446	-35460.81986550806	5.022485494077803	73.83448498672793	28.309935978110598	45.52454900861736	30	13	83	190	1	1.6011468322823508	1.6011468322823508	0.9242196478129688	0.2531660646806563	4.8748153141594734	0.030410183513475242	7.342973939660037	0.011549889127256702	0.0010432638186663454	0.7513224717535353	9.729938440272186E-4	7.00248462510082E-7	0.8468226461425794	0.20616339060119185	0.18277047290846293	0.15665450433561975	0.45441163215472286	0.2788806159603536	0.20751151891939726	0.23214883529139108	0.28145902982885806
900000	-58499.07703615793	-58033.48093798874	-465.5960981691925	-22539.479003132088	-35494.00193485665	4.286436326563265	70.69317657827767	28.776265619319485	41.916910958958155	33	20	87	186	1	1.4558454063169213	1.4558454063169213	1.4544564915200915	0.4753943620317785	4.3437975875722445	0.047562994949324706	7.779304086627891	0.009601072349276523	0.0011987123141373901	0.7674483448614812	0.001053174277258395	1.1455219196798099E-6	0.933673892489774	0.20616339060119185	0.18277047290846293	0.15764170160011265	0.45342443489022993	0.2814496494719893	0.20797236278692408	0.23341265771570557	0.277165330025381
920000	-58500.217236673394	-58049.302762732375	-450.9144739410194	-22582.895878109754	-35466.40688462262	4.35899823978221	69.6696400972347	29.674028809800536	39.9956112874342	30	16	86	187	1	1.390083130794953	1.390083130794953	1.0298147393383998	0.47680147603760853	4.417585799725882	0.046881010728026314	7.6893863252871535	0.02258240449151767	0.0011280391393394442	0.7726472687564147	0.0010274457269794585	9.83106527615775E-7	0.9562984468587996	0.20322617947962998	0.1857076840300248	0.16040474552523823	0.4506613909651044	0.2814496494719893	0.20797236278692408	0.23341265771570557	0.277165330025381
940000	-58498.68961564862	-58041.78677444857	-456.90284120004577	-22590.773375389024	-35451.01339905955	4.27782375489816	71.30071928748941	29.84289266867905	41.457826618810365	29	12	83	190	1	1.5372203808478304	1.5372203808478304	1.3499758265161048	0.27123197994380693	5.300936413277522	0.016682765680353696	8.469832602511435	0.033909126403795425	9.927522304218604E-4	0.7154496042876137	9.738536705091485E-4	5.404500762926637E-7	0.7905267185330022	0.20475094070928662	0.1857076840300248	0.1548385083666843	0.45470286689400163	0.28536415246731306	0.20691078095046048	0.23341265771570557	0.27431240886652086
960000	-58492.191524962094	-58035.293271088114	-456.89825387398156	-22567.920293132374	-35467.37297795574	4.399584612310708	70.52623159194076	27.748857645724545	42.77737394621619	33	15	82	191	1	1.5216076953852753	1.5216076953852753	1.174353851475036	0.4069267774197621	4.364954901386429	0.0010679375343820466	6.9700186774172455	0.04060331734982852	0.001092053282580151	0.7014004282868671	0.0010215137527739041	6.797240419290071E-7	0.7854285160509898	0.20401062620726532	0.18017443222247242	0.15747155923892472	0.45834338233133487	0.28399283363022365	0.2068318402736188	0.23341265771570557	0.27576266838045194
980000	-58504.970226704	-58061.60148389377	-443.3687428102283	-22606.169965003723	-35455.43151889005	4.738843336263248	70.76171328207428	28.1102405323356	42.65147274973869	28	10	82	191	1	1.3453595356229353	1.3453595356229353	1.1326056018279873	0.23155468371449694	5.024698480983788	0.002889309254153154	8.81590183783316	0.012565022455476261	0.0010959497720454518	0.6320831386159216	0.0010109685119213108	5.826746454993085E-7	0.7114691890422653	0.1993616471259803	0.18469152611683526	0.1554276174457454	0.46051920931143636	0.28660566376334806	0.2095469481978934	0.22570767028842187	0.27813971775033663
1000000	-58497.54225594758	-58056.75049789743	-440.79175805014887	-22576.541944331213	-35480.20855356622	4.769584693224035	70.63243609716959	25.50879421425143	45.12364188291816	28	7	79	194	1	1.4697427051261758	1.4697427051261758	1.1846141341815875	0.249231802424421	4.711980912405704	0.0028379564176562546	9.158095655377638	0.009400293268807583	0.001196487319005436	0.6694390924270615	0.001040425074867059	8.153968981088473E-7	0.7768407269873219	0.20757507790004998	0.18469152611683526	0.1573134466243342	0.4504199493587779	0.2848073229984459	0.20963646712091352	0.22570767028842187	0.27984853959221867
1020000	-58474.492776642386	-58034.41726523197	-440.07551141042103	-22582.60358060738	-35451.81368462458	5.497171344929306	71.38421502224821	27.810867986767846	43.57334703548036	31	12	81	192	1	1.3956663228337245	1.3956663228337245	1.4931286136956068	0.3367358704815894	4.665276624092613	0.024617401172441114	7.491027743353997	0.00623502459904352	0.0011105696686527784	0.6327211939779754	9.98349282189139E-4	6.301602330215952E-7	0.7447126172563623	0.20757507790004998	0.18600705795220776	0.14751744738364314	0.4589004167640964	0.2798465056815097	0.21053195180526915	0.23346545867208185	0.27615608384113927
1040000	-58506.04143242159	-58071.23266460931	-434.8087678122752	-22605.6760853586	-35465.55657925072	4.567835960634525	68.53266665375347	26.794088460849547	41.73857819290394	29	11	82	191	1	1.4239659016435726	1.4239659016435726	1.399285002727587	0.21711151669734297	4.886832521074096	0.06019873460860294	7.491027743353997	0.022603532098949077	0.0011889265001808333	0.6957261428403	0.0010521525033195614	7.342517646255779E-7	0.7455911309885709	0.19940464999009205	0.18858265491326018	0.15558590295078426	0.45642679214586074	0.2842314305127228	0.20950281098583554	0.23030092865274157	0.2759648298487
1060000	-58458.29730736695	-58039.23302857657	-419.0642787903786	-22589.681510056573	-35449.55151852	4.712895433275937	67.63597804630845	24.988222699221833	42.64775534708664	30	9	79	194	1	1.3180473550574958	1.3180473550574958	1.1978218896313724	0.2506213146004433	4.898138143535503	0.007768340028681636	8.034243951075148	0.02484066730265689	0.001116606378310555	0.7344420165728123	0.0010434553613528652	9.436687004833701E-7	0.8816704760690574	0.2007193856584705	0.18900016804141398	0.15558590295078426	0.4546945433493284	0.28984637449966416	0.20359449289915252	0.22538775603518185	0.28117137656600144
1080000	-58468.270033582085	-58043.19151624947	-425.078517332617	-22572.08251002979	-35471.109006219674	5.137726692430052	67.46694840640487	27.672929226691878	39.79401917971295	28	14	86	187	1	1.4400564102967526	1.4400564102967526	0.9301053968537001	0.30642117193166857	5.171327555570764	0.04583260094650983	8.241099015025812	0.02296263281018103	0.0011684839983543659	0.7708215134559332	0.0010681241109481068	8.981148590693697E-7	0.8424403634365171	0.20800780680986306	0.18343123960746865	0.15141292301343115	0.4571480305692343	0.28117706997379793	0.20666232811196233	0.2343387540284834	0.27782184788575626
1100000	-58477.87979727897	-58053.07774671074	-424.8020505682275	-22587.92157457347	-35465.15617213727	4.5677447202087285	65.37363186655409	25.545712811596907	39.82791905495719	29	12	83	190	1	1.419878906774743	1.419878906774743	1.3531234981830342	0.18015132755295818	5.072244737855764	0.0654081250553834	7.517203364484939	0.046879885909436966	0.0011549594106269976	0.8592019648978114	0.0010745151674560346	1.10297028173153E-6	0.9637853797243715	0.20040830958632067	0.18785791628852827	0.15858750264706922	0.45314627147807895	0.28117706997379793	0.20503717442576833	0.23102462006814375	0.28276113553228993
1120000	-58454.74619982161	-58033.27588780307	-421.4703120185346	-22586.2296619445	-35447.04622585857	4.451397976430436	66.05295120999713	25.041415111715505	41.011536098281645	32	12	80	193	1	1.3612021185263583	1.3612021185263583	1.0640378471705725	0.25827395228963107	5.768393095590562	0.05520940206913789	8.193459120881574	0.002778326895414609	0.0012559286695277465	0.9055260046586835	0.001110415906177633	1.2854013493367146E-6	0.9317424715839555	0.20350236922240653	0.1884091763249647	0.15095868562179832	0.4571297688308276	0.28889899123786467	0.21047797003553353	0.22167536702071822	0.27894767170588347
1140000	-58439.615589636785	-58015.9966428061	-423.61894683068397	-22589.45918311457	-35426.53745969153	4.427681216331769	65.82271671755693	25.856787795133037	39.9659289224239	33	15	82	191	1	1.2841449843608628	1.2841449843608628	1.0712353395281335	0.3173227323676598	4.397714995794805	0.03473057008618218	7.624426460858622	0.03165387884399474	0.0011721059895910308	0.9070994959270305	0.001052443691507893	1.3014680258931966E-6	0.9879514628101083	0.19954924082269176	0.1884091763249647	0.15491181402151308	0.4571297688308276	0.2880932932740099	0.20225738352678463	0.22989595352946712	0.27975336966973824
1160000	-58464.16406691636	-58039.095403185325	-425.06866373103526	-22588.22821621986	-35450.867186965464	4.40365728422628	67.0336082638192	26.82150976857695	40.21209849524221	30	8	78	195	1	1.3559628166837676	1.3559628166837676	1.3189006650068842	0.17757934662989083	5.070351516400595	0.03279170087375616	7.873180098661357	0.020308264035906125	0.001172762961289469	0.8246923660228574	0.001062030622536207	9.854513159028563E-7	0.9043904042828955	0.2085435519002332	0.18826502322618568	0.15860308732633638	0.4445883375472419	0.28497988271850777	0.2081967626599615	0.22510665799763677	0.2817166966238938
1180000	-58464.9542047161	-58041.44515282323	-423.5090518928736	-22585.420296041448	-35456.02485678178	4.525907245866043	66.73321717508101	25.19426426634418	41.53895290873679	34	12	78	195	1	1.2344620455763642	1.2344620455763642	1.4844236493397305	0.3209340464460948	4.731406668974158	0.027040255023837133	7.087464495175272	0.013647843530987162	0.0011836381937711665	0.7946967938354492	0.00108735708221862	9.786661094900639E-7	0.8678689256909413	0.2114909370942316	0.18326313230468044	0.1606575930538432	0.4445883375472419	0.28629530667181136	0.2098002689217784	0.22676485708250071	0.2771395673239094
1200000	-58453.86128628374	-58048.42607644681	-405.4352098369292	-22590.13497231531	-35458.2911041315	4.307068870902131	64.1347125228509	25.96533950927994	38.16937301357095	34	16	82	191	1	1.2860511862302528	1.2860511862302528	1.1575980380369884	0.44612292896747796	5.128487720702191	0.04035409495844038	7.9528810302167505	0.03430482310866338	0.0011091427951002587	0.7262602430971881	0.0010807242175116527	6.61122738360231E-7	0.7304440537161527	0.20242586798861298	0.17922078227080201	0.16057795899639724	0.45777539074418494	0.28425181761669344	0.20161528908236487	0.23570579362197458	0.27842709967896695
1220000	-58433.82058564318	-58032.69489565586	-401.1256899873215	-22579.502556452488	-35453.19233920337	4.747422201344905	66.22946248306793	27.96735668998065	38.2621057930873	27	10	83	190	1	1.264782321216497	1.264782321216497	0.8656038634168807	0.3228759660144244	4.471933429232705	0.03189464063158679	9.205761190908994	0.06186808336082742	0.0010567536469995652	0.8038267098634821	0.0010665478704361467	8.086868348677759E-7	0.8478735747048379	0.198795524396566	0.1843859045208945	0.1504232109718266	0.46639536011071003	0.28976089960416246	0.20541062103670207	0.2300855006224006	0.2747429787367347
1240000	-58441.46650877205	-58024.956900237965	-416.5096085340846	-22582.99163505499	-35441.965265182975	4.938941257255285	66.86687407900047	25.339444791281235	41.5274292877193	27	14	87	186	1	1.2697176969456359	1.2697176969456359	1.0447277024976562	0.29954328886269016	4.77666730856994	0.040219206306153554	7.746134799053672	0.03118183965502955	0.0010721754332732765	0.8448609368653693	0.0010150585893741696	9.873958827633488E-7	0.9248141187310921	0.2032592164132997	0.18684532271197266	0.15219599974783157	0.4576994611268932	0.2820056244511305	0.20833856128899575	0.23480646733893462	0.274849346920939
1260000	-58460.57629767034	-58036.69009534359	-423.88620232674657	-22549.225527071467	-35487.464568272124	4.629545598841189	68.53778971674335	29.229055629292592	39.30873408745076	28	13	85	188	1	1.3501944940729496	1.3501944940729496	1.0323282777446965	0.29280817332695425	5.001258909019963	0.016563495124657306	7.423798266730879	0.014023594720632424	0.0010839901471942923	0.8274938719274837	0.0010863626911446487	1.2274194119553986E-6	0.9711134907177648	0.20239268972409513	0.18547043940907823	0.15240218924592533	0.4597346816208984	0.28367387278894207	0.20275348377571686	0.22992381350553767	0.2836488299298031
1280000	-58449.278064559614	-58021.6641472558	-427.613917303814	-22543.223433796917	-35478.440713458884	4.764876523864475	69.04330842790056	26.61962440756131	42.42368402033922	32	19	87	186	1	1.430953530099527	1.430953530099527	1.2771049052999743	0.4455143796158604	4.853590703503994	0.028803758424608635	8.272081956513654	0.040666709625208096	0.0011150893496954474	0.947704992733945	0.0010510373205554822	1.6267991674560085E-6	1.0582000576254473	0.20543056699848397	0.18434635306685124	0.14857109803894086	0.46165198189572104	0.28028191202729447	0.2063549419420455	0.22691418256054188	0.28644896347011783
1300000	-58454.550349643934	-58022.677865219026	-431.87248442491017	-22571.798072105506	-35450.87979311352	5.035916847523488	69.85132574365927	28.407211561628603	41.44411418203069	34	24	90	183	1	1.3953488584755749	1.3953488584755749	1.235590648015719	0.5035894083754631	5.041147680294482	0.024094792247460597	8.401911373544596	0.05608014614051528	0.0010284778321918901	0.8767493646885999	9.921079020061936E-4	9.762346823486272E-7	0.9493373458013612	0.19800543018301617	0.18912562700064567	0.15599623485440867	0.45687270796192664	0.2903134808927186	0.2061197876400564	0.22899210077691518	0.27457463069030963
1320000	-58455.102135500936	-58026.67276446803	-428.4293710329096	-22572.362522473035	-35454.310241994994	4.8459633454556315	69.32375279616276	25.821984905258855	43.50176789090389	33	19	86	187	1	1.334537449567016	1.334537449567016	1.204125499957082	0.53153202337589	4.5732562246903035	0.04063281017443978	8.642366125370566	0.05608014614051528	0.0010529139651677994	0.8684828902288688	0.0010148678079277206	1.0050671534681552E-6	0.9602709647752918	0.19565503002831294	0.18728128662168625	0.15841902963709195	0.458644653712906	0.2930543176536296	0.20262350028598103	0.22615684318129894	0.27816533887909023
1340000	-58469.169912944424	-58041.95890393268	-427.2110090117397	-22565.52991653856	-35476.42898739412	4.3741540537621875	67.2931465770871	29.083143576886336	38.210003000200786	33	25	91	182	0	1.2242361228973935	1.2242361228973935	0.9564104750562022	0.4184414896438716	4.285482025496115	0.0019553990615398323	7.930887295217719	0.005342896690680312	0.0010858834165208165	0.9044755349671794	0.0010426190430170752	1.5191121100268322E-6	1.1235222625120542	0.20651414709493826	0.18275039276146096	0.15240670503496234	0.4583287551086356	0.28455256155791697	0.20603129280688443	0.23131278479211287	0.27810336084308546
1360000	-58460.423234683105	-58029.95138926417	-430.4718454189358	-22589.009740806563	-35440.94164845761	4.696405989001257	68.82012443194124	27.322099441845772	41.49802499009545	30	16	86	187	1	1.5400880109963562	1.5400880109963562	1.2218555179936492	0.5255356278122685	4.897349619378265	0.0192469222133111	7.8141722130423945	0.0060562049551275065	0.0010585552961763934	0.9171073514984769	0.0010060180698334225	1.066569902718953E-6	0.9781114210442674	0.20257670834671204	0.1857222608479141	0.1560455913554673	0.45565543944990367	0.2841984805724715	0.20975764869849028	0.23205333340147524	0.27399053732756273
1380000	-58403.86819723076	-58005.49530056205	-398.37289666870913	-22541.571597802733	-35463.92370275932	4.816035144622671	65.74483668733627	27.65249501914236	38.092341668193896	41	27	86	187	1	1.217555027118553	1.217555027118553	1.0207671194617287	1.03466022124421	5.190864354662468	0.035223719317304	8.298385215838774	0.01632524371052236	0.0011384088479007549	0.843397115179791	0.00109789261082638	1.1379534916184237E-6	0.9312461419166577	0.2019510773334169	0.18607692259904296	0.15667122236876244	0.4553007776987748	0.2818025852236075	0.20770557660563238	0.23410540549433315	0.2763864326764267
1400000	-58441.12313195961	-58028.01402552875	-413.1091064308613	-22603.194338811925	-35424.81968671682	4.554548046970122	66.34174758132245	26.954378828189025	39.38736875313345	37	22	85	188	1	1.153615603760483	1.153615603760483	1.5275904937123475	0.5053056815368943	5.096683198982999	0.051991530497714517	7.772538660966223	0.07852245630487836	0.0010714788633794153	0.8496333852131787	0.0010425933642552944	9.355642792229665E-7	0.8949908827532285	0.1970971490905644	0.18372898590419354	0.15667122236876244	0.4625026426364768	0.27996767401813244	0.20783407691537129	0.23132812076321702	0.280870128303279
1420000	-58456.52942467354	-58045.870220954406	-410.65920371913904	-22589.278251676187	-35456.59196927822	4.776954697057218	66.32003411320792	28.248060576859533	38.07197353634844	33	20	87	186	1	1.2881928414644137	1.2881928414644137	1.5315771190907117	0.6252972872141888	4.242781505499341	0.030394486556604657	8.232477952035653	0.04349977588699741	0.001115513680883389	0.7916517839237147	0.001072760327218596	9.534882799884548E-7	0.8683455028918651	0.19603905710161637	0.18832478731431973	0.15313351294758426	0.4625026426364768	0.28152374403455177	0.20627800689895193	0.22924928270507405	0.28294896636142197
1440000	-58448.27325139851	-58043.34750292321	-404.9257484753015	-22567.973325834802	-35475.37417708841	4.901259834558777	66.59894508527937	26.30311697148702	40.29582811379239	35	11	76	197	1	1.2338965177850774	1.2338965177850774	1.8859875712391465	0.3619606224446233	5.349322307382573	0.0701560895828447	7.90240168312692	0.03675992620527614	0.001166878584083112	0.8690460626344287	0.0010850082330403513	1.074680478294382E-6	0.9367794284996667	0.19764961850327034	0.18640059997208153	0.1575433346781526	0.4584064468464927	0.28578436637034316	0.20627800689895193	0.23117469944518879	0.2767629272855158
1460000	-58445.64799925342	-58040.5566351092	-405.0913641442222	-22578.463346913213	-35462.09328819599	4.485884678302743	66.24099476660953	25.06789949161014	41.173095274999355	28	8	80	193	1	1.4051867773586135	1.4051867773586135	1.4174145669146285	0.26035039619574674	5.098353158078192	0.028142883685430147	8.165924776317283	0.03547867994731076	0.0012328226073241336	0.7624419328382707	0.0010956050644285423	9.89225938800985E-7	0.8495598157187856	0.20577284708876586	0.18640059997208153	0.1575433346781526	0.45028321826099715	0.2824533547599361	0.21049571191028865	0.22695699443385206	0.2800939388959229
1480000	-58465.02528999989	-58042.35917109174	-422.66611890814653	-22596.281634021292	-35446.07753707044	4.614582397829866	67.86389967039763	23.788565565450636	44.07533410494695	30	10	80	193	1	1.4080876929329644	1.4080876929329644	1.2613931983106093	0.20039479468102794	5.049621642868051	0.028217048705125425	6.993208605603259	0.026611371905642587	0.0011713706019140415	0.8966585123557671	0.0010252288508393944	1.256363172073887E-6	1.019012849821134	0.19866904341037178	0.19065887305169174	0.1575433346781526	0.453128748859781	0.2881665498823099	0.20622244500554754	0.22728502438183026	0.278325980730312
1500000	-58453.488184871356	-58030.25764686899	-423.23053800237136	-22575.55582687955	-35454.70181998944	5.033925692595741	68.24917823378811	28.91374478497916	39.33543344880899	37	17	80	193	1	1.2654709634750665	1.2654709634750665	1.5598528347253742	0.40350084574403233	5.363379906376687	0.05609727621741338	8.51823159361843	0.004585519971653486	0.0012147974252627012	0.9469715216474051	0.0010451505270468488	1.5232152678022394E-6	1.0714714925267015	0.20688110207825214	0.17537320341666876	0.15548359172485432	0.46226210278022195	0.2878881717977324	0.206500823090125	0.22968925698420786	0.2759217481279344
1520000	-58463.00634246972	-58041.82411250559	-421.18222996413465	-22589.30354700778	-35452.520565497805	4.81947116849908	67.57495092092356	23.755157756483094	43.81979316444047	38	17	79	194	1	1.264182774088784	1.264182774088784	1.9627270297266983	0.3469260176190928	4.748625905661158	0.03533449783200613	8.1437670856081	0.0016464091740872118	0.0011267984360139006	0.9273112867214073	0.0010589569660943478	1.2928530183319293E-6	1.036036729580896	0.20185827150803393	0.19190497954169308	0.15548359172485432	0.4507531572254159	0.28227539599116336	0.20749630726222534	0.2315327316627173	0.2786955650838937
1540000	-58473.92449206352	-58055.48025941362	-418.4442326498971	-22592.79825102028	-35462.68200839334	5.02297971318648	67.73847302362974	23.928389230757276	43.81008379287246	41	15	74	199	1	1.2039106346713373	1.2039106346713373	1.1673492729081738	0.24170942473227733	5.0739285427474	0.05226293563102333	7.877118377644778	0.006382051100074599	0.0010985679557902386	0.7502708723596185	0.0010288610139641506	8.077115503248438E-7	0.8415806067102058	0.20558831309323247	0.18642046362514858	0.15086526890625734	0.45712595437535886	0.28644248741705935	0.2100975707774327	0.2255635131376848	0.2778964286678229
1560000	-58454.41737272025	-58040.21754960777	-414.19982311247946	-22581.831045283645	-35458.386504324124	4.841596313299043	66.86399687213274	27.869249074081946	38.99474779805082	49	31	82	191	1	1.2426450868839993	1.2426450868839993	1.7996622650200194	0.7972743594962648	5.0739285427474	0.05226293563102333	8.093232770499723	0.025835692434932712	0.0011813949020579228	0.8198319775570222	0.0010594455458587048	1.441788089415205E-6	0.9777431181295834	0.20558831309323247	0.17928974028965244	0.15451828790043193	0.4606036587166804	0.28277739466900065	0.2093284031874857	0.2324039881750532	0.2754902139684602
1580000	-58458.35506452141	-58036.06585618115	-422.2892083402646	-22591.782402850637	-35444.283453330514	4.94581146614558	68.36184687025234	26.59544840463379	41.76639846561856	39	26	87	186	1	1.27727672715387	1.27727672715387	1.3154035617308975	0.6100381640502894	4.714902318497964	0.02036635974785583	7.951478858186566	0.00927338253859092	0.0010810621235087788	0.8262537275353306	9.927043171603788E-4	1.2983722419539416E-6	1.0342280822558012	0.19666980224052652	0.1815155157467284	0.16121102329606193	0.4606036587166804	0.2846120759314144	0.20319491815091306	0.23307977564158477	0.2791132302760875
1600000	-58450.79673312044	-58023.74053404657	-427.0561990738688	-22569.057128139226	-35454.683405907344	5.477283417110318	69.64772061747581	23.93694630655396	45.71077431092188	36	15	79	194	1	1.345483407561645	1.345483407561645	1.4748888304959862	0.2716467870415322	4.607218053583371	0.04486911276443142	7.393051224631637	0.02006507644259029	0.0010777725293390854	0.7501087202439171	0.001010099770674324	1.0876234439495432E-6	0.937863589750892	0.20676775549914664	0.18702370260257065	0.15310167643809383	0.45310686546018614	0.2864907527290051	0.20722197392969366	0.2261027469052111	0.2801845264360899
1620000	-58460.482633527914	-58030.28267412951	-430.19995939841084	-22572.767940893667	-35457.51473323584	4.834327321420305	69.80550977211502	27.714300149683904	42.09120962243113	32	16	84	189	1	1.2516462062559526	1.2516462062559526	1.2108534117972996	0.2826153639693812	4.264880155246337	0.01524175063386309	7.503500855465786	0.030592388501911795	0.0011521037859718102	0.7521459103486086	0.0010394972833769438	1.3131046276019591E-6	0.956054620692228	0.2058497818522064	0.19044674469105857	0.15034333860641386	0.4533601348503184	0.2851244616735758	0.21175248479990372	0.2261027469052111	0.2770203066213091
1640000	-58479.914543596235	-58038.515727066864	-441.3988165293684	-22586.593534441912	-35451.92219262495	5.171376376189122	70.8337186973946	28.886631256752725	41.947087440641944	34	19	85	188	1	1.2981941787722424	1.2981941787722424	1.2651186919681463	0.5998800687067332	4.328872502607614	0.01435112936002907	7.021741333863265	0.028815322801357963	0.001087761419809171	0.777629400351831	9.698943862836825E-4	1.1300507719398242E-6	1.0008686319312736	0.2068272542355227	0.17687674875097514	0.16116091093483031	0.45513508607866904	0.2815912444651999	0.21366517766476778	0.23055495238372625	0.2741886254863058
1660000	-58479.52152058453	-58037.92272360296	-441.59879698156936	-22559.60939284069	-35478.31333076227	5.793109376040746	72.08817665369865	27.294730015673167	44.79344663802552	31	12	81	192	1	1.5138527639517225	1.5138527639517225	1.2946325263083651	0.18270254495204613	4.500249884873998	0.06612352557645249	8.249215732725107	0.046712395612033934	0.0011446582270863176	0.7743549770155217	0.0010278572657620951	1.3464120393783839E-6	1.014322057746609	0.19921975760076527	0.1887025278334792	0.15694262848708368	0.45513508607866904	0.2815912444651999	0.21366517766476778	0.2290272846494949	0.27571629322053715
1680000	-58489.44133208268	-58054.983275526785	-434.4580565558931	-22572.805370770922	-35482.17790475586	4.912046235170239	69.54637856466938	27.289735655569913	42.25664290909949	26	8	82	191	1	1.3666962785369012	1.3666962785369012	0.6893659590921215	0.1622155645399582	4.838178844291801	0.010295213755530238	7.293017570500106	0.0245375189010852	0.0010471965247684828	0.8075158752575583	0.001018220639765394	9.814885504916872E-7	0.9383585437555244	0.19921975760076527	0.1887025278334792	0.15694262848708368	0.45513508607866904	0.27894765877258537	0.20764506878474964	0.2324206088090157	0.28098666363364905
1700000	-58474.10777962121	-58037.606922515595	-436.5008571056155	-22556.469002967944	-35481.137919547655	4.982248251670704	70.70627030698546	28.096114112188165	42.61015619479733	27	6	79	194	1	1.5619524711704171	1.5619524711704171	0.9384470259495455	0.24136899651414642	4.880496229716964	0.018726167816809206	8.072761776919519	0.048477302862091114	0.001064494107069289	0.773476303119671	0.0010101675670349444	1.0575991268860859E-6	0.9460898551951579	0.20281659700233487	0.18571592705151055	0.16119292389288006	0.4502745520532717	0.27894765877258537	0.21041320653243595	0.2313083411151358	0.27933079357984264
1720000	-58452.52767001946	-58026.66189610767	-425.8657739117905	-22565.90953772331	-35460.75235838436	5.152593674943579	68.53839492153578	24.76678032317338	43.77161459836243	27	7	80	193	1	1.4776456769746067	1.4776456769746067	1.1043539303919605	0.20014591978028462	4.539469391699986	0.056485786681208884	7.794336682036725	0.034204833197637695	0.0010405347174827825	0.8126937130134697	0.0010296401555963137	9.850364120338252E-7	0.9483262644908622	0.19740900850553347	0.1898250289090863	0.1585244045173324	0.454241558068045	0.2857108459571533	0.20676105990461682	0.22847304727425208	0.27905504686397753
1740000	-58465.20806581284	-58045.544890626494	-419.66317518634844	-22557.057119322657	-35488.48777130384	5.705766281107573	70.06328921227704	25.181438515533426	44.88185069674366	27	6	79	194	1	1.4088013942235842	1.4088013942235842	1.2114320373818357	0.17121108407848806	4.730145841298117	0.01379211172300991	7.840231286453346	0.0019035622755799201	0.0011015969399878743	0.7067995015738289	0.0010602735049049506	7.558511693016342E-7	0.7780254738656864	0.2032254164051081	0.18140410030213797	0.16112892522470612	0.454241558068045	0.2857108459571533	0.20798390531662783	0.22847304727425208	0.2778322014519665
1760000	-58475.309529623715	-58034.41327863399	-440.89625098972283	-22546.964372884235	-35487.448905749756	5.450921827136603	70.35330586148659	24.840354359463223	45.51295150202335	34	13	79	194	1	1.455362463034517	1.455362463034517	1.5111089391503156	0.31127938406354233	4.6110032438261825	0.03663374265106329	9.128867331688756	0.0013565445133823155	0.0011059486756735458	0.8244003911532377	0.0010333199494412958	8.878969136564847E-7	0.8785792514074882	0.2032254164051081	0.18289003783760152	0.16112892522470612	0.45275562053258145	0.2859721704144882	0.20837468222308964	0.23281765158271533	0.27283549577970656
1780000	-58497.81522095378	-58060.304001798584	-437.5112191551975	-22567.704912326386	-35492.5990894722	5.392224545872719	70.39767740604572	26.225619128747866	44.17205827729784	27	9	82	191	1	1.4651171827751406	1.4651171827751406	1.064613676332491	0.25943885999176275	4.641389460855266	0.03663374265106329	7.945147181654624	0.01728509302592725	0.00114338880763517	0.6876948592126367	0.0010325498852931563	6.901682149253893E-7	0.7596451120285833	0.2027142194375345	0.18991669087292784	0.1541022721893798	0.453266817500155	0.2842107859878793	0.20424498618497508	0.23179467273799242	0.2797495550891529
1800000	-58491.688185423096	-58043.23004693678	-448.4581384863226	-22587.541452582882	-35455.688594353895	5.43327505436468	71.85455940619886	27.72390178302113	44.130657623177704	33	20	87	186	1	1.390795153978182	1.390795153978182	1.0773592374774574	0.5246742792293243	4.480954659102377	0.007330712042781244	7.346329789652936	0.0027273499715277593	0.0011299689589116563	0.7318116869646935	0.0010041323571283898	7.726424428401009E-7	0.8180039416392655	0.20088684153349765	0.18918208037841588	0.15755365086236586	0.4523774272257178	0.2880702041442509	0.20668956549582485	0.231620216416542	0.273620013943382
1820000	-58481.80405056362	-58037.29235078527	-444.51169977835224	-22556.204838280533	-35481.08751250473	5.133284491359851	70.26645117572049	28.1033678690516	42.16308330666889	34	23	89	184	1	1.4151999054388038	1.4151999054388038	1.0477299744760584	0.5278169392156983	4.480954659102377	0.03412922386488809	8.780847411180268	0.021614612372720846	0.0011604592947763806	0.6996083616742349	0.0010470366438220865	8.082515314083129E-7	0.8000485606724604	0.20084797274559266	0.1817089994275916	0.16229759642737762	0.4551454313994353	0.2834569297895368	0.20772430965674027	0.23089156342356854	0.2779271971301541
1840000	-58474.801141540804	-58028.701354166944	-446.0997873738599	-22590.8363909902	-35437.86496317674	5.127661779734365	70.4423398269974	27.437514933195164	43.00482489380228	32	21	89	184	1	1.49742528460167	1.49742528460167	1.172612217161751	0.41373070471914486	4.876110536056493	0.018590610134919375	9.25388880855612	0.017352690694899246	0.0011058166160306643	0.6751315629754241	9.802039322427336E-4	6.927433888028296E-7	0.7645385983090865	0.20084797274559266	0.1817089994275916	0.15292322898159857	0.4645197988452144	0.2834569297895368	0.2112217159203297	0.23089156342356854	0.2744297908665647
1860000	-58474.630863165905	-58033.43043817466	-441.20042499124145	-22592.604552791327	-35440.82588538334	6.119292444475666	72.66150371612504	30.295869773311267	42.365633942813794	36	24	87	186	0	1.3033180654932477	1.3033180654932477	1.097034169366105	0.3913694617869751	4.941653225430953	0.021987588766402156	7.004181324396418	0.015904931509967694	0.0010922073802717227	0.7369563048398513	9.92895220361779E-4	8.282465668095832E-7	0.8273426645697807	0.2007704291607415	0.18587142337543464	0.1552583201939562	0.45809982726986487	0.2834569297895368	0.2037146134295744	0.2338962236808189	0.27893223310006965
1880000	-58465.517147955215	-58025.18105814188	-440.3360898133288	-22565.98205168477	-35459.199006457115	6.216846737721074	73.22876691483407	27.463239957754595	45.765526957079416	34	13	79	194	1	1.4521381315179456	1.4521381315179456	1.5205484181572537	0.32808357106834907	4.821025953783627	0.04628737008401888	7.776693283590962	0.05873544443262808	0.0011688737548069819	0.8654441396727183	9.963128551202446E-4	1.0883953516279966E-6	0.9574620331332585	0.20397716054104315	0.1891491136941114	0.1537027281730164	0.4531709975918263	0.2834569297895368	0.2037146134295744	0.22976045511104892	0.2830680016698396
1900000	-58468.21289334116	-58043.46503765496	-424.7478556861963	-22604.037215613338	-35439.42782204162	6.306038297314749	71.94978698686566	25.902026758375968	46.04776022848964	34	10	76	197	1	1.4190271787133972	1.4190271787133972	0.9487576952471546	0.3969620781609505	5.131742911544158	0.018825971443201854	7.590144597435037	0.07276482821005116	0.0011525866805696318	0.8449119142127153	9.490903344846638E-4	1.3645594401031755E-6	1.0390220739122125	0.20121074561258076	0.18185480804914228	0.1537027281730164	0.46323171816525777	0.2824004381989759	0.2037146134295744	0.23161641898098997	0.28226852939045943
1920000	-58430.63315772541	-57994.16315101144	-436.47000671397336	-22547.74510183289	-35446.41804917855	5.44166274076896	70.95569002224835	26.375797321435627	44.579892700812636	30	17	87	186	1	1.4146128750076594	1.4146128750076594	1.1390426338638877	0.4258890982861537	4.592596890632103	0.022565899291291117	7.313519362362665	0.04455493331027467	0.0011219769819866962	0.7684871661093131	0.001002598112546297	1.1250058083854162E-6	0.9513933982853209	0.2003272587543439	0.1876427190201185	0.15223102057995536	0.45979900164557946	0.2837672879791206	0.2095005292440785	0.2304945391628867	0.27623764361391395
1940000	-58469.33224345171	-58025.556199789964	-443.77604366174955	-22580.979019219114	-35444.57718057085	5.141094922178688	71.12605734219278	27.194801447348723	43.931255894844064	38	20	82	191	1	1.6366009139573086	1.6366009139573086	1.087361898434997	0.5386931911020246	5.464429687826578	0.06180740886727484	8.717525138399372	0.039641388680704444	0.0010754537717237661	0.782370364090399	0.0010093852616865312	1.0145225397191355E-6	0.9447547236834848	0.20165733791516863	0.18381354813861855	0.15090094141913063	0.46362817252707944	0.27929327972416323	0.21095119393234393	0.2304679311473991	0.27928759519609353
1960000	-58483.94055861163	-58037.80899389664	-446.13156471500014	-22592.88017083027	-35444.928823066366	4.980648046298258	71.49265907901264	31.347785964837545	40.14487311417511	31	26	95	178	1	1.559636476831886	1.559636476831886	1.0407968717549416	0.7359659894792276	5.399622501126455	0.032390267173717006	7.823483332962993	0.02869183290126882	9.700422211754984E-4	0.7135430954678821	9.616741792664647E-4	6.465155847032575E-7	0.8213011144503825	0.19707868084985625	0.1790234679325212	0.15090094141913063	0.47299690979848924	0.2832819473952922	0.20347316840954088	0.2384890724757937	0.27475581171937297
1980000	-58506.7422303375	-58058.21402065955	-448.52820967794554	-22580.008313500166	-35478.20570715939	4.6665044604790165	71.37983963356473	29.61677012188231	41.76306951168248	27	17	89	184	0	1.446507666171347	1.446507666171347	0.8545382917869093	0.4868040770165847	4.806967683843726	0.009346376189331946	8.149030731697815	0.02685639608851098	9.710042160986792E-4	0.6904045842360511	0.0010070584917883272	6.457191114857082E-7	0.7962586887459099	0.20531930867196235	0.18682679116573866	0.15314461226511303	0.4547092878971832	0.28436714604313407	0.2046330393197791	0.23531418487146644	0.27568562976562017
2000000	-58518.61532387773	-58082.47813357563	-436.13719030210723	-22597.067373331734	-35485.410760243896	5.103170605395515	70.49256500167306	28.375439191920645	42.11712580975239	31	17	85	188	0	1.4281692970746576	1.4281692970746576	0.9092986737551575	0.5016351893770905	4.3060686528187535	0.011579889120968292	8.323356646919049	0.03609199407967588	0.0010178212206811584	0.7765488959131526	9.98652093363045E-4	9.387428456020491E-7	0.9217257200700085	0.2066733298563985	0.17970432079418858	0.15943238532944565	0.45418996401996453	0.28590665265963433	0.20251381875802013	0.23137254772702842	0.2802069808553169
2020000	-58477.29364523178	-58036.82124118106	-440.47240405071864	-22562.7779351754	-35474.04330600566	5.18854536381878	71.05905700877221	26.752608862961157	44.3064481458111	35	17	82	191	1	1.4958634370888124	1.4958634370888124	1.054655398990498	0.4424966188558242	4.60805206835683	0.03835735129356247	8.040411084915329	0.061892855424117606	0.0010380400279489848	0.8857599027119143	9.799855760594647E-4	1.5529636834059038E-6	1.1505884315253465	0.2066733298563985	0.17970432079418858	0.14992204785817964	0.46370030149123054	0.2790496972104851	0.2084930095092564	0.23399226291674666	0.2784650303635116
2040000	-58443.20225433178	-58010.586511211746	-432.6157431200345	-22563.0788851971	-35447.507626014645	5.1143141426470695	69.30072488856028	31.831442265039048	37.46928262352123	34	25	90	183	0	1.4572683777980135	1.4572683777980135	1.2677059096778185	1.057910829803432	4.896816620100194	0.007202724980395901	8.411234488030061	0.0499329822868448	0.0010571125614511005	0.8763301611171704	0.0010347377273567102	1.362661270200061E-6	1.041206416784907	0.19621078311480844	0.1828707729825472	0.15869155476911206	0.46222688913352955	0.2804195482330806	0.20876560698708949	0.23234981441631816	0.2784650303635116
2060000	-58429.24095169463	-57997.27094490076	-431.9700067938671	-22543.943079055396	-35453.327865845364	5.021970300562676	70.15343586542613	30.88535447936302	39.26808138606309	28	15	87	186	1	1.3950617348916108	1.3950617348916108	0.5953297840452612	0.3739141728335081	4.945695825404318	0.00953987212719313	8.411234488030061	0.027155959387057838	0.0011782291060521103	0.8827607509932494	0.0010314242581721238	1.4201502100894376E-6	1.0127837044665193	0.1971807627522565	0.18665035000028266	0.1572280097184181	0.45894087752903995	0.2824495503269889	0.2110378897376893	0.22691458656285346	0.2795979733724682
2080000	-58472.16096164197	-58037.07162486638	-435.0893367755837	-22570.375318248647	-35466.696306617734	5.091781836812107	70.4699221422802	29.07461546277131	41.395306679508906	29	18	89	184	1	1.3608331778970324	1.3608331778970324	1.1236303846025555	0.32179672786345853	4.787327751409307	0.044478983735153375	8.947251578113844	0.003636553615932574	0.001220718444969149	0.9519197807591061	9.850537406262325E-4	1.8346080681516157E-6	1.1692253306377614	0.20501972425262915	0.18665035000028266	0.1564558293836497	0.45187409636343573	0.2859249496840247	0.20896772748326017	0.22813604454829162	0.27697127828442336
2100000	-58467.74515530103	-58037.433478126404	-430.3116771746277	-22576.581618374017	-35460.85185975239	5.083290105010104	69.9679854132616	28.386449789572115	41.5815356236895	33	17	84	189	1	1.2787336134306992	1.2787336134306992	1.4450571305324087	0.4103376800009805	5.013106665327345	0.002984382104687242	7.958698846819838	0.03925412408071096	0.001089941779462645	0.8152258401322342	9.713504811702345E-4	9.131375562243163E-7	0.9155913818310142	0.20501972425262915	0.1827488112602042	0.16162009581982445	0.4506113686673395	0.28560361592245437	0.21038202638356734	0.22531326316464903	0.2787010945293291
2120000	-58514.75511040094	-58062.75948133677	-451.99562906417344	-22585.66832138545	-35477.09115995132	5.151875384036922	71.8581581425821	27.850102089515087	44.008056053067	37	22	85	188	1	1.4384785630824606	1.4384785630824606	1.1632273007552285	0.45706648602244565	4.338998852900372	0.03311177407078416	9.080716681616334	0.06429108402858476	0.0011308207860949494	0.8850206702779796	9.801439383487346E-4	1.387880022342939E-6	1.0985321341221825	0.21066771091938852	0.1884798813666168	0.1530292471444488	0.4478231605695432	0.2801187625737412	0.20734492365602325	0.23270482047367386	0.27983149329656154
2140000	-58458.55775900035	-58021.11475286375	-437.4430061365966	-22569.001613548422	-35452.11313931533	5.217864678952249	71.55189200878225	28.275166476377255	43.27672553240503	37	25	88	185	1	1.4001377757547737	1.4001377757547737	1.3274442743942059	0.6227489985263752	4.378374926345535	0.005325093111156187	8.5254745800493	0.009395320924802051	0.0010832994240476729	0.8421642121193851	9.76050476484613E-4	1.1810535566011385E-6	1.011361071071578	0.20230095172014503	0.1863816147927188	0.1551275137183468	0.45618991976878664	0.2801187625737412	0.20749269560776074	0.23255704852193637	0.27983149329656154
2160000	-58476.930489810125	-58035.60148158923	-441.32900822089925	-22558.05219933437	-35477.54928225486	5.282587797752514	71.95937275533484	27.95281810700103	44.00655464833378	32	20	88	185	1	1.4570919997074232	1.4570919997074232	1.1245716654590563	0.41255007108771835	4.242421655056459	0.01640432221772909	8.685781302499207	0.01604346095522743	0.00115476971087591	0.9305135801783532	0.0010173662185425081	1.5614728008522568E-6	1.1106789966919606	0.201702405932932	0.19055441554842	0.15155325874985862	0.45618991976878664	0.28843671487594985	0.20749269560776074	0.2266512197283576	0.2774193697879316
2180000	-58490.39049609749	-58044.29168578562	-446.09881031187007	-22567.962108317184	-35476.32957746844	4.939718497124087	71.23914010855323	30.94484301219326	40.294297096359955	34	23	89	184	1	1.4094334998995954	1.4094334998995954	0.9592196961479514	0.7880462523503451	4.350893692273684	0.06829787550489626	8.236032933669506	0.018975245197182723	0.0010830381379971844	0.8616476000574889	0.0010194271217288961	9.982880818950376E-7	0.9207738684359824	0.201702405932932	0.180702237599735	0.16092897451674007	0.4566663819505902	0.28843671487594985	0.2072004028502379	0.22694351248588043	0.2774193697879316
2200000	-58463.01520713987	-58007.75760904035	-455.2575980995165	-22566.586728256545	-35441.17088078381	5.1033364627371816	73.21894996002368	33.67795950403304	39.54099045599066	27	27	99	174	0	1.5214353425131428	1.5214353425131428	0.586957796812522	0.5767144834261936	5.62131815133554	0.056517707701519294	8.236032933669506	0.01266528313434537	0.0010430830292824471	0.8225010440922627	9.692530986528383E-4	7.960635068810478E-7	0.8735916287180187	0.20246642519627692	0.180702237599735	0.1612699916911414	0.45556134551284394	0.2836282694312264	0.20539467949820614	0.23249896398469327	0.27847808708587396
2220000	-58498.02176400966	-58032.31719947947	-465.7045645301897	-22578.006327754458	-35454.31087172501	5.074900413592029	74.13928693774639	33.47589796900995	40.66338896873643	47	43	96	177	1	1.464771280643483	1.464771280643483	1.3918172766003234	1.0739279174724925	4.912900385548935	0.009805405227341012	8.634641674348757	0.015407266092747488	9.642874885533133E-4	0.8291937919915141	9.686797598042468E-4	6.779159017532127E-7	0.8635365276076952	0.20708613540467746	0.1819691243931575	0.15454375231825238	0.45640098788391	0.2836282694312264	0.20607171674204858	0.23251718754751993	0.2777828262792049
2240000	-58501.48319086067	-58034.694500810976	-466.78869004969386	-22578.184077561058	-35456.51042324992	4.940420931268235	74.68579074953391	30.983373537389106	43.702417212144795	60	55	94	179	0	1.5657348965793694	1.5657348965793694	1.7206121467427238	1.2315480265515706	5.171005722509032	0.06428780806247199	7.371556250681732	0.03680035485794359	0.0010063129320370629	0.8146074464438975	9.413026920603398E-4	8.149214340235213E-7	0.9150782803855677	0.2013529590916103	0.18188479362433785	0.14772242462895274	0.4690398226550964	0.28485326072128264	0.2078787588895912	0.22911160275598352	0.2781563776331424
2260000	-58553.05502259726	-58076.45304317348	-476.6019794237817	-22599.04911961624	-35477.40392355724	5.424676848833624	76.28519775165591	38.618010529352354	37.66718722230359	49	60	110	163	0	1.5714746934184736	1.5714746934184736	1.2948297928496568	1.5878597274093362	5.093122299897915	0.05494423341826998	7.499383193241691	0.04692600514002599	0.001010716963316285	0.7275747181478518	9.453657827890482E-4	6.605656405567658E-7	0.8149706620910872	0.2007754157514541	0.18098553284523858	0.15269808397342097	0.4655409674298837	0.2817523588509048	0.2078787588895912	0.2322125046263613	0.2781563776331424
2280000	-58496.29609239006	-58020.116986074405	-476.1791063156541	-22588.78528072087	-35431.331705353536	5.448037904896463	76.31771359532246	34.37150828681378	41.946205308508674	56	49	92	181	0	1.6432956266376828	1.6432956266376828	1.8509560721638871	1.1441752051778438	4.964483790488435	0.04155267485896387	8.122805137892307	0.026239512813504763	9.84942414765144E-4	0.8276083639401804	9.01630248265528E-4	7.997335329152869E-7	0.944415997123112	0.199324503551227	0.189515988898858	0.16012349811499224	0.45103600943492006	0.2853609035818279	0.20804006872227554	0.22845344828505032	0.278145579410846
2300000	-58500.42555659403	-58027.2091592965	-473.21639729753224	-22590.00485734167	-35437.20430195483	5.560828653376305	76.17645002483765	34.25360730186991	41.922842722967765	33	27	94	179	1	1.5055792614109735	1.5055792614109735	0.7077395404840865	0.5385272461734667	4.964483790488435	0.06345313756095068	7.200148735617956	0.004013458374792788	0.0010099047863364988	0.8465510050737756	9.15473656649226E-4	9.006753072393827E-7	0.9867033727840566	0.19596122511743952	0.18392366767898746	0.15434071914595396	0.46577438805761634	0.28654542431440977	0.2048888496358197	0.22873012235602463	0.2798356036937456
2320000	-58489.70722615591	-58018.45046853575	-471.2567576201514	-22584.835644306557	-35433.6148242292	5.351087082676633	74.7604215925837	26.798425199897704	47.96199639268599	57	40	83	190	1	1.5057509869978016	1.5057509869978016	2.2228198808443227	1.0533072039455098	5.06025216757948	0.06345313756095068	7.8935098126827885	0.0026703609179698586	0.0010442874331751046	0.8558383011474072	9.378584909756203E-4	1.0200441257718652E-6	1.0085033842869802	0.19671022853182785	0.18502464156039083	0.15930152864762462	0.45896360126015395	0.2871959192428078	0.2048888496358197	0.22914406596888345	0.27877116515248873
2340000	-58502.21331458207	-58034.860364688255	-467.3529498938183	-22576.43265999784	-35458.42770469042	5.002076130372838	74.48802766131115	27.74872872424632	46.73929893706482	36	13	77	196	1	1.6306880117145568	1.6306880117145568	1.107037818819581	0.23669879205398378	4.999825979905918	0.02244852287595766	7.98544887655168	0.04661069804380627	0.0010998406466446388	0.7815850414657475	9.653763348125006E-4	9.921610225256763E-7	0.9652340279156273	0.20918219611353076	0.17883778830470046	0.15157584182089223	0.4604041737608738	0.28563875035281466	0.2066119574940651	0.2291686297671193	0.27858066238600054
2360000	-58492.979592436226	-58039.79270059058	-453.1868918456473	-22580.03388057607	-35459.75882001451	4.945764719282646	71.97664526059914	25.600516582388522	46.37612867821061	35	14	79	194	1	1.4538806780599307	1.4538806780599307	1.484603717154664	0.497397987968717	5.4590249636821415	0.04531826811849798	7.88045975130956	0.03215102109591571	0.0010804246501394813	0.8024243497380106	0.0010143263965769376	1.0538988220958496E-6	0.9717846223338787	0.20155447805955906	0.17883778830470046	0.15714256304670662	0.46246517058903114	0.2863055221389511	0.21064080241987204	0.2291686297671193	0.2738850456740572
2380000	-58488.52288361484	-58035.159525432435	-453.3633581824004	-22577.18981827135	-35457.969707161086	4.771098090940749	71.92858517537736	27.637821941576554	44.29076323380078	30	14	84	189	1	1.537689431786768	1.537689431786768	0.7388293065675821	0.30977541180561935	5.515665784208494	0.0062649254219981935	7.483064372463853	0.020589116238648193	0.001035327028696684	0.7323710197690748	0.001009526288204341	7.501915331773768E-7	0.819313068295657	0.19834260258452216	0.18300346552881544	0.15737593052820423	0.4612780013584555	0.2863055221389511	0.2139971674792632	0.2291686297671193	0.27052868061466606
2400000	-58484.33607672807	-58032.35693540414	-451.9791413239302	-22581.456738720255	-35450.900196683884	4.96927770970651	70.89766888876383	27.181660288247716	43.71600860051616	42	25	83	190	1	1.4523159644840222	1.4523159644840222	1.4968067575902322	0.5279211302413305	4.839097560915123	0.024517217987282527	7.957248145826297	0.02947489208152395	0.001049865107228093	0.7937798067386554	9.749135064852382E-4	9.272851082811793E-7	0.953415791743043	0.19834260258452216	0.18300346552881544	0.15737593052820423	0.4612780013584555	0.2825143582254122	0.20766575419129982	0.2310329762124816	0.2787869113708061
2420000	-58476.42008002713	-58027.61435691295	-448.8057231141762	-22551.693147571586	-35475.92120934136	4.800193068938592	70.0194954147485	25.762240734936515	44.25725467981201	38	19	81	192	1	1.3856037772983372	1.3856037772983372	1.6150367885441936	0.4018056065145204	4.7262357070379295	0.048517511549140746	8.371182237398608	0.047258292578584875	0.0010826541782191982	0.8229263949886765	0.001050557558979179	9.509316088862248E-7	0.9338866736069399	0.20533097201348335	0.17935700557421336	0.15399775327829668	0.4613142691340039	0.28426111069931187	0.2050340120417677	0.22959838185187428	0.2811064954070458
2440000	-58485.90557614883	-58035.93423774016	-449.9713384086611	-22583.130820359223	-35452.80341738094	5.429900813667871	72.33644276678086	29.74001067500315	42.59643209177771	46	32	86	187	1	1.4770964139760603	1.4770964139760603	1.3562986894162667	0.6253147766568695	5.0689150853326925	0.06332444677352511	6.976324730546785	0.04916215629626111	9.929031868424099E-4	0.8142112707449898	9.76821710822304E-4	8.14958486808812E-7	0.895633460253321	0.20154802396047103	0.17644835049736887	0.15471642039694083	0.4672872051452166	0.28426111069931187	0.20745321215775608	0.22959838185187428	0.2786872952910574
2460000	-58483.837257006664	-58026.59091435057	-457.2463426560912	-22583.173444968048	-35443.41746938252	6.022267089932006	74.49406779380215	33.50449472348536	40.98957307031679	37	32	95	178	1	1.4150109229940337	1.4150109229940337	0.8862728647545811	0.8303520450000229	4.320604605234041	0.06882646817856018	7.563701194299004	0.02480792480748334	9.29038213752345E-4	0.8778598661207029	9.112227575332486E-4	8.342187425811169E-7	0.9971988202285386	0.20487095970420302	0.19053898598639016	0.15272045162832545	0.45186960268107873	0.2801425617377146	0.20836598978892654	0.22935153622819218	0.2821399122451664
2480000	-58510.53787146629	-58036.24012101951	-474.29775044677524	-22604.393771996383	-35431.84634902313	5.412608461388357	74.96862102880044	30.72003117798822	44.248589850812195	40	29	88	185	0	1.5743876591556851	1.5743876591556851	1.4779817662364456	0.6981803656082491	5.316443796968596	0.058170313730582346	8.95889272054897	0.07304015932955772	9.371976118936848E-4	0.8668551408647011	8.828734456555423E-4	8.453267808795009E-7	1.0439060139561238	0.20545922857140728	0.18847600722427726	0.1536751548467377	0.45238960935757516	0.2868260999853162	0.20783727601674531	0.22608774965321538	0.2792488743447228
2500000	-58496.483475882334	-58035.42451913355	-461.0589567487813	-22578.727372185494	-35456.697146948056	5.220979084288137	73.10898512249308	30.351022400854376	42.75796272163872	42	30	88	185	1	1.4969490787239683	1.4969490787239683	1.0447181135479553	0.6035522323637722	5.427521359420436	0.060251640821613515	8.909204553239805	0.008273770039086562	9.801984142958971E-4	0.806168124241684	9.540445774569276E-4	9.582971931451023E-7	0.9818952510863967	0.2075776681062333	0.18635756768945122	0.1536751548467377	0.45238960935757516	0.2780970715564951	0.20990900672357046	0.23131485471863486	0.2806790670012993
2520000	-58484.81209138424	-58025.92145114921	-458.89064023503374	-22573.869015434946	-35452.052435714264	5.106594957959221	72.56720620299929	30.944844569009955	41.62236163398939	40	28	88	185	1	1.4269671341686587	1.4269671341686587	1.0015771050169482	0.7028031150442279	5.2584126212878495	0.013849316803045087	8.379777239482575	0.04500858717117797	0.001034364380795586	0.7980954094037696	9.901431298565177E-4	1.1665416069493117E-6	1.0201673967330065	0.20593671322353385	0.18914822632993183	0.1536751548467377	0.451239905599794	0.2848417789060376	0.21144172485789686	0.22520602848829865	0.27851046774776655
2540000	-58495.31192340723	-58039.809727389526	-455.5021960177027	-22599.077366203728	-35440.7323611858	5.373017820547703	72.64869888699083	33.325880798219224	39.32281808877159	31	25	93	180	0	1.4742645309873303	1.4742645309873303	0.9234122001384456	0.49778969919295746	4.973944472481359	0.015321432598233101	7.4493105256621	0.04401406649686573	9.83237306818941E-4	0.7814932631449768	9.595068917524679E-4	8.072119996481774E-7	0.9226097955163729	0.1956049576058819	0.1807053574722092	0.1551655677272219	0.4685241171946844	0.2848417789060376	0.20808073019514026	0.22876445941252083	0.278313031486301
2560000	-58502.43469039573	-58028.57756037486	-473.8571300208647	-22558.564366982046	-35470.01319339282	6.05318099735195	76.72344991465118	30.642991918567642	46.080457996083545	51	38	86	187	0	1.4436026999778944	1.4436026999778944	1.7955017653232828	0.6858801695747049	4.726853899170306	0.028713298971550505	8.495577699355103	0.0028222553315734003	9.739288939977147E-4	0.7320505199765406	9.29741500642255E-4	7.528731595029968E-7	0.8633883427792641	0.20913412224878317	0.18104586682067944	0.15178160534421128	0.45803840558632347	0.28334944959391245	0.20957305950726543	0.2273715464513212	0.27970594444750063
2580000	-58485.694810218294	-58011.05771581945	-474.6370943988406	-22557.212657203898	-35453.84505861555	5.863189700921066	77.45242008690545	31.729837932371563	45.72258215453392	30	23	93	180	1	1.5829210821965298	1.5829210821965298	0.9762171713598419	0.7882358563571156	5.775639168326812	0.009487257209449247	7.886437806284748	0.04148931705432294	9.441342234183348E-4	0.8021163246102359	9.32643529710199E-4	7.199614437604092E-7	0.8800133177286223	0.20703262017542	0.19112419509699743	0.14987775576752496	0.4519654289600549	0.28448608799175545	0.2091197586306669	0.2266882089300767	0.27970594444750063
2600000	-58516.01902872572	-58042.88587350352	-473.1331552222072	-22563.737190269178	-35479.148683234336	6.444193203758734	77.97033522504506	30.905558493327913	47.06477673171718	31	24	93	180	1	1.520868619896037	1.520868619896037	1.0229033155376657	0.4863321766006991	4.891928501003104	0.0016179379005901138	8.368040564239616	0.05596608706717018	9.671909447065585E-4	0.7604123886235123	9.24675114928253E-4	6.825517700396788E-7	0.8666556761870773	0.20277044051118598	0.18124977269982165	0.16046563763292934	0.45551414915606037	0.28806577281842327	0.20195674243707268	0.23124055801134757	0.2787369267331561
2620000	-58535.774699370544	-58051.932043241744	-483.842656128803	-22570.8252151545	-35481.10682808724	6.032611797625832	78.03418844577912	34.16318155965307	43.87100688612612	31	23	92	181	1	1.5009903568673457	1.5009903568673457	0.8893761257204881	0.3600931278653938	5.052326693566378	0.02708323117534284	7.754663464151484	0.02719847568752236	9.487331082513283E-4	0.7756349663727059	9.261093103390057E-4	6.729406257503081E-7	0.8636359886599608	0.20352907536695364	0.18419126226688648	0.15692535371051541	0.45535430865564175	0.2857694656030502	0.20074324917960262	0.23390438291850424	0.27958290229884253
2640000	-58515.46972935662	-58017.780039786674	-497.68968956994627	-22566.151745891584	-35451.62829389509	6.2031612866110715	80.99874449611762	32.62669572755424	48.3720487685634	30	21	90	183	0	1.4667423964102633	1.4667423964102633	0.8858963957277901	0.4248954705712585	4.854751875290236	0.02572858900647424	7.470932026827423	0.02608938851893174	9.758220929516476E-4	0.8469273020501853	8.999901933164757E-4	8.428492009939322E-7	0.9724543524891721	0.20016177647433167	0.18419126226688648	0.15612504298683258	0.45952191827194655	0.2857453547825311	0.2081318855664371	0.22570177305327538	0.28042098659775605
2660000	-58528.13966190123	-58017.967296524934	-510.17236537629924	-22580.774584703446	-35437.19271182149	7.049694530047217	83.86056625115604	35.170563584167276	48.69000266698877	31	21	89	184	0	1.6848607939582778	1.6848607939582778	0.9208969383221168	0.482140737444568	5.681989309037713	0.029109626713307794	8.425741848909944	0.013931451398582895	9.213327283996998E-4	0.8322679010681797	8.521423686515819E-4	6.580153612874171E-7	0.9000648547873265	0.1993046059696878	0.18735489152603582	0.15230951887232064	0.461030983631953	0.283133216979756	0.2081318855664371	0.22759664279971645	0.28113825465409004
2680000	-58508.39559371358	-58013.11023814604	-495.2853555675432	-22572.398727402735	-35440.7115107433	7.132652500238574	83.53489899529438	35.433220416750636	48.10167857854377	31	15	84	189	1	1.6509478809764986	1.6509478809764986	0.983204847009916	0.2076668318651803	4.897086655830389	0.012153923789552568	8.425741848909944	0.06376315044733966	9.417009288779647E-4	0.8471824687553281	8.360928126622356E-4	8.473106921305217E-7	0.9874196851968582	0.20434768278491713	0.182949719883225	0.15878767385136136	0.4539149234804938	0.283133216979756	0.20999154535405326	0.22759664279971645	0.2792785948664739
2700000	-58535.37371644448	-58050.38829498668	-484.9854214578007	-22582.016550127886	-35468.3717448588	6.667604063388671	79.96151348786222	29.24751835623804	50.71399513162414	42	20	78	195	1	1.7667606625409413	1.7667606625409413	1.7410033002901262	0.31204160104684314	4.741131347485107	0.015280939962512072	8.01027040005099	0.06376315044733966	9.23437535423676E-4	0.7360617494752668	8.935676876791712E-4	5.650601072180657E-7	0.8188814032591604	0.20305319654686232	0.19079740947851173	0.1522541978520779	0.45389519612254536	0.28149824926591055	0.20999154535405326	0.23040731044516005	0.2781028949348757
2720000	-58493.46156302951	-58014.89493999613	-478.5666230333842	-22558.912102869708	-35455.98283712642	6.920275426506603	79.92944922157363	31.22191764941563	48.707531572158004	42	25	83	190	1	1.6596970779595495	1.6596970779595495	1.2906750506339906	0.44257518831602266	4.741131347485107	0.025041995070383224	6.9894724988996515	0.04454324590085844	9.61508906224653E-4	0.7760149431568425	8.96848537925008E-4	1.0330514085231771E-6	1.0291417159102239	0.20305319654686232	0.18464297364317592	0.1522541978520779	0.4600496319578812	0.2833352244377533	0.20999154535405326	0.23303197550945473	0.27364125469873835
2740000	-58524.95846569425	-58050.197364477106	-474.7611012171459	-22577.155947145715	-35473.04141733139	6.460820450532877	77.9475699916979	30.01232679800057	47.93524319369733	37	25	88	185	1	1.3696481694240226	1.3696481694240226	0.8394512005064619	0.6328816695812587	4.631332749469507	0.0047707264448234735	8.93317706686377	0.031897109239545605	9.854256553634615E-4	0.6965711730015415	9.292655845472582E-4	6.438435982394816E-7	0.7871186825625375	0.20305319654686232	0.18464297364317592	0.15661826881594604	0.4556855609940131	0.28763369778581593	0.2050358721602844	0.22639048121013275	0.28093994884376655
2760000	-58538.75030480043	-58055.64658467399	-483.10372012644063	-22566.31579790662	-35489.33078676737	6.211736495273649	78.30636009194771	30.06923427991032	48.23712581203735	38	24	86	187	1	1.3361155212265645	1.3361155212265645	1.1278756103762837	0.320875655976757	4.980352840327921	0.04165728742236736	7.4638106529729376	0.0016883210015145483	0.0010459214441232466	0.6983420562143436	9.424327411073479E-4	7.483889102412894E-7	0.8351358915432242	0.20688622270629622	0.18820364505287943	0.15104899954775566	0.45386113269306605	0.28895219506670955	0.20945159012972414	0.22639048121013275	0.27520573359343325
2780000	-58519.84573139648	-58022.155273798984	-497.69045759749906	-22562.415595833314	-35459.73967796567	8.013724597152958	83.68225570904669	35.56856552239919	48.11369018664745	40	29	89	184	1	1.712499921544659	1.712499921544659	1.2149568190299338	0.5655775201076038	4.163373578129374	0.023233854688293684	7.704303625233065	0.004757660191864509	9.46129025184283E-4	0.7104463694198927	8.425378936091182E-4	6.532296750768476E-7	0.8365744005109113	0.20367197967886136	0.17957693815078482	0.154259039619611	0.46249204255074017	0.28809623613634205	0.20471910162920434	0.2329189649506375	0.2742656972838158
2800000	-58507.76148456695	-58026.166529971204	-481.5949545957489	-22571.941131022595	-35454.22539894861	5.846267111638439	77.99321219526526	30.951822845226747	47.04138935003845	32	16	84	189	1	1.5134344041154264	1.5134344041154264	0.8210405954098714	0.4499780415343212	5.339281701553229	0.013252273796191729	7.083883278889892	0.05300004079084959	9.664547255113356E-4	0.6825288801728766	9.191651875640709E-4	5.701337007128335E-7	0.7765894258497607	0.20401463299932684	0.18101127995271213	0.1575842791609774	0.45738980788698097	0.2862236609521187	0.21291890050485657	0.2279472152268579	0.27291022331616643
2820000	-58542.369459266854	-58042.90990047017	-499.4595587966804	-22605.045787562674	-35437.8641129075	7.298477606855407	81.51843678477624	36.63582649457622	44.88261029019995	43	31	87	186	0	1.7594489937007978	1.7594489937007978	1.1332219679385904	0.6277818404439348	4.43458452261158	0.023748482853373155	8.20390371613373	0.05300004079084959	9.702329471840436E-4	0.7272114433968796	8.469268321737522E-4	5.84280290700366E-7	0.8245351555855416	0.20468830201352048	0.19303175906826014	0.16069116454875185	0.4415887743694648	0.2843051706790809	0.205930560111119	0.23535868531099668	0.2744055838988031
2840000	-58529.91753017906	-58029.19630578271	-500.721224396353	-22578.603240386477	-35450.59306539623	6.40880318327036	81.89041476826544	31.227944803180712	50.662469965084775	29	15	86	187	1	1.778525490332013	1.778525490332013	1.055357453202634	0.25952048614865797	5.499396332049026	0.017888867873177967	8.720788567399437	0.045057962546888486	9.93871487650688E-4	0.7392873518231855	8.614054214563568E-4	6.2779318472896E-7	0.8549010551099503	0.19046586314511801	0.18505657623378743	0.15508476564590584	0.469392794975186	0.2918562281164484	0.20665742381336474	0.2259700623712864	0.27551628569890013
2860000	-58517.45341485745	-58018.35034091056	-499.103073946893	-22576.84392537564	-35441.50641553492	6.396341527035841	81.24669830121424	31.361161099960135	49.88553720125409	34	18	84	189	1	1.718495468822231	1.718495468822231	1.1269639086779115	0.4914355546016115	4.699067332786257	0.007350864785581283	7.958681595900165	0.026062117572101716	8.926998880975817E-4	0.7083070004194063	8.585081380780053E-4	4.907877437034618E-7	0.7959501386022257	0.2110251377753257	0.18652747972578165	0.153862503094896	0.44858487940399394	0.291965563477904	0.20665742381336474	0.2259700623712864	0.27540695033744456
2880000	-58560.11186174108	-58041.37213143884	-518.7397303022412	-22583.89665574047	-35457.47547569837	6.814234966977567	84.34546681893227	31.680541318034116	52.66492550089816	30	13	83	190	1	1.7128191520232288	1.7128191520232288	0.9080670350724228	0.2716886535295929	4.446961740377172	0.03407663349265027	8.829755284885493	0.02242991271149856	9.041596433389165E-4	0.766798952691441	8.167170420849952E-4	5.204342791775763E-7	0.8514366215809406	0.20140228980189412	0.18652747972578165	0.15372751205985538	0.45834271841246615	0.28530877477285166	0.21094390528603096	0.22790028386145508	0.27584703607966193
2900000	-58544.44857365746	-58045.082956327686	-499.3656173297722	-22587.21580275873	-35457.86715356896	6.110062281780191	82.45052907266711	28.69350122831749	53.75702784434964	26	5	79	194	1	1.6855302709377424	1.6855302709377424	0.9937735035477642	0.05437480188661493	5.163810624846656	0.007148168404950252	8.050102849476374	0.02642634469205101	9.168684371866038E-4	0.7684528831082335	8.541584423295036E-4	5.705484161571484E-7	0.8442128464228407	0.1988015446560192	0.18652747972578165	0.15372751205985538	0.46094346355834104	0.2830219367779806	0.2080051374817096	0.23030718126031152	0.2786657444799979
2920000	-58526.53360790306	-58022.65456160568	-503.8790462973781	-22554.28739515964	-35468.36716644604	5.803971921422655	81.87551631170574	27.876699649527417	53.99881666217827	25	5	80	193	1	1.70376219929077	1.70376219929077	1.0423444530143835	0.12457198425692209	5.163810624846656	0.048603125119153046	7.431382238680509	0.05406292050653498	8.751471526069105E-4	0.7623379873057986	8.65206243834165E-4	5.026928793783879E-7	0.8417301970698033	0.1988015446560192	0.18652747972578165	0.15372751205985538	0.46094346355834104	0.2795566217123402	0.21152639299245138	0.22794196593423097	0.280975019360977
2940000	-58520.820523221366	-58003.0671130127	-517.7534102086651	-22522.90719058023	-35480.15992243247	6.6303987285553205	84.38580149606072	31.812863190569438	52.572938305491256	30	12	81	192	0	1.894521942749476	1.894521942749476	0.9278767992872239	0.21238347038788308	4.956519991656334	0.010025409671296436	7.639246857621506	0.05559380064484442	9.43183689912432E-4	0.8134756872897422	9.086444475324685E-4	8.136538813039249E-7	0.9458517319428378	0.1990585083023201	0.18627051607948075	0.15372751205985538	0.46094346355834104	0.28370526767168475	0.21095037500270786	0.2295706396965579	0.27577371762904906
2960000	-58553.33467425052	-58041.44904649788	-511.8856277526341	-22585.315852976593	-35456.13319352129	6.431236032078802	82.50919131262334	31.085863330172447	51.42332798245089	31	11	80	193	1	1.9736817842151426	1.9736817842151426	0.9972510143511475	0.2393167999985722	5.009832940990891	0.014786144488438168	9.859084351702169	0.02324839546575696	8.631273635245168E-4	0.7181127322275144	8.355014720521886E-4	5.218910719508622E-7	0.8328374669419693	0.1988908174457316	0.18118342241442287	0.16085844686826525	0.45906731327157757	0.27959484164366494	0.20603596484051306	0.22938495937288236	0.28498423414293916
2980000	-58558.101213824215	-58044.80234517576	-513.2988686484526	-22585.738576304757	-35459.063768871005	6.181415037787214	82.2965978159015	31.038570979687634	51.25802683621387	28	14	85	188	0	1.6541609940777162	1.6541609940777162	0.8951098042904347	0.31786745339786937	5.252792118092647	0.005400007275164494	8.085107007499776	0.02324839546575696	8.822305882908382E-4	0.7112909533135424	8.348725056956625E-4	5.107790911323644E-7	0.8094519614605162	0.20167890346157685	0.18367966536560687	0.155574117901236	0.45906731327157757	0.2871995934733701	0.201834998706778	0.2331133093764046	0.2778520984434468
3000000	-58537.5036501407	-58040.94670698278	-496.5569431579235	-22577.88873583444	-35463.057971148344	5.474817454042326	79.21931413390062	32.669888822927255	46.54942531097339	31	16	85	188	1	1.6951156415032433	1.6951156415032433	0.9428768718524213	0.43217155242200267	4.140257413826335	0.047685971583580344	7.72807906444384	0.024606145047006162	8.922263577091452E-4	0.7170886836675006	8.699721604978372E-4	4.828346869232273E-7	0.7843253713381393	0.2000415450435294	0.1775922021682937	0.155574117901236	0.4667921348869382	0.28270650977858397	0.2080430469233468	0.23360176581366757	0.2756486774844012
3020000	-58549.527739046265	-58044.615215853744	-504.912523192524	-22572.193208236928	-35472.42200761682	6.032500988880544	80.52973612887777	34.504976697255955	46.024759431621845	33	22	88	185	0	1.5911992230343692	1.5911992230343692	1.0512097911832061	0.5262876702423278	4.717165591074289	0.06510127285206023	8.607159505420379	0.0214530129535026	9.160744960245522E-4	0.7653217395551263	8.961754138724042E-4	7.325308973253107E-7	0.9109586181432495	0.19787860557220474	0.18537686561923553	0.15143808165649625	0.46530644715206076	0.28270650977858397	0.21111856639131424	0.23029914306724086	0.27587578076286046
3040000	-58548.115746588664	-58048.07834124677	-500.03740534189075	-22599.167708071433	-35448.910633175336	6.141204767186434	79.56836326343756	31.473525411726182	48.09483785171139	32	20	88	185	1	1.6855480375703942	1.6855480375703942	1.011481658315375	0.3525082852325079	4.717165591074289	0.044520110436170685	8.5778862633681	0.0318888433300059	8.700397698177101E-4	0.6645253523673292	8.721815686150759E-4	4.294338037636538E-7	0.73195700798769	0.20289237227668766	0.1831511640960731	0.15143808165649625	0.46251838197074024	0.2804156579086941	0.21086745296499576	0.23029914306724086	0.27841774605906877
3060000	-58503.37985102524	-58009.951920823936	-493.42793020130534	-22565.885411996413	-35444.06650882753	5.87116770002636	78.82451648710256	35.06565860644987	43.758857880652684	29	19	89	184	0	1.6648923109402858	1.6648923109402858	1.1609492496440839	0.25814653150425393	5.286903987909515	0.0321657863237816	8.955868641973296	0.023440784073493086	9.14063420195127E-4	0.7015873947916309	9.051533360271874E-4	4.801940154395174E-7	0.7319825305730071	0.2001180194244107	0.1831511640960731	0.1542124345087732	0.46251838197074024	0.2849288084796688	0.21074023297487826	0.23124354512477696	0.27308741342067544
3080000	-58509.23710178915	-58026.34302982174	-482.8940719674072	-22595.416243459735	-35430.926786362004	5.327847077231308	76.25951128758571	30.811629718056402	45.44788156952925	32	16	83	190	0	1.5756111039917151	1.5756111039917151	0.9737577727160183	0.3073440308043358	5.46729144304278	0.02419814249782465	7.869838507848376	0.024286771871178517	9.496949215147666E-4	0.7029505155063248	9.067288002743092E-4	5.078372138072105E-7	0.7684848131076996	0.19958192563705807	0.1831511640960731	0.15474852829612584	0.46251838197074024	0.2855786863294948	0.20877698469899791	0.22736639666570443	0.2782779323058023
3100000	-58529.93853334957	-58058.47252786615	-471.4660054834157	-22564.094414107185	-35494.37811375897	5.909068370144268	76.63067881096754	30.07006350991319	46.56061530105434	29	12	83	190	1	1.5142143960528591	1.5142143960528591	0.8118377243358822	0.10745123844061089	5.6119069193191224	0.0654122883384568	8.30605372425296	0.036716298051391545	9.17007299529544E-4	0.677074783436289	9.065253259255902E-4	4.2346196777538465E-7	0.7213633174155255	0.19958192563705807	0.1831511640960731	0.1531136739256261	0.46415323634124	0.28490527162312074	0.2074805677598891	0.23233148038411802	0.27528268023287156
3120000	-58531.878551964015	-58061.31171492025	-470.56683704376593	-22579.553200829636	-35481.758514090616	5.472495063330326	75.97959084924707	28.118166698593917	47.86142415065317	28	10	82	191	1	1.6280195263773831	1.6280195263773831	0.9224072607919019	0.1921442559035627	4.219947093878383	0.05658121727668641	8.021875927127368	0.02636426036934463	9.95057302759584E-4	0.6373993077011842	9.313031910848844E-4	5.154356957249965E-7	0.7193519058625584	0.19511489991830774	0.1859699796857512	0.15758069964437643	0.4613344207515619	0.2848061324548408	0.2098802889184992	0.22824490736590056	0.27706867126075885
3140000	-58514.201639846644	-58057.319322635645	-456.88231721100146	-22582.074388721092	-35475.24493391455	5.40363296113115	74.41031045675226	29.488239589362735	44.922070867389536	31	14	83	190	1	1.7038874194704539	1.7038874194704539	1.04179974502181	0.28339554037131426	4.629063138509347	0.05693272840676417	7.3942421067657715	0.04524847476917787	9.985106575371727E-4	0.6324203094288512	9.259947876173914E-4	4.860903468045337E-7	0.7140606918294748	0.19511489991830774	0.18297385642389036	0.15758069964437643	0.4643305440134227	0.2848061324548408	0.2098802889184992	0.22824490736590056	0.27706867126075885
3160000	-58496.55205146237	-58038.90343984123	-457.64861162113493	-22589.39365285495	-35449.50978698629	6.216331622192084	76.23015364108068	28.044210658989563	48.18594298209115	32	13	81	192	1	1.3490005462363936	1.3490005462363936	1.0222189431949529	0.28430200817727036	4.949346495229848	0.036864268929447386	7.073387590967351	0.05430879993577883	9.646198757407381E-4	0.6050015324990301	8.918857348630402E-4	4.465787543652201E-7	0.6953985349021999	0.20197947736645394	0.18379442499085696	0.1587008524784592	0.4555252451642272	0.28049709677245854	0.2083758374632187	0.22982071998140538	0.2813063457829168
3180000	-58485.7088130549	-58029.03943934822	-456.66937370667836	-22560.80674757909	-35468.23269176913	4.959775577316855	73.90540969308299	26.06543355981324	47.83997613326975	29	7	78	195	1	1.6853262354761258	1.6853262354761258	1.4032874833245916	0.11234804050640898	4.198407799262203	0.04715725179891974	7.843301548034983	0.020802266095008487	0.0010040249831467316	0.6721383146689425	9.710222610277318E-4	5.801850440912E-7	0.7671325522782703	0.19785265894198573	0.18739569253504634	0.1587008524784592	0.45605079604450605	0.2880557834275643	0.20505256382457826	0.22981020043449446	0.27708145231336234
3200000	-58500.61926323605	-58021.05579611403	-479.56346712202117	-22556.966818307417	-35464.08897780661	5.1020306394844415	76.06489433452191	28.204523875173937	47.860370459347905	31	12	81	192	1	1.7051492499095084	1.7051492499095084	1.0925503551629916	0.13493988787118763	4.813330377681875	0.029369138687765056	7.59084932886468	0.012430858529272512	9.699852078334195E-4	0.5893417693063123	9.419315178536136E-4	4.1003174164858805E-7	0.6607949335996289	0.2048902406735621	0.18419837222852184	0.15166327074688282	0.4592481163510305	0.2823579597485913	0.20505256382457826	0.2333642807637027	0.27922519566312715
3220000	-58538.68196824162	-58069.864060502376	-468.8179077392432	-22562.64792889596	-35507.216131606416	4.811770696262261	74.54008748389536	27.338183051713123	47.201904432182246	31	13	82	191	1	1.5910800988955816	1.5910800988955816	1.036629387748475	0.30617390963818225	5.069898179673256	0.03228639504269821	7.581225081596726	0.04482727257293132	0.0010675666527236033	0.598403202063672	9.863252522888206E-4	4.573012523294351E-7	0.6551872768689999	0.19964151153614648	0.18261056933131362	0.15824071965891337	0.45950719947362384	0.27306317679876835	0.21466795646226128	0.23045200974719166	0.2818168569917781
3240000	-58534.81538445239	-58048.33746416061	-486.47792029177646	-22576.44049933729	-35471.896964823325	5.021443533971013	76.00705860781726	29.596060360922923	46.41099824689428	33	16	83	190	1	1.5911125609290675	1.5911125609290675	1.2759499526096112	0.43720854540246956	4.619486976912832	0.026556831577435144	6.705454042398953	0.048402501321593884	0.0010354189364161028	0.562919526011495	9.347168804851857E-4	3.909231195702542E-7	0.6389237599005304	0.19846613745835803	0.19002195811428185	0.15687741455049134	0.4546344898768661	0.2800207958273116	0.20901083501867698	0.231725619824601	0.27924274932940985
3260000	-58522.78586324924	-58048.465091714796	-474.320771534446	-22572.55862299564	-35475.90646871916	5.582687472147607	75.66442818309598	26.91286480742376	48.751563375672276	33	13	80	193	1	1.6612898279780879	1.6612898279780879	0.925106574659211	0.21713701716080322	4.619486976912832	0.03515007547613264	7.820525406022875	0.007906586447929714	0.001037353076474109	0.6150939727890012	9.540467306044542E-4	4.928309033559399E-7	0.6946218411074827	0.20402796992526115	0.19002195811428185	0.15687741455049134	0.449072657409963	0.28299158065267754	0.2072806250602927	0.22520104936442537	0.28452674492260377
3280000	-58519.79133922087	-58055.92349265693	-463.8678465639416	-22617.835388777803	-35438.08810387913	4.655281456276467	72.53008546034877	27.231617838355355	45.29846762199341	33	14	81	192	1	1.4614942776937565	1.4614942776937565	1.146642641885271	0.41768063630477453	5.803331959202507	0.05924971349305676	7.9388656909274795	0.05628540684245601	9.776379697913262E-4	0.6376153797882291	9.485895106475501E-4	5.017096977788379E-7	0.7404653368276513	0.20166209694278162	0.1914711520251809	0.1557388970536559	0.4511278539783789	0.2816752844339874	0.21421949106598753	0.2286709407010907	0.2754342837989337
3300000	-58503.22352917259	-58030.79175096249	-472.43177821009846	-22580.04470888326	-35450.74704207923	4.670236442658706	73.47229267995284	30.570750627531837	42.90154205242102	32	17	85	188	1	1.4283595205790118	1.4283595205790118	1.3196556554935928	0.30481284919455287	5.148026370939074	0.05513904607490049	7.14654157043039	0.015633018016851505	9.035867071560977E-4	0.6438196633906086	9.494147139545668E-4	4.846766621955953E-7	0.7467610456985205	0.20166209694278162	0.18827190990628304	0.15022032928698742	0.4598456638639452	0.2828343581698128	0.20632809973920643	0.22443439471679566	0.28640314737418443
3320000	-58512.404119945844	-58054.570214924985	-457.83390502086064	-22568.380678270656	-35486.18953665433	4.364790102984238	71.48812303446108	26.395471442702995	45.092651591758084	37	19	82	191	1	1.3952699301309415	1.3952699301309415	1.6647465539941373	0.3825130404871178	4.819484031283949	0.03319283799853389	8.538758253806682	0.04569041661126929	9.970229258049017E-4	0.6264048495700474	9.793439462484326E-4	5.429314964361277E-7	0.7309374002888097	0.20336641246267098	0.18827190990628304	0.15475774259992806	0.45360393503111524	0.2824946366625344	0.20526243433462685	0.22989826728242074	0.28234466172041733
3340000	-58490.064243583045	-58042.95945703041	-447.1047865526372	-22564.916104623117	-35478.043352407294	4.584521974730649	71.1453587960017	28.919667335422886	42.225691460578844	33	15	82	191	1	1.382547842927552	1.382547842927552	1.3363481955845276	0.31883159419513746	4.8108436034337485	0.01197585695243535	7.683515876674892	0.047596097778777324	0.0010346370680811977	0.6669430091298867	0.0010189116895683405	6.681855540219361E-7	0.7596439143572967	0.20374011127124547	0.18218130534941318	0.15475774259992806	0.4593208407794106	0.2791514057836542	0.2116188891194564	0.22908360614583703	0.28014609895105175
3360000	-58481.56185939277	-58029.83762197966	-451.72423741311	-22552.61174615919	-35477.22587582048	5.173062063386153	72.89993118527754	27.09562613141486	45.80430505386269	37	19	82	191	1	1.3677125461986717	1.3677125461986717	1.5629817740593073	0.8081363896119204	5.192145867273981	0.009352889434110959	7.379476447460093	0.008889821114882335	9.294079913767862E-4	0.6849384925092069	9.759408475555702E-4	6.521531188066882E-7	0.8134915654520337	0.20302562799153176	0.18634524847683198	0.15547222587964177	0.4551568976519918	0.2861905222348766	0.20404680657696722	0.23049076476270952	0.279271906425446
3380000	-58469.551431357715	-58014.88552711572	-454.6659042419893	-22553.607711617766	-35461.27781549796	4.9849209555160465	72.83237314332605	28.72797141067014	44.104401732655894	43	21	78	195	1	1.3855170389717175	1.3855170389717175	1.4374491784703491	0.38302191518440654	4.387085967307572	0.02185295653095917	7.543749253233555	0.00877528483836111	0.0010432618610187866	0.7479601005522115	0.0010272873992545316	9.296751003508516E-7	0.9240941408602121	0.20302562799153176	0.18634524847683198	0.150822524882348	0.4598065986492855	0.28718177362308644	0.20572676478988852	0.2266953404629509	0.2803961211240735
3400000	-58489.91380975191	-58043.440403326735	-446.4734064251733	-22579.6072336279	-35463.83316969883	4.850686484505664	71.92377399195666	25.917301989362944	46.00647200259374	39	15	76	197	1	1.5460530874280127	1.5460530874280127	1.9816892594717903	0.39539695033414146	4.23500770118431	0.009048803854814371	7.791422523429883	0.045916882941252256	0.0010122621546714043	0.7371331784743139	9.845243544795005E-4	7.853937539874901E-7	0.8732051606469711	0.1994146516287432	0.17981308018366515	0.16088323447968883	0.4598890337079002	0.28718177362308644	0.21018507029956382	0.22677103258776815	0.27586212348958095
3420000	-58466.03293696055	-58026.64188875815	-439.3910482024017	-22573.911923139338	-35452.72996561882	5.49623362848118	72.27080591889707	31.816159685546207	40.45464623335086	33	25	92	181	1	1.381584702371043	1.381584702371043	0.9242062091025011	0.7298600814964775	4.827858748403485	0.04837208612975162	8.091631777707404	0.011310683477289224	0.001131260475571029	0.7853712813153133	0.0010008608932538109	1.3322321516179408E-6	1.0040738494348236	0.20304944300882696	0.17804915751668773	0.15123946119201173	0.46766193828247093	0.280074290494572	0.2116619660608835	0.22965586238452526	0.27860788106001866
3440000	-58473.0046686044	-58029.43776515547	-443.566903448933	-22581.994454714262	-35447.4433104412	5.1769420928912755	71.3223302094146	31.400819140952677	39.92151106846188	30	27	97	176	1	1.3449890882347635	1.3449890882347635	1.21550988970629	0.6236836620299366	4.832358515477278	0.04837208612975162	7.657946223367855	0.04793868737650463	0.001003171229745002	0.6874421735545164	9.734247338219909E-4	7.387452648809365E-7	0.8496174335413518	0.20064003634411384	0.18468787198425016	0.15364886785672485	0.4610232238149085	0.2894965116723095	0.20400767690979157	0.2303245476245861	0.2761712637933122
3460000	-58477.370874686756	-58034.629034576115	-442.7418401106423	-22601.426419143696	-35433.20261543242	5.98026473990401	73.00921692637375	32.59611938324986	40.413097543123925	40	38	98	175	1	1.420362557192782	1.420362557192782	1.1791950306205756	1.1363433859517413	4.959288936363749	0.04442827468620505	8.191471845546937	0.04942661702496735	0.001104152860560079	0.7736107815292347	9.941154620506498E-4	1.1112457373773846E-6	0.9466176351105647	0.20452680927998104	0.18468787198425016	0.1506094719972132	0.460175846738553	0.28275159571497555	0.21150931846336415	0.22897408652421913	0.27676499929744053
3480000	-58466.41258683336	-58022.17060797005	-444.2419788633074	-22586.15162939281	-35436.018978577245	5.408465995658672	72.55363478548973	34.52181859160695	38.03181619388273	38	35	97	176	1	1.3800579165244615	1.3800579165244615	0.8581572635380974	0.9342199254492873	4.689776891422877	0.01781326269022412	7.701488088559282	0.04083439393807526	9.937990067959235E-4	0.6890877426352865	9.344814318692525E-4	6.771894684379065E-7	0.8381955365949773	0.20077644279508242	0.18928950560859653	0.15720560387826726	0.4527284477180512	0.28275159571497555	0.20801810036904844	0.229432757202084	0.27979754671389134
3500000	-58483.6511445299	-58042.391574409194	-441.25957012070467	-22576.761055686933	-35465.63051872226	5.446040757702245	72.1339218024573	26.69683703263399	45.43708476982329	32	18	86	187	1	1.4276788489866705	1.4276788489866705	1.4571088661895921	0.5123051519325644	4.854438181368007	0.019968899074634058	7.684088195147265	0.0628667178231063	0.0010313932232937882	0.6561758085627675	9.983172091160778E-4	7.058721039676537E-7	0.77556292265048	0.19887369648162137	0.1802435911462603	0.16078590310244348	0.4600968092696723	0.2864096987119557	0.20591522029497503	0.229432757202084	0.27824232379098457
3520000	-58488.96882823411	-58038.08124806384	-450.8875801702692	-22561.23185566028	-35476.84939240356	5.826716161085703	73.87381691957678	30.837730485106363	43.03608643447039	34	23	89	184	1	1.472347298204131	1.472347298204131	1.5543860044302436	0.49585928256972567	4.8847892323326025	0.021720903208863558	8.133982394346885	0.06136280390267994	0.0010498379881223434	0.7048153268485924	0.0010076492041801804	8.80652410939919E-7	0.8903138198606291	0.2026811040647661	0.18809527802566306	0.15408718065769275	0.45513643725187547	0.28375460945524283	0.20729396878785258	0.22956897395377868	0.2793824478031252
3540000	-58481.15834234158	-58049.79864037956	-431.35970196202214	-22588.237795413163	-35461.56084496647	5.743290826083013	72.8724866755942	27.608864049723767	45.26362262587043	26	6	80	193	1	1.541513456336122	1.541513456336122	0.786029201069579	0.1987410406166335	5.30685798113988	0.03943973190862443	8.318081311594428	0.07725271413443713	9.681055519044851E-4	0.6506876133495614	9.606977975426848E-4	7.036510397469285E-7	0.8204201204923852	0.20648603142034988	0.17484305933882094	0.1549666889509417	0.4637042202898849	0.2825620459408255	0.20990540051383166	0.22898663078703943	0.2785459227583027
3560000	-58510.65789543048	-58049.49095009781	-461.1669453326671	-22603.413462056804	-35446.07748804101	6.634161566758795	75.80068917005674	32.82040800397695	42.98028116607976	29	13	84	189	1	1.5283999143328173	1.5283999143328173	0.5735589427835508	0.21232863310255767	5.472570746843831	0.03146268696079699	7.8489242943386515	0.046192415787640224	9.222641019228718E-4	0.694011270098633	8.944501123372381E-4	5.943283174604974E-7	0.7974160221103502	0.20648603142034988	0.18533315510778273	0.1549666889509417	0.4532141245209231	0.28133887888023795	0.20514146619162188	0.23513616669323142	0.27838348823490805
3580000	-58534.520570892324	-58072.50440921956	-462.0161616727669	-22604.93035545233	-35467.57405376723	6.883001243770399	76.74327870955528	27.75133854871535	48.99194016083994	28	10	82	191	1	1.5964839392125512	1.5964839392125512	0.8678375948970078	0.13929252880400536	5.321104884598886	0.023312902710558536	7.279282881397988	0.02974121459912801	9.887543161578337E-4	0.718599238910421	8.828969650615215E-4	6.447991420949335E-7	0.8372867190826482	0.20187304729616684	0.18695216444611593	0.14881178539109735	0.4623630028666173	0.2844656855724372	0.21323864871224876	0.22391217748040532	0.27838348823490805
3600000	-58528.8999787109	-58073.80508610407	-455.0948926068315	-22583.74156302672	-35490.06352307735	7.589152572283558	77.2456621420946	27.185483244224283	50.06017889787032	28	9	81	192	1	1.4768861845387116	1.4768861845387116	1.1538958944657012	0.2453731907271914	4.315338857622128	0.009155794840513194	7.716106750169209	0.027509209568661305	9.95144870137921E-4	0.7306256087121751	9.208893286601573E-4	8.543355355187924E-7	0.9266142562941955	0.20634017489274345	0.18101951598763744	0.15881800129750656	0.45382230782211	0.2844656855724372	0.21323864871224876	0.22391217748040532	0.27838348823490805
3620000	-58474.57928056156	-58010.28566866899	-464.2936118925626	-22558.18002553784	-35452.10564313115	9.454724538004394	82.09323818001829	33.11959164229148	48.97364653772679	29	15	86	187	1	1.6681764933399954	1.6681764933399954	1.0249376233500536	0.20726583422508932	4.437407757662787	0.018919448106049497	7.457817738284763	0.016591617595731994	0.001006920736132847	0.7815106929465286	8.379296053521976E-4	9.27528111514991E-7	0.9418126585857073	0.20490938818633703	0.18717402042164785	0.15266349686349615	0.4552530945285164	0.2859165744094589	0.20531977637227547	0.2255086481571434	0.28325500106112156
3640000	-58485.113985837204	-58045.387683295776	-439.7263025414302	-22585.426412467517	-35459.96127082826	6.592757771103264	75.04240499127295	28.278024067152323	46.764380924120644	32	15	83	190	1	1.3821630664661024	1.3821630664661024	1.0687930774311745	0.2475837169976164	5.350698379811703	0.0024087860669292447	7.201943191271463	0.03432680973685546	0.0010052691993166806	0.7304374049848025	9.371011127502455E-4	7.384432041739297E-7	0.8313278929774317	0.20490938818633703	0.1811423832382702	0.1608357959105083	0.45311243266488194	0.28990623387880293	0.20315789179527916	0.23247586517500293	0.2744600091509143
3660000	-58457.28071434634	-58024.64126799009	-432.63944635625586	-22568.06138488101	-35456.57988310908	6.236689397764602	73.4251876964797	29.953788754825595	43.47139894165415	37	21	84	189	1	1.3250881794409282	1.3250881794409282	1.1618976722964254	0.511007693886269	4.507552770229161	0.057512210438892285	7.639721432065165	0.03041073586949595	0.0011496938058453221	0.7952317791728816	9.861783533456493E-4	1.0913774959606178E-6	0.9480796634953248	0.19487627710079145	0.1909645287187456	0.1531266642171363	0.4610325299633241	0.2843709956375397	0.21074681287732633	0.23164820715135195	0.27323398433378127
3680000	-58458.44109972997	-58017.70755570018	-440.73354402978896	-22566.785661515565	-35450.92189418462	7.530675094367792	75.1782905058123	29.608810512888507	45.56947999292374	42	31	89	184	1	1.3022352157657457	1.3022352157657457	1.445268296934986	0.6852952943295046	5.29729029389615	0.027868943548796824	9.113899810717534	0.04266791440466257	0.0010669273131968234	0.7579290778986045	9.601051284578058E-4	1.0145050452596084E-6	0.9275559231130651	0.20122319775955755	0.1813487173608494	0.15295176712799607	0.4644763177515945	0.2810112054267687	0.20628634459971334	0.23110249833701105	0.2815999516365061
3700000	-58425.39738936457	-58019.98326604606	-405.414123318507	-22593.60761254058	-35426.37565350548	5.665838860206366	68.36459104466701	28.994393608609435	39.37019743605756	33	20	87	186	1	1.2284846288962623	1.2284846288962623	1.2489395284921125	0.479233466995288	4.865774952720003	0.014371572579147169	7.7950252514866145	0.04101263851420995	0.0011312700168720064	0.8061913495640881	0.0010363530338132999	1.3492780909894343E-6	1.0087360383012758	0.20122319775955755	0.1813487173608494	0.15295176712799607	0.4644763177515945	0.2812699496300486	0.20551767982072303	0.23434482640767987	0.2788675441415477
3720000	-58432.53307514694	-58028.27997799605	-404.2530971508916	-22571.45377072989	-35456.82620726616	5.837214973183045	68.11275314478011	28.976977883979806	39.13577526080034	37	25	88	185	1	1.1286713887507593	1.1286713887507593	1.7063138581835584	0.5556099159191754	4.91218476972624	0.010082780194459235	7.2204222696058595	0.02493587144895681	0.0011898346415887802	0.848388148272579	0.0010428895486209993	1.4858048702875189E-6	1.027657620312046	0.19895798934818737	0.18361392577221958	0.16081452381867634	0.4566135610609142	0.28259645577810194	0.20808532243831818	0.22990669120181417	0.2794115305817648
3740000	-58446.463416996616	-58042.17806755857	-404.28534943805056	-22578.04658180227	-35464.1314857563	5.975890752971155	69.41891362971468	28.97561584762145	40.44329778209323	29	16	87	186	1	1.239704616498186	1.239704616498186	0.9620786439689418	0.48211692968013486	5.270816396185912	0.016253022488682486	7.478257398176372	0.025193510610392687	0.0011364866421947242	0.7652190347159974	0.0010058528495702239	1.0556959486645224E-6	0.9240531574990543	0.19895798934818737	0.18361392577221958	0.1532248929266962	0.46420319195289433	0.2838926360683853	0.2083159811304316	0.22952472906576768	0.27826665373541454
3760000	-58479.389304753626	-58049.763280470244	-429.6260242833789	-22585.911637835237	-35463.85164263501	6.320608968677636	71.68353832188068	26.21624207766253	45.467296244218105	34	18	84	189	1	1.501432644900254	1.501432644900254	0.9381091656284677	0.32753970199875776	5.301280444554813	0.004435982818785883	7.382476207921506	0.03414063212578634	0.0011049874625290283	0.7033562155347387	0.001005515841302617	8.768140146039205E-7	0.8387905039682895	0.1980312590036783	0.18361392577221958	0.15397198434891343	0.46438283087518617	0.2798829906392887	0.20970822215928317	0.2333960371715834	0.2770127500298438
3780000	-58486.86098893242	-58041.12656848873	-445.7344204436915	-22604.20375551631	-35436.92281297242	6.2859111533831165	74.22805660441276	29.160146700451673	45.06790990396112	38	20	82	191	1	1.4997139731499027	1.4997139731499027	1.2386044360473232	0.5146845798487913	5.100640774248535	0.062122428518846175	8.250259535482442	0.028727263440887895	0.0011215472616058263	0.7339447623489286	9.395838624561996E-4	8.695324460982488E-7	0.8837614672440942	0.19927990060222256	0.18361392577221958	0.16125066066036958	0.4558555129651857	0.2811971793048004	0.20667751621905817	0.22933761253284216	0.2827876919432983
3800000	-58475.28684424146	-58031.42154234064	-443.86530190082175	-22593.038394962517	-35438.383147378125	6.317927028894895	74.61680103072872	31.554899764670157	43.061901266058555	40	24	83	190	0	1.3691559444389358	1.3691559444389358	1.1681092860260402	0.7442646158539286	5.590300821952325	0.004187541534342628	8.817068597624312	0.006775634449052228	0.0010198865295695542	0.6900363058911142	9.378908940581744E-4	7.941210470807033E-7	0.8640448117347084	0.20018708243549574	0.18361392577221958	0.15216451880763024	0.4640344729846519	0.28803950020656655	0.21251718544190734	0.22610803008433658	0.27333528426718856
3820000	-58502.07591032204	-58047.984460430074	-454.09144989196295	-22588.00596311192	-35459.97849731815	6.157479006435883	76.02265854722225	33.126225840430735	42.89643270679147	30	14	84	189	1	1.624479067634712	1.624479067634712	0.8070660745477491	0.32971030767445	4.898739862621334	0.023741128249039414	7.317222153602456	0.03620237803310187	0.0010262717792176807	0.6787074695179374	9.525855915975903E-4	6.295019673796869E-7	0.7694673221609507	0.20052592013821988	0.19019316439504647	0.15525392219758755	0.4540269932691436	0.28803950020656655	0.20739134259985978	0.22610803008433658	0.27846112710923615
3840000	-58475.31765434434	-58007.2182145792	-468.0994397651398	-22531.695293591078	-35475.52292098812	5.960505302828014	76.91346665085929	32.29288142522718	44.620585225632105	32	18	86	187	1	1.5635885838135961	1.5635885838135961	0.993667985232541	0.2908394393291551	4.898739862621334	0.021404829487058036	7.459400917373744	0.03619788672677747	0.0010624140839564132	0.7247727853197974	9.764425154103506E-4	7.709725270541886E-7	0.8440359721554515	0.20154877246415914	0.17934117505432892	0.14914674961820043	0.46996330286330895	0.2827332947289017	0.20739134259985978	0.23348913528376208	0.27638622738747554
3860000	-58507.92032076824	-58036.50742167827	-471.41289908997277	-22572.272952715553	-35464.23446896271	6.15002013728667	77.57929568329402	27.702432960578733	49.8768627227153	30	12	82	191	1	1.4793306359159966	1.4793306359159966	1.0156346808401862	0.21225844387448464	4.557427412347289	0.05541900681760833	7.228906573095907	0.004775898574248888	0.001032883368824311	0.7695965293143607	9.104678904601215E-4	9.584523887318408E-7	0.9412370865799731	0.19997925628725347	0.19045622689069258	0.15050903368445215	0.45905548313759925	0.2792811984602722	0.2150384983320488	0.22872765802295023	0.2769526451847279
3880000	-58475.527593398954	-58030.84965424772	-444.67793915122917	-22591.77266020242	-35439.0769940453	5.85453931178184	75.17210988544055	28.006672527479655	47.165437357960904	30	11	81	192	1	1.412001545661766	1.412001545661766	1.5453688785482707	0.28827231894673866	4.880017675954474	0.05541900681760833	7.76218124384663	0.022806800464049554	9.87207700196323E-4	0.7817393103930526	9.0099514525981E-4	8.962634971794748E-7	0.9382735997023829	0.20523685256926252	0.18794079108296322	0.15096809841029848	0.45585425793747325	0.2915719913976891	0.2034746147128018	0.23050300230336038	0.2744503915861479
3900000	-58496.42496457374	-58050.36299397821	-446.06197059553017	-22573.040328905172	-35477.322665073036	5.580598911303225	74.09152219929668	26.21973494962799	47.8717872496687	35	12	77	196	1	1.4388889329978796	1.4388889329978796	1.0201158458074318	0.22404244660187467	4.683375743731625	0.028786179133464835	8.214630565643768	0.03308495906047984	0.0010192092863406585	0.7824135847822179	9.802868667808965E-4	8.031776256375198E-7	0.8705521866709649	0.20523685256926252	0.18794079108296322	0.15096809841029848	0.45585425793747325	0.2879838085553888	0.21035969035991187	0.2272061094985506	0.2744503915861479
3920000	-58498.466818837675	-58065.81638547608	-432.65043336159664	-22593.403661718057	-35472.41272375802	5.6766392376382955	71.9754416832682	25.421847611532616	46.55359407173556	40	12	72	201	1	1.3329252738746642	1.3329252738746642	1.6557287840745811	0.29206401666732357	5.271026766332073	0.06322895492921989	8.880259901949143	0.05719766280021613	0.0010254457838977436	0.8511347911781255	9.949821428742352E-4	1.1986409243066184E-6	1.0308215052489418	0.20923092593114462	0.17853640044333338	0.15036590727095586	0.46186676635456364	0.2836636084209136	0.20258463087098505	0.23212360100804347	0.2816281597000571
3940000	-58462.86389463655	-58026.04106370032	-436.8228309362323	-22557.29630601701	-35468.744757683315	5.870189575708013	74.06391930930215	26.797548400366452	47.266370908935706	41	13	72	201	1	1.4161439056927831	1.4161439056927831	1.520201814189364	0.30441816075151634	4.82168451621398	0.0051483173511946406	8.089197788485036	0.020518872279676928	0.0010428506477750774	0.8423199833333976	9.790872721622042E-4	9.080799662414034E-7	0.9274386215802208	0.19923052220683432	0.18853680416764368	0.14712491151324542	0.4651077621122741	0.2846692479846654	0.20538479812629049	0.23212360100804347	0.2778223528809998
3960000	-58475.508515324924	-58047.72299359273	-427.78552173219106	-22567.23053672822	-35480.492456864515	5.928628023891526	71.10382903312679	26.54708818764369	44.55674084548309	34	17	83	190	1	1.481253781958218	1.481253781958218	1.2915175794665719	0.46537100356277644	5.325704290110716	0.004461631285738558	8.415728466021587	0.045592780175266724	0.0010674862937871752	0.843154436189773	9.91630311291998E-4	1.0324301944844502E-6	0.9506127366936168	0.20192783265351574	0.18795188995751272	0.14632463712588273	0.46379564026308634	0.28756914565790703	0.20773524407749844	0.2328107545135261	0.27188485575106763
3980000	-58443.92310029668	-58028.81323731536	-415.1098629813201	-22555.46478097106	-35473.3484563443	5.645644698178577	69.11774662215763	26.233536358975268	42.88421026318236	38	13	75	198	1	1.2448369034399618	1.2448369034399618	1.0014530428236332	0.25478330602803373	5.072661949418298	0.017884069275364865	7.761678475686772	0.04604981312232807	0.001131459431207299	0.8659179248373429	0.0010342565892221874	1.2535986666509656E-6	0.9871362140177373	0.20442540353604585	0.17899150227979246	0.15122707495616522	0.4653560192279941	0.2799245296918283	0.21073978942626956	0.23479536717748253	0.2745403137044187
4000000	-58429.44768157881	-58017.57775707936	-411.8699244994496	-22553.432645767036	-35464.14511131232	5.157269804573286	67.02324456814762	24.571036367550708	42.4522082005969	43	19	76	197	1	1.3946574621693624	1.3946574621693624	1.9934924812434691	0.31589805440416585	5.224905921422286	0.03912063148012658	8.375632932753918	0.062038063931738885	0.0012682416495179815	0.9447451883083151	0.0010669069020419874	1.7208548072282283E-6	1.1182873170649819	0.20439574832572688	0.18579594515803496	0.15206072500762896	0.4577475815086069	0.2908140228990392	0.2074084482483635	0.2297681640753356	0.27200936477726084
4020000	-58442.53829526795	-58023.91708319162	-418.62121207632833	-22562.034741704927	-35461.88234148669	5.301400847173269	69.1330510323594	26.139709340488555	42.99334169187085	45	16	71	202	1	1.3479707829223517	1.3479707829223517	1.5363090927081549	0.4121783362281986	4.8784318218294995	0.016240855616236595	8.276291349604142	0.025401295886886235	0.0012004188113692675	0.8760128012178454	0.0010284325126421506	1.1757913969383517E-6	0.9535501154944971	0.20969167146335715	0.18337473612066119	0.15213212599755946	0.4548014664184199	0.28335908932182163	0.21206256093358447	0.23032386044299952	0.27425448930159346
4040000	-58465.214157852955	-58034.654490747664	-430.55966710529094	-22583.783152100477	-35450.871338647186	5.042852499440244	69.02276330514634	26.89536741049625	42.12739589465013	44	19	75	198	1	1.2396057958673663	1.2396057958673663	1.291905343575853	0.5163501908571244	4.535463886314932	0.005883211838759453	6.968724458283866	0.012970859884003394	0.0012274854012674105	0.8495930500719577	0.001034348843146581	1.3046802165317525E-6	0.9712314849811899	0.20384489530170583	0.1830784025530067	0.15213212599755946	0.4609445761477257	0.2832733916995768	0.20549425190180215	0.23648819660330858	0.2747441597953115
4060000	-58471.30243384543	-58041.28699725709	-430.015436588339	-22573.179899901446	-35468.10709735565	4.962548254049707	69.09798993636487	26.400441243683193	42.6975486926817	39	20	81	192	1	1.2664890477057686	1.2664890477057686	1.4173281714226293	0.4117908856214643	4.4800288067841265	0.039986519123015485	7.889682653685004	0.03171356388641462	0.0011629638271931724	0.7786333536716945	0.0010433235673923905	8.21463112029744E-7	0.804017200981991	0.20428563634580477	0.18205324288943123	0.152716544617036	0.4609445761477257	0.2832733916995768	0.20549425190180215	0.2306393704345814	0.2805929859640387
4080000	-58450.457490456814	-58041.18399355106	-409.2734969057587	-22581.643151786033	-35459.540841765025	4.864471475895635	67.04134424883236	23.911793179518504	43.12955106931387	40	14	74	199	1	1.302476805577466	1.302476805577466	1.700055492817544	0.4376385108648483	4.794443703117216	0.040062259823558356	8.403349964863045	0.008594334146235017	0.0011517275834689623	0.7540788294032496	0.0010861039341039244	9.307540064708059E-7	0.8402974683733354	0.20815360049594378	0.18445361063989138	0.15077729696844577	0.45661549189571676	0.283082287069922	0.2082304018535337	0.22751154248151462	0.28117576859502874
4100000	-58436.55719424491	-58011.97742191682	-424.579772328093	-22572.05093065139	-35439.92649126543	5.3926698021203	69.22135088477751	24.970106353078137	44.251244531699356	39	11	72	201	1	1.4662889053304202	1.4662889053304202	1.092030102861382	0.41126606907944857	4.077085194532293	0.04025459847652821	8.141473876638534	0.06913185657519755	0.0010608425276277629	0.7885711293849149	0.0010213310876487699	9.574863988606265E-7	0.8873540774059717	0.20815360049594378	0.18202645704913972	0.1451411089449395	0.4646788335099747	0.283082287069922	0.2082304018535337	0.23459988501789977	0.27408742605864356
4120000	-58444.27879143867	-58021.47354064755	-422.80525079112016	-22590.57793501647	-35430.89560563108	4.697936342876937	68.35238558685475	24.99379813319995	43.35858745365481	33	8	75	198	1	1.3466217567502619	1.3466217567502619	1.2009166607109434	0.1958181466089787	4.927440197447245	0.009763495180746847	8.399986536100846	0.03206717045994005	0.0010475492029476932	0.8464278154068803	0.0010289604435193434	1.0613864808667898E-6	0.9233062318669142	0.20724878972560515	0.17837153278846912	0.15013313685774066	0.46424654062818277	0.2859932863881965	0.20668684836289208	0.2332906072205964	0.274029258028314
4140000	-58458.87932322941	-58022.19122128608	-436.688101943337	-22582.868175658954	-35439.32304562712	7.558125689545206	75.31048385597894	26.01979442955713	49.29068942642183	39	12	73	200	1	1.434490898577489	1.434490898577489	1.8684741209455318	0.3120139619709905	4.565373008662261	0.018035112472747035	7.036719884080254	0.014812686313338718	0.0011030764409845038	0.9623134382926428	9.348772282572428E-4	1.4256193298604778E-6	1.0394918472322974	0.2050716014832062	0.17786355979864113	0.14995864366936762	0.46710619504878276	0.2881726355204707	0.20764280149714356	0.23393049740575103	0.2702540655766338
4160000	-58471.69046673043	-58037.18795342077	-434.5025133096607	-22582.133340827695	-35455.05461259308	6.6343792610264485	73.55765792300397	27.379026639416722	46.17863128358726	38	12	74	199	1	1.4904408271834189	1.4904408271834189	0.9449175304405122	0.24875389938953227	5.354167935702592	0.0031008706470649987	7.2722318006621665	0.04606778173891883	0.0011289884690904607	0.9575943768712754	9.7120245149922E-4	1.4639574039959878E-6	1.0680092915973738	0.20721852649737693	0.19103367730844936	0.15057598013663936	0.4511718160575321	0.2886609904067495	0.20764280149714356	0.22710992029397578	0.27658628780213024
4180000	-58478.97336952152	-58036.72677029032	-442.2465992312005	-22593.767440101685	-35442.959330188634	7.173223690159851	75.45014921569376	28.743962707861765	46.706186507831944	31	12	81	192	1	1.3485515490543343	1.3485515490543343	0.9377597627768243	0.2503930962265237	5.584687317808713	0.0019952764691382996	8.125567664460647	0.005577657141527091	9.311237379505737E-4	0.8700035519299816	9.132037972137839E-4	8.444622547313874E-7	0.9192124884767043	0.2043094059700289	0.1812892902478223	0.15341293700535588	0.4609883667767907	0.28569548059553107	0.20764280149714356	0.2327573774790892	0.2739043404282352
4200000	-58475.428584612106	-58040.66397111898	-434.76461349312956	-22549.51225479213	-35491.15171632685	7.3667164826431435	74.90774334766414	30.302133261808216	44.60561008585592	31	15	84	189	1	1.3936899047701663	1.3936899047701663	1.222651277214974	0.4532442170940007	5.169069142485879	0.0010336858352343803	7.375688921782457	0.02013778760214432	0.0011081280316771927	0.8338356493403172	9.695720010942145E-4	1.0525075730610962E-6	0.9389333464698904	0.20096636584671812	0.18350086689464026	0.1515037811225341	0.4640289861361053	0.2832665489367396	0.20953747949203352	0.23329163114299073	0.2739043404282352
4220000	-58489.882166747455	-58042.37512762739	-447.50703912006657	-22581.94463463113	-35460.43049299626	7.281214582873062	76.01026341514923	33.79531041743723	42.21495299771205	42	27	85	188	1	1.4000247386019753	1.4000247386019753	1.3736206290978221	0.6439935718496568	4.517062012469154	0.012622970830588016	7.542214129184525	0.028746691726542588	0.0010609167869414034	0.876500382521696	9.006332788493919E-4	9.958236620340521E-7	0.9599176038737013	0.20183842748705114	0.18262880525430725	0.1515037811225341	0.4640289861361053	0.28472489714338817	0.21082845831534724	0.23183328293634214	0.27261336160492144
4240000	-58538.977711406005	-58085.54993588908	-453.4277755169207	-22619.970952654847	-35465.578983234234	8.22294970556372	77.90693544663802	31.28295266503694	46.62398278160103	47	39	92	181	1	1.4076180411168027	1.4076180411168027	1.1763664665198332	0.7877549230103537	4.993883306970599	0.060404323777155336	7.78475497808033	0.05064620376947576	0.001092005970649296	0.8486739436019186	8.825251974687609E-4	9.402016084996471E-7	0.9479548064390878	0.20238900854712943	0.17945168151958396	0.1541303237971791	0.4640289861361053	0.2889419905678903	0.21176478037434476	0.23015013457348946	0.2691430944842745
4260000	-58506.63940539607	-58060.47507437244	-446.16433102362805	-22591.40759682251	-35469.06747754993	6.533940032901169	74.20976041090286	28.403194623811174	45.80656578709165	29	19	89	184	0	1.4008417866900518	1.4008417866900518	1.2241154969788868	0.6692113301389461	5.337295606404027	0.050553347260239544	8.632489810135208	0.03964583330760322	0.0010518187086334108	0.8492611190807422	9.516690800559386E-4	9.719830575735957E-7	0.9353837961320994	0.20363575060841807	0.179094506264371	0.15043454167094608	0.4668352014562626	0.2889419905678903	0.2037580825646212	0.23110995705370893	0.2761899698137785
4280000	-58496.76395421781	-58057.13700381931	-439.62695039849496	-22557.492909236495	-35499.644094582814	7.071573002702583	75.77522784139384	28.441293795592912	47.333934045800945	28	13	85	188	1	1.3632386217608483	1.3632386217608483	1.0677844735904893	0.2110006572042983	5.329632160932522	0.02311341854512751	8.17762370753479	0.03773014059348814	0.0010517799371184565	0.8690599587366776	9.603597956309852E-4	1.0626805995448946E-6	0.9978888002756737	0.19458152379347463	0.18190866338731937	0.15667461136294117	0.4668352014562626	0.2889419905678903	0.21343381834143593	0.2241329847291524	0.2734912063615203
4300000	-58462.0522732239	-58007.267473623986	-454.78479959990983	-22554.39081697162	-35452.87665665236	7.885976520895035	77.87689237999814	29.493958646007002	48.382933733991116	33	20	87	186	1	1.5240684237766016	1.5240684237766016	1.5059572126579015	0.3586832103558182	4.906946024335983	0.011331369104136917	7.848170051312803	0.034066565625614054	9.999415230310252E-4	0.903921825356821	8.889053280754924E-4	1.2727160335505756E-6	1.0883443903493608	0.2026738738674532	0.18190866338731937	0.1599701347077154	0.4554473280375098	0.2829248043018831	0.20482257511732918	0.23503396483878947	0.27721865574199717
4320000	-58476.17017411337	-58028.178664531646	-447.99150958172896	-22573.553259737266	-35454.62540479438	7.501440732948998	78.37293674075909	30.144136302235406	48.228800438523656	27	14	87	186	1	1.3402562309651262	1.3402562309651262	0.8733530172504571	0.1741426247536831	4.541019997635703	0.006925018496761177	6.710731093625272	0.009237246285969364	0.0010594986612352739	0.8656092541400462	9.140270873907517E-4	1.3077323970407267E-6	1.072487651690943	0.2026738738674532	0.18190866338731937	0.15535316443861896	0.4600642983066063	0.2829248043018831	0.20700145872234618	0.2367218711430926	0.27335186583267707
4340000	-58473.71130297842	-58029.433790387535	-444.27751259088774	-22582.011005078886	-35447.42278530865	6.904344746862249	77.29273774581407	27.841513014207727	49.451224731606345	28	11	83	190	1	1.4696531577154874	1.4696531577154874	0.9312908362791648	0.19553200322743983	4.67460270009401	0.045105054732341804	9.256163548833419	0.04036004277632232	9.932617806187763E-4	0.8720652576566358	9.085929615313346E-4	8.819375768357803E-7	0.9899136440236486	0.2061920671086141	0.1843606577284006	0.14909510035368573	0.4603521748092974	0.2798965347096427	0.20575967564425712	0.22738023166151133	0.28696355798458784
4360000	-58486.74054234875	-58035.61425966264	-451.1262826861112	-22580.8928126927	-35454.72144696994	7.694514920460657	78.38087217725379	31.958535237207844	46.42233694004598	34	22	88	185	1	1.416119713152123	1.416119713152123	0.9557033925541418	0.6438702262085265	5.202023949671114	0.048452174009522744	8.052005450074349	0.05033474231079668	0.0010828059393853096	0.795980973185009	9.306597424261924E-4	9.432110815309179E-7	0.9129544646338745	0.20288327406656478	0.1876694507704499	0.15328611674880435	0.45616115841417876	0.28139072339618243	0.21383445843002122	0.22250638416636886	0.2822684340074265
4380000	-58496.792118761354	-58019.01961809056	-477.772500670788	-22563.616304195577	-35455.40331389498	7.641934607368087	82.68098932509297	32.18929556715992	50.491693757933106	34	17	83	190	1	1.6879046649108254	1.6879046649108254	1.1624474761322077	0.23086996159606912	4.827933079417985	0.00797787198320831	8.052005450074349	0.04169788024466051	0.0010672464206145855	0.8316797242653	8.865542048727668E-4	9.536154258091792E-7	0.9894109330539536	0.20571212351607177	0.1866367444390677	0.14692659652241005	0.4607245355224483	0.27756909186822165	0.2068038163668792	0.23335865775747172	0.2822684340074265
4400000	-58488.576887562274	-58021.09279462465	-467.484092937621	-22574.853349719047	-35446.2394449056	8.879817923107032	84.54047041634446	32.297091731704576	52.243378684639914	34	18	84	189	1	1.5030341784336618	1.5030341784336618	0.9546925503223237	0.2618109873572899	4.81939563727981	0.057192785471329714	7.16568707624463	0.046315110434468384	0.001043957788618509	0.949680103243143	8.573594934958582E-4	1.3629878680890712E-6	1.1163778162554046	0.19867763735648886	0.1775905507738611	0.16280110645527202	0.4609307054143758	0.2842370534996258	0.2068038163668792	0.23091308327666546	0.2780460468568286
4420000	-58490.61725069308	-58014.380056069014	-476.23719462407047	-22561.30177119268	-35453.078284876334	8.072910856267296	83.97824229776285	33.155581281002995	50.82266101675985	33	18	85	188	1	1.5940607133643583	1.5940607133643583	1.0105479711943786	0.5091947270686089	4.81939563727981	0.026512324206674952	7.4317717815328725	0.025854018266803974	9.819929539269879E-4	0.9094663772986483	8.739003576002103E-4	1.0233456178780507E-6	1.0229860419650514	0.20205663630922327	0.1890932563558066	0.1556370432891815	0.45321306404578643	0.28130600883792173	0.2096292396524246	0.22808765999112005	0.2809770915185327
4440000	-58494.035670107856	-58030.42684410799	-463.60882599986695	-22592.434027110783	-35437.992816997204	6.677999739541156	79.63583239532726	31.48765065966274	48.14818173566446	28	11	83	190	1	1.4984426177879264	1.4984426177879264	0.6277761192463205	0.1717397585320468	4.621756436125468	0.0717786390998306	8.765735523539261	0.0010994492288589003	8.73346142828331E-4	0.7788154027959309	8.589749028953162E-4	6.656757095613481E-7	0.8503241368713693	0.20200663728811227	0.1825939731333552	0.1504103036339948	0.46498908594453553	0.28130563742613174	0.2106435859282787	0.22725458254272776	0.28079619410286083
4460000	-58507.947437514165	-58033.295334039736	-474.65210347443127	-22566.733454133344	-35466.561879906396	7.385013263640445	83.46554036625723	35.07925117212586	48.386289194131336	25	9	84	189	1	1.525055024803755	1.525055024803755	0.5779630498127257	0.11604561441962258	5.12998197366433	0.03515800548141542	7.812672959772293	0.04104180605188879	9.708088229907635E-4	0.7923155680000462	8.823293595455739E-4	7.460851518477597E-7	0.8768407730385201	0.20187992653368378	0.19038006504479676	0.15286774466207534	0.45487226375944195	0.2790108216801561	0.20833375356552075	0.22725458254272776	0.28540084221159445
4480000	-58529.50959173295	-58033.62608328129	-495.8835084516607	-22584.3901198612	-35449.23596342009	6.750704892279346	83.39310932675482	32.55577350467061	50.837335822084185	27	9	82	191	1	1.9579520239866364	1.9579520239866364	0.6955717217899604	0.28736710344483096	4.880087376439844	0.011499739127609005	8.861296304241652	0.008957624597119527	9.464274850868177E-4	0.7614905318606209	8.703282791388199E-4	7.202028682266141E-7	0.8958205089687546	0.1991449350066543	0.1879601532925996	0.15802264794130197	0.45487226375944195	0.28482987887372513	0.20917322842990338	0.22725458254272776	0.2787423101536428
4500000	-58522.437256679324	-58043.422891505536	-479.01436517379193	-22592.994888751055	-35450.42800275448	7.622781822355556	83.61883201551336	33.13342611083176	50.48540590468155	31	11	79	194	0	1.6463238304811967	1.6463238304811967	1.132254895713693	0.29626176155425027	4.2583555564753315	0.016085759182341505	8.177912493836942	0.04542502492600155	9.211241277177277E-4	0.7905505866302983	8.400644092047289E-4	7.883546889806289E-7	0.9267642493839742	0.20060795921507452	0.18636413955666858	0.15104672421996918	0.46198117700828556	0.28406799270900696	0.2089160649485524	0.22719464135443357	0.27982130098800617
4520000	-58489.578585754534	-58018.44166416643	-471.13692158810716	-22555.359647427453	-35463.082016738976	7.189170864170636	82.15960842302418	32.772947965543835	49.38666045748035	32	15	83	190	1	1.554192786686144	1.554192786686144	0.8876533972903417	0.26666658128028925	4.927027347958257	0.005813347588810764	7.233824929775129	0.04669573006802908	9.339189271423714E-4	0.6974253759562978	8.725965716696686E-4	5.739303110286105E-7	0.7945152272595059	0.20246627869572822	0.18475402136253857	0.15844602698538543	0.4543336729563456	0.2799475968645215	0.20996863062724577	0.23141308404775807	0.27867068846047377
4540000	-58569.12399843077	-58072.68269065833	-496.44130777243737	-22583.43413028349	-35489.248560374836	6.504826450825815	82.0042469657876	31.009282563737006	50.99496440205058	37	19	82	191	1	1.5537216564465703	1.5537216564465703	0.9747392711032883	0.37733806811575643	4.658073780198556	0.017469280219855804	8.397647922783271	0.038504411505667246	9.241579016573578E-4	0.7115697950492197	8.925186393565506E-4	5.502312419190095E-7	0.7784509359855345	0.20664999057136238	0.18470640345141107	0.15430993302087878	0.4543336729563456	0.28513826119785207	0.20694657146645612	0.2317048608771047	0.2762103064585862
4560000	-58544.587277366074	-58056.038890157346	-488.5483872087261	-22576.004035783426	-35480.034854373924	6.564421290076907	81.62183025644096	33.33399429302797	48.287835963413016	37	17	80	193	1	1.7067214888764004	1.7067214888764004	1.0334074004300968	0.24493656381356674	4.997210750335151	0.019910956970978833	7.200377215736351	0.04011970982928641	8.983365093722697E-4	0.7238458111774273	8.61314789082956E-4	5.953945071102418E-7	0.8364643444129413	0.20836228897799233	0.17529161762660617	0.16111045914105385	0.4552356342543455	0.2853865660179956	0.20694657146645612	0.22708958376400967	0.2805772787515377
4580000	-58524.92632808649	-58044.287099959474	-480.6392281270188	-22595.698204283937	-35448.58889567554	6.031404650879367	79.45030205287776	30.051178277347628	49.39912377553015	36	11	75	198	1	1.520397331618418	1.520397331618418	0.9409788011472163	0.29000894711716657	4.532130376866476	0.043832994111745134	7.203579939109748	0.013302040865641428	9.480441552339801E-4	0.7588146071534906	9.172763111356484E-4	7.590309611110749E-7	0.9058339380766655	0.20802920580448817	0.18241632103062255	0.15278139585977862	0.4567730773051084	0.2808548467027374	0.20694657146645612	0.23162130307926787	0.2805772787515377
4600000	-58557.211103811496	-58051.79975798317	-505.4113458283228	-22590.770815543325	-35461.02894243985	6.2774140717144995	80.9577191094545	31.677612061894855	49.28010704755964	35	21	86	187	1	1.7505420892677246	1.7505420892677246	1.1847982227100677	0.4438612034124286	4.69359654198446	0.04774278530618314	8.026104428662387	0.06886554152421916	9.503295332881638E-4	0.7536407085077897	8.951064033574868E-4	6.966232581712254E-7	0.8676470730484842	0.2036497888782137	0.1906631959538841	0.154541710885448	0.451145304282452	0.2808548467027374	0.20878975274075132	0.23213773043764538	0.278217670118865
4620000	-58530.70941847861	-58035.44627649359	-495.2631419850232	-22586.81787390342	-35448.62840259017	5.551507842679168	78.0981515264199	31.776978580952647	46.32117294546723	32	20	88	185	1	1.6282086470905237	1.6282086470905237	0.9949207621491373	0.48202594132975707	5.129726509248443	0.02577981750302732	8.121821479484678	0.034458452256206175	9.487264599277505E-4	0.7954521498709611	9.113068912859124E-4	8.047314584822883E-7	0.9507580975944484	0.2013276507659616	0.18892457350354339	0.1509053613950365	0.4588424143354563	0.2879719703840428	0.2068075483589712	0.23131913799641776	0.27390134326056725
4640000	-58552.174924354236	-58059.11121544768	-493.0637089065602	-22586.996294803357	-35472.11492064432	5.352020673722045	77.55640111675267	31.1520438341139	46.404357282638806	36	23	87	186	1	1.653811241527206	1.653811241527206	0.8797325148743766	0.5918322201322042	5.049187633579466	0.008452894666956638	9.486311451842285	0.04330432784605961	9.432995682709813E-4	0.8258037519281091	9.211488217605915E-4	8.587992981900696E-7	0.9813671155679012	0.2013276507659616	0.18892457350354339	0.1509053613950365	0.4588424143354563	0.2879719703840428	0.2034469794889706	0.23131913799641776	0.2772619121305679
4660000	-58526.273385708744	-58049.60129528331	-476.67209042543436	-22567.929054118093	-35481.672241165215	5.822299360294214	76.1757424286398	31.099237903643896	45.07650452499591	29	17	88	185	1	1.7044656179118955	1.7044656179118955	0.9230464318143587	0.4734281886468503	5.468268086952355	0.022311915181427947	7.937364742848209	0.020606253058593777	0.0010342906914742572	0.8733726428226128	9.814886729942144E-4	1.1750470604810476E-6	1.0319887181199396	0.19461030396738022	0.1826330766607741	0.16005201117802884	0.46270460819381454	0.2844732867350063	0.2034469794889706	0.22949928044785353	0.2825804533281686
4680000	-58518.85646066015	-58046.79541134708	-472.0610493130742	-22583.49770853103	-35463.297702816046	5.611103475293937	75.5693715953028	32.320009289783904	43.24936230551892	29	20	91	182	1	1.5327259144573588	1.5327259144573588	0.961347022359523	0.4227371410104212	4.845069281127405	0.008751678286617139	8.088230651818279	0.005423479726873546	0.0010527138757289562	0.8763980537090806	9.81800717237975E-4	1.1776216977463355E-6	1.0546947050280535	0.19341998652498624	0.18206448177557039	0.16005201117802884	0.46446352052141227	0.2813571388077638	0.21054460218612694	0.23174865715031134	0.27634960185579693
4700000	-58491.2273642693	-58018.11007187428	-473.11729239502205	-22588.59081954648	-35429.5192523278	5.56281215247703	75.14131772182388	33.64978744146383	41.491530280360074	32	22	90	183	1	1.510522406182472	1.510522406182472	0.9064061419351367	0.46742471437312466	5.298263066436939	0.05319950009085793	7.931400284299634	0.01287307109626457	0.0010385775949682825	0.8568477600328303	9.401863403124131E-4	9.591948301180738E-7	1.0056220166987953	0.2015351767345512	0.18712354057665623	0.148639599289032	0.46270168339975837	0.2813571388077638	0.21054460218612694	0.23174865715031134	0.27634960185579693
4720000	-58513.40384000656	-58024.006473100264	-489.3973669062944	-22541.36593984998	-35482.64053325028	5.728873984350341	77.23259463202011	29.910318735521475	47.32227589649867	30	21	91	182	1	1.7288989699660604	1.7288989699660604	0.8855974655369002	0.5417588053576374	4.34631797855413	0.041304319138546805	8.153794983312336	0.0524475494415516	0.001000740460572831	0.8470215560625759	9.54151412085013E-4	1.0016208331970295E-6	1.0353907431455753	0.19636103812143113	0.18712354057665623	0.14780996544390063	0.46870545585800977	0.2848058437890622	0.21041821595062166	0.22534670518098684	0.2794292350793283
4740000	-58530.277157591554	-58035.219063621145	-495.0580939704067	-22576.72700574018	-35458.49205788097	6.918796490053703	79.48919919265538	31.97729783933594	47.51190135331945	33	25	92	181	1	1.6046034222254895	1.6046034222254895	1.4426832903382174	0.4930933778399748	4.739329167193066	0.057359853888413095	7.667847945921435	0.026740601238386782	9.970304507926715E-4	0.8972335673770433	9.124093275238148E-4	8.470802385645763E-7	0.9338495131959886	0.20745388717712196	0.18712354057665623	0.1479910209838892	0.45743155126233037	0.2820250956895759	0.21232610052954287	0.2276729132190851	0.27797589056179517
4760000	-58508.70559576216	-58028.94707917216	-479.7585165900047	-22568.242150483726	-35460.704928688436	5.178803762271454	75.16571551415097	32.13837971273817	43.02733580141284	33	26	93	180	1	1.5085507851359818	1.5085507851359818	0.8092634077263156	0.485848820113154	4.98614397798461	0.005831093502897013	8.673982088512322	0.03808758551437511	9.915497125093024E-4	0.8696951507687642	9.660214112021877E-4	9.166672511683087E-7	0.9796987824981933	0.20220464201366187	0.1875819180994745	0.15850548622724184	0.4517079536596195	0.28458454814634443	0.20826839964618601	0.2276729132190851	0.27947413898838347
4780000	-58523.27282686947	-58040.56883883629	-482.7039880331782	-22587.06516374822	-35453.503675088075	7.09717108144584	79.76120108859458	34.5920247696114	45.16917631898313	30	22	92	181	1	1.3982555818872981	1.3982555818872981	0.797357077096693	0.50041078002718	4.7414766762705955	0.02325495061263222	7.6499804229838	0.06059317604477894	9.397244923790526E-4	0.8393578934427134	8.743411443427275E-4	7.460621234181881E-7	0.93027888530105	0.19670407394690229	0.1882889288895452	0.15677828893958612	0.4582287082239641	0.28145086230894373	0.20826839964618601	0.2308065990564858	0.27947413898838347
4800000	-58529.16018276014	-58063.072930548624	-466.08725221151394	-22579.064795030252	-35484.00813551837	5.206517378717207	74.34615654979758	29.92174488063995	44.424411669157635	29	19	90	183	1	1.5722311149077388	1.5722311149077388	0.9389449276614216	0.3725200194567441	4.807466121891661	0.030930769098945883	8.441936045802779	0.018102783867821833	9.845699799357148E-4	0.7408783382687778	9.753253636289424E-4	7.092362275586818E-7	0.811342325902822	0.2061014616708624	0.18459239513455405	0.14857332132869666	0.46073282186588455	0.28145086230894373	0.20897899343882592	0.23009600526384588	0.27947413898838347
4820000	-58524.71652551956	-58038.674875680204	-486.0416498393536	-22566.26734265327	-35472.40753302693	6.008037433347042	77.8621361750683	34.51328073916206	43.34885543590622	25	20	94	179	0	1.8311548987770296	1.8311548987770296	0.6394996987560195	0.46182835444431614	5.29961313967744	0.04153078640093521	8.358854772018312	0.0561358386433513	9.57973112706825E-4	0.7759363143421228	9.409806963194062E-4	6.842643974441618E-7	0.8573115511969924	0.20156050922157004	0.18343962667979113	0.1562362872474219	0.4587635768512146	0.28501708358115396	0.21001978597803916	0.23331281733646125	0.2716503131043446
4840000	-58514.34391772951	-58030.22473753776	-484.11918019174146	-22583.388589319096	-35446.83614821867	5.16386688397798	75.9793716132656	31.85553029873836	44.12384131452727	27	20	92	181	0	1.7323876379065468	1.7323876379065468	0.8480558614422583	0.36129059962733684	5.198836293278842	0.06543626605604216	7.7021375589036065	0.04756101189660586	9.709189213120999E-4	0.7766825321125699	9.25714969686649E-4	7.264078194078969E-7	0.8867307934472187	0.20522129457797558	0.18343962667979113	0.15257550189101635	0.4587635768512146	0.28650453966745565	0.20264665241012253	0.23331281733646125	0.27753599058595957
4860000	-58541.13212339376	-58049.31707644224	-491.8150469515211	-22603.959980831216	-35445.35709561103	5.633269461904418	77.83511498683022	30.59234214186985	47.24277284496038	30	16	86	187	1	1.4899819656806164	1.4899819656806164	0.8798665213590137	0.3588534299272874	4.9920861359462565	0.05195905540218934	7.719585854143357	0.04617393057719013	9.068798290215016E-4	0.8933213999016613	8.885705885686169E-4	7.446842717744683E-7	0.9415006924902382	0.19918109674474582	0.18393803724786767	0.15257550189101635	0.46430536411636786	0.28516233515524536	0.2102830596484511	0.2256764100981327	0.27887819509816986
4880000	-58515.414272462986	-58035.082354444894	-480.3319180180946	-22603.893214767264	-35431.189139677634	5.188890206861876	75.71139602109194	29.392489303642062	46.31890671744987	27	13	86	187	1	1.621045364193492	1.621045364193492	1.0014136925348682	0.15556751660225462	5.247857657447825	0.05195905540218934	8.358811662628655	0.04116145890229733	9.88624001477558E-4	0.8709325897891763	9.064671213776386E-4	8.205634913079414E-7	0.9330866722658656	0.20429358352915944	0.17882555046345405	0.16325297285674048	0.4536278931506437	0.27922927678737924	0.21012339336179622	0.2263585608405067	0.2842887690103168
4900000	-58496.10338780763	-58021.22644739435	-474.8769404132765	-22578.909426502287	-35442.317020892064	6.111187270394272	76.00562200125148	28.267794261036308	47.7378277402152	26	16	90	183	1	1.4448105255422863	1.4448105255422863	1.1650828550005017	0.44130208771521096	4.733514921147194	0.015027628666702894	7.742398215830757	0.0454548864105452	0.001009578663814346	0.8699474836089002	8.872387733793897E-4	9.213574996350229E-7	0.9975602314338644	0.198133340609879	0.18255562076308357	0.15903469692109584	0.4602763417059393	0.2852905217600187	0.21005298498961794	0.22566928275600695	0.27898721049435543
4920000	-58530.532617660574	-58045.96653363976	-484.56608402081133	-22600.460411654214	-35445.50612198554	5.991754574556927	76.98922722390637	31.603823251351198	45.38540397255519	28	20	92	181	1	1.7172194662963143	1.7172194662963143	0.9303645583048817	0.5067692953078762	4.288801587634102	0.06326566503795979	7.7103682142341015	0.023887726083236742	9.89578590809494E-4	0.7855147316637954	9.038010888577343E-4	7.139660442259483E-7	0.8754863040750714	0.20084310716080483	0.1787861675518663	0.16074627177855214	0.45962445350877446	0.28013062915852377	0.21218376677438663	0.23058298962047113	0.27710261444661743
4940000	-58536.1253000713	-58044.15112834317	-491.9741717281287	-22605.30552623328	-35438.84560210989	4.78765734866676	76.21889444488573	30.16283432925975	46.056060115625975	30	13	83	190	1	1.6099386122748502	1.6099386122748502	0.8877306614111072	0.22045395799198775	5.194469154193238	0.022676078719560965	7.606890304414915	0.020809125019237373	9.395848859324236E-4	0.7429591612561032	9.095586887835513E-4	6.218114692521026E-7	0.8258443671058002	0.19721084554818422	0.18649970828038098	0.15303273105003745	0.4632567151213951	0.28013062915852377	0.20849527025374756	0.2316352114942174	0.2797388890935102
4960000	-58533.14621564176	-58050.77844592217	-482.3677697195908	-22574.2318651192	-35476.54658080298	4.617693870832372	75.40731223037122	29.396054254703717	46.01125797566756	34	14	80	193	1	1.5652186008435651	1.5652186008435651	1.125769373366167	0.30967627106415946	4.889432227118313	0.010325484027213342	7.44286648131115	0.007156442081669793	0.0010069866749564675	0.7855972844092836	9.479641331059172E-4	7.522907281326758E-7	0.8711212642644398	0.2036316733614454	0.18513336613858497	0.1580113961130964	0.453223564386871	0.28856064955049143	0.20100625596072902	0.22644827645191326	0.28398481803686515
4980000	-58507.83264868246	-58022.796296265544	-485.0363524169122	-22583.038943249365	-35439.757353016175	4.559422866538573	75.52609852668321	26.35939380640034	49.16670472028285	34	10	76	197	1	1.6581529649542142	1.6581529649542142	1.2451460336282483	0.3335775103020609	4.487875278748429	0.05475161846635554	7.882453145984267	0.01745770354168793	9.381572656382323E-4	0.859132043927352	8.985599904504204E-4	9.441725360715825E-7	1.0504113369367694	0.1981328211456737	0.18513336613858497	0.1580113961130964	0.4587224166026427	0.27828630223019335	0.21234707994026342	0.2288001237778741	0.280566494051668
5000000	-58529.137636013584	-58052.555620281084	-476.58201573250085	-22567.46482275196	-35485.09079752913	4.455262674572146	73.36250592029722	28.489618875875127	44.87288704442207	30	11	81	192	1	1.5434712644797952	1.5434712644797952	0.7359012582136467	0.2571770815850133	5.227638124546904	0.04662359979661788	8.024118434332246	0.004160050282125475	0.0010031688739349004	0.8090850570013285	9.860337940064301E-4	8.830499319555502E-7	0.918364005181151	0.2054711210444319	0.18513336613858497	0.1503763385069185	0.45901917431006234	0.27828630223019335	0.20827956084490432	0.23326650714468802	0.28016762978021315
5020000	-58517.87152884872	-58041.58011913803	-476.2914097106918	-22566.01760383953	-35475.5625152985	4.408160324087481	73.75950091743553	28.09975093409955	45.65974998333592	33	11	78	195	1	1.6746233654063494	1.6746233654063494	0.9997373661287627	0.3035030941639847	5.041262524085335	0.03363200698028785	7.676517592976542	0.037168970784551496	9.798751392764715E-4	0.7754936415043808	9.315657631194388E-4	6.857610218658031E-7	0.8404848258144125	0.20159758518714924	0.18513336613858497	0.15912376255751803	0.4541452861167455	0.289429485191899	0.21100708928399828	0.22750444746993828	0.27205897805416324
5040000	-58554.30771663073	-58074.57586264468	-479.7318539860507	-22569.06787073151	-35505.50799191317	4.594447746910996	74.7067323193154	32.63702566721113	42.069706652104244	32	22	90	183	1	1.6946647129779258	1.6946647129779258	0.8795318150750056	0.569551694218209	3.7597143131605404	0.029660903086532964	7.919846585584125	0.04920813303166372	9.96542038464557E-4	0.7446510182126198	9.685967291916438E-4	5.878207539006512E-7	0.8198414483856559	0.19986146086133177	0.18634531350385297	0.15791181519225003	0.455881410442563	0.2870085967501498	0.21515988786922835	0.22774207666911186	0.27008943871150876
5060000	-58527.40589669192	-58044.56748907412	-482.8384076177988	-22577.184463415244	-35467.38302565888	5.188791026419371	76.00638191557792	31.94870101265603	44.05768090292185	30	26	95	178	0	1.4883623009923819	1.4883623009923819	0.8411724911170987	0.6766914654876955	4.951611375502224	0.04864909899766251	7.220607870995789	0.004858419718413095	0.0010413302124425853	0.7533348725144494	9.48881123075464E-4	6.06252346411396E-7	0.7934152741154052	0.19401425994008575	0.18709422080122906	0.15791181519225003	0.4609797040664329	0.28869541790896497	0.2101887578046078	0.22813253615985407	0.27298328812657197
5080000	-58495.92063360174	-58020.76052577791	-475.1601078238325	-22559.09518267677	-35461.66534310114	5.352779671736081	75.4684945544077	32.27213025952403	43.19636429488362	26	19	93	180	1	1.5469777129493347	1.5469777129493347	0.8050271443607993	0.6795331715099994	4.638960590881222	0.003395172396355673	7.471965275972173	0.049537823261537696	0.0010198449475293584	0.7838137891634138	9.52906535971375E-4	5.84113598555873E-7	0.7977164867187849	0.19377203045362093	0.18367810581442284	0.15659957106495165	0.4659502926670023	0.2876446097995816	0.20376492428858803	0.22787943326223276	0.2807110326495964
5100000	-58486.25966523153	-58002.3440202795	-483.91564495203306	-22551.966401682967	-35450.37761859654	5.779579367248862	77.7329158688999	32.021839470142254	45.71107639875767	26	18	92	181	1	1.570501308315043	1.570501308315043	0.7507908433659983	0.4008102316813001	4.116837304980823	0.003926615209483684	8.573023843328604	0.01735604840906223	9.988735284107652E-4	0.7714482551321905	9.179270818041558E-4	8.227851847355765E-7	0.897402889495486	0.2045938395629544	0.1889975925885849	0.15483631950353316	0.4515722483449252	0.29055163256769634	0.20376492428858803	0.22787943326223276	0.2778040098814817
5120000	-58500.34370144967	-58023.17522235446	-477.168479095205	-22559.32881614281	-35463.84640621165	5.200687029329171	76.32100409958254	30.269673485692632	46.05133061388996	31	16	85	188	1	1.575793451933811	1.575793451933811	0.9919602218911034	0.4168802475334029	4.83212466124419	0.026946421139183604	7.538802108082081	0.01730843955128017	0.0010118918083245883	0.8192525031403387	9.461069969643459E-4	7.766740992492971E-7	0.8962898814024585	0.20412409984166152	0.1809983440474757	0.15691498145535512	0.45796257465550533	0.2837322734645216	0.21170263668872827	0.22943769812418313	0.2751273917225658
5140000	-58498.07899180201	-58023.71616001465	-474.362831787357	-22568.733608530576	-35454.98255148407	4.8865185241355995	75.39848853937474	28.820411701676992	46.57807683769776	35	17	82	191	1	1.648888783664394	1.648888783664394	1.4977669548761705	0.30685081006102516	5.130035050679858	0.014597863265974351	7.417510150368242	0.039217816016739245	9.716910352210352E-4	0.7108978210083353	9.649299259866602E-4	5.763206502420757E-7	0.7876162531313552	0.20412409984166152	0.18996348048575437	0.15043647512759437	0.4554759445449874	0.2837322734645216	0.21170263668872827	0.22823019373961986	0.276334896107129
5160000	-58499.27885290471	-58031.41152414202	-467.8673287626854	-22578.828338285424	-35452.583185856594	5.329846159826979	75.97211615073576	26.64067858136594	49.33143756936982	29	9	80	193	1	1.5403363219631747	1.5403363219631747	1.180097357794605	0.18146217877323223	5.035179492742497	0.02064374708215452	8.522011851262242	0.03947095763008743	0.0010022508038102658	0.700716652267948	9.453762237818975E-4	5.4492002498452E-7	0.7569097523090832	0.21159159612062964	0.1846878766860709	0.15488955216283837	0.4488309750304587	0.28280853045837845	0.21043088746432043	0.22915393674576304	0.27760664533153684
5180000	-58521.730690268465	-58049.734690115205	-471.9960001532596	-22584.230941805403	-35465.5037483098	5.292865685841336	75.04730821582011	28.57594518902618	46.471363026794	30	14	84	189	1	1.5001168142107886	1.5001168142107886	1.0765451176247933	0.49087117883417414	5.4705558330716535	0.007101542579258225	8.149628668691433	0.0034528732338885816	9.944579261424364E-4	0.6460878484766134	9.488711628792972E-4	4.408801722719979E-7	0.675710053043545	0.19929810144019394	0.17874494019294465	0.15809294788119574	0.4638640104856632	0.27942949094513064	0.20826030178193577	0.23373295918291614	0.2785772480900162
5200000	-58499.12878497071	-58030.231124336104	-468.8976606346048	-22571.64283044021	-35458.58829389589	5.235938809447405	74.78495749962951	30.835142212097313	43.949815287532175	29	15	86	187	1	1.6046272376276534	1.6046272376276534	1.2815910910390753	0.3687125445942788	5.410317700527169	0.031176931634525364	8.064257710840373	0.020132335399104685	9.329971334659842E-4	0.7353466971363886	9.55490279347153E-4	5.798255668199153E-7	0.7869264965582199	0.20547168845660901	0.18898944284733174	0.14852199813209244	0.45701687056396434	0.2782130458429358	0.20900542797964916	0.23198531827766003	0.28079620789975374
5220000	-58521.763115378024	-58051.18347115831	-470.57964421971855	-22584.962753370623	-35466.220717787684	5.147214897672358	75.410231170453	28.37708175958672	47.03314941086627	33	13	80	193	1	1.6662215818732906	1.6662215818732906	1.1181732658691845	0.24302634978750493	4.918107902884894	0.023832695058941852	8.755131584349366	0.0577806109762922	9.327147518052753E-4	0.714592386679643	9.401430334360923E-4	5.636723015588821E-7	0.7792265498846647	0.20340910574481777	0.18220590735090425	0.1587816191428252	0.4556033677614503	0.28250444102364536	0.2104443059037535	0.22770731613361986	0.2793439369389801
5240000	-58514.17371133179	-58028.26149487465	-485.9122164571385	-22579.67272333797	-35448.58877153668	5.195553113163341	76.75051189833849	33.629028977189456	43.121482921148996	34	21	86	187	0	1.5445541360775736	1.5445541360775736	0.7273137105201801	0.4471446891365726	4.778711702337531	0.05213885317651474	7.799975279578608	0.04958420884865608	9.477025001043253E-4	0.698377838570411	9.307641860379475E-4	4.995591108172036E-7	0.7259444195421729	0.20265120559475047	0.18220590735090425	0.1544627326980705	0.46068015435627224	0.28139390340026754	0.2118785844441594	0.22770731613361986	0.279020196021952
5260000	-58509.424369001914	-58013.3293874216	-496.0949815803103	-22561.76504473865	-35451.56434268295	5.575920925954352	80.39519090925619	31.295754612840742	49.099436296415526	31	14	83	190	1	1.7635508811168017	1.7635508811168017	1.0372036685871366	0.3548444237872544	4.716754250850011	0.020775779178423555	7.20606968030479	0.020649843359441384	9.19924428213569E-4	0.7479505522506563	9.10326170767923E-4	6.481161226126049E-7	0.838997060886777	0.20097590469417176	0.18650980382322552	0.1541625763644937	0.45835171511810646	0.2851232808911905	0.20440014328221343	0.22362964768017274	0.2868469281464222
5280000	-58534.02620259584	-58047.55263395935	-486.4735686364908	-22577.85855904842	-35469.69407491093	5.268972669297635	77.42816012675576	31.006499795720895	46.42166033103486	29	12	83	190	1	1.8590681838972158	1.8590681838972158	1.0331301964303299	0.1890458835654755	4.792288437815014	0.046340311367198544	8.281424409883446	0.03488401027917942	8.979722320792832E-4	0.6901469548978145	9.408161480702749E-4	5.114634324358773E-7	0.7580378008745322	0.19665643314411282	0.18695004592965883	0.15398266020085474	0.4624108607253711	0.283800140563857	0.20993034894645649	0.22488231525018207	0.28138719523950334
5300000	-58477.28370729555	-58005.2000736436	-472.08363365195254	-22566.402745675758	-35438.79732796784	5.033104723611489	74.81128139257963	29.48196861488228	45.329312777697396	29	11	82	191	1	1.5216262566664367	1.5216262566664367	1.1556084004933567	0.25870746022145225	5.588983402756815	0.049490553391370984	7.976324451506051	0.02870359351455967	8.897095125138027E-4	0.8397553708136931	9.308904867070404E-4	7.942802168353972E-7	0.9631155688092935	0.20711881507491214	0.17492758107919443	0.15301915651906078	0.46493444732683004	0.2863313110316177	0.20464600244995218	0.22775705790022743	0.2812656286182016
5320000	-58511.82070997918	-58035.136255483434	-476.68445449575296	-22574.611211503263	-35460.52504398017	4.766818726875277	73.4497984254317	27.226056304325297	46.22374212110635	34	16	82	191	1	1.5254663308377068	1.5254663308377068	1.2082621242801603	0.4048031996179806	5.1158852403695585	0.03153886921469905	8.437436189058117	0.03994284640816459	0.0010010336043077012	0.660307748887635	9.924562709304964E-4	5.985273613848214E-7	0.7792749578246796	0.20262246022851818	0.1874549263567099	0.15439721756144356	0.45552539585332574	0.28610037633870744	0.20203363631335092	0.23177013819421333	0.2800958491537272
5340000	-58506.76463046412	-58026.271500819515	-480.4931296446021	-22562.588457516547	-35463.68304330297	4.872174322794025	74.78971858139181	29.359332113326037	45.430386468065784	34	17	83	190	1	1.4556119191201347	1.4556119191201347	0.8363465772767308	0.3771775078285632	5.394871248655395	0.0017138445211635814	7.527312632683526	0.009326865098417951	9.854674163279255E-4	0.6831023869172311	9.363330278204042E-4	5.718554159318055E-7	0.7707999158753313	0.20850645435632198	0.1844206340705368	0.15378273775015147	0.45329017382298714	0.2870920926967328	0.20203363631335092	0.23077842183618796	0.2800958491537272
5360000	-58533.03591793214	-58039.35039784423	-493.685520087905	-22581.97963489942	-35457.37076294481	4.925887735667332	77.34660131632126	29.437851323270166	47.90874999305108	35	17	82	191	1	1.6367249751067798	1.6367249751067798	1.0286579263446214	0.3383847032149303	5.050513964902059	0.0018293038939679984	7.717858038820772	0.022531702659912112	9.635998483527089E-4	0.7203617761542074	9.160257479448074E-4	5.812160413440488E-7	0.816330070265776	0.20661715315725737	0.18593666258145677	0.1541560104382961	0.45329017382298714	0.2868913602666436	0.20239671070458448	0.233588130701451	0.27712379832731976
5380000	-58506.76061484626	-58045.16427925906	-461.59633558719935	-22611.466072624193	-35433.698206634865	4.949760595903979	73.65379141010999	28.67872181024791	44.975069599862024	32	13	81	192	1	1.4087076511566199	1.4087076511566199	1.3311943634783174	0.3985040006169834	4.619045006166568	0.010663795528682926	9.493915757844904	0.02761782318419842	0.0010151442876281923	0.709587126935244	9.415395743831146E-4	5.564359489695667E-7	0.7772656881108265	0.20661715315725737	0.18593666258145677	0.1541560104382961	0.45329017382298714	0.28497968402395585	0.2055642694916007	0.23013514691809267	0.2793208995663496
5400000	-58509.217932794134	-58031.75020509773	-477.4677276964043	-22568.850036983196	-35462.90016811453	5.118050780870494	75.0035093644546	30.068440106702226	44.93506925775236	35	18	83	190	1	1.4602075366120324	1.4602075366120324	0.9253736611469353	0.3317956886868408	4.75594368083502	0.057406980750104177	7.046270218459717	0.04026573723111047	0.0010787429124222614	0.7165349495581944	9.729204965347703E-4	6.577908489846066E-7	0.7891689720362819	0.20661715315725737	0.18560613650112498	0.1541560104382961	0.45362069990331894	0.2870572628328586	0.2113715013791006	0.22787818660297646	0.2736930491850632
5420000	-58496.84805434977	-58017.270479448736	-479.5775749010335	-22580.268836002604	-35437.00164344613	4.994247180390997	76.46069016114981	32.81073579352828	43.64995436762154	31	15	84	189	1	1.6547304556885425	1.6547304556885425	1.1349521618248333	0.4038170411088346	5.466083310372579	0.0270812669566597	8.965229645054999	0.021532618768254606	9.82265296587928E-4	0.7040952477223685	9.336188758657728E-4	5.125492280497232E-7	0.7519464099457008	0.20661715315725737	0.18447478514375196	0.1516745064506477	0.45723355524834036	0.2870572628328586	0.20488695534286744	0.23151769993384633	0.2765380818904265
5440000	-58513.525579778456	-58033.80983990619	-479.71573987226213	-22599.383284660013	-35434.42655524618	5.093149751400198	76.10547291759282	29.118993046852044	46.98647987074077	26	9	83	190	1	1.8429718193386129	1.8429718193386129	0.8253277714616059	0.24989605100790988	4.98629473333262	0.01800328981680765	7.805463781694086	0.03482585372706968	9.836196375542674E-4	0.740149314134351	9.155623430506949E-4	4.4814476799887506E-7	0.724382490093292	0.20661715315725737	0.18447478514375196	0.15136778362938802	0.45754027806960007	0.28314308112789255	0.2119446595511414	0.23151769993384633	0.2733945593871186
5460000	-58546.08735442516	-58042.33825453457	-503.7490998905925	-22573.781357394113	-35468.55689714045	5.821268554313599	80.51375346364061	30.82690267764792	49.68685078599267	32	17	85	188	1	1.881479183779796	1.881479183779796	0.978383050777947	0.3897503747366263	4.960392108633404	0.03019612621316335	7.805463781694086	0.015483632215353137	9.755001686282842E-4	0.7571958208135365	9.107473073815142E-4	5.840789115733419E-7	0.8018419556478635	0.20661715315725737	0.18151564212721386	0.15089086592571002	0.46097633878981614	0.27658229409304563	0.20407399133855733	0.2314543608681702	0.2878893537002257
5480000	-58542.52794647648	-58040.73225116184	-501.7956953146399	-22562.839473898708	-35477.892777263136	6.510116238571017	83.21201982130282	31.580528159753477	51.631491661549404	30	11	81	192	1	1.6025141636797176	1.6025141636797176	0.8178751960995014	0.22389220001280116	5.545839092114555	0.038379750116287414	7.607874968467439	0.035622048263503694	8.992211444838539E-4	0.7691714605342026	8.744773753119903E-4	4.841988542630447E-7	0.7801527342911342	0.20561377778530543	0.19078031514779448	0.15434598404388875	0.44925992302300877	0.2799149454461084	0.20859251930877704	0.22861880530264456	0.2828737299424689
5500000	-58565.23369131012	-58062.033674503444	-503.2000168066711	-22598.08972679231	-35463.94394771113	5.936359911912032	82.38986912416081	29.859816473963786	52.530052650197	31	11	80	193	1	1.7697679012445544	1.7697679012445544	1.2011728826367534	0.2769416947503418	5.084017858943899	0.029840650037589053	7.412056634327883	0.025161084968326256	9.302634913738877E-4	0.755809873519908	8.655016636178345E-4	4.723046566654877E-7	0.774512458512717	0.2047403739120142	0.183265912831388	0.15521938791717999	0.45677432533941525	0.28337281803268666	0.20701461717133715	0.22723918443495575	0.28237338036101933
5520000	-58512.72593674632	-58010.8835814404	-501.8423553059217	-22566.220802459015	-35444.66277898139	5.338097738170796	80.95376032190886	33.86083855604042	47.09292176586839	34	14	80	193	1	1.7129600434508945	1.7129600434508945	1.2084825399936792	0.21509338470959985	4.486240076307517	0.03341510076590277	8.482553925023902	0.025125508047378512	8.941557719846773E-4	0.7784741792150935	8.537553820357939E-4	4.17907241697508E-7	0.7778133411213533	0.20415742241474882	0.183265912831388	0.15521938791717999	0.4573572768366806	0.2874975667392988	0.20608584856661688	0.22631406259459105	0.28010252209949216
5540000	-58514.59355250762	-58013.60036345397	-500.9931890536524	-22566.86787512914	-35446.73248832482	5.867140600570892	81.16304451498141	28.164084211915494	52.99896030306592	34	11	77	196	1	1.7569420916708027	1.7569420916708027	1.164908936798096	0.20807170533843955	4.561630328849358	0.06485072122706362	7.8408672922818035	0.012011052049357146	9.367895965751817E-4	0.8087575935186148	8.754356264475787E-4	5.365204962120336E-7	0.827804514318552	0.2035276243315231	0.183265912831388	0.1558491860004057	0.4573572768366806	0.28813609079281216	0.20341519524631368	0.22646494547312898	0.2819837684877441
5560000	-58541.64806235505	-58032.23029929726	-509.4177630577919	-22557.91753246272	-35474.31276683454	7.334787133457384	83.95015523779928	34.670366619712404	49.27978861808686	35	14	79	194	1	1.7644693481214793	1.7644693481214793	1.0281425763370946	0.29350153194505885	4.989596209201706	0.06118105035553492	8.742157191480793	0.0016052243102772103	9.454267213313775E-4	0.905257856946583	8.603442983179526E-4	7.005081675778346E-7	0.9077038380615636	0.20373047811396608	0.18755991036160158	0.15155518847019211	0.45715442305423765	0.28901025485774623	0.20639142899165763	0.22613827315831242	0.2784600429922826
5580000	-58488.36587431111	-57993.61783071849	-494.74804359261776	-22531.339929124268	-35462.27790159422	6.30949195181033	79.58394579995861	35.059620693490395	44.52432510646825	31	24	93	180	1	1.4585839972351904	1.4585839972351904	0.8213126666151838	0.5134110794476184	4.989596209201706	0.009144902731673541	8.400740772577151	0.024994166284107184	0.0010437678503270999	0.8009908584853257	9.147562031426424E-4	7.18175796341218E-7	0.8584801222493702	0.20553108174566356	0.1858922684600547	0.1598146173065126	0.4487620324877666	0.2852862591167793	0.20850815007017878	0.22809797687695013	0.2781076139360907
5600000	-58529.03142936261	-58036.39174217582	-492.6396871867835	-22588.16007305867	-35448.23166911716	5.204366233908459	78.27461003470304	32.2901168577964	45.984493176906675	28	17	89	184	1	1.4547369368262901	1.4547369368262901	0.9813451075633028	0.5954885596828408	5.178831763756612	0.026208731078354693	8.314703335369735	0.015872922561443747	0.0010328251368981658	0.8352498939093614	9.049871611985743E-4	9.620051964019051E-7	0.9668972035675646	0.20354395978548337	0.18715772876151007	0.1566843459197306	0.4526139655332734	0.2830367230600489	0.20702426788192524	0.23053762378179607	0.2794013852762287
5620000	-58582.38546693942	-58070.620193617724	-511.765273321694	-22603.69666683464	-35466.92352678309	5.731764779862267	82.50384127291181	36.205665054181694	46.298176218730184	26	20	93	180	0	1.8065920636244372	1.8065920636244372	0.7208880756253212	0.6058630314989668	5.312244878188535	0.030712744555379604	7.280573824957935	0.01010275046001108	9.243630750863187E-4	0.7233425614944045	8.460618437939138E-4	4.2654449181490884E-7	0.7702723241223864	0.20710609962605958	0.18730945628018722	0.15297047856047724	0.4526139655332734	0.285662379230499	0.20713418893114413	0.2305204603671633	0.27668297147119253
5640000	-58552.36488744557	-58043.44971715294	-508.91517029263537	-22561.285687166386	-35482.164029986554	5.91808881207141	81.5295384208386	38.54359790311271	42.98594051772592	31	33	101	172	0	1.7335406686602073	1.7335406686602073	0.8087481964467218	0.7481770628117224	5.844051675946209	0.03933175531040725	7.59763756578501	0.06584828195583974	9.455019539181722E-4	0.7303919888830922	8.974079615416358E-4	5.591349333674452E-7	0.8045916225316686	0.2104054376621182	0.17662334345391129	0.15297047856047724	0.4600007403234907	0.2855732455370671	0.20666383986332354	0.22895107956663513	0.2788118350329732
5660000	-58540.03385522422	-58029.00502239815	-511.02883282606405	-22548.895346117715	-35480.10967628044	5.9709492006593194	81.57605508544562	37.53957444765362	44.036480637791996	40	42	101	172	0	1.7669087753850474	1.7669087753850474	0.9642674342144746	0.8374820021107044	4.997417889393063	0.02129952218160659	9.266266799564136	0.004916376425806618	9.732756064664908E-4	0.7763384734028265	8.938803947909105E-4	8.347971955441342E-7	0.951950270094252	0.1928155729848023	0.1864352379074657	0.15140718224148808	0.46934200686624133	0.28530239921324324	0.20950135512891235	0.22611356430104632	0.27908268135679704
5680000	-58526.786909452865	-58022.47782278011	-504.30908667275725	-22550.697901298845	-35471.77992148126	5.904036908678361	80.493866154686	39.197200186583885	41.29666596810219	30	32	101	172	0	1.4641444105516446	1.4641444105516446	0.7884126728857271	0.9597679432120433	5.170832889236376	0.022180350353364523	7.284678412194226	0.06685507117814747	0.0010033834082752487	0.7282979748306277	9.027711314318463E-4	7.069100245088171E-7	0.8839677817827054	0.1950623882122008	0.18418842268006722	0.15594319422725034	0.4648059948804791	0.28714745251655044	0.20771793469551997	0.22660752200377435	0.27852709078415416
5700000	-58526.139092624115	-58034.92333631375	-491.2157563103657	-22609.899267156143	-35425.024069157604	6.199724161843701	80.43076031111046	38.24313058674544	42.18762972436497	28	33	104	169	0	1.4908777842431693	1.4908777842431693	0.8986956843246645	1.04085792163248	5.386082357111441	0.013604095578803556	8.292834876344902	0.01717388345156832	9.87799079382171E-4	0.7686185421748896	8.344409789238338E-4	8.129051382077287E-7	0.9300610444980351	0.1954425270785627	0.18418842268006722	0.15594319422725034	0.4644258560141172	0.28122914185017306	0.2049417465147779	0.2353020208508938	0.27852709078415416
5720000	-58541.5317034889	-58047.77570589479	-493.7559975941123	-22583.362530068178	-35464.413175826616	5.3318529789679605	77.95872491986613	33.4052079790783	44.553516940787816	51	40	89	184	1	1.7096140207270722	1.7096140207270722	1.618632580047271	0.7686560928971183	5.892030537737091	0.022126519950327612	8.560188683449436	0.044466730249252996	9.343552942322418E-4	0.7600974931337472	8.982390122685299E-4	7.68179017012289E-7	0.9359700390414664	0.19849821258345243	0.1835492176676727	0.15594319422725034	0.4620093755216219	0.29006296225721406	0.202185617329661	0.23364591734814213	0.2741055030649817
5740000	-58530.59855905661	-58049.45754736765	-481.1410116889572	-22594.355248567055	-35455.10229880059	6.169913386298001	77.96334111454286	31.19209109444357	46.77125002009929	31	17	85	188	0	1.671654931069897	1.671654931069897	0.932922986854726	0.23590078415962004	4.32952839843083	0.0010330724654568752	7.884554819264062	0.05159734936400403	9.975354663496812E-4	0.7207050771525522	9.182784332356364E-4	7.375122048175274E-7	0.8746242339190106	0.20882331853725722	0.18738163361376253	0.1564171118914173	0.4473779359575603	0.282645874609084	0.21131380406710265	0.2310081786381894	0.27503214268562287
5760000	-58525.53325816355	-58040.926469969534	-484.60678819401477	-22580.241525510424	-35460.68494445911	6.47091113095591	78.91991122702764	31.023541553782287	47.896369673245346	37	21	84	189	1	1.412391240492163	1.412391240492163	1.1893070733894344	0.4131341116539621	5.489901006503291	0.006202367893402165	7.649786276968897	0.0348880427867925	9.61721251881466E-4	0.7504850012634805	9.130202425737019E-4	7.047235088949156E-7	0.8708188043289726	0.20575966945986682	0.18738163361376253	0.1515667005871287	0.45529199633923934	0.2825548918087428	0.20800198070440598	0.23441098480122727	0.27503214268562287
5780000	-58516.33296371589	-58037.56536889918	-478.76759481670956	-22576.693328410453	-35460.87204048873	7.014037381628062	79.51288474937279	30.937249764552277	48.57563498482056	40	27	87	186	1	1.5653789189552865	1.5653789189552865	1.429584603910479	0.49463648242982605	4.926611551104323	0.027839059367557775	7.850363382520476	0.02445659972262643	0.0010301179632839265	0.7478534319619052	9.096252511820455E-4	9.739321016979952E-7	0.9349882655482261	0.19529178114974338	0.18471842167720257	0.15085794143112075	0.46913185574193067	0.28376966569574075	0.21102308067555337	0.23441098480122727	0.27079626882747754
5800000	-58534.65723529431	-58070.70265306667	-463.9545822276416	-22598.153713533262	-35472.54893953341	5.98906459177975	76.7655637243334	30.239635822392994	46.52592790194041	33	17	84	189	1	1.6055172260049866	1.6055172260049866	1.0306943005791962	0.3544219126947108	4.5849419565795815	0.07795609897021706	8.254053511741686	0.03734142126004402	0.0010336158062852025	0.8131928812066671	9.33599150309504E-4	1.1308058156731793E-6	0.9768566248248505	0.20515429436293398	0.18409269740037243	0.15978384949671792	0.45096915873997306	0.2852055586948478	0.20584305340224338	0.23072961238256467	0.278221775520343
5820000	-58480.97427150392	-58013.793048545944	-467.18122295797093	-22567.350585208944	-35446.442463337	5.472594570208914	76.19139576124357	29.960596185517247	46.2307995757263	33	15	82	191	1	1.4343954856787782	1.4343954856787782	0.9335376373681824	0.34624430955669355	4.806717600389449	0.03601030838268085	8.274981821678038	0.013652286557363544	9.874977604128813E-4	0.7903901294501124	9.365076523071435E-4	8.683763823686992E-7	0.959305427513213	0.20319417143594903	0.183333479795013	0.15860142541865005	0.4548709233503853	0.2837250364477227	0.2054566407195078	0.23111602506530024	0.27970229776746813
5840000	-58505.73286679515	-58052.75584618065	-452.97702061450576	-22600.647602864217	-35452.10824331643	5.238804798726764	73.50417810373355	27.826573886203644	45.67760421752993	32	14	82	191	1	1.585386988965952	1.585386988965952	1.126476869761064	0.15453719718193187	4.506226795711458	0.011953803321697386	7.605471254368994	0.0037240890805179767	0.0010300216562366135	0.8069225750426043	9.568969473407277E-4	1.0344107555315559E-6	0.9782520352572706	0.2013579936398464	0.18069067567500607	0.15972133771456187	0.45822999297058303	0.27918093917707865	0.211484612231217	0.2295076454114229	0.2798268031802803
5860000	-58482.08159166195	-58028.62602705303	-453.4555646089152	-22572.108297688766	-35456.51772936427	5.3395237283149415	73.67015780810185	27.85104885331482	45.819108954786955	32	16	84	189	1	1.5243550286940255	1.5243550286940255	1.3852608849108248	0.44489303994934265	4.97265919414627	0.01672667332285106	8.72552688207369	0.004488974249975517	0.0011077919621571895	0.8233126013268561	9.70729906903975E-4	1.219167327057289E-6	1.037535570676213	0.199283689919628	0.18069067567500607	0.15972133771456187	0.4603042966908014	0.28732836278618884	0.2047045778780486	0.23296711755299276	0.27499994178276865
5880000	-58494.8854619624	-58043.5668588754	-451.31860308700567	-22577.655190122532	-35465.911668752866	5.297820672608701	73.01182494524332	27.49618104910037	45.51564389614296	44	25	81	192	1	1.5229456391470828	1.5229456391470828	1.4381732312775801	0.5368273861186155	4.758502001418798	0.0364060956480243	7.78161291540507	0.011777417550952922	0.001092198517780918	0.8095413023000628	9.749717038282275E-4	1.2183804200770681E-6	1.0429518604181909	0.20366247670583143	0.18255689893342986	0.15597483174678461	0.45780579261395143	0.28732836278618884	0.2031762703861159	0.2312788945210342	0.2782164723066599
5900000	-58475.70063904619	-58028.688814920475	-447.01182412571416	-22581.758069592666	-35446.93074532781	5.547180943689921	72.68614004671326	26.88894089178947	45.797199154923746	39	17	78	195	1	1.4557848840617376	1.4557848840617376	1.7335401808143285	0.3390022088411623	4.983560574924653	0.009157088281493005	7.449805097939855	0.014151986463136772	0.001133172518400363	0.8590491199442772	9.95154753958977E-4	1.387833877370816E-6	1.0690443656756428	0.20684464586286952	0.18255689893342986	0.15597483174678461	0.4546236234569134	0.28732836278618884	0.2049556197340789	0.2272655213870358	0.28045049609269534
5920000	-58479.966921830826	-58039.05924922947	-440.9076726013608	-22598.27244785674	-35440.78680137273	5.3322558518059795	72.51049611562313	29.35119710428031	43.1592990113428	38	17	78	195	0	1.4595512737112784	1.4595512737112784	1.3135669220049662	0.4600863497165611	4.976963423959417	0.018596969387891377	6.15914412899472	0.04893724874484196	0.0010999962961342456	0.8645044267735956	9.67568896607059E-4	1.070149829784128E-6	0.9961422639485	0.2043362085734816	0.1805500264130576	0.1573792370909018	0.4577345279225564	0.28732836278618884	0.20652612457496466	0.2272655213870358	0.27887999125180957
5940000	-58478.36180673377	-58050.424932968075	-427.93687376569267	-22592.589372443475	-35457.8355605246	6.007350443146486	72.29636890692868	29.51847263024261	42.777896276686114	37	17	80	193	1	1.3374437446772833	1.3374437446772833	1.2526461952501318	0.39283119286622803	4.925691679306717	0.015353433253130324	7.747818642348286	0.02674895070248428	0.001162152862225735	0.8032965285096134	9.98362005977676E-4	1.1180743492248796E-6	0.9651648587192383	0.2002911561020443	0.18372186416345745	0.15249568615250225	0.46349129358199337	0.2849710318249034	0.20912568193551126	0.23181474192613444	0.27408854431344976
5960000	-58477.39114469133	-58045.24082124958	-432.150323441755	-22589.26348093562	-35455.97734031396	6.589197794540976	73.23804542197	26.139027135438724	47.09901828653127	33	11	78	195	1	1.425678496568693	1.425678496568693	1.6937035388835369	0.2062675400353031	4.453879228418203	0.06561671336922992	7.107789677082451	0.03953234204369308	0.0011470044914528765	0.8022562727967818	9.80667935068018E-4	1.0867328187767408E-6	0.9207747542861763	0.19856865047077918	0.1860079647845173	0.15235092703592554	0.4630724577087753	0.287396585221141	0.20635269241021595	0.22843981852669948	0.2778109038419424
5980000	-58513.713318001675	-58062.38192629944	-451.3313917022385	-22612.211840435066	-35450.17008586437	6.444509619152041	74.01218329723594	30.14059437371962	43.87158892351628	37	19	82	191	1	1.6389924352356946	1.6389924352356946	1.0488569229390339	0.3712038694830058	5.060658143597439	0.022921492318413984	8.204067143364002	0.0025442530130270905	0.0010790011841643153	0.7638567570820708	9.267895937012869E-4	9.84845510912878E-7	0.9219345070035255	0.19856865047077918	0.18695109322591846	0.15235092703592554	0.46212932926737416	0.28386165358297616	0.20867747548063142	0.23714232806197605	0.2703185428744152
6000000	-58494.0867152804	-58040.77598360802	-453.31073167237577	-22570.44087630333	-35470.33510730469	7.25433986872049	77.80706198960108	30.692991399832096	47.11407058976895	36	20	84	189	1	1.4044771033253465	1.4044771033253465	1.012306015977949	0.36886286455627043	4.413107423867774	0.04759564870619284	7.605730217339527	0.05111777856140019	0.0010639909875297005	0.7670997333460794	9.301118100208529E-4	8.755483194921778E-7	0.906787305850448	0.19856865047077918	0.18604991215136812	0.15235092703592554	0.46303051034192455	0.28386165358297616	0.2047485118269429	0.23679083159285835	0.2745990029972214
6020000	-58489.87424899816	-58031.38377199818	-458.49047699997396	-22557.355763903553	-35474.02800809463	6.6139039036947604	77.0095769668572	33.5245587280708	43.48501823878635	40	27	86	187	0	1.3054578396975054	1.3054578396975054	1.02578727783081	0.6781977422517237	4.8940296582621485	0.0031251709323759295	7.605730217339527	0.002378824969945308	0.0010795932893415858	0.77389384201511	9.66926080538868E-4	8.217608329217932E-7	0.8642232327589618	0.19952677443736946	0.1858035049966232	0.15354044896403246	0.4611292716019722	0.27946869889333226	0.20955494647059308	0.23246570558829877	0.27851064904777467
6040000	-58481.05464065272	-58030.590130541445	-450.4645101112775	-22554.230826425195	-35476.359304116246	5.422404920546089	73.50713391876135	30.052321118993312	43.45481279976806	39	25	86	187	1	1.2682858586039054	1.2682858586039054	1.5143319479236812	0.5739296622984049	4.612326697969033	0.06459886209817123	7.354921346762958	0.011309738619833311	0.0011126942730225887	0.780088980864952	9.830530366786527E-4	8.963408012384364E-7	0.9062798633462595	0.21088874727784696	0.1858035049966232	0.15393645296860833	0.4493712947569188	0.27953624746034694	0.21125751891646924	0.2321391918985352	0.2770670417246474
6060000	-58510.38959866772	-58057.25803702662	-453.1315616411	-22582.511948185198	-35474.74608884143	5.640053541981164	74.75001083299252	32.538431807312875	42.211579025679605	35	26	90	183	0	1.348961372704495	1.348961372704495	1.0312496078055362	0.4612116452011164	4.711554226480257	0.030427863977017782	8.869706558395832	0.04293760960669934	0.0010656355984259812	0.7317888009849208	9.530431272402734E-4	6.472489075259642E-7	0.7958154250122934	0.2111026940070356	0.1858035049966232	0.15393645296860833	0.44915734802773016	0.27953624746034694	0.20973554655165538	0.2321391918985352	0.2785890140894613
6080000	-58511.03228636506	-58052.47662652518	-458.55565983987316	-22577.447169793475	-35475.02945673171	5.303931130167674	75.03386146761412	27.37721163487802	47.656649832736115	44	24	80	193	1	1.5262969108794888	1.5262969108794888	1.6567999182403705	0.5910779974663048	5.160341746276268	0.03239049247202018	8.101349323733626	0.03338875678760193	0.0010441696590719263	0.7174907759322527	9.22612434081677E-4	6.733012229121665E-7	0.8163878416172907	0.2051051401787477	0.18193431680952782	0.15711504338168533	0.4558454996300365	0.2876510777403798	0.20105898487330312	0.2321391918985352	0.2791507454877807
6100000	-58530.81778992107	-58067.01438432626	-463.8034055948087	-22574.532727739897	-35492.481656586366	5.576386589678596	76.27832929707279	28.85372527587366	47.42460402119911	35	17	82	191	1	1.5048491403154718	1.5048491403154718	1.2492444149771218	0.4317076074244402	4.740700619928112	0.0274880498879963	7.225636435026786	0.02002703155972732	0.001014271899963849	0.8229855554902953	9.660887996374068E-4	8.562395459413159E-7	0.9144024358446052	0.19850786516425528	0.1882988622774769	0.1576294848059844	0.45556378775228074	0.28206020199956694	0.21007023574700562	0.23520033843778412	0.2726692238156422
6120000	-58521.06952229807	-58056.81872450307	-464.2507977949995	-22568.81325835623	-35488.00546614684	5.383564470088796	76.01143107012368	27.563071371128217	48.4483596989954	39	20	81	192	1	1.3996604149177274	1.3996604149177274	1.4539939963862678	0.29000220055016923	4.652459618992056	0.0363173801622668	7.812195257850201	0.0577141561332192	9.838119776233935E-4	0.7858784879350453	9.512625986806612E-4	7.470735339965912E-7	0.8740226367844474	0.20637458685748647	0.18137406655620258	0.15314786140533834	0.45910348518096994	0.2865764248522646	0.20752807224460057	0.2262521333893353	0.2796433695137984
6140000	-58503.373007228394	-58056.27020746932	-447.1027997590718	-22581.935925631693	-35474.33428183763	5.319271227842988	74.2706990270871	26.87114183288398	47.39955719420314	40	18	78	195	1	1.6112618798975038	1.6112618798975038	1.259133175101763	0.4034496134316421	4.3385497281180285	0.023739795139030205	8.087838693152861	0.0577141561332192	0.0010409769089370666	0.7909030984330649	9.659665671505499E-4	8.358169538064379E-7	0.9056679743472584	0.20637458685748647	0.18688566831888487	0.14723464346699622	0.45950510135662975	0.2843712617816037	0.20752807224460057	0.23052698459076038	0.27757368138303423
6160000	-58473.4150564907	-58044.55373886389	-428.86131762681424	-22573.222943211516	-35471.33079565237	6.099320136463446	74.81640166331637	29.523375869926003	45.2930257933904	35	18	83	190	1	1.3294554008790243	1.3294554008790243	1.4799496270482047	0.4896454881728264	5.041426982133902	0.009955546174418793	7.999981052323597	0.020741303534014023	0.0010278440111876265	0.7157351834925103	9.428137216334608E-4	6.916265552884835E-7	0.7996630413706368	0.20954700420250366	0.18335272039095804	0.15120147718185975	0.4558987982246758	0.28381556761171334	0.20752807224460057	0.23052698459076038	0.2781293755529246
6180000	-58485.56150189277	-58042.7712804764	-442.7902214163719	-22589.965428014624	-35452.80585246178	5.811768354679529	75.16130816994594	29.329918813693975	45.83138935625196	39	19	80	193	1	1.408418307615928	1.408418307615928	1.4177144914959776	0.4184351419803454	4.867008676522984	0.03341464783662481	8.60065505379679	0.026081262523492268	0.0010023193894345788	0.7276375623624906	9.116324644252436E-4	6.906367461693001E-7	0.794673682056825	0.20596643680247473	0.1812952670699478	0.15241333480907357	0.4603249613185012	0.2796842548352904	0.20864496456905246	0.230459154916359	0.28121162567929703
6200000	-58465.24551713653	-58029.58088505993	-435.6646320765984	-22578.721487792685	-35450.859397267246	5.655209322792772	73.67021120321118	29.836783232452618	43.83342797075855	36	26	89	184	0	1.413655927539149	1.413655927539149	1.388892047906118	0.7502944912703018	5.435485093390546	0.005369030740688727	7.389912157680632	0.02639768771810964	0.001070213521511706	0.7890929536840786	9.572563499230601E-4	8.883001923681349E-7	0.884553339191464	0.1992214904459795	0.1838249884271298	0.15122293593206554	0.4657305851948224	0.28103888827084367	0.20457415638465365	0.2379241976958455	0.27646275764865597
6220000	-58479.96353136833	-58044.35236840979	-435.61116295854185	-22582.70472864638	-35461.64763976341	5.57509670813566	73.52350176326328	28.337482441364703	45.186019321898584	33	13	80	193	1	1.4767065018301837	1.4767065018301837	0.9112109397529902	0.4134045319606249	4.689054077520451	0.009332958024465198	7.874745596817363	0.014512778595224075	9.956081110956462E-4	0.757707954084953	9.164632338817763E-4	6.303636749982731E-7	0.8092772850448617	0.20681840285072645	0.1838249884271298	0.15112150388009868	0.45823510484204233	0.28942700473733285	0.20828555507896857	0.2243156879776292	0.2779717522060681
6240000	-58482.6323216016	-58042.47420610852	-440.1581154930792	-22573.588605816294	-35468.885600292226	7.186485472640526	77.54698901749774	29.70812225352421	47.83886676397354	26	8	82	191	1	1.5149200380779473	1.5149200380779473	0.9272753350884945	0.17386127487234013	4.760175199911748	0.007615141155648315	7.809543254297656	0.07674634573353367	0.0011228246603226404	0.7532172129789894	9.404282182041994E-4	9.105112338239042E-7	0.8985457374509714	0.20427926710651245	0.1838249884271298	0.15452819525935357	0.4573675492070014	0.2839250906663019	0.20916439027703126	0.223175601217532	0.2837349178391336
6260000	-58483.88825363067	-58047.174728089594	-436.71352554107773	-22585.95522610064	-35461.219501988955	5.512612305311013	73.91187697403461	27.097317531059222	46.81455944297535	26	7	81	192	1	1.4469031534973307	1.4469031534973307	1.071756679134508	0.18593996997144316	5.338899846801159	0.0087822565807604	8.70946677698676	0.0024774099064679496	0.0010884390830381014	0.7574616909490792	9.715779871449285E-4	7.657968949149941E-7	0.8495744550420777	0.20337802119144016	0.1796433208720442	0.15378216880664453	0.4631964891298683	0.2807215362304621	0.21172899259683747	0.22973016692412712	0.27781930424857215
6280000	-58471.56218458816	-58021.42737304658	-450.13481154158245	-22551.580466786243	-35469.84690626033	6.849325320597979	77.1840606925294	31.21152956570148	45.972531126827924	27	11	84	189	1	1.378984759739754	1.378984759739754	0.6711323036937797	0.1753865094107324	5.048804708000424	0.02390611527912876	7.846390887327798	0.046622977426528794	0.0010771111920168585	0.808829330138963	9.336452118562057E-4	9.979165090679696E-7	0.9532104378437638	0.1992319475220611	0.1898918708115878	0.15378216880664453	0.4570940128597038	0.2807215362304621	0.21044660482693128	0.22966127117620522	0.27917058776640025
6300000	-58459.65844940269	-58019.450671911705	-440.20777749098744	-22573.86774488333	-35445.58292702838	6.25529814200822	75.74412885335275	28.103520850600695	47.640608002752074	27	11	84	189	1	1.5862208792571457	1.5862208792571457	0.9636972413296215	0.22674007847732455	4.673252622830803	0.012312463007302744	7.065553961553099	0.030733654669966984	0.001127549296300233	0.798914055095308	9.244948939964789E-4	1.2212660580838465E-6	0.9902541812856815	0.19899601798157476	0.18076776067502642	0.15378216880664453	0.46645405253675154	0.27871863247345274	0.208569469686363	0.22880987111603637	0.2839020267241467
6320000	-58511.80741825095	-58057.41360899771	-454.39380925323974	-22585.923352540845	-35471.49025645687	7.5077088792542455	79.57942671961575	28.35351819399065	51.22590852562509	28	11	83	190	1	1.457931161732423	1.457931161732423	0.8365925244580154	0.27293522575765955	5.426492827689244	0.0561120627824186	8.40702799933125	0.04024352243673237	0.001083794008531646	0.7940180397932785	9.074529523439648E-4	1.3297680714531021E-6	1.021602782825146	0.19899601798157476	0.1849226543269834	0.15357076982436083	0.46251055786707823	0.2798551249089469	0.20496505954201116	0.23055781175324655	0.2846220037957942
6340000	-58487.64438474465	-58025.96134990909	-461.68303483555707	-22555.20994690321	-35470.75140300588	6.811541614938712	78.65007620584869	31.410634222824292	47.23944198302439	27	11	84	189	1	1.3879630708993436	1.3879630708993436	0.7449324842816457	0.20452851984059425	4.280315407027218	0.07075586450881605	7.139838143356293	0.024462805525312964	9.961441551892593E-4	0.7687045922962765	8.88768366845749E-4	8.95242918029954E-7	0.9483193227801276	0.19899601798157476	0.18516313382313432	0.15521144276432808	0.4606294054309601	0.27930238619590364	0.20496505954201116	0.23239055501169562	0.2833419992503884
6360000	-58534.229355430325	-58049.145801227605	-485.0835542027214	-22608.149476584105	-35440.9963246435	7.156782727674719	81.62920261584662	32.569215946748244	49.059986669098386	34	16	82	191	1	1.7244896020965153	1.7244896020965153	0.8038467381671182	0.31420444459189917	5.5357463057224034	0.037256953465257085	8.483886867313334	0.06337173551880276	9.522794163228591E-4	0.7889145158711304	8.607356682941945E-4	7.932761730912689E-7	0.933481055989053	0.19693076214742403	0.18796519068559647	0.1551729597069077	0.45993108746006905	0.2811956053307048	0.20341136673571816	0.23211241571751462	0.28328061221606116
6380000	-58485.62275133947	-58015.89679380979	-469.7259575296805	-22566.009052482055	-35449.88774132774	6.574173477831857	79.18718515205894	30.495761808154995	48.6914233439039	33	12	79	194	1	1.384631722602858	1.384631722602858	1.38770143499464	0.2563634190108154	4.727541350130464	0.029293217797116564	8.118623279006334	0.05248039948085972	9.386212559862577E-4	0.7770415094105035	9.095984986054844E-4	6.924374149375777E-7	0.8736104438213635	0.19811089957571698	0.18678505325730352	0.1551729597069077	0.45993108746006905	0.2811956053307048	0.21096807530431408	0.23211241571751462	0.27572390364746524
6400000	-58507.30549880491	-58036.373447361024	-470.93205144389026	-22574.9963232627	-35461.377124098326	6.818803230396423	79.46925098998759	31.45217821742313	48.017072772564426	35	14	79	194	1	1.5161414540541116	1.5161414540541116	1.102279356183295	0.4043199034028346	5.264022296467181	0.06148532561847865	8.122542704180127	0.03624470598718143	9.124637510289667E-4	0.827277993588966	8.96822305957807E-4	8.385295828649735E-7	0.9410035456004873	0.20156691948556485	0.18082255460396437	0.15764536039970403	0.45996516551076405	0.2811956053307048	0.20446120259692238	0.2316554612034476	0.28268773086892396
6420000	-58498.51423585894	-58016.206674419154	-482.3075614397805	-22577.10318785718	-35439.10348656197	6.8799954642317145	81.6890441327831	28.901987121054773	52.78705701172831	32	11	79	194	1	1.491760424306185	1.491760424306185	0.9956637880778131	0.1308886532747494	4.629563612170727	0.044273931480658175	8.638584648836494	0.03652581564002699	9.390777684205264E-4	0.8161857767262698	8.568687734503007E-4	7.259889796870422E-7	0.9202019495517015	0.20209838404709068	0.18044285756450082	0.15718593328451214	0.4602728251038937	0.28003016190977686	0.20511066152330462	0.2316554612034476	0.28320371536346967
6440000	-58494.84063756337	-58029.5039770608	-465.33666050257574	-22572.549261122327	-35456.95471593847	5.977315410345281	78.33451967493974	27.546214780579067	50.78830489436062	31	9	78	195	1	1.6481646973705664	1.6481646973705664	1.0459791131570093	0.1493010170886158	5.019533486280707	0.025201204791839144	8.141358504063637	0.017393164929981574	9.989818068206753E-4	0.830041604591763	9.1916688848772E-4	8.909030862236469E-7	0.9356227886290561	0.20231946805425574	0.18825965136397915	0.15696484927734708	0.45245603130441536	0.27736460524722656	0.20777621818585496	0.2316554612034476	0.28320371536346967
6460000	-58508.53760944742	-58054.02834050293	-454.5092689444893	-22586.87343382066	-35467.15490668227	7.619505741802117	80.43273608099824	27.8707229112545	52.56201316974368	29	8	79	194	1	1.5749746607646993	1.5749746607646993	1.151390025143772	0.2630301271446502	4.697672953555597	0.06274162222302636	9.861310088764272	0.012944032116209502	9.315415528691568E-4	0.8144466515719082	8.741448633346182E-4	8.808846916486948E-7	0.9635924832442273	0.200510258642581	0.1762252783730086	0.15848316631097317	0.46478129667343454	0.28204694476333103	0.21566472537882192	0.2269731216873431	0.2753152081705027
6480000	-58524.460968850784	-58048.230001443764	-476.2309674070215	-22597.946908339716	-35450.28309310405	10.405288916937458	86.59165446048806	33.01258400231608	53.57907045817199	36	20	84	189	1	1.5752727237620876	1.5752727237620876	1.23101822425021	0.46803143928704716	4.514986351455486	0.0047334929712769085	7.980981650478646	0.055146844605983215	9.048377852088945E-4	0.9278249076617053	7.771374955237095E-4	1.010155922395188E-6	1.1030379674872706	0.1996808892348929	0.18533513215624262	0.15151148523373761	0.4634724933751242	0.27962200096590306	0.21116963626567423	0.23226264595533147	0.27694571681309
6500000	-58453.420678592855	-57978.93955898874	-474.4811196041139	-22534.2484594708	-35444.69109951794	7.804211163437692	81.5142301096729	32.89825585374376	48.61597425592916	31	18	87	186	1	1.5005449538496543	1.5005449538496543	0.9930843362096158	0.3769059576733744	5.112430979793963	0.01923066564354851	8.223413062024997	0.01714794208067758	9.611012248709772E-4	0.8754925415869247	8.644297426915941E-4	8.002223014884891E-7	0.957746005606768	0.20143906344754942	0.18962421624134465	0.15539544656043708	0.45354127375066616	0.2784579151752983	0.21116963626567423	0.23342673174593626	0.27694571681309
6520000	-58453.678948285866	-57986.63100024815	-467.04794803772023	-22566.364168433935	-35420.26683181421	6.861653829393843	78.29740237081575	32.17254537546798	46.12485699534775	34	19	85	188	1	1.6127861118594216	1.6127861118594216	0.8547142810048225	0.4595289533826938	4.7067333762156265	0.041517836531389525	8.090838955245525	0.018816581753364307	9.508237114793163E-4	0.9079541490748058	8.855468035281069E-4	8.418613521324696E-7	0.9727571703164594	0.20577672739519162	0.1902536680260206	0.15452054124191233	0.4494490633368728	0.2812058292362797	0.21219171490115532	0.22996653473946024	0.27663592112310353
6540000	-58492.655351728354	-58030.90384511971	-461.7515066086414	-22565.222411011982	-35465.68143410773	6.398466892406755	77.71222783074124	28.747950134607287	48.96427769613395	31	14	83	190	1	1.5399421249525282	1.5399421249525282	0.8907423060259406	0.1892759035957033	4.72468182381378	0.007813622554436937	8.085040000460507	0.039786152659645566	9.881739894274366E-4	0.8202712053047083	9.208910095389152E-4	7.986359644026351E-7	0.9034780804798483	0.209455498079751	0.17508300614091776	0.15555844944432493	0.4599030463350036	0.28297590862820804	0.21376325307470245	0.22569681442813272	0.27756402386895557
6560000	-58522.97600299404	-58049.03989284678	-473.9361101472603	-22592.686891341848	-35456.35300150493	5.934326015300874	78.88598803117016	31.574188401567415	47.31179962960279	28	12	84	189	1	1.6768644606007528	1.6768644606007528	1.0273895024034898	0.4424632837752477	4.615580689328771	0.06468021910621935	7.85204766974959	0.04015989934322699	9.61594518183141E-4	0.7981919429056675	8.842212807687535E-4	8.079014781075131E-7	0.9200151795833846	0.20571061291470183	0.17739431180705154	0.15319195673465721	0.4637031185435867	0.2818591384262832	0.20953037672776098	0.23073516947887696	0.27787531536707766
6580000	-58510.68946391475	-58036.68103828863	-474.00842562611786	-22598.236756084098	-35438.44428220454	5.9691694861523175	78.82225306609541	33.43026523508951	45.3919878310059	33	17	84	189	1	1.6077331913349306	1.6077331913349306	0.8829677764544245	0.33967213838768845	4.376891848068101	0.01580140251508617	8.187917916734884	0.051762818111749015	9.443835308393984E-4	0.7269614865133187	8.939480939175005E-4	5.931310072561853E-7	0.8207969871359979	0.1950543311674127	0.18255369050346998	0.16414432699513473	0.4582476513339798	0.28033265553252346	0.20953037672776098	0.22893591592045384	0.2812010518192605
6600000	-58510.09124980929	-58036.91042214427	-473.1808276650201	-22572.52345492291	-35464.386967221355	5.688194976465848	78.19829266266657	29.34826601736966	48.85002664529697	31	9	78	195	1	1.4991461163623567	1.4991461163623567	0.8308597711168078	0.14741105339791846	4.755196322184474	0.045935656530329376	7.708711923087949	0.012284229153440912	9.429421917667934E-4	0.7088737606237425	9.361301084409835E-4	6.300612456465674E-7	0.8479497111996448	0.1950543311674127	0.18016752229819002	0.15483780991578236	0.4699403366186121	0.28033265553252346	0.20953037672776098	0.23176250511160995	0.27837446262810434
6620000	-58541.76961822582	-58063.064942962825	-478.704675262995	-22584.122071043974	-35478.94287191885	6.185384025987785	78.02619712452528	32.794678886997715	45.23151823752757	33	19	86	187	1	1.6007804443251077	1.6007804443251077	0.9785292264196455	0.47018789530951133	4.168022037458766	0.05082993797085031	7.701876973970351	0.03902856357862824	9.329629127969692E-4	0.664881011306199	8.881362658147971E-4	4.68079423111804E-7	0.7252014573863651	0.19684281467817555	0.1794379681341358	0.15377888056907374	0.4699403366186121	0.28634322347392105	0.21016733205034419	0.22704513128903292	0.27644431318670054
6640000	-58493.76831819461	-58030.33818599187	-463.4301322027364	-22589.40623969659	-35440.931946295284	6.140183077650458	77.31466909402235	33.39956378749301	43.91510530652932	30	16	86	187	1	1.4511678966347819	1.4511678966347819	0.9189543682904152	0.2467057434052723	4.694386438368894	0.026098585018265053	7.43582776334309	0.035509625763513054	9.196352605748423E-4	0.7347763610297208	8.920397929877437E-4	7.577715331582391E-7	0.897076985007185	0.19482857481477966	0.1857614484126911	0.15864871363502445	0.46076126313750193	0.2847542172929462	0.20885036788974073	0.22995110163061122	0.27644431318670054
6660000	-58510.5467075318	-58049.52308716149	-461.0236203703105	-22593.398119154885	-35456.12496800661	6.0125153643531215	77.65427933774409	28.792627049688523	48.86165228805553	26	9	83	190	1	1.722335030793409	1.722335030793409	1.108853658869546	0.21660742893448764	4.858791391427196	0.050365904795319376	7.4695213818581605	0.04479680563334278	8.921126843555387E-4	0.6164535573129768	8.84728364544684E-4	4.508672473278141E-7	0.7414063205410725	0.20282072863873776	0.18741956377095886	0.15330842228029823	0.4564512853100023	0.2838940942584568	0.20971049092423016	0.22995110163061122	0.27644431318670054
6680000	-58511.38475980651	-58044.17817633878	-467.2065834677323	-22577.5903575489	-35466.58781878988	6.050624091756806	77.84745922744894	33.02717812088606	44.82028110656287	35	17	82	191	1	1.5050620030525796	1.5050620030525796	0.9164159621635302	0.36276971041037304	5.458155643492798	0.04020828949792882	8.237870258531224	0.0020552331935547057	9.729643954125782E-4	0.6296943156653346	9.089431854420006E-4	5.184213442099064E-7	0.7625416579489916	0.20272286141263593	0.18741956377095886	0.15340628950640006	0.4564512853100023	0.2789951920383276	0.2115882417512366	0.22952429652010292	0.27989226969033154
6700000	-58524.30353780367	-58054.245725671106	-470.05781213256563	-22595.420216402454	-35458.82550926865	5.902886176340713	77.45376437128667	29.405830303468278	48.047934067818396	30	12	82	191	1	1.6908333382027472	1.6908333382027472	0.8979784760635621	0.37021372720799006	5.001096603500586	0.015522963790463064	8.581230725664984	0.018440637504102637	9.36407257986765E-4	0.7047488751356568	8.98541066270133E-4	6.400358614316475E-7	0.8588887733992492	0.20691708003292011	0.17900740555962238	0.1566971089745093	0.45737840543294533	0.28647634797444804	0.20426774313298507	0.22936363920223402	0.27989226969033154
6720000	-58496.153666818995	-58016.230345937525	-479.9233208814693	-22585.598222060205	-35430.63212387732	5.9773864986294605	80.01695046953141	31.81089074783163	48.20605972169977	28	16	88	185	1	1.4969784465694542	1.4969784465694542	0.8805145871679065	0.33510621976718946	4.564760950002986	0.015307131754071798	7.558875406322216	0.01961000762027515	9.610822922295597E-4	0.6678882027130205	8.976774131080411E-4	5.774448212411581E-7	0.8120711871228626	0.19468516202724093	0.18305905755102114	0.15417189678047985	0.4680838836412552	0.2886827022401525	0.20363255510053274	0.23021042435405326	0.27747431830526015
6740000	-58525.40832215556	-58045.26893170863	-480.1393904469305	-22570.144043320004	-35475.12488838863	5.530454237316065	77.97644305342033	32.8333185474765	45.143124505943796	40	27	87	186	1	1.538263306264787	1.538263306264787	1.557184341189267	0.48214232989992456	4.658818340924117	0.03945659703274466	7.786882845890553	0.02046885526820732	9.618578341960871E-4	0.6698965179347616	9.356534170572096E-4	5.900442573891605E-7	0.7835829812930736	0.20399921341130786	0.18923344077083307	0.15417189678047985	0.45259544903737636	0.2870200557183931	0.2040910422301873	0.22888962163290894	0.27999928041850936
6760000	-58524.33975891111	-58055.72261509157	-468.61714381954187	-22561.238849070734	-35494.483766020836	5.588393769828539	76.97350734895038	32.57596678075037	44.39754056820007	33	22	88	185	0	1.4454049408354848	1.4454049408354848	0.9141848337310098	0.48763166657410556	5.602761585576218	0.022601580955248796	7.779225120635412	0.0275715933082229	9.08830968708352E-4	0.6074074332702007	9.417697701472527E-4	4.2520827314810627E-7	0.6736232135071765	0.19697935198764274	0.18262462527604625	0.15606703885355855	0.4643289838827496	0.2850101695988875	0.20796179786988014	0.23198775320706724	0.27504027932416386
6780000	-58500.43351225039	-58034.44420107009	-465.98931118030566	-22579.02831448744	-35455.41588658265	6.490405754768495	79.25641623141127	31.751554170668374	47.5048620607429	33	19	86	187	1	1.6094246813769442	1.6094246813769442	1.0880704676966815	0.5286321224795856	4.535260402999402	0.060741853375186665	7.779225120635412	0.03161836124115066	9.056245261923517E-4	0.6756220001099901	9.009092001572012E-4	5.19563648109797E-7	0.7736131382165022	0.19697935198764274	0.18262462527604625	0.15606703885355855	0.4643289838827496	0.27979711050180367	0.21143112296772149	0.23388629592004323	0.2748854706104303
6800000	-58498.36963372617	-58018.61987726282	-479.74975646335196	-22561.812555159748	-35456.80732210307	6.147459232288738	77.72643773290388	32.60719901122509	45.11923872167883	32	20	88	185	1	1.5373122470137799	1.5373122470137799	0.9256266481717654	0.5154402292672197	5.107267901447028	0.022099987552459077	7.871994452597111	0.029315884546651978	9.274674430427997E-4	0.7754526673044547	9.205743206640091E-4	7.259949222331068E-7	0.906361452092534	0.19442214275735367	0.18470930622799564	0.15722106169562794	0.4636474893190199	0.2879552674208989	0.20327296604862627	0.22898958643165643	0.2797821800988171
6820000	-58473.09179443496	-58021.009981040515	-452.08181339444	-22579.714818987413	-35441.2951620531	5.462444214815775	74.99653373910965	28.93383406317862	46.0626996759311	28	13	85	188	1	1.3915301312702746	1.3915301312702746	0.9590623269331182	0.2599038011359179	4.63892116398758	0.021848150323394527	7.844751050262365	0.03352670990752443	8.664679680453164E-4	0.7466648667094137	8.916632499249654E-4	6.460272526713146E-7	0.8809486398819808	0.19348662981655493	0.18631591966723696	0.16151259179320127	0.458684858723004	0.28540543748964226	0.20653516288676593	0.22827721952477342	0.2797821800988171
6840000	-58516.717964707306	-58039.51133229601	-477.2066324112972	-22581.832852797914	-35457.6784794981	5.021847080612824	76.5312564877803	27.953865608987815	48.57739087879251	32	13	81	192	1	1.6504135088521856	1.6504135088521856	0.9538072441434514	0.26962045777146987	4.426875518087003	0.05535116640197556	7.197232533902496	0.01062931314288683	9.291201651556452E-4	0.7328117025951314	9.203253733578006E-4	6.353796346157876E-7	0.8277976121073286	0.19873420804760228	0.18631591966723696	0.15498083571323734	0.45996903657192056	0.28540543748964226	0.20653516288676593	0.22827721952477342	0.2797821800988171
6860000	-58508.76199648764	-58031.76565240523	-476.99634408241434	-22582.20356037164	-35449.56209203359	5.147744414088407	75.7738264322125	31.25908728625111	44.51473914596141	38	21	82	191	0	1.7508693324492886	1.7508693324492886	1.2548703766327567	0.31763381663897045	5.3439061287006835	0.0099280603242177	7.498139620391118	0.025281292856279183	9.476005311273048E-4	0.7295262365250171	9.345320607933267E-4	6.330710158669005E-7	0.813863831868592	0.1976758119596416	0.19114607594248362	0.1553965680787599	0.4557815440191121	0.2889222834124376	0.20580101283852928	0.22549452365021472	0.2797821800988171
6880000	-58491.701920851934	-58024.395499828184	-467.30642102375293	-22567.94204317116	-35456.45345665702	4.865579100385214	74.6756739890115	30.69887045648672	43.976803532524826	33	17	84	189	1	1.5886450550219162	1.5886450550219162	1.2216380200805617	0.5750604047790122	5.302860841298521	0.005095340502368878	7.587028191137217	0.02334054353731658	9.878063160473714E-4	0.7685137027732681	9.655664707986455E-4	7.048071795911661E-7	0.8747821470633124	0.19838235202686433	0.19059364042235377	0.15241913561210474	0.4586048719386744	0.2832473222161595	0.2056074365853626	0.23510591373727485	0.27603932746120174
6900000	-58527.34603374525	-58064.6405472037	-462.7054865415455	-22624.83180876917	-35439.80873843453	4.7024773990864	72.61172332559138	27.1897847717004	45.42193855389098	35	18	83	190	1	1.6929995621733867	1.6929995621733867	1.595419605422593	0.3484129976528609	5.383707869957851	0.050422986530637856	8.034357440999765	0.03147676762008648	9.476776600975427E-4	0.7145281378538975	9.391101007757332E-4	7.307780962210225E-7	0.8486154170390813	0.20452571997464558	0.17842407253031448	0.1590778838768084	0.45797232361822876	0.2797805284130468	0.21116252173540775	0.22755639079995407	0.28150055905159005
6920000	-58521.05865398721	-58043.265618194484	-477.79303579272863	-22579.535511015434	-35463.73010717905	4.760009815792482	74.28416035334307	30.851165849490712	43.43299450385233	30	19	89	184	1	1.4177832934751102	1.4177832934751102	1.3528054516297632	0.4905290852283889	4.634895385775673	0.022429864425409035	8.882360565545335	0.022850523299394424	9.254373697808544E-4	0.7090043630735218	9.419003409271437E-4	6.568889238572605E-7	0.8586068809147405	0.2027684496450549	0.1883652621733809	0.15620719206600783	0.45265909611555355	0.2824047235953937	0.21116252173540775	0.22755639079995407	0.27887636386924314
6940000	-58502.84456112793	-58037.246087004416	-465.59847412351746	-22560.342173388322	-35476.90391361609	5.110095000793071	74.80331642378474	30.178292421420814	44.62502400236394	36	19	83	190	1	1.408379434745858	1.408379434745858	1.277199617012621	0.4500812416257765	5.496089527174073	0.003727706897855966	8.48261755371847	0.02753498930676177	0.0010479516831827232	0.7573404206616209	9.6683116325077E-4	1.0062652417159627E-6	0.9673867923328728	0.2027684496450549	0.18442664626716693	0.1586588823429713	0.45414602174480406	0.28570188078255593	0.20896046722820988	0.22646128811998975	0.27887636386924314
6960000	-58502.425272998276	-58043.5236058788	-458.90166711947603	-22590.608289604676	-35452.91531627412	5.344254753273841	72.53777313354784	27.54200842362236	44.995764709925446	37	22	85	188	1	1.517622272504302	1.517622272504302	1.0379727302426431	0.5841785439112056	4.911196125371277	0.010220098382550107	7.792979387715158	0.0022916121759800506	0.0010458107169901475	0.7307137042057323	9.758341709774345E-4	9.201346880370266E-7	0.9228327086798039	0.20617202998211942	0.18413353124197912	0.14863009332107677	0.4610643454548219	0.27803219075508656	0.2051630843298244	0.23539762367965603	0.2814071012354317
6980000	-58519.82125643245	-58054.48395053996	-465.3373058924928	-22584.7349406288	-35469.74900991116	5.400764917436104	74.36057398254614	29.431202960751172	44.92937102179497	30	12	82	191	1	1.5205087873380692	1.5205087873380692	0.7657374983727003	0.16306009727951906	4.504190140814491	0.0017771136443601458	9.201419142953307	0.0573474702198141	0.0010139848352836006	0.7201647804454003	9.331759311023954E-4	8.397430711658837E-7	0.8893622079635055	0.20617202998211942	0.1855355188707997	0.15880646828640005	0.44948598286067803	0.2809161523488553	0.20937406846870055	0.22830267794701112	0.2814071012354317
7000000	-58473.954107955855	-58001.21630258646	-472.7378053693999	-22527.412776172678	-35473.80352641378	4.739392920881604	73.42375978378942	29.222730888856862	44.20102889493255	33	18	85	188	1	1.7232823390040968	1.7232823390040968	1.1946550036391723	0.4721041472545335	4.657168620987305	0.06836468704484791	7.682537746076588	0.06253177696705522	0.001096185703483634	0.7576043219868174	0.0010050978446647515	1.1187397649786894E-6	0.9727376803948893	0.20448653568916308	0.1907587417828872	0.14940780634546916	0.4553469161824778	0.28401031987413516	0.2068422509295905	0.23205017647302967	0.2770972527232433
7020000	-58510.13769499875	-58022.05248133106	-488.08521366769196	-22543.65709711127	-35478.39538421979	5.567619022107886	76.0489525211339	27.924468698576167	48.124483822557735	41	21	80	193	1	1.5151952027879385	1.5151952027879385	1.3496008498281051	0.5516172351348055	4.8691799935640265	0.02845932139440274	7.957793926018983	0.005901112599306399	0.0010100712244055293	0.689054840071192	9.405011030339616E-4	7.206338360716711E-7	0.8539652328655831	0.2076752879746729	0.18010386461980615	0.15795444628618868	0.45426640111932953	0.28401031987413516	0.208068357566799	0.23223568909841244	0.27568563346065206
7040000	-58502.806024058424	-58022.31580535468	-480.4902187037466	-22570.800939003046	-35451.51486635164	6.108088555907746	77.46916211363786	27.46952881951011	49.9996332941278	33	14	81	192	1	1.5902699020718234	1.5902699020718234	1.4764224114271438	0.2958316675100028	4.998334945321288	0.059125572509687245	9.255910501375622	0.04577729527061209	9.870481188619092E-4	0.7254805986104441	9.258857274733362E-4	7.597838239980098E-7	0.8621125634466705	0.2076752879746729	0.18921882486437905	0.1488394860416158	0.45426640111932953	0.28141626717761564	0.2103720810021819	0.2267682107091589	0.28144344111104225
7060000	-58462.47887317142	-58006.47997282515	-455.99890034627026	-22540.471974356566	-35466.00799846859	5.726104210636929	74.77684976232128	28.334743701667698	46.44210606065357	30	12	82	191	1	1.4838304211115423	1.4838304211115423	0.9373148564067638	0.3039907215882872	5.0497525047916785	0.029277108629616376	7.891696139493292	0.002936748120780611	9.90408973231239E-4	0.6924445275177896	9.810015193445038E-4	6.366184774367833E-7	0.781230192694718	0.20884841895235576	0.18921882486437905	0.1584390155613259	0.4434937406219366	0.2831519742762356	0.2065892184225152	0.22881536619020562	0.28144344111104225
7080000	-58511.16101424743	-58041.67401667169	-469.4869975757368	-22573.59526044304	-35468.07875622865	5.462783487047396	75.49898883083532	32.925287989300344	42.57370084153496	36	22	86	187	1	1.5521143595205538	1.5521143595205538	1.191299653065158	0.5201631608549049	5.484083035224576	0.06244407588446007	7.200309528663601	0.0019083679439017916	0.0010308181406296398	0.7345822044788413	9.344442427512593E-4	6.883085599360009E-7	0.8102415005226214	0.1963036958751806	0.17807418946804518	0.1584390155613259	0.4671830990954456	0.28649110768014197	0.2037414128902952	0.23398822106308043	0.2757792583664811
7100000	-58530.522501693165	-58064.1783548457	-466.3441468474605	-22566.477096698804	-35497.7012581469	5.410811819676891	75.64560973592809	31.52152087594679	44.12408885998129	31	15	84	189	1	1.5746181615150856	1.5746181615150856	1.1361849997971842	0.256309191690202	4.464955535042946	0.051530651797698876	7.886282887286807	0.05065687217459036	0.0010663440145172612	0.7380887723416454	9.708345546566781E-4	6.892836417925051E-7	0.8102579614610612	0.19896322623833942	0.1899425051709216	0.15236651028326	0.4587277583074762	0.28682396090017664	0.2105218595840454	0.22679479828757626	0.2758593812282004
7120000	-58537.8179871764	-58058.9566077546	-478.8613794218027	-22586.471397328896	-35472.4852104257	5.983883678485462	77.58066548866765	32.04961632001469	45.53104916865294	30	18	87	186	0	1.7435147746703155	1.7435147746703155	0.736848352145253	0.37408345747597316	4.378837719820069	0.004733343500835849	7.774786316660564	0.034428876913104804	9.515635657789002E-4	0.7442488923778691	8.96839147084228E-4	6.223277958814069E-7	0.8425176141667352	0.20491591531733205	0.18920939522791005	0.14714693114727892	0.4587277583074762	0.2854961458990595	0.21053794316877433	0.2304415526887617	0.27352435824340326
7140000	-58515.17081875719	-58036.87131461144	-478.29950414575177	-22547.79392629701	-35489.07738831443	5.560863812313395	76.81060604550728	30.837835078680857	45.97277096682637	28	15	87	186	1	1.504800136275217	1.504800136275217	0.9088895502740921	0.5397738237531915	4.638594113025869	0.008947166404803562	8.135193608050448	0.025450330395075643	0.0010621023222207196	0.815441421369969	9.386608139168993E-4	8.826934848262436E-7	0.9197278817493072	0.20179391612679748	0.19238476236718874	0.14718928354905833	0.45863203795695273	0.28079805961831356	0.21162728761492955	0.2330156577742464	0.2745589949925093
7160000	-58559.09184927206	-58080.78493102271	-478.30691824935195	-22588.373894254328	-35492.41103676838	5.528521782056104	76.63594317788558	30.57409745770422	46.06184572018134	28	12	84	189	1	1.7407607868537103	1.7407607868537103	0.854620809863618	0.29167798244383375	4.807154877550128	0.03641471420911133	7.865627990311459	0.009127283994603266	9.760826402906202E-4	0.7517419704286276	9.098387243782297E-4	5.516853651337645E-7	0.8102960427262522	0.19516232705492093	0.184025353952535	0.15554869196371207	0.4652636270288293	0.28171641860972885	0.21188492851591936	0.22646592700280233	0.2799327258715483
7180000	-58539.8311659537	-58045.40938794642	-494.4217780072818	-22579.361571028727	-35466.04781691769	7.7362607719903105	83.65819554391337	30.238543349996426	53.41965219391689	32	16	83	190	0	1.5932688097807528	1.5932688097807528	0.8515911910691342	0.3300972346877444	4.454299224097217	0.024764069412776986	7.865627990311459	0.014073914222932471	9.849815295216386E-4	0.7463059317912897	8.578724657156985E-4	6.063461666542085E-7	0.8111131470628302	0.19516232705492093	0.18953655463495586	0.1547215407947422	0.46057957751537826	0.28492554662183167	0.20864280197637833	0.22970805354234336	0.27672359785944545
7200000	-58524.282793886785	-58031.926776712484	-492.3560171743017	-22565.738419525667	-35466.18835718682	6.572100319075922	81.64431164981654	31.06188402078576	50.58242762903082	31	14	83	190	1	1.6488411995037655	1.6488411995037655	1.074599886543092	0.35419353149362504	4.200238947847269	0.05673977451689769	8.324852487853859	0.02615511013020915	0.0010160930831862014	0.9116829276026437	8.616007085713767E-4	7.736446941844103E-7	0.9356326170704237	0.2056584647615647	0.17904041692831207	0.1547215407947422	0.46057957751537826	0.284252570573824	0.2091518263856366	0.22987200518109271	0.27672359785944545
7220000	-58532.06503438113	-58021.223128766855	-510.84190561427033	-22562.89265584112	-35458.330472925736	6.414000142994921	82.88032324820423	29.16885590739851	53.711467340805775	31	17	86	187	1	1.629278859202367	1.629278859202367	1.3881036389251413	0.21649244690559924	4.600648105496048	0.04478200960674878	8.485242070262869	0.04710436317809873	9.614570024939251E-4	0.9297341828335199	8.493628243048476E-4	8.261979053896647E-7	0.9914680389076896	0.19893612020478327	0.19148441795291427	0.1541054973972169	0.4554739644450829	0.2827250821096251	0.2091518263856366	0.22486636906009005	0.283256722444647
7240000	-58532.59691980751	-58011.40164906371	-521.1952707438065	-22559.456019098172	-35451.945629965536	6.3870403027189235	84.76208276557676	33.15319943368941	51.60888333188739	28	13	85	188	1	2.1059242184411717	2.1059242184411717	0.7698719836485848	0.3049765199490211	4.71588763124499	0.04666695861532862	8.581896504028592	0.04078188802954607	9.394258616564184E-4	0.8615003232526456	8.394223522019056E-4	6.967562431828212E-7	0.9517663525406078	0.20557106903576944	0.17936507321588635	0.1541054973972169	0.46095836035112464	0.2798718839363943	0.20688164929400135	0.2289913450746424	0.28425512169496076
7260000	-58539.53888334959	-58032.1004941175	-507.43838923209216	-22576.638381570672	-35455.462112546826	6.798980188428263	83.48764476751809	35.61014635498438	47.877498412533704	31	21	89	184	0	1.6983416557672149	1.6983416557672149	0.7687626107913382	0.32012703676541276	6.115923662282096	0.025695705627225028	8.117541798892551	0.022914457268503906	9.588752914515955E-4	0.8982370366033062	8.480534283362302E-4	8.656967127611197E-7	0.985211844617367	0.1987945439788387	0.1861415982728171	0.15524875139812452	0.459815106350217	0.28301666680973714	0.21217319319217026	0.22584656220129953	0.2789635777967919
7280000	-58499.536256126	-58016.11169409285	-483.42456203314765	-22589.042153088496	-35427.069541004355	6.60222280113602	82.35683313964105	33.70673596602372	48.65009717361734	29	12	83	190	1	1.589752523946933	1.589752523946933	0.9872687032538243	0.14092387850833224	4.931422987769348	0.05068653320433535	8.901975835033872	0.007996148128592223	9.732674928125154E-4	0.8619721157160732	8.36135732008389E-4	7.858901334979549E-7	0.9390089627601297	0.19937284806563366	0.1852961708740416	0.15205868027505132	0.4632723007852707	0.28877814386459977	0.20605537246130115	0.23112782408198018	0.2740386595921177
7300000	-58535.24837281148	-58041.13875423923	-494.10961857224737	-22577.295954288893	-35463.84279995034	8.074946002387414	85.67365250123746	29.18877056898792	56.48488193224953	28	12	84	189	1	1.6908274164118153	1.6908274164118153	0.9140643168386483	0.15449841121287256	4.910164258560498	0.04239783225890309	9.12686612860379	0.039917542842732384	0.001126528915556373	0.984393756470225	8.348694007745583E-4	1.3020686375078357E-6	1.1348526866722926	0.20828769217896448	0.18174981973603357	0.15643296770438134	0.4535295203806179	0.28877814386459977	0.2063589654155766	0.22909794927428226	0.27576494144554015
7320000	-58529.47009244043	-58039.127055710414	-490.34303673001574	-22552.651510137544	-35486.47554557287	7.031324494359526	84.3757073045721	35.319334287127084	49.05637301744502	21	10	89	184	1	1.6991115762272475	1.6991115762272475	0.8969085658503732	0.12691307658057344	5.322843229510016	0.05972397477270076	7.4650833247683295	0.011068645373597726	0.001075349297731295	0.9179150672013209	8.851048765756079E-4	1.1584094242428652E-6	1.0711484339614552	0.20403052074672254	0.18267605238360185	0.15907555190175734	0.45421787496791555	0.2860037830462937	0.20822055977703208	0.23280859389012312	0.2729670632865498
7340000	-58533.85648411863	-58044.39181545639	-489.4646686622448	-22584.4748118725	-35459.91700358389	7.950589825985151	85.33457454473175	35.32919970121536	50.005374843516364	27	19	92	181	1	1.6237205352498754	1.6237205352498754	0.49081253545908027	0.44204244378215113	4.839306927276206	0.005011431638609352	7.637491940618638	0.004113961872869167	0.001041774626106403	0.9377602986289995	8.249144702752019E-4	8.837815709696254E-7	0.9942320551107692	0.20591161496317628	0.18267605238360185	0.14581273399418915	0.46559959865903	0.2896647706698927	0.20701128241475292	0.22908051955022202	0.274243427365131
7360000	-58505.186114978154	-58031.49978986045	-473.6863251177057	-22575.04878259166	-35456.451007268784	6.362143122825282	81.4907034139041	34.20851698076178	47.28218643314227	36	22	86	187	1	1.4438698178135447	1.4438698178135447	1.0719451214450002	0.4999047654697707	4.594555642781693	0.04670651904853052	7.637491940618638	0.08300182250663339	0.001065582498276156	0.8577025798693192	8.761078402185833E-4	9.381281485812922E-7	0.9415379184004231	0.19554529744139215	0.18782240559406307	0.15103269830551205	0.46559959865903	0.28522006156150653	0.20460325808975627	0.23072198771756822	0.2794546926311676
7380000	-58502.907581542364	-58020.91928110397	-481.9883004383939	-22572.807284176484	-35448.11199692748	5.701011190239555	80.27483067809274	30.662248762753446	49.61258191533928	32	15	83	190	1	1.6224448451347673	1.6224448451347673	0.992710130987112	0.32719120213297453	5.274528133971285	0.013838805922694292	7.866657121328388	0.02296542387432129	0.0010020903840655846	0.8243789441971852	8.651467695262506E-4	8.52643079110085E-7	0.9470593967977293	0.1991700449054788	0.18088676522634614	0.15043759213534263	0.46950559773282974	0.2854861779523892	0.20649505687346634	0.2302373586670299	0.2777814065071132
7400000	-58531.309988764384	-58033.80067801157	-497.50931075281403	-22554.97007006155	-35478.83060795002	5.732686643512915	81.6962508144746	31.86207763866533	49.83417317580928	33	17	84	189	1	1.770376294574117	1.770376294574117	1.0755145366344092	0.4938090187025298	5.210898445899554	0.04888126181973732	7.613390304359873	0.021263664832966628	0.0010800515697619046	0.8932618157900682	9.187209155229219E-4	1.2049919452942571E-6	1.0449008427040516	0.1991700449054788	0.18795104862017403	0.1563453900479378	0.4565335164264067	0.2895957287515721	0.20425822797156273	0.22829301723036344	0.2778530260465003
7420000	-58527.41324353403	-58038.33046410211	-489.0827794319171	-22577.738877154956	-35460.59158694716	5.309246516292995	79.03071263774008	27.41520879460905	51.615503843131016	27	14	87	186	1	1.8030035588194706	1.8030035588194706	0.9439957148080363	0.3895764963147238	4.904579875082944	0.021655822304239996	6.788651227498616	0.027788203385985807	9.869802649205353E-4	0.7990471670817068	8.762251117147055E-4	1.1122304468572933E-6	1.046354438196269	0.20337735035067891	0.18629411304949495	0.15559554716496377	0.45473298943485974	0.28691481813645026	0.2051967635070751	0.22735448169485106	0.28053393666162213
7440000	-58482.677471449715	-58012.87327688318	-469.80419456653027	-22564.84953949234	-35448.023737390846	5.619541967349652	77.76486078726714	31.3672178904349	46.397642896832224	30	16	86	187	1	1.730783754719908	1.730783754719908	0.8903331066816134	0.33129375238502445	4.613001762467442	0.006739304868834448	9.756785145193103	0.009802021894926944	9.256769936200774E-4	0.8289308167004106	9.057786622572813E-4	9.989812840863802E-7	1.022565763437031	0.20309148805361005	0.1880159320772409	0.15588140946203263	0.45301117040711375	0.2852265200265969	0.20747781438289672	0.22505706069097486	0.28223860489953007
7460000	-58515.1419865231	-58031.44969460963	-483.69229191346835	-22561.615997948295	-35469.83369666134	5.099308007746662	76.2987571834334	28.541748427883153	47.757008755550295	34	21	87	186	1	1.5248981544789355	1.5248981544789355	1.7884482870111795	0.4971091756122627	5.950625680506533	0.028506357914093464	7.832538685022041	0.024981685487377243	9.704448126578719E-4	0.7933584652180495	9.547870221123413E-4	9.424518171732449E-7	0.9660794164238322	0.1980098817863909	0.1880159320772409	0.14983863416392987	0.46413555197243567	0.2852265200265969	0.20747781438289672	0.22549098418023028	0.28180468141027465
7480000	-58520.217827571425	-58026.92471982344	-493.2931077479877	-22546.631230576513	-35480.29348924692	6.2400355376792955	79.45670354440917	38.290340714310396	41.16636283009878	37	34	96	177	0	1.6727761292239034	1.6727761292239034	1.1193916435221707	0.6915342457586918	5.409062334032236	0.007023358630443484	8.6216205248503	0.06670869183522977	9.587882604648512E-4	0.7856493398148946	9.456141922743306E-4	8.917020770275934E-7	0.9510164386692772	0.19726761944601645	0.18697498718317743	0.1516218413983678	0.46413555197243567	0.28115720919375214	0.2102732065742672	0.22731075024765424	0.28125883398432505
7500000	-58534.296348422155	-58036.618264435776	-497.67808398637635	-22562.42013963486	-35474.19812480091	5.093117577064837	77.90068921763435	31.516927150220834	46.383762067413535	40	25	84	189	0	1.7605194574126173	1.7605194574126173	1.1939191807629708	0.3801953636237045	4.499204669862865	0.027668566669808728	7.277084703768866	0.0589304585934798	9.674501568080225E-4	0.7896420631288816	9.40306217309734E-4	8.972718366173068E-7	0.9411563235554998	0.1971270722588199	0.18844886636365066	0.151949498736143	0.4624745626413838	0.28115720919375214	0.20940647954739522	0.22817747727452622	0.28125883398432505
7520000	-58501.1961454975	-58017.439616332136	-483.7565291653685	-22559.633979960843	-35457.80563637129	5.152287076569764	77.11596847888593	27.955434284119637	49.1605341947663	31	13	82	191	1	1.6818772317677928	1.6818772317677928	1.0053098680246215	0.4153277242745037	4.771584161654193	0.043226758527679536	6.9516341016403835	0.03742943961390863	9.802598683802276E-4	0.8000977776272389	9.298011445110399E-4	8.462921404373269E-7	0.9419607612059658	0.1971270722588199	0.18940748378231104	0.151949498736143	0.46151594522272343	0.28111928923878376	0.20885434261777955	0.22779938144202336	0.28222698670141194
7540000	-58543.42131193646	-58054.64366627036	-488.77764566609534	-22587.708119116975	-35466.93554715339	5.349732372267898	77.44700482123052	31.236497752924922	46.21050706830555	27	15	87	186	0	1.3863998048455994	1.3863998048455994	1.1474465746148697	0.13631576855084027	4.895644108116707	0.04480741931682993	9.13157661805352	0.0419662684870049	9.325544602987732E-4	0.8423180154000005	9.102763082808095E-4	8.724825423267325E-7	0.9928550946193943	0.20751469042021237	0.1788653215285692	0.15874774168380826	0.45487224636740753	0.28111928923878376	0.21086696213568012	0.22578676192412278	0.28222698670141194
7560000	-58511.693787476994	-58037.65978289325	-474.0340045837413	-22597.612814606764	-35440.046968286486	5.057403161583204	76.34115017461778	28.84309238193349	47.498057792684286	29	11	82	191	1	1.6987291335593742	1.6987291335593742	1.0975708634867951	0.20874148112454338	5.5419709112219655	0.027822664947794052	8.46151637830708	0.04289917071064119	8.874551856333493E-4	0.8056902269501834	8.849972409488908E-4	6.859169885586049E-7	0.9104181101066113	0.19621362218705102	0.18455410715883658	0.1530589560535409	0.4661733146005689	0.28111928923878376	0.20715269920446847	0.22578676192412278	0.28594124963262363
7580000	-58508.20048349875	-58027.478055380714	-480.72242811803886	-22561.536287925148	-35465.941767455566	5.629441901312794	77.74771365125922	31.977919156148193	45.76979449511104	31	15	84	189	1	1.5227243808362276	1.5227243808362276	0.7284071330755265	0.3799758433429037	4.578269493479689	0.045073468430827775	7.923299178627808	0.04289917071064119	9.375419090012586E-4	0.8156138323698034	9.217234002028507E-4	9.712417909793068E-7	0.9974275040419295	0.20029131042996834	0.18329276414126622	0.15474110365322058	0.46167482177554225	0.2877618457111824	0.2042211105012295	0.2319791633219001	0.27603788046568667
7600000	-58476.41835904419	-58017.30731824231	-459.11104080187937	-22560.291491083724	-35457.01582715859	6.124157355156731	76.91186196014863	29.200904248640764	47.71095771150784	30	12	82	191	1	1.4311111680492412	1.4311111680492412	0.9339686377227864	0.21710127012983232	5.012304671118769	0.036105213413138756	7.940981947683455	0.002003217263676517	9.984230398376117E-4	0.7381364194767707	9.258528280846299E-4	8.064054762060299E-7	0.9019656471518593	0.20298053774691335	0.1810375727595487	0.15640793984685622	0.4595739496466791	0.28357597918584276	0.20337313383340408	0.23434063709212108	0.27871024988863075
7620000	-58478.291659408234	-58044.21059951295	-434.0810598952844	-22566.792835704586	-35477.41776380837	5.07698249467933	72.70311063709171	29.98111412340412	42.72199651368761	28	10	82	191	1	1.3783381611731653	1.3783381611731653	1.0003766073842408	0.19020029347071993	4.985653152054851	0.04568209838349968	9.14791182542054	0.06209813200677448	0.0010523966128334276	0.7478668789981386	9.824251485046462E-4	9.89242603133684E-7	0.9418211333124301	0.20298053774691335	0.18173389178200638	0.15640793984685622	0.45887763062422143	0.29235027020550686	0.20493112235096653	0.22910956579802558	0.2736090416454997
7640000	-58462.81714799261	-58022.96596091174	-439.8511870808757	-22578.261514676415	-35444.70444623532	4.925725645503061	72.48979033718655	26.623203160653098	45.866587176533464	29	10	81	192	1	1.3910623422294588	1.3910623422294588	1.241477000921287	0.12638728778520125	4.832623945616502	0.02981574976218366	8.47232008247042	0.019755954233204923	0.0011081463787893343	0.7751147521700497	9.8253825585365E-4	1.4785493087256572E-6	1.0811188533575684	0.19519123080784942	0.18269215779689812	0.16090052612983496	0.4612160852654149	0.2838619992727189	0.21194059758923825	0.2277264778831747	0.2764709252548668
7660000	-58502.28566500277	-58068.61998575237	-433.66567925039783	-22591.298458248988	-35477.32152750338	5.348458131190739	72.1002770762507	27.594037806026186	44.506239270224505	29	11	82	191	1	1.3018611430539524	1.3018611430539524	1.2328739470193553	0.21083047372140915	4.99278200318848	0.04754716382971627	7.969260412035123	0.006271845018111295	0.0010737554417619794	0.7871473814415645	9.350933598787401E-4	1.191407588213484E-6	1.0242900690702021	0.20686918842846103	0.18269215779689812	0.15504924111709573	0.45538941265754257	0.2816553430851779	0.21194059758923825	0.232073938322683	0.2743301210028994
7680000	-58442.60201820757	-58025.99245150735	-416.6095667002214	-22576.06319415906	-35449.92925734829	5.4046893729325785	70.81080456014483	26.9260157175261	43.884788842618704	25	8	83	190	1	1.4292895266646073	1.4292895266646073	0.7953824229885401	0.17935462092587034	4.8353843537019845	0.049287675841819326	8.595929146783606	0.004809980197951927	0.0011080225196310794	0.8159312203190912	0.0010158694435932164	1.5077495069949166E-6	1.0423876518997215	0.20686918842846103	0.1774137811712425	0.15769582125672907	0.4580212091435648	0.28102231975944403	0.2075220281038201	0.23052301382432094	0.28093263831241344
7700000	-58446.07587628027	-58023.6067562978	-422.46911998247606	-22573.867807340936	-35449.73894895687	5.788975968243733	72.67111022377257	27.330810530063623	45.34029969370894	28	10	82	191	1	1.2986443994919192	1.2986443994919192	1.0401973342046094	0.22732675803236518	4.6762921351437	0.019950131606945067	7.259065273368085	0.036587606522358464	0.001040856582024806	0.8240865214258459	9.721170779036994E-4	1.137704224666045E-6	0.964368610144004	0.20871578893692627	0.18697767596164874	0.15769582125672907	0.4466107138446933	0.2817199104741939	0.20469800241823924	0.23545357752000498	0.27812850958756036
7720000	-58484.34466037205	-58034.74013622779	-449.6045241442645	-22576.31492708236	-35458.42520914543	5.945405691022655	74.21156302353387	31.749591849003245	42.46197117453068	33	18	85	188	1	1.4859285313010577	1.4859285313010577	1.2748609943145401	0.3195964335565876	4.592432117916045	0.04113757407428342	8.278163696554813	0.03723543412163078	0.0010423600280418293	0.7815393252040981	9.820806931954832E-4	8.909766419260524E-7	0.89477136922878	0.20213992000192296	0.19151548514439629	0.16102964385260365	0.44531495100107443	0.2817199104741939	0.20827716863752857	0.23545357752000498	0.274549343368271
7740000	-58499.36961528156	-58039.39191322934	-459.97770205222383	-22563.944027580194	-35475.44788564915	5.827694551417242	73.5900535471898	33.62730861687953	39.96274493031026	41	31	89	184	0	1.4507311106064893	1.4507311106064893	1.1681545173737424	0.7223280339287548	4.832407589982636	0.01479358599135528	8.961840695061337	0.00797932216063423	0.0010869834023732167	0.7964570214046535	9.819546917973398E-4	1.050130776263534E-6	0.9464024541470124	0.21062463989523406	0.1783155507940973	0.14878926840451853	0.4622705409061474	0.2832038473471634	0.20679323176455908	0.23171650475971364	0.27828641612856236
7760000	-58474.49189485059	-58022.243266353675	-452.2486284969098	-22567.83621835597	-35454.4070479977	5.291932510837425	73.43049323749317	32.917173782342886	40.51331945515024	41	35	93	180	0	1.4414636548321513	1.4414636548321513	1.177894517262301	0.7832730811279205	5.034179285002088	0.04485448436720611	7.8996037880549315	0.027849413993057123	0.0010677058864432204	0.80250253928203	9.433883156825398E-4	8.303152760289899E-7	0.9127322608282783	0.20137606911997052	0.1859227464459711	0.15671036784232864	0.455990816591727	0.28475096937867195	0.2062992347167665	0.23066337977599768	0.27828641612856236
7780000	-58490.866747927226	-58033.62787079443	-457.2388771327979	-22575.99645492486	-35457.63141586957	5.36519941029116	73.19451800512837	34.708911493865095	38.48560651126327	40	33	92	181	0	1.4702472570704301	1.4702472570704301	0.8824303135602746	1.0513339319779815	5.17451698634852	0.031143197345281995	7.6063765170095605	0.01917666518371736	0.0010636602135800737	0.7949728753866837	9.447972570169648E-4	7.967217329675125E-7	0.8977305181879736	0.19809239931249667	0.1859227464459711	0.15618228011125737	0.45980257413027215	0.2830824226426811	0.2105347228325536	0.22770939358227751	0.2786734609424863
7800000	-58525.71209951261	-58072.9185042397	-452.7935952729091	-22612.04409706694	-35460.87440717276	5.714543038899871	73.26504053950053	32.83183183336357	40.43320870613695	41	27	86	187	1	1.5189495222848448	1.5189495222848448	1.2453427993960462	0.5753734603109061	5.179481404775304	0.06542343103950232	8.652187634364592	0.01917666518371736	0.0010532892205221097	0.7684312833067547	9.445921175005361E-4	8.923968327628336E-7	0.9134599693805279	0.2064823358407107	0.18689133780309874	0.15618228011125737	0.4504440462449304	0.2830824226426811	0.20652632198770624	0.2297201834172146	0.28067107195239654
7820000	-58482.04335767877	-58036.76962873741	-445.273728941353	-22586.62799588459	-35450.14163285282	5.352064761834986	71.51130410713424	30.211700900327354	41.299603206806914	32	20	88	185	1	1.5331955513113198	1.5331955513113198	0.9481215980974739	0.555835514038615	4.741430583023775	0.0063848560127349055	7.60934614733476	0.021135660654585307	0.0010602488190031413	0.8100714963500929	9.454176371268429E-4	9.851830722600816E-7	0.949446374498149	0.2011195912837001	0.19106036715903524	0.15566473473772277	0.45215530681953914	0.286249136897977	0.20652632198770624	0.2271716846330544	0.2800528564812608
7840000	-58485.59460364582	-58044.78833573989	-440.80626790593044	-22585.749473301235	-35459.038862438654	5.136830041802267	70.59867629407564	34.220430656453885	36.378245637621774	31	26	94	179	0	1.180376928275341	1.180376928275341	0.947835843074171	0.7000730168811601	5.374640600048034	0.009022910527845193	8.23614005214576	0.05722353151254759	0.0010621660666397653	0.7761651556808271	0.0010094466780245506	1.0317637918513093E-6	0.9264404749591364	0.1977693237509732	0.18661428511654765	0.15362587563797944	0.46199051549449693	0.2837275032668317	0.20799516697315776	0.2282244732787481	0.2800528564812608
7860000	-58481.317044711664	-58049.71867496968	-431.5983697419905	-22572.71744218556	-35477.00123278412	5.351389718074959	69.06578954477254	27.533960447286113	41.53182909748644	32	21	88	185	0	1.3559184161795368	1.3559184161795368	1.1850863985429196	0.676350267855869	5.087449991625612	0.0023278572777572083	8.23614005214576	0.049164003354695264	0.0011049798662527528	0.7462268853423777	0.0010828567274702556	1.041570339856299E-6	0.8897518761752613	0.19929833572660605	0.17972261548586757	0.16192564601603554	0.4590534027714881	0.2837275032668317	0.20799516697315776	0.2282244732787481	0.2800528564812608
7880000	-58469.34244997028	-58044.639681450375	-424.70276851990866	-22546.70594521981	-35497.93373623057	5.455379756284973	68.82566970097376	25.717718735355593	43.10795096561817	40	20	80	193	1	1.250826563863889	1.250826563863889	1.6382537160287576	0.61327886367209	5.187082468574592	0.02281208628050902	8.1169834522936	0.012212029223276931	0.0011074855689827015	0.7579926353716053	0.0010627902642450706	9.848327197965314E-7	0.8804818147379874	0.20295416884329454	0.17606678236917908	0.151934144177819	0.46904490460970466	0.2820087870284631	0.21129897293348768	0.22779772748782443	0.2788945125502232
7900000	-58470.10217511353	-58027.14180335263	-442.96037176089874	-22565.138037494205	-35462.00376585842	7.264976210059235	73.44064331213904	31.06034455741294	42.38029875472618	35	26	91	182	1	1.4490328508207293	1.4490328508207293	1.1093618098488987	0.7121335457796633	4.7971403865713995	0.03725500651498791	7.347804996240073	0.011203654959521867	0.0010260449813180182	0.8303857376245724	9.820924047226195E-4	1.051259319989461E-6	0.9695535001389897	0.20167875526323753	0.18356835913065753	0.15472068652908252	0.4600321990770197	0.28064793831228785	0.20893782116941667	0.2298612200026025	0.28055302051569136
7920000	-58460.46336770611	-58017.599952951656	-442.86341475444715	-22556.203652695312	-35461.39630025635	8.652874661475904	76.59483207548976	27.38078293278577	49.214049142703985	34	16	82	191	1	1.3886294628613387	1.3886294628613387	1.1465978008247026	0.3306664577035204	4.748455092364397	0.04198528749454301	8.225334657622515	0.06670032246138839	0.0010048543990960313	0.8317178658458196	9.327534940568342E-4	9.744116493174438E-7	0.9377539927186948	0.2024690650306002	0.1870446494004241	0.15285423359667552	0.45763205197229745	0.2830364922352119	0.20942137401428484	0.22698911323481033	0.28055302051569136
7940000	-58485.85516077801	-58033.01713687905	-452.83802389896135	-22577.174036967564	-35455.84309991148	7.702861003896808	76.1754595673251	28.968517759014716	47.20694180831037	31	21	90	183	1	1.531772687222632	1.531772687222632	1.2611939645253254	0.4302569552161399	4.585287468465315	0.05808059300355717	8.225334657622515	0.026698076996946762	9.351449879490429E-4	0.8645342766831358	8.998463445106673E-4	1.017780556440553E-6	1.0107408692716064	0.20141666458358526	0.18231207569759167	0.16231859514286198	0.4539526645759584	0.28398323135789627	0.20847463489160045	0.23059279066088031	0.2769493430896214
7960000	-58479.67979734602	-58016.975497118125	-462.70430022789486	-22564.26528405093	-35452.7102130672	7.124617906871821	76.15769378926097	34.343236046756836	41.814457742504196	32	28	96	177	1	1.3328793175117757	1.3328793175117757	0.9409728955936462	0.5292798233644598	4.3676988981721045	0.05808059300355717	8.011804687146293	0.0031100637532927894	9.58624151717682E-4	0.8255016975742778	9.300415695098044E-4	9.381932619759901E-7	0.993748095267151	0.2068341475702512	0.18795087823289186	0.15126230962089585	0.4539526645759584	0.28398323135789627	0.20847463489160045	0.23059279066088031	0.2769493430896214
7980000	-58476.49262782542	-58023.29526511722	-453.197362708197	-22585.47493168718	-35437.82033343005	7.4103484961893695	75.48021856213019	31.270751406846824	44.20946715528335	29	27	98	175	1	1.4207942510409604	1.4207942510409604	0.8011426635606795	0.5296793171279907	5.8360340325353794	0.03760228314377396	8.548652885629497	0.005791070756431149	0.001063597184474885	0.8780115193144848	9.54074913471934E-4	1.3005400245704606E-6	1.0835690069141388	0.20250175595179967	0.18722645878493807	0.15631912068730117	0.4539526645759584	0.287318287023688	0.2049039516333008	0.23059279066088031	0.27718497068212933
8000000	-58461.46770410115	-58015.33207690214	-446.1356271990154	-22556.962755365836	-35458.3693215363	6.344372898695372	72.37470732029104	30.1221987073601	42.252508612930974	35	30	95	178	1	1.3697046422849597	1.3697046422849597	1.0227739237783056	0.6977094208149048	4.4612951160165455	0.040029103974840725	7.965443664953372	0.00426506771173087	0.0011143222929290517	0.9057661643281519	9.588625297244333E-4	1.2895051484426682E-6	1.076938238139231	0.2043202877163363	0.18470494116942704	0.15631912068730117	0.4546556504269328	0.2867919282025966	0.20642408731985798	0.22984413384761626	0.2769398506299276
8020000	-58458.498311015384	-58029.438060296845	-429.0602507185382	-22579.025375706962	-35450.41268458988	5.150378501076535	69.02626453518586	31.21172467431294	37.81453986087288	36	29	93	180	1	1.2359716443827344	1.2359716443827344	1.0096562955998534	0.7413101069038427	4.88973622314522	0.017776199933767854	7.953658065187372	0.058062107417677394	0.0012501083115156791	0.937038011205733	0.0010505695348162537	1.8512406788745968E-6	1.147673716302036	0.2043202877163363	0.1837128411138115	0.15208771168590646	0.45987915948394303	0.2859908175566049	0.20255261110093215	0.23110725219328393	0.2803493191491775
8040000	-58450.13438962966	-58026.87537249527	-423.25901713439106	-22559.167185955183	-35467.70818654009	4.7676344089137865	67.68121031473002	30.15860272087548	37.52260759385453	34	26	92	181	1	1.241665377314611	1.241665377314611	0.8620567514047948	0.5857966515577583	5.377182410910812	0.02129040384450722	7.9954634774963225	0.0370712922486044	0.0012123581822366244	0.8468789413020502	0.0010722469693726154	1.364116270629103E-6	1.0264452577796308	0.19975873215669884	0.18045063908641773	0.15810499673748335	0.4616856320193974	0.2859908175566049	0.20498655021979276	0.22867331307442332	0.2803493191491775
8060000	-58461.22750893844	-58034.062002049606	-427.1655068888323	-22580.52383038796	-35453.53817166165	4.5040612848062676	68.43642063864652	27.776493796301686	40.65992684234486	33	23	90	183	1	1.3236360444772473	1.3236360444772473	1.2524243022883603	0.5888572433439235	4.688182510900706	0.0544668574909561	8.671710358460285	0.017653040008801968	0.0011737647142467866	0.8938290733117003	0.0010270904628550675	1.3810689010739404E-6	1.0829087373836332	0.20678893785672992	0.17342043338638666	0.15686386830258334	0.46292676045429737	0.28194931815463287	0.20498655021979276	0.22748024012891363	0.2855838914966592
8080000	-58454.3468649787	-58028.88852188064	-425.45834309806196	-22555.18495385871	-35473.70356802193	4.515440689819376	68.31662186270908	28.069799168316834	40.24682269439231	47	33	86	187	1	1.3956564816515806	1.3956564816515806	1.572816689483862	0.8112247495859064	4.967371344709052	0.07404531325437731	8.121411612695965	0.03221116331343732	0.0011721163192652732	0.8355394024547729	0.001063571402208977	1.6401890064823072E-6	1.1165894593497385	0.20594241091816834	0.18193055665762806	0.15253604579689514	0.45959098662730574	0.2871316112090514	0.20994089478055747	0.2254897501252385	0.2774377438851511
8100000	-58455.14260567089	-58033.13031698684	-422.0122886840464	-22594.73620141914	-35438.3941155677	4.372772593976191	67.04978192819503	30.02515113499667	37.02463079319835	40	31	91	182	1	1.356688654142122	1.356688654142122	1.6559721015526334	0.81823419256531	4.92578034049988	0.03641173237940983	8.388801378416554	0.032320021696465445	0.0011690264359625867	0.8771560215578695	0.0010517967842917117	1.5015544312605415E-6	1.0716569424975635	0.2030952444678815	0.18193055665762806	0.15253604579689514	0.4624381530775926	0.28583433628581306	0.20999248626990688	0.2256664452404984	0.27850673220378014
8120000	-58502.948198160004	-58057.25071412568	-445.6974840343211	-22623.96645659166	-35433.28425753402	4.401071855635861	67.47496201007851	25.635676257960128	41.839285752118435	42	26	84	189	1	1.6260720402856546	1.6260720402856546	1.7963274567448757	0.7135063195521001	4.331524824695957	0.0025806754006342508	6.771186728419779	0.05423079560967716	0.0011180813501667588	0.8455074604275091	0.0010219903483874213	1.2000303237386861E-6	1.013163686093512	0.19876197030172985	0.1862638308237797	0.1584940375701406	0.45648016130434715	0.28420779122938317	0.20732056280776326	0.22702511717351911	0.2814465287893329
8140000	-58478.683744114845	-58036.04759068458	-442.63615343026265	-22573.679615322155	-35462.367975362424	4.370603137869461	69.16721492604461	25.57046725350954	43.596747672535095	35	16	81	192	1	1.432318666159678	1.432318666159678	1.126297331790471	0.39151607666706795	5.357879331740238	0.012710614367373812	8.71259669693554	0.009267323360375687	0.0010636843287871935	0.8149903030546655	9.902117525650907E-4	9.074214289969183E-7	0.8958408240814797	0.2027526908724061	0.18227311025310344	0.15583470066543517	0.4591394982090526	0.2781867841259937	0.20732056280776326	0.2330461242769086	0.2814465287893329
8160000	-58475.54267133821	-58029.375529712685	-446.16714162552523	-22606.376913615575	-35422.99861609711	5.054849646048584	69.93906042796445	28.10331595995692	41.835744468007526	45	31	86	187	1	1.5020886495423875	1.5020886495423875	1.76483039285137	0.8695475508989214	5.623170403309307	0.05110536793730614	7.925819590503401	0.03447281898768846	0.0010713772634495114	0.8725826415063779	9.976249864560149E-4	9.078740166669769E-7	0.9359375289497956	0.2005932272413373	0.17977753888439602	0.15936206154684376	0.4602671723274202	0.2864973018324995	0.20659179049925483	0.2236651492080049	0.28324575846023925
8180000	-58493.18460991145	-58039.65579366339	-453.52881624805883	-22590.702376953108	-35448.95341671028	5.1986960112538565	70.59811001100908	29.880269286866813	40.71784072414225	30	21	90	183	0	1.5758903456028306	1.5758903456028306	0.9149844626292585	0.530684663880444	4.708271959523566	0.010649778185181636	8.85469503170723	0.04552509764514698	0.0010079003538353691	0.8186501666229014	9.8948274156814E-4	7.703357639253234E-7	0.8848495249729018	0.20763786523109923	0.1874684735577165	0.14768218220953916	0.4572114790016424	0.28599472035815127	0.20593374698802117	0.22916316000524087	0.27890837264858515
8200000	-58495.24544796909	-58071.62678366593	-423.6186643031608	-22631.046342936017	-35440.580440729915	4.362279941665666	66.32610404513268	27.415503872604564	38.91060017252813	47	34	86	187	0	1.255935345294762	1.255935345294762	1.909150534038309	0.6950199438799193	5.0098193831532365	0.00600852589795535	9.176956607886407	0.037888161597371135	0.0010645844821835803	0.7918712104145605	0.0010219789460386474	7.478286991496476E-7	0.8460315226485412	0.20198916110961618	0.18562507705118222	0.15657034546987136	0.4558154163693275	0.283223414772534	0.2071831065188041	0.23068510606007522	0.27890837264858515
8220000	-58488.07315409188	-58060.12467794315	-427.9484761487232	-22604.097891908823	-35456.02678603433	4.810076110964483	67.82511323929894	29.04345456279032	38.78165867650864	40	34	94	179	1	1.305206043195397	1.305206043195397	1.3961714562992813	0.8161114325480581	4.719957097383741	0.004359747774466704	7.8414808442439545	0.029782953951514375	0.0010547684897762085	0.8778701933116753	0.0010146426636402123	9.311033813008616E-7	0.9726347644953564	0.1987322487649875	0.18617445290350274	0.15657034546987136	0.4585229528616357	0.2867140842976426	0.20270753202511607	0.2296248960792264	0.2809534875980133
8240000	-58463.71661161801	-58045.33939413454	-418.3772174834694	-22553.68244566894	-35491.65694846561	4.80306539703278	67.2130821495586	30.65115540364134	36.56192674591724	39	36	97	176	1	1.1731632394340856	1.1731632394340856	1.1115381938262074	0.9259943531798854	5.159850878673549	0.020911392684165565	7.940219792899951	0.042342628698847834	0.0010657204505030698	0.8174930022525563	0.0010776748013440645	9.78642541470765E-7	0.9220714600572173	0.20007476094127563	0.19193443167156773	0.1519516549214031	0.45603915246575083	0.2867140842976426	0.20270753202511607	0.2296248960792264	0.2809534875980133
8260000	-58481.857453625125	-58060.2645031057	-421.5929505194213	-22596.22684097089	-35464.03766213482	4.515296524950559	67.37620037405176	26.58810961623214	40.78809075781961	37	26	89	184	1	1.3453441860765882	1.3453441860765882	1.3847466842377587	0.51072279720599	5.073357065762914	0.02848618129471158	8.803628350281711	0.016535227022863617	0.00105493159826933	0.8516957422769145	0.0010461799413495482	1.1509874413161404E-6	0.9669622361758827	0.20289609403782524	0.1779799525900722	0.15558981035267588	0.46353414301942397	0.2867140842976426	0.20270753202511607	0.2296248960792264	0.2809534875980133
8280000	-58454.67416806553	-58033.39950040798	-421.2746676575563	-22575.774617001192	-35457.62488340678	4.444240200752547	66.58748696722472	29.00119553545793	37.586291431766725	34	25	91	182	1	1.2161100146651356	1.2161100146651356	0.9501125215621716	0.8602817687445031	4.783833824575797	0.03471338088440726	9.213976799393315	0.025337341231922026	0.001114856572041181	0.8254393932893678	0.001078676455954786	1.4570907846433681E-6	1.0143507645930325	0.2033793133302796	0.1873528868964309	0.1527616894798594	0.45650611029342736	0.2867140842976426	0.2065350732746817	0.2318824431677491	0.27486839925992496
8300000	-58454.20562318681	-58014.774012299924	-439.4316108868859	-22565.95317151485	-35448.820840785076	4.397301273135772	68.25408593582348	29.857709101776408	38.396376834047075	27	28	100	173	0	1.3802193468011836	1.3802193468011836	0.5571565679670242	0.5688689037858771	4.844517587066115	0.03247835276647216	8.295693964826656	0.023202085424454306	0.001094391650117722	0.913307780478838	0.001020742046745433	1.3973958543081903E-6	1.1010608072861516	0.20226684416554633	0.17911122330385823	0.15387415864459267	0.464747773886	0.28957756050218203	0.20872280330560578	0.22745808919076282	0.27424154700144776
8320000	-58465.086403102534	-58033.2707493521	-431.8156537504347	-22570.138904430587	-35463.13184492152	4.656696622529962	68.02589964067741	31.340326100007417	36.68557354067002	36	36	100	173	1	1.2885858309150133	1.2885858309150133	1.185062458295917	0.8402159385871487	4.42667091743208	0.028155202945267	7.567381376368958	0.023379885960513144	0.001170615427537438	0.8688020437045714	0.0010442547859759903	1.392235369117266E-6	1.0151303405151009	0.20226684416554633	0.1852203828250287	0.15941914800609436	0.4530936250033279	0.2846728918566308	0.20701915287304892	0.23122704316412634	0.27708091210619235
8340000	-58446.33509077273	-58017.75177156176	-428.5833192109721	-22562.976376315422	-35454.77539524634	5.3323190325969305	69.94899470744399	29.999373486428127	39.94962122101592	41	38	97	176	1	1.2990982203455888	1.2990982203455888	1.2487264356968188	1.081227742526711	5.0723348747705845	0.062046273236831956	7.896265740606088	0.0014360478261346455	0.0011424358306263683	0.891743747880143	0.0010358011868905966	1.3530189523744209E-6	1.0406800204228448	0.20928745059233828	0.17922772951297067	0.15796427646949215	0.4535205434251962	0.2846728918566308	0.20278279923778636	0.23122704316412634	0.2813172657414549
8360000	-58440.404347071424	-58021.753094841304	-418.6512522301192	-22583.91019735883	-35437.84289748248	4.653912218158432	67.95142255302596	25.965356993877627	41.98606555914836	34	23	89	184	1	1.2775891964752628	1.2775891964752628	1.4603672910603538	0.5175609752570104	4.601306435314671	0.005937315688755136	8.025953478791552	0.005927575112036016	0.001086205990200232	0.8910302457245163	0.001008281013681896	1.327033993319894E-6	1.0532424089816983	0.202751644579475	0.18381383625344502	0.15456285910848636	0.4588716600585909	0.27976214087453627	0.20930583638529351	0.23533052321758757	0.27560149952258106
8380000	-58428.34211305909	-58007.453754077935	-420.8883589811519	-22559.707436854304	-35447.74631722363	4.890006742253712	68.80626734614154	27.600276761458037	41.2059905846835	34	24	89	184	0	1.336743182926421	1.336743182926421	1.2736846526363146	0.5568014005090383	4.661669880194695	0.006482496753785968	8.419773040186984	0.05655985588547799	0.0011470161901150668	0.9369303844780148	0.001036229267829481	1.8152897112218367E-6	1.154180225397655	0.202751644579475	0.18311411310598458	0.15701151447931122	0.45712272783522645	0.28818884162010755	0.20160984432853393	0.2276104531572418	0.28259086089411517
8400000	-58434.30512317242	-58014.486757530125	-419.8183656422918	-22568.125962903883	-35446.36079462624	5.274850314205828	69.27504296400517	30.275444552017404	38.999598411987805	38	32	94	179	1	1.1289624904881919	1.1289624904881919	1.2155214474853266	0.6809808340419745	5.327032548872557	0.02675350941928406	8.419773040186984	0.011376406046993354	0.0011519611731513192	0.8807764957781261	0.0010165521044905818	1.4395274873706555E-6	1.029643318021301	0.20880555878905147	0.18311411310598458	0.15860005915229325	0.44948026895266796	0.28402231343995976	0.20757272511883734	0.22985601001995354	0.2785489514212478
8420000	-58446.15779628946	-58021.836757803496	-424.3210384859656	-22570.015010735468	-35451.82174706803	4.780529741924432	68.54338888139199	27.549824067806576	40.993564813585465	46	31	85	188	1	1.3428480383610277	1.3428480383610277	1.4742820400760954	0.4547448873164472	4.916455563078789	0.00705377561191275	8.071692809903693	0.06252050270309627	0.0010674157297074932	0.9654518699173963	0.0010262779820221475	1.6286532782952552E-6	1.1388469819069977	0.20243182114992544	0.18521333231778891	0.15877660607807295	0.4535782404542099	0.2804315134104426	0.20820039114375394	0.2292825746531306	0.28208552079267135
8440000	-58442.94498375277	-58021.12234233388	-421.8226414188908	-22571.738094493994	-35449.38424783989	4.759411259319833	67.925733967645	28.515096297874628	39.410637669770324	40	35	95	178	1	1.2496009356888769	1.2496009356888769	1.7523145803619202	0.8607319102408455	4.559005121247978	0.048206893088490216	7.219813501380334	0.007726408795978945	0.0010393586239177365	0.8797933610702545	0.0010224577318533972	1.2347790930997442E-6	1.026416805648349	0.20243182114992544	0.1820837910965724	0.15640595768542156	0.4590784300680778	0.28134270654966465	0.21092185416769915	0.2294139019341755	0.27832153734845916
8460000	-58468.28193974754	-58042.03709547677	-426.2448442707663	-22580.438154317744	-35461.59894115903	4.693382041659041	67.47257340733591	25.90581432263982	41.56675908469613	33	18	85	188	1	1.4430185348835436	1.4430185348835436	0.941384745554008	0.45638109814373884	4.653408525220759	0.027436941151765856	7.4392772474886675	0.007846255798200055	0.0011222554324446128	0.7877495553485715	0.0010501857273267628	1.1457441345797552E-6	0.932166228686337	0.20426674083397467	0.1820837910965724	0.15519794453694452	0.4584515235325056	0.283625370118125	0.21092185416769915	0.22713123836571514	0.27832153734845916
8480000	-58455.49627718006	-58020.3584226706	-435.1378545094546	-22560.819094584167	-35459.53932808644	5.312123605920329	69.2971886468014	28.71053094056316	40.586657706238256	34	24	90	183	1	1.3676359583788782	1.3676359583788782	0.908402029690168	0.702604589460504	4.705393900868108	0.03666768743890222	8.2768197575801	0.007036653931208442	0.001099641498010886	0.8383339567553861	0.0010004346637036957	1.0714856092413561E-6	1.029120880501409	0.20480131388027084	0.1860192857092266	0.15519794453694452	0.4539814558735553	0.283625370118125	0.20416611340144206	0.22577138316040435	0.286437133320027
8500000	-58460.8540228689	-58027.210341124686	-433.64368174421287	-22566.1301392913	-35461.080201833385	5.886691855753638	70.8738213444162	28.614882007863393	42.25893933655283	41	33	92	181	1	1.3415746640620505	1.3415746640620505	1.0796360083594652	0.7696833693094731	4.758796478857069	0.002640758048545756	7.689811607901955	0.016292911884674823	0.00104430797034448	0.8141991331678813	9.974409232843635E-4	1.2019949348627286E-6	1.0400811978217548	0.20262637195638789	0.1833213986133146	0.1615174831616207	0.45253474626867407	0.283625370118125	0.20376585063262856	0.23028310345488315	0.28232567579436174
8520000	-58458.9452947049	-58012.63077459538	-446.31452010951494	-22587.959424823373	-35424.671349772005	5.374856640989447	71.08957471949407	34.47391376958675	36.61566094990734	36	35	99	174	1	1.4872263500684226	1.4872263500684226	1.330217124742287	1.0579821202764643	4.645415526255334	0.006531793518047106	8.52832656323719	0.0017257163314866343	9.223935676296117E-4	0.8764550801072393	9.560612320366388E-4	8.627510361473609E-7	0.953458500045093	0.20016090410269768	0.18871323092282316	0.16001614381423956	0.45110972116023684	0.28217575333791944	0.20376585063262856	0.2317327202350887	0.28232567579436174
8540000	-58467.68578099502	-58034.618837343674	-433.0669436513519	-22574.412936270743	-35460.20590107293	5.363918936746443	69.4840356815871	32.23887511955725	37.245160562029874	31	31	99	174	0	1.2923669026106828	1.2923669026106828	1.2147292717993876	0.8884636119679277	4.877087537895146	0.0151150313157693	6.973282663981148	0.027206856922124704	9.711482214937403E-4	0.8593812798363758	0.0010192979103658443	9.944099060843817E-7	0.9497224518964761	0.20243489254162206	0.18907420805887087	0.16001614381423956	0.44847475558526473	0.2876823197306617	0.20695521606114306	0.22874133616831044	0.27662112803988326
8560000	-58455.16385161288	-58023.68825166874	-431.47559994413956	-22577.170790054748	-35446.51746161399	4.805752804097255	68.08693257134107	34.55877747362946	33.528155097711576	22	29	106	167	0	1.438511471245193	1.438511471245193	0.5091756767015188	0.7339410591618588	4.62761665801004	0.03111769808027877	8.101280047811075	0.03861265789854927	0.0010543494611742758	0.8000314075921222	0.0010552310129648649	1.074399228116887E-6	0.9402837090387558	0.20817045827529104	0.18679228873872605	0.1497235494589664	0.4553137035270137	0.2859143830136209	0.2067553729086582	0.23076403072312732	0.2765662133545921
8580000	-58492.50196064952	-58050.31843481798	-442.1835258315413	-22605.916937606034	-35444.40149721195	5.007188418753735	69.43354608950352	34.8498226891339	34.58372340036965	30	41	110	163	0	1.2755085928109178	1.2755085928109178	0.7694497750523088	0.9412894612656374	4.763678686364065	0.03111769808027877	7.364645600521509	0.00885433690365741	0.0010102605983077406	0.7821059860198822	9.768784855507578E-4	9.189709086403621E-7	0.9434307449120296	0.20797892554596983	0.17883785932284363	0.15320219410647828	0.4599810210247055	0.2860840451323107	0.20890270945378142	0.23076403072312732	0.274249214690779
8600000	-58482.96371985846	-58030.85840273409	-452.10531712437205	-22556.18976970955	-35474.66863302454	4.714689718930122	70.21289909712708	37.32225875192827	32.89064034519882	25	38	112	161	0	1.3958716856767606	1.3958716856767606	0.7701979829951295	1.3137595450535033	4.399102592703314	0.07357489109542134	7.170618057927671	0.04183589152692922	0.0010307606825951349	0.7979341530600421	0.0010229580893933651	9.320902261519394E-7	0.9260661275838293	0.2047522377757878	0.18206454709302566	0.1558049844334884	0.4573782306976954	0.2860840451323107	0.20890270945378142	0.2246805053154136	0.28033274009849274
8620000	-58505.659858423984	-58049.450638463735	-456.2092199602518	-22579.75776504796	-35469.69287341578	4.903162000622673	71.44151400404671	33.45941412549038	37.982099878556255	25	26	101	172	1	1.4036937699625591	1.4036937699625591	0.6503140922027703	0.860308474305009	5.396402004892656	0.042585413233515196	7.207588921715843	0.061085740908308574	0.0010296710547443946	0.7270177495030429	0.0010089425852209996	7.55975141345539E-7	0.8379622641071797	0.2047191120363612	0.18209767283245226	0.1558049844334884	0.4573782306976954	0.2860840451323107	0.20890270945378142	0.2270758831344095	0.27793736227949684
8640000	-58511.622902333016	-58041.594216512574	-470.0286858204401	-22586.819799408924	-35454.77441710365	5.246325430141919	73.79534973794239	29.51892939913741	44.27642033880497	24	20	96	177	1	1.4902593369006556	1.4902593369006556	0.7041815939882753	0.4744003983133234	4.562258249213382	0.029026751202544467	9.183196580080331	0.04639317957649306	0.0010062641728519842	0.7489611040424798	9.826783361993015E-4	8.029892646106364E-7	0.9084676772031864	0.19967166585566173	0.19026343055532954	0.15268667289131058	0.4573782306976954	0.2883228660213768	0.20242480947131292	0.23160883697299647	0.2776434875343123
8660000	-58486.520453096804	-58031.54345653969	-454.976996557111	-22561.72266911428	-35469.820787425415	5.361029953080872	72.23651800553715	32.42970523318981	39.806812772347335	27	24	97	176	1	1.5326862746476912	1.5326862746476912	0.733913048724578	0.6159793111242932	5.246544198456664	0.021015778397748795	7.5070845050493995	0.004154550930251113	0.0010195767173128503	0.6955590968308288	9.803437479330723E-4	6.13968513039995E-7	0.7900050361177212	0.19936657664387253	0.1827678155109594	0.15943105746556432	0.45843455037960096	0.2883228660213768	0.20223318844855873	0.23073673526217892	0.2787072102678841
8680000	-58484.05392613221	-58011.376704640075	-472.6772214921393	-22561.27094920722	-35450.10575543285	5.830179494546401	75.10496928506774	29.983917776840578	45.12105150822712	28	20	92	181	1	1.5327379940618828	1.5327379940618828	0.9271875983578988	0.3729065513491155	5.10661829934909	0.005560906162362699	8.267217299323343	0.0027894792383003934	9.51106401009788E-4	0.8092619774691908	9.200782737973749E-4	8.85301351493888E-7	0.9618980035767565	0.2019113822364857	0.17792944428254467	0.15943105746556432	0.46072811601540253	0.28015568037476657	0.21247358798267382	0.22596794891475772	0.28140278272780045
8700000	-58496.129358655024	-58022.92281029446	-473.20654836056127	-22554.3368612814	-35468.58594901306	5.438921730239304	75.04045022157379	30.685296296023978	44.355153925549814	33	26	93	180	1	1.5598240205350542	1.5598240205350542	0.9705586314512368	0.7113050708107411	4.9489710693780475	0.015550728238299127	8.267217299323343	0.027353777631686123	9.99253115760733E-4	0.7716809197778082	9.586026376987175E-4	7.525873924628212E-7	0.8493457935153756	0.20168860923117718	0.18840415163078955	0.15814142726784006	0.4517658118701904	0.2871239121570868	0.20701514773999807	0.22596794891475772	0.2798929911881559
8720000	-58497.40729682247	-58023.937327484586	-473.4699693378854	-22569.073192792177	-35454.86413469241	5.032581471916019	74.49969765291243	31.66527870020152	42.83441895271093	27	26	98	175	0	1.448545481440784	1.448545481440784	0.8746610979252266	0.44656798114269786	4.5784128657041805	0.059690127552945546	8.154251405453367	0.021002859563459243	9.422326713442465E-4	0.7709528226010978	9.392406620229305E-4	7.637720050561546E-7	0.8962026950815652	0.20168860923117718	0.18225154728698365	0.1571771947996558	0.4588826486821806	0.2871239121570868	0.20938654629595413	0.22596794891475772	0.2775215926321999
8740000	-58528.100102285105	-58049.50306087795	-478.597041407156	-22571.06645355594	-35478.43660732201	5.075308152381558	74.71231091784668	35.22226468734007	39.49004623050662	28	31	103	170	1	1.526298677342684	1.526298677342684	0.9400237040629695	0.8490753209598786	5.358462076777057	0.029807411137644204	7.7318937466175734	0.022250983434174865	9.828544152671126E-4	0.7511485377813415	9.905519256538542E-4	8.052669263146894E-7	0.8966318120646884	0.20275948287729506	0.18714623179105824	0.1552823840605286	0.4548119012711153	0.2771531442477946	0.20726089808829465	0.23001230196862962	0.28557365569527976
8760000	-58473.60376992814	-58007.773136653486	-465.83063327465146	-22573.642224267605	-35434.13091238588	6.644550148899182	77.84095259866751	36.327602872971866	41.51334972569566	24	27	102	171	0	1.3280612355910968	1.3280612355910968	0.5838158485934947	0.7024764919389631	4.950688513496799	0.03677790873398694	7.013453768136136	0.014035086795873598	9.202828393116969E-4	0.82757965907641	8.614574891036057E-4	9.65176398290638E-7	1.0376526147142338	0.20275948287729506	0.18698704786958292	0.15881377426160884	0.4514396949915104	0.2771531442477946	0.20692924140411864	0.23001230196862962	0.28590531237945577
8780000	-58490.06345604628	-58029.38944248547	-460.67401356080245	-22543.876025804166	-35485.51341668131	6.225608972785036	76.68108659904912	33.11700163967987	43.564084959369204	32	25	93	180	1	1.424202645410403	1.424202645410403	0.8282662014704718	0.4609390778250351	5.289251707625898	0.011868884903524545	7.549687397238606	0.04758215923735482	0.0010159683669765244	0.7676556115783821	9.751197448252514E-4	1.0279108048527309E-6	0.9764642948861656	0.2059214306820891	0.1844988322092604	0.15494377380901833	0.4546359632996294	0.28410938186118356	0.20303512295414833	0.2302848334226674	0.28257066176199935
8800000	-58492.61016766029	-58022.18995102556	-470.4202166347311	-22563.314588637142	-35458.87536238842	6.3111449028010185	75.83499617238964	31.808411290158677	44.026584882230964	35	32	97	176	1	1.6297617749191688	1.6297617749191688	0.9674628193773981	0.6474991908757196	5.377651727834816	0.0026081795116405845	7.094841223617683	0.04708334687270098	0.0010606391897908067	0.8746264622045437	9.356106779852235E-4	1.2557154738982814E-6	1.051558534213601	0.20258209490303242	0.18449687307559162	0.15828506872174378	0.4546359632996294	0.28688643489268073	0.20541195827515588	0.22885307545024883	0.2788485313819132
8820000	-58476.59486572049	-58018.91310585651	-457.6817598639817	-22574.478467469282	-35444.43463838723	5.493902912375613	72.7422908563375	36.52363624700747	36.21865460933005	27	35	107	166	0	1.368086459683533	1.368086459683533	0.7704732719097043	0.8664772201460392	4.738114348240894	0.022120927914621943	7.354845680775735	0.022221406834145037	0.0010406906152477624	0.8567345610081288	9.923190960101735E-4	9.228552490566392E-7	0.9567291812070372	0.20258209490303242	0.1844939961085083	0.15828506872174378	0.4546388402667127	0.2816377833049902	0.20703562119223262	0.22962535433646777	0.281701241166308
8840000	-58501.89533167025	-58038.52553108905	-463.369800581199	-22584.802532036432	-35453.72299905262	6.815370342327624	76.27413173719621	39.11244921209261	37.1616825251036	26	40	113	160	0	1.4066759025603146	1.4066759025603146	0.6049386179999653	1.157944095089649	4.738114348240894	0.007587816710701358	8.350531189601657	0.06320167316604255	9.630693591632266E-4	0.8751010622924206	8.99732939963706E-4	8.250388145302759E-7	0.9412827040279705	0.20258209490303242	0.1844939961085083	0.15828506872174378	0.4546388402667127	0.2797265637372619	0.21119485367218968	0.2310658648649091	0.2780127177256379
8860000	-58543.78265220851	-58058.89344302256	-484.88920918594414	-22592.395079813992	-35466.49836320857	7.643221312548775	79.1276624012937	43.0515403508106	36.076122050483114	28	44	116	157	1	1.6681094924909576	1.6681094924909576	0.78311495403368	1.2236175081096503	4.070726892662138	0.00907834784138042	8.625202910488031	0.014028752080447097	0.0010053970840558988	0.851563258038777	9.286900720651077E-4	9.381834240941512E-7	0.9709296667752638	0.20171109701419923	0.19207367601170702	0.14959574262235942	0.4566194843517315	0.28031416879059523	0.21183699482853854	0.2281062205006043	0.27974261588026056
8880000	-58538.689013504954	-58056.08995527355	-482.59905823140105	-22599.871318924965	-35456.21863634858	6.295214724916844	77.40471046233571	38.253625082219635	39.151085380116115	26	31	105	168	1	1.5759326692193434	1.5759326692193434	0.6548031186507762	0.8934121090214239	4.638819479320332	0.023317923365660412	7.888072230546319	0.07398482490306119	0.0010495449919415382	0.7806672175829529	9.293618217358458E-4	6.786101813100178E-7	0.8050459571257473	0.20195219771512718	0.18019899228288333	0.15443346433896143	0.4634153456630252	0.28004268654933406	0.2060660995262579	0.23587377189177033	0.27801744203263634
8900000	-58513.88761440847	-58023.777593400344	-490.1100210081264	-22568.867626963107	-35454.90996643723	6.12853953910515	77.80936704814559	33.916554445424595	43.89281260272099	25	29	104	169	1	1.5430227283006053	1.5430227283006053	0.5126227071625775	0.7919673619283001	4.433221444725116	0.009306448323058984	8.964057491081855	0.010158304848853423	0.0010610931522209678	0.836181684708401	9.38543319914386E-4	7.483830816227861E-7	0.8655590931331493	0.20195219771512718	0.18019899228288333	0.15757853838062827	0.46027027162135836	0.280545468711948	0.21235753854051143	0.23278241332098437	0.2743145794265548
8920000	-58499.94424491896	-58011.815008805555	-488.1292361134057	-22545.19702446591	-35466.617984339646	5.281524148772526	76.99751040155869	36.99452449918627	40.00298590237243	35	42	106	167	0	1.4984794451536838	1.4984794451536838	0.5242276255453446	1.267458683288692	5.443055352874404	0.04746710622709103	8.231149099252931	0.043537677748408214	0.0010284757725249945	0.8636287832474563	9.396040768595252E-4	8.803506707192553E-7	0.9573300660341567	0.1973487258465108	0.18444426867236166	0.15216078938221256	0.4660462160989121	0.28891143520225543	0.2054802712166633	0.22695754897331027	0.2786507446077696
8940000	-58528.34005967957	-58043.828762674755	-484.511297004813	-22599.867673101224	-35443.96108957353	5.642396500683868	77.19410917946828	33.496710327753355	43.69739885171494	49	50	100	173	0	1.51760953645095	1.51760953645095	1.1782348292469906	1.2061588403093924	4.730283354760212	0.005256088674720573	8.749429922487709	0.029581662331827935	0.0010330143750411195	0.8640060491803412	8.963056638619237E-4	7.288288961857368E-7	0.8903981194887043	0.1973487258465108	0.18444426867236166	0.15329391086569844	0.46491309461542624	0.28891143520225543	0.2052891436534413	0.22695754897331027	0.2788418721709916
8960000	-58535.49415823988	-58049.1597376127	-486.3344206271795	-22572.79414730261	-35476.365590310095	5.027693172208896	76.45394094006366	32.850848042016395	43.60309289804729	35	28	93	180	1	1.3860583789050442	1.3860583789050442	1.1129042550616934	0.636179266175076	4.730283354760212	0.02582212727985926	9.019298670853562	0.0461539830103698	0.001049105196886691	0.855036308800741	9.315816026382221E-4	9.096286416510138E-7	0.9557208598268203	0.1951020410306189	0.1855132104441722	0.15329391086569844	0.4660908376595076	0.2828186394456727	0.20522417986791047	0.23507114772829807	0.27688603295811737
8980000	-58475.30505593579	-58009.47165456221	-465.833401373583	-22536.208271660955	-35473.26338290125	5.509092720202361	75.62116856363406	31.59728109365747	44.02388746997653	36	27	91	182	1	1.4895488399583825	1.4895488399583825	1.5008104548045387	0.5920797440436272	5.6501818802340615	0.029289792766791514	8.780835790006421	0.015077420706121475	0.0011705949709269225	0.8590431088945085	9.656926302857565E-4	1.1143165265249202E-6	0.961308266837118	0.20348679204096162	0.18138574518015302	0.1576504365778096	0.4574770262010729	0.2754627095407183	0.21254922113591465	0.2289933399220535	0.28299472940131215
9000000	-58516.37512875527	-58045.3592627726	-471.0158659826738	-22592.22286388353	-35453.13639888907	5.440190393361172	76.20008613809934	34.43394436473078	41.76614177336854	29	23	94	179	1	1.5703522359788429	1.5703522359788429	0.7651161559921621	0.48822273714810316	4.798999105147314	0.006512011512666051	8.780835790006421	0.027531624687354015	0.001100178808234161	0.8103272883292154	9.271238723324343E-4	9.056329044590881E-7	0.9037885932712764	0.20397092758296118	0.18675777548347666	0.1517942707324864	0.4574770262010729	0.28268038635484016	0.21254922113591465	0.22908754954977137	0.2756828429594724
9020000	-58497.42773932225	-58020.81631938707	-476.61141993518095	-22548.527324878185	-35472.28899450888	6.298722310901313	77.95924185243803	31.486371734712	46.47287011772599	28	24	95	178	0	1.4823056816579245	1.4823056816579245	0.8675042525838688	0.64982210288191	4.71029672502125	0.035086160621465474	7.547879260314485	0.04710447019901756	0.0010662109609590768	0.8858283842943051	9.242427681166656E-4	1.1714271419829373E-6	1.072730459288473	0.20270608819551236	0.1822424919336133	0.1604731926861552	0.45457822718471624	0.2811792764572662	0.2092178873908212	0.23058865944734536	0.2790141767045658
9040000	-58517.60347181144	-58048.2671820633	-469.3362897481405	-22585.15187491012	-35463.11530715318	5.986811000943193	77.18701954513058	36.28718663904107	40.899832906089514	25	27	102	171	1	1.4712754094937273	1.4712754094937273	0.7782988394747142	0.8081772081020822	4.199307276129351	0.027645740192390036	7.422956731287905	0.023547145972002064	0.0010144776524443294	0.8371483057466054	9.05810547696188E-4	1.0654600657506869E-6	1.01096662751832	0.20852459091926423	0.17994613212005323	0.15444519984242955	0.45708407711825016	0.28302838780314915	0.21053565676514968	0.2307280029794487	0.275707952452251
9060000	-58496.54845876725	-58027.590822120714	-468.95763664653396	-22553.751469590163	-35473.83935253055	5.647121547904749	76.3433570019107	32.62350330730797	43.71985369460275	41	34	93	180	1	1.5103443165480195	1.5103443165480195	1.196881733458306	0.6069401679605757	5.420577731274881	0.01566831408189224	7.756107681548516	0.05947981695457792	0.0010604452289866954	0.7983512366853527	9.343345360541277E-4	9.859095453989743E-7	0.9583613425728635	0.20582261969899873	0.18294492646039653	0.14947251511211912	0.4617599387284828	0.28528456098789357	0.20696966844927414	0.23202579154284877	0.2757199790199821
9080000	-58504.99971354547	-58057.39299398013	-447.60671956534014	-22569.318186435237	-35488.074807544894	5.861428637937	74.65548548032247	29.669016778370516	44.98646870195201	35	23	88	185	1	1.3861551752104244	1.3861551752104244	0.9144332799781296	0.4130203627250367	4.109477778619111	0.045411463070827884	8.456114021289624	0.035479758383034514	0.0011217289260475477	0.7634958713419278	9.583554354143953E-4	1.0859523866397014E-6	0.9473616822057322	0.19895977341367618	0.18086424101309273	0.15721795258562393	0.4629580329876044	0.28233273197884234	0.20607290666611935	0.23690019249273173	0.27469416886230513
9100000	-58487.71692989296	-58031.67980720292	-456.03712269004194	-22565.13220687786	-35466.54760032506	5.149904807632056	74.21852462018295	32.63141322711737	41.587111393065605	37	27	90	183	1	1.4058255843975866	1.4058255843975866	1.231137586763292	0.5181818092542759	4.899184238366299	0.010286926468026406	8.341706789179876	0.02692774136783786	0.0010889111068060839	0.7556310816006657	9.496487147370236E-4	9.52913594718493E-7	0.9149730670710804	0.20054183608846057	0.18385931796938418	0.15575034744241256	0.45984849849973997	0.28311193902614423	0.2093174804638309	0.2328764116477183	0.27469416886230513
9120000	-58454.509972482825	-58001.540656108424	-452.96931637440093	-22545.333422246065	-35456.20723386236	5.3692437298502025	73.86081174389653	30.410725073331616	43.450086670564936	44	29	85	188	1	1.2726734374980535	1.2726734374980535	1.52348626478094	0.7986670809445336	4.989863396349326	0.0035625599795973033	9.057304063516339	0.03937921172068685	0.0012114292096889428	0.8640630682973043	9.844843657050636E-4	1.3716855346801225E-6	1.0348631405266093	0.20494062378670486	0.18740142587692182	0.15059731367918713	0.45706063665718344	0.2810126380125647	0.2093174804638309	0.2232899421968496	0.2863799393267533
9140000	-58473.34922422084	-58016.08993511578	-457.25928910505854	-22548.25096540741	-35467.83896970837	5.238497061823675	74.43229151475845	30.30953493359449	44.12275658116392	48	29	81	192	1	1.308063379516258	1.308063379516258	1.5345103232781923	0.5983178343002881	4.360713714495715	0.031765601741764286	8.881479739416372	0.01610242988363885	0.0010724368711091986	0.8692514898557667	9.521844871728006E-4	1.0404985435516056E-6	0.97379627741795	0.20859530477456972	0.1820065963078127	0.15060954176067268	0.4587885571569421	0.27599446492362806	0.20987290370971418	0.23458068765266318	0.27955194371399317
9160000	-58496.619118224386	-58027.203385432134	-469.4157327922487	-22583.49710740578	-35443.70627802636	5.097109981743449	74.93966227614206	26.614497789065723	48.32516448707634	35	16	81	192	1	1.618628265717761	1.618628265717761	1.3222467152971924	0.3079252429758139	4.8375320153069055	0.05455479852867212	8.400716702076112	0.04248242362440514	0.0010171645696921627	0.787203054076543	9.388549276452207E-4	8.281147377085018E-7	0.8798445872494557	0.20311165964452133	0.18540537938591806	0.16005003980050575	0.45143292116905204	0.28831381549507173	0.21289534117331196	0.22862277390228106	0.27016806942933386
9180000	-58499.47488968608	-58022.99729949236	-476.47759019371597	-22560.51372076186	-35462.4835787305	5.15003005748222	75.60024042479412	31.69807564900355	43.90216477579059	42	24	82	191	1	1.7059011910964306	1.7059011910964306	1.072848981411615	0.6566230450296519	4.97234406026733	0.0057650498797015845	6.85588242971481	0.01223552753487328	0.0010731636323742326	0.7985766488070086	9.740308630452222E-4	7.877442847775107E-7	0.8769188822377476	0.2029582337675298	0.18215020140089333	0.15250865881342576	0.46238290601814824	0.2885224902602935	0.20531024462541764	0.2286254387268865	0.277541826387401
9200000	-58512.42417131856	-58029.75132993904	-482.6728413795217	-22552.368919311022	-35477.382410628015	5.139819764279652	76.96418460675841	29.970693561707016	46.99349104505139	35	23	88	185	1	1.691166112695589	1.691166112695589	0.8568355321411995	0.39981744783661155	4.541703496321986	0.036634257277864554	8.20385261817452	0.034461465840809107	0.001086543343116978	0.8363424507502518	9.324888078854326E-4	9.453301158562099E-7	0.9584683419044521	0.20478306962738058	0.17861851352352104	0.1532784467311545	0.463319970117941	0.2885224902602935	0.20744843519793515	0.22831758347120448	0.27571149107056553
9220000	-58523.850238373314	-58039.72955081337	-484.12068755994557	-22564.701885623315	-35475.02766519006	4.9849594150964425	76.64956093836511	30.727988153442155	45.92157278492299	30	13	83	190	1	1.7310458939315405	1.7310458939315405	0.8851733673165402	0.3256095531128741	4.856896602002621	0.004281950578784108	6.894191710119435	0.02882491926592945	0.0010233275475649466	0.8320531729259847	9.390044033193108E-4	8.305953845262731E-7	0.9291542829539934	0.20080120577510244	0.18260037737579918	0.15214810400302942	0.46445031284606614	0.28722784472106777	0.20608266780454668	0.22782049195124565	0.27886899552313854
9240000	-58532.597802135155	-58043.128256600045	-489.469545535113	-22577.69257084767	-35465.435685752374	5.416830742829402	76.66728209240328	31.67503980561177	44.992242286791466	31	18	87	186	1	1.7237007106505664	1.7237007106505664	1.3164084810916041	0.497235632005687	5.723964486406212	0.02923666115558274	9.421291997058296	0.034437809625975986	9.959862008466E-4	0.8191415937638774	9.184119059113576E-4	7.43378905269226E-7	0.8832734075422313	0.20736601639141078	0.1829349912512631	0.151101017105373	0.4585979752519503	0.28469006625639864	0.2059551623958654	0.23048577582459603	0.27886899552313854
9260000	-58490.550872942484	-58014.79751604353	-475.7533568989508	-22553.15774995067	-35461.639766092856	5.12594018307101	75.61055134308018	28.982047196204064	46.62850414687609	31	16	85	188	1	1.553286401217547	1.553286401217547	1.2479656385238884	0.3813355388524188	4.96923490299638	0.05413272269450751	7.4307274129073475	0.03932483122085248	9.80105120211929E-4	0.8198624463736488	9.265959019781259E-4	8.494826529206451E-7	0.9359875514519533	0.19981609732954891	0.18426620742270403	0.151101017105373	0.4648166781423712	0.28569264864293703	0.2087268806034888	0.22773646724693064	0.2778440035066421
9280000	-58460.191799449625	-58001.54944311038	-458.6423563392429	-22550.100472804326	-35451.44897030605	5.302761727875746	75.29422022947952	28.4415508765291	46.85266935295039	32	14	82	191	1	1.4882329816304316	1.4882329816304316	1.1603077641099866	0.3744239642492138	5.417006744326322	0.054091159435408605	8.606443947590469	0.004049974178609108	0.0010296208354520012	0.9171156888977288	9.425550854401545E-4	1.3281896029376947E-6	1.1293755864305492	0.2000419007153502	0.18644923317386058	0.15483662649629956	0.4586722396144868	0.27796920704925626	0.21064148711101108	0.23278255228832648	0.2786067535514048
9300000	-58483.8770035769	-58020.09068157448	-463.7863220024167	-22569.595951981944	-35450.49472959254	5.868258369012677	76.51381265295295	33.79228430966682	42.72152834328611	30	18	87	186	0	1.488943082411434	1.488943082411434	0.8983407837147972	0.411494440179894	4.571225364846478	0.05061408068763227	7.749463159555153	0.0021408717541849765	0.0010523004969486074	0.8718317292016564	9.343127415563438E-4	1.3922905609646444E-6	1.1072601857375584	0.20199836237163793	0.18567795779977153	0.15288016484001182	0.45944351498857583	0.27796920704925626	0.2097120658072959	0.23371197359204166	0.2786067535514048
9320000	-58484.06240454667	-58016.54650951277	-467.51589503389897	-22559.429414867576	-35457.1170946452	6.045600558690195	77.45743455101277	30.556402282973696	46.901032268039096	28	17	89	184	1	1.5565700537053162	1.5565700537053162	0.9358211253472333	0.3888131188987646	4.539892936243983	0.008048045954925852	9.011466509435385	0.02268185543178101	0.0010546013807781881	0.8176984536662711	9.157856966760532E-4	9.947009950662334E-7	0.9706124471611937	0.20602264930683278	0.18305844935106408	0.15412211103461948	0.45679679030748077	0.27977549887881553	0.2097713745699947	0.23371197359204166	0.2767411529591467
9340000	-58472.461081870664	-58013.16929999279	-459.2917818778723	-22549.913573426955	-35463.25572656583	5.404100213533596	75.97782371378224	31.0673453847768	44.91047832900546	26	12	86	187	1	1.5835628645203934	1.5835628645203934	0.9096504846627212	0.13853717340299151	4.6647456865265	0.052496950536355474	8.24001049201705	0.011808557822296806	0.0010288337040012382	0.8378696974687566	9.076407680705684E-4	8.275999674801598E-7	0.948974263701126	0.20165707518964213	0.18303528097665567	0.15989883114083978	0.4554088126928596	0.27977549887881553	0.2097713745699947	0.22885792874300867	0.28159519780817965
9360000	-58528.54132433799	-58059.35772676233	-469.18359757565753	-22578.429977728618	-35480.92774903371	5.365566106126089	76.15993201357179	28.862239347450767	47.29769266612104	30	20	90	183	1	1.4701541650336016	1.4701541650336016	0.928111332563234	0.36746397562320476	4.446942938465801	0.03861441925614961	8.120156975240155	0.07043226707819863	0.0010957075883549973	0.8249410955239586	9.704830041031682E-4	9.458341582253816E-7	0.9368258600614189	0.21316272945871498	0.19023869289468048	0.1504092190447743	0.4461893586018274	0.28104112273307036	0.20967861808081428	0.22627883954057887	0.28300141964553505
9380000	-58507.129673060634	-58038.214101926395	-468.91557113424	-22580.05489359543	-35458.159208330966	5.661968185385205	76.8171803649785	33.452138396259976	43.36504196871853	34	25	91	182	1	1.5025974034825362	1.5025974034825362	1.0759815411106837	0.6316721252999844	4.579464819725518	0.006682227123356559	7.87894971764009	0.02925675729401507	0.0010025381358701904	0.7286058308683895	9.277368006207329E-4	6.996629133233488E-7	0.8188072710102428	0.19834016349507208	0.1869607211822764	0.15364344724715376	0.4610556680754949	0.2834090591145968	0.20920539670760757	0.2265470752767191	0.280838468901075
9400000	-58514.802480092425	-58051.93099323916	-462.8714868532644	-22585.521792606134	-35466.409200633025	5.808486656758919	76.02968263052114	29.373670256259857	46.65601237426127	30	9	79	194	1	1.5469759690677996	1.5469759690677996	1.0729723049456272	0.3803203101658203	4.579464819725518	0.0540204550460676	7.775042753769911	0.07577554580264186	0.0010441285177088576	0.7366829287812293	9.294149788750631E-4	7.832777846191866E-7	0.8710492151140421	0.19887311680420725	0.1845996862405809	0.1554715288797141	0.4610556680754949	0.28214221195197126	0.20854437978796797	0.22909256832826855	0.2802208399317907
9420000	-58476.08076497531	-58030.866255536486	-445.2145094388273	-22586.80277727228	-35444.0634782642	6.704657307400358	77.9072210519293	29.827732963732675	48.07948808819663	27	9	82	191	1	1.433591776483738	1.433591776483738	0.9918023223135105	0.22849756311980657	5.2626297046702	0.0341740172009859	7.519315578797281	0.07577554580264186	9.539363118099828E-4	0.7977272035122105	8.897756507215146E-4	7.765362298465517E-7	0.8985455881740032	0.19884757835276876	0.19005897295889282	0.1554970673311526	0.455596381357183	0.28601175621456615	0.20431040527806127	0.22915769209791234	0.2805201464094587
9440000	-58505.619883909	-58037.6350970729	-467.98478683609903	-22567.50159015358	-35470.13350691932	6.23138692422134	78.80228281211346	31.848032679266126	46.954250132847314	31	13	82	191	1	1.638983406639159	1.638983406639159	0.9763764523021164	0.30360860692182184	4.9248916413983155	0.0530522949667486	8.15151944339637	0.030518961227766976	9.812968410065235E-4	0.7310775887934862	9.124995140986357E-4	6.749008589293612E-7	0.833602516520449	0.20279160800385504	0.18748484588828093	0.1518767026334028	0.45784684347445836	0.2791424047156009	0.208378036305524	0.23227388351711795	0.2802056754617556
9460000	-58491.47852788098	-58030.13177610592	-461.3467517750615	-22558.021649843973	-35472.11012626194	6.72878215215297	78.54944319813687	27.761062759800005	50.788380438336816	31	13	82	191	1	1.5598273985611912	1.5598273985611912	0.8303218169266312	0.2634436326095566	4.945496536105834	0.0530522949667486	7.524511228962125	0.009931980954792306	0.0010573569941875762	0.8027147152351686	9.39230814788789E-4	9.542196726117423E-7	0.9363691283256481	0.20103476465760212	0.18753338557128899	0.1511754377708977	0.46025641200020834	0.28316823002071795	0.208378036305524	0.22954063441830166	0.27891309925545493
9480000	-58493.11639936178	-58031.37176712933	-461.7446322324514	-22579.8053097524	-35451.566457376925	6.614139909018247	78.76209860279164	31.408293388090883	47.353805214700785	39	25	86	187	1	1.3330276565544428	1.3330276565544428	1.4870703306820534	0.5519916254309024	4.419391772238049	0.0530522949667486	7.524511228962125	0.004980165637346493	0.0010002818618436928	0.7606844675255082	8.925018579369692E-4	7.433448788107533E-7	0.9065688145913648	0.19976493484011706	0.18322607737267843	0.15867424708417074	0.45833474070303093	0.2852756427436364	0.2043062751456597	0.2317930358213164	0.278625046289386
9500000	-58503.61729349585	-58050.124835691895	-453.4924578039583	-22576.298761795995	-35473.8260738959	6.121379357543561	75.56160560510968	31.03383807086929	44.52776753424039	43	34	91	182	1	1.4271803854728564	1.4271803854728564	1.4596728451914922	0.7907925202423963	4.63686845476031	0.07053222552915835	7.239716627628575	0.052359672456342	0.0010710035313563657	0.7811291232694468	9.695623297956026E-4	8.697903894272977E-7	0.8888550377787615	0.19956916963629728	0.17908938859498727	0.15721270631128167	0.46412873545743094	0.2856463325244893	0.2043062751456597	0.23232753708715942	0.27771985524269016
9520000	-58476.7627364491	-58026.69453278653	-450.06820366256454	-22567.595708900903	-35459.09882388563	6.040304010524915	74.33764188077456	28.661553921338577	45.67608795943595	38	23	85	188	1	1.3542001082140347	1.3542001082140347	1.3131538791111033	0.501730307911817	4.761623286655651	0.02472394585299827	8.546944373749412	0.031068186482227846	0.0010748331824942333	0.8289731751913656	9.69763951072839E-4	9.436591905925481E-7	0.9357596512450879	0.20130722915833119	0.1793493794481189	0.15721270631128167	0.46213068508226535	0.28551641366162006	0.20450470139829705	0.23232753708715942	0.277651347852922
9540000	-58465.217067952275	-58037.42952371932	-427.7875442329507	-22577.836373032944	-35459.59315068638	6.141633146519213	73.92503852299994	28.744736939920337	45.180301583079654	32	17	85	188	1	1.2350708189798076	1.2350708189798076	1.0807870055567763	0.39870943591521785	4.93986035671348	0.03802983109341865	7.823585834756322	0.044430515190843525	0.0010433482865435503	0.7496087708846854	9.507519601535813E-4	7.758846527967411E-7	0.8427818823288152	0.19634411891565065	0.18590017188047286	0.15562502412160825	0.46213068508226535	0.2920439671001225	0.20849114131291507	0.2264097887258315	0.27305510286112955
9560000	-58468.9863885083	-58033.524557216675	-435.46183129162563	-22621.291972289084	-35412.23258492759	5.966350022162355	73.72176955747173	31.240093687076122	42.481675870395584	46	34	88	185	1	1.4228549699265962	1.4228549699265962	1.6104188924110612	0.7402714048287816	4.490797994638143	0.03351081766711522	7.95152334648924	0.0163536922090371	0.0010350049617028827	0.7542194831179978	9.374457580524581E-4	8.293101684224374E-7	0.8627203522215665	0.20565640689376485	0.18546611217027265	0.15680824488329495	0.4520692360526647	0.28113062611310047	0.20846706155646585	0.22643386848228073	0.28396844384815156
9580000	-58465.89101551965	-58023.59032676778	-442.300688751875	-22567.03754883577	-35456.552777932004	5.684941961358875	73.0813057956454	29.47967784945807	43.60162794618739	37	24	87	186	1	1.2880625392662028	1.2880625392662028	1.4827034600302182	0.3794488504341173	4.9414820891526885	0.05669616879932658	8.092937606091033	0.031016818796844967	0.0010159598820070762	0.7807132925919351	9.782119866767116E-4	8.01180390514751E-7	0.8536141837097044	0.19893178852432386	0.187659012557762	0.15102748334064156	0.4623817155772697	0.2895959354547678	0.20409583493450714	0.23032439667784257	0.2759838329328811
9600000	-58460.96354907967	-58015.3442393702	-445.61930970947435	-22566.09288606944	-35449.25135330076	5.292959122396979	71.77112258273701	27.77193656442302	43.99918601831394	41	25	84	189	1	1.4854940279985283	1.4854940279985283	1.548509298041081	0.7004334701753875	5.099816181209683	0.05669616879932658	8.404559508004064	0.09105738908728461	0.001012234808257134	0.8192386368742257	0.0010015318159223713	9.77258383910067E-7	0.939950633390699	0.19938225815408384	0.1875050908972059	0.1509897086648998	0.4621229422838075	0.2830411383725806	0.20682814688885615	0.23042249062754963	0.2797082241110122
9620000	-58497.10572188428	-58035.153981844975	-461.95174003930856	-22581.984288304084	-35453.16969354089	5.1936560243459855	73.4287035442122	29.81425504177743	43.614448502434776	50	32	82	191	1	1.3643385500167182	1.3643385500167182	1.8336098272686747	0.761139411285962	4.315575197500466	0.02973162367286418	8.545475870305932	0.05873247992127667	9.756581203709966E-4	0.739693938361271	9.64542939022749E-4	6.593673309731744E-7	0.799119557317464	0.19565609846993573	0.1861679689491979	0.15929694582971077	0.45887898675115263	0.28337110088881046	0.20762390266915062	0.22809291495548903	0.2809120814865485
9640000	-58496.854568213275	-58045.79886221081	-451.05570600246597	-22592.88832289694	-35452.910539313874	5.579101389047033	72.28625408317426	31.214636250663894	41.07161783251041	49	44	95	178	1	1.357177376581256	1.357177376581256	1.6281866323491119	0.9266931492048398	4.9301415558567525	0.029156272828987757	8.373315805696258	0.024246489106376702	0.0010595572421067713	0.8326539044378388	9.80676499626055E-4	8.616351331828542E-7	0.8961045740583083	0.20131999142982812	0.1861679689491979	0.15363305286981838	0.45887898675115263	0.2890587374662578	0.2082701269859542	0.2241120789633637	0.2785590565844229
9660000	-58499.33324177507	-58057.38994645918	-441.94329531589113	-22598.08556976122	-35459.30437669796	4.8876895915799405	69.1803691489828	29.225410549752674	39.954958599230075	47	47	99	174	0	1.2522503641074174	1.2522503641074174	1.7392851634178519	1.047541263073555	5.142787908077004	0.008725761869603948	8.444851928566147	0.030348905476496695	0.001063615166698117	0.8200720902655484	0.0010258553470399345	8.615775873302998E-7	0.8983567048013498	0.20939688492610634	0.1863387258779277	0.1515176710815614	0.4527467181144016	0.28312947997529025	0.20769717781873837	0.23111654980858617	0.27805679239738385
9680000	-58505.71579189417	-58064.590956850574	-441.1248350435959	-22573.790758505118	-35490.80019834546	5.025931237684056	69.63542319334293	29.806544277918572	39.828878915424355	45	43	97	176	0	1.438708515170822	1.438708515170822	1.3325570788192467	0.8891662706974378	4.487605981202958	0.03272386215411003	8.723257371382893	0.02292190719269946	0.001200004754881163	0.8038531643726299	0.0010787802680291157	1.2471835971056062E-6	0.968029608591471	0.2012357072187945	0.1805564291936396	0.1515176710815614	0.4666901925060016	0.29256403947594417	0.21022212894844566	0.22768510599281797	0.26952872558279095
9700000	-58471.229466464836	-58037.88721306417	-433.342253400668	-22556.395768576313	-35481.49144448785	5.2319382916784	70.17035251277741	31.225257449368964	38.94509506340845	41	41	100	173	1	1.2504010512941937	1.2504010512941937	1.3446613156612686	1.3158109518382057	5.165755549579992	0.023254356255736356	8.429644725918335	0.012570217834061766	0.0010790964245202795	0.7729511110671341	0.0010014145389214055	8.236544343887907E-7	0.8854484410266068	0.2012357072187945	0.18623509415292128	0.1529313846273437	0.4595978140009376	0.28151654373355417	0.2035402271648384	0.23427884103930557	0.28066438806230065
9720000	-58476.014001992866	-58040.58134702774	-435.4326549651207	-22563.318767644487	-35477.262579383256	4.577797199389442	67.98369994032254	30.955285747937985	37.02841419238457	33	30	96	177	0	1.378478520378316	1.378478520378316	1.2019642576123528	0.6682404626760022	4.724920573203074	0.028748771889363377	7.131999665837078	0.004717072890622796	0.001100210138814607	0.6467871776663788	0.0010625002391675816	6.544825573069139E-7	0.7245708364999902	0.2074416012885269	0.18015466286779722	0.15292804352938252	0.4594756923142904	0.28206633470628684	0.20475012867460074	0.23286988887352755	0.28031364774558365
9740000	-58444.75548525345	-58022.00462213365	-422.75086311979874	-22586.14413253903	-35435.86048959463	5.252568983378916	68.41160037704617	28.110034872912973	40.30156550413317	27	14	87	186	1	1.4801017110185293	1.4801017110185293	0.9404598533699084	0.4232379151062457	4.6371623113992495	0.04952554225003497	7.677798318318415	0.0389818616855197	0.0010142314479197902	0.6877949182484399	0.0010199445378490503	6.810686686059442E-7	0.7862381190311671	0.20038680297223574	0.1836238156082984	0.14945889078888133	0.46653049063058155	0.2840858611666628	0.20324162028263013	0.2308503624131516	0.28182215613755424
9760000	-58470.02945389593	-58030.29072248139	-439.7387314145402	-22577.241053908896	-35453.049668572494	4.5803501464834415	68.64852846973784	30.308656499573562	38.33987197016431	37	24	87	186	1	1.439871088766172	1.439871088766172	1.1686046317814018	0.6840891822380214	4.364590857320459	0.025567599062722005	7.353116171334203	0.06275061800766338	0.0010834960942598915	0.7307709446940631	0.0010305325767134494	8.748359995147527E-7	0.8677544586861115	0.20565080122262755	0.18038736826055263	0.1544235816561107	0.45953824886070616	0.2840007468818901	0.20867302968066317	0.23216536679645391	0.27516085664099155
9780000	-58507.725676103786	-58051.1896199497	-456.53605615409026	-22556.606118109517	-35494.58350184018	4.551172355451478	70.20321103869628	28.173421026514745	42.02979001218158	32	15	83	190	1	1.445457230312932	1.445457230312932	1.6851406971393614	0.5883381180130564	5.129985474140896	0.014178152165101574	7.718762114469092	0.03849355818607316	0.0011310441173238027	0.7029871744854924	0.0010914010673605042	8.584551082012388E-7	0.826257970851422	0.20760933229566042	0.1879293427089861	0.1544235816561107	0.4500377433392398	0.28245780218756683	0.20867302968066317	0.22821983142161992	0.2806493367101488
9800000	-58498.50224272529	-58054.87533160249	-443.6269111228036	-22606.931733854974	-35447.943597747515	5.140823021436907	71.54269769313979	28.937222225816882	42.60547546732288	33	13	80	193	1	1.433119153802236	1.433119153802236	1.1489985443115247	0.39601226631518716	4.562502545925798	0.035722255598996694	8.032489083708809	0.03408533194482372	0.00105433018553082	0.7462698792018576	9.707733726910241E-4	7.399006513688239E-7	0.8411158503547642	0.1988411103674261	0.18021823237256154	0.16147233043542109	0.4594683268245883	0.286167189518171	0.20726982491408685	0.23288376787538198	0.273679217692359
9820000	-58498.83547929353	-58021.16555831998	-477.6699209735427	-22562.359665482414	-35458.80589283757	5.361068140167864	74.50733172279871	26.150782054180098	48.35654966861861	35	13	78	195	1	1.5523675436072235	1.5523675436072235	1.3640709550068113	0.19513448442308814	4.727142214698335	0.03250393128691597	7.643199041920089	0.001967206719606873	0.0010167319256783793	0.83603837680724	9.599525278624358E-4	9.695358669167424E-7	1.006546413925149	0.20398398041261687	0.18180006360097625	0.15474762916181561	0.4594683268245883	0.28440999899914626	0.2079044600012055	0.23288376787538198	0.27480177312426507
9840000	-58535.03959619024	-58036.4148690622	-498.6247271280371	-22565.443583475848	-35470.971285586354	7.144024252459375	80.35625887762812	28.479924112635786	51.87633476499231	40	20	80	193	1	1.646261925689947	1.646261925689947	1.449373826841648	0.342950106180297	4.992896346957909	0.013165470204874904	8.625842818152524	0.04660983609291892	9.616804769577028E-4	0.9066257973142247	9.143336948783115E-4	1.0148675181884643E-6	1.0603228011882306	0.2018759566146592	0.1850765569979512	0.15357915956279833	0.4594683268245883	0.28512454802850196	0.2119780749102829	0.2280956039369489	0.27480177312426507
9860000	-58531.086551183034	-58041.95337153725	-489.1331796457803	-22586.06707718717	-35455.886294350086	4.760578851126785	76.11024688518334	30.66256613523365	45.44768074994963	35	15	80	193	1	1.7148051935456738	1.7148051935456738	0.9877618208149306	0.3825014425286225	4.992896346957909	0.0025136446693368518	8.849053906301648	0.03255657496317818	9.479732986733902E-4	0.8316913764660775	9.387214380791177E-4	6.064976025316149E-7	0.8459996515010039	0.20538338138985687	0.18462207394895294	0.15458136379788112	0.4554131808633061	0.29344627886869956	0.20248949194875215	0.22590927916477016	0.27815495001777685
9880000	-58544.79121214442	-58053.28835167958	-491.5028604648388	-22572.942373563805	-35480.34597811577	4.781534807343456	76.58724914613967	31.11587765594113	45.47137149019853	35	12	77	196	1	1.7337468234707496	1.7337468234707496	1.048328958817578	0.2876391663264922	4.555062885378891	0.04956988181550985	9.462757547034222	0.01852448415436446	9.465286977529117E-4	0.6948107821708749	9.521323836566946E-4	4.269954931794818E-7	0.718657784345903	0.19980324183958775	0.1850855515401972	0.15458136379788112	0.46052984282233095	0.28130348022023005	0.20571071656551515	0.23648597386022097	0.27649982935403256
9900000	-58521.002528267185	-58038.46211768649	-482.5404105806955	-22566.202651095835	-35472.25946659066	4.792375952747587	74.9163614427515	31.276745800095657	43.639615642655855	33	16	82	191	0	1.6051457039205976	1.6051457039205976	1.019661872666956	0.4470522630946962	4.856040833435535	0.06294906684314006	7.765717996050288	0.02166352116236833	9.685298965647203E-4	0.6551067778320625	9.493805174168625E-4	4.2343066107794163E-7	0.6850728483745404	0.1970961778123275	0.18914540800400279	0.15421959776191735	0.45953881642174943	0.28230152700872124	0.2113576792670165	0.23014701472839671	0.2761937789958643
9920000	-58526.22899883743	-58043.45687861792	-482.77212021951084	-22583.59248964538	-35459.86438897254	6.481578839440882	78.89450170580926	29.457994875750014	49.43650683005927	31	12	81	192	1	1.5665911835273294	1.5665911835273294	1.0748515401641958	0.28568179210593747	4.919523022028354	0.012450903956963313	7.872823490866573	0.014297225375480855	8.972947916461106E-4	0.6588752894158388	8.824975977198084E-4	4.0137225994728124E-7	0.7155188652331671	0.20350611967764967	0.18477980094182173	0.15532244812213025	0.4563916312583955	0.2890362113884485	0.20903473482765286	0.22365503676677367	0.2782740170171238
9940000	-58527.30683887304	-58049.84917731644	-477.4576615565989	-22577.84652145512	-35472.002655861324	5.103662537958307	76.75928299326884	30.035338392021195	46.723944601247624	28	6	78	195	1	1.7144861609007769	1.7144861609007769	1.0702572724377803	0.1765628031671968	4.807419540623992	0.06948265983632765	7.01378819604907	0.018503489883478313	9.735241115947452E-4	0.7197842447276676	9.791568538703227E-4	5.77281687936607E-7	0.7720296148607158	0.20806828379583509	0.182985426386969	0.15532244812213025	0.4536238416950628	0.28246992263989795	0.20656007513451863	0.23044849090317535	0.2805215113224068
9960000	-58536.38636383619	-58056.70733316302	-479.67903067316473	-22604.89771246855	-35451.80962069447	5.113027508497738	76.38851624342996	29.843190175394696	46.54532606803526	31	8	77	196	1	1.576970021996398	1.576970021996398	0.9649396548369005	0.14810249329183175	4.3781665222117985	0.03567385042394177	7.80287719162877	0.018373072155028865	9.02087404054468E-4	0.7073403044105133	9.038075760287241E-4	4.913801273382906E-7	0.7810210915877666	0.19677010035775275	0.182985426386969	0.15119000678917105	0.46905446646610427	0.2781673552073403	0.20869586795801756	0.2353171249885965	0.2778196518460444
9980000	-58561.35238623778	-58073.54534146483	-487.80704477295086	-22622.05228787131	-35451.49305359352	5.9234393300608	77.91201935431505	28.451225564872537	49.460793789442505	40	13	73	200	1	1.8717339219949556	1.8717339219949556	1.0396893007870947	0.34721044038655224	4.792105839472661	0.012091233987112976	8.171612533117317	0.053463193154081	9.363815845868788E-4	0.7196496559252484	9.248169370900939E-4	7.510473820119372E-7	0.85688162129677	0.20466914035595282	0.18904292597997982	0.15424566238541806	0.4520422712786464	0.28438309889654045	0.21176352036720733	0.22758112878378978	0.2762722519524612
10000000	-58507.2840922024	-58036.72889948106	-470.5551927213398	-22584.648774418863	-35452.080125062195	7.757815662655602	79.96490496551267	28.521870750630733	51.44303421488195	44	15	71	202	1	1.655130231930437	1.655130231930437	1.7323905881370893	0.25518891090693124	5.110542733429941	0.06127430451610837	8.17826737258665	0.04787645648462921	9.731992293642627E-4	0.7520505018596482	9.058822341629799E-4	9.393510362496981E-7	0.9386613360861381	0.2020268098867807	0.18146798657807164	0.16028234101817343	0.4562228625169713	0.28715043169060656	0.19866424070512972	0.23079410207136927	0.28339122553289314
10020000	-58483.47698975407	-58021.76313675397	-461.71385300009456	-22570.622977152114	-35451.140159601855	8.020532281685345	80.21075448871714	29.71813615208041	50.492618336636745	42	15	73	200	1	1.459636372257622	1.459636372257622	1.0721499667596832	0.2614024645190483	4.590825838144445	0.017256444257800586	8.189415599780787	0.03438648204084316	9.771889290124264E-4	0.7064820935722882	8.916148095625614E-4	7.392006635207947E-7	0.8613725817382333	0.20106329280528076	0.1805609052753265	0.16028234101817343	0.4580934609012164	0.28661409184247616	0.20997106159839088	0.22639675916259713	0.2770180873965345
10040000	-58498.17562374493	-58043.974784986814	-454.20083875811605	-22565.34440195197	-35478.63038303485	5.328133852874752	73.76563818182392	26.964948146502238	46.800690035321715	41	15	74	199	1	1.639914502694635	1.639914502694635	1.3167974646310172	0.27870746838638294	4.089321099037566	0.048606361060409956	6.716288116344805	0.012077852782511575	9.668277037761472E-4	0.666593006735119	9.761889028743092E-4	5.894502049361592E-7	0.7933462809395622	0.20106329280528076	0.1805609052753265	0.15944903349470688	0.45892676842468294	0.2826544181844979	0.20997106159839088	0.22639675916259713	0.2809777610545128
10060000	-58491.055920495266	-58051.53437177931	-439.5215487159555	-22571.514045998127	-35480.02032578118	5.564913594721816	73.77943328319053	28.795139994603876	44.98429328858664	35	10	75	198	1	1.2787904988770853	1.2787904988770853	0.8795856464376155	0.18384889329116344	5.052597462558958	0.03262181108609727	8.687055552866742	0.029052993159026975	9.600367518146247E-4	0.7068470225920215	9.636234717280212E-4	6.70901173127788E-7	0.8104418648920547	0.20901773295800938	0.18206010170803394	0.15149459334197826	0.45742757199197553	0.28618817232071003	0.20505578044942288	0.228084729158929	0.28067131807093676
10080000	-58507.542122947336	-58058.32426827804	-449.21785466929424	-22593.340109991612	-35464.98415828643	5.491105964512069	73.40080609523311	26.763630946043484	46.63717514918961	33	12	79	194	1	1.5763464732719816	1.5763464732719816	1.269758500117486	0.16943608505664523	4.848439027751286	0.038454975592722596	8.471691369231541	0.06275098385622288	9.590684137142482E-4	0.6843838600292095	9.612046921326248E-4	5.675415646124798E-7	0.7598599328830639	0.19764453193327422	0.18740982100284911	0.15207248434070764	0.4628731627231662	0.28173398047256365	0.20473619703506307	0.2318752004872939	0.28165462200507807
10100000	-58502.2521803275	-58054.367017870885	-447.885162456617	-22583.194979063734	-35471.172038807155	5.37125941484415	71.90223912130615	26.26462570832108	45.637613412985075	38	18	80	193	1	1.4045174252362276	1.4045174252362276	1.2773023599342646	0.33840826753646586	4.955656826854559	0.03925253348158847	7.232277663090425	0.03928225014051451	9.84087675052938E-4	0.7272972853439158	9.708301994716287E-4	7.330514352666131E-7	0.8567535309009117	0.20899257779613448	0.18311704821320915	0.1563652571303476	0.45152511686030594	0.2815827012515064	0.20990181580124728	0.23007480399296382	0.2784406789542812
10120000	-58485.80658789958	-58046.57663738025	-439.2299505193269	-22600.30869188929	-35446.26794549096	5.712865912154121	72.67699356576694	25.284200295136543	47.392793270630364	35	9	74	199	1	1.5009741723657934	1.5009741723657934	1.3849308837357106	0.21719907853243225	5.2772309397121475	0.01086297666873929	7.719510686643407	0.013643437785869433	0.0010357796228864097	0.7327170180855774	9.598910630607183E-4	9.335292891800069E-7	0.9172604718813038	0.20370823920985726	0.18311704821320915	0.1563652571303476	0.4568094554465832	0.28194308272879376	0.20940058397821404	0.23244204356926831	0.2762142897237226
10140000	-58483.30652232868	-58033.03683854657	-450.26968378211404	-22609.42474837881	-35423.61209016776	5.361437796019375	73.60083673084843	27.48225084800233	46.11858588284612	38	14	76	197	1	1.3245721636012553	1.3245721636012553	1.3910118498213935	0.27971066999248906	4.332773066908129	0.0013871481851601935	7.920943980524519	0.0013154059294823877	9.746420750365372E-4	0.7925752265733073	9.260352253945405E-4	9.54761656814635E-7	1.009266726056371	0.19929920356174366	0.1821397559217652	0.15465976542731844	0.4639012750891699	0.28042088936399745	0.20940058397821404	0.23480528906473946	0.2753732375930477
10160000	-58464.56015751929	-58015.65546182968	-448.9046956896135	-22587.48421720667	-35428.17124462301	4.966897065372489	71.60125376143708	27.4183653770262	44.18288838441087	40	21	81	192	1	1.4524076867924536	1.4524076867924536	1.4213831894269786	0.34001471975733766	4.659484574717312	0.003854357529211283	7.920943980524519	0.02348144457527085	0.0010190868764352482	0.773798598947289	9.792978920952309E-4	8.97188036707887E-7	0.9229838532404149	0.20414683533333589	0.18516554666236903	0.15465976542731844	0.45602785257697387	0.28042088936399745	0.20940058397821404	0.23480528906473946	0.2753732375930477
10180000	-58468.13499659605	-58038.35590100951	-429.7790955865356	-22596.493832024244	-35441.86206898527	5.10439412297259	69.00784882658624	29.48529148162184	39.522557344964426	35	28	92	181	0	1.303425502685562	1.303425502685562	1.3079011309804567	0.6506254819671495	4.967174777050254	0.0026189481901358765	6.831450545174121	0.04945156829304512	0.0010332354712511251	0.8979138793758341	0.0010138388035263275	1.4641656145261069E-6	1.1330782653206053	0.20232381684860906	0.18516554666236903	0.15465976542731844	0.4578508710617007	0.28136404919938895	0.2067630570789281	0.2334734256229723	0.2783994680987093
10200000	-58440.04590952958	-58028.93543333281	-411.1104761967693	-22571.003058648836	-35457.93237468397	4.88192430791232	66.99719947590783	27.374973684860308	39.62222579104756	37	20	83	190	1	1.3093713221297925	1.3093713221297925	1.3524678470770637	0.5544850582240132	4.873844283943115	0.046502949978831455	8.815284425739469	0.042095359707787015	0.0010530811788827031	0.7974978771520359	0.0010623557381900502	1.1128389914675682E-6	0.9769712505247623	0.20578037936106877	0.18080312406096383	0.15556562551626393	0.4578508710617007	0.2773258812157089	0.20655029114471904	0.23368619155718134	0.28243763608238937
10220000	-58461.30460377465	-58030.33121347772	-430.9733902969326	-22566.16204707245	-35464.16916640527	4.776201152065427	68.12079094899843	25.65498564745183	42.46580530154659	28	13	85	188	1	1.3212267030031608	1.3212267030031608	1.2207054392846648	0.3365345879087905	4.856968851094987	0.01202711079207574	8.527344987457946	0.003666980984467138	0.0011049485683450036	0.9058635228268956	0.0010327995966467394	1.5537184587923405E-6	1.1001110466302257	0.2067963719550076	0.18219363653329582	0.1559647217258471	0.4550452697858467	0.28039664803656167	0.20498496098365152	0.2309625070898392	0.2836558838899462
10240000	-58467.02557420843	-58029.85948495491	-437.166089253516	-22562.696400743556	-35467.16308421135	4.52038904667345	68.18882427232705	25.482563835515013	42.70626043681204	31	15	84	189	1	1.4767907220745036	1.4767907220745036	1.1062966681654036	0.38040464584877076	5.055311780360645	0.04546072443210931	7.747459614695342	0.05121908491928668	0.0011258074462717619	0.9610610510085703	0.0010530818349543988	1.767431790133456E-6	1.2429261178532698	0.20610476593000765	0.18219363653329582	0.1559647217258471	0.45573687581084665	0.286981691657692	0.20496054534539568	0.2309625070898392	0.2770952559070718
10260000	-58453.48331075803	-58034.773393215335	-418.7099175426938	-22584.07096458959	-35450.702428625744	4.669834322474197	66.78111119741632	24.378498576287626	42.40261262112871	25	11	86	187	1	1.3269892701218415	1.3269892701218415	0.8777810778144925	0.14497328247607502	4.829570120384438	0.04464507413475343	7.431400607291631	0.05121908491928668	0.0011382821879215956	0.9351951748917463	0.0010494908405347897	1.7470665252528148E-6	1.1493326204127026	0.20930128750379481	0.18217706055596722	0.1559647217258471	0.4525569302143881	0.2805270795769598	0.21141515742612785	0.2309625070898392	0.2770952559070718
10280000	-58460.62385058246	-58046.30707274297	-414.3167778394839	-22590.85716783997	-35455.449904903	4.884060251121773	66.63851699223203	24.14079208541167	42.49772490682035	31	12	81	192	1	1.2986276035811153	1.2986276035811153	1.2636624429132244	0.4346084380802641	4.924110954437439	0.035013547936027685	8.302975415573428	0.06227127528622353	0.0011508893649842453	0.9623937154609827	0.001064054059405632	1.742119430002904E-6	1.1728722209754	0.2014661913884121	0.1894384730002324	0.153660594925175	0.45543474068617773	0.2773207971697053	0.2127741401806417	0.23049218450664472	0.2794128781430069
10300000	-58437.13886059137	-58019.922505945564	-417.2163546458014	-22565.62475420345	-35454.29775174212	4.859184681101884	66.6849578595355	27.369611755352032	39.31534610418348	35	18	83	190	1	1.4364753655695228	1.4364753655695228	0.9419013259345396	0.35101100094127596	4.924110954437439	0.04502980881965918	7.854791699297477	0.049467588162789705	0.0011032482613735628	0.8978435572909835	0.001059311760051533	1.5511634018334658E-6	1.1315547212473136	0.1991769237699132	0.1837869618325825	0.1598045600232864	0.45723155437421514	0.27884775778171	0.2101407919158089	0.2320257164446929	0.27898573385778697
10320000	-58455.36226782167	-58036.81401785331	-418.5482499683631	-22581.449659704558	-35455.36435814875	4.29878455492983	65.76215377696967	28.406408947724138	37.35574482924554	34	19	85	188	1	1.1727153565472481	1.1727153565472481	0.9566562698890468	0.8985868097001299	4.563970193096682	0.03190130071034555	8.346113202589057	0.03318828107843011	0.0011273896339586199	0.8405408554250066	0.0010722299457373984	1.3249325605573152E-6	0.9942345778168612	0.1991769237699132	0.18230789475428444	0.16128362710158448	0.45723155437421514	0.2868801016816423	0.20155825488052875	0.23144059262194594	0.2801210508158818
10340000	-58461.49365195491	-58039.86635143208	-421.62730052282706	-22582.830382823875	-35457.0359686082	4.574704200126609	67.02301376596941	27.062720143536392	39.96029362243301	33	17	84	189	1	1.2857041916429912	1.2857041916429912	1.5816484306935423	0.6004063801598513	4.652463863828481	0.05390544491746072	7.793399055532445	0.01319967652848683	0.001104159596654756	0.8416198697127386	0.0010415575395576106	1.3140330116481388E-6	1.0169881250896424	0.20715876177466858	0.18251210459566886	0.15932201499197396	0.45100711863768583	0.2799753228243035	0.2063843256906885	0.23144059262194594	0.2821997588630608
10360000	-58462.151579317884	-58031.60359939802	-430.54797991986595	-22582.71620901581	-35448.88739038221	4.104405102312111	67.00145407115978	24.581412572633727	42.42004149852606	28	9	81	192	1	1.4245618955685908	1.4245618955685908	0.928068038288428	0.22926645813432495	4.718340388031318	0.022686896590991195	7.401914732487106	0.0906870903303556	0.0011395918751287396	0.8798828983476527	0.0010411458827192664	1.7329761554241202E-6	1.136142617515608	0.20605240910165193	0.18248544578829323	0.15044729771800172	0.4610148473920503	0.28196628136286195	0.21062668760290817	0.22520727217116784	0.2821997588630608
10380000	-58466.78307013736	-58037.3381322816	-429.44493785575844	-22586.630397147706	-35450.70773513389	4.104465617125679	66.65255440768898	25.300305949976178	41.352248457712804	28	7	79	194	1	1.3416002363522581	1.3416002363522581	1.2046980658442845	0.19180736107299884	4.870972809300456	0.04949699477488611	8.07675280929628	0.009006148883875808	0.001109824688780918	0.7953998650237111	0.00105266931294319	1.134106629781691E-6	1.0011713844499583	0.2014350722389704	0.18710278265097477	0.15464005101153086	0.45682209409852115	0.2828048027488306	0.20631633350849798	0.2306519834936259	0.2802268802490443
10400000	-58513.86996319627	-58075.42160472941	-438.4483584668652	-22600.90006775633	-35474.52153697308	4.611133514212299	67.80996416830013	26.70700199453186	41.102962173768276	27	10	83	190	1	1.451282838096563	1.451282838096563	0.886322890018011	0.47254817537044996	4.823070094518152	0.048322423596790634	7.036575052336693	0.066257181792871	0.0010580630333403924	0.7215078740982245	0.0010243839131692744	7.883015890446172E-7	0.8724149917777572	0.20172628920338737	0.18587336788808748	0.1525570695561379	0.4598432733523844	0.2828048027488306	0.21000483546064436	0.2306519834936259	0.2765383782968979
10420000	-58466.90394833923	-58032.787750413845	-434.1161979253896	-22569.769249086406	-35463.01850132744	4.998774727839196	68.41827814244105	27.458362839042273	40.95991530339879	32	13	81	192	1	1.3339209039241375	1.3339209039241375	1.2648393865069225	0.45951703044139247	4.9763643888819065	0.004260035825401095	7.671935018623291	0.06878929225430531	0.001039323367721787	0.7513322618395883	0.0010760894260307063	1.0328254696721872E-6	0.9528828203383035	0.20325809078691695	0.18055908488745434	0.15998312552227795	0.45619969880334793	0.2837823453719537	0.2080552220058533	0.22824300403999	0.27991942858220176
10440000	-58495.85454022417	-58033.513704251294	-462.3408359728762	-22582.167250280105	-35451.34645397119	4.347891972791509	70.39148132488286	27.93676791810595	42.454713406776925	31	14	83	190	1	1.5468028779753715	1.5468028779753715	1.2423315727508277	0.319894202169626	4.6992800298503665	0.03727036338279542	8.494039424679102	0.0404193536595995	9.197093288813659E-4	0.6915392516515619	9.91487020401075E-4	6.068437041436566E-7	0.8331659111950788	0.20325809078691695	0.18055908488745434	0.15628534084318707	0.4598974834824388	0.28688797226757684	0.20423894392992137	0.2308993014791434	0.2779737823233571
10460000	-58506.78629074852	-58044.99360481759	-461.7926859309281	-22566.739677964357	-35478.253926853235	4.323799416041025	70.46721846049651	27.816295838730728	42.65092262176577	27	9	82	191	1	1.6967616598375839	1.6967616598375839	0.803786347822796	0.11254303150238847	5.30981841710745	0.014280352761317564	7.361910343602641	0.009782885094294992	9.744285464633072E-4	0.7021526995495169	0.0010040927286767577	6.369108765921688E-7	0.8159230007362384	0.20290483407864635	0.18204862242571845	0.15128535610383703	0.46376118739179534	0.2871199528598527	0.20516391814048784	0.22811051168619534	0.2796056173134629
10480000	-58512.47416480514	-58059.49259396309	-452.9815708420475	-22580.659675176863	-35478.83291878623	4.73028976177919	69.98639550402038	25.002875907560778	44.98351959645958	28	10	82	191	1	1.5768657779368704	1.5768657779368704	1.0809483328677907	0.20775554855307948	4.917054823685057	0.05492958587829808	8.923678939549792	0.028789885584505376	0.001005911018860096	0.6397003279436658	0.0010260393064843516	6.877856158855501E-7	0.77465148502654	0.2017645625256649	0.1848088440139749	0.15390618820276247	0.4595204052575949	0.28520657128865046	0.2048641614939178	0.23002389325739755	0.27990537396003295
10500000	-58499.67376788044	-58034.46337442066	-465.21039345978033	-22567.052853006004	-35467.410521414655	4.957514098623231	72.34554537976604	26.12255740015892	46.222987979607126	30	12	82	191	1	1.5399982894468196	1.5399982894468196	0.7666893303064112	0.32342393914046796	5.4095304547515575	0.020077929082465095	8.015893557933643	0.028789885584505376	9.671629105510294E-4	0.6511012038394088	9.877669296672782E-4	5.944689057785907E-7	0.7946898387791299	0.19726843449575385	0.18358158126031876	0.15274846233467507	0.4664015219092495	0.2851187216302073	0.20827491127781983	0.22616072724945233	0.28044563984251936
10520000	-58473.62648989361	-58016.67168079555	-456.9548090980611	-22584.706675725047	-35431.9650050705	5.0531382641935965	72.293592057324	27.76904895257416	44.52454310474981	28	10	82	191	1	1.5249858619910575	1.5249858619910575	0.9375916484252617	0.3964184028846775	5.163049770789067	0.00625306847465861	7.990198309524215	0.02122974277160892	8.807714849004044E-4	0.7552295952311495	9.442579044682559E-4	7.590456003319049E-7	0.9340247677317005	0.20435880178358154	0.18322394593023214	0.15977463540039755	0.45264261688578605	0.2861267888523876	0.20827491127781983	0.22616072724945233	0.279437572620339
10540000	-58489.6600777244	-58030.70845783209	-458.9516198923139	-22566.558328541098	-35464.15012929099	5.452944516780244	73.2466966323748	30.932870511173427	42.31382612120141	28	11	83	190	1	1.5964092029564712	1.5964092029564712	0.915907434405245	0.27439884733593295	5.047414834357963	0.047822088975652634	7.991820862621901	0.03925427815733791	9.17044632669778E-4	0.7681088429529661	9.430411789204911E-4	9.052379076165067E-7	0.9899632467529261	0.20435880178358154	0.18094624386785715	0.15362325168731183	0.46107170266124675	0.28341514710824806	0.21239724064565005	0.22616072724945233	0.2780268849966484
10560000	-58476.47648728781	-58018.27017253712	-458.2063147506866	-22554.05079731186	-35464.219375225264	4.38884050233454	70.71438173893414	29.64394291788718	41.07043882104701	25	10	85	188	1	1.6207337043131311	1.6207337043131311	0.8813054186264001	0.36644500354839615	5.1537471815441425	0.005557848007697627	7.645912395345275	0.03796846992088806	9.739244248047266E-4	0.7469358988350124	0.001012522021430823	8.150797729589741E-7	0.8940397410984022	0.2018467897813336	0.18135494615581704	0.15330475489069517	0.46349350917215143	0.2811868610236789	0.20421524901520305	0.22907350357011141	0.28552438639100547
10580000	-58504.85400051031	-58040.3313987023	-464.52260180801346	-22547.14493912263	-35493.186459579665	4.733340241001828	71.55709258220907	27.920029282403785	43.637063299805256	29	11	82	191	1	1.5413649120633137	1.5413649120633137	0.7253174628085203	0.2180430653762181	4.733306245816392	0.03915896424739544	7.703441998392397	0.02325323848885479	0.0010193636485676	0.7313172131331409	0.0010434667344542195	9.311157168261338E-7	0.9129512686655972	0.20811271893664213	0.18076571657860344	0.1554693334828814	0.45565223100187024	0.2827948117715659	0.2146379361685956	0.227619864454799	0.27494738760503834
10600000	-58487.15545722979	-58029.644870955875	-457.5105862739123	-22555.00347883384	-35474.64139212203	4.858501109872387	71.05917965290854	27.533995662367072	43.52518399054144	26	11	85	188	1	1.649945590529223	1.649945590529223	1.1097273712358486	0.15260644677891838	4.110669759397514	0.045542083910150404	7.879414967495563	0.022702900242209303	0.0010011745349990317	0.6977099269211016	0.0010154277711309052	7.905128856778101E-7	0.8562784315661615	0.19783171771754632	0.18124610351006804	0.15401004556860493	0.46691213320377795	0.2810350729616069	0.2064884465828416	0.23067153773777596	0.28180494271777445
10620000	-58485.00167299388	-58028.139945627336	-456.86172736654675	-22573.09240145465	-35455.04754417268	5.779336122661228	72.2164022659984	31.522388551098167	40.69401371490024	30	15	85	188	1	1.500019563269527	1.500019563269527	1.3104584956434435	0.5423855318542556	5.118250681583175	0.04150643699521792	7.2948664725853885	0.014403993658207163	9.957738716649786E-4	0.7594166611796956	9.764541174539882E-4	9.270993240924949E-7	0.9414761647606579	0.207738046562042	0.18124610351006804	0.15245411789665003	0.4585617320312372	0.28243512552774425	0.2064884465828416	0.22954635396476708	0.281530073924646
10640000	-58477.97463058278	-58023.55763992939	-454.4169906533876	-22578.714715070233	-35444.84292485916	6.093631428882558	73.05446386508422	26.48447366439447	46.56999020068971	27	11	84	189	1	1.497399869607525	1.497399869607525	0.9564232303057005	0.15126051893629144	5.011649755422608	0.02032269272412101	7.54615474892158	0.02853115175358383	0.0010549783957269332	0.7206388000721158	9.82148830171889E-4	9.330049770668096E-7	0.8937059756010859	0.19934375987975478	0.18582949412997327	0.15155744881654398	0.4632692971737252	0.2876066048286773	0.20598595484760343	0.22946764191844332	0.27693979840527494
10660000	-58484.024004598556	-58024.554860967284	-459.46914363127075	-22572.40481436446	-35452.15004660282	5.1245450020159575	72.19621604906666	25.188708273908762	47.007507775157904	25	8	83	190	1	1.5343572285599354	1.5343572285599354	1.1319505758798694	0.17683530837092537	4.69797664139229	0.04229252423119301	7.472879841676393	0.0475697111012287	9.977129737331228E-4	0.7280203261808045	9.507871246309883E-4	7.15706432062737E-7	0.8713758171082193	0.19511479293800388	0.19005846107172417	0.15155744881654398	0.4632692971737252	0.285717497452946	0.20598595484760343	0.22946764191844332	0.2788289057810062
10680000	-58496.04047344775	-58038.2433985876	-457.79707486015064	-22568.98164506804	-35469.26175351956	4.784612833936113	72.01519608283056	26.32022161359307	45.694974469237536	25	7	82	191	1	1.7375086974686835	1.7375086974686835	1.1722262982294274	0.12405567190374854	4.992323792695283	0.024488327139550018	7.739178932883724	0.058265620750255924	9.661709427752623E-4	0.7407345529668318	0.0010059267521406196	7.690332607786076E-7	0.8750422538153988	0.2030781117538089	0.18613046493151947	0.14928290102039832	0.46150852229427053	0.28359464574115856	0.2130448920499223	0.22933485561523148	0.27402560659368663
10700000	-58515.28941659774	-58042.75031454599	-472.5391020517493	-22590.00598155631	-35452.74433298968	5.004063264534763	73.49849773694855	28.05242919288733	45.44606854406122	30	12	82	191	1	1.7090421275304022	1.7090421275304022	0.9623479191943164	0.24996404001789607	4.680839905937534	0.023458962676114234	7.282989898431256	0.03567956838968149	9.045117966174586E-4	0.7090561654995582	9.483912253007423E-4	7.115249328835049E-7	0.8926642713012666	0.20175056024174845	0.18964439547244805	0.1587198045145163	0.44988523977128436	0.2845323563542133	0.2093886163512362	0.23274431116401673	0.27333471613053273
10720000	-58497.52648099996	-58025.809704735555	-471.7167762644014	-22562.025390804058	-35463.784313931494	4.665338405465884	74.25000297736534	27.057866839854398	47.1921361375109	26	5	79	194	1	1.5911007650843718	1.5911007650843718	0.7774758090698156	0.08891734733035782	5.302123006508014	0.03953963351624203	8.560470972609982	0.04516417248179375	9.020974048597587E-4	0.7093829881290755	9.528650701871298E-4	7.593583507104179E-7	0.9222720938204462	0.20258905079445041	0.18296779646200742	0.15353464772666675	0.46090850501687264	0.2845323563542133	0.2095325800779664	0.22491277776130178	0.28102228580651756
10740000	-58500.370034202446	-58016.67805815	-483.69197605244466	-22549.65536106014	-35467.02269708986	4.901422952220298	75.77899861514946	28.59650381113229	47.18249480401717	29	8	79	194	1	1.6742405094756445	1.6742405094756445	0.9276321929406005	0.1284104586483193	5.90536254769972	0.04968497987126889	7.487867990522467	0.007075935181876109	8.931527757263036E-4	0.751817756134309	9.172265566399838E-4	8.135114213854227E-7	0.9493767046357786	0.1988426292866573	0.18480493585750618	0.15763307355209205	0.4587193613037417	0.2830061967591984	0.20996359634727882	0.23150068370750643	0.2755295231860154
10760000	-58495.84478377275	-58003.435393940614	-492.4093898321404	-22538.291309198612	-35465.144084742	4.78596339559186	75.83864803415307	29.395822113608588	46.442825920544465	33	17	83	190	0	1.7607467510860346	1.7607467510860346	1.0755043481805246	0.584871663143691	4.303187162444617	0.05522414635151972	7.6270724278569455	0.04326973269275317	9.379292176303933E-4	0.6852676491170867	9.53779495553499E-4	6.907900739749058E-7	0.8529425796497477	0.1987852523505795	0.1837341729667442	0.15466811832517124	0.4628124563575023	0.28389280638139824	0.20447077954832585	0.22999200426725844	0.2816444098030166
10780000	-58509.07204980318	-58027.938197340365	-481.1338524628175	-22580.087696513925	-35447.85050082644	4.883786989658915	74.93049406662944	29.825857680738007	45.10463638589144	34	16	81	192	0	1.7971474561114427	1.7971474561114427	0.9549546322345651	0.2900743428176832	5.271395874187587	0.021396879607986436	7.649235599589048	0.00554756113092658	9.717036823005268E-4	0.7242129131113313	9.648152105246517E-4	7.447931614348152E-7	0.8829375091932333	0.19906611005052244	0.18431665915048617	0.15679827468452015	0.45981895611446855	0.28389280638139824	0.20447077954832585	0.22971312609907177	0.28192328797120325
10800000	-58518.12917266738	-58039.153539232895	-478.9756334344889	-22570.77999683309	-35468.37354239981	4.8515108114178345	75.22309839407535	27.72873373479367	47.49436465928172	32	8	76	197	1	1.8018127913059174	1.8018127913059174	1.3297752127944173	0.2649269386362854	5.1337923722399355	0.042207596812448685	7.627318297598674	0.026051969020101647	8.757119515797174E-4	0.7324977495301113	9.228798552911492E-4	8.513098865657693E-7	0.9350482756404845	0.2081768893615684	0.18077382593404506	0.15258565080952677	0.45846363389485706	0.287217398843827	0.20290853174077	0.22808385736307635	0.28179021205232574
10820000	-58531.70310926949	-58044.954517218444	-486.7485920510461	-22589.71237972248	-35455.24213749596	4.686098228418034	75.26657167573423	27.16072656090696	48.10584511482725	31	10	79	194	1	1.6561419472730572	1.6561419472730572	0.8379763150322961	0.2101536141673374	4.432548638516114	0.022479168024702383	9.111844312666845	0.02127810999513976	8.958049155288755E-4	0.733713599307919	9.376110506367418E-4	7.450232836455772E-7	0.9114566531812575	0.19917314902777108	0.18077382593404506	0.15677196318865527	0.46328106184952583	0.28940253585042747	0.20499409063189217	0.22808385736307635	0.27751951615460313
10840000	-58539.29792065091	-58057.98902911705	-481.3088915338569	-22559.30941437657	-35498.67961474048	4.777427884474861	75.6682822583054	28.834777371589293	46.8335048867161	29	10	81	192	1	1.7175005572767443	1.7175005572767443	0.7918970759324774	0.10684888838812524	5.362099061474163	0.02729878929215917	7.199571844028567	0.019226042353597074	9.482213869265584E-4	0.6627469188885359	9.993485488404782E-4	6.275657873182595E-7	0.8140461951879412	0.1985204628994735	0.18542353842294462	0.1521222506997557	0.4639337479778234	0.28311335068093185	0.20499409063189217	0.23471105027587258	0.2771815084113025
10860000	-58544.996935094445	-58054.67580961592	-490.3211254785295	-22569.395861561043	-35485.27994805488	4.838112312539088	77.72121261074933	28.008709082691002	49.712503528058335	27	6	79	194	1	1.9159979333262185	1.9159979333262185	0.9290754646090814	0.21397024294390937	5.041209025976503	0.03285254671611609	7.942124067967223	0.02151423259624233	8.643052118721401E-4	0.6537840904274603	9.143883905483997E-4	4.655760038551803E-7	0.7805794186093173	0.1986311144666321	0.18524905085906307	0.16102045727532568	0.4550993773989764	0.2918477171152193	0.20329096785078882	0.22597668384158515	0.27888463119240586
10880000	-58552.627138343145	-58043.43464383154	-509.19249451160783	-22551.461064341973	-35491.97357948957	4.936948099527566	79.24047311920053	27.867135957512925	51.37333716168761	30	9	79	194	1	2.210863250379905	2.210863250379905	0.9114876810853269	0.1166492255645767	4.588230356128124	0.02710350501667968	7.6950374216825335	0.051992874876500485	9.18438681095254E-4	0.5802559084054938	9.06025410081801E-4	3.5382275402083115E-7	0.667612251795342	0.1986311144666321	0.1814585851604606	0.14885211302506224	0.47105818734784227	0.2859844250696398	0.20732816412934235	0.22768509882864282	0.2790023119723742
10900000	-58534.25347734934	-58038.38241400778	-495.87106334156135	-22592.673521710232	-35445.708892297545	5.052873374975085	77.92886113427053	29.230992836880464	48.697868297390094	33	15	82	191	1	1.5865178978910464	1.5865178978910464	1.215826160453884	0.25124507368421095	4.832843534099951	0.032251997438904285	7.250671361745258	0.032923558419936924	8.885222633321949E-4	0.6375140743330163	8.618306175400803E-4	4.445803450904621E-7	0.7624151155240618	0.20632266135399355	0.1836592241994701	0.15117923153799673	0.45883888290853686	0.28856541697556654	0.20928906845276532	0.22768509882864282	0.27446041574302443
10920000	-58520.03664987684	-58026.61104236347	-493.4256075133743	-22577.712542012385	-35448.89850035108	5.525116461533085	78.76897753532111	29.52437522619098	49.2446023091301	32	10	78	195	1	1.6654999014846068	1.6654999014846068	1.147940973127025	0.20143529552512032	5.382845801476701	0.06624160631094372	8.182604600602431	0.053762856188025544	9.127386385511116E-4	0.6367703463698572	8.670022879128136E-4	4.293889335203292E-7	0.7281837437926474	0.19997742252816234	0.1846678683345963	0.15651582622870172	0.45883888290853686	0.28047145184252653	0.21126153519406118	0.2289155039810706	0.2793515089823408
10940000	-58543.33114857712	-58049.86685870223	-493.4642898748893	-22557.467101083814	-35492.39975761842	6.306267890249357	81.15120503745936	30.995958544101473	50.155246493357886	29	7	78	195	1	1.7662490431695064	1.7662490431695064	1.0428205243815885	0.223830710493248	4.3610593955294865	0.036218142268465724	8.182604600602431	0.02331780329689304	9.621489059020561E-4	0.6540540132953677	9.051580289785974E-4	4.7326702768540637E-7	0.7137604494829916	0.20112292316910543	0.1846678683345963	0.1533802595152684	0.46082894898102705	0.28047145184252653	0.21126153519406118	0.23085504390637648	0.2774119690570349
10960000	-58511.24473164429	-58016.247266574246	-494.99746507004426	-22556.294389687777	-35459.95287688647	5.591243265681512	79.98219327427341	32.30945896802026	47.67273430625315	32	12	80	193	1	1.665268315943468	1.665268315943468	1.0770549999411188	0.22530974523876848	5.14292521453482	0.04882050090601914	7.4388908748999265	0.018065009879125845	9.514167290500161E-4	0.7210584877673861	8.982518851758154E-4	7.23051876561973E-7	0.880819297285725	0.20019334713412423	0.1846678683345963	0.1586344365064568	0.4565043480248199	0.2845577255224772	0.20907191395347563	0.2308065168923724	0.2755638436316739
10980000	-58516.818542855486	-58015.4638377316	-501.35470512388605	-22544.45151048483	-35471.01232724677	5.9297168042926	81.22715163555618	32.4718857990757	48.755265836480504	31	10	79	194	1	1.7355821528137052	1.7355821528137052	0.8508461782280153	0.29155248726194277	4.655361060103257	0.005940982611253219	7.779048471661454	0.03650099793327355	9.101209165405734E-4	0.7670156196909377	9.009179179521126E-4	9.180817388245081E-7	0.9887625447090626	0.20174553214613417	0.1846678683345963	0.15874466954495237	0.4548419299743144	0.28145477133885194	0.21270027198021754	0.22953384311374356	0.2763111135671861
11000000	-58529.98369091962	-58026.41802004753	-503.5656708720861	-22578.583720736657	-35447.834299310874	5.987394206163271	81.55143716125663	30.9340608617603	50.617376299496286	30	10	80	193	1	1.844376804176362	1.844376804176362	0.7857232655622302	0.18981945283585483	5.224729944495552	0.019012485287186257	8.709145972171344	0.03043363529736963	8.246865427541035E-4	0.7102387052794539	8.384816553183122E-4	5.333458322793582E-7	0.809725483877188	0.2031545222928464	0.1846678683345963	0.15379203131488145	0.4583855780576731	0.28522757229774115	0.20957387476928777	0.2274454212023835	0.2777531317305867
11020000	-58513.03842009109	-58020.94597560345	-492.09244448764565	-22560.330895571933	-35460.615080031515	6.736025487063889	82.4183493394739	29.972053685358706	52.44629565411514	26	6	80	193	1	1.884246083669672	1.884246083669672	0.8888981551021434	0.16402370870224475	4.951743622215103	0.025824860419672843	8.124862571496127	0.01613082848525241	8.857729703955428E-4	0.7278732017248407	8.769371913901459E-4	7.584246073277139E-7	0.9117652797707412	0.20464722602143032	0.1846678683345963	0.15672135504451676	0.45396355059945387	0.2829309856441897	0.21047751147937735	0.2333714202844561	0.27322008259197594
11040000	-58516.42051901612	-58014.85049719275	-501.5700218233729	-22524.24142081597	-35490.60907637677	6.180920070794997	80.87658045784428	32.05158108715217	48.82499937069213	32	15	83	190	1	1.863291321835816	1.863291321835816	1.0410635651264641	0.5464963003265084	4.9671565021470965	0.05414506802021474	8.308115972876744	0.016184068352421217	9.288761853880642E-4	0.7014080289950159	8.710718109824327E-4	6.385346197415841E-7	0.857884403201482	0.20475750297350465	0.18455759138252198	0.15731582450390022	0.4533690811400704	0.28083208077069927	0.20942908772208987	0.23346325038568935	0.2762755811215206
11060000	-58511.64899891724	-58018.70128244517	-492.9477164720751	-22572.196732060616	-35446.50455038455	6.357901039581158	80.4292937876493	33.151900597719134	47.277393189930166	38	20	81	192	0	1.6734179789349324	1.6734179789349324	0.9666684509772966	0.40756175675513484	4.324113847778455	0.017409172110586124	7.963440203643713	0.0012771745196794601	0.0010061925486606342	0.6982698908800596	8.68300638209703E-4	7.394428432544975E-7	0.8587072145263018	0.20036894994518067	0.18391104814390702	0.15713017849522257	0.458589823415687	0.2782827213214383	0.20417196033761453	0.2330581752692018	0.28448714307174444
11080000	-58537.85006705356	-58050.18823822621	-487.6618288273459	-22542.862706670134	-35507.32553155608	6.102838502465133	79.81592195787299	32.744054627517194	47.071867330355786	35	22	87	186	1	1.5617676774788856	1.5617676774788856	0.8391375632004985	0.569021827759702	4.748385072918767	0.06497824242443136	7.204742852103306	0.07155502806240281	0.0010293742892538984	0.6691379767943221	9.30552928243003E-4	6.529186330439538E-7	0.8013210668541569	0.20376185377710293	0.1873995879073689	0.15024873489983842	0.458589823415687	0.2792817297317895	0.2071797990455043	0.23465205714088463	0.27888641408182063
11100000	-58532.28393695676	-58055.26730943259	-477.01662752417263	-22571.585098060033	-35483.68221137256	5.100260800256219	77.14846905675444	30.9764634792165	46.17200557753793	39	21	82	191	1	1.5371246088132808	1.5371246088132808	0.9527880563604888	0.4694379878008634	4.818060835021159	0.015481765305049043	8.406542473193882	0.035214254211551485	0.0010246119839151609	0.6310469664920958	9.304715899108562E-4	5.617235126925922E-7	0.7589720955283176	0.20264924515919283	0.18239246035636195	0.155561636575651	0.4593966579087914	0.27885457031308275	0.213937743769855	0.23238327529440198	0.27482441062265933
11120000	-58536.900917078136	-58044.19265087672	-492.7082662014176	-22574.4572118392	-35469.735439037526	5.192088296342976	79.24168997181057	32.05594088641276	47.18574908539779	35	19	84	189	1	1.6397507398760354	1.6397507398760354	1.1471370823385674	0.5827483941534427	4.699256081403582	0.0026848779565732156	7.622228369283713	0.04780876424904006	9.404143378344272E-4	0.6688361099558402	9.189941858460402E-4	6.337997906988632E-7	0.8305757974908954	0.20177724797740645	0.18345967693136955	0.1469752463107645	0.4677878287804567	0.28293666921394367	0.20419682342025527	0.2251996441636999	0.2876668632021002
11140000	-58512.4246844021	-58022.69586465268	-489.7288197494276	-22570.731655763066	-35451.964208889614	5.235988920913109	77.87977341623922	34.445017077026215	43.43475633921304	28	21	93	180	1	1.7416088111676424	1.7416088111676424	0.7760899938379683	0.4428306298266837	4.047714245034456	0.07057409373772237	7.771141845044431	0.046637826810642095	9.421847643063558E-4	0.6964546532779587	8.998224233436159E-4	6.027192373423105E-7	0.843683280420636	0.2044364507727756	0.18344585967329943	0.15325747112979593	0.4588602184241263	0.2836088174621478	0.20918244468406835	0.23468700906931658	0.27252172878446634
11160000	-58524.28132066525	-58033.11460939204	-491.1667112732075	-22576.717320096115	-35456.39728929593	4.736949350160505	77.18410037482687	33.19000549143002	43.99409488339687	31	17	85	188	0	1.5525876802878114	1.5525876802878114	1.015507686733718	0.4774512459348855	4.899961909970378	0.05919416148771971	8.89980827108436	0.02293160159002553	9.720231693480162E-4	0.6542019763738613	9.0474425507899E-4	5.828065868129731E-7	0.7879428913609884	0.2055302802342681	0.18784769686385597	0.15538676343188348	0.4512352594699897	0.2836088174621478	0.20995359046433507	0.22969556678342573	0.2767420252900905
11180000	-58539.02087274002	-58054.75360459831	-484.26726814171315	-22601.930782740637	-35452.82282185767	5.221026215235154	76.65817023114847	34.55834907758168	42.09982115356681	35	23	87	186	0	1.5585983375151913	1.5585983375151913	0.9356318935447339	0.51567424109295	4.475609306021066	0.03656323267252188	8.276151024773673	0.002413813950152155	9.219127388858353E-4	0.6211338323384648	8.938452437687493E-4	4.4086446433419726E-7	0.718348659040211	0.20771954363017356	0.18784769686385597	0.15259646836730364	0.4518362911386641	0.2830159179001477	0.20721392250630907	0.2336625158905179	0.27610764370302443
11200000	-58515.114038030966	-58053.502514003136	-461.6115240278277	-22575.125684978342	-35478.3768290248	5.032082481891314	75.49207355362495	30.022460871067924	45.46961268255708	31	15	84	189	1	1.5425807379800782	1.5425807379800782	1.2893582035978357	0.31670062638370533	5.051079935013357	0.04073470778797247	7.091323813778213	0.044842485492185745	9.857551481568818E-4	0.5788939732512861	9.417822084145797E-4	3.593541270186918E-7	0.6171392995177001	0.20422968721623164	0.18784769686385597	0.15608632478124557	0.4518362911386641	0.2800879332389608	0.21447553332083347	0.22894390599082381	0.27649262744938097
11220000	-58484.79635500913	-58019.40807264386	-465.3882823652656	-22571.907166358556	-35447.500906285306	5.290139268879033	75.81408053988747	30.259492492130324	45.554588047757115	28	13	85	188	1	1.4572577627732604	1.4572577627732604	1.0170890394881673	0.40119196566946785	5.253710172692572	0.05049355825593329	8.696469141618325	0.014163794941713138	0.0010428586738164968	0.7370629096893282	9.287523941264994E-4	7.492696836552863E-7	0.8732670657489091	0.20424796543913612	0.18321672799997069	0.15608632478124557	0.4564489817796449	0.28756208967516067	0.20540680390988017	0.23192954306597885	0.2751015633489794
11240000	-58490.25765812133	-58015.24478355943	-475.0128745618971	-22572.981090961053	-35442.263692598375	6.151010567889001	77.84359044505962	31.438935464529393	46.40465498053023	45	31	86	187	1	1.3664981179351054	1.3664981179351054	1.749151716746279	0.7335369946167819	4.235095368686925	0.024627028358948463	8.449829783189474	0.0023507008801148866	0.001004570337210999	0.7127960932896454	9.078659362370544E-4	7.1248925520013E-7	0.8566964691267666	0.2079549294036206	0.18321672799997069	0.14795464397084462	0.4608736986255614	0.28689006018520186	0.21029608307571185	0.2282337881332024	0.27458006860588297
11260000	-58501.917669162256	-58035.657425065	-466.2602440972555	-22592.54468447291	-35443.11274059209	6.405095102671357	77.53733692345861	33.97694663109215	43.5603902923665	34	21	87	186	1	1.363954825701699	1.363954825701699	1.2409597171514923	0.5259668288900821	4.991756539453838	0.039480103210196994	8.223954898577235	0.053608412449703886	9.139917149118538E-4	0.7191067807161784	8.965261603827109E-4	7.345821144358277E-7	0.8683584589402706	0.2079549294036206	0.18279565206876747	0.15636864902331193	0.45288076950429723	0.2840925211330002	0.21081660244785047	0.2282337881332024	0.276857088285946
11280000	-58514.59069702211	-58049.09411520796	-465.49658181414645	-22608.661099435612	-35440.433015772345	5.236187234049599	74.59501067652074	33.20150029049118	41.39351038602956	32	25	93	180	1	1.4066720018506627	1.4066720018506627	0.9145551809325639	0.6412242217955905	4.474416830212399	0.060746006795876564	8.701913981655668	0.043691849898969765	8.964327904265701E-4	0.6695172329457162	9.000609204247113E-4	5.079302458937473E-7	0.7354356849575446	0.20500735037012668	0.1840890282021866	0.15636864902331193	0.454534972404372	0.2836251900546553	0.206006335528346	0.2241231707955395	0.2862453036214583
11300000	-58479.67525585679	-58044.843403169594	-434.831852687197	-22585.203327697163	-35459.64007547243	4.832499500159331	70.19697063331452	28.35933158684272	41.83763904647182	40	28	88	185	1	1.2704637628899826	1.2704637628899826	1.3331164566362599	0.4772057145066852	4.190314808415166	0.05288034596686316	8.265555289940577	0.007159918265734586	0.0011412550815773582	0.8433957897470893	0.0010065753562806645	1.3708334810644195E-6	0.9945434511122707	0.20830835453142693	0.18535828702051663	0.1552471621899104	0.4510861962581432	0.28699129636008014	0.21089369604480682	0.22591626974157122	0.2761987378535409
11320000	-58463.2174581452	-58025.86268596639	-437.3547721788064	-22567.17686178868	-35458.685824177715	5.5103476337005555	71.61944377106663	27.86581965034361	43.753624120722996	39	22	83	190	1	1.3008024440230226	1.3008024440230226	1.2650825971411062	0.6443822888372815	4.853770956837258	0.06347626642270773	8.729270352308522	0.027133715331952468	0.0011652612190916475	0.7248447503310856	9.831193209936116E-4	8.096455399805133E-7	0.8021661661067867	0.20014096323524325	0.18604796588963973	0.15620677267929683	0.4576042981958174	0.2821812971710938	0.21029726471897786	0.23412818650612074	0.2733932516038067
11340000	-58468.896857476364	-58030.454765800474	-438.44209167589355	-22584.26856417081	-35446.186201629665	5.152428594529913	71.00137647185132	30.283646842792653	40.717729629058674	40	29	89	184	1	1.3115714153147555	1.3115714153147555	1.5058435393106957	0.6692215348612996	4.853770956837258	0.042222964418628085	7.608524190061321	0.05641648502349287	0.0011119814545195615	0.7915563412803795	0.0010059306147365556	1.0096866783321835E-6	0.9157104877273696	0.20410999483822537	0.18604796588963973	0.15351784918084643	0.4563241900912856	0.29143137382685064	0.20229914090903336	0.22619678468829987	0.2800727005758152
11360000	-58487.77173184262	-58028.66796454415	-459.10376729847206	-22581.599107249498	-35447.068857294646	5.209587098181757	73.17421948357675	29.99483815916129	43.17938132441541	36	19	83	190	1	1.4918968746922359	1.4918968746922359	1.698208803664073	0.494080900610868	5.55655331535145	0.04178041004167686	8.996112953871878	0.008599814660713578	0.0010238478965820294	0.7538986229678556	9.522720438455063E-4	7.033973698007758E-7	0.8409800853882347	0.2050574953648946	0.1781670465777488	0.15351784918084643	0.46325760887650735	0.28566533497043917	0.20950052825112897	0.22619678468829987	0.2786373520901311
11380000	-58511.67859654261	-58053.81899519675	-457.8596013458592	-22582.08247371059	-35471.73652148616	4.74544334317752	72.13197103044575	32.84006942961922	39.29190160082648	33	25	91	182	0	1.4303947320485002	1.4303947320485002	0.8910745061297888	0.6203553458733558	5.0263370612189195	0.016453725757425607	9.046588125850782	0.0036620738217366363	0.00101418078705083	0.734166677079583	9.740869358735438E-4	6.059607265805966E-7	0.8032755274809246	0.20050634311582383	0.18012092565187282	0.1572974799195743	0.4620752513127262	0.28307390312869934	0.20679044480879616	0.22810155334516258	0.28203409871734103
11400000	-58507.85688885391	-58038.21160771717	-469.64528113674163	-22590.41841263772	-35447.79319507945	5.6362230490777145	75.48186395007203	34.44218628890613	41.03967766116592	32	22	90	183	1	1.541424564243159	1.541424564243159	0.8798995237654476	0.5860060951944299	5.26454924476549	0.006843015197838254	8.602355519756486	0.020104978358737282	0.0010038416719901472	0.7826862712594237	9.030774249912753E-4	6.866923324151433E-7	0.8782838744228568	0.2079159224263029	0.18085458375309843	0.15517670173277243	0.4560527920878234	0.28307390312869934	0.20679044480879616	0.22810155334516258	0.28203409871734103
11420000	-58513.2536532963	-58031.61294335632	-481.6407099399794	-22585.69842349027	-35445.91451986605	6.01375754284048	77.13777065195396	32.672894756867976	44.46487589508591	39	26	87	186	1	1.4502805189234256	1.4502805189234256	1.3918190788401728	0.503306206889288	4.631166716347774	0.059631561577297924	8.336649214544781	0.0019034798138339631	9.808341461819128E-4	0.8023513547647055	8.849417155743317E-4	8.190020595912627E-7	0.965573783758379	0.1998035243254069	0.18160245724575683	0.15469397820475436	0.46390004022407905	0.2888596197330084	0.2020613629400816	0.22955470541178255	0.27952431191512656
11440000	-58492.27200437415	-58025.94731370523	-466.3246906689202	-22562.88754317228	-35463.05977053295	5.096033181647014	74.53029515193337	29.967643507694234	44.56265164423914	28	15	87	186	1	1.4655447869281193	1.4655447869281193	0.909293033327108	0.4523737102561927	5.173522046872622	0.027962364028414156	8.336649214544781	0.02191493062883725	0.0010946627570882178	0.9071779261810685	9.80526481578231E-4	1.263422155494048E-6	1.1171327228245223	0.1998035243254069	0.18660100990658932	0.15039424966816928	0.4632012160998316	0.2818002859848032	0.21108480680568045	0.229674081856249	0.2774408253532665
11460000	-58508.109135538805	-58031.80443565705	-476.3046998817484	-22594.612083727116	-35437.19235192994	6.0051292725862995	77.73158771950285	28.322809720098014	49.408777999404855	29	15	86	187	1	1.5651092325798073	1.5651092325798073	0.885580057560711	0.22053269523036953	5.177495205127096	0.01643510230962643	8.911088887864262	0.04823952156947004	0.0010273722053325233	0.7646273620007101	9.077061996359894E-4	6.331953093248809E-7	0.8094352427605793	0.20604874864799488	0.17700540413064395	0.1628871482044043	0.45405869901695395	0.28525065018968254	0.20996351425821771	0.22869564188509248	0.2760901936670064
11480000	-58525.389485667736	-58047.62074870367	-477.7687369640643	-22552.263810993736	-35495.356937709934	5.373325940684817	77.01312763745653	30.10758425300907	46.905543384447476	33	17	84	189	1	1.6884959707931682	1.6884959707931682	1.0753023736632537	0.3709511426627814	4.302251578884567	0.003688780723413737	8.143624106751496	0.05104402737117591	0.001043771859966864	0.7435997352483353	9.3416465533556E-4	7.143812502883085E-7	0.8399790675959398	0.2073996141802756	0.17807489283384242	0.1607148453936205	0.45381064759225853	0.28899052784179735	0.2032860182890594	0.22615799211386267	0.2815654617552797
11500000	-58529.30883244059	-58054.24177327845	-475.06705916213923	-22559.944794333278	-35494.296978945174	5.8569384975573	78.61445039316746	29.14198759650709	49.47246279666038	30	11	81	192	1	1.6240343228621543	1.6240343228621543	1.1928522153825836	0.20305912325847342	4.5401447429781845	0.023710661230898693	8.342106046207416	0.009789745870171184	0.0010496131013654206	0.8071820313255325	9.454239789939242E-4	8.718115625506064E-7	0.9097142991266467	0.19811986429858486	0.17923985918016322	0.1607148453936205	0.46192543112762846	0.2875833838105086	0.20031896302465688	0.22615799211386267	0.285939661050971
11520000	-58518.01101733021	-58052.441796373125	-465.5692209570853	-22601.009531556407	-35451.43226481672	6.009890779259097	76.85909607373527	27.186583717263645	49.672512356471685	36	15	79	194	1	1.597534670540266	1.597534670540266	1.1986539437502965	0.2964063019957479	4.157775696291979	0.021619654956101134	7.526741676642144	0.03293089461029851	9.914560826993345E-4	0.6973984332548053	8.768288546987155E-4	5.157929766171761E-7	0.7575990932819604	0.19811986429858486	0.18939781412585516	0.1547326790689058	0.4577496425066512	0.2836636259646926	0.20942691294370908	0.22938419834441665	0.27752526274718087
11540000	-58501.271986219566	-58029.340927934216	-471.93105828535334	-22554.27577520452	-35475.065152729694	5.599742243719677	76.38318072212329	30.446909637059473	45.93627108506388	30	17	87	186	1	1.5241685048663878	1.5241685048663878	1.2809510217805649	0.5824607934457622	4.940544817488775	0.09600518092591336	8.055832080591461	0.012544761689767855	0.0011027526879358177	0.7597484492374587	9.560467076599444E-4	7.478063602738248E-7	0.8258533536216353	0.2036224020064988	0.18903276196158122	0.1495951935252658	0.4577496425066512	0.2859480530999336	0.20714248580846803	0.22938419834441665	0.27752526274718087
11560000	-58498.2554649773	-58028.53448186706	-469.7209831102436	-22581.67390916742	-35446.86057269963	5.7052527215784465	77.83557885022628	30.662495536780867	47.173083313445446	44	26	82	191	1	1.4781764071918753	1.4781764071918753	1.527316343264588	0.5201826052509568	4.8869034923038015	0.06650146810813214	8.254953714708513	0.05089800788034422	0.001020940746197602	0.7910689331839958	8.867857516197558E-4	6.249409403090394E-7	0.8185227443789752	0.20019277977663127	0.18735475547331465	0.15057416281269959	0.46187830193735147	0.28694284411016907	0.20815088029273898	0.23001940502863308	0.274886870568458
11580000	-58481.467855002236	-58029.93298271561	-451.5348722866272	-22579.240841598286	-35450.692141117324	6.472233085339739	78.06754465507078	30.789499764357526	47.278044890713296	31	12	81	192	1	1.296333808653754	1.296333808653754	0.9356263719960707	0.26628868761302715	5.487831775532077	0.02515652426211111	7.8280326942259295	0.011240739020546614	0.0010695012226824832	0.8703654503535418	9.161767351944046E-4	8.496115999131597E-7	0.8809614855654437	0.19134299376747435	0.18735475547331465	0.15754257374101424	0.4637596770181937	0.2884643790305384	0.2037913536332758	0.2328573967677269	0.274886870568458
11600000	-58514.70352905584	-58048.19993113611	-466.5035979197348	-22577.273813805463	-35470.926117330644	6.850776161670474	78.86973464270443	32.58900607070065	46.28072857200387	31	16	85	188	1	1.5265014673581823	1.5265014673581823	1.5139307600929783	0.24673108603353502	6.033362533414038	0.04592154964240743	9.47716463116562	0.042986814569968744	0.0011281141786315895	0.8225812820281188	9.259860673470231E-4	7.850459542865014E-7	0.8621841009398244	0.19134299376747435	0.1920889006692105	0.15456227776505221	0.4620058277982599	0.2797358103449789	0.2125199223188353	0.23518786837274108	0.27255639896344386
11620000	-58522.95500153428	-58045.25161648974	-477.70338504454054	-22549.687941098928	-35495.56367539081	6.434880424985209	79.731977477748	31.784088666946264	47.94788881080174	35	20	85	188	1	1.5554203745283768	1.5554203745283768	1.1433073827533442	0.4080603819467268	5.413569219237507	0.024580723925524288	9.048157605336058	0.036656985838878685	0.001149219776488587	0.7606723619182648	9.488725667043526E-4	6.580414532112781E-7	0.7919840931009859	0.20356499006453313	0.18002505452424036	0.16121623402986718	0.4551937213813563	0.2840469861550288	0.2128255490127901	0.22588520271618392	0.27724226211599634
11640000	-58508.79153771738	-58033.55003730141	-475.24150041597034	-22566.29472947501	-35467.2553078264	6.448582017302384	80.14230976434929	32.12008924233786	48.02222052201142	25	15	90	183	1	1.4454410167620408	1.4454410167620408	1.0070665971386468	0.34581088440439006	4.776370201018168	0.04679682812842972	7.019694627014069	0.04555238063220301	0.00110181042244904	0.797022096677097	9.02765832605436E-4	7.293969240220982E-7	0.8476196199349857	0.20628748438101902	0.18535386628741538	0.15533850723851975	0.4530201420930428	0.2844333503746063	0.21130937992751028	0.22736713669648714	0.27689013300139553
11660000	-58514.925964217386	-58020.21639706586	-494.70956715152795	-22553.992094789053	-35466.22430227681	6.670792906158727	80.24351365972886	31.24070732542306	49.00280633430581	31	21	89	184	0	1.547510565355926	1.547510565355926	0.8876727110816695	0.4881340815694729	4.776370201018168	0.002948332537185294	8.392851084708132	0.04926835720739584	0.00108909034244314	0.7697337571809553	9.073819056752822E-4	6.154178691298689E-7	0.7781627448295011	0.20068166403632443	0.18764892493913365	0.1520286080195912	0.4596408030049477	0.28386610562640213	0.20790586125545796	0.22736713669648714	0.2808608964216521
11680000	-58501.58600683884	-58027.14647860041	-474.43952823843307	-22554.847671324354	-35472.29880727605	7.602868497993067	79.91182764209786	34.618183479143184	45.293644162954735	31	22	91	182	1	1.6116955109013669	1.6116955109013669	0.9294199762498543	0.5645308229977135	5.31192813635446	0.04090878267647678	8.419010420408373	0.036019793058126054	0.0011002474792731545	0.8314622459031086	9.033435058613456E-4	7.954686026737959E-7	0.8621703370995495	0.2021858420847638	0.1838090324714273	0.14828589604697584	0.46571922939683	0.28386610562640213	0.20790586125545796	0.2255349462654086	0.28269308685273065
11700000	-58510.21107659859	-58024.48814284202	-485.72293375657455	-22563.128968440487	-35461.359174401536	6.780800201277278	79.02264224350877	35.07757305290424	43.94506919060459	33	29	96	177	1	1.6413074033312338	1.6413074033312338	1.1958287376437304	0.7459963909672205	4.849736214869038	0.03898324025668365	6.3549422415949435	0.04417987768815315	0.001076052115716152	0.8617603315860736	9.170796533532538E-4	9.734898598791952E-7	0.9732100499665073	0.20429779082967633	0.1838090324714273	0.15366297443042798	0.4582302022684654	0.28443759887698045	0.20659276455466538	0.22609455672484985	0.2828750798435037
11720000	-58506.699108898094	-58021.722434446885	-484.9766744512086	-22569.240920175194	-35452.48151427169	6.963627035507779	80.64908308955651	38.82003123757339	41.829051851983166	22	22	100	173	1	1.6167334730111382	1.6167334730111382	0.7425314465203553	0.5544374929522473	5.266980341279384	0.02562453779395709	7.948484067935104	0.028418294335441352	0.0010300565119652078	0.7513458615603117	8.957429697920464E-4	8.44168749679539E-7	0.9236595805056165	0.2042950161917462	0.183300135030698	0.1541746465090874	0.4582302022684654	0.2829801590536975	0.2091476678800916	0.23029321202582387	0.27757896104038643
11740000	-58532.715905390636	-58054.17153973396	-478.54436565667606	-22599.769249421566	-35454.40229031239	6.510136484316927	78.74220491414103	35.34143443930348	43.40077047483752	31	30	98	175	0	1.551359760812971	1.551359760812971	1.1774985121605235	0.6308976291408241	4.732994011031558	0.043280573191692914	7.3149233311931905	0.03831332743593182	0.001040271718329205	0.6789756655703754	8.913422850531269E-4	4.760194151863249E-7	0.7358862545682838	0.20120947812167128	0.183300135030698	0.15614173897616115	0.45934864787146656	0.2829801590536975	0.20484897343440928	0.23396068099618866	0.27821018651570395
11760000	-58525.62541729213	-58046.040712760485	-479.584704531649	-22602.03689148445	-35444.003821276034	7.028237885038557	79.8325809269712	30.61947850961116	49.213102417360055	32	19	87	186	1	1.425558984977889	1.425558984977889	0.9815975686707692	0.38443597733028995	5.255037053684613	0.043280573191692914	7.6875915605094765	0.006273467324675873	9.990325361006608E-4	0.7651461916514279	8.56396091539034E-4	6.164410794618507E-7	0.814244918580816	0.2013186896022926	0.18731644087804555	0.15614173897616115	0.4552231305434977	0.2859860803301153	0.20484897343440928	0.22736831556593612	0.2817966306695387
11780000	-58539.6730421085	-58049.999380011635	-489.673662096867	-22590.60679128383	-35459.3925887278	6.962723171611371	81.57333839388811	33.86516158539898	47.70817680848911	30	17	86	187	0	1.6069656064252562	1.6069656064252562	0.6319605008996365	0.3548951534892868	4.756251158774963	0.053035817248058476	8.358196046184572	0.05451547149017463	9.928357163762056E-4	0.7642868178850187	8.566440444310779E-4	6.448711798968891E-7	0.8066490889774972	0.19644482383463513	0.18731644087804555	0.15614173897616115	0.4600969963111552	0.28305808037607877	0.20788827248507952	0.22860861086716391	0.2804450362716772
11800000	-58536.719353897744	-58070.65335038805	-466.0660035096986	-22609.269560925215	-35461.38378946284	6.687045510358543	76.82382339148572	32.35153172489536	44.47229166659035	30	20	89	184	0	1.505765661663365	1.505765661663365	1.0714349721537033	0.5102315435760082	4.66101797494521	0.05713417240364732	7.610966693773521	0.06303248476231128	0.0010499375876854063	0.6525220282938201	9.597497851435842E-4	5.964365064127706E-7	0.7295350096198511	0.2043776325387944	0.17947412885141575	0.16002368544485696	0.4561245531649299	0.2820699618009058	0.21037228412261472	0.22774224610314914	0.2798155079733297
11820000	-58512.572191797626	-58039.75541847217	-472.81677332546184	-22584.959221477566	-35454.7961969946	6.041138425450756	78.00380602753263	34.918654590799946	43.08515143673268	28	16	88	185	1	1.557530347671388	1.557530347671388	0.5992168387107514	0.36111447532964663	4.735252763138021	0.05713417240364732	7.828884047042609	0.035309781439197094	9.783941949298726E-4	0.7214223534234548	8.899750554422703E-4	6.617947202141854E-7	0.8296491568930483	0.1924539372112577	0.18416683767111752	0.16230137642419917	0.4610778486934226	0.2877099915116691	0.20786394917706968	0.2268490092073965	0.27757705010386413
11840000	-58518.3983282737	-58055.269170939675	-463.1291573340305	-22588.406086246887	-35466.86308469279	5.474324703746822	74.33606109391181	29.659931678063252	44.6761294158486	35	18	83	190	1	1.6131610266446759	1.6131610266446759	1.3107371692324339	0.4321756123713986	4.422053600850571	0.01907928783488534	7.5878551990536	0.007045870822597806	0.0010032576453795714	0.6819361627741586	9.377299040344279E-4	5.990603220232208E-7	0.7771119200964107	0.1977297805842032	0.18120423990805778	0.16058973871462912	0.4604762407931069	0.28379581492998657	0.20494123931161515	0.23158194859316636	0.2796809971652313
11860000	-58481.11563859434	-58025.99787507308	-455.1177635212553	-22563.805838083113	-35462.19203698997	6.234798788738439	76.13580035192969	28.755397133531353	47.380403218398314	30	12	82	191	1	1.4681576701189316	1.4681576701189316	0.822027105222156	0.23436147232922522	4.820398036248036	0.03772107608626043	8.54697204007373	0.022749294106995326	0.0010300056454582843	0.7480744021668007	9.519478419507211E-4	6.942593121670953E-7	0.8255601778678828	0.20830911311957054	0.17803604891965397	0.1626556583999457	0.4509991795608268	0.28379581492998657	0.20564613864500997	0.23087704925977154	0.2796809971652313
11880000	-58524.41571295346	-58046.78903962244	-477.62667333101524	-22586.806760292326	-35459.982279330114	7.749434825151295	79.6072123062833	31.02586407400011	48.58134823228325	36	19	83	190	1	1.4805152684883598	1.4805152684883598	0.8289886003607948	0.3404937902488837	4.493243639402869	0.04162236926379157	8.51810749457833	0.01718835278031644	9.651120873515393E-4	0.744804806853852	8.893297057735251E-4	6.273913842864432E-7	0.820399715100402	0.2035127948557668	0.17915971748763715	0.15803561709685568	0.45929187055973747	0.2863237276804032	0.20564613864500997	0.22834913650935487	0.2796809971652313
11900000	-58545.78587575578	-58070.634783426125	-475.15109232965324	-22585.59927787644	-35485.035505549684	6.878370413315035	78.11123342206514	30.249953102420154	47.86128031964502	29	10	81	192	1	1.8130487701090616	1.8130487701090616	1.0402426491663785	0.23669886841576487	4.849904735598658	0.044201052624283046	7.568379089339646	0.003538387226174551	0.0010340738908088947	0.8600743185748962	9.222436566107715E-4	1.098170779335983E-6	1.0377889016989854	0.2035127948557668	0.18138251791124047	0.15803561709685568	0.4570690701361341	0.28245689254048983	0.20675900849191717	0.23165742972202472	0.2791266692455676
11920000	-58524.31570763261	-58045.9612275847	-478.3544800479041	-22571.893765348614	-35474.06746223609	6.944612742053863	77.05857169320733	28.786846442002513	48.27172525120483	34	14	80	193	1	1.8153551455453352	1.8153551455453352	1.1131322939288384	0.21552626299934927	5.218740422544667	0.0450802984646356	8.674953607138518	0.01850054616928502	0.0010585846185288698	0.773025168375383	9.294979399328957E-4	7.46430517394338E-7	0.863951278684498	0.2035127948557668	0.18233619392971034	0.1583051832650661	0.45584582794945383	0.28594400833474737	0.2038513027481227	0.2333004427616339	0.2769042461554954
11940000	-58521.365958389106	-58067.231873341065	-454.1340850480385	-22590.86041991506	-35476.37145342601	6.294679856729909	74.86309288125534	29.12814345158744	45.73494942966791	28	12	84	189	1	1.4301009980902493	1.4301009980902493	1.1165757249554393	0.33980226125531443	4.982098418687667	0.018620279245346025	7.42571497370672	0.07464553943188568	0.0010486478118778668	0.667646252835715	9.485071921992187E-4	5.212627986576897E-7	0.7192644833585057	0.20193568672102064	0.1839133020644565	0.1583051832650661	0.45584582794945383	0.276464432439137	0.20836529862372913	0.22950390161260295	0.2856663673245303
11960000	-58484.92111478072	-58029.64163075269	-455.2794840280364	-22542.17067200246	-35487.47095875023	7.733038858293985	77.68715607894801	31.656237997395372	46.030918081552635	31	16	84	189	0	1.4170602706261826	1.4170602706261826	0.8652867381132111	0.33281579939673783	4.752980249307896	0.04008182611130247	7.225613852836066	0.04276447796644263	0.0010596814029066983	0.8030543682254203	9.294910952026965E-4	8.814774649955831E-7	0.8851478235659872	0.20193568672102064	0.18730496323069823	0.15491352209882436	0.45584582794945383	0.28569780906922	0.20949460375307852	0.22851385653130676	0.2762937306463941
11980000	-58488.85628611736	-58034.376145741524	-454.48014037583613	-22557.873810516827	-35476.5023352247	6.745021723884997	75.94511545499351	27.9243951776285	48.020720277365065	31	12	81	192	1	1.4560891141763235	1.4560891141763235	1.247479489033443	0.23945105062827735	4.749386581896097	0.05321845459127114	8.501216350636705	0.048954630114297924	9.801317492156424E-4	0.7473311875308016	9.419057106237732E-4	7.512932298512873E-7	0.8622340053822435	0.20711146991813104	0.18399024845132753	0.1523912806447477	0.45650700098579083	0.276064300623562	0.20949460375307852	0.22851385653130676	0.2859272390920521
12000000	-58480.21189630876	-58037.023374372235	-443.18852193652555	-22580.724040328383	-35456.29933404385	5.107616443677622	71.74814184983086	27.85705406173698	43.891087788093856	34	17	83	190	1	1.4408289814501303	1.4408289814501303	1.2266647461934284	0.22892404240994035	4.21118411828137	0.03279160115760552	8.733703345727033	0.005314266742802855	0.0010172600466260492	0.7165894230998939	9.632756596847304E-4	6.596934032985578E-7	0.8064189268563691	0.2060006276698589	0.1880846242032616	0.1523912806447477	0.4535234674821289	0.28502056153831534	0.20437306713699063	0.22999182887047523	0.28061454245421824
12020000	-58490.89186090836	-58035.64863443	-455.2432264783672	-22576.648030580072	-35459.00060384993	5.523162433300508	74.6577128737842	27.812443624133657	46.84526924965055	28	10	82	191	1	1.4870441823777558	1.4870441823777558	1.2347540757806699	0.15508719199082432	4.612335656412565	0.04088736461129006	7.812193520556406	0.007470807164327133	0.0010279426173865844	0.7206405911542142	9.562427928816954E-4	8.326038387501107E-7	0.8810728382450843	0.20631042726065563	0.187110883201933	0.15305522205527958	0.4535234674821289	0.28502056153831534	0.20437306713699063	0.22999182887047523	0.28061454245421824
12040000	-58490.414758063605	-58018.15455570855	-472.26020235505945	-22582.824310877306	-35435.330244831246	4.989066048889299	74.77535311686542	30.885585414280307	43.88976770258511	33	15	82	191	1	1.355168951463329	1.355168951463329	1.0726861988967042	0.5037808535835252	4.897945622021997	0.03469137237775941	7.596547122202201	0.0528872511743049	0.0010060901826473383	0.7389035788662253	9.536101426048336E-4	6.983660841502456E-7	0.8301805892562344	0.2041482222931959	0.18711637130723177	0.15428757758328826	0.45444782881628115	0.2883965988114498	0.20698354819501427	0.23010247805377673	0.2745173749397587
12060000	-58513.68900435733	-58045.54503945795	-468.1439648993741	-22595.519591125798	-35450.025448332155	5.119230694872594	74.966992247296	27.643751673943633	47.32324057335234	32	15	83	190	1	1.4793204646612703	1.4793204646612703	1.1473459982098835	0.2550294478344555	5.1623203571150595	0.05530595522270129	7.431345183594055	0.03358884055577028	9.870841873447992E-4	0.7403261424959596	9.270813816299601E-4	6.045257451322376E-7	0.7989880325434879	0.20299133865297134	0.18711637130723177	0.1493140370321178	0.46057825300767613	0.2799748500675552	0.211935693108173	0.23010247805377673	0.27798697877049455
12080000	-58531.82243320141	-58058.34617808089	-473.47625512051906	-22580.5759456476	-35477.770232433286	5.198819393250416	75.28359703980406	31.926364309911847	43.35723272989224	30	19	88	185	0	1.6386587907742776	1.6386587907742776	1.0381977342417996	0.608629456307067	5.3731384184561115	0.02981241578227784	7.366107709523899	0.0020310124408675838	9.677385826512249E-4	0.7647814335423277	9.370813374216359E-4	7.377827802974756E-7	0.8639595788936953	0.20532280550862836	0.1803093759193801	0.15253115909837983	0.46183665947360875	0.280316224735894	0.20840067026201115	0.23208972591159557	0.2791933790904987
12100000	-58515.07011679024	-58050.591037721024	-464.4790790692154	-22595.20196672542	-35455.3890709956	5.268916804776666	75.23581479322519	27.96367913904676	47.27213565417838	27	13	86	187	1	1.4873332547035034	1.4873332547035034	0.969352143770661	0.2499616610651707	4.654258256449931	0.041370633270177544	7.841406310736341	0.002375184257117182	0.0010203179947533309	0.7727451005859267	9.49186642038267E-4	8.011943521836383E-7	0.8689076748958252	0.19785359672177713	0.18696832268895727	0.15664504626540462	0.45853303432385795	0.2822141028748114	0.20967763387285568	0.22891488416183361	0.2791933790904987
12120000	-58476.19389812437	-58025.875974636976	-450.31792348739737	-22593.38131210637	-35432.49466253061	5.8763722447401285	76.26757302995831	29.428244391800398	46.839328638157895	26	11	85	188	1	1.5207153494143397	1.5207153494143397	0.8281028406218157	0.3172746111595036	4.799875504837044	0.03473893061586395	7.841406310736341	0.02547913324357435	9.75026461085856E-4	0.7755977783566564	9.188517146081822E-4	7.567538838402919E-7	0.8933706613221623	0.20626596570532085	0.18565587272682524	0.14954512724399294	0.45853303432385795	0.282338200231929	0.20871682995359453	0.234950309304145	0.2739946605103308
12140000	-58485.9345994192	-58023.56979621123	-462.36480320796653	-22554.81364855923	-35468.756147652006	5.627417163773407	75.03928240577419	29.214727329917036	45.824555075857155	30	20	90	183	1	1.3814560690847555	1.3814560690847555	0.9996285886408937	0.5203372546797064	5.077981125636402	0.03626462644197142	8.597297246586042	0.06275227961021937	0.0010229905119620351	0.8054594047571606	9.615230000375506E-4	9.195602926245364E-7	0.9066065435050206	0.20867193355758873	0.18616698768830303	0.14352492639913747	0.4616361523549677	0.2823913006833514	0.2088522610335291	0.23257977862758114	0.2761766596555377
12160000	-58507.42650608888	-58045.968518746304	-461.45798734257664	-22572.190739600763	-35473.777779145545	5.644930039488525	74.80993962188812	26.12486082345695	48.68507879843107	35	14	79	194	1	1.591700509484081	1.591700509484081	1.137377430981436	0.3669373373559126	4.498623147707922	0.006206760758214544	7.662399110235877	0.019542564839958004	0.0010022962352152884	0.8609206953351437	9.200406192153384E-4	9.462506552071799E-7	0.9956183697927449	0.21250370724255188	0.17952274489101686	0.1501535344668713	0.4578200133995569	0.2844112298107943	0.20983003908778217	0.22605176710073546	0.27970696400068745
12180000	-58511.70283265037	-58039.282028232396	-472.4208044179779	-22559.32788288042	-35479.95414535197	5.561052928626147	75.46630190526975	30.071663728417256	45.39463817685245	34	22	88	185	1	1.4542421922441933	1.4542421922441933	0.8459373598263266	0.6054321993519792	4.501949908886183	0.0015654854735644437	7.447917343650533	0.05681686012217559	0.0010100957202762379	0.7941474071155059	9.612296864853849E-4	8.669405066797724E-7	0.9090550269054518	0.20586449647947175	0.18554925003538678	0.15172021175952824	0.45686604172561013	0.28609904203138176	0.20664553871177074	0.2289404091413606	0.27831501011548626
12200000	-58493.03248087969	-58008.91461697995	-484.1178638997348	-22576.192097742718	-35432.72251923723	5.588140420392205	77.01160659638892	31.050416013194667	45.96119058319425	35	22	87	186	1	1.611318028898743	1.611318028898743	1.2397336519294246	0.49568118996342425	4.647101003386151	0.059578988020625175	7.214878724657226	0.04000527444578881	9.799759487905027E-4	0.9005479940298626	9.145610011451047E-4	1.1649764921820574E-6	1.0727356615890302	0.2026913755826895	0.18405238416951836	0.1563982714718671	0.456857968775922	0.28408354256107615	0.20664553871177074	0.23511851647345447	0.274152402253698
12220000	-58495.36522046516	-58016.916123292074	-478.4490971730863	-22567.03620021445	-35449.87992307763	5.933843598204842	78.80909304774065	34.078079135460605	44.73101391228002	31	25	94	179	1	1.6021943870121742	1.6021943870121742	0.8347859101300426	0.5442213915314577	4.694015609508028	0.05998702989890246	7.79183411551364	0.03174871706823501	9.681171619395204E-4	0.8334988017837627	8.921266847997021E-4	9.296630918706145E-7	0.9784155971251569	0.20504913295541888	0.1823425460323692	0.1615447179536543	0.45106360305855453	0.2834679914295383	0.20619642497293253	0.2309745938711038	0.2793609897264247
12240000	-58513.49186560998	-58029.308555605065	-484.18331000492225	-22584.689995044017	-35444.618560561044	6.055761918659354	79.574667867423	31.38420220390142	48.190465663521614	36	22	86	187	1	1.4925256460592662	1.4925256460592662	0.8556958209400432	0.4809240231058425	5.018858689247598	0.05066308818632909	7.345441417012383	0.015414856016202294	9.262360430510876E-4	0.8441474538391197	9.059344030268246E-4	9.354457456541279E-7	1.0074929641868202	0.20429744586356263	0.18617624706731323	0.15146896321281553	0.4580573438563056	0.2834679914295383	0.20619642497293253	0.2309745938711038	0.2793609897264247
12260000	-58517.98141618237	-58043.47823061371	-474.50318556865534	-22577.117187417723	-35466.36104319599	5.962875202037211	78.32920164761867	34.78391012469662	43.54529152292206	31	23	91	182	0	1.5903743562207502	1.5903743562207502	0.7938380426509297	0.5218533006470775	4.706579388430427	0.01367162212154983	8.043596630740094	0.029315823410238695	9.9394340676473E-4	0.8543108414506306	9.223451213044834E-4	1.0988071378581976E-6	1.0410836704062298	0.20429744586356263	0.18418632689645162	0.1589192286724116	0.4525969985675711	0.28034898225343907	0.2067873490371069	0.22985780912013296	0.2830058595893204
12280000	-58510.1056314465	-58045.5678135466	-464.537817899903	-22582.056413096172	-35463.51140045043	5.701658075348825	76.57192351256265	28.398651531416164	48.173271981146456	30	15	85	188	1	1.563012916443007	1.563012916443007	1.0955998783505643	0.3671221101268651	5.1453945127103635	0.015249652564268126	8.367548232766557	0.04159539281528146	0.001014003230028306	0.7969453720205061	9.358056231433305E-4	8.463751582762955E-7	0.9114949191355229	0.2014421601467394	0.18591574674327155	0.15111218598823545	0.4615299071217505	0.28056254769962885	0.21014894484759356	0.2381678512932567	0.2711206561595202
12300000	-58511.101531318476	-58040.89344431131	-470.20808700716236	-22573.18823329625	-35467.70521101506	6.739030391526114	78.65266573780443	28.877345404380222	49.77532033342425	34	17	83	190	1	1.4416633282545956	1.4416633282545956	1.3355603823777964	0.3081129157307577	5.619970135300276	0.04500572144933536	7.588278045920379	0.0423502686967436	0.0010508609910779485	0.7975678641247795	9.221570955863852E-4	1.0472190986109352E-6	0.9630946317426069	0.201397922722315	0.17909670232223723	0.16079073810135014	0.4587146368540945	0.28223287792217266	0.20541150710552097	0.2291085592547044	0.2832470557176013
12320000	-58481.09845211998	-58016.66905494509	-464.4293971748939	-22567.209184612406	-35449.45987033268	7.199662590368614	79.00316497698013	29.330697372204277	49.67246760477584	33	16	83	190	1	1.4659759443815001	1.4659759443815001	1.0486414626371656	0.3639986499707591	4.573608814265816	0.05071788547734618	8.258621146663621	0.04251570576313237	0.0010211135766937465	0.7661158000575572	9.092516856084002E-4	9.844018595589339E-7	0.9332103873490525	0.201397922722315	0.18594674299881697	0.15744711493766458	0.4552082193412003	0.28576126571764393	0.20607410563906758	0.23257706607585146	0.27558756256743633
12340000	-58469.097123257605	-58030.93349823292	-438.1636250246857	-22600.811565305477	-35430.12193292744	5.721065870099484	73.13585951952652	28.301369924131485	44.83448959539503	28	13	84	189	0	1.5516776059794506	1.5516776059794506	1.0600518145856141	0.25378071447945066	4.907085725153793	0.07356527518393484	7.164404256183351	0.05469414663410145	0.0010775654283928056	0.7401268582652986	9.203256157809545E-4	8.613971875339187E-7	0.8850238804027054	0.19921452507065163	0.18112826800032597	0.15886857528457834	0.4607886316444409	0.288342785590925	0.20458532846616043	0.232130247752597	0.27494163819031686
12360000	-58478.6911695695	-58036.679600489006	-442.0115690804926	-22572.98857074668	-35463.691029742324	5.439952964362183	72.58376386208997	28.712225102216696	43.87153875987326	34	17	83	190	1	1.5101800789611781	1.5101800789611781	0.8925583238840322	0.3937459860360808	5.039094358482616	0.06553788688903295	8.443798026151024	0.06202270778909562	0.0011391111593246118	0.807182546539197	9.73134472428688E-4	9.64408628134267E-7	0.9301001072877861	0.19767287454095506	0.18921949037121366	0.15586579031319353	0.4572418447746346	0.28481637028396295	0.21126302714958886	0.2314187100529555	0.27250189251349205
12380000	-58504.804254063674	-58066.57825823964	-438.22599582402904	-22621.305822979222	-35445.27243526042	5.1908403697628245	70.54329153348102	27.752226078994372	42.79106545448666	34	17	83	190	1	1.4684444603919604	1.4684444603919604	1.15547794993684	0.31333804048861713	4.466262910467243	0.0022076500541837263	7.13935200948802	0.0019488980846691832	0.0010528764573471238	0.7783248008937925	9.726174805350275E-4	8.984782527175042E-7	0.9314524341036843	0.2028720986345623	0.18644376313022915	0.15782136009938919	0.45286277813581616	0.28481637028396295	0.21126302714958886	0.2314187100529555	0.27250189251349205
12400000	-58469.561899377484	-58039.370468917085	-430.1914304603998	-22569.615988080233	-35469.754480836855	5.222830680666778	69.51819558794492	24.759435969638456	44.75875961830647	38	17	79	194	1	1.3796297752939761	1.3796297752939761	1.3042109002826825	0.35869952957504875	4.879928264039403	0.027150325255818144	7.526116409616433	0.00291072789797457	0.0011033048480018866	0.7580756555806977	0.0010163941242247237	9.399779880046295E-7	0.8672086009311705	0.20339213129462191	0.18621733650925887	0.15271271607956385	0.45767781611655217	0.2828138522435593	0.20556979706262674	0.2314187100529555	0.28019764064085784
12420000	-58459.772229577895	-58021.53922487021	-438.2330047076795	-22546.69166679392	-35474.84755807629	4.871976609028536	69.56152535612969	28.28880680813525	41.27271854799448	32	17	85	188	1	1.2504619465478402	1.2504619465478402	1.1019429680722408	0.38286588853045694	5.0745915944779485	0.015262763844578498	7.6958086024574435	0.01218672245285032	0.001175682261550679	0.793843304376541	0.0010813587610409674	1.1519459293496037E-6	0.9279919595128571	0.19324352616852758	0.18066038860097644	0.15826966398784628	0.4678264212426465	0.2846411313459116	0.20525866562451048	0.23105239401920635	0.2790478090103709
12440000	-58472.56179844958	-58047.0847087826	-425.4770896669802	-22586.511835750793	-35460.57287303181	4.4943253345333956	67.8620398624002	29.06161998737208	38.800419875028105	30	12	82	191	1	1.389939193457244	1.389939193457244	0.9681634787488873	0.21324797181941652	4.458278973609769	0.04801229541130759	8.35222001556291	0.004661326435905251	0.0011331331541096779	0.7523475385471369	0.001050950052934808	8.537340234721033E-7	0.8386542851539577	0.20714113203165424	0.18408790737237904	0.1578897884291427	0.45088117216682083	0.2846411313459116	0.20746186369514655	0.23105239401920635	0.27684461093973484
12460000	-58457.38540687374	-58039.622726656715	-417.7626802170298	-22581.12278494389	-35458.49994171282	4.451419959550485	66.9718313404559	26.655528930644923	40.316302409810966	36	15	79	194	1	1.2713630071159272	1.2713630071159272	1.3936539118609643	0.525226039056118	4.475210657064373	0.043362527639221944	8.35222001556291	0.06413990306898149	0.0011271462612889986	0.7039460852424326	0.0010469169687255865	6.247210630423109E-7	0.7297053394453772	0.19880749568389244	0.1891770170609342	0.14986624125530337	0.4621492459998668	0.2842452737808036	0.20746186369514655	0.22794162700245515	0.280351235521594
12480000	-58476.85102465509	-58066.38342414524	-410.46760050984113	-22602.988159517965	-35463.39526462728	4.58420864982013	65.94655267611667	23.989214438918115	41.95733823719852	36	16	80	193	1	1.3146093068501017	1.3146093068501017	1.644960079093597	0.503413472950095	4.366417867982081	0.04503957291454795	7.94109957157254	0.033341524206526314	0.0011845296366696395	0.7470219327240127	0.0011018264585415868	9.174793847159235E-7	0.8197834957253897	0.19772296374762463	0.18502341673944217	0.14443324394523005	0.47282037556769996	0.2842452737808036	0.20746186369514655	0.22794162700245515	0.280351235521594
12500000	-58482.678871028234	-58064.03797286659	-418.6408981616473	-22584.657350084566	-35479.38062278202	4.329582510752141	65.73498200985611	26.353649329585302	39.38133268027078	44	28	84	189	1	1.3471340043955569	1.3471340043955569	1.6313781215257517	0.6878900576215604	4.694497010820296	0.003458134494407195	9.02865976143816	0.045866145119851306	0.0011549468094941943	0.7185313980017394	0.0011140170292048802	8.598144673236569E-7	0.7838643468438367	0.2051802555879947	0.1810389303480854	0.14443324394523005	0.46934757011868666	0.2842452737808036	0.20711859709683605	0.2336700323328048	0.27496609678955486
12520000	-58469.354308877955	-58056.61021889287	-412.74408998508517	-22566.64377894379	-35489.96643994908	4.494342656048431	65.55779323217469	26.181024866240463	39.376768365934254	40	28	88	185	1	1.1231322776788746	1.1231322776788746	1.4305145271364081	0.8145641854579078	5.8075025424519895	0.06400991333601787	7.756768012276576	0.026993319277131115	0.0011772498006066394	0.6899630757814909	0.001105320571829937	8.628384804100115E-7	0.7681531437311311	0.19604388635934755	0.18498712597953523	0.15097757161444011	0.4679914160466739	0.28889592688971494	0.20636123638383644	0.22972553326334222	0.2750173034631057
12540000	-58475.46055294349	-58054.18406240702	-421.2764905364751	-22597.505433488157	-35456.67862891886	4.606840790557721	66.86554072895622	26.39068165115786	40.474859077798364	37	25	88	185	1	1.2774735199191618	1.2774735199191618	1.455526073425156	0.6476092197959669	5.366792469832753	0.03938157988060622	8.12149415528449	0.08504186016540616	0.0010436877352895113	0.659552786707488	0.0010382443929656008	6.361728604604506E-7	0.7409784750577949	0.19777223361854857	0.18922294544687968	0.14898751704664603	0.4640173038879225	0.2849857847635247	0.21054021898480457	0.22952751882532776	0.2749464774263423
12560000	-58485.1819232271	-58037.023394563046	-448.15852866405527	-22550.68726404922	-35486.33613051383	4.553136222918913	69.23188515616299	30.024555081972277	39.20733007419072	30	21	91	182	1	1.4361979030054601	1.4361979030054601	0.7789157332092093	0.6386361993760254	4.602112539904485	0.005147131327870135	9.171980124928126	0.005889547134740489	0.0011534795929015785	0.8054749566725291	0.0010479609793843713	1.2911225207287623E-6	1.0135040867112606	0.20630858020110596	0.18249207827575556	0.15914911037937682	0.4520502311437584	0.2832244552686325	0.20872922285855833	0.23030912358893327	0.2777371982838753
12580000	-58495.60092504123	-58059.14424667046	-436.45667837077417	-22577.051721023832	-35482.09252564663	4.600622532360077	68.13610653084126	27.586414829693116	40.549691701148085	30	21	91	182	1	1.2654728227044987	1.2654728227044987	1.0713374195519265	0.4167210735327654	4.974638567712532	0.024380918197474052	8.778652432683904	0.04904184374127673	0.0010991131413214592	0.6980447872498501	0.0010891934940412695	9.389309218725417E-7	0.8423107641165625	0.20390259012486756	0.1789411466576334	0.15833477991539913	0.45882148330209666	0.2887803646616408	0.204321537991498	0.2288121371457824	0.2780859602010782
12600000	-58509.65466561923	-58065.73310308069	-443.9215625385423	-22591.608630139322	-35474.12447294137	4.545650040619964	68.79582908734943	30.71004803349195	38.08578105385748	29	24	94	179	0	1.4298399374884578	1.4298399374884578	0.7319515453205834	0.3665822429083304	5.101083331963669	0.04156209904643089	7.457249930123382	0.020309720330707663	0.001048615062118804	0.7244868859338272	0.0010446164081095504	1.030098775806964E-6	0.9093665205707467	0.2058524431566037	0.19162525856897483	0.15113568552979187	0.4513866127446263	0.2869513764906642	0.20615052616247462	0.2321300990639078	0.2747679982829528
12620000	-58461.14519318693	-58016.596294199364	-444.54889898756807	-22578.283315806464	-35438.3129783929	4.825435639421058	71.25011754732233	27.867099955696123	43.3830175916262	30	16	86	187	1	1.489659503489019	1.489659503489019	1.2647989250408083	0.4138588635519961	4.762265686203515	0.04047973322705806	8.310646516338581	0.028166153183112785	9.471317055511781E-4	0.7192653893974454	9.826473422666338E-4	7.499886949586248E-7	0.8567238058338111	0.2058524431566037	0.1920825165060749	0.14939820972002435	0.4526668306172938	0.2829372657312496	0.20626245032373314	0.23603228566206388	0.2747679982829528
12640000	-58524.98411045351	-58050.58731739916	-474.3967930543497	-22560.422550631058	-35490.1647667681	5.228089631723877	74.06628469803232	32.43968000453363	41.62660469349872	28	25	96	177	0	1.620969882712347	1.620969882712347	0.6517461099468547	0.5074751579597694	4.21647276027709	0.038912752097600666	8.666136914760468	0.021456322394964897	0.0010233735470307503	0.7454640996873392	9.80420564584414E-4	7.320640673452366E-7	0.825409006601368	0.19931381919671115	0.17895615816640628	0.16072599246721628	0.461004030169663	0.2829372657312496	0.21177524306113196	0.23051949292466506	0.2747679982829528
12660000	-58498.04655811832	-58026.09533516706	-471.95122295126	-22560.02544997011	-35466.06988519695	4.8843221145421545	73.07742785237723	33.42187858400269	39.65554926837455	38	39	100	173	0	1.5273953644647318	1.5273953644647318	0.9441114612206988	0.8066973578757966	3.9773595855982657	0.03143651080293533	7.932145389682735	0.03790045103176414	0.0010904692914630477	0.793938735703617	9.96657391896783E-4	1.0191418381958845E-6	0.943743116266825	0.2001140199957427	0.18602369762711637	0.15285825220747465	0.461004030169663	0.28373225699001775	0.20585885665765044	0.23470597109705266	0.2757029152552785
12680000	-58536.707526861625	-58049.87238838361	-486.83513847802004	-22600.469807449354	-35449.40258093425	4.911186462019966	74.2925377889115	31.205311829494548	43.08722595941697	26	21	95	178	1	1.5004639558554183	1.5004639558554183	1.039750173688443	0.279144324554385	4.326718800505773	0.028356722202036427	7.621666808947121	0.01512408492322616	9.152313141389134E-4	0.6500350981294093	9.231335647907524E-4	4.188937019439338E-7	0.6940443315704744	0.2036064608161233	0.18602369762711637	0.15285825220747465	0.45751158934928243	0.2817943716992747	0.2102085495712325	0.23446494408228727	0.27353213464720494
12700000	-58539.757512853546	-58051.07417350832	-488.6833393452249	-22622.64684681189	-35428.42732669643	5.852136157206372	77.20825652642803	32.480365341313686	44.727891185114345	31	26	95	178	1	1.6483082689223938	1.6483082689223938	1.2099504548679347	0.5890345759772667	4.48267890254469	0.026295642278527397	8.143786570219945	0.035092399353094106	9.211843131550596E-4	0.6449621595474012	8.848019871867497E-4	3.852141696510955E-7	0.6917050175778251	0.19752675477474027	0.18415253522959105	0.15358493649892485	0.4647357734967406	0.28256628600348155	0.20751030495871792	0.2303630430525277	0.2795603659852723
12720000	-58518.564322855775	-58042.14740233913	-476.4169205166465	-22573.542945618057	-35468.60445672107	5.473578044275643	76.26769625903698	36.52804656165701	39.73964969737998	25	32	106	167	0	1.4551879708339481	1.4551879708339481	0.7210242793700156	0.8706943227212836	4.365237151780376	0.01815792499326617	7.386928045629166	0.00394838893199677	9.744904907957378E-4	0.6050400310755049	9.459967206579993E-4	3.884522532322426E-7	0.661944433697034	0.20466139747396034	0.18368559760357758	0.15338094199155308	0.4582720629309058	0.2830908593010792	0.20754543511570422	0.22980333959794372	0.2795603659852723
12740000	-58518.98031256548	-58032.64850362872	-486.3318089367609	-22565.820186895013	-35466.82831673371	5.841286709011695	78.02731628980656	34.38151825946409	43.64579803034241	26	26	100	173	1	1.6012434352893512	1.6012434352893512	0.7162629832246504	0.7720979568330816	4.860821869065211	0.07467135070106341	9.603468072281474	0.016577581349698167	9.9155272969194E-4	0.6588411148846542	9.256434148101353E-4	4.372054903088323E-7	0.7116861232736746	0.19860888407416577	0.18488798875752754	0.15570277628428097	0.4608003508840225	0.28702115017882385	0.20754543511570422	0.22587304872019912	0.2795603659852723
12760000	-58553.1482035712	-58063.4706565674	-489.67754700380203	-22582.86576314521	-35480.60489342218	4.990480777003596	76.22043503784806	31.746108881716474	44.4743261561316	28	22	94	179	1	1.4817116280388967	1.4817116280388967	0.9269382524071016	0.4143125598942748	4.551704962462646	0.05161906638999021	7.912424383214115	0.05505056141894168	9.630678973908573E-4	0.6694215609461829	9.239912701860697E-4	4.1736131971843216E-7	0.7343256364981854	0.20494080875001122	0.18298915182880457	0.15102591938231374	0.46104412003886724	0.28049634476926527	0.20379385260123856	0.23404222730334034	0.2816675753261553
12780000	-58521.250166419675	-58056.767856071965	-464.4823103477105	-22596.221831431892	-35460.54602464007	5.162121835564515	74.80174658943241	30.717280608250544	44.08446598118191	26	21	95	178	1	1.5207591994197838	1.5207591994197838	0.8034435419823472	0.5844226286301816	5.591050879559226	0.024939729428152882	7.6237760734671225	0.0887776136219519	9.992521328497264E-4	0.6723582978120205	9.503687233959696E-4	5.126721521890029E-7	0.7332224743387794	0.20596433279690796	0.18243692130949551	0.14603930855633704	0.4655594373372563	0.2879934753235266	0.20788023892259946	0.22995584098197944	0.27417044477189395
12800000	-58525.947958354474	-58075.07109334287	-450.8768650116044	-22611.52531143691	-35463.54578190596	4.886117161157217	71.59195256401816	28.848725453638885	42.743227110379294	26	20	94	179	1	1.2952744752158014	1.2952744752158014	1.1758198770418022	0.4957341044191638	5.006103052254451	0.028764820081748996	7.420159435932052	0.022756539365955328	0.0010408741867738464	0.6371974254524613	9.85261628602723E-4	5.343023575246234E-7	0.7153355177377694	0.20779948402002765	0.18194788665678568	0.1583341862135246	0.45191844310965895	0.28629999119564836	0.20346581367935548	0.22977493572967408	0.28045925939532157
12820000	-58531.69505178907	-58078.49573844482	-453.19931334425485	-22601.90819146564	-35476.58754697918	4.640816239604244	71.64326004385778	29.327592253358457	42.315667790499305	31	24	93	180	1	1.471233216081815	1.471233216081815	1.11358886801982	0.45157089633797576	5.081458643521013	0.03388452422563141	8.471374476737344	0.0799935249245192	0.0010294686286520297	0.5557003045452532	0.0010184606295889809	4.1078140132027494E-7	0.6142763947787209	0.20065243937733607	0.19234961369975911	0.15848799628480253	0.4485099506380992	0.2852189096133072	0.20454689526169664	0.22977493572967408	0.28045925939532157
12840000	-58469.15482355535	-58020.27287442982	-448.8819491255258	-22572.60387417006	-35447.66900025976	4.835263332492615	70.92310398292976	33.75089140396508	37.17221257896465	45	46	101	172	1	1.3869727507345737	1.3869727507345737	1.3163641417976066	0.9870815350970024	5.304154145310359	0.031887405278192275	8.353838433171218	0.019531553051533753	0.001010454301857613	0.694059437542242	9.909546292616082E-4	7.375018382425858E-7	0.8215806215082183	0.2037388485774669	0.1817559747473558	0.1554015870846717	0.4591035895905025	0.28597097428122414	0.20975979163344455	0.2266477427571866	0.27762149132814423
12860000	-58493.30105745732	-58048.126027792285	-445.1750296650373	-22572.36447038486	-35475.76155740743	4.539823387922924	70.28532463739751	34.76261948138996	35.52270515600754	33	39	106	167	1	1.2509309241426487	1.2509309241426487	0.8353924802374777	0.7394569477163534	4.916782494946411	0.046820596076477934	7.502163980368277	0.003260192757571291	0.001022535201638877	0.6987316767404735	0.001035330826642001	8.365314679620534E-7	0.8448644477907675	0.20082394257892625	0.18430593648855728	0.15502196572345214	0.4598481552090612	0.2876597477164075	0.20261091179360316	0.23411862721257262	0.27561071327741626
12880000	-58499.858286912226	-58032.113656318754	-467.74463059347124	-22570.81889023498	-35461.294766083774	4.720255297960194	73.47801198042819	34.276512190346786	39.20149979008142	30	35	105	168	1	1.5878813535596588	1.5878813535596588	0.9826569577598971	0.8358193202889841	4.721079244997435	0.019382167591254888	7.557487737549448	0.02031587794254922	9.148484485864368E-4	0.6846881292901937	9.526464275517315E-4	6.277889205383057E-7	0.7978627445288806	0.20390993963089807	0.1854645909002518	0.15033921666796765	0.4602862528008793	0.28008418164400506	0.2125751628851192	0.2345551090181489	0.2727855464527264
12900000	-58486.208715930385	-58024.56820240999	-461.64051352039326	-22589.314293517396	-35435.25390889259	4.934943547277971	73.24226043047035	36.07072362067274	37.17153680979758	34	44	109	164	0	1.4193873592325557	1.4193873592325557	1.141204472689727	0.9303409129582221	4.466988875895095	0.04874206209473851	7.910255855488428	0.033000221651783665	9.86615118521998E-4	0.699059951831678	9.624129549832938E-4	6.843858480271525E-7	0.8211504279878002	0.20390993963089807	0.1854645909002518	0.1532038964211661	0.45742157304768083	0.28323276705860806	0.21349214302724914	0.22494610397572057	0.2783289859384218
12920000	-58522.84768482182	-58061.67134177199	-461.17634304982926	-22576.747369227036	-35484.92397254495	4.982047002533693	74.01730926636324	32.713531895634844	41.303777370728376	26	26	100	173	1	1.4714781164014725	1.4714781164014725	1.1096238900642128	0.5803267809839634	5.391366348965706	0.052797869579953645	8.867924375531626	0.039183203219170994	0.0010217160071190306	0.6242446680735987	9.90114105731018E-4	5.509598325600545E-7	0.7012983619688505	0.19963229870842414	0.18180089554976636	0.15504350370233103	0.4635233020394752	0.28410755207539645	0.21103751475645807	0.22494610397572057	0.2799088291924245
12940000	-58512.56854575983	-58061.90462603037	-450.66391972945405	-22571.316558920655	-35490.58806710972	5.018651592487078	72.9915510643724	32.190774403045836	40.80077666132657	29	29	99	174	0	1.3651026306505734	1.3651026306505734	0.8087508740114477	0.6717014906720458	4.950576973166164	0.04173551033762675	7.248122356036669	0.022975519899256367	0.0011288629957864013	0.7692443712927303	0.0010134022399699537	9.995444249551333E-7	0.9036267603670366	0.20546794389765882	0.1870175002644118	0.1521825031739307	0.45533205266399546	0.2812607997652052	0.2041562599336792	0.23235436357388098	0.2822285767272343
12960000	-58486.140778039015	-58039.72768424067	-446.4130937983399	-22565.69549998896	-35474.032184251715	4.97582441056012	72.71128773406308	31.339467788126466	41.3718199459366	35	28	93	180	1	1.3860221772171264	1.3860221772171264	1.2231831327244913	0.8365458188481391	5.21039225674155	0.04385579450572675	9.349974443211362	0.04487721912378852	0.00109822887478807	0.7757804738419192	9.99280560060461E-4	9.274343564348155E-7	0.8947589367867287	0.2081564066940209	0.18235754521368577	0.1521825031739307	0.4573035449183594	0.28644859180024157	0.2098542263034622	0.22554810470487174	0.2781490771914242
12980000	-58488.83081927327	-58037.248944002764	-451.5818752705066	-22576.89737338131	-35460.35157062145	4.9282024863867875	73.80596397290708	30.13131594719659	43.674648025710475	42	29	87	186	1	1.4483161767027415	1.4483161767027415	1.2065718871837048	0.6271124013182979	4.67939752264485	0.04385579450572675	7.983136428479916	0.06315024550390014	0.001017520278036963	0.7402163708257464	9.656503943715521E-4	7.111443052721205E-7	0.8234039120689655	0.2052400779801665	0.17881560623080772	0.15716180217979597	0.45878251360922656	0.283070524327774	0.2098603690437428	0.22892617217733932	0.2781429344511436
13000000	-58462.21786717836	-58017.69897779978	-444.5188893785838	-22578.58311788968	-35439.1158599101	5.192914906602821	73.5284083169928	28.52983796063288	44.998570356359934	38	21	83	190	1	1.3110208581794638	1.3110208581794638	1.5984564270403367	0.34035479775654764	4.359606688878287	0.04385579450572675	7.98551625102667	0.021303317240319964	9.46862636420309E-4	0.7059735004973955	9.377197892584846E-4	5.960274765337417E-7	0.815595192608896	0.20471462153827957	0.18679559099730159	0.15294001477936855	0.45554977268504704	0.280924202753628	0.2080014532936313	0.23333635035436662	0.2777379935983738
13020000	-58475.78897651516	-58033.90924214966	-441.87973436550027	-22598.76046545647	-35435.14877669319	5.063572262694955	73.71605804169744	29.39164936537896	44.32440867631849	23	8	85	188	1	1.445189755394436	1.445189755394436	0.8620423668188917	0.1518752452201435	4.5309879213057656	0.031986150488644075	8.48380584553645	0.040099825872890474	9.86313119531848E-4	0.6636666433523871	9.342200174487175E-4	6.20619075969519E-7	0.7979070247979705	0.20471462153827957	0.18375438319153042	0.15598122258513972	0.45554977268504704	0.28546083225425095	0.20689925520782146	0.22939808419967825	0.27824182833824906
13040000	-58506.040626907044	-58052.190773333794	-453.84985357324837	-22595.53829747776	-35456.65247585603	4.724656489391039	72.36734781794401	25.97095005802363	46.39639775992038	24	7	83	190	1	1.6394823509170575	1.6394823509170575	1.370624295009259	0.21243101251282928	4.904622361379236	0.010723888178886563	8.836376373243654	0.0707918394375866	9.602273770474446E-4	0.7127272730030432	9.435294159227739E-4	6.010650195992953E-7	0.8262379009354158	0.20271625574795754	0.18575274898185246	0.15598122258513972	0.45554977268504704	0.2807999032527047	0.21021829539259865	0.22730953663915748	0.2816722647155389
13060000	-58484.869427294645	-58039.86246667234	-445.0069606223009	-22585.97808169166	-35453.88438498068	4.851662427013377	72.77547482855694	26.454259046334037	46.32121578222283	26	7	81	192	1	1.5660794994780356	1.5660794994780356	0.9294705067389332	0.1440523344841689	5.4056660040101105	0.012654689067290087	8.262696170779746	0.011441952014176127	9.719245554117963E-4	0.7248920568337349	9.517748825147602E-4	6.422737847049999E-7	0.8153792023070464	0.20258221647385852	0.18495502886746357	0.14972002090082687	0.4627427337578478	0.2901655145934521	0.21021829539259865	0.22730953663915748	0.27230665337479154
13080000	-58467.62416075494	-58016.811772567	-450.8123881879353	-22538.23391057906	-35478.57786198794	4.626746400458006	71.53043964511772	28.621097855402656	42.909341789715086	30	13	83	190	1	1.3821355365312347	1.3821355365312347	0.942273094087429	0.36037576208817723	4.4542970612306085	0.05074229978846282	8.109931944828984	0.011589049134000889	0.0010351227356049974	0.7509455550912816	0.0010412327713371133	8.000916859795815E-7	0.854504069610744	0.19648017179997818	0.18344406576477526	0.15667101416385432	0.463404748271389	0.2840656398042962	0.20689062047482268	0.23331379325660317	0.2757299464642777
13100000	-58480.04412774253	-58026.44587871437	-453.5982490281586	-22570.896521424384	-35455.54935728998	5.067570261383509	73.64976352674763	29.046508436726704	44.60325509002095	34	13	79	194	1	1.4874339693647576	1.4874339693647576	1.3185906187742928	0.4071712048462916	4.903631231897206	0.07121529702289073	7.579263033089099	0.015475071060100456	9.320131975117841E-4	0.7815322169812653	9.489916012302569E-4	8.190808222298855E-7	0.9219484227911693	0.19692422757849412	0.1831117558492258	0.1648781008471569	0.45508591572511997	0.28228196102465153	0.20488055079712889	0.23000757340650355	0.28282991477171576
[truncated: 14,348 more rows]
