# Supplementary material for: MERS-CoV spillover at the camel-human interface
Source: eLife. 2018 Jan 16;7:e31257. doi: 10.7554/eLife.31257 (PMC5777824; doi:10.7554/eLife.31257)
Supplement: Figure 1—source data 5. [file elife-31257-fig1-data5.zip]

Archive with 2 entries (1 files):
- maximum_likelihood/
- maximum_likelihood/MERS_CoV_274.nex
