# Supplementary material for: MERS-CoV spillover at the camel-human interface
Source: eLife. 2018 Jan 16;7:e31257. doi: 10.7554/eLife.31257 (PMC5777824; doi:10.7554/eLife.31257)
Supplement: Figure 1—source data 5. [file elife-31257-fig1-data5.zip › maximum_likelihood/MERS_CoV_274.nex]

#NEXUS
begin taxa;
	dimensions ntax=274;
	taxlabels
	'Jeddah-1|KF917527|camel|2013-11-08'
	'Jeddah-1|KF958702|human|2013-11-05'
	'Riyadh_3_2013|KF600613|human|2013-02-05'
	'Riyadh_4_2013|KJ156952|human|2013-03-01'
	'Riyadh_5_2013|KJ156944|human|2013-07-02'
	'Taif_1_2013|KJ156949|human|2013-06-12'
	'Taif_3_2013|KJ156938|human|2013-06-13'
	'Wadi-Ad-Dawasir_1_2013|KJ156881|human|2013-06-12'
	'D1164.1/14|KX108937|camel|2014-06-02'
	'UAE/D1164.10/2014|KP719928|camel|2014-06'
	'UAE/D1164.11/2014|KP719929|camel|2014-06'
	'UAE/D1164.14/2014|KP719930|camel|2014-06'
	'UAE/D1164.9/2014|KP719927|camel|2014-06'
	'AbuDhabi/Gayathi_UAE_2_2014|KP209310|human|2014-03-07'
	'AbuDhabi_UAE_16_2014|KP209308|human|2014-04-10'
	'AbuDhabi_UAE_18_2014|KP209307|human|2014-04-10'
	'AbuDhabi_UAE_26_2014|KP209313|human|2014-04-13'
	'AbuDhabi_UAE_30_2014|KP209309|human|2014-04-19'
	'AbuDhabi_UAE_33_2014|KP209311|human|2014-04-17'
	'AbuDhabi_UAE_8_2014|KP209306|human|2014-04-07'
	'AbuDhabi_UAE_9_2013|KP209312|human|2013-11-15'
	'Al-Hasa_11_2013|KF600629|human|2013-05-03'
	'Al-Hasa_12_2013|KF600627|human|2013-05-07'
	'Al-Hasa_14_2013|KF600615|human|2013-05-08'
	'Al-Hasa_15_2013|KF600645|human|2013-05-11'
	'Al-Hasa_16_2013|KF600644|human|2013-05-12'
	'Al-Hasa_17_2013|KF600647|human|2013-05-15'
	'Al-Hasa_18_2013|KF600651|human|2013-05-23'
	'Al-Hasa_19_2013|KF600632|human|2013-05-23'
	'Al-Hasa_1_2013|KF186567|human|2013-05-09'
	'Al-Hasa_21_2013|KF600634|human|2013-05-30'
	'Al-Hasa_25_2013|KJ156866|human|2013-05-02'
	'Al-Hasa_26_2013|KJ156882|human|2013-06-18'
	'Al-Hasa_27_2013|KJ156943|human|2013-06-19'
	'Al-Hasa_2_2013|KF186566|human|2013-04-21'
	'Al-Hasa_3_2013|KF186565|human|2013-04-22'
	'Al-Hasa_4_2013|KF186564|human|2013-05-01'
	'Al-Hasa_7_2013|KF600623|human|2013-05-01'
	'Al-Hasa_8_2013|KF600618|human|2013-05-01'
	'Buraidah_1_2013|KF600630|human|2013-05-13'
	'Camel_Egypt_NRCE-HKU270||camel|2013-12-30'
	'Camel_Egypt_NRCE-HKU271||camel|2013-12-30'
	'D1157/15|KX108944|camel|2015-05-12'
	'D252/15|KX108939|camel|2015-01-30'
	'D2597.2/14|KX108938|camel|2014-12-13'
	'D374/15|KX108940|camel|2015-02-12'
	'D383/15|KX108941|camel|2015-02-14'
	'D389/15|KX108942|camel|2015-02-15'
	'D998/15|KX108943|camel|2015-04-23'
	'Egypt_NRCE-NC163/2014|KU740200|camel|2014-12-17'
	'EMC/2012|JX869059|human|2012-06-13'
	'England/1/2012|KC164505|human|2012-09-11'
	'England/2/2013|KM015348|human|2013-02-10'
	'England/3/2013|KM210278|human|2013-02-10'
	'England/4/2013|KM210277|human|2013-02-13'
	'Florida/USA-2_SaudiArabia_2014|KJ829365|human|2014-05-10'
	'Germany3/UAE-Dubai/Abu-Dhabi||human|2015-03-11'
	'Hafr-Al-Batin_1_2013|KF600628|human|2013-06-04'
	'Hafr-Al-Batin_2_2013|KJ156910|human|2013-08-05'
	'Hafr-Al-Batin_6_2013|KJ156874|human|2013-08-28'
	'Indiana/USA-1_SaudiArabia_2014|KJ813439|human|2014-04-30'
	'Jeddah-KFH-285TA||human|2014-06-03'
	'Jeddah-KFH-605TD||human|2014-06-09'
	'Jeddah-KFH-668TD||human|2014-06-09'
	'Jeddah-KFH-899NF||human|2014-06-16'
	'Jeddah-KFH-949NSG1||human|2014-06-18'
	'Jeddah-KSA-C20860/2015|KT806055|human|2015-02-10'
	'Jeddah/401/2014|KT368827|camel|2014-09'
	'Jeddah/D100/2014|KT368828|camel|2014-12'
	'Jeddah/D33b/2014|KT368829|camel|2014-12'
	'Jeddah/D34/2014|KT368830|camel|2014-12'
	'Jeddah/D35/2014|KT368831|camel|2014-12'
	'Jeddah/D36/2014|KT368832|camel|2014-12'
	'Jeddah/D88/2014|KT368843|camel|2014-12'
	'Jeddah/D90/2014|KT368844|camel|2014-12'
	'Jeddah/D92/2014|KT368845|camel|2014-12'
	'Jeddah/F13A/2014|KT368824|camel|2014-05'
	'Jeddah/Jd175/2015|KT368866|camel|2015-02'
	'Jeddah/Jd199/2015|KT368867|camel|2015-02'
	'Jeddah/O23b/2014|KT368849|camel|2014-10'
	'Jeddah/O24/2014|KT368850|camel|2014-10'
	'Jeddah/O30/2014|KT368851|camel|2014-10'
	'Jeddah/O47b/2014|KT368852|camel|2014-10'
	'Jeddah/S100/2014|KT368853|camel|2014-09'
	'Jeddah/S73/2014|KT368854|camel|2014-09'
	'Jeddah/S93/2014|KT368855|camel|2014-09'
	'Jeddah/S94/2014|KT368856|camel|2014-09'
	'Jeddah/S99/2014|KT368857|camel|2014-09'
	'Jeddah_C10306/KSA|KM027260|human|2014-04-21'
	'Jeddah_C7149/KSA|KM027255|human|2014-04-05'
	'Jeddah_C7569/KSA|KM027256|human|2014-04-03'
	'Jeddah_C7770/KSA|KM027257|human|2014-04-07'
	'Jeddah_C8826/KSA|KM027258|human|2014-04-12'
	'Jeddah_C9055/KSA|KM027259|human|2014-04-14'
	'KFMC-10|KT121578|human|2014-05-01'
	'KFMC-1|KT121580|human|2014-04-28'
	'KFMC-2|KT121577|human|2014-05-11'
	'KFMC-3|KT121573|human|2014-05-09'
	'KFMC-4|KT121575|human|2014-05-12'
	'KFMC-5|KT121572|human|2014-05-12'
	'KFMC-6|KT121576|human|2014-05-18'
	'KFMC-7|KT121581|human|2014-05-03'
	'KFMC-8|KT121579|human|2014-04-30'
	'KFMC-9|KT121574|human|2014-05-07'
	'KFU-HKU13|KJ650295|camel|2013-12-30'
	'KFU-HKU19Dam|KJ650296|camel|2013-12-30'
	'KFU-HKU1|KJ650297|camel|2013-11-30'
	'Khobar-KSA-6736/2015|KT806048|human|2015-02-07'
	'KSA-363|KJ713298|camel|2013-11'
	'KSA-376|KJ713299|camel|2013-11'
	'KSA-378|KJ713296|camel|2013-11'
	'KSA-503|KJ713297|camel|2013-11'
	'KSA-505|KJ713295|camel|2013-11'
	'Madinah_3b_2013|KJ156916|human|2013-09-11'
	'Makkah_C9355/KSA/Makkah|KM027261|human|2014-04-15'
	'Munich/AbuDhabi/2013|KF192507|human|2013-03-22'
	'NRCE-HKU205|KJ477102|camel|2013-11-15'
	'Oman_2285_2013|KT156560|human|2013-10-28'
	'Oman_2874_2013|KT156561|human|2013-12-28'
	'Qatar3|KF961221|human|2013-10-13'
	'Qatar4|KF961222|human|2013-10-17'
	'Qatar_2_2014|KJ650098|camel|2014-02-16'
	'Riyadh-KKUH-104||human|2014-04-25'
	'Riyadh-KKUH-105||human|2014-04-25'
	'Riyadh-KKUH-291||human|2014-05-06'
	'Riyadh-KKUH-368||human|2014-05-13'
	'Riyadh-KKUH-643||human|2014-11-02'
	'Riyadh-KKUH-665||human|2014-11-19'
	'Riyadh-KKUH-90b||human|2014-04-24'
	'Riyadh-KSA-2049/2015|KR011266|human|2015-01-06'
	'Riyadh-KSA-2343/2015|KR011264|human|2015-01-21'
	'Riyadh-KSA-2345/2015|KR011263|human|2015-01-21'
	'Riyadh-KSA-2466/2015|KR011265|human|2015-01-26'
	'Riyadh/Ry179/2015|KT368875|camel|2015-03'
	'Riyadh/Ry23N/2014|KT368825|camel|2014-07'
	'Riyadh_10_2013|KJ156891|human|2013-09-05'
	'Riyadh_11_2013|KJ156946|human|2013-08-06'
	'Riyadh_12_2013|KJ156926|human|2013-08-08'
	'Riyadh_13_2013|KJ156888|human|2013-08-13'
	'Riyadh_14_2013|KJ156934|human|2013-08-15'
	'Riyadh_17_2013|KJ156918|human|2013-08-26'
	'Riyadh_1_2012|KF600612|human|2012-10-23'
	'Riyadh_2014KSA_158/KSA/2014|KM027281|human|2014-05-20'
	'Riyadh_2014KSA_683/KSA/2014|KM027262|human|2014-04-22'
	'Riyadh_2_2012|KF600652|human|2012-10-30'
	'Riyadh_7_2013|KJ156937|human|2013-07-15'
	'Riyadh_8_2013|KJ156880|human|2013-07-17'
	'Riyadh_9_2013|KJ156869|human|2013-07-17'
	'Taif/KSA-7032/2014|KU710264|human|2014-11-04'
	'Taif/T157b/2015|KT368890|camel|2015-03'
	'Taif/T92/2015|KT368887|camel|2015-04'
	'Taif_2_2013|KJ156896|human|2013-06-12'
	'UAE-FRA1_1627-2013_BAL|KJ361500|human|2013-04-26'
	'UAE/D1209/2014|KP719933|camel|2014-06'
	'UAE/D1243.12/2014|KP719932|camel|2014-06'
	'UAE/D1339.2/2014|KP719931|camel|2014-06'
	'UAE/D469-14|KU242424|camel|2014-03-04'
	'UAE/D511-14|KU242423|camel|2014-03-12'
	'Jordan_10_2015|KU233362|human|2015-09-17'
	'ChinaGD01|KT036372|human|2015-05-28'
	'D1189.1/15|KX108946|camel|2015-05-18'
	'D1271/15|KX108945|camel|2015-05-29'
	'Hufuf-KSA-11002/2015|KT806046|human|2015-05-10'
	'Hufuf-KSA-9158/2015|KT806047|human|2015-03-27'
	'Jeddah-KSA-3RS2702/2015|KU851859|human|2015-07-12'
	'Jeddah-KSA-C20843/2015|KT806044|human|2015-02-09'
	'Jeddah-KSA-C21271/2015|KT806045|human|2015-02-22'
	'Jeddah/D38b/2014|KT368833|camel|2014-12'
	'Jeddah/D40/2014|KT368834|camel|2014-12'
	'Jeddah/D42/2014|KT368835|camel|2014-12'
	'Jeddah/D43b/2014|KT368836|camel|2014-12'
	'Jeddah/D45/2014|KT368837|camel|2014-12'
	'Jeddah/D46b/2014|KT368838|camel|2014-12'
	'Jeddah/D47/2014|KT368839|camel|2014-12'
	'Jeddah/D48/2014|KT368840|camel|2014-12'
	'Jeddah/D49/2014|KT368841|camel|2014-12'
	'Jeddah/D50b/2014|KT368842|camel|2014-12'
	'Jeddah/Jd1b/2015|KT368858|camel|2015-01'
	'Jeddah/Jd4/2015|KT368859|camel|2015-01'
	'Jeddah/Jd6b/2015|KT368860|camel|2015-01'
	'Jeddah/Jd7/2015|KT368861|camel|2015-01'
	'Jeddah/Jd85/2015|KT368862|camel|2015-01'
	'Jeddah/Jd86/2015|KT368863|camel|2015-01'
	'Jeddah/Jd87/2015|KT368864|camel|2015-01'
	'Jeddah/Jd90/2015|KT368865|camel|2015-01'
	'Jeddah/N51/2014|KT368846|camel|2014-11'
	'Jeddah/N62b/2014|KT368847|camel|2014-11'
	'Jeddah/N68b/2014|KT368848|camel|2014-11'
	'Jordan_1_2015|KU233363|human|2015-09-17'
	'Kharj-KSA-2598/2015|KT806053|human|2015-02-02'
	'Kharj-KSA-2599/2015|KT806052|human|2015-02-02'
	'KOR/CNUH_SNU/016_06_2015|KT868865|human|2015-06-11'
	'KOR/CNUH_SNU/023_06_2015|KT868866|human|2015-06-11'
	'KOR/CNUH_SNU/024_06_2015|KT868867|human|2015-06-08'
	'KOR/CNUH_SNU/030_06_2015|KT868868|human|2015-06-08'
	'KOR/CNUH_SNU/031_06_2015|KT868869|human|2015-06-11'
	'KOR/CNUH_SNU/038_06_2015|KT868870|human|2015-06-10'
	'KOR/CNUH_SNU/054_06_2015|KT868871|human|2015-06-09'
	'KOR/CNUH_SNU/082_06_2015|KT868872|human|2015-06-10'
	'KOR/CNUH_SNU/085_06_2015|KT868873|human|2015-06-10'
	'KOR/CNUH_SNU/110_06_2015|KT868874|human|2015-06-11'
	'KOR/CNUH_SNU/122_06_2015|KT868875|human|2015-06-10'
	'KOR/CNUH_SNU/148_06_2015|KT868876|human|2015-06-10'
	'KOR/CNUH_SNU/172_06_2015|KT868877|human|2015-06-22'
	'KOR/KNIH/002_05_2015|KT029139|human|2015-05-20'
	'KOR/Seoul/014-2015|KX034093|human|2015-05-30'
	'KOR/Seoul/050-1-2015|KX034094|human|2015-06-11'
	'KOR/Seoul/066-2015|KX034095|human|2015-06-04'
	'KOR/Seoul/077-2-2015|KX034096|human|2015-06-17'
	'KOR/Seoul/080-3-2015|KX034097|human|2015-06-17'
	'KOR/Seoul/162-1-2015|KX034098|human|2015-06-22'
	'KOR/Seoul/169-2015|KX034099|human|2015-06-26'
	'KOR/Seoul/177-3-2015|KX034100|human|2015-07-03'
	'KOREA/Seoul/014-1-2015|KT374052|human|2015-05-31'
	'KOREA/Seoul/035-1-2015|KT374054|human|2015-06-03'
	'KOREA/Seoul/163-1-2015|KT374051|human|2015-06-19'
	'KOREA/Seoul/168-1-2015|KT374056|human|2015-06-21'
	'Korea/Seoul/SNU1-035/2015|KU308549|human|2015-06-08'
	'Najran-KSA-C20915/2015|KT806054|human|2015-02-13'
	'Riyadh-KSA-16077/2015|KU851863|human|2015-08-27'
	'Riyadh-KSA-16098/2015|KU851864|human|2015-08-24'
	'Riyadh-KSA-16117/2015|KU851862|human|2015-08-24'
	'Riyadh-KSA-16120/2015|KU851861|human|2015-08-24'
	'Riyadh-KSA-16121/2015|KU851860|human|2015-08-24'
	'Riyadh-KSA-2716/2015|KT806051|human|2015-02-05'
	'Riyadh-KSA-3065/2015|KT806050|human|2015-02-12'
	'Riyadh-KSA-3181/2015|KT806049|human|2015-02-15'
	'Riyadh/Ry136/2015|KT368868|camel|2015-03'
	'Riyadh/Ry137/2015|KT368869|camel|2015-03'
	'Riyadh/Ry159b/2015|KT368870|camel|2015-03'
	'Riyadh/Ry162/2015|KT368871|camel|2015-03'
	'Riyadh/Ry173/2015|KT368872|camel|2015-03'
	'Riyadh/Ry177/2015|KT368873|camel|2015-03'
	'Riyadh/Ry178/2015|KT368874|camel|2015-03'
	'Riyadh/Ry63/2015|KT368876|camel|2015-03'
	'Riyadh/Ry64/2015|KT368877|camel|2015-03'
	'Riyadh/Ry79/2015|KT368878|camel|2015-03'
	'Riyadh/Ry84N/2014|KT368826|camel|2014-07'
	'Riyadh/Ry86/2015|KT368879|camel|2015-03'
	'Riyadh_KKUH_0734||human|2015-02-18'
	'Riyadh_KKUH_0755||human|2015-02-23'
	'Riyadh_KKUH_0756||human|2015-02-23'
	'Riyadh_KKUH_0780||human|2015-02-25'
	'Riyadh_KKUH_0801||human|2015-02-27'
	'Riyadh_KKUH_0818||human|2015-02-28'
	'Riyadh_KKUH_0826||human|2015-02-28'
	'Riyadh_KKUH_0939||human|2015-03-02'
	'Riyadh_KKUH_0944||human|2015-03-02'
	'Riyadh_KKUH_1066||human|2015-03-03'
	'Riyadh_KKUH_1080||human|2015-03-03'
	'Riyadh_KKUH_1145||human|2015-03-04'
	'Riyadh_KKUH_1217||human|2015-03-04'
	'Riyadh_KKUH_1461||human|2015-03-08'
	'Riyadh_KKUH_1470||human|2015-03-08'
	'Riyadh_KKUH_1522||human|2015-03-09'
	'Riyadh_KSA_2959_2015|KT026453|human|2015-02-10'
	'Riyadh_KSA_4050_2015|KT026454|human|2015-03-01'
	'Taif/T150/2015|KT368889|camel|2015-03'
	'Taif/T16/2015|KT368882|camel|2015-04'
	'Taif/T22/2015|KT368883|camel|2015-04'
	'Taif/T3/2015|KT368880|camel|2015-04'
	'Taif/T68/2015|KT368884|camel|2015-04'
	'Taif/T7/2015|KT368881|camel|2015-04'
	'Taif/T89/2015|KT368885|camel|2015-04'
	'Taif/T91b/2015|KT368886|camel|2015-04'
	'Taif/T98/2015|KT368888|camel|2015-04'
	'THA/CU/17_06_2015|KT225476|human|2015-06-17'
	'Jordan-N3/2012|KC776174|human|2012-04-15'
	'Al-Hasa_23_2013|KJ156860|human|2013-05-13'
	'Al-Hasa_28_2013|KJ156887|human|2013-06-22'
	'Asir_2_2013|KJ156863|human|2013-08-05'
	'Hafr-Al-Batin_4_2013|KJ156931|human|2013-08-25'
	'Hafr-Al-Batin_5_2013|KJ156951|human|2013-08-25'
	'Riyadh_6_2013|KJ156879|human|2013-07-02'
;
end;
begin characters;
	dimensions nchar=30130;
	format datatype=dna missing=? gap=-;
	matrix
	'Jeddah-1|KF917527|camel|2013-11-08'	------AGTGAATAGCTTGGCTATCTCACTTCCCTTCGTTCTCTTGCAGAACTTTGATTTTAACGAACTTAAATAAAAGCCCTGTTGTTTAGCGTATTGTTGCACTTGTCTGGTGGGATTGTGGCATTAATTTGCCTGCTCATCTAGGCAGTGGACATATGCTCAACACTGGGTATAATTCTAATTGAATACTATTTTTCAGTTAGAGCGTCGTGTCTCTTGTACGTCTCGGTCACAATACACGGTTTCGTCCGGTGCGTGGCAATTCGGGGCACATCATGTCTTTCGTGGCTGGTGTGACCGCGCAAGGTGCGCGCGGTACGTATCGAGCAGCGCTCAACTCTGAAAAACATCAAGACCATGTGTCTCTAACTGTGCCACTCTGTGGTTCAGGAAACC…
	'Jeddah-1|KF958702|human|2013-11-05'	------AGTGAATAGCTTGGCTATCTCACTTCCCTTCGTTCTCTTGCAGAACTTTGATTTTAACGAACTTAAATAAAAGCCCTGTTGTTTAGCGTATTGTTGCACTTGTCTGGTGGGATTGTGGCATTAATTTGCCTGCTCATCTAGGCAGTGGACATATGCTCAACACTGGGTATAATTCTAATTGAATACTATTTTTCAGTTAGAGCGTCGTGTCTCTTGTACGTCTCGGTCACAATACACGGTTTCGTCCGGTGCGTGGCAATTCGGGGCACATCATGTCTTTCGTGGCTGGTGTGACCGCGCAAGGTGCGCGCGGTACGTATCGAGCAGCGCTCAACTCTGAAAAACATCAAGACCATGTGTCTCTAACTGTGCCACTCTGTGGTTCAGGAAACC…
	'Riyadh_3_2013|KF600613|human|2013-02-05'	-----------------------------------------TCTTGCAGAACTTTGATTTTAACGAACTTAAATAAAAGCCCTGTTGTTTAGCGTATTGTTGCACTTGTCTGGTGGGATTGTGGCATTAATTTGCCTGCTCATCTAGGCAGTGGACATATGCTCAACACTGGGTATAATTCTAATTGAATACTATTTTTCAGTTAGAGCGTCGTGTCTCTTGTACGTCTCGGTCACAATACACGGTTTCGTCCGGTGCGTGGCAATTCGGGGCACATCATGTCTTTCGTGGCTGGTGTGACCGCGCAAGGTGCGCGCGGTACGTATCGAGCAGCGCTCAACTCTGAAAAACATCAAGACCATGTGTCTCTAACTGTGCCACTCTGTGGTTCAGGAAACC…
	'Riyadh_4_2013|KJ156952|human|2013-03-01'	---------------------------------------------------CTTTGATTTTAACGAACTTAAATAAAAGCCCTGTTGTTTAGCGTATTGTTGCACTTGTCTGGTGGGATTGTGGCATTAATTTGCCTGCTCATCTAGGCAGTGGACATATGCTCAACACTGGGTATAATTCTAATTGAATACTATTTTTCAGTTAGAGCGTCGTGTCTCTTGTACGTCTCGGTCACAATACACGGTTTCGTCCGGTGCGTGGCAATTCGGGGCACATCATGTCTTTCGTGGCTGGTGTGACCGCGCAAGGTGCGCGCGGTACGTATCGAGCAGCGCTCAACTCTGAAAAACATCAAGACCATGTGTCTCTAACTGTGCCACTCTGTGGTTCAGGAAACC…
	'Riyadh_5_2013|KJ156944|human|2013-07-02'	---------------------------------------------------CTTTGATTTTAACGAACTTAAATAAAAGCCCTGTTGTTTAGCGTATTGTTGCACTTGTCTGGTGGGATTGTGGCATTAATTTGCCTGCTCATCTAGGCAGTGGACATATGCTCAACACTGGGTATAATTCTAATTGAATACTATTTTTCAGTTAGAGCGTCGTGTCTCTTGTACGTCTCGGTCACAATACACGGTTTCGTCCGGTGCGTGGCAATTCGGGGCACATCATGTCTTTCGTGGCTGGTGTGACCGCGCAAGGTGCGCGCGGTACGTATCGAGCAGCGCTCAACTCTGAAAAACATCAAGACCATGTGTCTCTAACTGTGCCACTCTGTGGTTCAGGAAACC…
	'Taif_1_2013|KJ156949|human|2013-06-12'	---------------------------------------------------CTTTGATTTTAACGAACTTAAATAAAAGCCCTGTTGTTTAGCGTATTGTTGCACTTGTCTGGTGGGATTGTGGCATTAATTTGCCTGCTCATCTAGGCAGTGGACATATGCTCAACACTGGGTATAATTCTAATTGAATACTATTTTTCAGTTAGAGCGTCGTGTCTCTTGTACGTCTCGGTCACAATACACGGTTTCGTCCGGTGCGTGGCAATTCGGGGCACATCATGTCTTTCGTGGCTGGTGTGACCGCGCAAGGTGCGCGCGGTACGTATCGAGCAGCGCTCAACTCTGAAAAACATCAAGACCATGTGTCTCTAACTGTGCCACTCTGTGGTTCAGGAAACC…
	'Taif_3_2013|KJ156938|human|2013-06-13'	---------------------------------------------------CTTTGATTTTAACGAACTTAAATAAAAGCCCTGTTGTTTAGCGTATTGTTGCACTTGTCTGGTGGGATTGTGGCATTAATTTGCCTGCTCATCTAGGCAGTGGACATATGCTCAACACTGGGTATAATTCTAATTGAATACTATTTTTCAGTTAGAGCGTCGTGTCTCTTGTACGTCTCGGTCACAATACACGGTTTCGTCCGGTGCGTGGCAATTCGGGGCACATCATGTCTTTCGTGGCTGGTGTGACCGCGCAAGGTGCGCGCGGTACGTATCGAGCAGCGCTCAACTCTGAAAAACATCAAGACCATGTGTCTCTAACTGTGCCACTCTGTGGTTCAGGAAACC…
	'Wadi-Ad-Dawasir_1_2013|KJ156881|human|2013-06-12'	---------------------------------------------------CTTTGATTTTAACGAACTTAAATAAAAGCCCTGTTGTTTAGCGTATTGTTGCACTTGTCTGGTGGGATTGTGGCATTAATTTGCCTGCTCATCTAGGCAGTGGACATATGCTCAACACTGGGTATAATTCTAATTGAATACTATTTTTCAGTTAGAGCGTCGTGTCTCTTGTACGTCTCGGTCACAATACACGGTTTCGTCCGGTGCGTGGCAATTCGGGGCACATCATGTCTTTCGTGGCTGGTGTGACCGCGCAAGGTGCGCGCGGTACGTATCGAGCAGCGCTCAACTCTGAAAAACATCAAGACCATGTGTCTCTAACTGTGCCACTCTGTGGTTCAGGAAACC…
	'D1164.1/14|KX108937|camel|2014-06-02'	-----------------TGGCTATCTCACTTCCCCTCGTTCTCTTGCAGAACTTTGATTTTAACGAACTTAAATAAAAGCCCTGTTGTTTAGCGTATTGTTGCACTTGTCTGGTGGGATTGTGGC----ATTTGCCTGCTCATCTAGGCAGTGGACATATGCTCAACACTGGGTATAATTCTAATTGAATACTATTTTTCAGTTAGAGCGTCGTGTCTCTTGTACGTCTCGGTCACAATACACGGTTTCGTCCGGTGCGTGGCAATTCGGGGCACATCATGTCTTTCGTGGCTGGTGTGACCGCGCAAGGTGCGCGCGGTACGTATCGAGCAGCGCTCAACTCTGAAAAACATCAAGACCATGTGTCTCTAACTGTGCCATTCTGTGGTTCAGGAAACC…
	'UAE/D1164.10/2014|KP719928|camel|2014-06'	--------------------------------------------------------------------------------------------------------------------------------------------------------------------------------------------------------------------------------------------------------------------------------------ATGTCTTTCGTGGCTGGTGTGACCGCGCAAGGTGCGCGCGGTACGTATCGAGCAGCGCTCAACTCTGAAAAACATCAAGACCATGTGTCTCTAACTGTGCCATTCTGTGGTTCAGGAAACC…
	'UAE/D1164.11/2014|KP719929|camel|2014-06'	--------------------------------------------------------------------------------------------------------------------------------------------------------------------------------------------------------------------------------------------------------------------------------------ATGTCTTTCGTGGCTGGTGTGACCGCGCAAGGTGCGCGCGGTACGTATCGAGCAGCGCTCAACTCTGAAAAACATCAAGACCATGTGTCTCTAACTGTGCCATTCTGTGGTTCAGGAAACC…
	'UAE/D1164.14/2014|KP719930|camel|2014-06'	--------------------------------------------------------------------------------------------------------------------------------------------------------------------------------------------------------------------------------------------------------------------------------------ATGTCTTTCGTGGCTGGTGTGACCGCGCAAGGTGCGCGCGGTACGTATCGAGCAGCGCTCAACTCTGAAAAACATCAAGACCATGTGTCTCTAACTGTGCCATTCTGTGGTTCAGGAAACC…
	'UAE/D1164.9/2014|KP719927|camel|2014-06'	--------------------------------------------------------------------------------------------------------------------------------------------------------------------------------------------------------------------------------------------------------------------------------------ATGTCTTTCGTGGCTGGTGTGACCGCGCAAGGTGCGCGCGGTACGTATCGAGCAGCGCTCAACTCTGAAAAACATCAAGACCATGTGTCTCTAACTGTGCCACTCTGTGGTTCAGGAAACC…
	'AbuDhabi/Gayathi_UAE_2_2014|KP209310|human|2014-03-07'	GATTTAAGTGAATAGCTTGGCTATCTCACTTCCCCTCGTTCTCTTGCAGAACTTTGATTTTAACGAACTTAAATAAAAGCCCTGTTGTTTAGCGTATTGTTGCACTTGTCTGGTGGGATTGTGGCATTAATTTGCCTGCTCATCTAGGCAGTGGACATATGCTCAACACTGGGTATAATTCTAATTGAATACTATTTTTCAGTTAGAGCGTCGTGTCTCTTGTACGTCTCGGTCACAATACACGGTTTCGTCCGGTGCGTGGCAATTCGGGGCACATCATGTCTTTCGTGGCTGGTGTGACCGCGCAAGGTGCGCGCGGTACGTATCGAGCAGCGCTCAACTCTGAAAAACATCAAGACCATGTGTCTCTAACTGTGCCACTCTGTGGTTCAGGAAACC…
	'AbuDhabi_UAE_16_2014|KP209308|human|2014-04-10'	GATTTAAGTGAATAGCTTGGCTATCTCACTTCCCCTCGTTCTCTTGCAGAACTTTGATTTTAACGAACTTAAATAAAAGCCCTGTTGTTTAGCGTATTGTTGCACTTGTCTGGTGGGATTGTGGCATTAATTTGCCTGCTCATCTAGGCAGTGGACATATGCTCAACACTGGGTATAATTCTAATTGAATACTATTTTTCAGTTAGAGCGTCGTGTCTCTTGTACGTCTCGGTCACAATACACGGTTTCGTCCGGTGCGTGGCAATTCGGGGCACATCATGTCTTTCGTGGCTGGTGTGACCGCGCAAGGTGCGCGCGGTACGTATCGAGCAGCGCTCAACTCTGAAAAACATCAAGACCATGTGTCTCTAACTGTGCCACTCTGTGGTTCAGGAAACC…
	'AbuDhabi_UAE_18_2014|KP209307|human|2014-04-10'	GATTTAAGTGAATAGCTTGGCTATCTCACTTCCCCTCGTTCTCTTGCAGAACTTTGATTTTAACGAACTTAAATAAAAGCCCTGTTGTTTAGCGTATTGTTGCACTTGTCTGGTGGGATTGTGGCATTAATTTGCCTGCTCATCTAGGCAGTGGACATATGCTCAACACTGGGTATAATTCTAATTGAATACTATTTTTCAGTTAGAGCGTCGTGTCTCTTGTACGTCTCGGTCACAATACACGGTTTCGTCCGGTGCGTGGCAATTCGGGGCACATCATGTCTTTCGTGGCTGGTGTGACCGCGCAAGGTGCGCGCGGTACGTATCGAGCAGCGCTCAACTCTGAAAAACATCAAGACCATGTGTCTCTAACTGTGCCACTCTGTGGTTCAGGAAACC…
	'AbuDhabi_UAE_26_2014|KP209313|human|2014-04-13'	GATTTAAGTGAATAGCTTGGCTATCTCACTTCCCCTCGTTCTCTTGCAGAACTTTGATTTTAACGAACTTAAATAAAAGCCCTGTTGTTTAGCGTATTGTTGCACTTGTCTGGTGGGATTGTGGCATTAATTTGCCTGCTCATCTAGGCAGTGGACATATGCTCAACACTGGGTATAATTCTAATTGAATACTATTTTTCAGTTAGAGCGTCGTGTCTCTTGTACGTCTCGGTCACAATACACGGTTTCGTCCGGTGCGTGGCAATTCGGGGCACATCATGTCTTTCGTGGCTGGTGTGACCGCGCAAGGTGCGCGCGGTACGTATCGAGCAGCGCTCAACTCTGAAAAACATCAAGACCATGTGTCTCTAACTGTGCCACTCTGTGGTTCAGGAAACC…
	'AbuDhabi_UAE_30_2014|KP209309|human|2014-04-19'	GATTTAAGTGAATAGCTTGGCTATCTCACTTCCCCTCGTTCTCTTGCAGAACTTTGATTTTAACGAACTTAAATAAAAGCCCTGTTGTTTAGCGTATTGTTGCACTTGTCTGGTGGGATTGTGGCATTAATTTGCCTGCTCATCTAGGCAGTGGACATATGCTCAACACTGGGTATAATTCTAATTGAATACTATTTTTCAGTTAGAGCGTCGTGTCTCTTGTACGTCTCGGTCACAATACACGGTTTCGTCCGGTGCGTGGCAATTCGGGGCACATCATGTCTTTCGTGGCTGGTGTGACCGCGCAAGGTGCGCGCGGTACGTATCGAGCAGCGCTCAACTCTGAAAAACATCAAGACCATGTGTCTCTAACTGTGCCACTCTGTGGTTCAGGAAACC…
	'AbuDhabi_UAE_33_2014|KP209311|human|2014-04-17'	GATTTAAGTGAATAGCTTGGCTATCTCACTTCCCCTCGTTCTCTTGCAGAACTTTGATTTTAACGAACTTAAATAAAAGCCCTGTTGTTTAGCGTATTGTTGCACTTGTCTGGTGGGATTGTGGCATTAATTTGCCTGCTCATCTAGGCAGTGGACATATGCTCAACACTGGGTATAATTCTAATTGAATACTATTTTTCAGTTAGAGCGTCGTGTCTCTTGTACGTCTCGGTCACAATACACGGTTTCGTCCGGTGCGTGGCAATTCGGGGCACATCATGTCTTTCGTGGCTGGTGTGACCGCGCAAGGTGCGCGCGGTACGTATCGAGCAGCGCTCAACTCTGAAAAACATCAAGACCATGTGTCTCTAACTGTGCCACTCTGTGGTTCAGGAAACC…
	'AbuDhabi_UAE_8_2014|KP209306|human|2014-04-07'	GATTTAAGTGAATAGCTTGGCTATCTCACTTCCCCTCGTTCTCTTGCAGAACTTTGATTTTAACGAACTTAAATAAAAGCCCTGTTGTTTAGCGTATTGTTGCACTTGTCTGGTGGGATTGTGGCATTAATTTGCCTGCTCATCTAGGCAGTGGACATATGCTCAACACTGGGTATAATTCTAATTGAATACTATTTTTCAGTTAGAGCGTCGTGTCTCTTGTACGTCTCGGTCACAATACACGGTTTCGTCCGGTGCGTGGCAATTCGGGGCACATCATGTCTTTCGTGGCTGGTGTGACCGCGCAAGGTGCGCGCGGTACGTATCGAGCAGCGCTCAACTCTGAAAAACATCAAGACCATGTGTCTCTAACTGTGCCACTCTGTGGTTCAGGAAACC…
	'AbuDhabi_UAE_9_2013|KP209312|human|2013-11-15'	GATTTAAGTGAATAGCTTGGCTATCTCACTTCCCCTCGTTCTCTTGCAGAACTTTGATTTTAACGAACTTAAATAAAAGCCCTGTTGTTTAGCGTATTGTTGCACTTGTCTGGTGGGATTGTGGCATTAATTTGCCTGCTCATCTAGGCAGTGGACATATGCTCAACACTGGGTATAATTCTAATTGAATACTATTTTTCAGTTAGAGCGTCGTGTCTCTTGTACGTCTCGGTCACAATACACGGTTTCGTCCGGTGCGTGGCAATTCGGGGCACATCATGTCTTTCGTGGCTGGTGTGACCGCGCAAGGTGCGCGCGGTACGTATCGAGCAGCGCTCAACTCTGAAAAACATCAAGACCATGTGTCTCTAACTGTGCCATTCTGTGGTTCAGGAAACC…
	'Al-Hasa_11_2013|KF600629|human|2013-05-03'	---------------------------------------------------CTTTGATTTTAACGAACTTAAATAAAAGCCCTGTTGTTTAGCGTATTGTTGCACTTGTCTGGTGGGATTGTGGCATTAATTTGCCTGCTCATCTAGGCAGTGGACATATGCTCAACACTGGGTATAATTCTAATTGAATACTATTTTTCAGTTAGAGCGTCGTGTCTCTTGTACGTCTCGGTCACAATACACGGTTTCGTCCGGTGCGTGGCAATTCGGGGCACATCATGTCTTTCGTGGCTGGTGTGACCGCGCAAGGTGCGCGCGGTACGTATCGAGCAGCGCTCAACTCTGAAAAACATCAAGACCATGTGTCTCTAACTGTGCCACTCTGTGGTTCAGGAAACC…
	'Al-Hasa_12_2013|KF600627|human|2013-05-07'	-----------------------------------------TCTTGCAGAACTTTGATTTTAACGAACTTAAATAAAAGCCCTGTTGTTTAGCGTATTGTTGCACTTGTCTGGTGGGATTGTGGCATTAATTTGCCTGCTCATCTAGGCAGTGGACATATGCTCAACACTGGGTATAATTCTAATTGAATACTATTTTTCAGTTAGAGCGTCGTGTCTCTTGTACGTCTCGGTCACAATACACGGTTTCGTCCGGTGCGTGGCAATTCGGGGCACATCATGTCTTTCGTGGCTGGTGTGACCGCGCAAGGTGCGCGCGGTACGTATCGAGCAGCGCTCAACTCTGAAAAACATCAAGACCATGTGTCTCTAACTGTGCCACTCTGTGGTTCAGGAAACC…
	'Al-Hasa_14_2013|KF600615|human|2013-05-08'	---------------------------------------------------------------------------------------------------------------------------------------------------------------------------------------------------------------------------------------------------------------------------------------------------------------------------------------------------------------------------------------------------------------…
	'Al-Hasa_15_2013|KF600645|human|2013-05-11'	-------------------------------------------------AACTTTGATTTTAACGAACTTAAATAAAAGCCCTGTTGTTTAGCGTATTGTTGCACTTGTCTGGTGGGATTGTGGCATTAATTTGCCTGCTCATCTAGGCAGTGGACATATGCTCAACACTGGGTATAATTCTAATTGAATACTATTTTTCAGTTAGAGCGTCGTGTCTCTTGTACGTCTCGGTCACAATACACGGTTTCGTCCGGTGCGTGGCAATTCGGGGCACATCATGTCTTTCGTGGCTGGTGTGACCGCGCAAGGTGCGCGCGGTACGTATCGAGCAGCGCTCAACTCTGAAAAACATCAAGACCATGTGTCTCTAACTGTGCCACTCTGTGGTTCAGGAAACC…
	'Al-Hasa_16_2013|KF600644|human|2013-05-12'	-----------------------------------------TCTTGCAGAACTTTGATTTTAACGAACTTAAATAAAAGCCCTGTTGTTTAGCGTATTGTTGCACTTGTCTGGTGGGATTGTGGCATTAATTTGCCTGCTCATCTAGGCAGTGGACATATGCTCAACACTGGGTATAATTCTAATTGAATACTATTTTTCAGTTAGAGCGTCGTGTCTCTTGTACGTCTCGGTCACAATACACGGTTTCGTCCGGTGCGTGGCAATTCGGGGCACATCATGTCTTTCGTGGCTGGTGTGACCGCGCAAGGTGCGCGCGGTACGTATCGAGCAGCGCTCAACTCTGAAAAACATCAAGACCATGTGTCTCTAACTGTGCCACTCTGTGGTTCAGGAAACC…
	'Al-Hasa_17_2013|KF600647|human|2013-05-15'	-----AAGTGAATAGCTTGGCTATCTCACTTCCCCTCGTTCTCTTGCAGAACTTTGATTTTAACGAACTTAAATAAAAGCCCTGTTGTTTAGCGTATTGTTGCACTTGTCTGGTGGGATTGTGGCATTAATTTGCCTGCTCATCTAGGCAGTGGACATATGCTCAACACTGGGTATAATTCTAATTGAATACTATTTTTCAGTTAGAGCGTCGTGTCTCTTGTACGTCTCGGTCACAATACACGGTTTCGTCCGGTGCGTGGCAATTCGGGGCACATCATGTCTTTCGTGGCTGGTGTGACCGCGCAAGGTGCGCGCGGTACGTATCGAGCAGCGCTCAACTCTGAAAAACATCAAGACCATGTGTCTCTAACTGTGCCACTCTGTGGTTCAGGAAACC…
	'Al-Hasa_18_2013|KF600651|human|2013-05-23'	GATTTAAGTGAATAGCTTGGCTATCTCACTTCCCCTCGTTCTCTTGCAGAACTTTGATTTTAACGAACTTAAATAAAAGCCCTGTTGTTTAGCGTATTGTTGCACTTGTCTGGTGGGATTGTGGCATTAATTTGCCTGCTCATCTAGGCAGTGGACATATGCTCAACACTGGGTATAATTCTAATTGAATACTATTTTTCAGTTAGAGCGTCGTGTCTCTTGTACGTCTCGGTCACAATACACGGTTTCGTCCGGTGCGTGGCAATTCGGGGCACATCATGTCTTTCGTGGCTGGTGTGACCGCGCAAGGTGCGCGCGGTACGTATCGAGCAGCGCTCAACTCTGAAAAACATCAAGACCATGTGTCTCTAACTGTGCCACTCTGTGGTTCAGGAAACC…
	'Al-Hasa_19_2013|KF600632|human|2013-05-23'	---------GAATAGCTTGGCTATCTCACTTCCCCTCGTTCTCTTGCAGAACTTTGATTTTAACGAACTTAAATAAAAGCCCTGTTGTTTAGCGTATTGTTGCACTTGTCTGGTGGGATTGTGGCATTAATTTGCCTGCTCATCTAGGCAGTGGACATATGCTCAACACTGGGTATAATTCTAATTGAATACTATTTTTCAGTTAGAGCGTCGTGTCTCTTGTACGTCTCGGTCACAATACACGGTTTCGTCCGGTGCGTGGCAATTCGGGGCACATCATGTCTTTCGTGGCTGGTGTGACCGCGCAAGGTGCGCGCGGTACGTATCGAGCAGCGCTCAACTCTGAAAAACATCAAGACCATGTGTCTCTAACTGTGCCACTCTGTGGTTCAGGAAACC…
	'Al-Hasa_1_2013|KF186567|human|2013-05-09'	GATTTAAGTGAATAGCTTGGCTATCTCACTTCCCCTCGTTCTCTTGCAGAACTTTGATTTTAACGAACTTAAATAAAAGCCCTGTTGTTTAGCGTATTGTTGCACTTGTCTGGTGGGATTGTGGCATTAATTTGCCTGCTCATCTAGGCAGTGGACATATGCTCAACACTGGGTATAATTCTAATTGAATACTATTTTTCAGTTAGAGCGTCGTGTCTCTTGTACGTCTCGGTCACAATACACGGTTTCGTCCGGTGCGTGGCAATTCGGGGCACATCATGTCTTTCGTGGCTGGTGTGACCGCGCAAGGTGCGCGCGGTACGTATCGAGCAGCGCTCAACTCTGAAAAACATCAAGACCATGTGTCTCTAACTGTGCCACTCTGTGGTTCAGGAAACC…
	'Al-Hasa_21_2013|KF600634|human|2013-05-30'	------------------------------------------CTTGCAGAACTTTGATTTTAACGAACTTAAATAAAAGCCCTGTTGTTTAGCGTATTGTTGCACTTGTCTGGTGGGATTGTGGCATTAATTTGCCTGCTCATCTAGGCAGTGGACATATGCTCAACACTGGGTATAATTCTAATTGAATACTATTTTTCAGTTAGAGCGTCGTGTCTCTTGTACGTCTCGGTCACAATACACGGTTTCGTCCGGTGCGTGGCAATTCGGGGCACATCATGTCTTTCGTGGCTGGTGTGACCGCGCAAGGTGCGCGCGGTACGTATCGAGCAGCGCTCAACTCTGAAAAACATCAAGACCATGTGTCTCTAACTGTGCCACTCTGTGGTTCAGGAAACC…
	'Al-Hasa_25_2013|KJ156866|human|2013-05-02'	---------------------------------------------------CTTTGATTTTAACGAACTTAAATAAAAGCCCTGTTGTTTAGCGTATTGTTGCACTTGTCTGGTGGGATTGTGGCATTAATTTGCCTGCTCATCTAGGCAGTGGACATATGCTCAACACTGGGTATAATTCTAATTGAATACTATTTTTCAGTTAGAGCGTCGTGTCTCTTGTACGTCTCGGTCACAATACACGGTTTCGTCCGGTGCGTGGCAATTCGGGGCACATCATGTCTTTCGTGGCTGGTGTGACCGCGCAAGGTGCGCGCGGTACGTATCGAGCAGCGCTCAACTCTGAAAAACATCAAGACCATGTGTCTCTAACTGTGCCACTCTGTGGTTCAGGAAACC…
	'Al-Hasa_26_2013|KJ156882|human|2013-06-18'	---------------------------------------------------CTT-GATTTTAACGAACTTAAATAAAAGCCCTGTTGTTTAGCGTATTGTTGCACTTGTCTGGTGGGATTGTGGCATTAATTTGCCTGCTCATCTAGGCAGTGGACATATGCTCAACACTGGGTATAATTCTAATTGAATACTATTTTTCAGTTAGAGCGTCGTGTCTCTTGTACGTCTCGGTCACAATACACGGTTTCGTCCGGTGCGTGGCAATTCGGGGCACATCATGTCTTTCGTGGCTGGTGTGACCGCGCAAGGTGCGCGCGGTACGTATCGAGCAGCGCTCAACTCTGAAAAACATCAAGACCATGTGTCTCTAACTGTGCCACTCTGTGGTTCAGGAAACC…
	'Al-Hasa_27_2013|KJ156943|human|2013-06-19'	---------------------------------------------------CTTTGATTTTAACGAACTTAAATAAAAGCCCTGTTGTTTAGCGTATTGTTGCACTTGTCTGGTGGGATTGTGGCATTAATTTGCCTGCTCATCTAGGCAGTGGACGTATGCTCAACACTGGGTATAATTCTAATTGAATACTATTTTTCAGTTAGAGCGTCGTGTCTCTTGTACGTCTCGGTCACAATACACGGTTTCGTCCGGTGCGTGGCAATTCGGGGCACATCATGTCTTTCGTGGCTGGTGTGACCGCGCAAGGTGCGCGCGGTACGTATCGAGCAGCGCTCAACTCTGAAAAACATCAAGACCATGTGTCTCTAACTGTGCCACTCTGTGGTTCAGGAAACC…
	'Al-Hasa_2_2013|KF186566|human|2013-04-21'	-----AAGTGAATAGCTTGGCTATCTCACTTCCCCTCGTTCTCTTGCAGAACTTTGATTTTAACGAACTTAAATAAAAGCCCTGTTGTTTAGCGTATTGTTGCACTTGTCTGGTGGGATTGTGGCATTAATTTGCCTGCTCATCTAGGCAGTGGACATATGCTCAACACTGGGTATAATTCTAATTGAATACTATTTTTCAGTTAGAGCGTCGTGTCTCTTGTACGTCTCGGTCACAATACACGGTTTCGTCCGGTGCGTGGCAATTCGGGGCACATCATGTCTTTCGTGGCTGGTGTGACCGCGCAAGGTGCGCGCGGTACGTATCGAGCAGCGCTCAACTCTGAAAAACATCAAGACCATGTGTCTCTAACTGTGCCACTCTGTGGTTCAGGAAACC…
	'Al-Hasa_3_2013|KF186565|human|2013-04-22'	-------------------------------------------------AACTTTGATTTTAACGAACTTAAATAAAAGCCCTGTTGTTTAGCGTATTGTTGCACTTGTCTGGTGGGATTGTGGCATTAATTTGCCTGCTCATCTAGGCAGTGGACATATGCTCAACACTGGGTATAATTCTAATTGAATACTATTTTTCAGTTAGAGCGTCGTGTCTCTTGTACGTCTCGGTCACAATACACGGTTTCGTCCGGTGCGTGGCAATTCGGGGCACATCATGTCTTTCGTGGCTGGTGTGACCGCGCAAGGTGCGCGCGGTACGTATCGAGCAGCGCTCAACTCTGAAAAACATCAAGACCATGTGTCTCTAACTGTGCCACTCTGTGGTTCAGGAAACC…
	'Al-Hasa_4_2013|KF186564|human|2013-05-01'	------------------------------------CGTTCTCCTGCAGAACTTTGATTTTAACGAACTTAAATAAAAGCCCTGTTGTTTAGCGTATTGTTGCACTTGTCTGGTGGGATTGTGGCATTAATTTGCCTGCTCATCTAGGCAGTGGACATATGCTCAACACTGGGTATAATTCTAATTGAATACTATTTTTCAGTTAGAGCGTCGTGTCTCTTGTACGTCTCGGTCACAATACACGGTTTCGTCCGGTGCGTGGCAATTCGGGGCACATCATGTCTTTCGTGGCTGGTGTGACCGCGCAAGGTGCGCGCGGTACGTATCGAGCAGCGCTCAACTCTGAAAAACATCAAGACCATGTGTCTCTAACTGTGCCACTCTGTGGTTCAGGAAACC…
	'Al-Hasa_7_2013|KF600623|human|2013-05-01'	---------------------------------------------------CTTTGATTTTAACGAACTTAAATAAAAGCCCTGTTGTTTAGCGTATTGTTGCACTTGTCTGGTGGGATTGTGGCATTAATTTGCCTGCTCATCTAGGCAGTGGACATATGCTCAACACTGGGTATAATTCTAATTGAATACTATTTTTCAGTTAGAGCGTCGTGTCTCTTGTACGTCTCGGTCACAATACACGGTTTCGTCCGGTGCGTGGCAATTCGGGGCACATCATGTCTTTCGTGGCTGGTGTGACCGCGCAAGGTGCGCGCGGTACGTATCGAGCAGCGCTCAACTCTGAAAAACATCAAGACCATGTGTCTCTAACTGTGCCACTCTGTGGTTCAGGAAACC…
	'Al-Hasa_8_2013|KF600618|human|2013-05-01'	---------------------------------------------------------------------------------------------------------------------------------------------------------------------------------------------------------------------------------------------------------------------------------------------------------------------------------------------------------------------------------------------------------------…
	'Buraidah_1_2013|KF600630|human|2013-05-13'	------------------------------------CGTTCTCTTGCAGAACTTTGCTTTTAACGAACTTAAATAAAAGCCCTGTTGTTTAGCGTATTGTTGCACTTGTCTGGTGGGATTGTGGCATTAATTTGCCTGCTCATCTAGGCAGTGGACATATGCTCAACACTGGGTATAATTCTAATTGAATACTATTTTTCAGTTAGAGCGTCGTGTCTCTTGTACGTCTCGGTCACAATACACGGTTTCGTCCGGTGCGTGGCAATTCGGGGCACATCATGTCTTTCGTGGCTGGTGTGACCGCGCAAGGTGCGCGCGGTACGTATCGAGCAGCGCTCAACTCTGAAAAACATCAAGACCATGTGTCTCTAACTGTGCCACTCTGTGGTTCAGGAAACC…
	'Camel_Egypt_NRCE-HKU270||camel|2013-12-30'	---------------------------------------------------CTTTGATTTTAACGAACTTAAATAAAAGCCCTGTTGTTTAGCGTATTGTTGCACTTGTCTGGTGGGATTGTGGCATTAATTTGCCTGCTCATCTAGGCAGTGGACATATGCTCAACACTGGGTATAATTCTAATTGAATACTATTTTTCAGTTAGAGCGTCGTGTCTCTTGTACGTCTCGGTCACAATACACGGTTTCGTCCGGTGCGTGGCAATTCGGGGCACATCATGTCTTTCGTGGCTGGTGTGACCGCGCAAGGTGCGCGCGGTACGTATCGAGCAGCGCTCAACTCTGAAAAACATCAAGACCATGTGTCTCTAACTGTGCCACTCTGTGGTTCAGGAAACC…
	'Camel_Egypt_NRCE-HKU271||camel|2013-12-30'	---------------------------------------------------CTTTGATTTTAACGAACTTAAATAAAAGCCCTGTTGTTTAGCGTATTGTTGCACTTGTCTGGTGGGATTGTGGCATTAATTTGCCTGCTCATCTAGGCAGTGGACATATGCTCAACACTGGGTATAATTCTAATTGAATACTATTTTTCAGTTAGAGCGTCGTGTCTCTTGTACGTCTCGGTCACAATACACGGTTTCGTCCGGTGCGTGGCAATTCGGGGCACATCATGTCTTTCGTGGCTGGTGTGACCGCGCAAGGTGCGCGCGGTACGTATCGAGCAGCGCTCAACTCTGAAAAACATCAAGACCATGTGTCTCTAACTGTGCCACTCTGTGGTTCAGGAAACC…
	'D1157/15|KX108944|camel|2015-05-12'	-------------------GCTATCTCACTTCCCCTCGTTCTCTTGCAGAACTTTGATTTTAACGAACTTAAATAAAAGCCCTGTTGTTTAGCGTATTGTTGCACTTGTCTGGTGGGATTGTGGCATTAATTTGCCTGCTCATCTAGGCAGTGGACATATGCTCAACACTGGGTATAATTCTAATTGAATACTATTTTTCAGTTAGAGCGTCGTGTCTCTTGTACGTCTCGGTCACAATACACGGTTTCGTCCGGTGCGTGGCAATTCGGGGCACATCATGTCTTTCGTGGCTGGTGTGACCGCGCAAGGTGCGCGCGGTACGTATCGAGCAGCGCTCAACTCTGAAAAACATCAAGACCATGTGTCTCTAACTGTGCCACTCTGTGGTTCAGGAAACC…
	'D252/15|KX108939|camel|2015-01-30'	-------------------GCTATCTCACTTCCCCTCGTTCTCTTGCAGAACTTTGATTTTAACGAACTTAAATAAAAGCCCTGTTGTTTAGCGTATTGTTGCACTTGTCTGGTGGGATTGTGGCATTAATTTGCCTGCTCATCTAGGCAGTGGACATATGCTCAACACTGGGTATAATTCTAATTGAATACTATTTTTCAGTTAGAGCGTCGTGTCTCTTGTACGTCTCGGTCACAATACACGGTTTCGTCCGGTGCGTGGCAATTCGGGGCACATCATGTCTTTCGTGGCTGGTGTGACCGCGCAAGGTGCGCGCGGTACGTATCGAGCAGCGCTCAACTCTGAAAAACATCAAGACCATGTGTCTCTAACTGTGCCACTCTGTGGTTCAGGAAACC…
	'D2597.2/14|KX108938|camel|2014-12-13'	-----------------TGGCTATCTCACTTCCCCTCGTTCTCTTGCAGAACTTTGATTTTAACGAACTTAAATAAAAGCCCTGTTGTTTAGCGTATTGTTGCACTTGTCTGGTGGGATTGTGGCATTAATTTGCCTGCTCATCTAGGCAGTGGACATATGCTCAACACTGGGTATAATTCTAATTGAATACTATTTTTCAGTTAGAGCGTCGTGTCTCTTGTACGTCTCGGTCACAATACACGGTTTCGTCCGGTGCGTGGCAATTCGGGGCACATCATGTCTTTCGTGGCTGGTGTGACCGCGCAAGGTGCGCGCGGTACGTATCGAGCAGCGCTCAACTCTGAAAAACATCAAGACCATGTGTCTCTAACTGTGCCACTCTGTGGTTCAGGAAACC…
	'D374/15|KX108940|camel|2015-02-12'	-------------------GCTATCTCACTTCCCCTCGTTCTCTTGCAGAACTTTGATTTTAACGAACTTAAATAAAAGCCCTGTTGTTTAGCGTATTGTTGCACTTGTCTGGTGGGATTGTGGCATTAATTTGCCTGCTCATCTAGGCAGTGGACATATGCTCAACACTGGGTATAATTCTAATTGAATACTATTTTTCAGTTAGAGCGTCGTGTCTCTTGTACGTCTCGGTCACAATACACGGTTTCGTCCGGTGCGTGGCAATTCGGGGCACATCATGTCTTTCGTGGCTGGTGTGACCGCGCAAGGTGCGCGCGGTACGTATCGAGCAGCGCTCAACTCTGAAAAACATCAAGACCATGTGTCTCTAACTGTGCCACTCTGTGGTTCAGGAAACC…
	'D383/15|KX108941|camel|2015-02-14'	-----------------TGGCTATCTCACTTCCCCTCGTTCTCTTGCAGAACTTTGATTTTAACGAACTTAAATAAAAGCCCTGTTGTTTAGCGTATTGTTGCACTTGTCTGGTGGGATTGTGGCATTAATTTGCCTGCTCATCTAGGCAGTGGACATATGCTCAACACTGGGTATAATTCTAATTGAATACTATTTTTCAGTTAGAGCGTCGTGTCTCTTGTACGTCTCGGTCACAATACACGGTTTCGTCCGGTGCGTGGCAATTCGGGGCACATCATGTCTTTCGTGGCTGGTGTGACCGCGCAAGGTGCGCGCGGTACGTATCGAGCAGCGCTCAACTCTGAAAAACATCAAGACCATGTGTCTCTAACTGTGCCACTCTGTGGTTCAGGAAACC…
	'D389/15|KX108942|camel|2015-02-15'	-------------------GCTATCTCACTTCCCCTCGTTCTCTTGCAGAACTTTGATTTTAACGAACTTAAATAAAAGCCCTGTTGTTTAGCGTATCGTTGCACTTGTCTGGTGGGATTGTGGCATTAATTTGCCTGCTCATCTAGGCAGTGGACATATGCTCAACACTGGGTATAATTCTAATTGAATACTATTTTTCAGTTAGAGCGTCGTGTCTCTTGTACGTCTCGGTCACAATACACGGTTTCGTCCGGTGCGTGGCAATTCGGGGCACATCATGTCTTTCGTGGCTGGTGTGACCGCGCAAGGTGCGCGCGGTACGTATCGAGCAGCGCTCAACTCTGAAAAACATCAAGACCATGTGTCTCTAACTGTGCCACTCTGTGGTTCAGGAAACC…
	'D998/15|KX108943|camel|2015-04-23'	-----------------TGGCTATCTCACTTCCTCTCGTTCTCTTGCAGAACTTTGATTTTAACGAACTTAAATAAAAGCCCTGTTGTTTAGCGTATTGTTGCACTTGTCTGTTGGGATTGTGGC----ATTTGCCTGCTCATTTAGGCAGTGGACATATGCTCAACACTGGGTATAATTCTAATTGAATACTATTTTTCAGTTAGAGCGTCGTGTCTTTTGTACGTCTCGGTCACAATACACGGTTTCGTCCGGTGCGTGGCAATTCGGGGCACATCATGTCTTTCGTGGCTGGTGTGACCGCGCAAGGTGCGCGCGGTACGTATCGAGCAGCGCTCAACTCTGAAAAACATCAAGACCATGTGTCTCTAACTGTGCCACTCTGTGGTTCAGGAAACC…
	'Egypt_NRCE-NC163/2014|KU740200|camel|2014-12-17'	-------------------------------------------------------------------------------CCCTGTTGTTTAGCGTATTGTTGCACTTGTCTGGTGGGATTGTGGCATTAAATTGCCTGCTCATCTAGGCAGTGGACATATGCTCAACACTGGGTATAATTCTAATTGAATACTATTTTTCAGTTAGAGCGTCGTGTCTCTTGTACGTCTCGGTCACAATACACGGTTTCGTCCGGTGCGTGGCAATTCGGGGCACATCATGTCTTTCGTGGCTGGTGTGACCGCGCAAGGTGCGCGCGGTACGTATCGAGCAGCGCTCAACTCTGAAAAACATCAAGACCATGTGTCTCTAACTGTGCCACTCTGTGGTTCAGGAAACC…
	'EMC/2012|JX869059|human|2012-06-13'	GATTTAAGTGAATAGCTTGGCTATCTCACTTCCCCTCGTTCTCTTGCAGAACTTTGATTTTAACGAACTTAAATAAAAGCCCTGTTGTTTAGCGTATCGTTGCACTTGTCTGGTGGGATTGTGGCATTAATTTGCCTGCTCATCTAGGCAGTGGACATATGCTCAACACTGGGTATAATTCTAATTGAATACTATTTTTCAGTTAGAGCGTCGTGTCTCTTGTACGTCTCGGTCACAATACACGGTTTCGTCCGGTGCGTGGCAATTCGGGGCACATCATGTCTTTCGTGGCTGGTGTGACCGCGCAAGGTGCGCGCGGTACGTATCGAGCAGCGCTCAACTCTGAAAAACATCAAGACCATGTGTCTCTAACTGTGCCACTCTGTGGTTCAGGAAACC…
	'England/1/2012|KC164505|human|2012-09-11'	-ATTTAAGTGAATAGCTTGGCTATCTCACTTCCCCTCGTTCTCTTGCAGAACTTTGATTTTAACGAACTTAAATAAAAGCCCTGTTGTTTAGCGTATTGTTGCACTTGTCTGGTGGGATTGTGGCATTAATTTGCCTGCTCATCTAGGCAGTGGACATATGCTCAACACTGGGTATAATTCTAATTGAATACTATTTTTCAGTTAGAGCGTCGTGTCTCTTGTACGTCTCGGTCACAATACACGGTTTCGTCCGGTGCGTGGCAATTCGGGGCACATCATGTCTTTCGTGGCTGGTGTGACCGCGCAAGGTGCGCGCGGTACGTATCGAGCAGCGCTCAACTCTGAAAAACATCAAGACCATGTGTCTCTAACTGTGCCACTCTGTGGTTCAGGAAACC…
	'England/2/2013|KM015348|human|2013-02-10'	---------------------------------CCTCGTTCTCTTGCAGAACTTTGATTTTAACGAACTTAAATAAAAGCCCTGTTGTTTAGCGTATTGTTGCACTTGTCTGGTGGGATTGTGGCATTAATTTGCCTGCTCATCTAGGCAGTGGACATATGCTCAACACTGGGTATAATTCTAATTGAATACTATTTTTCAGTTAGAGCGTCGTGTCTCTTGTACGTCTCGGTCACAATACACGGTTTCGTCCGGTGCGTGGCAATTCGGGGCACATCATGTCTTTCGTGGCTGGTGTGACCGCGCAAGGTGCGCGCGGTACGTATCGAGCAGCGCTCAACTCTGAAAAACATCAAGACCATGTGTCTCTAACTGTGCCACTCTGTGGTTCAGGAAACC…
	'England/3/2013|KM210278|human|2013-02-10'	----------------------------------------CTCTTGCAGAACTTTGATTTTAACGAACTTAAATAAAAGCCCTGTTGTTTAGCGTATTGTTGCACTTGTCTGGTGGGATTGTGGCATTAATTTGCCTGCTCATCTAGGCAGTGGACATATGCTCAACACTGGGTATAATTCTAATTGAATACTATTTTTCAGTTAGAGCGTCGTGTCTCTTGTACGTCTCGGTCACAATACACGGTTTCGTCCGGTGCGTGGCAATTCGGGGCACATCATGTCTTTCGTGGCTGGTGTGACCGCGCAAGGTGCGCGCGGTACGTATCGAGCAGCGCTCAACTCTGAAAAACATCAAGACCATGTGTCTCTAACTGTGCCACTCTGTGGTTCAGGAAACC…
	'England/4/2013|KM210277|human|2013-02-13'	--------------------------------------------TGCAGAACTTTGATTTTAACGAACTTAAATAAAAGCCCTGTTGTTTAGCGTATTGTTGCACTTGTCTGGTGGGATTGTGGCATTAATTTGCCTGCTCATCTAGGCAGTGGACATATGCTCAACACTGGGTATAATTCTAATTGAATACTATTTTTCAGTTAGAGCGTCGTGTCTCTTGTACGTCTCGGTCACAATACACGGTTTCGTCCGGTGCGTGGCAATTCGGGGCACATCATGTCTTTCGTGGCTGGTGTGACCGCGCAAGGTGCGCGCGGTACGTATCGAGCAGCGCTCAACTCTGAAAAACATCAAGACCATGTGTCTCTAACTGTGCCACTCTGTGGTTCAGGAAACC…
	'Florida/USA-2_SaudiArabia_2014|KJ829365|human|2014-05-10'	GATTTAAGTGAATAGCTTGGCTATCTCACTTCCCCTCGTTCTCTTGCAGAACTTTGATTTTAACGAACTTAAATAAAAGCCCTGTTGTTTAGCGTATTGTTGCACTTGTCTGGTGGGATTGTGGCATTAATTTGCCTGCTCATCTAGGCAGTGGACATATGCTCAACACTGGGTATAATTCTAATTGAATACTATTTTTCAGTTAGAGCGTCGTGTCTCTTGTACGTCTCGGTCACAATACACGGTTTCGTCCGGTGCGTGGCAATTCGGGGCACATCATGTCTTTCGTGGCTGGTGTGACCGCGCAAGGTGCGCGCGGTACGTATCGAGCAGCGCTCAACTCTGAAAAACATCAAGACCATGTGTCTCTAACTGTGCCACTCTGTGGTTCAGGAAACC…
	'Germany3/UAE-Dubai/Abu-Dhabi||human|2015-03-11'	---------------------------------------------------CTTTGATTTTAACGAACTTAAATAAAAGCCCTGTTGTTTAGCGTATTGTTGCACTTGTCTGGTGGGATTGTGGCACTAATTTGCCTGCTCATCTAGGCAGTGGACATATGCTCAACACTGGGTATAATTCTAATTGAATACTATTTTTCAGTTAGAGCGTCGTGTCTCTTGTACGTCTCGGTCACAATACACGGTTTCGTCCGGTGCGTGGCAATTCGGGGCACATCATGTCTTTCGTGGCTGGTGTGATCGCGCAAGGTGCGCGCGGTACGTATCGAGCAGCGCTCAACTCTGAAAAACATCAAGACCATGTGTCTCTAACTGTGCCACTCTGTGGTTCAGGAAACC…
	'Hafr-Al-Batin_1_2013|KF600628|human|2013-06-04'	GATTTAAGTGAATAGCTTGGCTATCTCACTTCCCCTCGTTCTCTTGCAGAACTTTGATTTTAACGAACTTAAATAAAAGCCCTGTTGTTTAGCGTATTGTTGCACTTGTCTGGTGGGATTGTGGCACTAATTTGCCTGCTCATCTAGGCAGTGGACATATGCTCAACACTGGGTATAATTCTAATTGAATACTATTTTTCAGTTAGAGCGTCGTGTCTCTTGTACGTCTCGGTCACAATACACGGTTTCGTCCGGTGCGTGGCAATTCGGGGCACATCATGTCTTTCGTGGCTGGTGTGACCGCGCAAGGTGCGCGCGGTACGTATCGAGCAGCGCTCAACTCTGAAAAACATCAAGACCATGTGTCTCTAACTGTGCCACTCTGTGGTTCAGGAAACC…
	'Hafr-Al-Batin_2_2013|KJ156910|human|2013-08-05'	---------------------------------------------------CTTTGATTTTAACGAACTTAAATAAAAGCCCTGTTGTTTAGCGTATTGTTGCACTTGTCTGGTGGGATTGTGGCATTAATTTGCCTGCTCATCTAGGCAGTGGACATATGCTCAACACTGGGTATAATTCTAATTGAATACTATTTTTCAGTTAGAGCGTCGTGTCTCTTGTACGTCTCGGTCACAATACACGGTTTCGTCCGGTGCGTGGCAATTCGGGGCACATCATGTCTTTCGTGGCTGGTGTGACCGCGCAAGGTGCGCGCGGTACGTATCGAGCAGCGCTCAACTCTGAAAAACATCAAGACCATGTGTCTCTAACTGTGCCACTCTGTGGTTCAGGAAACC…
	'Hafr-Al-Batin_6_2013|KJ156874|human|2013-08-28'	---------------------------------------------------CTTTGATTTTAACGAACTTAAATAAAAGCCCTGTTGTTTAGCGTATTGTTGCACTTGTCTGGTGGGATTGTGGCATTAATTTGCCTGCTCATCTAGGCAGTGGACATATGCTCAACACTGGGTATAATTCTAATTGAATACTATTTTTCAGTTAGAGCGTCGTGTCTCTTGTACGTCTCGGTCACAATACACGGTTTCGTCCGGTGCGTGGCAATTCGGGGCACATCATGTCTTTCGTGGCTGGTGTGACCGCGCAAGGTGCGCGCGGTACGTATCGAGCAGCGCTCAACTCTGAAAAACATCAAGACCATGTGTCTCTAACTGTGCCACTCTGTGGTTCAGGAAACC…
	'Indiana/USA-1_SaudiArabia_2014|KJ813439|human|2014-04-30'	GATTTAAGTGAATAGCTTGGCTATCTCACTTCCCCTCGTTCTCTTGCAGAACTTTGATTTTAACGAACTTAAATAAAAGCCCTGTTGTTTAGCGTATTGTTGCACTTGTCTGGTGGGATTGTGGCATTAATTTGCCTGCTCATCTAGGCAGTGGACATATGCTCAACACTGGGTATAATTCTAATTGAATACTATTTTTCAGTTAGAGCGTCGTGTCTCTTGTACGTCTCGGTCACAATACACGGTTTCGTCCGGTGCGTGGCAATTCGGGGCACATCATGTCTTTCGTGGCTGGTGTGATCGCGCAAGGTGCGCGCGGTACGTATCGAGCAGCGCTCAACTCTGAAAAACATCAAGACCATGTGTCTCTAACTGTGCCACTCTGTGGTTCAGGAAACC…
	'Jeddah-KFH-285TA||human|2014-06-03'	---------------------------------------------------------------------------------------------------------------------------------------------------------------------------------------------------------------------------------------------------------------------------------------------------------------------------------------------------------------------------------------------------------------…
	'Jeddah-KFH-605TD||human|2014-06-09'	---------------------------------------------------------------------------------------------------------------------------------------------------------------------------------------------------------------------------------------------------------------------------------------------------------------------------------------------------------------------------------------------------------------…
	'Jeddah-KFH-668TD||human|2014-06-09'	---------------------------------------------------------------------------------------------------------------------------------------------------------------------------------------------------------------------------------------------------------------------------------------------------------------------------------------------------------------------------------------------------------------…
	'Jeddah-KFH-899NF||human|2014-06-16'	-----------------------------------------------------------------------------------------------------GCACTTGTCTGGTGGGATTGTGGCATTAATTTGCCTGCTCATCTAGGCAGTGGACATATGCTCAACACTGGGTATAATTCTAATTGAATACTATTTTTCAGTTAGAGCGTCGTGTCTCTTGTACGTCTCGGTCACAATACACGGTTTCGTCCGGTGCGTGGCAATTCGGGGCACATCATGTCTTTCGTGGCTGGTGTGACCGCGCAAGGTGCGCGCGGTACGTATCGAGCAGCGCTCAACTCTGAAAAACATCAAGACCATGTGTCTCTAACTGTGCCACTCTGTGGTTCAGGAAACC…
	'Jeddah-KFH-949NSG1||human|2014-06-18'	---------------------------------------------------CTTTGATTTTAACGAACTTAAATAAAAGCCCTGTTGTTTAGCGTATTGTTGCACTTGTCTGGTGGGATTGTGGCATTAATTTGCCTGCTCATCTAGGCAGTGGACATATGCTCAACACTGGGTATAATTCTAATTGAATACTATTTTTCAGTTAGAGCGTCGTGTCTCTTGTACGTCTCGGTCACAATACACGGTTTCGTCCGGTGCGTGGCAATTCGGGGCACATCATGTCTTTCGTGGCTGGTGTGACCGCGCAAGGTGCGCGCGGTACGTATCGAGCAGCGCTCAACTCTGAAAAACATCAAGACCATGTGTCTCTAACTGTGCCACTCTGTGGTTCAGGAAACC…
	'Jeddah-KSA-C20860/2015|KT806055|human|2015-02-10'	----------------------ATCTCACTTCCCCTCGTTCTCTTGCAGAACTTTGATTTTAACGAACTTAAATAAAAGCCCTGTTGTTTAGCGTATTGTTGCACTTGTCTGGTGGGATTGTGGCACTAATTTGCCTGCTCATCTAGGCAGTGGACATATGCTCAACACTGGGTATAATTCTAATTGAATACTATTTTTCAGTTAGAGCGTCGTGTCTCTTGTACGTCTCGGTCACAATACACGGTTTCGTCCGGTGCGTGGCAATTCGGGGCACATCATGTCTTTCGTGGCTGGTGTGATCGCGCAAGGTGCGCGCGGTACGTATCGAGCAGCGCTCAACTCTGAAAAACATCAAGACCATGTGTCTCTAACTGTGCCACTCTGTGGTTCAGGAAACC…
	'Jeddah/401/2014|KT368827|camel|2014-09'	GATTTAAGTGAATAGCTTGGCTATCTCACTTCCCCTCGTTCTCTTGCAGAACTTTGATTTTAACGAACTTAAATAAAAGCCCTGTTGTTTAGCGTATTGTTGCACTTGTCTGGTGGGATTGTGGCACTAATTTGCCTGCTCATCTAGGCAGTGGACATATGCTCAACACTGGGTATAATTCTAATTGAATACTATTTTTCAGTTAGAGCGTCGTGTCTCTTGTACGTCTCGGTCACAATACACGGTTTCGTCCGGTGCGTGGCAATTCGGGGCACATCATGTCTTTCGTGGCTGGTGTGATCGCGCAAGGTGCGCGCGGTACGTATCGAGCAGCGCTCAACTCTGAAAAACATCAAGACCATGTGTCTCTAACTGTGCCACTCTGTGGTTCAGGAAACC…
	'Jeddah/D100/2014|KT368828|camel|2014-12'	GATTTAAGTGAATAGCTTGGCTATCTCACTTCCCCTCGTTCTCTTGCAGAACTTTGATTTTAACGAACTTAAATAAAAGCCCTGTTGTTTAGCGTATTGTTGCACTTGTCTGGTGGGATTGTGGCACTAATTTGCCTGCTCATCTAGGCAGTGGACATATGCTCAACACTGGGTATAATTCTAATTGAATACTATTTTTCAGTTAGAGCGTCGTGTCTCTTGTACGTCTCGGTCACAATACACGGTTTCGTCCGGTGCGTGGCAATTCGGGGCACATCATGTCTTTCGTGGCTGGTGTGATCGCGCAAGGTGCGCGCGGTACGTATCGAGCAGCGCTCAACTCTGAAAAACATCAAGACCATGTGTCTCTAACTGTGCCACTCTGTGGTTCAGGAAACC…
	'Jeddah/D33b/2014|KT368829|camel|2014-12'	GATTTAAGTGAATAGCTTGGCTATCTCACTTCCCCTCGTTCTCTTGCAGAACTTTGATTTTAACGAACTTAAATAAAAGCCCTGTTGTTTAGCGTATTGTTGCACTTGTCTGGTGGGATTGTGGCATTAATTTGCCTGCTCATCTAGGCAGTGGACATATGCTCAACACTGGGTATAATTCTAATTGAATACTATTTTTCAGTTAGAGCGTCGTGTCTCTTGTACGTCTCGGTCACAATACACGGTTTCGTCCGGTGCGTGGCAATTCGGGGCACATCATGTCTTTCGTGGCTGGTGTGACCGCGCAAGGTGCGCGCGGTACGTATCGAGCAGCGCTCAACTCTGAAAAACATCAAGACCATGTGTCTCTAACTGTGCCACTCTGTGGTTCAGGAAACC…
	'Jeddah/D34/2014|KT368830|camel|2014-12'	GATTTAAGTGAATAGCTTGGCTATCTCACTTCCCCTCGTTCTCTTGCAGAACTTTGATTTTAACGAACTTAAATAAAAGCCCTGTTGTTTAGCGTATTGTTGCACTTGTCTGGTGGGATTGTGGCATTAATTTGCCTGCTCATCTAGGCAGTGGACATATGCTCAACACTGGGTATAATTCTAATTGAATACTATTTTTCAGTTAGAGCGTCGTGTCTCTTGTACGTCTCGGTCACAATACACGGTTTCGTCCGGTGCGTGGCAATTCGGGGCACATCATGTCTTTCGTGGCTGGTGTGACCGCGCAAGGTGCGCGCGGTACGTATCGAGCAGCGCTCAACTCTGAAAAACATCAAGACCATGTGTCTCTAACTGTGCCACTCTGTGGTTCAGGAAACC…
	'Jeddah/D35/2014|KT368831|camel|2014-12'	GATTTAAGTGAATAGCTTGGCTATCTCACTTCCCCTCGTTCTCTTGCAGAACTTTGATTTTAACGAACTTAAATAAAAGCCCTGTTGTTTAGCGTATTGTTGCACTTGTCTGGTGGGATTGTGGCATTAATTTGCCTGCTCATCTAGGCAGTGGACATATGCTCAACACTGGGTATAATTCTAATTGAATACTATTTTTCAGTTAGAGCGTCGTGTCTCTTGTACGTCTCGGTCACAATACACGGTTTCGTCCGGTGCGTGGCAATTCGGGGCACATCATGTCTTTCGTGGCTGGTGTGACCGCGCAAGGTGCGCGCGGTACGTATCGAGCAGCGCTCAACTCTGAAAAACATCAAGACCATGTGTCTCTAACTGTGCCACTCTGTGGTTCAGGAAACC…
	'Jeddah/D36/2014|KT368832|camel|2014-12'	GATTTAAGTGAATAGCTTGGCTATCTCACTTCCCCTCGTTCTCTTGCAGAACTTTGATTTTAACGAACTTAAATAAAAGCCCTGTTGTTTAGCGTATTGTTGCACTTGTCTGGTGGGATTGTGGCATTAATTTGCCTGCTCATCTAGGCAGTGGACATATGCTCAACACTGGGTATAATTCTAATTGAATACTATTTTTCAGTTAGAGCGTCGTGTCTCTTGTACGTCTCGGTCACAATACACGGTTTCGTCCGGTGCGTGGCAATTCGGGGCACATCATGTCTTTCGTGGCTGGTGTGACCGCGCAAGGTGCGCGCGGTACGTATCGAGCAGCGCTCAACTCTGAAAAACATCAAGACCATGTGTCTCTAACTGTGCCACTCTGTGGTTCAGGAAACC…
	'Jeddah/D88/2014|KT368843|camel|2014-12'	GATTTAAGTGAATAGCTTGGCTATCTCACTTCCCCTCGTTCTCTTGCAGAACTTTGATTTTAACGAACTTAAATAAAAGCCCTGTTGTTTAGCGTATTGTTGCACTTGTCTGGTGGGATTGTGGCACTAATTTGCCTGCTCATCTAGGCAGTGGACATATGCTCAACACTGGGTATAATTCTAATTGAATACTATTTTTCAGTTAGAGCGTCGTGTCTCTTGTACGTCTCGGTCACAATACACGGTTTCGTCCGGTGCGTGGCAATTCGGGGCACATCATGTCTTTCGTGGCTGGTGTGATCGCGCAAGGTGCGCGCGGTACGTATCGAGCAGCGCTCAACTCTGAAAAACATCAAGACCATGTGTCTCTAACTGTGCCACTCTGTGGTTCAGGAAACC…
	'Jeddah/D90/2014|KT368844|camel|2014-12'	GATTTAAGTGAATAGCTTGGCTATCTCACTTCCCCTCGTTCTCTTGCAGAACTTTGATTTTAACGAACTTAAATAAAAGCCCTGTTGTTTAGCGTATTGTTGCACTTGTCTGGTGGGATTGTGGCACTAATTTGCCTGCTCATCTAGGCAGTGGACATATGCTCAACACTGGGTATAATTCTAATTGAATACTATTTTTCAGTTAGAGCGTCGTGTCTCTTGTACGTCTCGGTCACAATACACGGTTTCGTCCGGTGCGTGGCAATTCGGGGCACATCATGTCTTTCGTGGCTGGTGTGATCGCGCAAGGTGCGCGCGGTACGTATCGAGCAGCGCTCAACTCTGAAAAACATCAAGACCATGTGTCTCTAACTGTGCCACTCTGTGGTTCAGGAAACC…
	'Jeddah/D92/2014|KT368845|camel|2014-12'	GATTTAAGTGAATAGCTTGGCTATCTCACTTCCCCTCGTTCTCTTGCAGAACTTTGATTTTAACGAACTTAAATAAAAGCCCTGTTGTTTAGCGTATTGTTGCACTTGTCTGGTGGGATTGTGGCACTAATTTGCCTGCTCATCTAGGCAGTGGACATATGCTCAACACTGGGTATAATTCTAATTGAATACTATTTTTCAGTTAGAGCGTCGTGTCTCTTGTACGTCTCGGTCACAATACACGGTTTCGTCCGGTGCGTGGCAATTCGGGGCACATCATGTCTTTCGTGGCTGGTGTGATCGCGCAAGGTGCGCGCGGTACGTATCGAGCAGCGCTCAACTCTGAAAAACATCAAGACCATGTGTCTCTAACTGTGCCACTCTGTGGTTCAGGAAACC…
	'Jeddah/F13A/2014|KT368824|camel|2014-05'	GATTTAAGTGAATAGCTTGGCTATCTCACTTCCCCTCGTTCTCTTGCAGAACTTTGATTTTAACGAACTTAAATAAAAGCCCTGTTGTTTAGCGTATTGTTGCACTTGTCTGGTGGGATTGTGGCATTAATTTGCCTGCTCATCTAGGCATTGGACATATGCTCAACACTGGGTATAATTCTAATTGAATACTATTTTTCAGTTAGAGCGTCGTGTCTCTTGTACGTCTCGGTCACAATACACGGTTTCGTCCGGTGCGTGGCAATTCGGGGCACATCATGTCTTTCGTGGCTGGTGTGACCGCGCAAGGTGCGCGCGGTACGTATCGAGCAGCGCTCAACTCTGAAAAACATCAAGACCATGTGTCTCTAACTGTGCCACTCTGTGGTTCAGGAAACC…
	'Jeddah/Jd175/2015|KT368866|camel|2015-02'	GATTTAAGTGAATAGCTTGGCTATCTCACTTCCCCTCGTTCTCTTGCAGAACTTTGATTTTAACGAACTTAAATAAAAGCCCTGTTGTTTAGCGTATTGTTGCACTTGTCTGGTGGGATTGTGGCACTAATTTGCCTGCTCATCTAGGCAGTGGACATATGCTCAACACTGGGTATAATTCTAATTGAATACTATTTTTCAGTTAGAGCGTCGTGTCTCTTGTACGTCTCGGTCACAATACACGGTTTCGTCCGGTGCGTGGCAATTCGGGGCACATCATGTCTTTCGTGGCTGGTGTGATCGCGCAAGGTGCGCGCGGTACGTATCGAGCAGCGCTCAACTCTGAAAAACATCAAGACCATGTGTCTCTAACTGTGCCACTCTGTGGTTCAGGAAACC…
	'Jeddah/Jd199/2015|KT368867|camel|2015-02'	GATTTAAGTGAATAGCTTGGCTATCTCACTTCCCCTCGTTCTCTTGCAGAACTTTGATTTTAACGAACTTAAATAAAAGCCCTGTTGTTTAGCGTATTGTTGCACTTGTCTGGTGGGATTGTGGCACTAATTTGCCTGCTCATCTAGGCAGTGGACATATGCTCAACACTGGGTATAATTCTAATTGAATACTATTTTTCAGTTAGAGCGTCGTGTCTCTTGTACGTCTCGGTCACAATACACGGTTTCGTCCGGTGCGTGGCAATTCGGGGCACATCATGTCTTTCGTGGCTGGTGTGATCGCGCAAGGTGCGCGCGGTACGTATCGAGCAGCGCTCAACTCTGAAAAACATCAAGACCATGTGTCTCTAACTGTGCCACTCTGTGGTTCAGGAAACC…
	'Jeddah/O23b/2014|KT368849|camel|2014-10'	GATTTAAGTGAATAGCTTGGCTATCTCACTTCCCCTCGTTCTCTTGCAGAACTTTGATTTTAACGAACTTAAATAAAAGCCCTGTTGTTTAGCGTATTGTTGCACTTGTCTGGTGGGATTGTGGCACTAATTTGCCTGCTCATCTAGGCAGTGGACATATGCTCAACACTGGGTATAATTCTAATTGAATACTATTTTTCAGTTAGAGCGTCGTGTCTCTTGTACGTCTCGGTCACAATACACGGTTTCGTCCGGTGCGTGGCAATTCGGGGCACATCATGTCTTTCGTGGCTGGTGTGATCGCGCAAGGTGCGCGCGGTACGTATCGAGCAGCGCTCAACTCTGAAAAACATCAAGACCATGTGTCTCTAACTGTGCCACTCTGTGGTTCAGGAAACC…
	'Jeddah/O24/2014|KT368850|camel|2014-10'	GATTTAAGTGAATAGCTTGGCTATCTCACTTCCCCTCGTTCTCTTGCAGAACTTTGATTTTAACGAACTTAAATAAAAGCCCTGTTGTTTAGCGTATTGTTGCACTTGTCTGGTGGGATTGTGGCACTAATTTGCCTGCTCATCTAGGCAGTGGACATATGCTCAACACTGGGTATAATTCTAATTGAATACTATTTTTCAGTTAGAGCGTCGTGTCTCTTGTACGTCTCGGTCACAATACACGGTTTCGTCCGGTGCGTGGCAATTCGGGGCACATCATGTCTTTCGTGGCTGGTGTGATCGCGCAAGGTGCGCGCGGTACGTATCGAGCAGCGCTCAACTCTGAAAAACATCAAGACCATGTGTCTCTAACTGTGCCACTCTGTGGTTCAGGAAACC…
	'Jeddah/O30/2014|KT368851|camel|2014-10'	GATTTAAGTGAATAGCTTGGCTATCTCACTTCCCCTCGTTCTCTTGCAGAACTTTGATTTTAACGAACTTAAATAAAAGCCCTGTTGTTTAGCGTATTGTTGCACTTGTCTGGTGGGATTGTGGCACTAATTTGCCTGCTCATCTAGGCAGTGGACATATGCTCAACACTGGGTATAATTCTAATTGAATACTATTTTTCAGTTAGAGCGTCGTGTCTCTTGTACGTCTCGGTCACAATACACGGTTTCGTCCGGTGCGTGGCAATTCGGGGCACATCATGTCTTTCGTGGCTGGTGTGATCGCGCAAGGTGCGCGCGGTACGTATCGAGCAGCGCTCAACTCTGAAAAACATCAAGACCATGTGTCTCTAACTGTGCCACTCTGTGGTTCAGGAAACC…
	'Jeddah/O47b/2014|KT368852|camel|2014-10'	GATTTAAGTGAATAGCTTGGCTATCTCACTTCCCCTCGTTCTCTTGCAGAACTTTGATTTTAACGAACTTAAATAAAAGCCCTGTTGTTTAGCGTATTGTTGCACTTGTCTGGTGGGATTGTGGCACTAATTTGCCTGCTCATCTAGGCAGTGGACATATGCTCAACACTGGGTATAATTCTAATTGAATACTATTTTTCAGTTAGAGCGTCGTGTCTCTTGTACGTCTCGGTCACAATACACGGTTTCGTCCGGTGCGTGGCAATTCGGGGCACATCATGTCTTTCGTGGCTGGTGTGATCGCGCAAGGTGCGCGCGGTACGTATCGAGCAGCGCTCAACTCTGAAAAACATCAAGACCATGTGTCTCTAACTGTGCCACTCTGTGGTTCAGGAAACC…
	'Jeddah/S100/2014|KT368853|camel|2014-09'	GATTTAAGTGAATAGCTTGGCTATCTCACTTCCCCTCGTTCTCTTGCAGAACTTTGATTTTAACGAACTTAAATAAAAGCCCTGTTGTTTAGCGTATTGTTGCACTTGTCTGGTGGGATTGTGGCACTAATTTGCCTGCTCATCTAGGCAGTGGACATATGCTCAACACTGGGTATAATTCTAATTGAATACTATTTTTCAGTTAGAGCGTCGTGTCTCTTGTACGTCTCGGTCACAATACACGGTTTCGTCCGGTGCGTGGCAATTCGGGGCACATCATGTCTTTCGTGGCTGGTGTGATCGCGCAAGGTGCGCGCGGTACGTATCGAGCAGCGCTCAACTCTGAAAAACATCAAGACCATGTGTCTCTAACTGTGCCACTCTGTGGTTCAGGAAACC…
	'Jeddah/S73/2014|KT368854|camel|2014-09'	GATTTAAGTGAATAGCTTGGCTATCTCACTTCCCCTCGTTCTCTTGCAGAACTTTGATTTTAACGAACTTAAATAAAAGCCCTGTTGTTTAGCGTATTGTTGCACTTGTCTGGTGGGATTGTGGCACTAATTTGCCTGCTCATCTAGGCAGTGGACATATGCTCAACACTGGGTATAATTCTAATTGAATACTATTTTTCAGTTAGAGCGTCGTGTCTCTTGTACGTCTCGGTCACAATACACGGTTTCGTCCGGTGCGTGGCAATTCGGGGCACATCATGTCTTTCGTGGCTGGTGTGATCGCGCAAGGTGCGCGCGGTACGTATCGAGCAGCGCTCAACTCTGAAAAACATCAAGACCATGTGTCTCTAACTGTGCCACTCTGTGGTTCAGGAAACC…
	'Jeddah/S93/2014|KT368855|camel|2014-09'	GATTTAAGTGAATAGCTTGGCTATCTCACTTCCCCTCGTTCTCTTGCAGAACTTTGATTTTAACGAACTTAAATAAAAGCCCTGTTGTTTAGCGTATTGTTGCACTTGTCTGGTGGGATTGTGGCACTAATTTGCCTGCTCATCTAGGCAGTGGACATATGCTCAACACTGGGTATAATTCTAATTGAATACTATTTTTCAGTTAGAGCGTCGTGTCTCTTGTACGTCTCGGTCACAATACACGGTTTCGTCCGGTGCGTGGCAATTCGGGGCACATCATGTCTTTCGTGGCTGGTGTGATCGCGCAAGGTGCGCGCGGTACGTATCGAGCAGCGCTCAACTCTGAAAAACATCAAGACCATGTGTCTCTAACTGTGCCACTCTGTGGTTCAGGAAACC…
	'Jeddah/S94/2014|KT368856|camel|2014-09'	GATTTAAGTGAATAGCTTGGCTATCTCACTTCCCCTCGTTCTCTTGCAGAACTTTGATTTTAACGAACTTAAATAAAAGCCCTGTTGTTTAGCGTATTGTTGCACTTGTCTGGTGGGATTGTGGCACTAATTTGCCTGCTCATCTAGGCAGTGGACATATGCTCAACACTGGGTATAATTCTAATTGAATACTATTTTTCAGTTAGAGCGTCGTGTCTCTTGTACGTCTCGGTCACAATACACGGTTTCGTCCGGTGCGTGGCAATTCGGGGCACATCATGTCTTTCGTGGCTGGTGTGATCGCGCAAGGTGCGCGCGGTACGTATCGAGCAGCGCTCAACTCTGAAAAACATCAAGACCATGTGTCTCTAACTGTGCCACTCTGTGGTTCAGGAAACC…
	'Jeddah/S99/2014|KT368857|camel|2014-09'	GATTTAAGTGAATAGCTTGGCTATCTCACTTCCCCTCGTTCTCTTGCAGAACTTTGATTTTAACGAACTTAAATAAAAGCCCTGTTGTTTAGCGTATTGTTGCACTTGTCTGGTGGGATTGTGGCACTAATTTGCCTGCTCATCTAGGCAGTGGACATATGCTCAACACTGGGTATAATTCTAATTGAATACTATTTTTCAGTTAGAGCGTCGTGTCTCTTGTACGTCTCGGTCACAATACACGGTTTCGTCCGGTGCGTGGCAATTCGGGGCACATCATGTCTTTCGTGGCTGGTGTGATCGCGCAAGGTGCGCGCGGTACGTATCGAGCAGCGCTCAACTCTGAAAAACATCAAGACCATGTGTCTCTAACTGTGCCACTCTGTGGTTCAGGAAACC…
	'Jeddah_C10306/KSA|KM027260|human|2014-04-21'	----------------------------------------------------------------------------------------------------------TGTCTGGTGGGATTGTGGCATTAATTTGCCTGCTCATCTAGGCAGTGGACATATGCTCAACACTGGGTATAATTCTAATTGAATACTATTTTTCAGTTAGAGCGTCGTGTCTCTTGTACGTCTCGGTCACAATACACGGTTTCGTCCGGTGCGTGGCAATTCGGGGCACATCATGTCTTTCGTGGCTGGTGTGACCGCGCAAGGTGCGCGCGGTACGTATCGAGCAGCGCTCAACTCTGAAAAACATCAAGACCATGTGTCTCTAACTGTGCCACTCTGTGGTTCAGGAAACC…
	'Jeddah_C7149/KSA|KM027255|human|2014-04-05'	-------------------------------------GTTCTCTTGCAGAACTTTGATTTTAACGAACTTAAATAAAAGCCCTGTTGTTTAGCGTATTGTTGCACTTGTCTGGTGGGATTGTGGCATTAATTTGCCTGCTCATCTAGGCAGTGGACATATGCTCAACACTGGGTATAATTCTAATTGAATACTATTTTTCAGTTAGAGCGTCGTGTCTCTTGTACGTCTCGGTCACAATACACGGTTTCGTCCGGTGCGTGGCAATTCGGGGCACATCATGTCTTTCGTGGCTGGTGTGACCGCGCAAGGTGCGCGCGGTACGTATCGAGCAGCGCTCAACTCTGAAAAACATCAAGACCATGTGTCTCTAACTGTGCCACTCTGTGGTTCAGGAAACC…
	'Jeddah_C7569/KSA|KM027256|human|2014-04-03'	-------------------------------------GTTCTCTTGCAGAACTTTGATTTTAACGAACTTAAATAAAAGCCCTGTTGTTTAGCGTATTGTTGCACTTGTCTGGTGGGATTGTGGCATTAATTTGCCTGCTCATCTAGGCAGTGGACATATGCTCAACACTGGGTATAATTCTAATTGAATACTATTTTTCAGTTAGAGCGTCGTGTCTCTTGTACGTCTCGGTCACAATACACGGTTTCGTCCGGTGCGTGGCAATTCGGGGCACATCATGTCTTTCGTGGCTGGTGTGACCGCGCAAGGTGCGCGCGGTACGTATCGAGCAGCGCTCAACTCTGAAAAACATCAAGACCATGTGTCTCTAACTGTGCCACTCTGTGGTTCAGGAAACC…
	'Jeddah_C7770/KSA|KM027257|human|2014-04-07'	-------------------------------------GTTCTCTTGCAGAACTTTGATTTTAACGAACTTAAATAAAAGCCCTGTTGTTTAGCGTATTGTTGCACTTGTCTGGTGGGATTGTGGCATTAATTTGCCTGCTCATCTAGGCAGTGGACATATGCTCAACACTGGGTATAATTCTAATTGAATACTATTTTTCAGTTAGAGCGTCGTGTCTCTTGTACGTCTCGGTCACAATACACGGTTTCGTCCGGTGCGTGGCAATTCGGGGCACATCATGTCTTTCGTGGCTGGTGTGACCGCGCAAGGTGCGCGCGGTACGTATCGAGCAGCGCTCAACTCTGAAAAACATCAAGACCATGTGTCTCTAACTGTGCCACTCTGTGGTTCAGGAAACC…
	'Jeddah_C8826/KSA|KM027258|human|2014-04-12'	-------------------------------------GTTCTCTTGCAGAACTTTGATTTTAACGAACTTAAATAAAAGCCCTGTTGTTTAGCGTATTGTTGCACTTGTCTGGTGGGATTGTGGCATTAATTTGCCTGCTCATCTAGGCAGTGGACATATGCTCAACACTGGGTATAATTCTAATTGAATACTATTTTTCAGTTAGAGCGTCGTGTCTCTTGTACGTCTCGGTCACAATACACGGTTTCGTCCGGTGCGTGGCAATTCGGGGCACATCATGTCTTTCGTGGCTGGTGTGACCGCGCAAGGTGCGCGCGGTACGTATCGAGCAGCGCTCAACTCTGAAAAACATCAAGACCATGTGTCTCTAACTGTGCCACTCTGTGGTTCAGGAAACC…
	'Jeddah_C9055/KSA|KM027259|human|2014-04-14'	-------------------------------------GTTCTCTTGCAGAACTTTGATTTTAACGAACTTAAATAAAAGCCCTGTTGTTTAGCGTATTGTTGCACTTGTCTGGTGGGATTGTGGCATTAATTTGCCTGCTCATCTAGGCAGTGGACATATGCTCAACACTGGGTATAATTCTAATTGAATACTATTTTTCAGTTAGAGCGTCGTGTCTCTTGTACGTCTCGGTCACAATACACGGTTTCGTCCGGTGCGTGGCAATTCGGGGCACATCATGTCTTTCGTGGCTGGTGTGACCGCGCAAGGTGCGCGCGGTACGTATCGAGCAGCGCTCAACTCTGAAAAACATCAAGACCATGTGTCTCTAACTGTGCCACTCTGTGGTTCAGGAAACC…
	'KFMC-10|KT121578|human|2014-05-01'	-------------------------TCACTTCCCCTCGTTCTCTTGCAGAACTTTGATTTTAACGAACTTAAATAAAAGCCCTGTTGTTTAGCGTATTGTTGCACTTGTCTGGTGGGATTGTGGCATTAATTTGCCTGCTCATCTAGGCAGTGGACATATGCTCAACACTGGGTATAATTCTAATTGAATACTATTTTTCAGTTAGAGCGTCGTGTCTCTTGTACGTCTCGGTCACAATACACGGTTTCGTCCGGTGCGTGGCAATTCGGGGCACATCATGTCTTTCGTGGCTGGTGTGATCGCGCAAGGTGCGCGCGGTACGTATCGAGCAGCGCTCAACTCTGAAAAACATCAAGACCATGTGTCTCTAACTGTGCCACTCTGTGGTTCAGGAAACC…
	'KFMC-1|KT121580|human|2014-04-28'	-----------ATAGCTTGGCTATCTCACTTCCCCTCGTTCTCTTGCAGAACTTTGATTTTAACGAACTTAAATAAAAGCCCTGTTGTTTAGCGTATTGTTGCACTTGTCTGGTGGGATTGTGGCATTAATTTGCCTGCTCATCTAGGCAGTGGACATATGCTCAACACTGGGTATAATTCTAATTGAATACTATTTTTCAGTTAGAGCGTCGTGTCTCTTGTACGTCTCGGTCACAATACACGGTTTCGTCCGGTGCGTGGCAATTCGGGGCACATCATGTCTTTCGTGGCTGGTGTGATCGCGCAAGGTGCGCGCGGTACGTATCGAGCAGCGCTCAACTCTGAAAAACATCAAGACCATGTGTCTCTAACTGTGCCACTCTGTGGTTCAGGAAACC…
	'KFMC-2|KT121577|human|2014-05-11'	------------------------------------------------------------------------------------------------------------TCTGGTGGGATTGTGGCATTAATTTGCCTGCTCATCTAGGCAGTGGACATATGCTCAACACTGGGTATAATTCTAATTGAATACTATTTTTCAGTTAGAGCGTCGTGTCTCTTGTACGTCTCGGTCACAATACACGGTTTCGTCCGGTGCGTGGCAATTCGGGGCACATCATGTCTTTCGTGGCTGGTGTGATCGCGCAAGGTGCGCGCGGTACGTATCGAGCAGCGCTCAACTCTGAAAAACATCAAGACCATGTGTCTCTAACTGTGCCACTCTGTGGTTCAGGAAACC…
	'KFMC-3|KT121573|human|2014-05-09'	------------------------------------------------------------------------------------------------------------TCTGGTGGGATTGTGGCATTAATTTGCCTGCTCATCTAGGCAGTGGACATATGCTCAACACTGGGTATAATTCTAATTGAATACTATTTTTCAGTTAGAGCGTCGTGTCTCTTGTACGTCTCGGTCACAATACACGGTTTCGTCCGGTGCGTGGCAATTCGGGGCACATCATGTCTTTCGTGGCTGGTGTGATCGCGCAAGGTGCGCGCGGTACGTATCGAGCAGCGCTCAACTCTGAAAAACATCAAGACCATGTGTCTCTAACTGTGCCACTCTGTGGTTCAGGAAACC…
	'KFMC-4|KT121575|human|2014-05-12'	------------------------------------------------------------------------------------------------------------TCTGGTGGGATTGTGGCATTAATTTGCCTGCTCATCTAGGCAGTGGACATATGCTCAACACTGGGTATAATTCTAATTGAATACTATTTTTCAGTTAGAGCGTCGTGTCTCTTGTACGTCTCGGTCACAATACACGGTTTCGTCCGGTGCGTGGCAATTCGGGGCACATCATGTCTTTCGTGGCTGGTGTGATCGCGCAAGGTGCGCGCGGTACGTATCGAGCAGCGCTCAACTCTGAAAAACATCAAGACCATGTGTCTCTAACTGTGCCACTCTGTGGTTCAGGAAACC…
	'KFMC-5|KT121572|human|2014-05-12'	------------------------------------------------------------------------------------------------------------TCTGGTGGGATTGTGGCATTAATTTGCCTGCTCATCTAGGCAGTGGACATATGCTCAACACTGGGTATAATTCTAATTGAATACTATTTTTCAGTTAGAGCGTCGTGTCTCTTGTACGTCTCGGTCACAATACACGGTTTCGTCCGGTGCGTGGCAATTCGGGGCACATCATGTCTTTCGTGGCTGGTGTGATCGCGCAAGGTGCGCGCGGTACGTATCGAGCAGCGCTCAACTCTGAAAAACATCAAGACCATGTGTCTCTAACTGTGCCACTCTGTGGTTCAGGAAACC…
	'KFMC-6|KT121576|human|2014-05-18'	------------------------------------------------------------------------------------------------------------TCTGGTGGGATTGTGGCATTAATTTGCCTGCTCATCTAGGCAGTGGACATATGCTCAACACTGGGTATAATTCTAATTGAATACTATTTTTCAGTTAGAGCGTCGTGTCTCTTGTACGTCTCGGTCACAATACACGGTTTCGTCCGGTGCGTGGCAATTCGGGGCACATCATGTCTTTCGTGGCTGGTGTGATCGCGCAAGGTGCGCGCGGTACGTATCGAGCAGCGCTCAACTCTGAAAAACATCAAGACCATGTGTCTCTAACTGTGCCACTCTGTGGTTCAGGAAACC…
	'KFMC-7|KT121581|human|2014-05-03'	-----------------------------------------------------------TTAACGAACTTAAATAAAAGCCCTGTTGTTTAGCGTATTGTTGCACTTGTCTGGTGGGATTGTGGCATTAATTTGCCTGCTCATCTAGGCAGTGGACATATGCTCAACACTGGGTATAATTCTAATTGAATACTATTTTTCAGTTAGAGCGTCGTGTCTCTTGTACGTCTCGGTCACAATACACGGTTTCGTCCGGTGCGTGGCAATTCGGGGCACATCATGTCTTTCGTGGCTGGTGTGATCGCGCAAGGTGCGCGCGGTACGTATCGAGCAGCGCTCAACTCTGAAAAACATCAAGACCATGTGTCTCTAACTGTGCCACTCTGTGGTTCAGGAAACC…
	'KFMC-8|KT121579|human|2014-04-30'	-----------------------------------------------------------TTAACGAACTTAAATAAAAGCCCTGTTGTTTAGCGTATTGTTGCACTTGTCTGGTGGGATTGTGGCATTAATTTGCCTGCTCATCTAGGCAGTGGACATATGCTCAACACTGGGTATAATTCTAATTGAATACTATTTTTCAGTTAGAGCGTCGTGTCTCTTGTACGTCTCGGTCACAATACACGGTTTCGTCCGGTGCGTGGCAATTCGGGGCACATCATGTCTTTCGTGGCTGGTGTGATCGCGCAAGGTGCGCGCGGTACGTATCGAGCAGCGCTCAACTCTGAAAAACATCAAGACCATGTGTCTCTAACTGTGCCACTCTGTGGTTCAGGAAACC…
	'KFMC-9|KT121574|human|2014-05-07'	------------------------------------------------------------------------------------------------------------TCTGGTGGGATTGTGGCATTAATTTGCCTGCTCATCTAGGCAGTGGACATATGCTCAACACTGGGTATAATTCTAATTGAATACTATTTTTCAGTTAGAGCGTCGTGTCTCTTGTACGTCTCGGTCACAATACACGGTTTCGTCCGGTGCGTGGCAATTCGGGGCACATCATGTCTTTCGTGGCTGGTGTGATCGCGCAAGGTGCGCGCGGTACGTATCGAGCAGCGCTCAACTCTGAAAAACATCAAGACCATGTGTCTCTAACTGTGCCACTCTGTGGTTCAGGAAACC…
	'KFU-HKU13|KJ650295|camel|2013-12-30'	------------TAGCTTGGCTATCTCACTTCCCCTCGTTCTCTTGCAGAACTTTGATTTTAACGAACTTAAATAAAAGCCCTGTTGTTTAGCGTATTGTTGCACTTGTCTGGTGGGATTGTGGCATTAATTTGCCTGCTCATCTAGGCAGTGGACATATGCTCAACACTGGGTATAATTCTAATTGAATACTATTTTTCAGTTAGAGCGTCGTGTCTCTTGTACGTCTCGGTCACAATACACGGTTTCGTCCGGTGCGTGGCAATTCGGGGCACATCATGTCTTTCGTGGCTGGTGTGACCGCGCAAGGTGCGCGCGGTACGTATCGAGCAGCGCTCAACTCTGAAAAACATCAAGACCATGTGTCTCTAACTGTGCCATTCTGTGGTTCAGGAAACC…
	'KFU-HKU19Dam|KJ650296|camel|2013-12-30'	------------TAGCTTGGCTATCTCACTTCCCCTCGTTCTCTTGCAGAACTTTGATTTTAACGAACTTAAATAAAAGCCCTGTTGTTTAGCGTATTGTTGCACTTGTCTGGTGGGATTGTGGCATTAATTTGCCTGCTCATCTAGGCAGTGGACATATGCTCAACACTGGGTATAATTCTAATTGAATACTATTTTTCAGTTAGAGCGTCGTGTCTCTTGTACGTCTCGGTCACAATACACGGTTTCGTCCGGTGCGTGGCAATTCGGGGCACATCATGTCTTTCGTGGCTGGTGTGACCGCGCAAGGTGCGCGCGGTACGTATCGAGCAGCGCTCAACTCTGAAAAACATCAAGACCATGTGTCTCTAACTGTGCCATTCTGTGGTTCAGGAAACC…
	'KFU-HKU1|KJ650297|camel|2013-11-30'	------AGTGAATAGCTTGGCTATCTCACTTCCCCTCGTTCTCTTGCAGAACTTTGATTTTAACGAACTTAAATAAAAGCCCTGTTGTTTAGCGTATTGTTGCACTTGTCTGGTGGGATTGTGGCATTAATTTGCCTGCTCATCTAGGCAGTGGACATATGCTCAACACTGGGTATAATTCTAATTGAATACTATTTTTCAGTTAGAGCGTCGTGTCTCTTGTACGTCTCGGTCACAATACACGGTTTCGTCCGGTGCGTGGCAATTCGGGGCACATCATGTCTTTCGTGGCTGGTGTGACCGCGCAAGGTGCGCGCGGTACGTATCGAGCAGCGCTCAACTCTGAAAAACATCAAGACCATGTGTCTCTAACTGTGCCATTCTGTGGTTCAGGAAACC…
	'Khobar-KSA-6736/2015|KT806048|human|2015-02-07'	----------------------ATCTCACTTCCCCTCGTTCTCTTGCAGAACTTTGATTTTAACGAACTTAAATAAAAGCCCTGTTGTTTAGCGTATTGTTGCACTTGTCTGGTGGGATTGTGGCACTAATTTGCCTGCTCATCTAGGCAGTGGACATATGCTCAACACTGGGTATAATTCTAATTGAATACTATTTTTCAGTTAGAGCGTCGTGTCTCTTGTACGTCTCGGTCACAATATACGGTTTCGTCCGGTGCGTGGCAATTCGGGGCACATCATGTCTTTCGTGGCTGGTGTGATCGCGCAAGGTGCGCGCGGTACGTATCGAGCAGCGCTCAACTCTGAAAAACATCAAGACCATGTGTCTCTAACTGTGCCACTCTGTGGTTCAGGAAACC…
	'KSA-363|KJ713298|camel|2013-11'	GATTTAAGTGAATAGCTTGGCTATCTCACTTCCCCTCGTTCTCTTGCAGAACTTTGATTTTAACGAACTTAAATAAAAGCCCTGTTGTTTAGCGTATTGTTGCACTTGTCTGGTGGGATTGTGGCATTAATTTGCCTGCTCATCTAGGCAGTGGACATATGCTCAACACTGGGTATAATTCTAATTGAATACTATTTTTCAGTTAGAGCGTCGTGTCTCTTGTACGTCTCGGTCACAATACACGGTTTCGTCCGGTGCGTGGCAATTCGGGGCACATCATGTCTTTCGTGGCTGGTGTGACCGCGCAAGGTGCGCGCGGTACGTATCGAGCAGCGCTCAACTCTGAAAAACATCAAGACCATGTGTCTCTAACTGTGCCACTCTGTGGTTCAGGAAACC…
	'KSA-376|KJ713299|camel|2013-11'	GATTTAAGTGAATAGCTTGGCTATCTCACTTCCCCTCGTTCTCTTGCAGAACTTTGATTTTAACGAACTTAAATAAAAGCCCTGTTGTTTAGCGTATTGTTGCACTTGTCTGGTGGGATTGTGGCATTAATTTGCCTGCTCATCTAGGCAGTGGACATATGCTCAACACTGGGTATAATTCTAATTGAATACTATTTTTCAGTTAGAGCGTCGTGTCTCTTGTACGTCTCGGTCACAATACACGGTTTCGTCCGGTGCGTGGCAATTCGGGGCACATCATGTCTTTCGTGGCTGGTGTGACCGCGCAAGGTGCGCGCGGTACGTATCGAGCAGCGCTCAACTCTGAAAAACATCAAGACCATGTGTCTCTAACTGTGCCACTCTGTGGTTCAGGAAACC…
	'KSA-378|KJ713296|camel|2013-11'	GATTTAAGTGAATAGCTTGGCTATCTCACTTCCCCTCGTTCTCTTGCAGAACTTTGATTTTAACGAACTTAAATAAAAGCCCTGTTGTTTAGCGTATTGTTGCACTTGTCTGGTGGGATTGTGGCATTAATTTGCCTGCTCATCTAGGCAGTGGACATATGCTCAACACTGGGTATAATTCTAATTGAATACTATTTTTCAGTTAGAGCGTCGTGTCTCTTGTACGTCTCGGTCACAATACACGGTTTCGTCCGGTGCGTGGCAATTCGGGGCACATCATGTCTTTCGTGGCTGGTGTGACCGCGCAAGGTGCGCGCGGTACGTATCGAGCAGCGCTCAACTCTGAAAAACATCAAGACCATGTGTCTCTAACTGTGCCACTCTGTGGTTCAGGAAACC…
	'KSA-503|KJ713297|camel|2013-11'	GATTTAAGTGAATAGCTTGGCTATCTCACTTCCCCTCGTTCTCTTGCAGAACTTTGATTTTAACGAACTTAAATAAAAGCCCTGTTGTTTAGCGTATTGTTGCACTTGTCTGGTGGGATTGTGGCATTAATTTGCCTGCTCATCTAGGCAGTGGACATATGCTCAACACTGGGTATAATTCTAATTGAATACTATTTTTCAGTTAGAGCGTCGTGTCTCTTGTACGTCTCGGTCACAATACACGGTTTCGTCCGGTGCGTGGCAATTCGGGGCACATCATGTCTTTCGTGGCTGGTGTGACCGCGCAAGGTGCGCGCGGTACGTATCGAGCAGCGCTCAACTCTGAAAAACATCAAGACCATGTGTCTCTAACTGTGCCACTCTGTGGTTCAGGAAACC…
	'KSA-505|KJ713295|camel|2013-11'	GATTTAAGTGAATAGCTTGGCTATCTCACTTCCCCTCGTTCTCTTGCAGAACTTTGATTTTAACGAACTTAAATAAAAGCCCTGTTGTTTAGCGTATTGTTGCACTTGTCTGGTGGGATTGTGGCATTAATTTGCCTGCTCATCTAGGCAGTGGACATATGCTCAACACTGGGTATAATTCTAATTGAATACTATTTTTCAGTTAGAGCGTCGTGTCTCTTGTACGTCTCGGTCACAATACACGGTTTCGTCCGGTGCGTGGCAATTCGGGGCACATCATGTCTTTCGTGGCTGGTGTGACCGCGCAAGGTGCGCGCGGTACGTATCGAGCAGCGCTCAACTCTGAAAAACATCAAGACCATGTGTCTCTAACTGTGCCACTCTGTGGTTCAGGAAACC…
	'Madinah_3b_2013|KJ156916|human|2013-09-11'	---------------------------------------------------------------------------------------------------------------------------------------------------------------------------------------------------------------------------------------------------------------------------------------------------------------------------------------------------------------------------------------------------------------…
	'Makkah_C9355/KSA/Makkah|KM027261|human|2014-04-15'	-------------------------------------GTTCTCTTGCAGAACTTTGATTTTAACGAACTTAAATAAAAGCCCTGTTGTTTAGCGTATTGTTGCACTTGTCTGGTGGGATTGTGGCATTAATTTGCCTGCTCATCTAGGCAGTGGACATATGCTCAACACTGGGTATAATTCTAATTGAATACTATTTTTCAGTTAGAGCGTCGTGTCTCTTGTACGTCTCGGTCACAATACACGGTTTCGTCCGGTGCGTGGCAATTCGGGGCACATCATGTCTTTCGTGGCTGGTGTGACCGCGCAAGGTGCGCGCGGTACGTATCGAGCAGCGCTCAACTCTGAAAAACATCAAGACCATGTGTCTCTAACTGTGCCACTCTGTGGTTCAGGAAACC…
	'Munich/AbuDhabi/2013|KF192507|human|2013-03-22'	-----AAGTGAATAGCTTGGCTATCTCACTTCCCCTCGTTCTCTTGCAGAACTTTGATTTTAACGAACTTAAATAAAAGCCCTGTTGTTTAGCGTATTGTTGCACTTGTCTGGTGGGATTGTGGCATTAATTTGCCTGCTCATCTAGGCAGTGGACATATGCTCAACACTGGGTATAATTCTAATTGAATACTATTTTTCAGTTAGAGCGTCGTGTCTCTTGTACGTCTCGGTCACAATACACGGTTTCGTCCGGTGCGTGGCAATTCGGGGCACATCATGTCTTTCGTGGCTGGTGTGACCGCGCAAGGTGCGCGCGGTACGTATCGAGCAGCGCTCAACTCTGAAAAACATCAAGACCATGTGTCTCTAACTGTGCCACTCTGTGGTTCAGGAAACC…
	'NRCE-HKU205|KJ477102|camel|2013-11-15'	-------------------------------------------------------GATTTTAACGAACTTAAATAAAAGCCCTGTTGTTTAGCGTATTGTTGCACTTGTCTGGTGGGATTGTGGCATTAATTTGCCTGCTCATCTAGGCAGTGGACATATGCTCAACACTGGGTATAATTCTAATTGAATACTATTTTTCAGTTAGAGCGTCGTGTCTCTTGTACGTCTCGGTCACAATACACGGTTTCGTCCGGTGCGTGGCAATTCGGGGCACATCATGTCTTTCGTGGCTGGTGTGACCGCGCAAGGTGCGCGCGGTACGTATCGAGCAGCGCTCAACTCTGAAAAACATCAAGACCATGTGTCTCTAACTGTGCCACTCTGTGGTTCAGGAAACC…
	'Oman_2285_2013|KT156560|human|2013-10-28'	GATTTAAGTGAATAGCTTGGCTATCTCACTTCCCCTCGTTCTCTTGCAGAACTTTGATTTTAACGAACTTAAATAAAAGCCCTGTTGTTTAGCGTATTGTTGCACTTGTCTGGTGGGATTGTGGCATTAATTTGCCTGCTCATCTAGGCAGTGGACATATGCTCAACACTGGGTATAATTCTAATTGAATACTATTTTTCAGTTAGAGCGTCGTGTCTCTTGTACGTCTCGGTCACAATACACGGTTTCGTCCGGTGCGTGGCAATTCGGGGCACATCATGTCTTTCGTGGCTGGTGTGACCGCGCAAGGTGCGCGCGGTACGTATCGAGCAGCGCTCAACTCTGAAAAACATCAAGACCATGTGTCTCTAACTGTGCCATTCTGTGGTTCAGGAAACC…
	'Oman_2874_2013|KT156561|human|2013-12-28'	GATTTAAGTGAATAGCTTGGCTATCTCACTTCCCCTCGTTCTCTTGCAGAACTTTGATTTTAACGAACTTAAATAAAAGCCCTGTTGTTTAGCGTATTGTTGCACTTGTCTGGTGGGATTGTGGCATTAATTTGCCTGCTCATCTAGGCAGTGGACATATGCTCAACACTGGGTATAATTCTAATTGAATACTATTTTTCAGTTAGAGCGTCGTGTCTCTTGTACGTCTCGGTCACAATACACGGTTTCGTCCGGTGCGTGGCAATTCGGGGCACATCATGTCTTTCGTGGCTGGTGTGACCGCGCAAGGTGCGCGCGGTACGTATCGAGCAGCGCTCAACTCTGAAAAACATCAAGACCATGTGTCTCTAACTGTGCCATTCTGTGGTTCAGGAAACC…
	'Qatar3|KF961221|human|2013-10-13'	------------------GGCTATCTCACTTCCCCTCGTTCTCTTGCAGAACTTTGATTTTAACGAACTTAAATAAAAGCCCTGTTGTTTAGCGTATTGTTGCACTTGTCTGGTGGGATTGTGGCATTAATTTGCCTGCTCATCTAGGCAGTGGACATATGCTCAACACTGGGTATAATTCTAATTGAATACTATTTTTCAGTTAGAGCGTCGTGTCTCTTGTACGTCTCGGTCACAATACACGGTTTCGTCCGGTGCGTGGCAATTCGGGGCACATCATGTCTTTCGTGGCTGGTGTGATCGCGCAAGGTGCGCGCGGTACGTATCGAGCAGCGCTCAACTCTGAAAAACATCAAGACCATGTGTCTCTAACTGTGCCACTCTGTGGTTCAGGAAACC…
	'Qatar4|KF961222|human|2013-10-17'	--------------GCTTGGCTATCTCACTTCCCCTCGTTCTCTTGCAGAACTTTGATTTTAACGAACTTAAATAAAAGCCCTGTTGTTTAGCGTATTGTTGCACTTGTCTGGTGGGATTGTGGCATTAATTTGCCTGCTCATCTAGGCAGTGGACATATGCTCAACACTGGGTATAATTCTAATTGAATACTATTTTTCAGTTAGAGCGTCGTGTCTCTTGTACGTCTCGGTCACAATACACGGTTTCGTCCGGTGCGTGGCAATTCGGGGCACATCATGTCTTTCGTGGCTGGTGTGATCGCGCAAGGTGCGCGCGGTACGTATCGAGCAGCGCTCAACTCTGAAAAACATCAAGACCATGTGTCTCTAACTGTGCCACTCTGTGGTTCAGGAAACC…
	'Qatar_2_2014|KJ650098|camel|2014-02-16'	-ATTTAAGTGAATAGCTTGGCTATCTCACTTCCCCTCGTTCTCTTGCAGAACTTTGATTTTAACGAACTTAAATAAAAGCCCTGTTGTTTAGCGTATTGTTGCACTTGTCTGGTGGGATTGTGGCATTAATTTGCCTGCTCATCTAGGCAGTGGACATATGCTCAACACTGGGTATAATTCTAATTGAATACTATTTTTCAGTTAGAGCGTCGTGTCTCTTGTACGTCTCGGTCACAATACACGGTTTCGTCCGGTGCGTGGCAATTCGGGGCACATCATGTCTTTCGTGGCTGGTGTGACCGCGCAAGGTGCGCGCGGTACGTATCGAGCAGCGCTCAACTCTGAAAAACATCAAGACCATGTGTCTCTAACTGTGCCACTCTGTGGTTCAGGAAACC…
	'Riyadh-KKUH-104||human|2014-04-25'	---------------------------------------------------CTTTGATTTTAACGAACTTAAATAAAAGCCCTGTTGTTTAGCGTATTGTTGCACTTGTCTGGTGGGATTGTGGCACTAATTTGCCTGCTCATCTAGGCAGTGGACATATGCTCAACACTGGGTATAATTCTAATTGAATACTATTTTTCAGTTAGAGCGTCGTGTCTCTTGTACGTCTCGGTCACAATACACGGTTTCGTCCGGTGCGTGGCAATTCGGGGCACATCATGTCTTTCGTGGCTGGTGTGATCGCGCAAGGTGCGCGCGGTACGTATCGAGCAGCGCTCAACTCTGAAAAACATCAAGACCATGTGTCTCTAACTGTGCCACTCTGTGGTTCAGGAAACC…
	'Riyadh-KKUH-105||human|2014-04-25'	---------------------------------------------------------------------------------------------------------------------------------------------------------------------------------------------------------------------------------------------------------------------------------------------------------------------------------------------------------------------------------------------------------------…
	'Riyadh-KKUH-291||human|2014-05-06'	---------------------------------------------------CTTTGATTTTAACGAACTTAAATAAAAGCCCTGTTGTTTAGCGTATTGTTGCACTTGTCTGGTGGGATTGTGGCATTAATTTGCCTGCTCATCTAGGCAGTGGACATATGCTCAACACTGGGTATAATTCTAATTGAATACTATTTTTCAGTTAGAGCGTCGTGTCTCTTGTACGTCTCGGTCACAATACACGGTTTCGTCCGGTGCGTGGCAATTCGGGGCACATCATGTCTTTCGTGGCTGGTGTGATCGCGCAAGGTGCGCGCGGTACGTATCGAGCAGCGCTCAACTCTGAAAAACATCAAGACCATGTGTCTCTAACTGTGCCACTCTGTGGTTCAGGAAACC…
	'Riyadh-KKUH-368||human|2014-05-13'	---------------------------------------------------------------------------------------------------------------------------------------------------------------------------------------------------------------------------------------------------------------------------------------------------------------------------------------------------------------------------------------------------------------…
	'Riyadh-KKUH-643||human|2014-11-02'	---------------------------------------------------CTTTGATTTTAACGAACTTAAATAAAAGCCCTGTTGTTTAGCGTATTGTTGCACTTGTCTGGTGGGATTGTGGCATTAATTTGCCTGCTCATCTAGGCAGTGGACATATGCTCAACACTGGGTATAATTCTAATTGAATACTATTTTTCAGTTAGAGCGTCGTGTCTCTTGTACGTCTCGGTCACAATACACGGTTTCGTCCGGTGCGTGGCAATTCGGGGCACATCATGTCTTTCGTGGCTGGTGTGATCGCGCAAGGTGCGCGCGGTACGTATCGAGCAGCGCTCAACTCTGAAAAACATCAAGACCATGTGTCTCTAACTGTGCCACTCTGTGGTTCAGGAAACC…
	'Riyadh-KKUH-665||human|2014-11-19'	----------------------------------------------------------------------------------------------------TGCACTTGTCTGGTGGGATTGTGGCATTAATTTGCCTGCTCATCTAGGCAGTGGACATATGCTCAACACTGGGTATAATTCTAATTGAATACTATTTTTCAGTTAGAGCGTCGTGTCTCTTGTACGTCTCGGTCACAATACACGGTTTCGTCCGGTGCGTGGCAATTCGGGGCACATCATGTCTTTCGTGGCTGGTGTGATCGCGCAAGGTGCGCGCGGTACGTATCGAGCAGCGCTCAACTCTGAAAAACATCAAGACCATGTGTCTCTAACTGTGCCACTCTGTGGTTCAGGAAACC…
	'Riyadh-KKUH-90b||human|2014-04-24'	---------------------------------------------------------------------------------------------------------------------ATTGTGGCACTAATTTGCCTGCTCATCTAGGCAGTGGACATATGCTCAACACTGGGTATAATTCTAATTGAATACTATTTTTCAGTTAGAGCGTCGTGTCTCTTGTACGTCTCGGTCACAATACACGGTTTCGTCCGGTGCGTGGCAATTCGGGGCACATCATGTCTTTCGTGGCTGGTGTGATCGCGCAAGGTGCGCGCGGTACGTATCGAGCAGCGCTCAACTCTGAAAAACATCAAGACCATGTGTCTCTAACTGTGCCACTCTGTGGTTCAGGAAACC…
	'Riyadh-KSA-2049/2015|KR011266|human|2015-01-06'	----------------------ATCTCACTTCCCCTCGTTCTCTTGCAGAACTTTGATTTTAACGAACTTAAATAAAAGCCCTGTTGTTTAGCGTATTGTTGCACTTGTCTGGTGGGATTGTGGCATTAATTTGCCTGCTCATCTAGGCAGTGGACATATGCTCAACACTGGGTATAATTCTAATTGAATACTATTTTTCAGTTAGAGCGTCGTGTCTCTTGTACGTCTCGGTCACAATACACGGTTTCGTCCGGTGCGTGGCAATTCGGGGCACATCATGTCTTTCGTGGCTGGTGTGACCGCGCAAGGTGCGCGCGGTACGTATCGAGCAGCGCTCAACTCTGAAAAACATCAAGACCATGTGTCTCTAACTGTGCCACTCTGTGGTTCAGGAAACC…
	'Riyadh-KSA-2343/2015|KR011264|human|2015-01-21'	----------------------ATCTCACTTCCCCTCGTTCTCTTGCAGAACTTTGATTTTAACGAACTTAAATAAAAGCCCTGTTGTTTAGCGTATTGTTGCACTTGTCTGGTGGGATTGTGGCATTAATTTGCCTGCTCATCTAGGCAGTGGACATATGCTCAACACTGGGTATAATTCTAATTGAATACTATTTTTCAGTTAGAGCGTCGTGTCTCTTGTACGTCTCGGTCACAATACACGGTTTCGTCCGGTGCGTGGCAATTCGGGGCACATCATGTCTTTCGTGGCTGGTGTGACCGCGCAAGGTGCGCGCGGTACGTATCGAGCAGCGCTCAACTCTGAAAAACATCAAGACCATGTGTCTCTAACTGTGCCACTCTGTGGTTCAGGAAACC…
	'Riyadh-KSA-2345/2015|KR011263|human|2015-01-21'	----------------------ATCTCACTTCCCCTCGTTCTCTTGCAGAACTTTGATTTTAACGAACTTAAATAAAAGCCCTGTTGTTTAGCGTATTGTTGCACTTGTCTGGTGGGATTGTGGCATTAATTTGCCTGCTCATCTAGGCAGTGGACATATGCTCAACACTGGGTATAATTCTAATTGAATACTATTTTTCAGTTAGAGCGTCGTGTCTCTTGTACGTCTCGGTCACAATACACGGTTTCGTCCGGTGCGTGGCAATTCGGGGCACATCATGTCTTTCGTGGCTGGTGTGACCGCGCAAGGTGCGCGCGGTACGTATCGAGCAGCGCTCAACTCTGAAAAACATCAAGACCATGTGTCTCTAACTGTGCCACTCTGTGGTTCAGGAAACC…
	'Riyadh-KSA-2466/2015|KR011265|human|2015-01-26'	----------------------ATCTCACTTCCCCTCGTTCTCTTGCAGAACTTTGATTTTAACGAACTTAAATAAAAGCCCTGTTGTTTAGCGTATTGTTGCACTTGTCTGGTGGGATTGTGGCATTAATTTGCCTGCTCATCTAGGCAGTGGACATATGCTCAACACTGGGTATAATTCTAATTGAATACTATTTTTCAGTTAGAGCGTCGTGTCTCTTGTACGTCTCGGTCACAATACACGGTTTCGTCCGGTGCGTGGCAATTCGGGGCACATCATGTCTTTCGTGGCTGGTGTGACCGCGCAAGGTGCGCGCGGTACGTATCGAGCAGCGCTCAACTCTGAAAAACATCAAGACCATGTGTCTCTAACTGTGCCACTCTGTGGTTCAGGAAACC…
	'Riyadh/Ry179/2015|KT368875|camel|2015-03'	GATTTAAGTGAATAGCTTGGCTATCTCACTTCCCCTCGTTCTCTTGCAGAACTTTGATTTTAACGAACTTAAATAAAAGCCCTGTTGTTTAGCGTATTGTTGCACTTGTCTGGTA-----GTGGCATTAATTTGCCTGCTCATCTAGGCAGTGGACATATGCTCAACACTGGGTATAATTCTAATTGAATACTATTTTTCAGTTAGAGCGTCGTGTCTCTTGTACGTCTCGGTCACAATACACGGTTTCGTCCGGTGCGTGGCAATTCGGGGCACATCATGTCTTTCGTGGCTGGTGTGACCGCGCAAGGTGCGCGCGGTACGTATCGAGCAGCGCTCAACTCTGAAAAACATCAAGACCATGTGTCTCTAACTGTGCCACTCTGTGGTTCAGGAAACC…
	'Riyadh/Ry23N/2014|KT368825|camel|2014-07'	GATTTAAGTGAATAGCTTGGCTATCTCACTTCCCCTCGTTCTCTTGCAGAACTTTGATTTTAACGAACTTAAATAAAAGCCCTGTTGTTTAGCGTATTGTTGCACTTGTCTGGTGGGATTGTGGCACTAATTTGCCTGCTCATCTAGGCAGTGGACATATGCTCAACACTGGGTATAATTCTAATTGAATACTATTTTTCAGTTAGAGCGTCGTGTCTCTTGTACGTCTCGGTCACAATACACGGTTTCGTCCGGTGCGTGGCAATTCGGGGCACATCATGTCTTTCGTGGCTGGTGTGATCGCGCAAGGTGCGCGCGGTACGTATCGAGCAGCGCTCAACTCTGAAAAACATCAAGACCATGTGTCTCTAACTGTGCCACTCTGTGGTTCAGGAAACC…
	'Riyadh_10_2013|KJ156891|human|2013-09-05'	---------------------------------------------------CTTTGATTTTAACGAACTTAAATAAAAGCCCTGTTGTTTAGCGTATTGTTGCACTTGTCTGGTGGGATTGTGGCACTAATTTGCCTGCTCATCTAGGCAGTGGACATATGCTCAACACTGGGTATAATTCTAATTGAATACTATTTTTCAGTTAGAGCGTCGTGTCTCTTGTACGTCTCGGTCACAATACACGGTTTCGTCCGGTGCGTGGCAATTCGGGGCACATCATGTCTTTCGTGGCTGGTGTGATCGCGCAAGGTGCGCGCGGTACGTATCGAGCAGCGCTCAACTCTGAAAAACATCAAGACCATGTGTCTCTAACTGTGCCACTCTGTGGTTCAGGAAACC…
	'Riyadh_11_2013|KJ156946|human|2013-08-06'	---------------------------------------------------CTTTGATTTTAACGAACTTAAATAAAAGCCCTGTTGTTTAGCGTATTGTTGCACTTGTCTGGTGGGATTGTGGCACTAATTTGCCTGCTCATCTAGGCAGTGGACATATGCTCAACACTGGGTATAATTCTAATTGAATACTATTTTTCAGTTAGAGCGTCGTGTCTCTTGTACGTCTCGGTCACAATACACGGTTTCGTCCGGTGCGTGGCAATTCGGGGCACATCATGTCTTTCGTGGCTGGTGTGATCGCGCAAGGTGCGCGCGGTACGTATCGAGCAGCGCTCAACTCTGAAAAACATCAAGACCATGTGTCTCTAACTGTGCCACTCTGTGGTTCAGGAAACC…
	'Riyadh_12_2013|KJ156926|human|2013-08-08'	---------------------------------------------------CTTTGATTTTAACGAACTTAAATAAAAGCCCTGTTGTTTAGCGTATTGTTGCACTTGTCTGGTGGGATTGTGGCATTAATTTGCCTGCTCATCTAGGCAGTGGACATATGCTCAACACTGGGTATAATTCTAATTGAATACTATTTTTCAGTTAGAGCGTCGTGTCTCTTGTACGTCTCGGTCACAATACACGGTTTCGTCCGGTGCGTGGCAATTCGGGGCACATCATGTCTTTCGTGGCTGGTGTGACCGCGCAAGGTGCGCGCGGTACGTATCGAGCAGCGCTCAACTCTGAAAAACATCAAGACCATGTGTCTCTAACTGTGCCACTCTGTGGTTCAGGAAACC…
	'Riyadh_13_2013|KJ156888|human|2013-08-13'	---------------------------------------------------CTTTGATTTTAACGAACTTAAATAAAAGCCCTGTTGTTTAGCGTATTGTTGCACTTGTCTGGTGGGATTGTGGCACTAATTTGCCTGCTCATCTAGGCAGTGGACATATGCTCAACACTGGGTATAATTCTAATTGAATACTATTTTTCAGTTAGAGCGTCGTGTCTCTTGTACGTCTCGGTCACAATACACGGTTTCGTCCGGTGCGTGGCAATTCGGGGCACATCATGTCTTTCGTGGCTGGTGTGATCGCGCAAGGTGCGCGCGGTACGTATCGAGCAGCGCTCAACTCTGAAAAACATCAAGACCATGTGTCTCTAACTGTGCCACTCTGTGGTTCAGGAAACC…
	'Riyadh_14_2013|KJ156934|human|2013-08-15'	---------------------------------------------------CTTTGATTTTAACGAACTTAAATAAAAGCCCTGTTGTTTAGCGTATTGTTGCACTTGTCTGGTGGGATTGTGGCACTAATTTGCCTGCTCATCTAGGCAGTGGACATATGCTCAACACTGGGTATAATTCTAATTGAATACTATTTTTCAGTTAGAGCGTCGTGTCTCTTGTACGTCTCGGTCACAATACACGGTTTCGTCCGGTGCGTGGCAATTCGGGGCACATCATGTCTTTCGTGGCTGGTGTGATCGCGCAAGGTGCGCGCGGTACGTATCGAGCAGCGCTCAACTCTGAAAAACATCAAGACCATGTGTCTCTAACTGTGCCACTCTGTGGTTCAGGAAACC…
	'Riyadh_17_2013|KJ156918|human|2013-08-26'	---------------------------------------------------CTTTGATTTTAACGAACTTAAATAAAAGCCCTGTTGTTTAGCGTATTGTTGCACTTGTCTGGTGGGATTGTGGCACTAATTTGCCTGCTCATCTAGGCAGTGGACATATGCTCAACACTGGGTATAATTCTAATTGAATACTATTTTTCAGTTAGAGCGTCGTGTCTCTTGTACGTCTCGGTCACAATACACGGTTTCGTCCGGTGCGTGGCAATTCGGGGCACATCATGTCTTTCGTGGCTGGTGTGATCGCGCAAGGTGCGCGCGGTACGTATCGAGCAGCGCTCAACTCTGAAAAACATCAAGACCATGTGTCTCTAACTGTGCCACTCTGTGGTTCAGGAAACC…
	'Riyadh_1_2012|KF600612|human|2012-10-23'	----------------------------------------CTCTTGCAGAACTTTGATTTTAACGAACTTAAATTAAAGCCCTGTTGTTTAGCGTATTGTCGCACTTGTCTGGTGGGATTGTGGCATTAATTTGCCTGCTCATCTAGGCAGTGGACATATGCTCAACACTGGGTATAATTCTAATTGAATACTATTTTTCAGTTAGAGCGTCGTGTCTCTTGTACGTCTCGGTCACAATACACGGTTTCGTCCGGTGCGTGGCAATTCGGGGCACATCATGTCTTTCGTGGCTGGTGTGACCGCGCAAGGTGCGCGCGGTACGTATCGAGCAGCGCTCAAATCTGAAAAACATCAAGACCATGTGTCTCTAACTGTGCCACTCTGTGGTTCAGGAAACC…
	'Riyadh_2014KSA_158/KSA/2014|KM027281|human|2014-05-20'	---------------------------------------------------CTTTGATTTTAACGAACTTAAATAAAAGCCCTGTTGTTTAGCGTATTGTTGCACTTGTCTGGTGGGATTGTGGCATTAATTTGCCTGCTCATCTAGGCAGTGGACATATGCTCAACACTGGGTATAATTCTAATTGAATACTATTTTTCAGTTAGAGCGTCGTGTCTCTTGTACGTCTCGGTCACAATACACGGTTTCGTCCGGTGCGTGGCAATTCGGGGCACATCATGTCTTTCGTGGCTGGTGTGACCGCGCAAGGTGCGCGCGGTACGTATCGAGCAGCGCTCAACTCTGAAAAACATCAAGACCATGTGTCTCTAACTGTGCCACTCTGTGGTTCAGGAAACC…
	'Riyadh_2014KSA_683/KSA/2014|KM027262|human|2014-04-22'	------------------------------------------------------------------------------------------------------------TCTGGTGGGATTGTGGCATTAATTTGCCTGCTCATCTAGGCAGTGGACATATGCTCAACACTGGGTATAATTCTAATTGAATACTATTTTTCAGTTAGAGCGTCGTGTCTCTTGTACGTCTCGGTCACAATACACGGTTTCGTCCGGTGCGTGGCAATTCGGGGCACATCATGTCTTTCGTGGCTGGTGTGATCGCGCAAGGTGCGCGCGGTACGTATCGAGCAGCGCTCAACTCTGAAAAACATCAAGACCATGTGTCTCTAACTGTGCCACTCTGTGGTTCAGGAAACC…
	'Riyadh_2_2012|KF600652|human|2012-10-30'	------------------------------------CGTTCTCTTGCAGAACTTTGATTTTAACGAACTTAAATAAAAGCCCTGTTGTTTAGCGTATTGTTGCACTTGTCTGGTGGGATTGTGGCATTAATTTGCCTGCTCATCTAGGCAGTGGACATATGCTCAACACTGGGTATAATTCTAATTGAATACTATTTTTCAGTTAGAGCGTCGTGTCTCTTGTACGTCTCGGTCACAATACACGGTTTCGTCCGGTGCGTGGCAATTCGGGGCACATCATGTCTTTCGTGGCTGGTGTGACCGCGCAAGGTGCGCGCGGTACGTATCGAGCAGCGCTCAACTCTGAAAAACATCAAGACCATGTGTCTCTAACTGTGCCACTCTGTGGTTCAGGAAACC…
	'Riyadh_7_2013|KJ156937|human|2013-07-15'	---------------------------------------------------CTTTGATTTTAACGAACTTAAATAAAAGCCCTGTTGTTTAGCGTATTGTTGCACTTGTCTGGTGGGATTGTGGCACTAATTTGCCTGCTCATCTAGGCAGTGGACATATGCTCAACACTGGGTATAATTCTAATTGAATACTATTTTTCAGTTAGAGCGTCGTGTCTCTTGTACGTCTCGGTCACAATACACGGTTTCGTCCGGTGCGTGGCAATTCGGGGCACATCATGTCTTTCGTGGCTGGTGTGATCGCGCAAGGTGCGCGCGGTACGTATCGAGCAGCGCTCAACTCTGAAAAACATCAAGACCATGTGTCTCTAACTGTGCCACTCTGTGGTTCAGGAAACC…
	'Riyadh_8_2013|KJ156880|human|2013-07-17'	---------------------------------------------------CTTTGATTTTAACGAACTTAAATAAAAGCCCTGTTGTTTAGCGTATTGTTGCACTTGTCTGGTGGGATTGTGGCACTAATTTGCCTGCTCATCTAGGCAGTGGACATATGCTCAACACTGGGTATAATTCTAATTGAATACTATTTTTCAGTTAGAGCGTCGTGTCTCTTGTACGTCTCGGTCACAATACACGGTTTCGTCCGGTGCGTGGCAATTCGGGGCACATCATGTCTTTCGTGGCTGGTGTGATCGCGCAAGGTGCGCGCGGTACGTATCGAGCAGCGCTCAACTCTGAAAAACATCAAGACCATGTGTCTCTAACTGTGCCACTCTGTGGTTCAGGAAACC…
	'Riyadh_9_2013|KJ156869|human|2013-07-17'	---------------------------------------------------CTTTGATTTTAACGAACTTAAATAAAAGCCCTGTTGTTTAGCGTATTGTTGCACTTGTCTGGTGGGATTGTGGCATTAATTTGCCTGCTCATCTAGGCAGTGGACATATGCTCAACACTGGGTATAATTCTAATTGAATACTATTTTTCAGTTAGAGCGTCGTGTCTCTTGTACGTCTCGGTCACAATACACGGTTTCGTCCGGTGCGTGGCAATTCGGGGCACATCATGTCTTTCGTGGCTGGTGTGACCGCGCAAGGTGCGCGCGGTACGTATCGAGCAGCGCTCAACTCTGAAAAACATCAAGACCATGTGTCTCTAACTGTGCCACTCTGTGGTTCAGGAAACC…
	'Taif/KSA-7032/2014|KU710264|human|2014-11-04'	----------------------ATCTCACTTCCCCTCGTTCTCTTGCAGGACTTTGATTTTAACGAACTTAAATAAAAGCCCTGTTGTTTAGCGTATTGTTGCACTTGTCTGGTGGGATTGTGGCACTAATTTGCCTGCTCATCTAGGCAGTGGACATATGCTCAACACTGGGTATAATTCTAATTGAATACTATTTTTCAGTTAGAGCGTCGTGTCTCTTGTACGTCTCGGTCACAATACACGGTTTCGTCCGGTGCGTGGCAATTCGGGGCACATCATGTCTTTCGTGGCTGGTGTGATCGCGCAAGGTGCGCGCGGTACGTATCGAGCAGCGCTCAACTCTGAAAAACATCAAGACCATGTGTCTCTAACTGTGCCACTCTGTGGTTCAGGAAACC…
	'Taif/T157b/2015|KT368890|camel|2015-03'	GATTTAAGTGAATAGCTTGGCTATCTCACTTCCCCTCGTTCTCTTGCAGAACTTTGATTTTAACGAACTTAAATAAAAGCCCTGTTGTTTAGCGTATTGTTGCACTTGTCTGGTGGGATTGTGGCACTAATTTGCCTGCTCATCTAGGCAGTGGACATATGCTCAACACTGGGTATAATTCTAATTGAATACTATTTTTCAGTTAGAGCGTCGTGTCTCTTGTACGTCTCGGTCACAATACACGGTTTCGTCCGGTGCGTGGCAATTCGGGGCACATCATGTCTTTCGTGGCTGGTGTGATCGCGCAAGGTGCGCGCGGTACGTATCGAGCAGCGCTCAACTCTGAAAAACATCAAGACCATGTGTCTCTAACTGTGCCACTCTGTGGTTCAGGAAACC…
	'Taif/T92/2015|KT368887|camel|2015-04'	GATTTAAGTGAATAGCTTGGCTATCTCACTTCCCCTCGTTCTCTTGCAGAACTTTGATTTTAACGAACTTAAATAAAAGCCCTGTTGTTTAGCGTATTGTTGCACTTGTCTGGTGGGATTGTGGCACTAATTTGCCTGCTCATCTAGGCAGTGGACATATGCTCAACACTGGGTATAATTCTAATTGAATACTATTTTTCAGTTAGAGCGTCGTGTCTCTTGTACGTCTCGGTCACAATATACGGTTTCGTCCGGTGCGTGGCAATTCGGGGCACATCATGTCTTTCGTGGCTGGTGTGATCGCGCAAGGTGCGCGCGGTACGTATCGAGCAGCGCTCAACTCTGAAAAACATCAAGACCATGTGTCTCTAACTGTGCCACTCTGTGGTTCAGGAAACC…
	'Taif_2_2013|KJ156896|human|2013-06-12'	---------------------------------------------------CTTTGATTTTAACGAACTTAAATAAAAGCCCTGTTGTTTAGCGTATTGTTGCACTTGTCTGGTGGGATTGTGGCATTAATTTGCCTGCTCATCTAGGCAGTGGACATATGCTCAACACTGGGTATAATTCTAATTGAATACTATTTTTCAGTTAGAGCGTCGTGTCTCTTGTACGTCTCGGTCACAATACACGGTTTCGTCCGGTGCGTGGCAATTCGGGGCACATCATGTCTTTCGTGGCTGGTGTGACCGCGCAAGGTGCGCGCGGTACGTATCGAGCAGCGCTCAACTCTGAAAAACATCAAGACCATGTGTCTCTAACTGTGCCACTCTGTGGTTCAGGAAACC…
	'UAE-FRA1_1627-2013_BAL|KJ361500|human|2013-04-26'	---------------------------------------------------------------------------------------------------------------------------------------------------------------------------------------------------------------------------------------------------------------------------------------------------------------------------------------------------------------------------------------------------------------…
	'UAE/D1209/2014|KP719933|camel|2014-06'	--------------------------------------------------------------------------------------------------------------------------------------------------------------------------------------------------------------------------------------------------------------------------------------ATGTCTTTCGTGGCTGGTGTGACCGCGCAAGGTGCGCGCGGTACGTATCGAGCAGCGCTCAACTCTGAAAAACATCAAGACCATGTGTCTCTAACTGTGCCACTCTGTGGTTCAGGAAACC…
	'UAE/D1243.12/2014|KP719932|camel|2014-06'	--------------------------------------------------------------------------------------------------------------------------------------------------------------------------------------------------------------------------------------------------------------------------------------ATGTCTTTCGTGGCTGGTGTGACCGCGCAAGGTGCGCGCGGTACGTATCGAGCAGCGCTCAACTCTGAAAAACATCAAGACCATGTGTCTCTAACTGTGCCACTCTGTGGTTCAGGAAACC…
	'UAE/D1339.2/2014|KP719931|camel|2014-06'	--------------------------------------------------------------------------------------------------------------------------------------------------------------------------------------------------------------------------------------------------------------------------------------ATGTCTTTCGTGGCTGGTGTGACCGCGCAAGGTGCGCGCGGTACGTATCGAGCAGCGCTCAACTCTGAAAAACATCAAGACCATGTGTCTCTAACTGTGCCACTCTGTGGTTCAGGAAACC…
	'UAE/D469-14|KU242424|camel|2014-03-04'	------AGTGAATAGCTTGGCTATCTCACTTCCCCTCGTTCTCTTGCAGAACTTTGATTTTAACGAACTTAAATAAAAGCCCTGTTGTTTAGCGTATTGTTGCACTTGTCTGGTGGGATTGTGGCATTAATTTGCCTGCTCATCTAGGCAGTGGACATATGCTCAACACTGGGTATAATTCTAATTGAATACTATTTTTCAGTTAGAGCGTCGTGTCTCTTGTACGTCTCGGTCACAATACACGGTTTCGTCCGGTGCGTGGCAATTCGGGGCACATCATGTCTTTCGTGGCTGGTGTGACCGCGCAAGGTGCGCGCGGTACGTATCGAGCAGCGCTCAACTCTGAAAAACATCAAGACCATGTGTCTCTAACTGTGCCACTCTGTGGTTCAGGAAACC…
	'UAE/D511-14|KU242423|camel|2014-03-12'	------AGTGAATAGCTTGGCTATCTCACTTCCCCTCGTTCTCTTGCAGAACTTTGATTTTAACGAACTTAAATAAAAGCCCTGTTGTTTAGCGTATTGTTGCACTTGTCTGGTGGGATTGTGGCATTAATTTGCCTGCTCATCTAGGCAGTGGACATATGCTCAACACTGGGTATAATTCTAATTGAATACTATTTTTCAGTTAGAGCGTCGTGTCTCTTGTACGTCTCGGTCACAATACACGGTTTCGTCCGGTGCGTGGCAATTCGGGGCACATCATGTCTTTCGTGGCTGGTGTGACCGCGCAAGGTGCGCGCGGTACGTATCGAGCAGCGCTCAACTCTGAAAAACATCAAGACCATGTGTCTCTAACTGTGCCACTCTGTGGTTCAGGAAACC…
	'Jordan_10_2015|KU233362|human|2015-09-17'	--------------------------------CCCTCGTTCTCTTGCAGAACTTTGATTTTAACGAACTTAAATAAAAGCCCTGTTGTTTAGCGTATTGTTGCACTTGTCTGGTGGGATTGTGGCACTAATCTGCCTGCTCATCTAGGCAGTGGACATATGCTCAACACTGGGTATAATTCTAATTGAATACTATTTTTCAGTTAGAGCGTCGTGTCTCTTGTACGTCTCGGTCACAATATACGGTTTCGTCCGGTGCGTGGCAATTCGGGGCACATCATGTCTTTCGTGGCTGGTGTGATCGCGCAAGGTGCGCGCGGTACGTATCGAGCAGCGCTCAACTCTGAAAAACATCAAGACCATGTGTCTCTAACTGTGCCACTCTGTGGTTCAGGAAACC…
	'ChinaGD01|KT036372|human|2015-05-28'	------------------------------------------------------------------------------------------------------------------------------------------------TAGGCAGTGGACATATGCTCAACACTGGGTATAATTCTAATTGAATACTATTTTTCAGTTAGAGCGTCGTGTCTCTTGTACGTCTCGGTCACAATATACGGTTTCGTCCGGTGCGTGGCAATTCGGGGCACATCATGTCTTTCGTGGCTGGTGTGATCGCGCAAGGTGCGCGCGGTACGTATCGAGCAGCGCTCAACTCTGAAAAACATCAAGACCATGTGTCTCTAACTGTGCCACTCTGTGGTTCAGGAAACC…
	'D1189.1/15|KX108946|camel|2015-05-18'	-------------------GCTATCTCACTTCCCCTCGTTCTCTTGCAGAACTTTGATTTTAACGAACTTAAATAAAAGCCCTGTTGTTTAGCGTATTGTTGCACTTGTCTGGTGGGATTGTGGCACTAATTTGCCTGCTCATCTAGGCAGTGGACATATGCTCAACACTGGGTATAATTCTAATTGAATACTATTTTTCAGTTAGAGCGTCGTGTCTCTTGTACGTCTCGGTCACAATATACGGTTTCGTCCGGTGCGTGGCAATTCGGGGCACATCATGTCTTTCGTGGCTGGTGTGATCGCGCAAGGTGCGCGCGGTACGTATCGAGCAGCGCTCAACTCTGAAAAACATCAAGACCATGTGTCTCTAACTGTGCCACTCTGTGGTTCAGGAAACC…
	'D1271/15|KX108945|camel|2015-05-29'	-----------------TGGCTATCTCACTTCCCCTCGTTCTCTTGCAGAACTTTGATTTTAACGAACTTAAATAAAAGCCCTGTTGTTTAGCGTATTGTTGCACTTGTCTGGTGGGATTGTGGCACTAATTTGCCTGCTCATCTAGGCAGTGGACATATGCTCAACACTGGGTATAATTCTAATTGAATACTATTTTTCAGTTAGAGCGTCGTGTCTCTTGTACGTCTCGGTCACAATATACGGTTTCGTCCGGTGCGTGGCAATTCGGGGCACATCATGTCTTTCGTGGCTGGTGTGATCGCGCAAGGTGCGCGCGGTACGTATCGAGCAGCGCTCAACTCTGAAAAACATCAAGACCATGTGTCTCTAACTGTGCCACTCTGTGGTTCAGGAAACC…
	'Hufuf-KSA-11002/2015|KT806046|human|2015-05-10'	----------------------ATCTCACTTCCCCTCGTTCTCTTGCAGAACTTTGATTTTAACGAACTTAAATAAAAGCCCTGTTGTTTAGCGTATTGTTGCACTTGTCTGGTGGGATTGTGGCATTAATTTGCCTGCTCATCTAGGCAGTGGACATATGCTCAACACTGGGTATAATTCTAATTGAATACTATTTTTCAGTTAGAGCGTCGTGTCTCTTGTACGTCTCGGTCACAATATACGGTTTCGTCCGGTGCGTGGCAATTCGGGGCACATCATGTCTTTCGTGGCTGGTGTGATCGCGCAAGGTGCGCGCGGTACGTATCGAGCAGCGCTCAACTCTGAAAAACATCAAGACCATGTGTCTCTAACTGTGCCACTCTGTGGTTCAGGAAACC…
	'Hufuf-KSA-9158/2015|KT806047|human|2015-03-27'	----------------------ATCTCACTTCCCCTCGTTCTCTTGCAGAACTTTGATTTTAACGAACTTAAATAAAAGCCCTGTTGTTTAGCGTATTGTTGCACTTGTCTGGTGGGATTGTGGCACTAATTTGCCTGCTCATCTAGGCAGTGGACATATGCTCAACACTGGGTATAATTCTAATTGAATACTATTTTTCAGTTAGAGCGTCGTGTCTCTTGTACGTCTCGGTCACAATATACGGTTTCGTCCGGTGCGTGGCAATTCGGGGCACATCATGTCTTTCGTGGCTGGTGTGATCGCGCAAGGTGCGCGCGGTACGTATCGAGCAGCGCTCAACTCTGAAAAACATCAAGACCATGTGTCTCTAACTGTGCCACTCTGTGGTTCAGGAAACC…
	'Jeddah-KSA-3RS2702/2015|KU851859|human|2015-07-12'	----------------------ATCTCACTTCCCCTCGTTCTCTTGCAGAACTTTGATTTTAACGAACTTAAATAAAAGCCCTGTTGTTTAGCGTATTGTTGCACTTGTCTGGTGGGATTGTGGCACTAATTTGCCTGCTCATCTAGGCAGTGGACATATGCTCAACACTGGGTATAATTCTAATTGAATACTATTTTTCAGTTAGAGCGTCGTGTCTCTTGTACGTCTCGGTCACAATATACGGTTTCGTCCGGTGCGTGGCAATTCGGGGCACATCATGTCTTTCGTGGCTGGTGTGATCGCGCAAGGTGCGCGCGGTACGTATCGAGCAGCGCTCAACTCTGAAAAACATCAAGACCATGTGTCTCTAACTGTGCCACTCTGTGGTTCAGGAAACC…
	'Jeddah-KSA-C20843/2015|KT806044|human|2015-02-09'	----------------------ATCTCACTTCCCCTCGTTCTCTTGCAGAACTTTGATTTTAACGAACTTAAATAAAAGCCCTGTTGTTTAGCGTATTGTTGCACTTGTCTGGTGGGATTGTGGCACTAATTTGCCTGCTCATCTAGGCAGTGGACATATGCTCAACACTGGGTATAATTCTAATTGAATACTATTTTTCAGTTAGAGCGTCGTGTCTCTTGTACGTCTCGGTCACAATATACGGTTTCGTCCGGTGCGTGGCAATTCGGGGCACATCATGTCTTTCGTGGCTGGTGTGATCGCGCAAGGTGCGCGCGGTACGTATCGAGCAGCGCTCAACTCTGAAAAACATCAAGACCATGTGTCTCTAACTGTGCCACTCTGTGGTTCAGGAAACC…
	'Jeddah-KSA-C21271/2015|KT806045|human|2015-02-22'	----------------------ATCTCACTTCCCCTCGTTCTCTTGCAGAACTTTGATTTTAACGAACTTAAATAAAAGCCCTGTTGTTTAGCGTATTGTTGCACTTGTCTGGTGGGATTGTGGCACTAATTTGCCTGCTCATCTAGGCAGTGGACATATGCTCAACACTGGGTATAATTCTAATTGAATACTATTTTTCAGTTAGAGCGTCGTGTCTCTTGTACGTCTCGGTCACAATATACGGTTTCGTCCGGTGCGTGGCAATTCGGGGCACATCATGTCTTTCGTGGCTGGTGTGATCGCGCAAGGTGCGCGCGGTACGTATCGAGCAGCGCTCAACTCTGAAAAACATCAAGACCATGTGTCTCTAACTGTGCCACTCTGTGGTTCAGGAAACC…
	'Jeddah/D38b/2014|KT368833|camel|2014-12'	GATTTAAGTGAATAGCTTGGCTATCTCACTTCCCCTCGTTCTCTTGCAGAACTTTGATTTTAACGAACTTAAATAAAAGCCCTGTTGTTTAGCGTATTGTTGCACTTGTCTGGTGGGATTGTGGCACTAATTTGCCTGCTCATCTAGGCAGTGGACATATGCTCAACACTGGGTATAATTCTAATTGAATACTATTTTTCAGTTAGAGCGTCGTGTCTCTTGTACGTCTCGGTCACAATACACGGTTTCGTCCGGTGCGTGGCAATTCGGGGCACATCATGTCTTTCGTGGCTGGTGTGATCGCGCAAGGTGCGCGCGGTACGTATCGAGCAGCGCTCAACTCTGAAAAACATCAAGACCATGTGTCTCTAACTGTGCCACTCTGTGGTTCAGGAAACC…
	'Jeddah/D40/2014|KT368834|camel|2014-12'	GATTTAAGTGAATAGCTTGGCTATCTCACTTCCCCTCGTTCTCTTGCAGAACTTTGATTTTAACGAACTTAAATAAAAGCCCTGTTGTTTAGCGTATTGTTGCACTTGTCTGGTGGGATTGTGGCACTAATTTGCCTGCTCATCTAGGCAGTGGACATATGCTCAACACTGGGTATAATTCTAATTGAATACTATTTTTCAGTTAGAGCGTCGTGTCTCTTGTACGTCTCGGTCACAATACACGGTTTCGTCCGGTGCGTGGCAATTCGGGGCACATCATGTCTTTCGTGGCTGGTGTGATCGCGCAAGGTGCGCGCGGTACGTATCGAGCAGCGCTCAACTCTGAAAAACATCAAGACCATGTGTCTCTAACTGTGCCACTCTGTGGTTCAGGAAACC…
	'Jeddah/D42/2014|KT368835|camel|2014-12'	GATTTAAGTGAATAGCTTGGCTATCTCACTTCCCCTCGTTCTCTTGCAGAACTTTGATTTTAACGAACTTAAATAAAAGCCCTGTTGTTTAGCGTATTGTTGCACTTGTCTGGTGGGATTGTGGCACTAATTTGCCTGCTCATCTAGGCAGTGGACATATGCTCAACACTGGGTATAATTCTAATTGAATACTATTTTTCAGTTAGAGCGTCGTGTCTCTTGTACGTCTCGGTCACAATATACGGTTTCGTCCGGTGCGTGGCAATTCGGGGCACATCATGTCTTTCGTGGCTGGTGTGATCGCGCAAGGTGCGCGCGGTACGTATCGAGCAGCGCTCAACTCTGAAAAACATCAAGACCATGTGTCTCTAACTGTGCCACTCTGTGGTTCAGGAAACC…
	'Jeddah/D43b/2014|KT368836|camel|2014-12'	GATTTAAGTGAATAGCTTGGCTATCTCACTTCCCCTCGTTCTCTTGCAGAACTTTGATTTTAACGAACTTAAATAAAAGCCCTGTTGTTTAGCGTATTGTTGCACTTGTCTGGTGGGATTGTGGCACTAATTTGCCTGCTCATCTAGGCAGTGGACATATGCTCAACACTGGGTATAATTCTAATTGAATACTATTTTTCAGTTAGAGCGTCGTGTCTCTTGTACGTCTCGGTCACAATATACGGTTTCGTCCGGTGCGTGGCAATTCGGGGCACATCATGTCTTTCGTGGCTGGTGTGATCGCGCAAGGTGCGCGCGGTACGTATCGAGCAGCGCTCAACTCTGAAAAACATCAAGACCATGTGTCTCTAACTGTGCCACTCTGTGGTTCAGGAAACC…
	'Jeddah/D45/2014|KT368837|camel|2014-12'	GATTTAAGTGAATAGCTTGGCTATCTCACTTCCCCTCGTTCTCTTGCAGAACTTTGATTTTAACGAACTTAAATAAAAGCCCTGTTGTTTAGCGTATTGTTGCACTTGTCTGGTGGGATTGTGGCACTAATTTGCCTGCTCATCTAGGCAGTGGACATATGCTCAACACTGGGTATAATTCTAATTGAATACTATTTTTCAGTTAGAGCGTCGTGTCTCTTGTACGTCTCGGTCACAATATACGGTTTCGTCCGGTGCGTGGCAATTCGGGGCACATCATGTCTTTCGTGGCTGGTGTGATCGCGCAAGGTGCGCGCGGTACGTATCGAGCAGCGCTCAACTCTGAAAAACATCAAGACCATGTGTCTCTAACTGTGCCACTCTGTGGTTCAGGAAACC…
	'Jeddah/D46b/2014|KT368838|camel|2014-12'	GATTTAAGTGAATAGCTTGGCTATCTCACTTCCCCTCGTTCTCTTGCAGAACTTTGATTTTAACGAACTTAAATAAAAGCCCTGTTGTTTAGCGTATTGTTGCACTTGTCTGGTGGGATTGTGGCACTAATTTGCCTGCTCATCTAGGCAGTGGACATATGCTCAACACTGGGTATAATTCTAATTGAATACTATTTTTCAGTTAGAGCGTCGTGTCTCTTGTACGTCTCGGTCACAATATACGGTTTCGTCCGGTGCGTGGCAATTCGGGGCACATCATGTCTTTCGTGGCTGGTGTGATCGCGCAAGGTGCGCGCGGTACGTATCGAGCAGCGCTCAACTCTGAAAAACATCAAGACCATGTGTCTCTAACTGTGCCACTCTGTGGTTCAGGAAACC…
	'Jeddah/D47/2014|KT368839|camel|2014-12'	GATTTAAGTGAATAGCTTGGCTATCTCACTTCCCCTCGTTCTCTTGCAGAACTTTGATTTTAACGAACTTAAATAAAAGCCCTGTTGTTTAGCGTATTGTTGCACTTGTCTGGTGGGATTGTGGCACTAATTTGCCTGCTCATCTAGGCAGTGGACATATGCTCAACACTGGGTATAATTCTAATTGAATACTATTTTTCAGTTAGAGCGTCGTGTCTCTTGTACGTCTCGGTCACAATATACGGTTTCGTCCGGTGCGTGGCAATTCGGGGCACATCATGTCTTTCGTGGCTGGTGTGATCGCGCAAGGTGCGCGCGGTACGTATCGAGCAGCGCTCAACTCTGAAAAACATCAAGACCATGTGTCTCTAACTGTGCCACTCTGTGGTTCAGGAAACC…
	'Jeddah/D48/2014|KT368840|camel|2014-12'	GATTTAAGTGAATAGCTTGGCTATCTCACTTCCCCTCGTTCTCTTGCAGAACTTTGATTTTAACGAACTTAAATAAAAGCCCTGTTGTTTAGCGTATTGTTGCACTTGTCTGGTGGGATTGTGGCACTAATTTGCCTGCTCATCTAGGCAGTGGACATATGCTCAACACTGGGTATAATTCTAATTGAATACTATTTTTCAGTTAGAGCGTCGTGTCTCTTGTACGTCTCGGTCACAATATACGGTTTCGTCCGGTGCGTGGCAATTCGGGGCACATCATGTCTTTCGTGGCTGGTGTGATCGCGCAAGGTGCGCGCGGTACGTATCGAGCAGCGCTCAACTCTGAAAAACATCAAGACCATGTGTCTCTAACTGTGCCACTCTGTGGTTCAGGAAACC…
	'Jeddah/D49/2014|KT368841|camel|2014-12'	GATTTAAGTGAATAGCTTGGCTATCTCACTTCCCCTCGTTCTCTTGCAGAACTTTGATTTTAACGAACTTAAATAAAAGCCCTGTTGTTTAGCGTATTGTTGCACTTGTCTGGTGGGATTGTGGCACTAATTTGCCTGCTCATCTAGGCAGTGGACATATGCTCAACACTGGGTATAATTCTAATTGAATACTATTTTTCAGTTAGAGCGTCGTGTCTCTTGTACGTCTCGGTCACAATATACGGTTTCGTCCGGTGCGTGGCAATTCGGGGCACATCATGTCTTTCGTGGCTGGTGTGATCGCGCAAGGTGCGCGCGGTACGTATCGAGCAGCGCTCAACTCTGAAAAACATCAAGACCATGTGTCTCTAACTGTGCCACTCTGTGGTTCAGGAAACC…
	'Jeddah/D50b/2014|KT368842|camel|2014-12'	GATTTAAGTGAATAGCTTGGCTATCTCACTTCCCCTCGTTCTCTTGCAGAACTTTGATTTTAACGAACTTAAATAAAAGCCCTGTTGTTTAGCGTATTGTTGCACTTGTCTGGTGGGATTGTGGCACTAATTTGCCTGCTCATCTAGGCAGTGGACATATGCTCAACACTGGGTATAATTCTAATTGAATACTATTTTTCAGTTAGAGCGTCGTGTCTCTTGTACGTCTCGGTCACAATATACGGTTTCGTCCGGTGCGTGGCAATTCGGGGCACATCATGTCTTTCGTGGCTGGTGTGATCGCGCAAGGTGCGCGCGGTACGTATCGAGCAGCGCTCAACTCTGAAAAACATCAAGACCATGTGTCTCTAACTGTGCCACTCTGTGGTTCAGGAAACC…
	'Jeddah/Jd1b/2015|KT368858|camel|2015-01'	GATTTAAGTGAATAGCTTGGCTATCTCACTTCCCCTCGTTCTCTTGCAGAACTTTGATTTTAACGAACTTAAATAAAAGCCCTGTTGTTTAGCGTATTGTTGCACTTGTCTGGTGGGATTGTGGCACTAATTTGCCTGCTCACCTAGGCAGTGGACATATGCTCAACACTGGGTATAATTCTAATTGAATACTATTTTTCAGTTAGAGCGTCGTGTCTCTTGTACGTCTCGGTCACAATATACGGTTTCGTCCGGTGCGTGGCAATTCGGGGCACATCATGTCTTTCGTGGCTGGTGTGATCGCGCAAGGTGCGCGCGGTACGTATCGAGCAGCGCTCAACTCTGAAAAACATCAAGACCATGTGTCTCTAACTGTGCCACTCTGTGGTTCAGGAAACC…
	'Jeddah/Jd4/2015|KT368859|camel|2015-01'	GATTTAAGTGAATAGCTTGGCTATCTCACTTCCCCTCGTTCTCTTGCAGAACTTTGATTTTAACGAACTTAAATAAAAGCCCTGTTGTTTAGCGTATTGTTGCACTTGTCTGGTGGGATTGTGGCACTAATTTGCCTGCTCACCTAGGCAGTGGACATATGCTCAACACTGGGTATAATTCTAATTGAATACTATTTTTCAGTTAGAGCGTCGTGTCTCTTGTACGTCTCGGTCACAATATACGGTTTCGTCCGGTGCGTGGCAATTCGGGGCACATCATGTCTTTCGTGGCTGGTGTGATCGCGCAAGGTGCGCGCGGTACGTATCGAGCAGCGCTCAACTCTGAAAAACATCAAGACCATGTGTCTCTAACTGTGCCACTCTGTGGTTCAGGAAACC…
	'Jeddah/Jd6b/2015|KT368860|camel|2015-01'	GATTTAAGTGAATAGCTTGGCTATCTCACTTCCCCTCGTTCTCTTGCAGAACTTTGATTTTAACGAACTTAAATAAAAGCCCTGTTGTTTAGCGTATTGTTGCACTTGTCTGGTGGGATTGTGGCACTAATTTGCCTGCTCACCTAGGCAGTGGACATATGCTCAACACTGGGTATAATTCTAATTGAATACTATTTTTCAGTTAGAGCGTCGTGTCTCTTGTACGTCTCGGTCACAATATACGGTTTCGTCCGGTGCGTGGCAATTCGGGGCACATCATGTCTTTCGTGGCTGGTGTGATCGCGCAAGGTGCGCGCGGTACGTATCGAGCAGCGCTCAACTCTGAAAAACATCAAGACCATGTGTCTCTAACTGTGCCACTCTGTGGTTCAGGAAACC…
	'Jeddah/Jd7/2015|KT368861|camel|2015-01'	GATTTAAGTGAATAGCTTGGCTATCTCACTTCCCCTCGTTCTCTTGCAGAACTTTGATTTTAACGAACTTAAATAAAAGCCCTGTTGTTTAGCGTATTGTTGCACTTGTCTGGTGGGATTGTGGCACTAATTTGCCTGCTCACCTAGGCAGTGGACATATGCTCAACACTGGGTATAATTCTAATTGAATACTATTTTTCAGTTAGAGCGTCGTGTCTCTTGTACGTCTCGGTCACAATATACGGTTTCGTCCGGTGCGTGGCAATTCGGGGCACATCATGTCTTTCGTGGCTGGTGTGATCGCGCAAGGTGCGCGCGGTACGTATCGAGCAGCGCTCAACTCTGAAAAACATCAAGACCATGTGTCTCTAACTGTGCCACTCTGTGGTTCAGGAAACC…
	'Jeddah/Jd85/2015|KT368862|camel|2015-01'	GATTTAAGTGAATAGCTTGGCTATCTCACTTCCCCTCGTTCTCTTGCAGAACTTTGATTTTAACGAACTTAAATAAAAGCCCTGTTGTTTAGCGTATTGTTGCACTTGTCTGGTGGGATTGTGGCACTAATTTGCCTGCTCACCTAGGCAGTGGACATATGCTCAACACTGGGTATAATTCTAATTGAATACTATTTTTCAGTTAGAGCGTCGTGTCTCTTGTACGTCTCGGTCACAATATACGGTTTCGTCCGGTGCGTGGCAATTCGGGGCACATCATGTCTTTCGTGGCTGGTGTGATCGCGCAAGGTGCGCGCGGTACGTATCGAGCAGCGCTCAACTCTGAAAAACATCAAGACCATGTGTCTCTAACTGTGCCACTCTGTGGTTCAGGAAACC…
	'Jeddah/Jd86/2015|KT368863|camel|2015-01'	GATTTAAGTGAATAGCTTGGCTATCTCACTTCCCCTCGTTCTCTTGCAGAACTTTGATTTTAACGAACTTAAATAAAAGCCCTGTTGTTTAGCGTATTGTTGCACTTGTCTGGTGGGATTGTGGCACTAATTTGCCTGCTCACCTAGGCAGTGGACATATGCTCAACACTGGGTATAATTCTAATTGAATACTATTTTTCAGTTAGAGCGTCGTGTCTCTTGTACGTCTCGGTCACAATATACGGTTTCGTCCGGTGCGTGGCAATTCGGGGCACATCATGTCTTTCGTGGCTGGTGTGATCGCGCAAGGTGCGCGCGGTACGTATCGAGCAGCGCTCAACTCTGAAAAACATCAAGACCATGTGTCTCTAACTGTGCCACTCTGTGGTTCAGGAAACC…
	'Jeddah/Jd87/2015|KT368864|camel|2015-01'	GATTTAAGTGAATAGCTTGGCTATCTCACTTCCCCTCGTTCTCTTGCAGAACTTTGATTTTAACGAACTTAAATAAAAGCCCTGTTGTTTAGCGTATTGTTGCACTTGTCTGGTGGGATTGTGGCACTAATTTGCCTGCTCACCTAGGCAGTGGACATATGCTCAACACTGGGTATAATTCTAATTGAATACTATTTTTCAGTTAGAGCGTCGTGTCTCTTGTACGTCTCGGTCACAATATACGGTTTCGTCCGGTGCGTGGCAATTCGGGGCACATCATGTCTTTCGTGGCTGGTGTGATCGCGCAAGGTGCGCGCGGTACGTATCGAGCAGCGCTCAACTCTGAAAAACATCAAGACCATGTGTCTCTAACTGTGCCACTCTGTGGTTCAGGAAACC…
	'Jeddah/Jd90/2015|KT368865|camel|2015-01'	GATTTAAGTGAATAGCTTGGCTATCTCACTTCCCCTCGTTCTCTTGCAGAACTTTGATTTTAACGAACTTAAATAAAAGCCCTGTTGTTTAGCGTATTGTTGCACTTGTCTGGTGGGATTGTGGCACTAATTTGCCTGCTCACCTAGGCAGTGGACATATGCTCAACACTGGGTATAATTCTAATTGAATACTATTTTTCAGTTAGAGCGTCGTGTCTCTTGTACGTCTCGGTCACAATATACGGTTTCGTCCGGTGCGTGGCAATTCGGGGCACATCATGTCTTTCGTGGCTGGTGTGATCGCGCAAGGTGCGCGCGGTACGTATCGAGCAGCGCTCAACTCTGAAAAACATCAAGACCATGTGTCTCTAACTGTGCCACTCTGTGGTTCAGGAAACC…
	'Jeddah/N51/2014|KT368846|camel|2014-11'	GATTTAAGTGAATAGCTTGGCTATCTCACTTCCCCTCGTTCTCTTGCAGAACTTTGATTTTAACGAACTTAAATAAAAGCCCTGTTGTTTAGCGTATTGTTGCACTTGTCTGGTGGGATTGTGGCACTAATTTGCCTGCTCATCTAGGCAGTGGACATATGCTCAACACTGGGTATAATTCTAATTGAATACTATTTTTCAGTTAGAGCGTCGTGTCTCTTGTACGTCTCGGTCACAATATACGGTTTCGTCCGGTGCGTGGCAATTCGGGGCACATCATGTCTTTCGTGGCTGGTGTGATCGCGCAAGGTGCGCGCGGTACGTATCGAGCAGCGCTCAACTCTGAAAAACATCAAGACCATGTGTCTCTAACTGTGCCACTCTGTGGTTCAGGAAACC…
	'Jeddah/N62b/2014|KT368847|camel|2014-11'	GATTTAAGTGAATAGCTTGGCTATCTCACTTCCCCTCGTTCTCTTGCAGAACTTTGATTTTAACGAACTTAAATAAAAGCCCTGTTGTTTAGCGTATTGTTGCACTTGTCTGGTGGGATTGTGGCACTAATTTGCCTGCTCATCTAGGCAGTGGACATATGCTCAACACTGGGTATAATTCTAATTGAATACTATTTTTCAGTTAGAGCGTCGTGTCTCTTGTACGTCTCGGTCACAATATACGGTTTCGTCCGGTGCGTGGCAATTCGGGGCACATCATGTCTTTCGTGGCTGGTGTGATCGCGCAAGGTGCGCGCGGTACGTATCGAGCAGCGCTCAACTCTGAAAAACATCAAGACCATGTGTCTCTAACTGTGCCACTCTGTGGTTCAGGAAACC…
	'Jeddah/N68b/2014|KT368848|camel|2014-11'	GATTTAAGTGAATAGCTTGGCTATCTCACTTCCCCTCGTTCTCTTGCAGAACTTTGATTTTAACGAACTTAAATAAAAGCCCTGTTGTTTAGCGTATTGTTGCACTTGTCTGGTGGGATTGTGGCACTAATTTGCCTGCTCATCTAGGCAGTGGACATATGCTCAACACTGGGTATAATTCTAATTGAATACTATTTTTCAGTTAGAGCGTCGTGTCTCTTGTACGTCTCGGTCACAATATACGGTTTCGTCCGGTGCGTGGCAATTCGGGGCACATCATGTCTTTCGTGGCTGGTGTGATCGCGCAAGGTGCGCGCGGTACGTATCGAGCAGCGCTCAACTCTGAAAAACATCAAGACCATGTGTCTCTAACTGTGCCACTCTGTGGTTCAGGAAACC…
	'Jordan_1_2015|KU233363|human|2015-09-17'	------AGTGAATAGCTTGGCTATCTCACTTCCCCTCGTTCTCTTGCAGAACTTTGATTTTAACGAACTTAAATAAAAGCCCTGTTGTTTAGCGTATTGTTGCACTTGTCTGGTGGGATTGTGGCACTAATCTGCCTGCTCATCTAGGCAGTGGACATATGCTCAACACTGGGTATAATTCTAATTGAATACTATTTTTCAGTTAGAGCGTCGTGTCTCTTGTACGTCTCGGTCACAATATACGGTTTCGTCCGGTGCGTGGCAATTCGGGGCACATCATGTCTTTCGTGGCTGGTGTGATCGCGCAAGGTGCGCGCGGTACGTATCGAGCAGCGCTCAACTCTGAAAAACATCAAGACCATGTGTCTCTAACTGTGCCACTCTGTGGTTCAGGAAACC…
	'Kharj-KSA-2598/2015|KT806053|human|2015-02-02'	----------------------ATCTCACTTCCCCTCGTTCTCTTGCAGAACTTTGATTTTAACGAACTTAAATAAAAGCCCTGTTGTTTAGCGTATTGTTGCACTTGTCTGGTGGGATTGTGGCACTAATTTGCCTGCTCATCTAGGCAGTGGACATATGCTCAACACTGGGTATAATTCTAATTGAATACTATTTTTCAGTTAGAGCGTCGTGTCTCTTGTACGTCTCGGTCACAATATACGGTTTCGTCCGGTGCGTGGCAATTCGGGGCACATCATGTCTTTCGTGGCTGGTGTGATCGCGCAAGGTGCGCGCGGTACGTATCGAGCAGCGCTCAACTCTGAAAAACATCAAGACCATGTGTCTCTAACTGTGCCACTCTGTGGTTCAGGAAACC…
	'Kharj-KSA-2599/2015|KT806052|human|2015-02-02'	----------------------ATCTCACTTCCCCTCGTTCTCTTGCAGAACTTTGATTTTAACGAACTTAAATAAAAGCCCTGTTGTTTAGCGTATTGTTGCACTTGTCTGGTGGGATTGTGGCACTAATTTGCCTGCTCATCTAGGCAGTGGACATATGCTCAACACTGGGTATAATTCTAATTGAATACTATTTTTCAGTTAGAGCGTCGTGTCTCTTGTACGTCTCTGTCACAATATACGGTTTCGTCCGGTGCGTGGCAATTCGGGGCACATCATGTCTTTCGTGGCTGGTGTGATCGCGCAAGGTGCGCGCGGTACGTATCGAGCAGCGCTCAACTCTGAAAAACATCAAGACCATGTGTCTCTAACTGTGCCACTCTGTGGTTCAGGAAACC…
	'KOR/CNUH_SNU/016_06_2015|KT868865|human|2015-06-11'	--------------------CTATCTCACTTCCCCTCGTTCTCTTGCAGAACTTTGATTTTAACGAACTTAAATAAAAGCCCTGTTGTTTAGCGTATTGTTGCACTTGTCTGGTGGGATTGTGGCATTAATTTGCCTGCTCATCTAGGCAGTGGACATATGCTCAACACTGGGTATAATTCTAATTGAATACTATTTTTCAGTTAGAGCGTCGTGTCTCTTGTACGTCTCGGTCACAATATACGGTTTCGTCCGGTGCGTGGCAATTCGGGGCACATCATGTCTTTCGTGGCTGGTGTGATCGCGCAAGGTGCGCGCGGTACGTATCGAGCAGCGCTCAACTCTGAAAAACATCAAGACCATGTGTCTCTAACTGTGCCACTCTGTGGTTCAGGAAACC…
	'KOR/CNUH_SNU/023_06_2015|KT868866|human|2015-06-11'	--------------------CTATCTCACTTCCCCTCGTTCTCTTGCAGAACTTTGATTTTAACGAACTTAAATAAAAGCCCTGTTGTTTAGCGTATTGTTGCACTTGTCTGGTGGGATTGTGGCATTAATTTGCCTGCTCATCTAGGCAGTGGACATATGCTCAACACTGGGTATAATTCTAATTGAATACTATTTTTCAGTTAGAGCGTCGTGTCTCTTGTACGTCTCGGTCACAATATACGGTTTCGTCCGGTGCGTGGCAATTCGGGGCACATCATGTCTTTCGTGGCTGGTGTGATCGCGCAAGGTGCGCGCGGTACGTATCGAGCAGCGCTCAACTCTGAAAAACATCAAGACCATGTGTCTCTAACTGTGCCACTCTGTGGTTCAGGAAACC…
	'KOR/CNUH_SNU/024_06_2015|KT868867|human|2015-06-08'	--------------------CTATCTCACTTCCCCTCGTTCTCTTGCAGAACTTTGATTTTAACGAACTTAAATAAAAGCCCTGTTGTTTAGCGTATTGTTGCACTTGTCTGGTGGGATTGTGGCATTAATTTGCCTGCTCATCTAGGCAGTGGACATATGCTCAACACTGGGTATAATTCTAATTGAATACTATTTTTCAGTTAGAGCGTCGTGTCTCTTGTACGTCTCGGTCACAATATACGGTTTCGTCCGGTGCGTGGCAATTCGGGGCACATCATGTCTTTCGTGGCTGGTGTGATCGCGCAAGGTGCGCGCGGTACGTATCGAGCAGCGCTCAACTCTGAAAAACATCAAGACCATGTGTCTCTAACTGTGCCACTCTGTGGTTCAGGAAACC…
	'KOR/CNUH_SNU/030_06_2015|KT868868|human|2015-06-08'	--------------------CTATCTCACTTCCCCTCGTTCTCTTGCAGAACTTTGATTTTAACGAACTTAAATAAAAGCCCTGTTGTTTAGCGTATTGTTGCACTTGTCTGGTGGGATTGTGGCATTAATTTGCCTGCTCATCTAGGCAGTGGACATATGCTCAACACTGGGTATAATTCTAATTGAATACTATTTTTCAGTTAGAGCGTCGTGTCTCTTGTACGTCTCGGTCACAATATACGGTTTCGTCCGGTGCGTGGCAATTCGGGGCACATCATGTCTTTCGTGGCTGGTGTGATCGCGCAAGGTGCGCGCGGTACGTATCGAGCAGCGCTCAACTCTGAAAAACATCAAGACCATGTGTCTCTAACTGTGCCACTCTGTGGTTCAGGAAACC…
	'KOR/CNUH_SNU/031_06_2015|KT868869|human|2015-06-11'	--------------------CTATCTCACTTCCCCTCGTTCTCTTGCAGAACTTTGATTTTAACGAACTTAAATAAAAGCCCTGTTGTTTAGCGTATTGTTGCACTTGTCTGGTGGGATTGTGGCATTAATTTGCCTGCTCATCTAGGCAGTGGACATATGCTCAACACTGGGTATAATTCTAATTGAATACTATTTTTCAGTTAGAGCGTCGTGTCTCTTGTACGTCTCGGTCACAATATACGGTTTCGTCCGGTGCGTGGCAATTCGGGGCACATCATGTCTTTCGTGGCTGGTGTGATCGCGCAAGGTGCGCGCGGTACGTATCGAGCAGCGCTCAACTCTGAAAAACATCAAGACCATGTGTCTCTAACTGTGCCACTCTGTGGTTCAGGAAACC…
	'KOR/CNUH_SNU/038_06_2015|KT868870|human|2015-06-10'	--------------------CTATCTCACTTCCCCTCGTTCTCTTGCAGAACTTTGATTTTAACGAACTTAAATAAAAGCCCTGTTGTTTAGCGTATTGTTGCACTTGTCTGGTGGGATTGTGGCATTAATTTGCCTGCTCATCTAGGCAGTGGACATATGCTCAACACTGGGTATAATTCTAATTGAATACTATTTTTCAGTTAGAGCGTCGTGTCTCTTGTACGTCTCGGTCACAATATACGGTTTCGTCCGGTGCGTGGCAATTCGGGGCACATCATGTCTTTCGTGGCTGGTGTGATCGCGCAAGGTGCGCGCGGTACGTATCGAGCAGCGCTCAACTCTGAAAAACATCAAGACCATGTGTCTCTAACTGTGCCACTCTGTGGTTCAGGAAACC…
	'KOR/CNUH_SNU/054_06_2015|KT868871|human|2015-06-09'	--------------------CTATCTCACTTCCCCTCGTTCTCTTGCAGAACTTTGATTTTAACGAACTTAAATAAAAGCCCTGTTGTTTAGCGTATTGTTGCACTTGTCTGGTGGGATTGTGGCATTAATTTGCCTGCTCATCTAGGCAGTGGACATATGCTCAACACTGGGTATAATTCTAATTGAATACTATTTTTCAGTTAGAGCGTCGTGTCTCTTGTACGTCTCGGTCACAATATACGGTTTCGTCCGGTGCGTGGCAATTCGGGGCACATCATGTCTTTCGTGGCTGGTGTGATCGCGCAAGGTGCGCGCGGTACGTATCGAGCAGCGCTCAACTCTGAAAAACATCAAGACCATGTGTCTCTAACTGTGCCACTCTGTGGTTCAGGAAACC…
	'KOR/CNUH_SNU/082_06_2015|KT868872|human|2015-06-10'	--------------------CTATCTCACTTCCCCTCGTTCTCTTGCAGAACTTTGATTTTAACGAACTTAAATAAAAGCCCTGTTGTTTAGCGTATTGTTGCACTTGTCTGGTGGGATTGTGGCATTAATTTGCCTGCTCATCTAGGCAGTGGACATATGCTCAACACTGGGTATAATTCTAATTGAATACTATTTTTCAGTTAGAGCGTCGTGTCTCTTGTACGTCTCGGTCACAATATACGGTTTCGTCCGGTGCGTGGCAATTCGGGGCACATCATGTCTTTCGTGGCTGGTGTGATCGCGCAAGGTGCGCGCGGTACGTATCGAGCAGCGCTCAACTCTGAAAAACATCAAGACCATGTGTCTCTAACTGTGCCACTCTGTGGTTCAGGAAACC…
	'KOR/CNUH_SNU/085_06_2015|KT868873|human|2015-06-10'	--------------------CTATCTCACTTCCCCTCGTTCTCTTGCAGAACTTTGATTTTAACGAACTTAAATAAAAGCCCTGTTGTTTAGCGTATTGTTGCACTTGTCTGGTGGGATTGTGGCATTAATTTGCCTGCTCATCTAGGCAGTGGACATATGCTCAACACTGGGTATAATTCTAATTGAATACTATTTTTCAGTTAGAGCGTCGTGTCTCTTGTACGTCTCGGTCACAATATACGGTTTCGTCCGGTGCGTGGCAATTCGGGGCACATCATGTCTTTCGTGGCTGGTGTGATCGCGCAAGGTGCGCGCGGTACGTATCGAGCAGCGCTCAACTCTGAAAAACATCAAGACCATGTGTCTCTAACTGTGCCACTCTGTGGTTCAGGAAACC…
	'KOR/CNUH_SNU/110_06_2015|KT868874|human|2015-06-11'	--------------------CTATCTCACTTCCCCTCGTTCTCTTGCAGAACTTTGATTTTAACGAACTTAAATAAAAGCCCTGTTGTTTAGCGTATTGTTGCACTTGTCTGGTGGGATTGTGGCATTAATTTGCCTGCTCATCTAGGCAGTGGACATATGCTCAACACTGGGTATAATTCTAATTGAATACTATTTTTCAGTTAGAGCGTCGTGTCTCTTGTACGTCTCGGTCACAATATACGGTTTCGTCCGGTGCGTGGCAATTCGGGGCACATCATGTCTTTCGTGGCTGGTGTGATCGCGCAAGGTGCGCGCGGTACGTATCGAGCAGCGCTCAACTCTGAAAAACATCAAGACCATGTGTCTCTAACTGTGCCACTCTGTGGTTCAGGAAACC…
	'KOR/CNUH_SNU/122_06_2015|KT868875|human|2015-06-10'	--------------------CTATCTCACTTCCCCTCGTTCTCTTGCAGAACTTTGATTTTAACGAACTTAAATAAAAGCCCTGTTGTTTAGCGTATTGTTGCACTTGTCTGGTGGGATTGTGGCATTAATTTGCCTGCTCATCTAGGCAGTGGACATATGCTCAACACTGGGTATAATTCTAATTGAATACTATTTTTCAGTTAGAGCGTCGTGTCTCTTGTACGTCTCGGTCACAATATACGGTTTCGTCCGGTGCGTGGCAATTCGGGGCACATCATGTCTTTCGTGGCTGGTGTGATCGCGCAAGGTGCGCGCGGTACGTATCGAGCAGCGCTCAACTCTGAAAAACATCAAGACCATGTGTCTCTAACTGTGCCACTCTGTGGTTCAGGAAACC…
	'KOR/CNUH_SNU/148_06_2015|KT868876|human|2015-06-10'	--------------------CTATCTCACTTCCCCTCGTTCTCTTGCAGAACTTTGATTTTAACGAACTTAAATAAAAGCCCTGTTGTTTAGCGTATTGTTGCACTTGTCTGGTGGGATTGTGGCATTAATTTGCCTGCTCATCTAGGCAGTGGACATATGCTCAACACTGGGTATAATTCTAATTGAATACTATTTTTCAGTTAGAGCGTCGTGTCTCTTGTACGTCTCGGTCACAATATACGGTTTCGTCCGGTGCGTGGCAATTCGGGGCACATCATGTCTTTCGTGGCTGGTGTGATCGCGCAAGGTGCGCGCGGTACGTATCGAGCAGCGCTCAACTCTGAAAAACATCAAGACCATGTGTCTCTAACTGTGCCACTCTGTGGTTCAGGAAACC…
	'KOR/CNUH_SNU/172_06_2015|KT868877|human|2015-06-22'	--------------------CTATCTCACTTCCCCTCGTTCTCTTGCAGAACTTTGATTTTAACGAACTTAAATAAAAGCCCTGTTGTTTAGCGTATTGTTGCACTTGTCTGGTGGGATTGTGGCATTAATTTGCCTGCTCATCTAGGCAGTGGACATATGCTCAACACTGGGTATAATTCTAATTGAATACTATTTTTCAGTTAGAGCGTCGTGTCTCTTGTACGTCTCGGTCACAATATACGGTTTCGTCCGGTGCGTGGCAATTCGGGGCACATCATGTCTTTCGTGGCTGGTGTGATCGCGCAAGGTGCGCGCGGTACGTATCGAGCAGCGCTCAACTCTGAAAAACATCAAGACCATGTGTCTCTAACTGTGCCACTCTGTGGTTCAGGAAACC…
	'KOR/KNIH/002_05_2015|KT029139|human|2015-05-20'	GATTTAAGTGAATAGCTTGGCTATCTCACTTCCCCTCGTTCTCTTGCAGAACTTTGATTTTAACGAACTTAAATAAAAGCCCTGTTGTTTAGCGTATTGTTGCACTTGTCTGGTGGGATTGTGGCATTAATTTGCCTGCTCATCTAGGCAGTGGACATATGCTCAACACTGGGTATAATTCTAATTGAATACTATTTTTCAGTTAGAGCGTCGTGTCTCTTGTACGTCTCGGTCACAATATACGGTTTCGTCCGGTGCGTGGCAATTCGGGGCACATCATGTCTTTCGTGGCTGGTGTGATCGCGCAAGGTGCGCGCGGTACGTATCGAGCAGCGCTCAACTCTGAAAAACATCAAGACCATGTGTCTCTAACTGTGCCACTCTGTGGTTCAGGAAACC…
	'KOR/Seoul/014-2015|KX034093|human|2015-05-30'	GATTTAAGTGAATAGCTTGGCTATCTCACTTCCCCTCGTTCTCTTGCAGAACTTTGATTTTAACGAACTTAAATAAAAGCCCTGTTGTTTAGCGTATTGTTGCACTTGTCTGGTGGGATTGTGGCATTAATTTGCCTGCTCATCTAGGCAGTGGACATATGCTCAACACTGGGTATAATTCTAATTGAATACTATTTTTCAGTTAGAGCGTCGTGTCTCTTGTACGTCTCGGTCACAATATACGGTTTCGTCCGGTGCGTGGCAATTCGGGGCACATCATGTCTTTCGTGGCTGGTGTGATCGCGCAAGGTGCGCGCGGTACGTATCGAGCAGCGCTCAACTCTGAAAAACATCAAGACCATGTGTCTCTAACTGTGCCACTCTGTGGTTCAGGAAACC…
	'KOR/Seoul/050-1-2015|KX034094|human|2015-06-11'	GATTTAAGTGAATAGCTTGGCTATCTCACTTCCCCTCGTTCTCTTGCAGAACTTTGATTTTAACGAACTTAAATAAAAGCCCTGTTGTTTAGCGTATTGTTGCACTTGTCTGGTGGGATTGTGGCATTAATTTGCCTGCTCATCTAGGCAGTGGACATATGCTCAACACTGGGTATAATTCTAATTGAATACTATTTTTCAGTTAGAGCGTCGTGTCTCTTGTACGTCTCGGTCACAATATACGGTTTCGTCCGGTGCGTGGCAATTCGGGGCACATCATGTCTTTCGTGGCTGGTGTGATCGCGCAAGGTGCGCGCGGTACGTATCGAGCAGCGCTCAACTCTGAAAAACATCAAGACCATGTGTCTCTAACTGTGCCACTCTGTGGTTCAGGAAACC…
	'KOR/Seoul/066-2015|KX034095|human|2015-06-04'	GATTTAAGTGAATAGCTTGGCTATCTCACTTCCCCTCGTTCTCTTGCAGAACTTTGATTTTAACGAACTTAAATAAAAGCCCTGTTGTTTAGCGTATTGTTGCACTTGTCTGGTGGGATTGTGGCATTAATTTGCCTGCTCATCTAGGCAGTGGACATATGCTCAACACTGGGTATAATTCTAATTGAATACTATTTTTCAGTTAGAGCGTCGTGTCTCTTGTACGTCTCGGTCACAATATACGGTTTCGTCCGGTGCGTGGCAATTCGGGGCACATCATGTCTTTCGTGGCTGGTGTGATCGCGCAAGGTGCGCGCGGTACGTATCGAGCAGCGCTCAACTCTGAAAAACATCAAGACCATGTGTCTCTAACTGTGCCACTCTGTGGTTCAGGAAACC…
	'KOR/Seoul/077-2-2015|KX034096|human|2015-06-17'	------------------------------------CGTTCTCTTGCAGAACTTTGATTTTAACGAACTTAAATAAAAGCCCTGTTGTTTAGCGTATTGTTGCACTTGTCTGGTGGGATTGTGGCATTAATTTGCCTGCTCATCTAGGCAGTGGACATATGCTCAACACTGGGTATAATTCTAATTGAATACTATTTTTCAGTTAGAGCGTCGTGTCTCTTGTACGTCTCGGTCACAATATACGGTTTCGTCCGGTGCGTGGCAATTCGGGGCACATCATGTCTTTCGTGGCTGGTGTGATCGCGCAAGGTGCGCGCGGTACGTATCGAGCAGCGCTCAACTCTGAAAAACATCAAGACCATGTGTCTCTAACTGTGCCACTCTGTGGTTCAGGAAACC…
	'KOR/Seoul/080-3-2015|KX034097|human|2015-06-17'	GATTTAAGTGAATAGCTTGGCTATCTCACTTCCCCTCGTTCTCTTGCAGAACTTTGATTTTAACGAACTTAAATAAAAGCCCTGTTGTTTAGCGTATTGTTGCACTTGTCTGGTGGGATTGTGGCATTAATTTGCCTGCTCATCTAGGCAGTGGACATATGCTCAACACTGGGTATAATTCTAATTGAATACTATTTTTCAGTTAGAGCGTCGTGTCTCTTGTACGTCTCGGTCACAATATACGGTTTCGTCCGGTGCGTGGCAATTCGGGGCACATCATGTCTTTCGTGGCTGGTGTGATCGCGCAAGGTGCGCGCGGTACGTATCGAGCAGCGCTCAACTCTGAAAAACATCAAGACCATGTGTCTCTAACTGTGCCACTCTGTGGTTCAGGAAACC…
	'KOR/Seoul/162-1-2015|KX034098|human|2015-06-22'	GATTTAAGTGAATAGCTTGGCTATCTCACTTCCCCTCGTTCTCTTGCAGAACTTTGATTTTAACGAACTTAAATAAAAGCCCTGTTGTTTAGCGTATTGTTGCACTTGTCTGGTGGGATTGTGGCATTAATTTGCCTGCTCATCTAGGCAGTGGACATATGCTCAACACTGGGTATAATTCTAATTGAATACTATTTTTCAGTTAGAGCGTCGTGTCTCTTGTACGTCTCGGTCACAATATACGGTTTCGTCCGGTGCGTGGCAATTCGGGGCACATCATGTCTTTCGTGGCTGGTGTGATCGCGCAAGGTGCGCGCGGTACGTATCGAGCAGCGCTCAACTCTGAAAAACATCAAGACCATGTGTCTCTAACTGTGCCACTCTGTGGTTCAGGAAACC…
	'KOR/Seoul/169-2015|KX034099|human|2015-06-26'	GATTTAAGTGAATAGCTTGGCTATCTCACTTCCCCTCGTTCTCTTGCAGAACTTTGATTTTAACGAACTTAAATAAAAGCCCTGTTGTTTAGCGTATTGTTGCACTTGTCTGGTGGGATTGTGGCATTAATTTGCCTGCTCATCTAGGCAGTGGACATATGCTCAACACTGGGTATAATTCTAATTGAATACTATTTTTCAGTTAGAGCGTCGTGTCTCTTGTACGTCTCGGTCACAATATACGGTTTCGTCCGGTGCGTGGCAATTCGGGGCACATCATGTCTTTCGTGGCTGGTGTGATCGCGCAAGGTGCGCGCGGTACGTATCGAGCAGCGCTCAACTCTGAAAAACATCAAGACCATGTGTCTCTAACTGTGCCACTCTGTGGTTCAGGAAACC…
	'KOR/Seoul/177-3-2015|KX034100|human|2015-07-03'	GATTTAAGTGAATAGCTTGGCTATCTCACTTCCCCTCGTTCTCTTGCAGAACTTTGATTTTAACGAACTTAAATAAAAGCCCTGTTGTTTAGCGTATTGTTGCACTTGTCTGGTGGGATTGTGGCATTAATTTGCCTGCTCATCTAGGCAGTGGACATATGCTCAACACTGGGTATAATTCTAATTGAATACTATTTTTCAGTTAGAGCGTCGTGTCTCTTGTACGTCTCGGTCACAATATACGGTTTCGTCCGGTGCGTGGCAATTCGGGGCACATCATGTCTTTCGTGGCTGGTGTGATCGCGCAAGGTGCGCGCGGTACGTATCGAGCAGCGCTCAACTCTGAAAAACATCAAGACCATGTGTCTCTAACTGTGCCACTCTGTGGTTCAGGAAACC…
	'KOREA/Seoul/014-1-2015|KT374052|human|2015-05-31'	----------------TTGGCTATCTCACTTCCCCTCGTTCTCTTGCAGAACTTTGATTTTAACGAACTTAAATAAAAGCCCTGTTGTTTAGCGTATTGTTGCACTTGTCTGGTGGGATTGTGGCATTAATTTGCCTGCTCATCTAGGCAGTGGACATATGCTCAACACTGGGTATAATTCTAATTGAATACTATTTTTCAGTTAGAGCGTCGTGTCTCTTGTACGTCTCGGTCACAATATACGGTTTCGTCCGGTGCGTGGCAATTCGGGGCACATCATGTCTTTCGTGGCTGGTGTGATCGCGCAAGGTGCGCGCGGTACGTATCGAGCAGCGCTCAACTCTGAAAAACATCAAGACCATGTGTCTCTAACTGTGCCACTCTGTGGTTCAGGAAACC…
	'KOREA/Seoul/035-1-2015|KT374054|human|2015-06-03'	----------------TTGGCTATCTCACTTCCCCTCGTTCTCTTGCAGAACTTTGATTTTAACGAACTTAAATAAAAGCCCTGTTGTTTAGCGTATTGTTGCACTTGTCTGGTGGGATTGTGGCATTAATTTGCCTGCTCATCTAGGCAGTGGACATATGCTCAACACTGGGTATAATTCTAATTGAATACTATTTTTCAGTTAGAGCGTCGTGTCTCTTGTACGTCTCGGTCACAATATACGGTTTCGTCCGGTGCGTGGCAATTCGGGGCACATCATGTCTTTCGTGGCTGGTGTGATCGCGCAAGGTGCGCGCGGTACGTATCGAGCAGCGCTCAACTCTGAAAAACATCAAGACCATGTGTCTCTAACTGTGCCACTCTGTGGTTCAGGAAACC…
	'KOREA/Seoul/163-1-2015|KT374051|human|2015-06-19'	----------------TTGGCTATCTCACTTCCCCTCGTTCTCTTGCAGAACTTTGATTTTAACGAACTTAAATAAAAGCCCTGTTGTTTAGCGTATTGTTGCACTTGTCTGGTGGGATTGTGGCATTAATTTGCCTGCTCATCTAGGCAGTGGACATATGCTCAACACTGGGTATAATTCTAATTGAATACTATTTTTCAGTTAGAGCGTCGTGTCTCTTGTACGTCTCGGTCACAATATACGGTTTCGTCCGGTGCGTGGCAATTCGGGGCACATCATGTCTTTCGTGGCTGGTGTGATCGCGCAAGGTGCGCGCGGTACGTATCGAGCAGCGCTCAACTCTGAAAAACATCAAGACCATGTGTCTCTAACTGTGCCACTCTGTGGTTCAGGAAACC…
	'KOREA/Seoul/168-1-2015|KT374056|human|2015-06-21'	----------------TTGGCTATCTCACTTCCCCTCGTTCTCTTGCAGAACTTTGATTTTAACGAACTTAAATAAAAGCCCTGTTGTTTAGCGTATTGTTGCACTTGTCTGGTGGGATTGTGGCATTAATTTGCCTGCTCATCTAGGCAGTGGACATATGCTCAACACTGGGTATAATTCTAATTGAATACTATTTTTCAGTTAGAGCGTCGTGTCTCTTGTACGTCTCGGTCACAATATACGGTTTCGTCCGGTGCGTGGCAATTCGGGGCACATCATGTCTTTCGTGGCTGGTGTGATCGCGCAAGGTGCGCGCGGTACGTATCGAGCAGCGCTCAACTCTGAAAAACATCAAGACCATGTGTCTCTAACTGTGCCACTCTGTGGTTCAGGAAACC…
	'Korea/Seoul/SNU1-035/2015|KU308549|human|2015-06-08'	GATTTAAGTGAATAGCTTGGCTATCTCACTTCCCCTCGTTCTCTTGCAGAACTTTGATTTTAACGAACTTAAATAAAAGCCCTGTTGTTTAGCGTATTGTTGCACTTGTCTGGTGGGATTGTGGCATTAATTTGCCTGCTCATCTAGGCAGTGGACATATGCTCAACACTGGGTATAATTCTAATTGAATACTATTTTTCAGTTAGAGCGTCGTGTCTCTTGTACGTCTCGGTCACAATATACGGTTTCGTCCGGTGCGTGGCAATTCGGGGCACATCATGTCTTTCGTGGCTGGTGTGATCGCGCAAGGTGCGCGCGGTACGTATCGAGCAGCGCTCAACTCTGAAAAACATCAAGACCATGTGTCTCTAACTGTGCCACTCTGTGGTTCAGGAAACC…
	'Najran-KSA-C20915/2015|KT806054|human|2015-02-13'	----------------------------------------------------------------------------------------------------------------------------------------TGCTCATCTAGGCAGTGGACATATGCTCAACACTGGGTATAATTCTAATTGAATACTATTTTTCAGTTAGAGCGTCGTGTCTCTTGTACGTCTCGGTCACAATATACGGTTTCGTCCGGTGCGTGGCAATTCGGGGCACATCATGTCTTTCGTGGCTGGTGTGATCGCGCAAGGTGCGCGCGGTACGTATCGAGCAGCGCTCAACTCTGAAAAACATCAAGACCATGTGTCTCTAACTGTGCCACTCTGTGGTTCAGGAAACC…
	'Riyadh-KSA-16077/2015|KU851863|human|2015-08-27'	----------------------ATCTCACTTCCCCTCGTTCTCTTGCAGAACTTTGATTTTAACGAACTTAAATAAAAGCCCTGTTGTTTAGCGTATTGTTGCACTTGTCTGGTGGGATTGTGGCACTAATTTGCCTGCTCATCTAGGCAGTGGACATATGCTCAACACTGGGTATAATTCTAATTGAATACTATTTTTCAGTTAGAGCGTCGTGTCTCTTGTACGTCTCGGTCACAATATACGGTTTCGTCCGGTGCGTGGCAATTCGGGGCACATCATGTCTTTCGTGGCTGGTGTGATCGCGCAAGGTGCGCGCGGTACGTATCGAGCAGCGCTCAACTCTGAAAAACATCAAGACCATGTGTCTCTAACTGTGCCACTCTGTGGTTCAGGAAACC…
	'Riyadh-KSA-16098/2015|KU851864|human|2015-08-24'	----------------------ATCTCACTTCCCCTCGTTCTCTTGCAGAACTTTGATTTTAACGAACTTAAATAAAAGCCCTGTTGTTTAGCGTATTGTTGCACTTGTCTGGTGGGATTGTGGCACTAATCTGCCTGCTCATCTAGGCAGTGGACATATGCTCAACACTGGGTATAATTCTAATTGAATACTATTTTTCAGTTAGAGCGTCGTGTCTCTTGTACGTCTCGGTCACAATATACGGTTTCGTCCGGTGCGTGGCAATTCGGGGCACATCATGTCTTTCGTGGCTGGTGTGATCGCGCAAGGTGCGCGCGGTACGTATCGAGCAGCGCTCAACTCTGAAAAACATCAAGACCATGTGTCTCTAACTGTGCCACTCTGTGGTTCAGGAAACC…
	'Riyadh-KSA-16117/2015|KU851862|human|2015-08-24'	----------------------ATCTCACTTCCCCTCGTTCTCTTGCAGAACTTTGATTTTAACGAACTTAAATAAAAGCCCTGTTGTTTAGCGTATTGTTGCACTTGTCTGGTGGGATTGTGGCACTAATCTGCCTGCTCATCTAGGCAGTGGACATATGCTCAACACTGGGTATAATTCTAATTGAATACTATTTTTCAGTTAGAGCGTCGTGTCTCTTGTACGTCTCGGTCACAATATACGGTTTCGTCCGGTGCGTGGCAATTCGGGGCACATCATGTCTTTCGTGGCTGGTGTGATCGCGCAAGGTGCGCGCGGTACGTATCGAGCAGCGCTCAACTCTGAAAAACATCAAGACCATGTGTCTCTAACTGTGCCACTCTGTGGTTCAGGAAACC…
	'Riyadh-KSA-16120/2015|KU851861|human|2015-08-24'	----------------------ATCTCACTTCCCCTCGTTCTCTTGCAGAACTTTGATTTTAACGAACTTAAATAAAAGCCCTGTTGTTTAGCGTATTGTTGCACTTGTCTGGTGGGATTGTGGCACTAATCTGCCTGCTCATCTAGGCAGTGGACATATGCTCAACACTGGGTATAATTCTAATTGAATACTATTTTTCAGTTAGAGCGTCGTGTCTCTTGTACGTCTCGGTCACAATATACGGTTTCGTCCGGTGCGTGGCAATTCGGGGCACATCATGTCTTTCGTGGCTGGTGTGATCGCGCAAGGTGCGCGCGGTACGTATCGAGCAGCGCTCAACTCTGAAAAACATCAAGACCATGTGTCTCTAACTGTGCCACTCTGTGGTTCAGGAAACC…
	'Riyadh-KSA-16121/2015|KU851860|human|2015-08-24'	----------------------ATCTCACTTCCCCTCGTTCTCTTGCAGAACTTTGATTTTAACGAACTTAAATAAAAGCCCTGTTGTTTAGCGTATTGTTGCACTTGTCTGGTGGGATTGTGGCACTAATCTGCCTGCTCATCTAGGCAGTGGACATATGCTCAACACTGGGTATAATTCTAATTGAATACTATTTTTCAGTTAGAGCGTCGTGTCTCTTGTACGTCTCGGTCACAATATACGGTTTCGTCCGGTGCGTGGCAATTCGGGGCACATCATGTCTTTCGTGGCTGGTGTGATCGCGCAAGGTGCGCGCGGTACGTATCGAGCAGCGCTCAACTCTGAAAAACATCAAGACCATGTGTCTCTAACTGTGCCACTCTGTGGTTCAGGAAACC…
	'Riyadh-KSA-2716/2015|KT806051|human|2015-02-05'	----------------------ATCTCACTTCCCCTCGTTCTCTTGCAGAACTTTGATTTTAACGAACTTAAATAAAAGCCCTGTTGTTTAGCGTATTGTTGCACTTGTCTGGTGGGATTGTGGCACTAATTTGCCTGCTCATCTAGGCAGTGGACATATGCTCAACACTGGGTATAATTCTAATTGAATACTATTTTTCAGTTAGAGCGTCGTGTCTCTTGTACGTCTCGGTCACAATATACGGTTTCGTCCGGTGCGTGGCAATTCGGGGCACATCATGTCTTTCGTGGCTGGTGTGATCGCGCAAGGTGCGCGCGGTACGTATCGAGCAGCGCTCAACTCTGAAAAACATCAAGACCATGTGTCTCTAACTGTGCCACTCTGTGGTTCAGGAAACC…
	'Riyadh-KSA-3065/2015|KT806050|human|2015-02-12'	----------------------ATCTCACTTCCCCTCGTTCTCTTGCAGAACTTTGATTTTAACGAACTTAAATAAAAGCCCTGTTGTTTAGCGTATTGTTGCACTTGTCTGGTGGGATTGTGGCACTAATTTGCCTGCTCATCTAGGCAGTGGACATATGCTCAACACTGGGTATAATTCTAATTGAATACTATTTTTCAGTTAGAGCGTCGTGTCTCTTGTACGTCTCGGTCACAATATACGGTTTCGTCCGGTGCGTGGCAATTCGGGGCACATCATGTCTTTCGTGGCTGGTGTGATCGCGCAAGGTGCGCGCGGTACGTATCGAGCAGCGCTCAACTCTGAAAAACATCAAGACCATGTGTCTCTAACTGTGCCACTCTGTGGTTCAGGAAACC…
	'Riyadh-KSA-3181/2015|KT806049|human|2015-02-15'	----------------------ATCTCACTTCCCCTCGTTCTCTTGCAGAACTTTGATTTTAACGAACTTAAATAAAAGCCCTGTTGTTTAGCGTATTGTTGCACTTGTCTGGTGGGATTGTGGCACTAATTTGCCTGCTCATCTAGGCAGTGGACATATGCTCAACACTGGGTATAATTCTAATTGAATACTATTTTTCAGTTAGAGCGTCGTGTCTCTTGTACGTCTCGGTCACAATATACGGTTTCGTCCGGTGCGTGGCAATTCGGGGCACATCATGTCTTTCGTGGCTGGTGTGATCGCGCAAGGTGCGCGCGGTACGTATCGAGCAGCGCTCAACTCTGAAAAACATCAAGACCATGTGTCTCTAACTGTGCCACTCTGTGGTTCAGGAAACC…
	'Riyadh/Ry136/2015|KT368868|camel|2015-03'	GATTTAAGTGAATAGCTTGGCTATCTCACTTCCCCTCGTTCTCTTGCAGAACTTTGATTTTAACGAACTTAAATAAAAGCCCTGTTGTTTAGCGTATTGTTGCACTTGTCTGGTGGGATTGTGGCACTAATTTGCCTGCTCATCTAGGCAGTGGACATATGCTCAACACTGGGTATAATTCTAATTGAATACTATTTTTCAGTTAGAGCGTCGTGTCTCTTGTACGTCTCGGTCACAATATACGGTTTCGTCCGGTGCGTGGCAATTCGGGGCACATCATGTCTTTCGTGGCTGGTGTGATCGCGCAAGGTGCGCGCGGTACGTATCGAGCAGCGCTCAACTCTGAAAAACATCAAGACCATGTGTCTCTAACTGTGCCACTCTGTGGTTCAGGAAACC…
	'Riyadh/Ry137/2015|KT368869|camel|2015-03'	GATTTAAGTGAATAGCTTGGCTATCTCACTTCCCCTCGTTCTCTTGCAGAACTTTGATTTTAACGAACTTAAATAAAAGCCCTGTTGTTTAGCGTATTGTTGCACTTGTCTGGTGGGATT-----------TTGCCTGCTCATCTAGGCAGTGGACATATGCTTAACACTGGGTATAATTCTAATTGAATACTATTTTTCAGTTAGAGCGTCGTGTCTCTTGTACGTCTCGGTCACAATATACGGTTTCGTCCGGTGCGTGGCAATTCGGGGCACATCATGTCTTTCGTGGCTGGTGTGATCGCGCAAGGTGCGCGCGGTACGTATCGAGCAGCGCTCAACTCTGAAAAACATCAAGACCATGTGTCTCTAACTGTGCCACTCTGTGGTTCAGGAAACC…
	'Riyadh/Ry159b/2015|KT368870|camel|2015-03'	GATTTAAGTGAATAGCTTGGCTATCTCACTTCCCCTCGTTCTCTTGCAGAACTTTGATTTTAACGAACTTAAATAAAAGCCCTGTTGTTTAGCGTATTGTTGCACTTGTCTGGTGGGATTGTGGCATTAATTTGCCTGCTCATCTAGGCAGTGGACATATGCTCAACACTGGGTATAATTCTAATTGAATACTATTTTTCAGTTAGAGCGTCGTGTCTCTTGTACGTCTCGGTCACAATATACGGTTTCGTCCGGTGCGTGGCAATTCGGGGCACATCATGTCTTTCGTGGCTGGTGTGATCGCGCAAGGTGCGCGCGGTACGTATCGAGCAGCGCTCAACTCTGAAAAACATCAAGACCATGTGTCTCTAACTGTGCCACTCTGTGGTTCAGGAAACC…
	'Riyadh/Ry162/2015|KT368871|camel|2015-03'	GATTTAAGTGAATAGCTTGGCTATCTCACTTCCCCTCGTTCTCTTGCAGAACTTTGATTTTAACGAACTTAAATAAAAGCCCTGTTGTTTAGCGTATTGTTGCACTTGTCTGGTGGGATTGTGGCACTAATTTGCCTGCTCATCTAGGCAGTGGACATATGCTCAACACTGGGTATAATTCTAATTGAATACTATTTTTCAGTTAGAGCGTCGTGTCTCTTGTACGTCTCGGTCACAATATACGGTTTCGTCCGGTGCGTGGCAATTCGGGGCACATCATGTCTTTCGTGGCTGGTGTGACCGCGCAAGGTGCGCGCGGTACGTATCGAGCAGCGCTCAACTCTGAAAAACATCAAGACCATGTGTCTCTAACTGTGCCACTCTGTGGTTCAGGAAACC…
	'Riyadh/Ry173/2015|KT368872|camel|2015-03'	GATTTAAGTGAATAGCTTGGCTATCTCACTTCCCCTCGTTCTCTTGCAGAACTTTGATTTTAACGAACTTAAATAAAAGCCCTGTTGTTTAGCGTATTGTTGCACTTGTCTGGTGGGATTGTGGCACTAATTTGCCTGCTCATCTAGGCAGTGGACATATGCTCAACACTGGGTATAATTCTAATTGAATACTATTTTTCAGTTAGAGCGTCGTGTCTCTTGTACGTCTCGGTCACAATATACGGTTTCGTCCGGTGCGTGGCAATTCGGGGCACATCATGTCTTTCGTGGCTGGTGTGATCGCGCAAGGTGCGCGCGGTACGTATCGAGCAGCGCTCAACTCTGAAAAACATCAAGACCATGTGTCTCTAACTGTGCCACTCTGTGGTTCAGGAAACC…
	'Riyadh/Ry177/2015|KT368873|camel|2015-03'	GATTTAAGTGAATAGCTTGGCTATCTCACTTCCCCTCGTTCTCTTGCAGAACTTTGATTTTAACGAACTTAAATAAAAGCCCTGTTGTTTAGCGTATTGTTGCACTTGTCTGGTGGGATTGTGGCACTAATTTGCCTGCTCATCTAGGCAGTGGACATATGCTCAACACTGGGTATAATTCTAATTGAATACTATTTTTCAGTTAGAGCGTCGTGTCTCTTGTACGTCTCGGTCACAATATACGGTTTCGTCCGGTGCGTGGCAATTCGGGGCACATCATGTCTTTCGTGGCTGGTGTGATCGCGCAAGGTGCGCGCGGTACGTATCGAGCAGCGCTCAACTCTGAAAAACATCAAGACCATGTGTCTCTAACTGTGCCACTCTGTGGTTCAGGAAACC…
	'Riyadh/Ry178/2015|KT368874|camel|2015-03'	GATTTAAGTGAATAGCTTGGCTATCTCACTTCCCCTCGTTCTCTTGCAGAACTTTGATTTTAACGAACTTAAATAAAAGCCCTGTTGTTTAGCGTATTGTTGCACTTGTCTGGTGGGATTGTGGCACTAATTTGCCTGCTCATCTAGGCAGTGGACATATGCTCAACACTGGGTATAATTCTAATTGAATACTATTTTTCAGTTAGAGCGTCGTGTCTCTTGTACGTCTCGGTCACAATATACGGTTTCGTCCGGTGCGTGGCAATTCGGGGCACATCATGTCTTTCGTGGCTGGTGTGATCGCGCAAGGTGCGCGCGGTACGTATCGAGCAGCGCTCAACTCTGAAAAACATCAAGACCATGTGTCTCTAACTGTGCCACTCTGTGGTTCAGGAAACC…
	'Riyadh/Ry63/2015|KT368876|camel|2015-03'	GATTTAAGTGAATAGCTTGGCTATCTCACTTCCCCTCGTTCTCTTGCAGAACTTTGATTTTAACGAACTTAAATAAAAGCCCTGTTGTTTAGCGTATTGTTGCACTTGTCTGGTGGGATTGTGGCACTAATTTGCCTGCTCATCTAGGCAGTGGACATATGCTCAACACTGGGTATAATTCTAATTGAATACTATTTTTCAGTTAGAGCGTCGTGTCTCTTGTACGTCTCGGTCACAATATACGGTTTCGTCCGGTGCGTGGCAATTCGGGGCACATCATGTCTTTCGTGGCTGGTGTGATCGCGCAAGGTGCGCGCGGTACGTATCGAGCAGCGCTCAACTCTGAAAAACATCAAGACCATGTGTCTCTAACTGTGCCACTCTGTGGTTCAGGAAACC…
	'Riyadh/Ry64/2015|KT368877|camel|2015-03'	GATTTAAGTGAATAGCTTGGCTATCTCACTTCCCCTCGTTCTCTTGCAGAACTTTGATTTTAACGAACTTAAATAAAAGCCCTGTTGTTTAGCGTATTGTTGCACTTGTCTGGTGGGATTGTGGCACTAATTTGCCTGCTCATCTAGGCAGTGGACATATGCTCAACACTGGGTATAATTCTAATTGAATACTATTTTTCAGTTAGAGCGTCGTGTCTCTTGTACGTCTCGGTCACAATATACGGTTTCGTCCGGTGCGTGGCAATTCGGGGCACATCATGTCTTTCGTGGCTGGTGTGATCGCGCAAGGTGCGCGCGGTACGTATCGAGCAGCGCTCAACTCTGAAAAACATCAAGACCATGTGTCTCTAACTGTGCCACTCTGTGGTTCAGGAAACC…
	'Riyadh/Ry79/2015|KT368878|camel|2015-03'	GATTTAAGTGAATAGCTTGGCTATCTCACTTCCCCTCGTTCTCTTGCAGAACTTTGATTTTAACGAACTTAAATAAAAGCCCTGTTGTTTAGCGTATTGTTGCACTTGTCTGGTGGGATTGTGGCACTAATTTGCCTGCTCATCTAGGCAGTGGACATATGCTCAACACTGGGTATAATTCTAATTGAATACTATTTTTCAGTTAGAGCGTCGTGTCTCTTGTACGTCTCGGTCACAATACACGGTTTCGTCCGGTGCGTGGCAATTCGGGGCACATCATGTCTTTCGTGGCTGGTGTGATCGCGCAAGGTGCGCGCGGTACGTATCGAGCAGCGCTCAACTCTGAAAAACATCAAGACCATGTGTCTCTAACTGTGCCACTCTGTGGTTCAGGAAACC…
	'Riyadh/Ry84N/2014|KT368826|camel|2014-07'	GATTTAAGTGAATAGCTTGGCTATCTCACTTCCCCTCGTTCTCTTGCAGAACTTTGATTTTAACGAACTTAAATAAAAGCCCTGTTGTTTAGCGTATTGTTGCACTTGTCTGGTGGGATTGTGGCACTAATTTGCCTGCTCATCTAGGCAGTGGACATATGCTCAACACTGGGTATAATTCTAATTGAATACTATTTTTCAGTTAGAGCGTCGTGTCTCTTGTACGTCTCGGTCACAATACACGGTTTCGTCCGGTGCGTGGCAATTCGGGGCACATCATGTCTTTCGTGGCTGGTGTGACCGCGCAAGGTGCGCGCGGTACGTATCGAGCAGCGCTCAACTCTGAAAAACATCAAGACCATGTGTCTCTAACTGTGCCACTCTGTGGTTCAGGAAACC…
	'Riyadh/Ry86/2015|KT368879|camel|2015-03'	GATTTAAGTGAATAGCTTGGCTATCTCACTTCCCCTCGTTCTCTTGCAGAACTTTGATTTTAACGAACTTAAATAAAAGCCCTGTTGTTTAGCGTATTGTTGCACTTGTCTGGTGGGATT-----------TTGCCTGCTCATCTAGGCAGTGGACATATGCTTAACACTGGGTATAATTCTAATTGAATACTATTTTTCAGTTAGAGCGTCGTGTCTCTTGTACGTCTCGGTCACAATATACGGTTTCGTCCGGTGCGTGGCAATTCGGGGCACATCATGTCTTTCGTGGCTGGTGTGATCGCGCAAGGTGCGCGCGGTACGTATCGAGCAGCGCTCAACTCTGAAAAACATCAAGACCATGTGTCTCTAACTGTGCCACTCTGTGGTTCAGGAAACC…
	'Riyadh_KKUH_0734||human|2015-02-18'	---------------------------------------------------------------------------------------------------------------------------------ATTTGCCTGCTCATCTAGGCAGTGGACATATGCTCAACACTGGGTATAATTCTAATTGAATACTATTTTTCAGTTAGAGCGTCGTGTCTCTTGTACGTCTCGGTCACAATATACGGTTTCGTCCGGTGCGTGGCAATTCGGGGCACATCATGTCTTTCGTGGCTGGTGTGATCGCGCAAGGTGCGCGCGGTACGTATCGAGCAGCGCTCAACTCTGAAAAACATCAAGACCATGTGTCTCTAACTGTGCCACTCTGTGGTTCAGGAAACC…
	'Riyadh_KKUH_0755||human|2015-02-23'	---------------------------------------------------------------------------------------------------------------------------------------------------------------------------------------------------------------------------------------------------------------------------------------------------------------------------------------------------------------------------------------------------------------…
	'Riyadh_KKUH_0756||human|2015-02-23'	---------------------------------------------------------------------------------------------------------------------------------------------------------------------------------------------------------------------------------------------------------------------------------------------------------------------------------------------------------------------------------------------------------------…
	'Riyadh_KKUH_0780||human|2015-02-25'	---------------------------------------------------CTTTGATTTTAACGAACTTAAATAAAAGCCCTGTTGTTTAGCGTATTGTTGCACTTGTCTGGTGGGATT---------ATTTGCCTGCTCATCTAGGCAGTGGACATATGCTCAACACTGGGTATAATTCTAATTGAATACTATTTTTCAGTTAGAGCGTCGTGTCTCTTGTACGTCTCGGTCACAATATACGGTTTCGTCCGGTGCGTGGCAATTCGGGGCACATCATGTCTTTCGTGGCTGGTGTGATCGCGCAAGGTGCGCGCGGTACGTATCGAGCAGCGCTCAACTCTGAAAAACATCAAGACCATGTGTCTCTAACTGTGCCACTCTGTGGTTCAGGAAACC…
	'Riyadh_KKUH_0801||human|2015-02-27'	---------------------------------------------------------------------------------------------------------------------------------------------------------------------------------------------------------------------------------------------------------------------------------------------------------------------------------------------------------------------------------------------------------------…
	'Riyadh_KKUH_0818||human|2015-02-28'	---------------------------------------------------------------------------------------------------------------------------------------------------------------------------------------------------------------------------------------------------------------------------------------------------------------------------------------------------------------------------------------------------------------…
	'Riyadh_KKUH_0826||human|2015-02-28'	---------------------------------------------------------------------------------------------------------------------------------------------------------------------------------------------------------------------------------------------------------------------------------------------------------------------------------------------------------------------------------------------------------------…
	'Riyadh_KKUH_0939||human|2015-03-02'	---------------------------------------------------------------------------------------------------------------------------------------------------------------------------------------------------------------------------------------------------------------------------------------------------------------------------------------------------------------------------------------------------------------…
	'Riyadh_KKUH_0944||human|2015-03-02'	---------------------------------------------------------------------------------------------------------------------------------------------------------------------------------------------------------------------------------------------------------------------------------------------------------------------------------------------------------------------------------------------------------------…
	'Riyadh_KKUH_1066||human|2015-03-03'	---------------------------------------------------CTTTGATTTTAACGAACTTAAATAAAAGCCCTGTTGTTTAGCGTATTGTTGCACTTGTCTGGTGGGATT---------ATTTGCCTGCTCATCTAGGCAGTGGACATATGCTCAACACTGGGTATAATTCTAATTGAATACTATTTTTCAGTTAGAGCGTCGTGTCTCTTGTACGTCTCGGTCACAATATACGGTTTCGTCCGGTGCGTGGCAATTCGGGGCACATCATGTCTTTCGTGGCTGGTGTGATCGCGCAAGGTGCGCGCGGTACGTATCGAGCAGCGCTCAACTCTGAAAAACATCAAGACCATGTGTCTCTAACTGTGCCACTCTGTGGTTCAGGAAACC…
	'Riyadh_KKUH_1080||human|2015-03-03'	------------------------------------------------------------------------------------------------------------------------------------------------------------ATATGCTCAACACTGGGTATAATTCTAATTGAATACTATTTTTCAGTTAGAGCGTCGTGTCTCTTGTACGTCTCGGTCACAATATACGGTTTCGTCCGGTGCGTGGCAATTCGGGGCACATCATGTCTTTCGTGGCTGGTGTGATCGCGCAAGGTGCGCGCGGTACGTATCGAGCAGCGCTCAACTCTGAAAAACATCAAGACCATGTGTCTCTAACTGTGCCACTCTGTGGTTCAGGAAACC…
	'Riyadh_KKUH_1145||human|2015-03-04'	---------------------------------------------------CTTTGATTTTAACGAACTTAAATAAAAGCCCTGTTGTTTAGCGTATTGTTGCACTTGTCTGGTGGGATT---------ATTTGCCTGCTCATCTAGGCAGTGGACATATGCTCAACACTGGGTATAATTCTAATTGAATACTATTTTTCAGTTAGAGCGTCGTGTCTCTTGTACGTCTCGGTCACAATATACGGTTTCGTCCGGTGCGTGGCAATTCGGGGCACATCATGTCTTTCGTGGCTGGTGTGATCGCGCAAGGTGCGCGCGGTACGTATCGAGCAGCGCTCAACTCTGAAAAACATCAAGACCATGTGTCTCTAACTGTGCCACTCTGTGGTTCAGGAAACC…
	'Riyadh_KKUH_1217||human|2015-03-04'	---------------------------------------------------------------------------------------------------------------------------------------------------------------------------------------------------------------------------------------------------------------------------------------------------------------------------------------------------------------------------------------------------------------…
	'Riyadh_KKUH_1461||human|2015-03-08'	---------------------------------------------------------------------------------------------------------------------------------------------------------------------------------------------------------------------------------------------------------------------------------------------------------------------------------------------------------------------------------------------------------------…
	'Riyadh_KKUH_1470||human|2015-03-08'	---------------------------------------------------------------------------------------------------------------------------------ATTTGCCTGCTCATCTAGGCAGTGGACATATGCTCAACACTGGGTATAATTCTAATTGAATACTATTTTTCAGTTAGAGCGTCGTGTCTCTTGTACGTCTCGGTCACAATATACGGTTTCGTCCGGTGCGTGGCAATTCGGGGCACATCATGTCTTTCGTGGCTGGTGTGATCGCGCAAGGTGCGCGCGGTACGTATCGAGCAGCGCTCAACTCTGAAAAACATCAAGACCATGTGTCTCTAACTGTGCCACTCTGTGGTTCAGGAAACC…
	'Riyadh_KKUH_1522||human|2015-03-09'	---------------------------------------------------------------------------------------------------------------------------------------------------------------------------------------------------------------------------------------------------------------------------------------------------------------------------------------------------------------------------------------------------------------…
	'Riyadh_KSA_2959_2015|KT026453|human|2015-02-10'	GATTTAAGTGAATAGCTTGGCTATCTCACTTCCCCTCGTTCTCTTGCAGAACTTTGATTTTAACGAACTTAAATAAAAGCCCTGTTGTTTAGCGTATTGTTGCACTTGTCTGGTGGGATT---------ATTTGCCTGCTCATCTAGGCAGTGGACATATGCTCAACACTGGGTATAATTCTAATTGAATACTATTTTTCAGTTAGAGCGTCGTGTCTCTTGTACGTCTCGGTCACAATATACGGTTTCGTCCGGTGCGTGGCAATTCGGGGCACATCATGTCTTTCGTGGCTGGTGTGATCGCGCAAGGTGCGCGCGGTACGTATCGAGCAGCGCTCAACTCTGAAAAACATCAAGACCATGTGTCTCTAACTGTGCCACTCTGTGGTTCAGGAAACC…
	'Riyadh_KSA_4050_2015|KT026454|human|2015-03-01'	GATTTAAGTGAATAGCTTGGCTATCTCACTTCCCCTCGTTCTCTTGCAGAACTTTGATTTTAACGAACTTAAATAAAAGCCCTGTTGTTTAGCGTATTGTTGCACTTGTCTGGTGGGATTGTGGCACTAATTTGCCTGCTCATCTAGGCAGTGGACATATGCTCAACACTGGGTATAATTCTAATTGAATACTATTTTTCAGTTAGAGCGTCGTGTCTCTTGTACGTCTCGGTCACAATATACGGTTTCGTCCGGTGCGTGGCAATTCGGGGCACATCATGTCTTTCGTGGCTGGTGTGATCGCGCAAGGTGCGCGCGGTACGTATCGAGCAGCGCTCAACTCTGAAAAACATCAAGACCATGTGTCTCTAACTGTGCCACTCTGTGGTTCAGGAAACC…
	'Taif/T150/2015|KT368889|camel|2015-03'	GATTTAAGTGAATAGCTTGGCTATCTCACTTCCCCTCGTTCTCTTGCAGAACTTTGATTTTAACGAACTTAAATAAAAGCCCTGTTGTTTAGCGTATTGTTGCACTTGTCTGGTGGGATTGTGGCACTAATTTGCCTGCTCATCTAGGCAGTGGACATATGCTCAACACTGGGTATAATTCTAATTGAATACTATTTTTCAGTTAGAGCGTCGTGTCTCTTGTACGTCTCGGTCACAATACACGGTTTCGTCCGGTGCGTGGCAATTCGGGGCACATCATGTCTTTCGTGGCTGGTGTGATCGCGCAAGGTGCGCGCGGTACGTATCGAGCAGCGCTCAACTCTGAAAAACATCAAGACCATGTGTCTCTAACTGTGCCACTCTGTGGTTCAGGAAACC…
	'Taif/T16/2015|KT368882|camel|2015-04'	GATTTAAGTGAATAGCTTGGCTATCTCACTTCCCCTCGTTCTCTTGCAGAACTTTGATTTTAACGAACTTAAATAAAAGCCCTGTTGTTTAGCGTATTGTTGCACTTGTCTGGTGGGATTGTGGCACTAATTTGCCTGCTCATCTAGGCAGTGGACATATGCTCAACACTGGGTATAATTCTAATTGAATACTATTTTTCAGTTAGAGCGTCGTGTCTCTTGTACGTCTCGGTCACAATATACGGTTTCGTCCGGTGCGTGGCAATTCGGGGCACATCATGTCTTTCGTGGCTGGTGTGATCGCGCAAGGTGCGCGCGGTACGTATCGAGCAGCGCTCAACTCTGAAAAACATCAAGACCATGTGTCTCTAACTGTGCCACTCTGTGGTTCAGGAAACC…
	'Taif/T22/2015|KT368883|camel|2015-04'	GATTTAAGTGAATAGCTTGGCTATCTCACTTCCCCTCGTTCTCTTGCAGAACTTTGATTTTAACGAACTTAAATAAAAGCCCTGTTGTTTAGCGTATTGTTGCACTTGTCTGGTGGGATTGTGGCACTAATTTGCCTGCTCATCTAGGCAGTGGACATATGCTCAACACTGGGTATAATTCTAATTGAATACTATTTTTCAGTTAGAGCGTCGTGTCTCTTGTACGTCTCGGTCACAATATACGGTTTCGTCCGGTGCGTGGCAATTCGGGGCACATCATGTCTTTCGTGGCTGGTGTGATCGCGCAAGGTGCGCGCGGTACGTATCGAGCAGCGCTCAACTCTGAAAAACATCAAGACCATGTGTCTCTAACTGTGCCACTCTGTGGTTCAGGAAACC…
	'Taif/T3/2015|KT368880|camel|2015-04'	GATTTAAGTGAATAGCTTGGCTATCTCACTTCCCCTCGTTCTCTTGCAGAACTTTGATTTTAACGAACTTAAATAAAAGCCCTGTTGTTTAGCGTATTGTTGCACTTGTCTGGTGGGATTGTGGCACTAATTTGCCTGCTCATCTAGGCAGTGGACATATGCTCAACACTGGGTATAATTCTAATTGAATACTATTTTTCAGTTAGAGCGTCGTGTCTCTTGTACGTCTCGGTCACAATATACGGTTTCGTCCGGTGCGTGGCAATTCGGGGCACATCATGTCTTTCGTGGCTGGTGTGATCGCGCAAGGTGCGCGCGGTACGTATCGAGCAGCGCTCAACTCTGAAAAACATCAAGACCATGTGTCTCTAACTGTGCCACTCTGTGGTTCAGGAAACC…
	'Taif/T68/2015|KT368884|camel|2015-04'	GATTTAAGTGAATAGCTTGGCTATCTCACTTCCCCTCGTTCTCTTGCAGAACTTTGATTTTAACGAACTTAAATAAAAGCCCTGTTGTTTAGCGTATTGTTGCACTTGTCTGGTGGGATTGTGGCACTAATTTGCCTGCTCATCTAGGCAGTGGACATATGCTCAACACTGGGTATAATTCTAATTGAATACTATTTTTCAGTTAGAGCGTCGTGTCTCTTGTACGTCTCGGTCACAATATACGGTTTCGTCCGGTGCGTGGCAATTCGGGGCACATCATGTCTTTCGTGGCTGGTGTGATCGCGCAAGGTGCGCGCGGTACGTATCGAGCAGCGCTCAACTCTGAAAAACATCAAGACCATGTGTCTCTAACTGTGCCACTCTGTGGTTCAGGAAACC…
	'Taif/T7/2015|KT368881|camel|2015-04'	GATTTAAGTGAATAGCTTGGCTATCTCACTTCCCCTCGTTCTCTTGCAGAACTTTGATTTTAACGAACTTAAATAAAAGCCCTGTTGTTTAGCGTATTGTTGCACTTGTCTGGTGGGATTGTGGCACTAATTTGCCTGCTCATCTAGGCAGTGGACATATGCTCAACACTGGGTATAATTCTAATTGAATACTATTTTTCAGTTAGAGCGTCGTGTCTCTTGTACGTCTCGGTCACAATATACGGTTTCGTCCGGTGCGTGGCAATTCGGGGCACATCATGTCTTTCGTGGCTGGTGTGATCGCGCAAGGTGCGCGCGGTACGTATCGAGCAGCGCTCAACTCTGAAAAACATCAAGACCATGTGTCTCTAACTGTGCCACTCTGTGGTTCAGGAAACC…
	'Taif/T89/2015|KT368885|camel|2015-04'	GATTTAAGTGAATAGCTTGGCTATCTCACTTCCCCTCGTTCTCTTGCAGAACTTTGATTTTAACGAACTTAAATAAAAGCCCTGTTGTTTAGCGTATTGTTGCACTTGTCTGGTGGGATTGTGGCACTAATTTGCCTGCTCATCTAGGCAGTGGACATATGCTCAACACTGGGTATAATTCTAATTGAATACTATTTTTCAGTTAGAGCGTCGTGTCTCTTGTACGTCTCGGTCACAATATACGGTTTCGTCCGGTGCGTGGCAATTCGGGGCACATCATGTCTTTCGTGGCTGGTGTGATCGCGCAAGGTGCGCGCGGTACGTATCGAGCAGCGCTCAACTCTGAAAAACATCAAGACCATGTGTCTCTAACTGTGCCACTCTGTGGTTCAGGAAACC…
	'Taif/T91b/2015|KT368886|camel|2015-04'	GATTTAAGTGAATAGCTTGGCTATCTCACTTCCCCTCGTTCTCTTGCAGAACTTTGATTTTAACGAACTTAAATAAAAGCCCTGTTGTTTAGCGTATTGTTGCACTTGTCTGGTGGGATTGTGGCACTAATTTGCCTGCTCATCTAGGCAGTGGACATATGCTCAACACTGGGTATAATTCTAATTGAATACTATTTTTCAGTTAGAGCGTCGTGTCTCTTGTACGTCTCGGTCACAATATACGGTTTCGTCCGGTGCGTGGCAATTCGGGGCACATCATGTCTTTCGTGGCTGGTGTGATCGCGCAAGGTGCGCGCGGTACGTATCGAGCAGCGCTCAACTCTGAAAAACATCAAGACCATGTGTCTCTAACTGTGCCACTCTGTGGTTCAGGAAACC…
	'Taif/T98/2015|KT368888|camel|2015-04'	GATTTAAGTGAATAGCTTGGCTATCTCACTTCCCCTCGTTCTCTTGCAGAACTTTGATTTTAACGAACTTAAATAAAAGCCCTGTTGTTTAGCGTATTGTTGCACTTGTCTGGTGGGATTGTGGCACTAATTTGCCTGCTCATCTAGGCAGTGGACATATGCTCAACACTGGGTATAATTCTAATTGAATACTATTTTTCAGTTAGAGCGTCGTGTCTCTTGTACGTCTCGGTCACAATATACGGTTTCGTCCGGTGCGTGGCAATTCGGGGCACATCATGTCTTTCGTGGCTGGTGTGATCGCGCAAGGTGCGCGCGGTACGTATCGAGCAGCGCTCAACTCTGAAAAACATCAAGACCATGTGTCTCTAACTGTGCCACTCTGTGGTTCAGGAAACC…
	'THA/CU/17_06_2015|KT225476|human|2015-06-17'	------AGTGAATAGCTTGGCTATCTCACTTCCCCTCGTTCTCTTGCAGAACTTTGATTTTAACGAACTTAAATAAAAGCCCTGTTGTTTAGCGTATTGTTGCACTTGTCTGGTGGGATTGTGGCACTAATTTGCCTGCTCATCTAGGCAGTGGACATATGCTCAACACTGGGTATAATTCTAATTGAATACTATTTTTCAGTTAGAGCGTCGTGTCTCTTGTACGTCTCGGTCACAATATACGGTTTCGTCCGGTGCGTGGCAATTCGGGGCACATCATGTCTTTCGTGGCTGGTGTGATCGCGCAAGGTGCGCGCGGTACGTATCGAGCAGCGCTCAACTCTGAAAAACATCAAGACCATGTGTCTCTAACTGTGCCACTCTGTGGTTCAGGAAACC…
	'Jordan-N3/2012|KC776174|human|2012-04-15'	----------------------------------------------CAGAACTTTGATTTTAACGAACTTAAATAAAAGCCCTGTTGTTTAGCGTATTGTTGCACTTGTCTGGTGGGATTGTGGCATTAATTTGCCTGCTCATCTAGGCAGTGGACATATGCTCAACACTGGGTATAATTCTAATTGAATACTATTTTTCAGTTAGAGCGTCGTGTCTCTTGTACGTCTCGGTCACAATACACGGTTTCGTCCGGTGCGTGGCAATTCGGGGCACATCATGTCTTTCGTGGCTGGTGTGACCGCGCAAGGTGCGCGCGGTACGTATCGAGCAGCGCTCAACTCTGAAAAACATCAAGACCATGTGTCTCTAACTGTGCCACTCTGTGGTTCAGGAAACC…
	'Al-Hasa_23_2013|KJ156860|human|2013-05-13'	---------------------------------------------------------------------------------------------------------------------------------------------------------------------------------------------------------------------------------------------------------------------------------------------------------------------------------------------------------------------------------------------------------------…
	'Al-Hasa_28_2013|KJ156887|human|2013-06-22'	---------------------------------------------------------------------------------------------------------------------------------------------------------------------------------------------------------------------------------------------------------------------------------------------------------------------------------------------------------------------------------------------------------------…
	'Asir_2_2013|KJ156863|human|2013-08-05'	---------------------------------------------------CTTTGATTTTAACGAACTTAAATAAAAGCCCTGTTGTTTAGCGTATTGCTGCACTTGTCTGGTGGGATTGTGGCATTAATTTGCCTGCTCATCTAGGCAGTGGACATATGCTCAACACTGGGTATAATTCTAATTGAATACTATTTTTCAGTTAGAGCGTCGTGTCTCTTGTACGTCTCGGTCACAATACACGGTTTCGTCCGGTGCGTGGCAATTCGGGGCACATCATGTCTTTCGTGGCTGGTGTGACCGCGCAAGGTGCGCGCGGTACGTATCGAGCAGCGCTCAACTCTGAAAAACATCAAGACCATGTGTCTCTAACTGTGCCACTCTGTGGTTCAGGAAACC…
	'Hafr-Al-Batin_4_2013|KJ156931|human|2013-08-25'	---------------------------------------------------CTTTGATTTTAACGAACTWARATAAAAGCCCTGTTGTTTAGCGTATTGTTGCACTTGTCTGGTGGGATTGTGGCATTAATTTGCCTGCTCATCTAGGCAGTGGACATATGCTCAACACTGGGTATAATTCTAATTGAATACTATTTTTCAGTTAGAGCGTCGTGTCTCTTGTACGTCTCGGTCACAATACACGGTTTCGTCCGGTGCGTGGCAATTCGGGGCACATCATGTCTTTCGTGGCTGGTGTGACCGCGCAAGGTGCGCGCGGTACGTATCGAGCAGCGCTCAACTCTGAAAAACATCAAGACCATGTGTCTCTAACTGTGCCACTCTGTGGTTCAGGAAACC…
	'Hafr-Al-Batin_5_2013|KJ156951|human|2013-08-25'	---------------------------------------------------------------------------------------------------------------------------------------------------------------------------------------------------------------------------------------------------------------------------------------------------------------------------------------------------------------------------------------------------------------…
	'Riyadh_6_2013|KJ156879|human|2013-07-02'	---------------------------------------------------------------------------------------------------------------------------------------------------------------------------------------------------------------------------------------------------------------------------------------------------------------------------------------------------------------------------------------------------------------…
;
end;
begin trees;
	tree tree_1 = [&R] ((('EMC/2012|JX869059|human|2012-06-13':0.001269,'Jordan-N3/2012|KC776174|human|2012-04-15':0.001207):2.89E-4,('D998/15|KX108943|camel|2015-04-23':0.003914,('Egypt_NRCE-NC163/2014|KU740200|camel|2014-12-17':0.002548,('NRCE-HKU205|KJ477102|camel|2013-11-15':0.002346,('Camel_Egypt_NRCE-HKU271||camel|2013-12-30':3.4E-5,'Camel_Egypt_NRCE-HKU270||camel|2013-12-30':0.0):0.002238):1.2…
end;
