# Supplementary material for: MERS-CoV spillover at the camel-human interface
Source: eLife. 2018 Jan 16;7:e31257. doi: 10.7554/eLife.31257 (PMC5777824; doi:10.7554/eLife.31257)
Supplement: Figure 2—source data 1. [file elife-31257-fig2-data1.zip]

Archive with 2 entries (2 files):
- discretised_introductions_2010-2014.csv
- posterior_betas_months.csv
