# Supplementary material for: MERS-CoV spillover at the camel-human interface
Source: eLife. 2018 Jan 16;7:e31257. doi: 10.7554/eLife.31257 (PMC5777824; doi:10.7554/eLife.31257)
Supplement: Figure 2—source data 1. [file elife-31257-fig2-data1.zip › posterior_betas_months.csv]

beta_January	beta_February	beta_March	beta_April	beta_May	beta_June	beta_July	beta_August	beta_September	beta_October	beta_November	beta_December
0.0612298696796692	0.204485098990453	0.014626794910113	0.396485980916929	0.569818099382785	0.596287781060805	0.450786597743311	-0.308842734429351	-0.466240723234049	-0.0131125746597208	-0.669462866602876	-0.428067116562598
0.165316455871408	0.293646971459007	0.100665977610695	0.48261344158655	0.678342125927107	0.697629058178253	0.544142309615056	-0.205341087242167	-0.367074887956074	0.0938085317457676	-0.565205524374887	-0.33061381687812
0.187643248665446	0.325172282499007	0.13778208684204	0.494147603776894	0.712436198375333	0.726244616217433	0.586946635435525	-0.179424265841732	-0.331977866216361	0.106990839219061	-0.541379991164736	-0.299677054790379
-0.213574056356242	-0.0597668737978133	-0.256046145424	0.118887730982137	0.312625089036574	0.330832769948026	0.181456695087021	-0.560190557529403	-0.728372122834576	-0.271118181367753	-0.926843379641405	-0.685668021503645
0.154972317983272	0.299149781871632	0.107156795221866	0.475549454842005	0.679607721514917	0.705489467639902	0.558889656831673	-0.212300315456856	-0.360437897882479	0.0966892711427116	-0.567093209134214	-0.336156636292563
0.0346349400237222	0.173042654171462	-0.0233346893307595	0.365275211821852	0.562302052246072	0.570686911116496	0.416712583489904	-0.322207036068358	-0.481994796832365	-0.0310116197383786	-0.687354308373467	-0.440210374845669
0.0409149915213621	0.18052273785918	-0.0144955821723518	0.355990034595507	0.555800173748699	0.584192163198855	0.423775013825808	-0.335296038013201	-0.483274937424526	-0.0345173603869143	-0.688107463484884	-0.449346124236543
-0.0723928300808459	0.0777274814526141	-0.119206578951248	0.260707268109851	0.457198591599367	0.476864168318275	0.329010702483093	-0.429903296736358	-0.589504454733083	-0.133533192468016	-0.790355287624924	-0.553188659565741
0.196027933594196	0.335622062779469	0.137296213007126	0.515804430241017	0.718787600090771	0.73180250992401	0.585928371183065	-0.1842556014642	-0.32633019501006	0.119592640003734	-0.530023554251275	-0.290269898456065
0.340843016881437	0.488091214665126	0.289553657293066	0.669730439193058	0.855864107982014	0.879046971805144	0.729639256236561	-0.0383170841171415	-0.172436169983829	0.269523677413858	-0.376869422593906	-0.142452181689519
0.0707664111848826	0.218068378594726	0.0148548962432469	0.402538439032217	0.587231296982757	0.616823498931737	0.463855105173231	-0.309287852697299	-0.462014038321355	0.00857054182723586	-0.660599672549206	-0.403754054975231
0.0622270817260674	0.207224836138679	0.0174482971696046	0.391748544657477	0.601171713304062	0.605440345274429	0.468445234110809	-0.300435817083624	-0.434253256816258	-0.0014801898616522	-0.652477877994446	-0.413150824954927
0.0780283537506033	0.225029270801603	0.0252871690561666	0.405873311381518	0.601341962841938	0.624495341114448	0.461809457779754	-0.293075390188444	-0.436639850420997	0.0138711417687883	-0.645548368934597	-0.401481655239252
-0.0310010063618203	0.101875545563461	-0.0973526287318132	0.295080658742782	0.484134593170093	0.512829075425967	0.360633391902522	-0.391864169464104	-0.546433469247776	-0.109161034128745	-0.756162287603002	-0.522082428156179
-0.0493288700202752	0.10672680177298	-0.0903970384289515	0.284055545110982	0.486158387177369	0.4957779972967	0.358014569915897	-0.403950627789323	-0.55376361292427	-0.106180406704657	-0.769878774288853	-0.516946301970867
-0.222511815436515	-0.0659401341286377	-0.26771289953561	0.108807127641314	0.308205724247245	0.337036004763133	0.169739426238835	-0.582049349713429	-0.72779378843333	-0.275384744165979	-0.941184528213816	-0.690386667947913
0.0255574467966189	0.163847841276628	-0.0264995302560699	0.36203944148369	0.551035078746437	0.561534519538957	0.418542214789421	-0.351283230015308	-0.492545801370475	-0.0426360155852215	-0.695596369946225	-0.460808587957032
-0.109275921090225	0.0300281750767859	-0.170686759512272	0.21412417691996	0.401425781096542	0.414991396271087	0.275714585396482	-0.494159844966252	-0.634638999064736	-0.182410532273531	-0.841572997495199	-0.599555063707314
0.0662415305204472	0.218753793829322	0.00948900570360298	0.389467146362891	0.586715234253377	0.606727342858886	0.44865579300091	-0.306609562043149	-0.449022276001344	-0.00894283602667143	-0.657494477680025	-0.414119676196848
-0.107362182643163	0.0464616140314468	-0.152974533737431	0.236477455992918	0.428512181333023	0.440264029783729	0.290839948558735	-0.459289675564441	-0.617462602065389	-0.166177989728397	-0.811868032746833	-0.579205005020666
0.26851309478867	0.417262234179338	0.230050404792689	0.615029960398092	0.800467788474574	0.817220390942718	0.670842626351939	-0.0802613947925726	-0.241756483598023	0.218789279920681	-0.430525381679409	-0.204236870307837
0.119634609365926	0.268374497222923	0.065023723445514	0.457028944415302	0.650896871964539	0.659348096055669	0.513879340722526	-0.249754061742692	-0.388336388478931	0.0564937067485261	-0.605722999567243	-0.349766838075262
-0.0535012655739435	0.0897281499441025	-0.0929962163136874	0.269205431048591	0.468907384781771	0.496296903518638	0.341633127269526	-0.41893773981722	-0.559415691470928	-0.10961388855823	-0.77682953233104	-0.525993365574508
0.141706202130634	0.282361431282729	0.0834333010529248	0.459432923494604	0.6597873376271	0.677522056200417	0.526777019695923	-0.231384242768872	-0.373239455320249	0.0740968760087905	-0.582129091360855	-0.349485938068692
0.0421915333841622	0.188663053306433	-0.00359708460092936	0.374087345404494	0.563532155346225	0.591050914258878	0.434330019976986	-0.329806861093666	-0.482262912231375	-0.0207094653484156	-0.680679590950755	-0.441019964925668
-0.00613604333772114	0.128811960991125	-0.0618647672716582	0.311624701023098	0.509695979023134	0.5322594945585	0.38856214244934	-0.374336167558082	-0.538301003679512	-0.0852577814462232	-0.725710894775905	-0.486376018174448
-0.0489334245613603	0.103494859184355	-0.091658454094331	0.284948914300061	0.482134529692997	0.493333408658601	0.341067022507815	-0.41924121935643	-0.553305706115077	-0.120071893991984	-0.766378055314392	-0.527618779111186
-0.093140483541172	0.0468034046654781	-0.147474862790552	0.230284701147699	0.425181314988254	0.450053745163699	0.296836580533248	-0.468806250856429	-0.617139856600754	-0.166577849800258	-0.819791868722187	-0.583855691479389
-0.00421465155661691	0.143218315091815	-0.0589900365419404	0.331592374010295	0.523597187225647	0.546883895179368	0.389131470170699	-0.365488889049751	-0.510346845540576	-0.0574574295880149	-0.71565669430758	-0.487530415912679
-0.141180219301785	0.00151849638356654	-0.191918146651663	0.185848109241201	0.377738520052459	0.396139308290564	0.25460603755533	-0.508431125908628	-0.663303939278433	-0.203164935599445	-0.86495421939635	-0.625036898907913
-0.14320665801038	0.0026760090668615	-0.197079284482539	0.182019920602176	0.373634815757499	0.399741033224506	0.246572236632029	-0.518291887344257	-0.659060508956483	-0.223728786708827	-0.866771089487654	-0.634100182857579
-0.111564228124798	0.0335963417358998	-0.166408756747734	0.210848918903871	0.403218403389798	0.429125302559119	0.277487633352452	-0.466423458154472	-0.642385916687189	-0.18927340850262	-0.84011929665619	-0.59275277974592
0.521650987081247	0.660863764754194	0.475687077467813	0.851506821538509	1.04441805487434	1.06029286451786	0.922210188968677	0.158129906076674	0.0128772925422856	0.456962058206099	-0.188705229509484	0.0493605461954245
-0.124283358869129	0.00682933632665209	-0.169476123304309	0.202283314788206	0.400600734417919	0.414050823491406	0.259520629158434	-0.483653413669842	-0.64399695801497	-0.195199434493127	-0.84509761821359	-0.616631301464661
0.137940039585132	0.280000134189471	0.0746262410439908	0.451640667324638	0.657903449965004	0.665343160184231	0.530018370682063	-0.229763572236656	-0.375954070636507	0.0631867625965045	-0.595938783576992	-0.360278871411285
-0.116930397479995	0.0188954759774107	-0.159506658276786	0.202256459339375	0.40885796236134	0.408218696586427	0.280794575987824	-0.486028459759961	-0.634804931049305	-0.179723525603569	-0.841505780720428	-0.601478617807696
-0.0197226768704484	0.126927000286322	-0.0622184265138999	0.308339430869211	0.506507211708377	0.52102974093401	0.384550617975353	-0.375830590764295	-0.52228560066535	-0.0806007051479736	-0.728702568071964	-0.494171198165305
-0.453073983048036	-0.320249155290221	-0.501788666763414	-0.140339421783575	0.062168663174586	0.0766673288994283	-0.0706009978169991	-0.822081822820643	-0.972966653697063	-0.52643416543294	-1.18791938425831	-0.952891152470709
0.284105181834127	0.438471514589493	0.239363014138859	0.61775546655112	0.814985782070999	0.833218303029541	0.683930788618592	-0.0770400427951296	-0.231695307596379	0.223606020833844	-0.435444162123611	-0.196541920946879
0.165832840830251	0.308370416346018	0.10929774441031	0.498204418897899	0.690781507280597	0.703145917884139	0.555971212332919	-0.189565048369293	-0.356571367206827	0.101339650441692	-0.560200132571703	-0.331116010524784
0.0275803175403278	0.180313080859429	-0.0212777043302122	0.353330621920746	0.554859407089481	0.574191468980723	0.431779717104251	-0.338549843179943	-0.495832713225661	-0.0256946777122325	-0.690446491905973	-0.458647890235918
0.0784582497871608	0.223604674426316	0.0150875979942093	0.403185911869666	0.595024117898406	0.615583146976251	0.476383673953425	-0.29877243603011	-0.441485543313448	0.00512098284073514	-0.649269022075449	-0.404281005246535
-0.0385305446667018	0.103841436467858	-0.0834679042046221	0.295319408493204	0.488670780380341	0.50095588924228	0.345384664628397	-0.402394121611755	-0.561137153141599	-0.100270381657808	-0.766422857721452	-0.524223999527698
0.0300268424522472	0.175473951660497	-0.00851575306546612	0.368705607713429	0.564671843244392	0.575097183142018	0.433947120963158	-0.340256964187045	-0.481093053349789	-0.0402855827912301	-0.693025807619291	-0.450908467868685
-0.147056322917288	0.00296702184709821	-0.186630968523802	0.190082259656044	0.378392794615847	0.39606098708148	0.251556731167469	-0.503546103176272	-0.654048906206843	-0.205382529280159	-0.86749193750655	-0.621368542261837
0.576224096415424	0.723982435884395	0.520311811431592	0.901440575862741	1.09131365225018	1.12561988026041	0.971576716169115	0.199621501779464	0.0495420136538948	0.50223373942934	-0.144836306258858	0.0939176497310103
0.0127962974219072	0.163606033199704	-0.0238011118010062	0.364794673750662	0.539134306827793	0.563009681250746	0.419891564023055	-0.346080448918698	-0.500289500003046	-0.04290742211838	-0.704563557559456	-0.461352771496793
0.083382240595437	0.240347198052034	0.0288350332831344	0.407153566986916	0.60970461552782	0.6337368667544	0.472988660152655	-0.286589700804504	-0.429430953429824	0.00987557005266121	-0.632935344514589	-0.398464835297602
-0.0669248394651721	0.0834089773396056	-0.122749541962847	0.273131154839974	0.454417287166256	0.471142756147568	0.332903137909203	-0.439975110126934	-0.580312781979421	-0.135331867815964	-0.804118712755981	-0.54587309780317
-0.0851298033587977	0.045105418822236	-0.155854025156632	0.232277053687786	0.420517355818506	0.444843787121053	0.2959709071542	-0.461090704966877	-0.613235318241391	-0.168527029029444	-0.826713272142592	-0.570966186127221
-0.0694780456830284	0.0725820746451767	-0.101214953344383	0.269496559692648	0.456806650107723	0.477020188996453	0.327276438680755	-0.435471637379632	-0.580364844204442	-0.127166042550501	-0.786539116297158	-0.544076181061903
0.0128338561473293	0.158342449392016	-0.0403234442660313	0.343073476241009	0.545338766574815	0.55685980371966	0.408735728358973	-0.357916386663866	-0.497911568439298	-0.0448052556291099	-0.706835133369245	-0.466636156234217
-0.019316426204161	0.111452889806485	-0.0795611175652654	0.295927608715572	0.497060983329581	0.507609321491032	0.363881014769428	-0.389336760972721	-0.53661296026473	-0.0998390108311293	-0.753758793624269	-0.524278654095797
0.137683632619937	0.267583398182739	0.0793519086394281	0.468254554065953	0.655624060062724	0.664344323664869	0.530012174503835	-0.233794990228739	-0.386811010313252	0.0693056304690521	-0.58217586952865	-0.336797239106579
-0.0910733059245785	0.0688545707693125	-0.129086441645695	0.251493239846338	0.447330846864724	0.46205696698997	0.316539838897177	-0.446391359979728	-0.591038905579558	-0.131227875564461	-0.800353038641217	-0.560635776280863
-0.108109555881954	0.0363501886051894	-0.157790785663373	0.225064516113256	0.418470216995586	0.429003096961256	0.276436015385915	-0.481982336560624	-0.6213935039409	-0.17612993707706	-0.817276111995507	-0.595225584959033
0.19643902429199	0.340371590716036	0.148472675802366	0.520098008377542	0.721250165113912	0.740559650187182	0.581277787285447	-0.177316206025451	-0.322086952007951	0.12185675614718	-0.523189857776183	-0.287967398049056
-0.0149906082252088	0.132434084234302	-0.0677026200711947	0.310043231474536	0.507240103141964	0.524222650147959	0.37174336854029	-0.380965041399132	-0.527459650883655	-0.0869351076092407	-0.734276901532506	-0.498175316329879
-0.0930752978401501	0.059136715301051	-0.130212428879523	0.255924991198248	0.436569283043204	0.451220266066735	0.304573380229067	-0.439311266881531	-0.608760604230769	-0.151620440069844	-0.805526455645394	-0.571482634649444
-0.0518955008272414	0.11157310337246	-0.104811520243562	0.288692877730021	0.468266020381295	0.491632307595704	0.343711993697097	-0.417605438382832	-0.570220944061164	-0.111932076291818	-0.767738710018894	-0.515296018656543
0.0321014875560163	0.187491579060196	-0.0141639607537967	0.365606194280864	0.570139138030675	0.585201926343402	0.440184295553955	-0.32837381871628	-0.476754904795051	-0.0292931590507664	-0.680509376246208	-0.449847267843033
0.0124059087073993	0.152541124372776	-0.044041679031143	0.336458477293113	0.528410375423536	0.553466102005579	0.410341376446627	-0.3492837096503	-0.510993124358154	-0.0494472675303602	-0.71753586298651	-0.475883057930509
0.146994738455013	0.282160605424067	0.0788387410359579	0.472768316966325	0.670165585770772	0.67706205236315	0.537278772707895	-0.223580936543626	-0.383147397281646	0.0814366556010078	-0.584207905164844	-0.338184908787816
-0.0215263640965743	0.124693814039091	-0.0905512570768334	0.302587829372326	0.502814392753074	0.521195098819373	0.370917585635666	-0.395895627357775	-0.546734267477953	-0.0945977870210513	-0.749117767103262	-0.509286468572323
-0.0237574795025667	0.122015018169897	-0.0693728627067825	0.30479671170742	0.517218896466434	0.514834061823754	0.364773854941613	-0.382865274252503	-0.538115566851452	-0.0856302751268786	-0.749360036508761	-0.499697742942098
-0.471102956540125	-0.311661871365516	-0.522953366292046	-0.123173188336018	0.0623759721097198	0.0825765921494717	-0.0670193029209247	-0.834356143649178	-0.984239938747417	-0.529585460116236	-1.18102358568193	-0.935084094130601
0.145747247204856	0.281952369476317	0.0803166341566307	0.476319279512043	0.663498700167934	0.68221601644177	0.534947123561264	-0.214938261808406	-0.367342400255409	0.0725220087880023	-0.575590050092317	-0.343971497353704
0.0572465546515386	0.213932480672754	0.0177950644438753	0.393886646787903	0.601529005676457	0.615355541260293	0.471054116703047	-0.290438438220297	-0.437925902678623	-0.00225538478998503	-0.655759966671881	-0.409920285624748
0.132065887762664	0.287080489472132	0.0957267732294143	0.475230610537666	0.661066232226488	0.67716123495417	0.531882904815241	-0.219020080330279	-0.37348699606761	0.0832510013177231	-0.584169642187396	-0.336464388657263
0.404139618950346	0.548418313820713	0.357441427946107	0.744993313274751	0.932586419755416	0.961335942998987	0.806071510929529	0.0448350826821768	-0.110667869373849	0.34900155942161	-0.305617362079964	-0.0707110566951613
0.0891084306351737	0.250674596213376	0.0489582020436818	0.432737574544382	0.632032888284339	0.637560619024306	0.498182704715746	-0.254253184520929	-0.416013904852172	0.035813912723755	-0.631010303830433	-0.382397739395791
0.145862004108889	0.286355866496815	0.0931207731894836	0.460393729670793	0.67416641017068	0.68427827162114	0.54681563254444	-0.219725969524272	-0.377086688176498	0.0820332301039868	-0.575588619270216	-0.346916420315022
0.0345580687050918	0.174598267246913	-0.0132130597679251	0.344651677974802	0.554135471563156	0.56750903088522	0.417667358312426	-0.347017249798221	-0.483785228233804	-0.0479747030545976	-0.698787670785529	-0.452585799942041
0.0513950785751338	0.198184382297722	-0.00174245257200323	0.385974152565883	0.574552296035393	0.595603703331983	0.444020516057311	-0.315616746188284	-0.455459438835769	-0.00369969757474303	-0.662188329941226	-0.437456707483145
0.105037599135318	0.254744779190949	0.0712716281108776	0.441801880936878	0.633891134092243	0.658178164708581	0.511961791371371	-0.252716040744316	-0.404124600773554	0.0336342172694719	-0.613075184230593	-0.379980519034968
-0.0374077662173039	0.112170542801183	-0.0872566038800094	0.288773569563008	0.48845058228289	0.500032845516777	0.348529387935699	-0.413277384734824	-0.552883764537912	-0.0999248523516147	-0.764028004914147	-0.515101979529344
0.0167400911304321	0.163359774271828	-0.0184503633730901	0.347623676014042	0.548190907610118	0.558331727439749	0.406020628812009	-0.346609750866529	-0.505444301883464	-0.0522844800129387	-0.704169575834941	-0.472856749416598
-0.0515670056178363	0.0894383037090018	-0.106312238840232	0.280389771986891	0.470554021154057	0.493113241340002	0.352757563526085	-0.412396924695396	-0.562240314485643	-0.117879088135532	-0.773150080300245	-0.534262286895545
-0.138419856163691	0.00219181392985861	-0.19440092712356	0.185931949848302	0.377768564956512	0.393018415797974	0.248822467071828	-0.510812917867119	-0.67074604225909	-0.220573500075245	-0.875077381628869	-0.623664774055702
-0.125415750755975	0.0278453152477936	-0.172577069353781	0.21706247619932	0.40494449856919	0.419516140311312	0.271464564412038	-0.476418888277375	-0.638604149019816	-0.186740368025101	-0.841471945370566	-0.611748923741181
0.0601374527659452	0.209511888564473	0.0113166327095975	0.390604091049851	0.587522393011876	0.605785471472418	0.469314769160909	-0.289700941771667	-0.457119513504554	0.0101145918206306	-0.651627935054561	-0.418629726750918
0.0521120426384867	0.210217607710235	0.0134649461223089	0.394074267173014	0.577125593076453	0.60227629624098	0.455344850771925	-0.315424413403038	-0.474708966685608	-0.00875263754964003	-0.670406534506267	-0.43061605218014
0.145692920002898	0.292389614110519	0.0811054334969586	0.462226939474997	0.675997039926062	0.68464350039126	0.54840660917867	-0.225770343847886	-0.379254539375013	0.0806594756806898	-0.578150257351226	-0.338407269534729
-0.00476810516227768	0.134809629739308	-0.0644635167981583	0.332325286706125	0.517435491425256	0.549698026625105	0.3861642155452	-0.381600736291409	-0.527842688215059	-0.0695565867052845	-0.727655673167011	-0.491678699848874
0.0517592852778689	0.208941835358739	0.00223405622371802	0.396184852095117	0.580403685344491	0.599875006115276	0.457688655751444	-0.305762527790666	-0.454021476633009	-0.00895037393496793	-0.659426914730153	-0.422680787273078
0.092426384718454	0.23540639456787	0.0243562118275792	0.419501456238805	0.614138121112576	0.626552180409821	0.477442333586549	-0.282685226729049	-0.426784630258639	0.0173371787556598	-0.638498096721669	-0.384865627582928
-0.0905028414626531	0.0537858847756433	-0.145805709052518	0.231730300177828	0.429236608904001	0.439518825364993	0.307148956128513	-0.45475675164454	-0.612612217674696	-0.155150174398166	-0.818697849568339	-0.565025102047176
4.75403421210693e-06	0.148695035157771	-0.0483228767578234	0.337098213057257	0.527464841396254	0.54788376433072	0.39697126928366	-0.361206250682749	-0.515511419010716	-0.062654356929577	-0.719786152584162	-0.48206024069353
0.0673008884433241	0.216403623669904	0.0195308071449551	0.40553891590504	0.584679411071245	0.611389183963546	0.461551498556094	-0.29520548737411	-0.465160151278276	0.00460322907125973	-0.663180565427014	-0.41374398718292
-0.0714791546353959	0.0758857057736593	-0.125323116940516	0.250312853436398	0.456500809145509	0.469880412638833	0.323302646587741	-0.433706514884625	-0.583579868667906	-0.136214498069783	-0.792885819537961	-0.560620670703689
-0.0879277212260113	0.06245357533009	-0.147205894832091	0.246316778637332	0.426014880271902	0.448951802213998	0.302313273787433	-0.463328671405051	-0.602886508668344	-0.16340186957549	-0.813975571613309	-0.571555787812998
0.100825651465868	0.255525040221028	0.0608119314309685	0.429051813317313	0.627667992691608	0.651307193114702	0.500413095775526	-0.252904214182762	-0.410799777081343	0.0435571046938113	-0.610800268679966	-0.375896495597011
0.0179477627456182	0.174804868357253	-0.0272628706426069	0.35827982990007	0.5398226375235	0.575248335001409	0.428823341358837	-0.346948505938648	-0.489946251070037	-0.0498755076924698	-0.693677134470501	-0.465537011193625
0.0297156264868413	0.169632609505812	-0.0248504673780246	0.351323729307362	0.552963790463536	0.563293267581002	0.4072298227276	-0.338151073225842	-0.502067086754925	-0.0439398822201836	-0.698816996647931	-0.444915188369089
-0.0751529470744944	0.0758427105040389	-0.119881476275683	0.249159508178316	0.440114501010003	0.456840271011112	0.316323997686237	-0.439633068410963	-0.600394733255337	-0.14610865752523	-0.800330559296368	-0.568514971499385
0.000559474654017969	0.147137549030192	-0.0565622592649196	0.336496371239743	0.537261402015997	0.547935815531156	0.399937714618091	-0.364115567460611	-0.520329900782229	-0.0599778698629952	-0.710663998013218	-0.483177458134388
0.07817421984288	0.21924622944821	0.0145617772612253	0.406784037065328	0.589809340883151	0.60873636662975	0.452875618272197	-0.30252506481815	-0.448582030105233	-0.00545445912724714	-0.65581718397438	-0.412600389458587
0.180948974836066	0.328582914215484	0.129552337802852	0.513537526992671	0.703349787682287	0.710839509352546	0.577473086314656	-0.17937147330767	-0.326919242574997	0.113523680867248	-0.540378827622413	-0.30036718649927
-0.193993651019269	-0.0489604718546929	-0.253960838550883	0.11853254408975	0.329673526669618	0.347761742242938	0.192861694713065	-0.555599175458276	-0.714635859825208	-0.266997154699715	-0.921354911118332	-0.680395727378154
-0.205809644233656	-0.0626992935704319	-0.258985903832786	0.113940610121142	0.318302078987754	0.325935439197762	0.176275864181521	-0.56991893768805	-0.730206702263855	-0.275860804684526	-0.924863177592278	-0.690256936556364
0.0795490215610412	0.216728461099088	0.0242569761266035	0.413394650774035	0.586843505714361	0.612999091746393	0.459033620078715	-0.302545485989034	-0.454518164286715	0.00515515789353107	-0.654286308078226	-0.412744543547281
-0.148203404211414	0.00656992260709669	-0.194252722438235	0.193213832974731	0.392863872693626	0.398793250808886	0.255749316808285	-0.508518362633274	-0.657115305103475	-0.20025251323776	-0.86625727686571	-0.62150451056442
0.0138282848982312	0.164347933827908	-0.0217211928700167	0.360016874551452	0.543574806108237	0.561677945572709	0.416350241879475	-0.332803133557855	-0.499642143124409	-0.0396750818649819	-0.705801565147302	-0.461048238512619
0.179422220705018	0.323837354409629	0.122074101437344	0.520049763080255	0.708727716416106	0.728051805653271	0.575390210022516	-0.192639059099782	-0.337300685549724	0.121021460005115	-0.537413176838483	-0.31198513154186
0.374904916574296	0.516747444676826	0.320093801124726	0.698602119374282	0.899141438737032	0.923103405060919	0.762237544479276	0.0100313816594333	-0.15055587913998	0.310556133697859	-0.35799509218394	-0.110175340007702
0.145581916218621	0.303507120133323	0.0951489114748956	0.481761409201493	0.680100313349784	0.69469998732389	0.545581394296675	-0.213134054094107	-0.370953258145798	0.0843875353178492	-0.578964919894375	-0.33374948203246
0.124459325419197	0.281522328768431	0.0833706686742022	0.467779170117582	0.655206705549223	0.681420907313857	0.521484553641058	-0.22416975222416	-0.394571800565058	0.0679362671849972	-0.578643678336253	-0.345469356605744
0.180648917913204	0.317888082403979	0.118988619402658	0.503470858161788	0.699811878130549	0.715502195268238	0.564236005768858	-0.188675498929542	-0.339209107757459	0.110215409456936	-0.542748441018709	-0.311275644722573
0.181612599345647	0.336966100984498	0.130406464383474	0.510381722694719	0.71152936384565	0.719102706510377	0.574988063703774	-0.175471134569045	-0.346382944497122	0.122122710180026	-0.549611625678559	-0.303065365649194
-0.103284906033615	0.032464707486078	-0.171243351082836	0.216019937508785	0.40463877166245	0.422191006879067	0.276794525048029	-0.480601839890502	-0.623965556149605	-0.181231072482278	-0.829229305166194	-0.59684051598975
0.00152851054710732	0.140946517134914	-0.0547888835965417	0.319841700894516	0.515447553608438	0.528645625752119	0.392031124841712	-0.374595931253455	-0.537446847768753	-0.0741440858948085	-0.738216543439055	-0.49168413195631
-0.0152890566178498	0.127951993961315	-0.0507590076374101	0.33094266815446	0.520742390786279	0.531545696904664	0.388957645465991	-0.379840758029194	-0.51800421471333	-0.0814941796636252	-0.723678918468545	-0.487218507973469
-0.131855996320509	0.00708004956797374	-0.185349103484077	0.190614251791644	0.387587938960808	0.399019260298118	0.241491090762979	-0.500554687397524	-0.646777636947172	-0.208901705844371	-0.852357933460417	-0.6207775543369
0.0850832040570366	0.223635897400216	0.0314848525909149	0.407096929668488	0.596132075574007	0.629390060782711	0.475569142736091	-0.287934541708369	-0.430944660189806	0.0117867898477863	-0.652312291185933	-0.401133873775597
-0.0910152333626282	0.0481306972994497	-0.139571698942333	0.236431492539097	0.426344263758863	0.451042059687528	0.293960435069379	-0.470792072444634	-0.623384452753506	-0.15940374769931	-0.820270850146175	-0.579091867504512
-0.259215210799769	-0.116220803759728	-0.303955365903157	0.0604720005211698	0.266700825214494	0.280371414586693	0.142826107314732	-0.617576279068242	-0.774865593305907	-0.338445755533798	-0.978117396519164	-0.749494564976851
-0.105005288559001	0.0402094356505329	-0.156459804854958	0.221083705913648	0.419811593025596	0.444613873028211	0.280069739928217	-0.468915670944928	-0.616027551191163	-0.172291059379639	-0.830373115652442	-0.58991400666674
0.0135237599769448	0.153241250540829	-0.0338190079339227	0.343739778612699	0.539174513225116	0.562532716396185	0.41833812270874	-0.351840583376938	-0.502099287687752	-0.0377757823891232	-0.701600071958617	-0.467859966093736
-0.104204245723774	0.0473676971988028	-0.153653250190747	0.220118102633036	0.430126148618398	0.427433009921232	0.283024983395525	-0.464292954201072	-0.617862040135061	-0.173785213719843	-0.819391254566884	-0.588765655765513
0.0553045998618298	0.198707637346233	-0.0017819573308489	0.391338163009136	0.578089319174145	0.596871738371109	0.444831713344211	-0.304796202074748	-0.454338812442278	-0.0156949864349091	-0.661991167398424	-0.420837414382246
0.130973484562808	0.26889619714329	0.0630981725717737	0.456069878428403	0.653120432600822	0.672007049468149	0.515404064578241	-0.230957162059585	-0.381138665696071	0.0621911754732828	-0.589830840534233	-0.357579801160119
0.0509345544443842	0.193440948423324	0.00646607276956635	0.388870991954142	0.572575604791205	0.588284172647286	0.448578857426717	-0.317173317769272	-0.462285859036552	-0.0175708351662099	-0.675356542116851	-0.430041206635695
-0.128760273200269	0.0178982897075184	-0.185384361550113	0.198310699215577	0.396838870064726	0.41368659797153	0.256483056900224	-0.511055707810133	-0.650362025979871	-0.193292580304572	-0.859373081198708	-0.622286854419127
0.211574152800106	0.363686964154268	0.167775930586908	0.54557083908988	0.735687534806753	0.754928671243147	0.609737906804921	-0.147429632417205	-0.305257629668534	0.148951771556177	-0.511905667122038	-0.267534847997437
-0.0392740157208195	0.112925543975939	-0.081309538537204	0.286064464295285	0.481948794448917	0.510822284964759	0.3603644241638	-0.405248457094223	-0.558755936815837	-0.0930099491579737	-0.766483155102632	-0.517349190687482
0.0213985604476377	0.17480876213207	-0.0304359110648796	0.355702348403143	0.542490717371433	0.566397348352953	0.421425365361628	-0.349537440096903	-0.508702940232326	-0.0523042611179242	-0.695265372848511	-0.462562962782974
0.0585028988131911	0.205159946355142	0.000336063749680182	0.390368778795394	0.57950584376226	0.602161244578921	0.453632009009902	-0.313621353270277	-0.457977356512039	-0.00152130032479904	-0.649044237468015	-0.417401798966808
-0.0926515353729021	0.04416185713488	-0.159183550517969	0.228813626270953	0.420309732085841	0.442715081159486	0.282827392295489	-0.4698876265472	-0.611781843984575	-0.17067976104344	-0.831552695447292	-0.572725191782854
0.0535526927977598	0.197056375199838	-0.00426669395827805	0.382427961234349	0.584272421322731	0.582995086480924	0.45137107546869	-0.316333235662485	-0.467672905302822	-0.011623104337033	-0.671125909831769	-0.430221521806368
0.123282787742042	0.266325847069845	0.0789593973724627	0.455066292421246	0.658042189718466	0.66509110860611	0.521809778775774	-0.238919774719989	-0.390704407886316	0.0676027071488593	-0.607520716042122	-0.356611372955563
-0.0555593277512674	0.101223296190288	-0.0989826381113688	0.280774931561705	0.493387185304146	0.490653479845526	0.343042585042662	-0.412807563131063	-0.55036107626206	-0.100978933056261	-0.767931860396314	-0.53619153794095
0.150197568430622	0.306392132853559	0.10885676136767	0.478542342438773	0.677537400948679	0.69716147368623	0.554495622866229	-0.205770603201696	-0.359906302524956	0.0956682378924939	-0.567945248588471	-0.334555043837391
-0.0831845399178721	0.0654691841385504	-0.130801998170061	0.249237793333929	0.432323882004344	0.456981471907246	0.31576221198734	-0.453243851671102	-0.599095089716974	-0.145057984357036	-0.803364769420984	-0.569149866698662
-0.0361081751641769	0.111099747117954	-0.0900599551261493	0.29964539053537	0.486864811982145	0.506569888719903	0.362373385465869	-0.401760043142976	-0.552375114686161	-0.104246202088122	-0.766755959046208	-0.513208903895029
-0.190170114119937	-0.0543967131336752	-0.247463530155939	0.12937983154555	0.337444472920039	0.345712961594342	0.205109707755306	-0.557656404906518	-0.713187469355497	-0.268628364060182	-0.922370861096847	-0.676429405393798
0.0760878246226412	0.223009360946344	0.0211813608155088	0.409658796653172	0.604101381684643	0.62475482568372	0.473723093697929	-0.286158964762248	-0.436170636867228	0.0142108009037691	-0.641833175591354	-0.401207485467544
0.0445795982846974	0.194613240194516	-0.0149648400328731	0.365380778554063	0.55226374100026	0.586337627758537	0.427574863589935	-0.323771397158372	-0.480420119101575	-0.0221956997690385	-0.688033814278644	-0.44558721194025
0.0870994065205341	0.227713669232443	0.0324588954219216	0.40201316022275	0.610343521824267	0.611790140602514	0.470107750412061	-0.289823490016783	-0.44657772393106	0.00423857889696783	-0.638465328260106	-0.398626707963417
-0.251180990562438	-0.103280219544764	-0.302086505871902	0.0870638732791044	0.285659526812052	0.296747342817579	0.138232771014718	-0.613375154441493	-0.766700365228962	-0.317879833356166	-0.974732642999941	-0.729348577899979
0.155646570914567	0.299909249570623	0.0982823807902211	0.491332338481998	0.682571377332703	0.699695171546772	0.558253559029461	-0.220575309522731	-0.361155932359989	0.0820194882793382	-0.56775000442413	-0.320470081068758
0.0389194004907933	0.191625759504246	-0.00677818279496554	0.358811998216134	0.56748272559804	0.584104809837996	0.429106273585484	-0.328244102738097	-0.481303206528112	-0.0191196980660721	-0.679259996244177	-0.44196134639101
0.103394382207784	0.242255322976861	0.0400238786085085	0.428714080117579	0.630344461934	0.634245847789158	0.492646947424437	-0.271133510267311	-0.423293574744469	0.0291124373693358	-0.630510481419184	-0.380077925668698
-0.0416930168865319	0.105782839738331	-0.0915120038530813	0.292912192225764	0.495614376307146	0.500254077157846	0.356888844020672	-0.405824318525208	-0.557301140778432	-0.107172239284143	-0.770015909204174	-0.528910773575411
0.0681077758979705	0.194756885936305	0.0213584291927484	0.400702033328822	0.585365612118239	0.60412180125944	0.458275022787308	-0.307736535769025	-0.450364525340874	-0.0041903073857456	-0.670932651699984	-0.419802363559311
-0.131875964275402	0.016534165049502	-0.182863002831478	0.188883895036941	0.392473904559397	0.40319889398812	0.251195415584139	-0.500363816241687	-0.650277016602475	-0.195075650264274	-0.855564134637366	-0.610799468023796
0.177704560589056	0.339219303057621	0.139855061541915	0.506840648402234	0.708832664203395	0.729270504339225	0.568851549782208	-0.174829850116636	-0.32349033872816	0.117003304667832	-0.538488617823504	-0.29162602280639
-0.0800701459147061	0.0611427725132307	-0.136403285446799	0.241626078867534	0.440323528263468	0.458234815116976	0.304788161992445	-0.451120316366374	-0.596909218081374	-0.158428315418774	-0.804162582719397	-0.568763386959259
-0.0773780437365496	0.0678079624945913	-0.134644180479012	0.247177105591	0.447056690970885	0.450065309426849	0.30535067504753	-0.452566038263448	-0.5953076322715	-0.152798826136158	-0.806452017626313	-0.564441723683053
0.153519306540316	0.300107169402959	0.0970329869873454	0.479910168833578	0.671572501342812	0.68783366596357	0.534911005100103	-0.222354244409775	-0.371630214562745	0.0859377223837121	-0.580553931497602	-0.34454355395147
0.102997136296	0.243759212689188	0.0533926367849422	0.429368310846551	0.620299040934674	0.633507779895834	0.496796007230386	-0.264243563642813	-0.401819018174103	0.034949911995586	-0.615024724985073	-0.370904766561481
0.144751476077854	0.288264908014624	0.0840760280835619	0.458275356254341	0.65348356936847	0.684051101631805	0.540433562234436	-0.225209386718528	-0.377077404589284	0.0761234042219502	-0.578954840221903	-0.344857500239668
0.0955741677606444	0.236567621956668	0.0480918300266763	0.415627703525295	0.608633142463926	0.638680189289316	0.492961563344461	-0.273541679612945	-0.413677876563843	0.0230117424548148	-0.6327332931403	-0.386264367304525
0.208398403999961	0.359175431600733	0.156281880183579	0.540686607104788	0.729444400652697	0.752995279261925	0.602811105826871	-0.144041161929125	-0.31202776883714	0.150989948653941	-0.518505650476596	-0.276210150950676
-0.10452721331193	0.0402771778508705	-0.157754542800907	0.22415088130178	0.41209685882741	0.422406502676398	0.282261339907582	-0.477388541467278	-0.624808319681304	-0.173964379511982	-0.833835332747424	-0.590255485920519
0.150178404217967	0.290954839911497	0.0892468075997192	0.471583287685957	0.668932713547893	0.692497454458238	0.540957143327914	-0.211648829274249	-0.365542584375962	0.0892221797990247	-0.58371815589335	-0.345703293405923
-0.028144524372844	0.111224424068806	-0.0728109014093483	0.302619293480163	0.497915019155477	0.508318021534749	0.36664537976991	-0.399995525723551	-0.539385876234713	-0.0940785230504053	-0.756913060597921	-0.51444796656936
0.0150671537580574	0.16329732842314	-0.031227148911778	0.345066085924875	0.546047262277205	0.54837187860293	0.404362759770924	-0.358797716611184	-0.510994448504452	-0.0581165589947534	-0.702369799596538	-0.469841766184784
0.153964045860847	0.294911890453122	0.0923533361977747	0.479876982671533	0.67250383418906	0.683368062482964	0.543985442976714	-0.22125188921106	-0.371545286823757	0.0771434973827928	-0.57459914645802	-0.332775334227598
-0.115364293502905	0.0321495797047023	-0.165195349145256	0.209475559853355	0.401384947413733	0.406572833415474	0.278936127820869	-0.495646024311321	-0.631162705690978	-0.183956858331604	-0.837734136978758	-0.613598946689068
-0.123024338646321	0.0210739283580031	-0.161562705982177	0.212673318337223	0.403294049468644	0.407801914119376	0.278232497299334	-0.49716588075821	-0.641384613371538	-0.194739390909233	-0.836957630290368	-0.606996745903767
-0.098174421226131	0.0330953025742626	-0.156434882235547	0.224722859513203	0.417044920424498	0.440998950610504	0.292109185888515	-0.484961477497511	-0.62310276252945	-0.161964595060642	-0.828872404926216	-0.593005602461281
-0.00298558925841637	0.140305681088439	-0.061729283986749	0.318165999947732	0.525230269591021	0.52407750523626	0.386057605739099	-0.387169918459073	-0.528772074226145	-0.0820160714598154	-0.725501199933554	-0.480902190202013
-0.122591481795922	0.0288922438308658	-0.166740146308434	0.209186560027623	0.401149490058386	0.434586339996434	0.276904174567076	-0.481590838494947	-0.630963533867945	-0.182636082489823	-0.848444022245855	-0.594906304761852
-0.0461530466520533	0.102973960271741	-0.0988437069739813	0.281860703147388	0.482028707100752	0.487624687447308	0.339603611728526	-0.403579322644172	-0.568759215085986	-0.11671503393989	-0.766718593159451	-0.527782641747673
-0.0354467712806024	0.109306854071234	-0.0821817012576392	0.284611027770427	0.492155448423034	0.508717783795227	0.355501295967885	-0.40257406249464	-0.553350431872462	-0.112506300801374	-0.758920995579231	-0.526482428446573
0.0620600911157777	0.221034886929246	0.0144257295796246	0.399573515924614	0.596980182276061	0.600936660311536	0.461675879133607	-0.294945245466187	-0.446844063548165	-0.00835232697938605	-0.659044846059142	-0.412924265131734
0.255885909095176	0.396540814114652	0.206233299124533	0.580657283784271	0.786882252550496	0.797260786467769	0.655763103879406	-0.104317370559882	-0.256536072825128	0.198335482545946	-0.462961510889314	-0.232876124738334
-0.0543948307934556	0.101470642240496	-0.0966714815386531	0.275807760499971	0.48154485767038	0.493799412929311	0.345730234763215	-0.415261797904687	-0.553635456983355	-0.119454322878549	-0.767617599876877	-0.535015191791983
-0.0839738287599074	0.0629606172551032	-0.131537821826018	0.244969289518199	0.452292147841631	0.461891678316083	0.316930307177154	-0.449123528476032	-0.612428668157048	-0.155494664836431	-0.80836004754044	-0.558354408567032
-0.215162540714784	-0.0616383393540404	-0.255579003653349	0.115071851082984	0.310039488861699	0.338955003263215	0.194883571043504	-0.570009333043052	-0.723527357249862	-0.27573331537975	-0.929569629977362	-0.692059455182939
0.222398154604951	0.35880804383822	0.151447760092581	0.552480446539362	0.743862668098097	0.758883358649005	0.608712216116764	-0.153941549228562	-0.293818708633567	0.141742181115243	-0.50677573612173	-0.265231875978185
0.0242925708590523	0.162900056584231	-0.0358815702977458	0.353234371670005	0.557217631462158	0.565261183544647	0.412254456596038	-0.344796392223066	-0.494238477437219	-0.0429995417032375	-0.702634128204475	-0.464321508248287
-0.066836091228878	0.0702698649251291	-0.120160685448793	0.263019060084243	0.455640280899042	0.476641772619787	0.330505315035084	-0.430391775013283	-0.583401220744532	-0.133313810084126	-0.779143559664977	-0.555357802143339
0.102801486328529	0.239312005646199	0.0446670332678835	0.42122439538326	0.615038389513974	0.639985575591882	0.486323537682149	-0.280532555199135	-0.421174381102564	0.0298254250379564	-0.618816538324106	-0.384877479080512
0.0880160075444895	0.232793755505447	0.0224394527957407	0.415638762124556	0.605917075589911	0.627774827659981	0.483072548188393	-0.283562099407763	-0.435679824867057	0.00898537500372496	-0.642359250091783	-0.394220691485722
0.0183366726340609	0.1542734629476	-0.0350547834505199	0.339749231704018	0.533876765777731	0.548871921993262	0.407637682178595	-0.348946708043296	-0.500504715613878	-0.0581647347580574	-0.714172079362348	-0.470610725488477
0.0215361836304555	0.165415664044176	-0.0306167014273962	0.35280759991478	0.537849494119962	0.566589505605753	0.412224973767505	-0.333995163081271	-0.490164825837486	-0.0496189647859722	-0.704809230089087	-0.458886597294324
-0.0898308646295153	0.0489839441151342	-0.139149638908391	0.244700766263718	0.435427917591732	0.459444746931835	0.305003420922007	-0.447064536576814	-0.612285700526344	-0.147595674806147	-0.80757879135201	-0.575566113518537
0.150133939240268	0.298095083040006	0.101785670795061	0.475296760286296	0.673811151767003	0.690213930308608	0.542454654074806	-0.227403552133213	-0.379589583891463	0.071489842883956	-0.576963535683956	-0.336739744073437
0.0832937994903722	0.218764588712329	0.0219384884998403	0.406502645539515	0.58639618456027	0.614486205462907	0.460955869580411	-0.296404076764355	-0.451604839581498	-0.00143181550234988	-0.649635137550639	-0.420231181726353
0.183435204924241	0.329671728519562	0.135545421595769	0.52306680060325	0.707564272407278	0.722453821664968	0.57923345189602	-0.184184194862092	-0.325363625662832	0.122328192537304	-0.544835888063239	-0.298035541465819
-0.0593857224321206	0.096046619861505	-0.0940221279367929	0.275821592885388	0.474745857310003	0.485662778296818	0.34223707169315	-0.411879422253927	-0.565731947739936	-0.113346480376058	-0.779779623612057	-0.534526305268742
0.0483041459438943	0.197657375115301	-0.0026569455746876	0.387257725979236	0.576643609992461	0.595870746765028	0.449070392217748	-0.312884125077953	-0.464653852344519	-0.00965366466925767	-0.680187470258345	-0.427413001253638
-0.0353214321252038	0.110183865266979	-0.089386425537405	0.29427111945011	0.472452516093232	0.509285700426412	0.362945204014007	-0.406896451772346	-0.553834662414525	-0.107495848253457	-0.757433837669933	-0.524185688595357
0.0534547822725815	0.198193310681871	0.00249170716437721	0.391124048148491	0.574841996108707	0.594993807617882	0.449674787245256	-0.317071724343451	-0.470588249611492	-0.0166909502024807	-0.675040824588916	-0.432901108122142
-0.111587479894128	0.0416146701834098	-0.161895298640042	0.21817209184375	0.411601799731745	0.433051411191554	0.290276264908378	-0.476151631407486	-0.621991949715481	-0.17355803444908	-0.821297214649756	-0.581631389583671
0.0248049818941098	0.173941276567332	-0.0290346631069809	0.353735467979803	0.548968623366943	0.570964464946037	0.433203617265945	-0.340749680347208	-0.498491999625346	-0.0370695809950887	-0.686835575176871	-0.447499868510308
0.150058910360033	0.306236334986614	0.0948669482995941	0.478533907888859	0.675163501506176	0.6820088819527	0.542223637463886	-0.21882080483665	-0.370383759303775	0.0813519972189224	-0.572356350870785	-0.338969609542277
-0.00779805318077609	0.158486453714099	-0.0569386403733126	0.331815689817088	0.522458507337895	0.538473197049181	0.390955804576117	-0.382640583105236	-0.509128132536865	-0.0724235242232619	-0.734255749013339	-0.49216898013087
0.331685967396314	0.479907992462086	0.283543625441358	0.665428783271117	0.84280975708391	0.879197169245214	0.727196807666705	-0.029918990860171	-0.18617010844487	0.25846804000717	-0.395517827958263	-0.150228166810886
-0.12161146411295	0.0223371518478378	-0.165185091827537	0.214458640119105	0.397008293027287	0.413463878121659	0.268750884291048	-0.490072339699018	-0.634345394338942	-0.197719917868528	-0.844212482545853	-0.608006435739859
0.053653952899025	0.201636564474779	0.00601893609109873	0.380302973069429	0.581572096469216	0.586006104042934	0.446699753585595	-0.312942368692675	-0.47018884354213	-0.025974251364386	-0.677100966510963	-0.42704821950867
-0.117910495876055	0.0362765553767499	-0.164952264811861	0.212537159182399	0.405281235862921	0.425923951698899	0.275976424732063	-0.480420844696483	-0.622223644757523	-0.183176688128852	-0.834470099504861	-0.596613819547751
0.00102469659113817	0.154200242250374	-0.0590788636714243	0.344392762780447	0.521332383875293	0.540298686249698	0.392896021988417	-0.358276653800692	-0.514067807940738	-0.0643053009739775	-0.721855689493867	-0.479453590732023
0.0677304558665468	0.218317220556892	0.0208438355907147	0.398388333949853	0.591686251249148	0.615935767447596	0.458370024218117	-0.289950045842947	-0.451566924922901	0.0102712703817355	-0.651455621368107	-0.415092494599809
0.0331930431750853	0.183605650706149	-0.0130609505859363	0.369869255160093	0.55554266743065	0.580609040558414	0.430404990379309	-0.336319172340593	-0.468850177065088	-0.0186553001374784	-0.69750461540548	-0.443461882280762
-0.0183157877113881	0.133023218611943	-0.0533397258495117	0.319392718102504	0.512237096317342	0.524352925020403	0.375047951986709	-0.392864339370801	-0.533150909108252	-0.085178743961202	-0.733060401905977	-0.486968077536839
-0.163112542374495	-0.011198287854289	-0.211110556815931	0.162000244688886	0.365623793236699	0.3799244797253	0.223972023340625	-0.527207078598096	-0.687906595338349	-0.226640443235442	-0.88678937745022	-0.649554048151708
-0.123682009575721	0.0129348670525286	-0.174540220567634	0.195146005187169	0.391716974297678	0.410141912144559	0.264698038337139	-0.491570313876058	-0.639081997117996	-0.196178182146588	-0.862544724665511	-0.608214629786225
-0.201522765721288	-0.0522184340784925	-0.25514520312698	0.134497715531149	0.318808470250194	0.338532710859592	0.183364960964434	-0.569196447471963	-0.720347084513663	-0.268442739434651	-0.929256506030592	-0.69673294972664
0.102026691098325	0.247017466715731	0.0517039903524808	0.436963673417888	0.629359799071699	0.656649120084433	0.495903282247478	-0.263683317840962	-0.412355494843831	0.0376840382510735	-0.612349905111539	-0.387647431248947
0.263184842879508	0.416762606165072	0.212923003043641	0.588188470057055	0.797003450905384	0.798056591674345	0.663390589366373	-0.107219389961081	-0.25328445642267	0.206680865727067	-0.463035323093254	-0.216444961620085
0.126643635693856	0.27780417790722	0.081460139174863	0.462822999331494	0.656792497720744	0.677123865940333	0.521983112919985	-0.23925123161221	-0.386992931662235	0.050859247162956	-0.598482899575076	-0.358493975651616
-0.0295082139120579	0.119559017129374	-0.0848390259731606	0.301701153421909	0.500466748367187	0.509388046725835	0.359777164605209	-0.403671214256769	-0.543503516851229	-0.0946076561746469	-0.752231620513919	-0.506629226316319
0.189123465150256	0.340295343930602	0.144058299516732	0.51742937017959	0.724814830880112	0.73006899171686	0.577054522737973	-0.172290697881001	-0.326787870660206	0.126429169325623	-0.540034852474302	-0.294524943470675
0.0609918751143451	0.213680493114234	0.00408190051280243	0.38321104659116	0.584492322611997	0.592541608671243	0.461213367430934	-0.306854686748175	-0.460010452017399	-0.000873729085143562	-0.665169063775795	-0.421375591600779
0.000293577606749553	0.146872080799575	-0.0416196376331648	0.3352762704563	0.525486426125341	0.544622214222795	0.396310439727241	-0.366664483790037	-0.516330032582691	-0.0575466701474121	-0.725208192879152	-0.483128365592449
-0.0289213775729202	0.102170012792389	-0.078707745388208	0.311368805538669	0.50167444060368	0.513609900557679	0.354345204756484	-0.39948517318535	-0.550522433906029	-0.104152922802469	-0.745811918402201	-0.503665694042399
-0.129636171436887	0.0165838822621179	-0.181198263651573	0.192135369153466	0.386387514800079	0.417004145798695	0.26372134552488	-0.493818032133015	-0.642910972872179	-0.200383013355497	-0.850273125221157	-0.621742507240644
-0.0277536340865965	0.106623463147472	-0.088326722762248	0.288546923396048	0.491829059411955	0.508341869690983	0.350702421944547	-0.407384239465528	-0.548179608814506	-0.102636390833694	-0.769147696364666	-0.519478774742782
-0.0438097629801488	0.0940267984406301	-0.101700225819496	0.27854666494884	0.475308534394839	0.505934008390443	0.335794934398086	-0.418379002723577	-0.566102572681466	-0.120356943380272	-0.769357037572257	-0.528191981083778
0.0187988433561347	0.166305943880851	-0.0347146306353547	0.340650635506552	0.546719128462358	0.553177404851688	0.398125498904511	-0.356991916942489	-0.505346362783235	-0.0627800107162514	-0.712725273876389	-0.47961245548423
-0.0623422214763357	0.0785651998365611	-0.115953230945016	0.256839378280924	0.46430055920617	0.479229313140016	0.330638829791322	-0.427339752640843	-0.590955293281373	-0.127432896455405	-0.785233810312811	-0.545273438380349
0.048958590437681	0.198431383933136	-0.00158967141557209	0.383444798806114	0.557411913091498	0.598689934059793	0.44525936396651	-0.3196708890158	-0.471535279205653	-0.0285512941103257	-0.671936110765593	-0.431127231213431
0.0693005623110879	0.21044026089306	0.0133860155834787	0.419089358677284	0.585249213613523	0.613777577367347	0.463706010597865	-0.306990385664804	-0.449280072262866	0.00285195158597026	-0.651918242878141	-0.419724557053786
0.0744210171389022	0.216411963650116	0.0341267503385054	0.402259357180053	0.596782447455473	0.612422133089409	0.478563209891602	-0.292186894466254	-0.43844405212812	-0.00129385259087485	-0.651329565279389	-0.406048534292624
0.0649718842447326	0.210148045876385	0.00280260690379045	0.386628309321245	0.57853886398765	0.598108407724974	0.45938780858905	-0.309074185056419	-0.451325074055816	-0.00895652573696017	-0.656002664198717	-0.415288643680666
-0.0117492401977493	0.130213661882892	-0.067939647388606	0.312965989193717	0.508367521606983	0.528746735258864	0.384488006273764	-0.372536284445777	-0.526579733246189	-0.0872941133697525	-0.732803102423217	-0.487089825974472
-0.00290895698898757	0.143822148359631	-0.0601176459853722	0.321617477221644	0.518380519281607	0.538537582928587	0.395402284332153	-0.373732991008079	-0.52578498478779	-0.0653593582792374	-0.72960909471054	-0.489054189045336
0.0991234461126229	0.241014034505543	0.0356149062924211	0.428836177784134	0.610253396463534	0.628521252545179	0.47893900639179	-0.280463979265252	-0.426063755259141	0.0174735393899277	-0.636076674406735	-0.392164274374885
-0.148147053248473	-0.008055536484189	-0.202042645640689	0.185850651286075	0.37852620251809	0.387968404249838	0.252088421983951	-0.516304370201972	-0.66525770381008	-0.21351837642189	-0.876618283916808	-0.641701341533598
-0.042026236389303	0.100102651628798	-0.0837740038141293	0.297272003564286	0.478882550315712	0.498180981967364	0.356688228830457	-0.403155940884704	-0.55026774732352	-0.112110290521697	-0.76506709324451	-0.517250676689869
0.212609001509556	0.359130349062676	0.154415184566048	0.54448684496467	0.727704739582139	0.755504603940457	0.605347584619283	-0.152421425971962	-0.308396358513545	0.136938256306862	-0.503795390007676	-0.266620119858993
0.126226859978979	0.270623198354313	0.0768587809500326	0.462350944106283	0.645394123801177	0.679677441280601	0.524130093186413	-0.238200633136477	-0.400923093715037	0.0538895034473555	-0.59743908901157	-0.358332092602895
0.0662347158166618	0.210355698202587	0.00974515816517545	0.384813682786201	0.586993458865315	0.592851800932243	0.444405980420951	-0.295283388674167	-0.457197508241569	-0.0094174785073783	-0.658789244741269	-0.43272381051235
-0.0516158966905422	0.110708890465046	-0.0882786327380311	0.294962813102524	0.47846859755375	0.498869962301147	0.352522535342391	-0.404458941524735	-0.558297976140655	-0.120037980215823	-0.763183993648529	-0.532114377580231
-0.125144460107082	0.0288323551338994	-0.168812987406219	0.21239036778719	0.402608014083904	0.414808225933962	0.267599021007648	-0.491152280037851	-0.639806826841625	-0.178329888852045	-0.850664164984873	-0.600676257051021
0.403162503255173	0.545105784772961	0.363469043600619	0.730912514246335	0.931036875701263	0.942944493498966	0.800902255201679	0.0340530737869297	-0.113349460018197	0.335066472909374	-0.314574134021805	-0.077480504684804
0.163029839608316	0.312668100649374	0.113999964772722	0.494573413270736	0.687629253681065	0.702106085311525	0.538753974284446	-0.20422887751782	-0.352262091990175	0.0888247452441239	-0.569724906704502	-0.319391559364366
0.0766470475449313	0.225392601572224	0.0331494776306	0.406398884533723	0.608064987340429	0.616498701841119	0.459981045671065	-0.274861379155965	-0.444725902020336	0.00557999461020916	-0.652751925695335	-0.400188034055815
-0.0565232087264193	0.0937649534866549	-0.106275792143472	0.275258323435491	0.469078181960583	0.488360267055322	0.338327113545135	-0.419132731228904	-0.576715134920311	-0.123036116609277	-0.776772083410779	-0.530313350246918
0.0117302485812295	0.16994243182086	-0.0252505605386063	0.345768656605694	0.548744371276298	0.566762832393393	0.417557788526096	-0.343863639863441	-0.503095971608369	-0.0603489209297197	-0.699891553157066	-0.456060823481917
0.0738106607134384	0.22308903511103	0.0314064767148546	0.404308927052213	0.59878169186836	0.618554749034475	0.473123339600388	-0.290306335327042	-0.442071601277573	0.0132993536980524	-0.644024417650953	-0.405903093463298
0.0778935345034398	0.225156223699421	0.0405564959571668	0.404194951878199	0.606978327368278	0.614633015831742	0.488760418573527	-0.279029407813166	-0.437734932407816	0.0148501880959477	-0.641234814430855	-0.405611776069919
-0.0249219373258149	0.122898601039321	-0.0805875783311786	0.307763417103067	0.502237359601152	0.520607937475452	0.374174903426055	-0.383001627615984	-0.537235753466108	-0.0792723141438946	-0.741963784622073	-0.505392473992615
0.241567495367807	0.403342736509971	0.18449899405569	0.577324520866663	0.76010506295866	0.78801522222547	0.643565386842118	-0.125337982495299	-0.283518236845773	0.177931685579836	-0.48175419647903	-0.234505497715311
-0.0391863611190706	0.100689382303694	-0.102512193921718	0.294831502074423	0.478627563628882	0.491621327884427	0.347209053899516	-0.407796957867185	-0.577691170007099	-0.114504162465691	-0.776661896695323	-0.529579881934471
-0.0399334891851462	0.0962725414777428	-0.0822142080277218	0.279310069011685	0.476444440874289	0.500573011706042	0.349430548033367	-0.413211124766772	-0.563427356629816	-0.108144325305965	-0.774073885571439	-0.529635906289848
-0.0413834022291749	0.109025663246765	-0.091796531542563	0.297624828451458	0.486941374797049	0.505127268400586	0.359275339028244	-0.395864388710184	-0.552398254768684	-0.104741840354499	-0.76187294910405	-0.510554284815117
0.409967865196271	0.556441134726539	0.366162959050158	0.731259860849757	0.931989900493547	0.949045473890462	0.810067095221144	0.0469326104721732	-0.116509366362848	0.348794300130287	-0.319819211327672	-0.0745885928077228
0.0450803335987667	0.199621901251697	0.000512364947024344	0.380125811362878	0.57853799050798	0.594405160269345	0.441854877947429	-0.313798639794132	-0.467313393708766	-0.0259014958070932	-0.675917198155661	-0.43475349825136
-0.0565014373917906	0.089366644879078	-0.11883262685931	0.271502497390644	0.459718771094834	0.488027483587518	0.343665449412491	-0.427203276977425	-0.589016128010049	-0.132983218547118	-0.782442358709567	-0.542598453131604
0.0217087779287318	0.172772217163272	-0.0181196147611365	0.356909901371218	0.545379141272151	0.574427493685478	0.41949412411909	-0.332137948788883	-0.501659454042683	-0.0286783321821209	-0.702432052885533	-0.460996745944362
0.129472259432769	0.273894728571432	0.0766127327057172	0.452060776492396	0.64517672455014	0.669733449728835	0.522152591665492	-0.246639570898591	-0.399763206653422	0.0592584535588026	-0.578709437518713	-0.361727487567737
0.230788117550537	0.380673295696244	0.185683552602341	0.573635173603516	0.763144913314217	0.787480182197763	0.637084095594918	-0.13780135757527	-0.28187995016889	0.173566119168268	-0.496500887688692	-0.246983946315001
0.156569566360429	0.313396533765463	0.108641241290081	0.492729504336632	0.690095462151016	0.709361513577292	0.550181866760449	-0.212698656514907	-0.361032162159898	0.0951039831378666	-0.562603395473106	-0.320621294170625
0.00142495637227179	0.138508864329761	-0.0560141454998592	0.323551416535172	0.521517609213129	0.537457500068662	0.385256726569518	-0.371649059081487	-0.523627057437935	-0.0647559323555223	-0.72693904580723	-0.489254040734441
-0.128910977006609	0.0228017641699361	-0.184168334798451	0.19633302755297	0.400450418232048	0.422362019376558	0.269877218573842	-0.500771309691266	-0.634305952136823	-0.186389023653004	-0.855332818177748	-0.605254456951118
0.0377867530379081	0.169924171042501	-0.0163744028887257	0.35408510745195	0.558113451745371	0.57054546344409	0.424366952940604	-0.33954325863959	-0.476386444055586	-0.0473917326124106	-0.696906276299106	-0.446366969321249
-0.0392506824277534	0.11627937501853	-0.0922083640174981	0.283517251445226	0.476426009260525	0.501193987122951	0.364451057068118	-0.408527970783501	-0.556951204301098	-0.101822707923606	-0.772556923371409	-0.530787870776273
0.0497373173851324	0.196277241493225	0.00148705548810713	0.391892247367365	0.574149246354107	0.599284954456753	0.458091467445983	-0.312764060519309	-0.463776732760107	-0.0120248458545753	-0.67336640719646	-0.425350142166881
-0.0868371446776938	0.0574112374431092	-0.145837578538835	0.253482477239937	0.439615099197254	0.469449857663775	0.315875919357666	-0.446831140188799	-0.603412435479072	-0.147615706275199	-0.79385161867041	-0.570935147511394
0.0981447456115811	0.24747246150075	0.0541305982278393	0.432235802126238	0.635070667298613	0.649730715447582	0.502332075518365	-0.259031126226314	-0.414858627781964	0.0406139262931384	-0.613785882525955	-0.373027455931449
0.0231373133333486	0.168999879050821	-0.0276042014330853	0.363881586064032	0.547983064503848	0.563386930429812	0.422445160825449	-0.337243499899469	-0.489772504519046	-0.0384654211320708	-0.6911066055234	-0.459869991615158
-0.144885184711095	0.00442833510800721	-0.192393241877705	0.180910249042557	0.385920547124222	0.403304343422096	0.249475680015253	-0.513460684405752	-0.663078534853912	-0.202792765295151	-0.864656186297627	-0.617984593682419
0.147966133497018	0.296029273629733	0.10778248907613	0.477276257987999	0.664722085908422	0.686051948656871	0.541066847569229	-0.214899972484293	-0.363421529574888	0.0813220938713963	-0.583190487521499	-0.328687054724096
0.0981957048845704	0.235708113190361	0.0531902244830234	0.444403863697835	0.629285128514389	0.642824034827228	0.497021357573089	-0.259501458667142	-0.409054528600243	0.0365596813298244	-0.62197640740166	-0.379228324608589
-0.230604483492327	-0.0807053780188947	-0.270068154111732	0.112092153300724	0.299043644767637	0.316775995790954	0.171765394354591	-0.589257130393531	-0.740744183110887	-0.290344799912389	-0.945922437235078	-0.702743080080506
-0.0496028687673651	0.0887116219668799	-0.109437025372971	0.28944779517671	0.474891080466665	0.489361006076052	0.344445102823497	-0.414854817498107	-0.567683576600948	-0.110748548823322	-0.772615942889406	-0.534877760683652
0.232960531956933	0.380115685074322	0.190786743859803	0.576799367147197	0.762449434437992	0.770935419121324	0.623261934162171	-0.142331177991589	-0.274728941673038	0.171531250902403	-0.480461240140914	-0.243774719578016
0.0243747797015538	0.157524314813749	-0.0385377404196732	0.349169231065172	0.540009584358318	0.553595374462035	0.420466349260873	-0.337580320316547	-0.496608699173474	-0.0503477612558122	-0.702620491977728	-0.464111678838524
-0.00868076780026854	0.134417396650065	-0.0587226569714659	0.321778626586973	0.521989760077848	0.539111260604365	0.392994933577871	-0.379743925212606	-0.52083065259467	-0.0677652862829157	-0.734907536379185	-0.490948546621889
-0.00375439372136863	0.14812504689116	-0.0445277502399089	0.325356202190087	0.525116506221174	0.542048883526777	0.396078819680733	-0.373309352191863	-0.52502316259979	-0.0639764000245374	-0.723035019305038	-0.495146455033965
-0.0491494788023888	0.0888842808692167	-0.0938073786227736	0.288398841445917	0.465545991708313	0.49208650791726	0.350078239680995	-0.416931352503959	-0.568985443518725	-0.114207103238775	-0.782757142622365	-0.530897270722869
0.0862389659056302	0.250599064262599	0.0456185992428425	0.416865261493292	0.624139671622874	0.642803181469857	0.496874869660811	-0.269332536755229	-0.412172666264588	0.0274651957342925	-0.63547546692637	-0.388298240136965
-0.0964886258827715	0.042084060996752	-0.156183916760379	0.231903458732851	0.424621197675485	0.436515259001178	0.302199886010698	-0.470123969520861	-0.611533892430074	-0.174153851236736	-0.8166935088417	-0.583921365241692
-0.011602714307825	0.133500637584553	-0.0657134781763886	0.306403242424599	0.513313514879633	0.522532318238217	0.381437132682585	-0.377567062375899	-0.533727500008922	-0.0799183765442043	-0.729378558149748	-0.49872383467496
-0.0441033076189771	0.0944116117003442	-0.102641003324131	0.293927193944109	0.475927564081783	0.493481496116118	0.347548069019679	-0.417150459933185	-0.56561092488318	-0.111498984655979	-0.761433112941935	-0.534211525322857
-0.143161825127543	0.00969439223873831	-0.188277012290827	0.184573120139903	0.372457393700341	0.394516761227083	0.240809179918874	-0.507035221022513	-0.662709604914652	-0.224388515617136	-0.860273932845449	-0.633371909575512
-0.0286892550343406	0.112988724143227	-0.0837270347963756	0.296256683733232	0.493132855486195	0.511140944893467	0.371217825195697	-0.404756487261188	-0.543082075791104	-0.104824358468166	-0.751302308708987	-0.510832893998456
0.0650038592226207	0.206019399990295	0.00845869105374408	0.389611482835763	0.584696447564165	0.612368824924253	0.454455331817427	-0.300099355648302	-0.447147698283109	-0.0120885590551654	-0.658746211819876	-0.421749664588237
-0.139613432547324	0.0196616670468672	-0.182623746171609	0.201026669272131	0.391737497678619	0.405492376131856	0.253192984730092	-0.492088697649606	-0.652494383617475	-0.200766097835923	-0.857932326762022	-0.621992099697395
-0.0350998295229272	0.103018751630351	-0.0892868597144644	0.288446820668217	0.475037087508195	0.496011145515605	0.351301531389695	-0.399908690851656	-0.568272707092544	-0.111530375555213	-0.766897333126726	-0.520473255560474
0.146347188921516	0.291144322236172	0.0984869186259803	0.475446510401326	0.679089375634717	0.686865336669342	0.541068594788536	-0.20986389036367	-0.370817519178318	0.0910841505554276	-0.585996372367691	-0.346685405738337
-0.14536245208116	0.00501215493606367	-0.187007864897141	0.197019057354905	0.390383086860362	0.41685018927689	0.256282086382866	-0.51217499157657	-0.642672335661131	-0.207514786929772	-0.869310700503132	-0.605254331465953
0.0803069873486677	0.220364003323	0.0238865681386774	0.407414603281441	0.603723667381155	0.627561358817924	0.476366233485802	-0.285280227723816	-0.437497018157279	0.0139783844188119	-0.647329519306041	-0.409674949511311
0.0808807993942472	0.23539610205148	0.0340482392203048	0.420366625840309	0.60334834894114	0.628278878155748	0.473829814023777	-0.276997646904265	-0.437022828397582	0.0206567501107917	-0.645857226028885	-0.393193339678098
-0.100753032681593	0.0445256002104835	-0.155451036781502	0.216933760430023	0.422047228808315	0.448853885159022	0.29159114507142	-0.461533629812356	-0.616410112807275	-0.172027863609143	-0.820643152505687	-0.583111911899326
-0.164325432280235	-0.0280418993712346	-0.225566157052504	0.151402314633446	0.357040692058881	0.368400908356084	0.223531702547191	-0.539801067624071	-0.68244476385595	-0.238696346634983	-0.892087269034508	-0.654802595108341
-0.160565630480504	-0.00321995538927382	-0.198897003723298	0.191337317024938	0.38744980572198	0.407643949912576	0.232930164970057	-0.511084251974306	-0.675783952483835	-0.219201553295722	-0.880383499144655	-0.633697528710815
0.266144239989127	0.412418864066213	0.221081907581202	0.602904239916791	0.801090985875243	0.816901678691923	0.664369298279076	-0.0915810882813019	-0.244479360239864	0.214546077467587	-0.445786124050851	-0.204579892232399
-0.0896029885384031	0.0563264504187034	-0.143417966003117	0.238132165215843	0.42998094413551	0.444518718045161	0.309635359005793	-0.455230160411596	-0.610024926792727	-0.161917211453783	-0.826461985151724	-0.580831403286556
-0.101106701874064	0.0335422510354451	-0.161873097282038	0.223734482294319	0.422739784603073	0.440745523942308	0.280342975684692	-0.46900305854001	-0.62355339571262	-0.169257786057117	-0.837189749454495	-0.58740724288741
0.139106255075959	0.296867684922983	0.0982558418858224	0.46950718195691	0.668772924262976	0.69021723298372	0.541262955465197	-0.21447629268406	-0.386817699593778	0.0737583121283751	-0.581152519413894	-0.347439965567719
-0.056706987965034	0.0861228345482931	-0.121168251626008	0.267098242424677	0.45602081999036	0.484484213812195	0.331917030640621	-0.424784536390852	-0.57079065780994	-0.129709621715948	-0.775315940640221	-0.550773726083387
-0.100738706251469	0.035938607450923	-0.163098459108331	0.219585339122808	0.414792983001983	0.426816077106843	0.296514843523681	-0.470413179192306	-0.628626639176506	-0.173115374832944	-0.829183704203273	-0.594763626723264
0.0552616377072998	0.200981852009731	0.0111495862926445	0.387613438332438	0.574464623979964	0.60364324005382	0.4508497216109	-0.308626589955032	-0.463051800602493	-0.0117894452432603	-0.662399187952662	-0.419660483504111
0.086214310745087	0.227417386000993	0.0350172331242001	0.425573701612814	0.609040944854324	0.626313230073174	0.473946381380816	-0.281162224718099	-0.431230861660516	0.0214595550967413	-0.650541494430694	-0.398248424370195
-0.108539881250157	0.0335401164791318	-0.167952306068161	0.211541375913216	0.405898153253327	0.428894147154652	0.282547116390142	-0.471364242897822	-0.641097585208552	-0.17424341287843	-0.839905819133715	-0.587802430431427
-0.27665693980263	-0.137034273007409	-0.327999513695621	0.0419929511633058	0.2563678940712	0.259980198755447	0.113283837054906	-0.647485655099088	-0.79394734641731	-0.349062242760006	-1.00618141030324	-0.75316603003054
0.131824105304004	0.266463342994837	0.0706935987572555	0.452397148504401	0.649332499150584	0.667300222130517	0.511532656091774	-0.249139004821826	-0.384468544617097	0.057195220462122	-0.609970992371052	-0.356864630763426
0.0434220475979692	0.188914212577088	-0.00555074839966347	0.373929918390953	0.560930827491103	0.581266388012029	0.43828791882559	-0.319917290909001	-0.480342025264443	-0.0204005234047961	-0.692807414084289	-0.434921441093503
0.0144526526081475	0.163494053097034	-0.0424149766018098	0.347227011386164	0.538991561250587	0.554705262432887	0.413441873339776	-0.342434268709379	-0.508443189535611	-0.0440492936232869	-0.697637634061619	-0.463183250453563
0.116783720811104	0.268548760212694	0.0733600343771011	0.458042365147587	0.655602282227509	0.663545482395381	0.515926148292064	-0.256405645478776	-0.392081801362849	0.051700549197628	-0.608182837757276	-0.362542400177385
0.0642509108996194	0.193476059516718	0.00238119875551264	0.378286012168154	0.582010601168013	0.59011242058859	0.446809301327896	-0.307546085465196	-0.444465111120021	-0.0102206680925122	-0.664343300881479	-0.417568796776505
0.0302858462854738	0.160621496901681	-0.027974768536588	0.353025833034349	0.550363981970622	0.567315832813992	0.42154179959296	-0.345561916746125	-0.492369714436873	-0.0435574213773436	-0.703034245211403	-0.461853563111587
-0.0236261688249795	0.118092765362709	-0.0741783701928693	0.300434970813547	0.504664802885514	0.524252554260592	0.366130239878108	-0.376292891194947	-0.54457478980239	-0.0889643523647652	-0.746474596803994	-0.505766960126992
0.154509377194478	0.303377962679191	0.0955897689045646	0.491582111701465	0.677517220570804	0.700682652035367	0.537924032365871	-0.215942502751098	-0.365617647550369	0.0831577208782733	-0.578297933660828	-0.321419812249023
0.0276874880741881	0.169061745067301	-0.0220319779953399	0.357791501929093	0.553391750835375	0.563927294047603	0.418882024083247	-0.33400971945253	-0.485045200342555	-0.0413641722411439	-0.688739758850931	-0.439836519118901
-0.0328486913940739	0.110969983497174	-0.0898736838644658	0.301815653014704	0.497091438436905	0.504463889410519	0.355690000675842	-0.408544516999944	-0.558271369223783	-0.0987776086969586	-0.753120993217135	-0.517069338805482
0.124796764902836	0.275256767961579	0.0675810551282731	0.450530230728528	0.655536936982618	0.669944691748417	0.51224959146692	-0.243375523071173	-0.404647735694456	0.0468996751737954	-0.613814114397938	-0.37033542680043
-0.0963056454395355	0.0509869233886851	-0.13412232360721	0.233600884807896	0.42613324766083	0.452509732681897	0.298582202831395	-0.454299054745264	-0.603988971800736	-0.159994676541653	-0.808616716187091	-0.577210907892703
0.0198389445325796	0.152839858329219	-0.0397335362382895	0.346849473070714	0.539600184998903	0.554629074925299	0.409993541180118	-0.347758746317699	-0.507190970529462	-0.0557004759656461	-0.704477654815945	-0.47006477353949
0.0804289752688299	0.228810699281868	0.0338505467544754	0.408798875541301	0.605431159726596	0.624872683958989	0.47998286274411	-0.278881610677782	-0.427258919562186	0.0145420627758018	-0.641775978129449	-0.398306730408269
0.178555527035577	0.329050306438571	0.131345948744252	0.521416114992894	0.705767237243497	0.721631666443076	0.571357339530359	-0.183278322238734	-0.327321651184861	0.11089485129854	-0.539823144121516	-0.301603046981071
0.101271915873255	0.231230717976394	0.0404161438290531	0.414142758754934	0.615680293107592	0.636044001217853	0.479075539373529	-0.274061830406173	-0.434460494295206	0.0151705506860153	-0.632078198783843	-0.390969376824278
0.102879024198827	0.240369160863437	0.0479959099477917	0.432136984836624	0.626474668314266	0.646456412051812	0.482375416527117	-0.270054855454801	-0.426665691066297	0.0417019051418369	-0.61984034404369	-0.389101913524625
0.10534671354525	0.244471531386907	0.0498643906075037	0.426626911164723	0.628950388327844	0.636979580583844	0.497819181474255	-0.263958775903507	-0.417203425298417	0.0358663276750987	-0.613731762791217	-0.377002283215899
-0.0454150950415735	0.0967669452683473	-0.0887840808583154	0.28368374683439	0.483987620295478	0.493832321549419	0.348824987400483	-0.40929335941064	-0.567049501156583	-0.123656120400932	-0.781422485305343	-0.525785360631088
-0.011434196327708	0.135024795219933	-0.0737898266145461	0.308048433918436	0.513751187440345	0.529712270843055	0.376780681768055	-0.379909007690464	-0.538858762495361	-0.0802612377732458	-0.742826698867839	-0.494156012741115
-0.289768070382927	-0.133541509722025	-0.338093063315097	0.0473164144501117	0.232787109566118	0.254031414553189	0.108392843597829	-0.649177930237276	-0.806482986049222	-0.357399487237723	-1.01626856859163	-0.777140679761585
0.0705466671510372	0.206757525979932	0.0103089195545856	0.387754527302325	0.58378138749847	0.59120408980701	0.455471043072518	-0.304952468766281	-0.45302845265171	-0.0134066351515813	-0.660915788670084	-0.41961600412129
-0.107753231617964	0.035243391509977	-0.161612490655069	0.218588119946298	0.421815567179747	0.432703859707179	0.293091780300012	-0.479088458994858	-0.6285013105402	-0.180573037127203	-0.828151919620029	-0.592325814798304
0.0179607234721304	0.157923773938237	-0.0396497781838727	0.346091923303442	0.53895186090059	0.559227724059622	0.40768161168715	-0.361756364377104	-0.49318955713618	-0.0460660242852916	-0.713986351178381	-0.477146240563135
-0.287047542352429	-0.1344344064551	-0.328448534099125	0.0413871427146346	0.22848114900663	0.25256999816422	0.109882606294759	-0.652302013792262	-0.806231778383397	-0.35313599888269	-1.00554812129994	-0.7576475876486
0.0197217951990111	0.156619773847435	-0.0270182197492282	0.341258983855026	0.549788644083993	0.559515478425753	0.411651550384502	-0.344585433952965	-0.484581729150178	-0.0407194812928128	-0.706687608320755	-0.455613656426147
-0.12459623808856	0.0288566808418595	-0.164260965483396	0.208803146017402	0.407816621180469	0.432977723496317	0.287728118409962	-0.475127154426704	-0.630889991387603	-0.184412351179697	-0.840434596480751	-0.599060955345453
0.110857282584933	0.246767989967619	0.0593938611616767	0.435818549970056	0.618215815771329	0.656025356078954	0.486130476473928	-0.261569048663787	-0.41064908133204	0.0457058982899722	-0.621473356504264	-0.364160519061281
0.0962379435727942	0.248041368466975	0.0389913725914941	0.438775530115329	0.623269188760253	0.646660755411091	0.4829405428449	-0.270340622642954	-0.417250888801471	0.0321214307828639	-0.625694755480838	-0.381066475678907
-0.221180660425178	-0.0742935157581365	-0.263791843516159	0.119378587370781	0.311777995644989	0.318727007440551	0.181093392246704	-0.595068038426095	-0.742017387760356	-0.286490101794071	-0.925025373349861	-0.705703178748161
0.163087360250831	0.307943439537224	0.112274587779296	0.491146140255716	0.673976184710432	0.698176054310543	0.551752781717285	-0.213406266816227	-0.362350452947373	0.0911194259040517	-0.554282865954891	-0.324902328953432
0.0875359850784036	0.230054547197096	0.0357612727242983	0.416767232641765	0.618322542175392	0.630206271791015	0.483616524464785	-0.288486061532232	-0.42849094539256	0.0132672524428362	-0.647801768143105	-0.397804338501783
0.0233238042478437	0.1759738466547	-0.0257739724921103	0.349101759480208	0.555490894249174	0.574244082119628	0.408658444407435	-0.335065613216649	-0.496869339715114	-0.0359208215183908	-0.696322082976833	-0.455883752235455
-0.146762045189839	-0.00660992253976564	-0.188658333581789	0.190439409608984	0.377606698016594	0.398169610976592	0.24803680164958	-0.517349449177849	-0.652407889317768	-0.208348882952508	-0.861558572182306	-0.619798912717396
-0.0119006391137046	0.138559163815028	-0.0764191823121859	0.316315000528123	0.509417203864845	0.524989528910112	0.389594573093366	-0.373378673486653	-0.533931449288399	-0.0784090954141799	-0.728269660186884	-0.489151030470577
-0.114783538742555	0.0238779057065049	-0.170696851704699	0.224839234730759	0.404502868714762	0.432621416623417	0.275712830464938	-0.485041934788826	-0.639678757779594	-0.185753896326216	-0.846158887279827	-0.59561432848372
0.152265912099929	0.305119426788776	0.119802701821947	0.485371396883531	0.68674761067667	0.702847943485359	0.548092645178656	-0.207719650223613	-0.357313707649618	0.0898259358019033	-0.555338231586708	-0.324165855279846
-0.0545010061713551	0.084815370276196	-0.111943099270445	0.280820585526685	0.465075208489442	0.491047744183043	0.350547224662084	-0.413538102860614	-0.578444257113228	-0.11965372174901	-0.771251205195045	-0.538584181724052
-0.129114015978916	0.0127669316076695	-0.179317006123969	0.207855046318256	0.408291091960589	0.425982061437906	0.259185861913157	-0.487602602476787	-0.644612505117046	-0.193685036301298	-0.842190453478093	-0.607617051636015
0.0101815043680596	0.16349517381318	-0.036412165594972	0.341061559266688	0.544534172933628	0.54624320930543	0.399497012430355	-0.350883110699094	-0.50852256380923	-0.0531691726136763	-0.718791639791805	-0.490454464679931
0.0396788209101861	0.170701406855695	-0.0294577457261599	0.354092091198954	0.553761476470469	0.568034913049605	0.421415901204451	-0.335430158089108	-0.483822927352322	-0.0402086759813172	-0.701782694960139	-0.453241460452956
-0.192677880335991	-0.0571037555675882	-0.250912790616062	0.146829282648697	0.325927639773828	0.342251462414245	0.201769834696734	-0.571785475192235	-0.717482744440874	-0.269844481811238	-0.918169771200452	-0.677510163835263
0.0949422650535353	0.240108045842493	0.0363969481102417	0.411562088737294	0.615471513747855	0.633768559880325	0.486869401725241	-0.265078978212871	-0.423612572774615	0.0256728549952137	-0.628353301184952	-0.399130803528408
0.00260990142396891	0.145884851974189	-0.0513392290462347	0.329784015502197	0.523548288123434	0.537255386733943	0.397704248277766	-0.359233739583097	-0.508082753250644	-0.0575953489970482	-0.715550406078754	-0.482453079177186
-0.143225643043831	0.00142376318387235	-0.199025016200931	0.191517817937777	0.379600789636567	0.396533767649465	0.244315263381429	-0.510230876765887	-0.655689782920139	-0.221786745091047	-0.875243842020286	-0.629902525858706
-0.138715775376816	0.0129983104335667	-0.165854764063053	0.200957769482414	0.391734981024597	0.410945998796105	0.263773918625602	-0.498466201709358	-0.661137670804203	-0.200358479936381	-0.866232875439312	-0.617233788004175
-0.170226648974127	-0.0231167969125357	-0.213859765015603	0.159999610896462	0.344502397690054	0.378139716403096	0.220934293045901	-0.524810595134063	-0.68065539230855	-0.226917343774192	-0.896669704603881	-0.654922647074075
0.0365486452434973	0.180262276990149	-0.00774338766467248	0.372581412865532	0.547284723586359	0.566666455837496	0.422608952803503	-0.330887966348661	-0.48900166027936	-0.0386815829391574	-0.691488587486383	-0.450985936521023
-0.148973532954666	-0.0126716813141133	-0.197554835532113	0.180165189071095	0.365396955354935	0.38289456041916	0.246893221050324	-0.518817915800902	-0.663656279110528	-0.214904773418541	-0.879854858788949	-0.627014245234766
0.135746728854536	0.27976897615975	0.0913085252890408	0.470068113014834	0.663957262101118	0.67478502604327	0.531657811383506	-0.231407875118527	-0.376373477733702	0.0629157602543203	-0.591809588325422	-0.351709574876851
-0.0649777733319278	0.0795452983467906	-0.108700547690839	0.262515235887339	0.465156942475328	0.465581342283391	0.347099801544525	-0.440494191278367	-0.57356767411333	-0.129342358947126	-0.790242038694887	-0.542502498386874
-0.132467026752226	0.0175853908757479	-0.178830866533067	0.200803397408591	0.396047895056594	0.411908960480849	0.253146682946301	-0.4955465273946	-0.657214839045866	-0.204628129486451	-0.854253895653732	-0.619742683193263
0.0627435025993694	0.210707047350018	0.0103446521456036	0.379455980546311	0.595830866307564	0.607379503235624	0.460945755545018	-0.306746824085231	-0.444071559315032	-0.0109958185131702	-0.649465918645582	-0.410437873035706
0.51407710111879	0.661120979409077	0.471287649299434	0.853177637727868	1.04426316843614	1.05376842650546	0.898722362389397	0.135407026431799	-0.00635654171588023	0.453594689781449	-0.195218805217843	0.0346323859785122
0.0912007872634866	0.231739028280687	0.033923905084791	0.412345527759537	0.611888467325114	0.621923925766666	0.480448187330503	-0.284125955340956	-0.43348975826647	0.012250418047756	-0.63851856161575	-0.399711472073604
0.00755261115927791	0.148400660198083	-0.0544696848809154	0.322664680614336	0.53042006799965	0.542414210725101	0.388404599263598	-0.37287690624127	-0.516916252249941	-0.0698642666417888	-0.72237416372008	-0.468754217783917
-0.0643688077920088	0.0764672082324175	-0.113852855897832	0.262576934178909	0.476043377865302	0.478625984546604	0.33120218739759	-0.426927595561896	-0.578379051627275	-0.128085877631933	-0.784861666218935	-0.551993811188467
-0.0306256168513665	0.117813870278154	-0.081230118007386	0.297907191535634	0.483065223559138	0.510247735139824	0.356384712076744	-0.403108116001976	-0.563666405742991	-0.102582778014436	-0.75875993549067	-0.512291148759139
0.140240455116608	0.289033570497617	0.0943770507483123	0.47138082180006	0.671331525322155	0.671597509558919	0.54218494085943	-0.224115187185352	-0.375260524202962	0.0904439904718524	-0.587711960668653	-0.332085608715093
0.00913130923430258	0.164704649346169	-0.0357044642159103	0.351718011042966	0.546467176090996	0.565010269684652	0.405638696306333	-0.349200692960512	-0.497047598065032	-0.0374167811568073	-0.691056905237074	-0.458109230619385
-0.0173938997482314	0.123125526454574	-0.0502857709920438	0.333988565383702	0.518234126428627	0.532880657256093	0.388052636657253	-0.381263336668364	-0.513199924538195	-0.0812979894244166	-0.723631273112465	-0.483585893033579
0.0151490005965133	0.149508157100412	-0.0496231703533387	0.342732466980934	0.532860069903702	0.54563106031108	0.399272099200297	-0.359959019661552	-0.496830949421768	-0.0550669711910835	-0.717067141321991	-0.469354471816595
-0.0322390181011833	0.126828150610562	-0.0734786244007278	0.315684414817166	0.498280634277297	0.521399061214428	0.370803178388878	-0.396157044718329	-0.549573380850828	-0.0857293036625996	-0.748908334005121	-0.49184885146944
0.110807700485245	0.271019888860358	0.0583977877338201	0.451732521479397	0.640899635740529	0.660163538423256	0.514404714565204	-0.252735012814864	-0.394103928210608	0.0547756529819166	-0.604118977508059	-0.366410833876235
0.29162837010659	0.432698671852995	0.237436069967612	0.614313325548138	0.803043543480759	0.823211726052851	0.680628576317776	-0.0816898900334198	-0.231825844370936	0.217610651702288	-0.444146889028624	-0.197638197962232
0.0771958443479752	0.225331192439163	0.0282245421539124	0.414246241427826	0.599432779216893	0.634556166966904	0.473776028411103	-0.278943039315866	-0.433868791447699	0.0181705380529853	-0.633263578270191	-0.398892666419715
-0.0166420701180781	0.122327230568901	-0.0724477426845995	0.303223284269232	0.506847373176115	0.519227227340924	0.371969472295831	-0.393307559310486	-0.528399215424382	-0.0781359753927007	-0.733322805859988	-0.501123250486193
0.0092649295639347	0.156688298099725	-0.0376867847302336	0.334987039802227	0.530759744711585	0.54509782241995	0.407907292711638	-0.356069610822696	-0.502452039258871	-0.0525694475385005	-0.704343594165923	-0.465591823504698
0.200530266261797	0.346072025463344	0.143116453707329	0.525644662225262	0.724981346920305	0.744758053075301	0.59537964832152	-0.170445113619934	-0.313131409424198	0.127990662703187	-0.529662829919328	-0.273028444453026
0.0264359316475577	0.1695353897357	-0.0315080944270976	0.346855798602943	0.548896132356263	0.556771846329974	0.411933708728425	-0.349327751592123	-0.491340974475192	-0.045701759434481	-0.701271135471672	-0.461959654756735
-0.244446006448982	-0.0909884282204775	-0.29488231828578	0.0956575143919086	0.285195254817213	0.30054746558306	0.146818825132442	-0.607042077782836	-0.759114379145779	-0.294902551600107	-0.973142527366458	-0.72205628507573
0.0469185468043156	0.19371842463245	-0.00600080601890817	0.375972871461495	0.574770238844242	0.59992725724612	0.457790302171757	-0.318759216247518	-0.467399681829143	-0.00339063783341788	-0.666706357428701	-0.423233862398573
0.143806760849544	0.297694532084914	0.0990587573215833	0.487197247698293	0.683515182533503	0.69650040576134	0.537985357890606	-0.212737094517839	-0.35768806857952	0.0884036144690135	-0.567130837058573	-0.334593366469804
-0.0875605972563519	0.0482233714090328	-0.136731611903691	0.244210588888876	0.434529651525996	0.453462120993085	0.30495677422186	-0.450393737018758	-0.610290978101812	-0.157398188384803	-0.804726268717326	-0.572310700136902
0.147742989496846	0.291516328966843	0.0877853920526487	0.479091780864951	0.679923327004803	0.692384533552526	0.542392098237474	-0.222296816147037	-0.374355419777086	0.0811916738900665	-0.568225761605313	-0.341078498396934
-0.148219992214015	-0.0172654728031961	-0.201213541698454	0.182081623384023	0.372817524834001	0.392565700675948	0.240020406046766	-0.513387970973568	-0.665080979729015	-0.224025094042281	-0.868744167085962	-0.632051338866166
-0.145935119448629	-0.00485127149349376	-0.208876212945973	0.183490105914038	0.379323525637174	0.390380593604497	0.243436840864857	-0.515727305247886	-0.666931582054473	-0.225323684489981	-0.878543735823138	-0.633651677041422
0.0966455460973427	0.251451117994692	0.0662166705282845	0.43094975446755	0.632137695310626	0.648506833247159	0.504904806392689	-0.254023027652115	-0.40531636314879	0.0440689168224717	-0.609312269377552	-0.372127674841404
0.140599263777601	0.284835242973624	0.0917033834422833	0.478202277330919	0.66557129412696	0.670934873693246	0.527951323282085	-0.224569121187198	-0.376262847273162	0.0718392233855296	-0.581021080177396	-0.345765285890792
-0.140385806880462	0.000243971474423034	-0.189120815921745	0.190062177469581	0.386954799691744	0.398799277686005	0.25291148672509	-0.505650679115058	-0.659616610229499	-0.201494240466822	-0.867028566662263	-0.619568497913003
-0.146782875783733	-0.012654662194314	-0.200960651570438	0.178880299036298	0.371923925112261	0.397195803448673	0.250529606311814	-0.522526853165748	-0.666458646728945	-0.218330074515289	-0.876075558643443	-0.618591948384703
0.0388449516299853	0.17624928888421	-0.0110936651522468	0.36161340721662	0.550395807411533	0.561168508365835	0.421980498901433	-0.335773760304631	-0.477572664760774	-0.0393191037534813	-0.697230691851696	-0.448326215291723
-0.0349525915750014	0.131244639891621	-0.0852565020056611	0.308344398865268	0.491683299262051	0.522383520931523	0.370706788932597	-0.40001877986617	-0.549486933429023	-0.0954611472657162	-0.757559612029643	-0.506197020333354
0.395535245764507	0.538281993248628	0.33637276116604	0.713025814467526	0.911201099148874	0.936306152165249	0.781011366180819	0.0326695798442173	-0.121600041225722	0.324604232400353	-0.329150758995956	-0.0894839729059222
-0.277180305096272	-0.123800307590162	-0.319785277192982	0.05827376163072	0.239406189788334	0.274656558587777	0.125862310044712	-0.643947499636024	-0.784149913169474	-0.344709255711356	-1.00387160638745	-0.756089429453927
-0.0226178270372549	0.119932256213378	-0.0610774179422019	0.317140173260318	0.502694974467006	0.5215263880206	0.376358104175579	-0.393038870670349	-0.530179559773581	-0.0881622486037791	-0.740160371213579	-0.501076653152602
0.00110827151802286	0.155951136129237	-0.0370422977704741	0.333966417336308	0.526484597961586	0.562277058594759	0.406045534090152	-0.350203509316562	-0.506186997662447	-0.0497910794340398	-0.717415154675973	-0.473078115088082
-0.0215734547411916	0.126508716250154	-0.0832382214936009	0.298246185011976	0.504778667212464	0.519201467904504	0.366705315130691	-0.388813799311651	-0.547406637559551	-0.0884253105943721	-0.751570779512475	-0.502575510455467
-0.0846229280059302	0.0585281581487721	-0.118996110942308	0.256261248709515	0.439388010870337	0.463860357280529	0.310987150143446	-0.44562328155152	-0.596241647303633	-0.144588073005651	-0.803908457632285	-0.563343846353209
-0.0571028344133136	0.0933574083284156	-0.111224981509408	0.276354652827958	0.464957543039535	0.479841816617627	0.328429342764435	-0.415288319381035	-0.577201811681979	-0.134529274704152	-0.783392427105759	-0.541123964760929
-0.100454778555007	0.0328925432364141	-0.161345744745511	0.219297708691633	0.424022606654461	0.443625265682745	0.290322612125599	-0.477555152202915	-0.617008271676414	-0.159344412614797	-0.824745745729784	-0.585688350058846
-0.0137557948240264	0.147222773016221	-0.0510987868897905	0.323494371022833	0.527311540268684	0.532362999421022	0.399399247687725	-0.360157225346092	-0.51742494885306	-0.0599748656378966	-0.729596139004958	-0.484643321355747
0.17001268823495	0.313560243097366	0.126808951739805	0.505483622153562	0.696110276840975	0.718193240867879	0.562638047489612	-0.190858244475987	-0.354953100419686	0.112524633543989	-0.561909764480833	-0.311110133376973
-0.131319784369555	0.0254689400021577	-0.183791822045115	0.20516473725037	0.404929080792967	0.419146035645814	0.258232381340318	-0.473536041816162	-0.644569241536256	-0.197797555263018	-0.845240024651119	-0.603984956978583
-0.0353125661955455	0.108460746264507	-0.0841276351859605	0.301409490816484	0.496978822546688	0.504245467325521	0.34710784518636	-0.398030426017601	-0.551029904009402	-0.104833574458824	-0.762192913252449	-0.527359110680827
-0.00910725656626864	0.128306362060002	-0.0680940634263379	0.309625474092539	0.512633968486559	0.530965358657148	0.373341295305881	-0.38247103138556	-0.529586796916896	-0.0793229770709656	-0.74617020310214	-0.492372205180698
0.0843966053233689	0.223520711541604	0.0297988376808319	0.407208671566195	0.606892316233311	0.614132354775557	0.470680258455741	-0.285196774916194	-0.443199681655279	0.00410800575004971	-0.642638055915633	-0.402924246793037
0.209526638353458	0.355060021165367	0.150517026838319	0.52818838545851	0.731929069607785	0.759075477213371	0.60873338301273	-0.150087283370721	-0.318816501710753	0.137982779987332	-0.524507794370858	-0.281113940766747
-0.219970943194159	-0.0580644972497846	-0.259186375860068	0.122920067521072	0.312468344615998	0.329976924559306	0.181020210867388	-0.57712014614771	-0.727042501961054	-0.273836210576213	-0.927831018964048	-0.695202242009194
0.144270944861095	0.295629992207044	0.0896936460417147	0.477247182246407	0.665752232295587	0.674053322617329	0.536467056268481	-0.223862360909448	-0.379921040635084	0.0870394255924984	-0.573849236259859	-0.340562057645996
-0.101647359796927	0.0440099728718711	-0.147018745734098	0.224998050564178	0.427084045528758	0.433044697723569	0.285933584854036	-0.461578587973399	-0.610874042239448	-0.166341389484801	-0.823649688102258	-0.593155397942109
0.0683850598718834	0.216630888090094	0.0154524326375986	0.38422325872086	0.59968727987597	0.608506467789344	0.461553754440331	-0.292782967798222	-0.444673269868902	0.000375967463644662	-0.656884412112706	-0.411341397140272
0.0331929126027466	0.179035759544753	-0.00370301616577834	0.370099260357089	0.558681769799587	0.586642029100632	0.433354179445799	-0.31287214528501	-0.483926429740569	-0.0212424630586222	-0.680849159866336	-0.444386543740991
0.169713886234458	0.309514862039788	0.129196594891921	0.493260650276857	0.683499668697011	0.699851325321432	0.548908653671887	-0.197705050687129	-0.356109530876213	0.0950693420019945	-0.567883134003161	-0.325990660219298
0.147474054144491	0.293731380276954	0.101989103999347	0.479073840142986	0.674500334889644	0.69910402972239	0.53724822323114	-0.211983031465274	-0.367157954674637	0.0990774188665662	-0.569295637913807	-0.327367688578256
-0.122896732598752	0.0265796466512166	-0.177961798722849	0.20925723949084	0.401610061707521	0.413805462044538	0.260314673500093	-0.490568438353063	-0.638475135636761	-0.187544795528664	-0.859347229646294	-0.605212634867124
-0.091846491313108	0.0480259763493248	-0.134891212675185	0.247091089222085	0.437619936811887	0.453595661392448	0.3016298649448	-0.459516314710799	-0.602055268883749	-0.166258942180098	-0.8166044485303	-0.574648059931522
-0.0814758282637713	0.0680468744627707	-0.139039786675465	0.255696794832141	0.442516217874251	0.46263685251694	0.305903562782265	-0.447566808451003	-0.596727113308392	-0.152437694335201	-0.805819238962826	-0.566522295595812
0.0368592011721291	0.177284997526584	-0.0100059255526585	0.361575293168148	0.57050782248733	0.575843428563023	0.425644905062269	-0.326892535731417	-0.478876726176657	-0.0305459420353006	-0.691763328797231	-0.448207833525458
-0.140097923299241	0.00398697734317337	-0.18819241668181	0.203608926285083	0.396193375528196	0.411050987827199	0.254201493203005	-0.504358860746388	-0.636155862194532	-0.206494638226534	-0.858972501711353	-0.623129499074021
-0.030556755696433	0.140321007729579	-0.0724017658990161	0.311834485151614	0.508764648529358	0.523483482645456	0.37615060024921	-0.388937732796688	-0.529709879129034	-0.0829620483487226	-0.743508242447473	-0.49664168675032
0.0136785393817896	0.169999197799982	-0.0482701709960748	0.353206791825619	0.534936158581152	0.571988552518011	0.405026339713672	-0.345727029303897	-0.493120185671631	-0.0491787085900641	-0.698785989905056	-0.471000342324945
-0.0998757878037844	0.0403824073208351	-0.153654036545445	0.23639551476847	0.421026558349002	0.438613744871863	0.292687745765548	-0.470379952832086	-0.612509573334153	-0.169721712179673	-0.823542317411339	-0.580450696436935
-0.0627507030595929	0.102759919951332	-0.0967694466885709	0.284635836682151	0.471815164501542	0.483252751135156	0.340347467223749	-0.421492870036311	-0.57427480698537	-0.112524715607105	-0.771710130382631	-0.538769592271312
-0.0381431914916775	0.107436458152758	-0.0886439821018232	0.297917781754659	0.492277942723848	0.506341830607865	0.371407958995224	-0.39160330969083	-0.545986648144496	-0.103196253506051	-0.754183706449718	-0.506709343517243
-0.109965197983963	0.0385416324050195	-0.156481394757393	0.220877386363569	0.421006070364076	0.440152279881645	0.283514166127237	-0.47802952965849	-0.625406080686672	-0.182188319874659	-0.839878807014822	-0.592035851906885
0.0592844480983697	0.204155203519519	0.019340414476654	0.390231820915405	0.589824964128149	0.59994797727657	0.450569321744159	-0.307513802397533	-0.445908737949926	-0.00211329362043353	-0.663449298110591	-0.420088609498122
-0.265668460536296	-0.115753746651944	-0.309403516764021	0.0773553336286939	0.267700355917297	0.277218061457115	0.13109383411498	-0.619384115325293	-0.781346885852305	-0.328568512468143	-0.980671952783844	-0.742493556433704
0.155152020566858	0.292510827440065	0.101692545969508	0.491374388467939	0.675034169284705	0.701168197645054	0.543665004546195	-0.210526905095062	-0.366213197830117	0.0782859185103558	-0.574187051329238	-0.32284455420758
0.101648798372047	0.244104955239023	0.0513758783232455	0.437277471189933	0.628674179867173	0.655357879946065	0.49697955888144	-0.267846352119753	-0.413849833079375	0.035559911428129	-0.614046537727937	-0.390302336281448
0.176733387720607	0.31776117524464	0.117424321847144	0.50063492313064	0.685503215738585	0.709103425637338	0.56079637418997	-0.202340801917176	-0.348866476108664	0.105792618769162	-0.564208933349219	-0.325526155838357
-0.0713815311949892	0.0815079742177544	-0.118022211973753	0.267632186364038	0.461489734688718	0.487291542239997	0.325511900023142	-0.432459404873632	-0.586727189579836	-0.134104882734625	-0.78151312275826	-0.547095639360367
0.0377282160022536	0.187838170627127	-0.0030084271687014	0.361947486766324	0.562050181718101	0.579737733695529	0.4395952211259	-0.321311961188362	-0.476334235502278	-0.0288062207254428	-0.6809514735109	-0.438379049280796
0.404035750140958	0.55460810270924	0.342095339543002	0.73586652699317	0.924342144220317	0.947972181280553	0.793153682364177	0.0393755031618691	-0.114615956833872	0.338594833698537	-0.326824609305843	-0.0806994115091023
0.140701148366738	0.292158617203315	0.0836548357262396	0.474132228717589	0.667201555141183	0.684494869085006	0.546415813908246	-0.223620089002878	-0.382144119013366	0.0780580579895463	-0.582878832715208	-0.32876783324325
-0.0494256411421154	0.100333366304217	-0.0922508353463971	0.283874837513535	0.483599008498402	0.504623231511399	0.34677923295377	-0.418991662032143	-0.562792049229196	-0.104622550062961	-0.775347328777737	-0.531270834396647
0.159515023815279	0.302209572471601	0.107549473038271	0.495656055916747	0.676711431205429	0.700055105076858	0.55539951403888	-0.209454368033888	-0.358613587291301	0.0908903471488017	-0.556362013647457	-0.328067566167265
-0.202020475498205	-0.0531876284090238	-0.242308848225891	0.134962038208304	0.344385124709003	0.353542506414885	0.204907815234347	-0.569939103535447	-0.713130359197219	-0.264577008685069	-0.922727213982535	-0.676562338631142
-0.190519732339329	-0.0347426042267084	-0.235450094167162	0.150584947722117	0.320627193036254	0.349996673291516	0.198551545364952	-0.553518781340159	-0.706535479193278	-0.262102900879633	-0.912422095104709	-0.670583626240469
0.0246203370946058	0.161220504367226	-0.0461401044609463	0.351310212866846	0.537934936789148	0.551770845224213	0.403785418559612	-0.342120534207343	-0.49641032137574	-0.0467156128746417	-0.711903275411519	-0.458541973506033
0.0182509259126494	0.162330517198841	-0.031539084180377	0.349457823902489	0.533673486941529	0.564136389956764	0.40541900434487	-0.348110951434196	-0.495981180559383	-0.0522432823554426	-0.700108895028551	-0.461189469165019
0.0423919900096642	0.192842862596715	0.00234078470117122	0.378364462707698	0.582867110458993	0.594259770588351	0.4419312017527	-0.318515281960011	-0.464546454878876	-0.0163916846275175	-0.669384776971294	-0.439640706215035
0.143081794796906	0.295781279348222	0.0966517106305001	0.471481903790949	0.663971525870786	0.694259901922541	0.536288700694893	-0.224654318638143	-0.368007355702264	0.0867515817082404	-0.587106001625888	-0.326000788079926
0.0312431604756773	0.165013016992052	-0.0275289657965822	0.343054870098093	0.55067476622819	0.569213936037842	0.433138039881677	-0.336794912808573	-0.48116587914111	-0.0395751104266762	-0.697724771159609	-0.45575093030713
0.128989124056592	0.270220757374369	0.0825498734950007	0.461569277966285	0.647115513329715	0.678479202708981	0.530945798399323	-0.242824853834497	-0.397114317893042	0.0568571393176851	-0.606109494774935	-0.354508606048154
0.0810147416456983	0.229880862954111	0.0446322376132527	0.411371465809694	0.601107999005334	0.623478650486181	0.480651117075168	-0.280922675920747	-0.425878557467856	0.0208062243194913	-0.639575274248179	-0.394646113662642
0.0754076080669244	0.206952352731771	0.0245424754793044	0.402047015401077	0.595723728896856	0.611904266359253	0.478598592442582	-0.291407061381476	-0.436796026755044	0.00541198428165481	-0.655699134473327	-0.407610789510388
0.0375868926154223	0.174933798681202	-0.00649361815201611	0.368753276452415	0.56379556198913	0.586972121271673	0.431025341571325	-0.32855713659866	-0.486658118087151	-0.0398571418514706	-0.682441417574972	-0.444181316625933
0.362869903801437	0.511358944743347	0.315275618552349	0.704093903695641	0.886947503074476	0.900514803997032	0.76913997798105	-0.00263519158639343	-0.141112553691521	0.292411900158926	-0.353045011971986	-0.117779561550353
0.00608031735934935	0.155662274015192	-0.0414650573694706	0.327858446733818	0.518369467871426	0.542884960787137	0.393769473492658	-0.36055656155143	-0.504763406401264	-0.0683014406587763	-0.728790703334575	-0.47384485234038
-0.0393902792491786	0.105070772512292	-0.0916451534651463	0.286927091415946	0.48988528001731	0.506904336421149	0.3497279387181	-0.408510409845506	-0.562144346354533	-0.1015226010384	-0.755904948517447	-0.520095300785556
0.0593944795748705	0.224480954912966	0.0156669007155926	0.397347675144993	0.603407813888373	0.618382111438786	0.480625152469681	-0.28887687028638	-0.440370719527417	0.011815724269468	-0.651299665395271	-0.410616933533883
0.177887303310034	0.311659433398091	0.126237480722955	0.507503103367903	0.705081015742616	0.714444940385924	0.575007644175041	-0.18203059879584	-0.334616860479586	0.102823341505598	-0.546987091775385	-0.319821566777988
-0.143439706597424	0.00949822731275168	-0.20218259393446	0.177933992807601	0.38893759228129	0.390518598565826	0.248984128488576	-0.507379969198248	-0.660629256255232	-0.207109150912991	-0.865104494855649	-0.632039095277723
0.355719695292082	0.497274291909883	0.299350301072605	0.688101397223673	0.876750891467574	0.892773544326175	0.747992893617034	-0.0102050246795888	-0.170133369184723	0.287527546869703	-0.367304533078571	-0.1318858437291
-0.057593802936057	0.103449036948952	-0.105254303960369	0.280943001958129	0.475209719131487	0.492263381721863	0.343177296310717	-0.406784883815387	-0.560995362128566	-0.119962873111465	-0.770766502437855	-0.528765724285235
-0.0760473369438979	0.0894123719273438	-0.117113072745926	0.256844477446802	0.458381496116105	0.467375018381084	0.334078610971717	-0.431633796119719	-0.57709112090936	-0.128141492414065	-0.789197021898477	-0.532889748743879
0.00557163524799733	0.151068992473185	-0.0511789367570261	0.324328732659666	0.531588290174144	0.54180354438439	0.395354983869121	-0.377489913930583	-0.510220572117008	-0.074199935220824	-0.729979780642297	-0.474946903030547
0.205854352714826	0.355471506750763	0.142014651794553	0.52544003363349	0.719506961860449	0.745681462557989	0.591162507825228	-0.175064302841415	-0.328939759056034	0.120227476938816	-0.529833853980049	-0.286819568988575
0.169152080102977	0.338200391527129	0.123666827516748	0.502671218757922	0.700795360665703	0.72747823774739	0.558997774688201	-0.193040114796757	-0.339768144452248	0.117447230715829	-0.546280889806715	-0.294280799088924
-0.0280757147298368	0.11127675690788	-0.09370812875998	0.303212172099967	0.490272880443021	0.505163736326863	0.357899793176753	-0.402417059825675	-0.547358715819173	-0.0925172536910453	-0.764362494498957	-0.527303301573199
-0.240573697417653	-0.0960122551740538	-0.293696653456392	0.0945341984085903	0.285735926420638	0.299678852771069	0.160548169300102	-0.611671317131653	-0.762315135321889	-0.315708233354203	-0.95819545973121	-0.730302730081025
-0.055106079406646	0.0961422310142262	-0.104447161618163	0.279015571729539	0.478675941441396	0.494739405915137	0.341390662285617	-0.410069515452605	-0.569461747135243	-0.122116201218811	-0.773713763780951	-0.525724953148296
0.147564924945535	0.29222908073398	0.106917876433306	0.472090100694459	0.671474452782076	0.696671499233056	0.539272780345057	-0.219596084882297	-0.370074889363999	0.0843174325396244	-0.575648648841436	-0.340074769458201
0.0692457573031894	0.210399380999683	0.00897309695352233	0.387844387545031	0.579162514041533	0.587926682617788	0.456149924281478	-0.309053074335562	-0.458140204361289	-0.0130251424208945	-0.662798054830419	-0.423822599290699
-0.197852457118563	-0.0555856989143917	-0.250946783392372	0.130870768137706	0.321827058528659	0.337674899314619	0.197378836078818	-0.5576718617085	-0.708394216575438	-0.262737159826365	-0.923914696201876	-0.683400520180934
-0.0231240079760093	0.12124989282499	-0.072853152771568	0.308970584222563	0.496283974282145	0.516607345136188	0.365232535440054	-0.384981307929165	-0.534960942479504	-0.0865527519916551	-0.750167157190545	-0.505366748514258
-0.0930965366172646	0.061959669241673	-0.137256640467899	0.256327545333894	0.429027693540335	0.446006563122624	0.306370535452629	-0.446454252075271	-0.590968025114844	-0.14626882667318	-0.804697377869333	-0.565806945588517
-0.228398002960059	-0.0713008239980071	-0.269010800720437	0.10628255372059	0.280128753379964	0.307746713382685	0.171873130439396	-0.597054225337184	-0.745838606106288	-0.298121064055885	-0.949141020650102	-0.71070986890268
0.00923891805578873	0.160482999572255	-0.0437521390461909	0.333575389444329	0.533329369837572	0.541150275218291	0.403174999154777	-0.352724286298572	-0.502096652749262	-0.0536329818458295	-0.709422464624874	-0.470440826834535
0.0611489396634278	0.211356283572814	0.00757614463471035	0.38281019278608	0.592192560713925	0.606630083075112	0.45574255689146	-0.310754956730441	-0.457668071372158	-0.0055774838913827	-0.667611245879835	-0.424303216442537
-0.00984766124443353	0.137369333965312	-0.0695915350069541	0.316259013946231	0.50689748950284	0.530362389799207	0.386602031032818	-0.372035658619677	-0.52484921599612	-0.0730375535691264	-0.741252264830659	-0.503180625465538
0.0809560913210494	0.239953642513643	0.0422884756966973	0.423450125870236	0.61804616141978	0.628115625939804	0.481933120169531	-0.283989602866962	-0.430491580217	0.0231880387757065	-0.643399877662599	-0.384651551597394
0.23899141754515	0.398220988563055	0.188874052180056	0.58356470228276	0.766638590592928	0.790903618370352	0.636917578887958	-0.131115970813187	-0.282663241249302	0.172688706964172	-0.486566943490762	-0.244898639777324
-0.0757735080243606	0.0678997817580638	-0.121827204193317	0.251687760774515	0.441415322384495	0.461100745831938	0.324527908464366	-0.443024245125037	-0.590641635580634	-0.154622476037536	-0.798011584973927	-0.574610670654591
0.131678628977392	0.273714471990684	0.0927657173691241	0.467986385640432	0.653842597309928	0.673687775566555	0.524213864560464	-0.230913230312558	-0.37379720893038	0.0702744886577061	-0.587247985284338	-0.360918080146294
-0.0437902996475321	0.0909012752500555	-0.107338780964899	0.27069566297786	0.471651220413006	0.492872382362724	0.343558833947501	-0.421098781841004	-0.572524635360446	-0.124978398015429	-0.777627236657527	-0.541097118062984
0.17898842243728	0.324097950161979	0.12757838140561	0.504914533722235	0.704174857838735	0.725796992678091	0.563478297504955	-0.197607859839465	-0.337525538904825	0.115344340487719	-0.552924416675893	-0.299365199595329
-0.137845923609592	0.00637704475862617	-0.199499992929297	0.168710434148702	0.367110624948662	0.382812312046035	0.257967973498413	-0.513509014165439	-0.671299872928181	-0.207704438508703	-0.864657298963787	-0.630911760614633
-0.148050817229031	-0.00607838184184251	-0.20364230321035	0.19070088095284	0.378345236966417	0.391975788403888	0.247120905678123	-0.51355254606024	-0.662092284480311	-0.208070243456777	-0.87174199031727	-0.639463291348994
0.0969381571690849	0.233460818862201	0.0446801911762155	0.440131044436948	0.62634187854578	0.653155486622459	0.510518157849482	-0.264887563943165	-0.417299989834311	0.032311586107596	-0.623506437400594	-0.375780685515439
0.115522174602531	0.266511047643732	0.0636096932197001	0.443673390896462	0.626681242010719	0.660802174959303	0.509081597092103	-0.249551813465288	-0.408096873176091	0.0544288330809756	-0.605063559966863	-0.366006121323627
-0.0456269907479691	0.105454730629502	-0.087213826586907	0.299562341737818	0.487632529318513	0.502037979186179	0.352758147608248	-0.407138101308279	-0.557589006887107	-0.0993555541259582	-0.767071886074902	-0.525839615105324
0.0636219701977749	0.218442032157449	0.00741463540393184	0.399329717211721	0.591207736336393	0.61214578279005	0.462941116262151	-0.291535127939895	-0.450549581359171	0.000401201748677592	-0.650103816318654	-0.414487421399624
-0.105386791295178	0.0422088555193621	-0.155453142647553	0.224187841878094	0.40286831207869	0.436873028423556	0.274622065979396	-0.476784342825558	-0.624582419202031	-0.169499629136176	-0.830225960874481	-0.60149196297084
0.00270572494484573	0.155713616296503	-0.0563099340214874	0.330992767857393	0.519620433517141	0.540625089199256	0.396474656779358	-0.369941508174287	-0.520492989539568	-0.0620159327473028	-0.71634065994991	-0.479687170868261
0.136572442538711	0.278986147702706	0.075463767911926	0.458532385951243	0.651902089161797	0.675426115442859	0.528589376575741	-0.224145631330031	-0.377559539489466	0.0748628113070147	-0.592134024369652	-0.360619583994397
-0.0920176271237255	0.0461019822182949	-0.14949480014694	0.238149912054968	0.437165516866279	0.450357101617369	0.292021854747708	-0.458745909615404	-0.604182726151151	-0.167181428040616	-0.817481902865043	-0.572788264474151
-0.0167576339930704	0.124406293593918	-0.06906795487153	0.302126337522429	0.503990994717886	0.509130141975935	0.370965385769178	-0.386339908725435	-0.53698364968923	-0.0986530661443662	-0.754836769077185	-0.512054995025002
0.0531166946136231	0.202527907556624	0.0194693597306152	0.397523654434667	0.575770742473973	0.599871258735735	0.451955061178589	-0.319287825049288	-0.452605146095514	-0.00805720867589578	-0.666043464073246	-0.419629855079033
0.0436616886986175	0.193937074503438	-0.0099749762451175	0.373998603605155	0.567690261213865	0.585316400450086	0.432441414243005	-0.329381889439526	-0.467490168524992	-0.0208324285730272	-0.676449505352959	-0.431619980160046
-0.117153821400252	0.0311125611383718	-0.173745702140638	0.217381333189475	0.408815103268405	0.418910979600612	0.263793021315993	-0.493337231400709	-0.631695120442874	-0.182257312831071	-0.854092995031138	-0.60011662667088
-0.129088177819405	0.00905312202501042	-0.184446938903535	0.188517236233233	0.377868792155183	0.407270661485808	0.254126128585253	-0.500700840270886	-0.654342337978379	-0.210664014961521	-0.858491124377192	-0.618893521784208
0.0264474589202955	0.172898223184656	-0.0278897587571177	0.348370040102229	0.540611714312023	0.560876671176026	0.417900112479888	-0.340870846778471	-0.498546503971324	-0.0420124946104375	-0.688898599404502	-0.4609483869816
-0.084576765235422	0.0482124924746654	-0.144687135587575	0.242490087710396	0.434141577482426	0.457383548343796	0.315390167268849	-0.453716615736714	-0.596270891638577	-0.158796280444785	-0.808338762482939	-0.56245351714869
-0.0424130520457321	0.0950320053625976	-0.0933109210222177	0.277782754055944	0.47419766724889	0.504173055391774	0.350352718360901	-0.414359003347875	-0.569476727884666	-0.116592917434875	-0.77060361953108	-0.530922842002539
-0.0583925634250052	0.0735968784527317	-0.121274838268605	0.263006156499973	0.454008647285921	0.482566432790158	0.326408128727597	-0.427961359224661	-0.584669922805972	-0.132397414940675	-0.786230556506715	-0.556633107144237
0.0109303934932906	0.159877156548535	-0.022382358595405	0.371478393478985	0.548470314134588	0.564337695253109	0.424515586543125	-0.351890335669872	-0.486891427440398	-0.0472947856377175	-0.702789830145051	-0.457944922247782
0.0350240581201019	0.182219633880639	-0.00805869071396682	0.358908519497169	0.55143542502541	0.576135514471082	0.437150490446633	-0.329950958653547	-0.483067779400099	-0.035437186580698	-0.688023340821127	-0.455650604629102
-0.0395514421943107	0.104982782464498	-0.0872708725581336	0.278987113245704	0.481365729248949	0.502620843792387	0.352343412283771	-0.401957721897137	-0.55850633739288	-0.109627266531939	-0.760556878521798	-0.522260075474163
0.116643744758713	0.267094578540154	0.0638497044421306	0.44062992087227	0.639050823914098	0.653103434080112	0.51588374932059	-0.255554466721885	-0.400929284382038	0.0524569945414357	-0.611152423018188	-0.355703571974904
-0.123531147785562	0.0111998900925835	-0.176420267312271	0.204992271630506	0.400830599906824	0.419524554463028	0.265726641944304	-0.491927950587369	-0.644148224874154	-0.204956067793558	-0.848767809732514	-0.609288910399477
0.204476794838426	0.34032223443633	0.150331069690138	0.522248981035857	0.725343174645121	0.745952793395171	0.597929509032235	-0.163740718944577	-0.319918404755779	0.128004118322802	-0.513731097507471	-0.271537121738429
-0.15275430608102	-0.00802766099348058	-0.199442381676081	0.173505611970712	0.368903980879257	0.38038752348053	0.246666148523551	-0.523382808129179	-0.674391509104878	-0.227737567686049	-0.877035785863975	-0.649399419245695
0.181476966060369	0.327901875651827	0.127728524817944	0.509312352944735	0.705824534445703	0.738619081957772	0.570803473308625	-0.189387628720521	-0.335354524927727	0.11237618330372	-0.542569265799352	-0.298402884433591
0.0512975297203758	0.190826051823747	-0.00861220937282798	0.384786294027397	0.566516831063643	0.574877231750708	0.433021761853887	-0.311153809832539	-0.470232470089524	-0.0257888018446196	-0.69166948297575	-0.433248434131924
0.116561853370417	0.263375304589533	0.0677457441373636	0.459750882825683	0.649466464333804	0.65971153320113	0.512830829062175	-0.253376169609706	-0.397846790167083	0.0666179177057899	-0.60045138448711	-0.360672919185933
-0.0511097955745341	0.102088888729997	-0.0834875294538358	0.282866527355946	0.482119435818537	0.493354636195132	0.352185550163058	-0.399069708960459	-0.55555718119383	-0.106204589688564	-0.768470104235392	-0.524221130661707
-0.105532907321326	0.0455641207574871	-0.15622206101249	0.225798343049142	0.42112689391313	0.430705533018917	0.285306893896695	-0.471777303417869	-0.619401154158865	-0.188773677235117	-0.835372092273422	-0.589944207075829
0.0116238037972009	0.158307960987681	-0.0459927372886676	0.344892258061312	0.533555479597262	0.545802239782944	0.404879587536935	-0.361367394653048	-0.49878496777359	-0.0526247956170507	-0.713859229499024	-0.482682788456102
-0.159904387500593	-0.0124864020781698	-0.210154847261224	0.170056666317533	0.360915361128087	0.382776615315004	0.234033510365025	-0.538183522257289	-0.67779372431761	-0.23618415927609	-0.873616836310576	-0.648228664140488
-0.0749903013543876	0.0683266647652284	-0.127933947931192	0.256771901168609	0.443598674566566	0.459441499397393	0.314398348408296	-0.441535644910022	-0.600211793875288	-0.147804737692862	-0.797510458282794	-0.55274262455724
0.014128978418816	0.171490331578344	-0.0236936309126026	0.349317258949887	0.542706458845342	0.561017142601053	0.407709849393107	-0.34438664951573	-0.499602385069983	-0.0546234148389601	-0.713660893288899	-0.478344944057543
0.116307518247381	0.255983629702226	0.0636199032159201	0.443534305462631	0.628039228704149	0.656035824422583	0.515780866562202	-0.249873872393723	-0.392306055861234	0.051658824033075	-0.58895816436897	-0.35489601420266
0.123133728497349	0.255395206127381	0.0673863693223834	0.450941453035949	0.641207569846435	0.654871630725912	0.514663483621903	-0.250362595631349	-0.403573881938951	0.0579998667780137	-0.608743402033931	-0.357506560948617
-0.140925648272517	0.00737639957237642	-0.187879126026962	0.179364917819614	0.380967995807024	0.39826698281266	0.25177555825612	-0.508699519881952	-0.665642493036038	-0.217303940167849	-0.867876527670761	-0.618987913574963
-0.0601168500390937	0.0844156338867307	-0.100674549466073	0.265690547036208	0.464766902906853	0.481825018545328	0.327824571823389	-0.424714726921532	-0.584382770672783	-0.126884882447589	-0.781477668647692	-0.544483756340156
0.0212550804736561	0.161865003810912	-0.0294764741109152	0.350295984923633	0.54160184542401	0.571551982735178	0.418671813537165	-0.3351179534675	-0.501116373244621	-0.0377644564847373	-0.69778736007858	-0.459313358544478
-0.0063510404900042	0.14681473719339	-0.0526580424068997	0.334178878317565	0.534852761659746	0.537931481985368	0.403368502179191	-0.375241913033361	-0.522891021411211	-0.0757168461296045	-0.736874238471043	-0.487516007389097
0.0656017913375231	0.209518460814077	0.0289917008433676	0.399395481089434	0.58902016040085	0.608076569243932	0.466626141959097	-0.296250314833748	-0.450094095556225	-0.000970284113214713	-0.643577559970008	-0.414302207667845
-0.17875561731189	-0.0493319808051318	-0.236010852320144	0.146948055268271	0.340045587679513	0.352825841118091	0.2067191919022	-0.55679338101473	-0.703317525769005	-0.256869706473788	-0.910852511979504	-0.670296734894064
0.0702389598557419	0.205982595998461	0.0107146558401965	0.405310623924057	0.59179657175017	0.615197049968481	0.456827145960354	-0.300375916767747	-0.454053856673043	-0.00476638735810965	-0.656617559236244	-0.407542251628864
0.0497103532751121	0.194550402768508	-0.00310846341679052	0.379365402942878	0.578866792809833	0.603034143759496	0.459392451038696	-0.31509198606456	-0.463720335300923	0.000313083349628836	-0.665861837928286	-0.420057848928516
0.066101781719922	0.223118318443525	0.0149051626841929	0.397795280815371	0.596809656970591	0.619472589039111	0.461438526877135	-0.294808464700583	-0.442180134107554	0.000327356373952262	-0.644563184554021	-0.408401689316223
0.0792394031554827	0.222667886914717	0.0285397158199974	0.412007520036775	0.599552143951452	0.623186410219427	0.476905469485583	-0.277996544405135	-0.434203886460302	0.016145146543318	-0.636916481793865	-0.404816747109271
0.145243678956745	0.29969194698094	0.0994496790164112	0.482147191303688	0.672662878752366	0.687886610460546	0.543948481936753	-0.215134970116928	-0.373802365984977	0.0853347636434846	-0.571398637696341	-0.331270806241955
-0.0131962724882715	0.129631145085211	-0.0752033221611572	0.32010641389803	0.512812913728737	0.523623230391464	0.389838671648133	-0.390865377922217	-0.521659866088552	-0.0827719503029645	-0.738504985895384	-0.501804383595632
-0.0320778400068637	0.110511899424159	-0.0873701708181429	0.294708516156283	0.478584134330916	0.494449880344639	0.364001457798381	-0.409689787086807	-0.554586966132936	-0.105698874919508	-0.757087604747181	-0.518857903865976
-0.0955749616707895	0.0497609172416327	-0.147873377134742	0.233633336354318	0.421510124201275	0.445143224777851	0.293289617097116	-0.45810589626332	-0.616269101277959	-0.164407964774002	-0.824132930395526	-0.578132298467894
-0.0262168565028063	0.123566295259181	-0.0641332975497961	0.307517531417538	0.504908939983132	0.527652762488733	0.372041283927316	-0.390834092502632	-0.532077510172727	-0.0848738193550047	-0.748765594249144	-0.494276033357593
-0.356433464058477	-0.210529866126067	-0.393891162751978	-0.0160317823999175	0.17792806432226	0.19083195574288	0.0427256758710657	-0.717250797028866	-0.873464076988011	-0.405725128934232	-1.06690686586742	-0.82763051847116
0.312864476145002	0.454146959740658	0.260709962460801	0.63656364687019	0.827422320577123	0.846791285496942	0.69920746526962	-0.0590470189117061	-0.207385511955402	0.240014978996755	-0.419344562974514	-0.172525536945014
-0.0586083429529047	0.0999669087465202	-0.101722288310039	0.276673760744243	0.477604100399898	0.492620193735564	0.335180906673848	-0.429225647950318	-0.560660559989303	-0.118904326807159	-0.777862922839771	-0.528192339054506
0.0635148870240801	0.207409685290308	0.0163943697093068	0.388370399885097	0.583177664367874	0.607999339336122	0.445226546652805	-0.306852944155681	-0.458546779625573	-0.00480212942560453	-0.658150454150724	-0.42035904392939
-0.123007344326793	0.0215290622042784	-0.170225606824762	0.21152950435897	0.396248285107217	0.424181881568164	0.275344432702238	-0.489454107674439	-0.641837718119556	-0.192132614029817	-0.838843061665747	-0.604677874166505
0.00617720472009852	0.166129723545725	-0.0395298352621127	0.35045419722963	0.537367044704832	0.547420828115905	0.4042217347505	-0.362023268968738	-0.515032484955895	-0.0620719076480259	-0.714860147976569	-0.470616898157299
0.0473690891083196	0.206504050211308	0.0146134504334198	0.387307255863856	0.585949172571715	0.602259400946329	0.458880821769499	-0.306005318509201	-0.464193244716075	-0.00833710691839769	-0.671173476273078	-0.424631393613
-0.108153595924305	0.0281148259879627	-0.160571755373775	0.21109371321672	0.407390653357049	0.426698257336171	0.280902113839529	-0.478988479084227	-0.625102255833447	-0.180810408514813	-0.848214368136075	-0.594165612599258
-0.0994254283350349	0.0292102657672806	-0.1565656853055	0.222785598760455	0.425349201718904	0.436913200069538	0.281748796901138	-0.474370535330211	-0.614205358669906	-0.176973636911619	-0.828716500746129	-0.582593419075565
0.0505112745388215	0.195902835560781	-0.00904210995860416	0.379849588735152	0.57780898398857	0.585368698046791	0.443888564694085	-0.322369415769872	-0.474266933019092	-0.0126519725562213	-0.668394926043761	-0.434325927569757
0.349274943523925	0.491969413040082	0.304062920738508	0.689252143000578	0.879317744447834	0.908290678977972	0.751481060618439	-0.00816744400516976	-0.166511777761723	0.293399920831707	-0.362074832729232	-0.128392393284843
0.0864701519492644	0.233542594749803	0.0371013809234087	0.417163950378598	0.625022535997257	0.625694823242391	0.488386220475104	-0.278170587449191	-0.425802999420374	0.0240516886200605	-0.625882649805785	-0.39333029798992
0.1304825399827	0.285088392560245	0.0738419856626693	0.471073945501589	0.668668151747666	0.686043535001813	0.533728466489	-0.223043272174353	-0.383004282263619	0.0753340629130093	-0.585418096154522	-0.342181490985422
0.153328538937857	0.302850088470742	0.106170016104342	0.494952488094348	0.683950229326585	0.691319926223595	0.544512788796503	-0.210367037614977	-0.367632182163541	0.0866106282642554	-0.570133626740457	-0.336990243936751
-0.147087286215705	-0.00973380361334663	-0.214679169628281	0.181093222405355	0.364253621624331	0.38532579408638	0.236721251882026	-0.516507429209137	-0.675591809287526	-0.216260478706814	-0.874257233100005	-0.635497395017808
-0.253329912714983	-0.102300958085218	-0.3044352838222	0.076654706204072	0.265234615402203	0.297487948681678	0.144870208178828	-0.615758575596757	-0.773426252519122	-0.328243834893241	-0.980833035175016	-0.729025847814673
0.147949181812059	0.279417959876647	0.0855444973222414	0.480898452386643	0.670418825474448	0.685794599496561	0.53116124076374	-0.221123566137749	-0.369656380831744	0.0817609226759283	-0.582129480469055	-0.328372980744453
0.00255791031238549	0.149159180251874	-0.0496946201212757	0.335702782310302	0.519821021839863	0.531969091504187	0.400329842101366	-0.363474383926868	-0.518874516045761	-0.0581874743259929	-0.724662916203283	-0.481142021360503
-0.110187604724731	0.03803331715962	-0.167403436554115	0.213803262522072	0.421929359704505	0.438898943251337	0.285189614915196	-0.474817619453735	-0.63128353612624	-0.166907870786882	-0.832887374758594	-0.588668933973326
0.0728461391953571	0.21809773295748	0.0265342004734454	0.404826223947768	0.594296236482587	0.619734153413396	0.466634082294704	-0.299878184630924	-0.44406416843635	-0.000549835745213561	-0.657503427938038	-0.410913035194399
-0.104549498931245	0.0463720490193973	-0.162476397374456	0.217252509626677	0.419143258394915	0.431906828351623	0.292073669826054	-0.468587002059709	-0.627831473341938	-0.164059037522857	-0.827972551099967	-0.586028596823179
0.176226026189698	0.328862375529494	0.131464960811928	0.512928447144935	0.700733871449472	0.724004085575399	0.575057296842726	-0.190103403342063	-0.329502578439836	0.118719771064795	-0.539947916181798	-0.309963824639635
0.27231104473771	0.423336635790072	0.226836934103696	0.612968140814406	0.797495168939915	0.809523531180407	0.666885386079827	-0.0842052097052769	-0.244213906678247	0.208052446365118	-0.430438766965835	-0.205392225272056
0.157179643561206	0.310687499138083	0.118667609712613	0.497752732092227	0.684407325188423	0.689407173745227	0.549234431746157	-0.209158796411784	-0.353468113503708	0.0911440930528903	-0.55787758421967	-0.327286356455556
0.0641512142907497	0.214580098998552	0.0268286403712405	0.406135316303096	0.599099190604733	0.614836053715908	0.458488093257865	-0.28145517770815	-0.446717154817477	0.00278204440929242	-0.652124030781794	-0.414273917603519
-0.0304277028356702	0.116053125566587	-0.0834313950020614	0.299102048613361	0.498170864346716	0.516148327597618	0.359978001214855	-0.38536814567499	-0.548643346804625	-0.091562520425426	-0.75289080229008	-0.505397437476349
-0.284693038731381	-0.135299185988799	-0.329279259148966	0.0493476965982949	0.245443377277371	0.259834821617297	0.108575453187052	-0.65329615606884	-0.800360562000079	-0.352696865033676	-1.00970727658796	-0.762303169846415
-0.0505630984603021	0.0889885968546755	-0.0978373990554966	0.276708517213152	0.470094493889648	0.494733839025537	0.341218512666907	-0.419189734460737	-0.568509103164612	-0.117893044799065	-0.779756189342593	-0.539930035215103
0.0640474525006758	0.208182638068413	0.00922589429268515	0.383247466580214	0.591706639497537	0.611815639797024	0.45922573561991	-0.29984869432434	-0.455762061395371	-0.0102258437509437	-0.658406761884584	-0.422453079178234
-0.00612639491701698	0.143575532277655	-0.0532433204538047	0.334153114661899	0.52619871213405	0.534946638755549	0.382987255010414	-0.362689557107304	-0.510106845457007	-0.0714927923159743	-0.720415255157335	-0.493809152149079
-0.04384909820923	0.107408295636157	-0.0944000471087239	0.296211501955424	0.483699624642302	0.505731965426565	0.358093860091714	-0.399428269919188	-0.555521424631487	-0.107323497974176	-0.769186361287629	-0.514100672030886
0.039033120464774	0.179856121443489	-0.0166164764809376	0.377010046703348	0.554489172753427	0.57543103230085	0.428761258735093	-0.336298398749851	-0.486736758202269	-0.0409213970297426	-0.695410754014003	-0.454144304101175
-0.470500791632563	-0.33475555158473	-0.532190750674313	-0.152997660153458	0.0502434179746459	0.0548758835839811	-0.080471545202102	-0.830060109374241	-0.99715614816561	-0.538565644929545	-1.20341660393427	-0.970482603567498
0.0124891285954233	0.140687681393558	-0.0528804306486384	0.33346681120798	0.52745281333225	0.547624215370011	0.397808492737954	-0.371358116270809	-0.505012634342282	-0.0575869421338947	-0.720346084989529	-0.473603728178762
0.0879971649738847	0.223802491994531	0.030355509200478	0.406996143093678	0.612693229186424	0.621802239815907	0.474568890750455	-0.286099419540943	-0.430769006336291	0.00694331994402339	-0.632815550732684	-0.406906925852898
0.188878805823691	0.334971248462266	0.131651515510061	0.516303796865166	0.710350301714996	0.74102925889992	0.585610752379607	-0.173571004100194	-0.325580148402546	0.123515332926952	-0.532672224173614	-0.290866097971733
0.0598607469648455	0.198346262661652	0.0115180618085887	0.377590575260658	0.583247297705682	0.597214373455304	0.455190160812281	-0.314575476592743	-0.46375752377213	-0.0223599621642634	-0.668565178369441	-0.421512477989249
0.194852919508144	0.339458114382918	0.143691207550907	0.532533325398672	0.722303200258365	0.749435185266803	0.588650616787507	-0.159059135269702	-0.330496831894234	0.132211696201658	-0.527274335812621	-0.287508085754109
0.0407424984425524	0.185155989386585	-0.00975979763287175	0.380546161493577	0.563065652592013	0.579537958439296	0.444839663537868	-0.33274226112579	-0.477662277357029	-0.0336494790689866	-0.693009667723041	-0.43003012138747
0.0166563312325486	0.161394174360501	-0.0366944747460319	0.351936217596979	0.543461354840228	0.563529419213658	0.406741464131904	-0.355121886194337	-0.507643799558615	-0.0555764619024077	-0.707536008193126	-0.458072145445329
-0.100147339197119	0.0400955977626545	-0.159209266462312	0.232170762974095	0.4191427928755	0.427322138828133	0.274911708597258	-0.481387731063836	-0.628770856253153	-0.17319181892206	-0.825693820064654	-0.587359690097548
0.0290515443984145	0.162353695809952	-0.0295934211482415	0.350683029446637	0.548694723323104	0.562946395169424	0.417711533833512	-0.345202991461425	-0.496141032883916	-0.0497906114760134	-0.706755481237252	-0.468967444513395
-0.0990616553297013	0.0529943847011512	-0.148603856428213	0.236557746765775	0.422922031271415	0.446592240886291	0.289684212090222	-0.457875412185303	-0.610084175798792	-0.15911058666417	-0.824609367417767	-0.577628423612652
-0.161716452982615	-0.0171882502741151	-0.208992606886161	0.156299828683494	0.358358640213353	0.376268584216747	0.234015708907884	-0.529369054023949	-0.684898501750804	-0.238998854412285	-0.892917614153192	-0.639140340659696
-0.104948941781174	0.0440522067700387	-0.156198011204297	0.222482413333637	0.418856955401925	0.433144329756089	0.279868258754201	-0.481410383771688	-0.628904755605427	-0.168065471489678	-0.833084272392444	-0.592785200176868
0.465021316658396	0.622218046160256	0.419514208385013	0.798609541101833	0.992220788037548	1.01089045162082	0.853897015377575	0.105130667086535	-0.0380512139794487	0.40517995951991	-0.242021558053376	-0.00222777728292123
0.114307306033205	0.256981485645277	0.0751135347448275	0.453033916252224	0.651506041284636	0.650965522095117	0.510070236692915	-0.246445147959998	-0.404917995935242	0.0529113837743266	-0.611808275644892	-0.361980083561543
0.05433548569112	0.194599518740089	0.000942897965560767	0.383473334646183	0.585387920048544	0.586610550362658	0.446387702033212	-0.310791968594503	-0.469492489708968	-0.00869408191364507	-0.670653190633242	-0.433321519812745
0.0971265668004203	0.249578272588785	0.057727076650961	0.431174438134101	0.625339224963706	0.642897684562137	0.494330861950027	-0.26565288690812	-0.424259340830199	0.0402295796332627	-0.616629512696687	-0.382980244909032
0.126100216812599	0.290354788560882	0.0843479058473989	0.470016688472435	0.664594080487642	0.671197945202859	0.546867491419603	-0.232994575328276	-0.373520035518099	0.0749856823941785	-0.590946431938741	-0.350642598419179
-0.105520977450552	0.0224107667150649	-0.178693555023054	0.209632253387801	0.387183022287975	0.424068866338137	0.267439797104446	-0.494137713640952	-0.643787216194796	-0.19956695224577	-0.844668026349445	-0.60805747939191
0.171200507439697	0.319461755020384	0.113462513973818	0.499064807340348	0.696980396961396	0.709754415326488	0.561525709317023	-0.193967240062058	-0.346828408843153	0.108310289757557	-0.554902867382377	-0.302983306439189
-0.142749184274724	-0.00445160220144059	-0.204356879280081	0.175397212932652	0.376870425689418	0.394872540447253	0.242419854224694	-0.519499335816683	-0.670824963404861	-0.219089645633455	-0.870339529687318	-0.634968364543956
-0.216542923747941	-0.062962522477171	-0.266375419136347	0.108682382554803	0.314981398266625	0.327767909402425	0.184971564441087	-0.579764665777053	-0.729550991413444	-0.278064674129824	-0.939052391894419	-0.683037849127162
0.139584330857152	0.290424004767142	0.101001455868592	0.463484017722955	0.65937300385	0.66925415193228	0.530995873979356	-0.224368943975893	-0.373906411263706	0.0727379322156207	-0.587991087599207	-0.339106289613026
-0.129564103852484	0.017171829464366	-0.174511761978684	0.194655707673548	0.404721640997678	0.414560769186728	0.264764693244531	-0.496103547818629	-0.634808454841131	-0.187572610386872	-0.853867765071502	-0.617064506565169
-0.0316189070555478	0.108063387476644	-0.0801430839680408	0.298697156041757	0.495134551737363	0.514690304293353	0.361964540936968	-0.403594744438284	-0.540164625825214	-0.104600910761684	-0.73958502968881	-0.510276345407793
0.559572658887012	0.704112711338052	0.515173305080811	0.887564090963653	1.08693977576618	1.09442624276985	0.952175336072521	0.206015856056212	0.0442271268940959	0.501227907890736	-0.165589554443942	0.0831007599018779
0.0499096918712997	0.199001351892525	0.00571475122202635	0.388444169537075	0.576617214322968	0.595452101042562	0.449133639602533	-0.307468898438123	-0.463780419154986	-0.00733267470952	-0.663565873607564	-0.426592966331737
0.0537980165900488	0.190351086347474	-0.00199126348332735	0.369368877428267	0.570263344546103	0.593114800756721	0.445874986068664	-0.3239422010417	-0.468246654901348	-0.0247231539262765	-0.679878117878821	-0.438964722331743
0.0207438895430633	0.173056083697253	-0.0374472396139806	0.350547523981696	0.532986009293185	0.568652237660004	0.406786434323474	-0.338773647253523	-0.486864352653174	-0.0466851677788179	-0.70811412216797	-0.456990673977654
0.0748246079845999	0.227828965218261	0.026784169576946	0.418783065178407	0.597209201703362	0.614302561275313	0.482302915045091	-0.285663643144896	-0.436552518964317	0.00990009844158193	-0.645840125878437	-0.395615058429133
-0.192154014512146	-0.0304291514525007	-0.23308229526196	0.144526176407657	0.340824307563921	0.359534485677687	0.210447332266007	-0.54763652238783	-0.696803599333161	-0.242973300920021	-0.90352289352855	-0.662190289758522
-0.0799535870830028	0.0666921497464572	-0.121655303566985	0.23869743659348	0.441605195571224	0.446103745964412	0.303987037386944	-0.453218971181404	-0.596649334710215	-0.152969315507863	-0.819627511588419	-0.56014799290663
-0.0100280303491625	0.139973421872878	-0.0578872689061518	0.316507316330416	0.519696482790507	0.528923622211082	0.377782652532108	-0.371573960778449	-0.530220304334875	-0.0775290325781625	-0.73713390799042	-0.498737228300332
-0.149215686051449	0.00351857727385441	-0.187811656625025	0.17931374222929	0.382790763890113	0.402689006711718	0.253142501911749	-0.509295382324901	-0.673297713523068	-0.205700496761159	-0.873588046339977	-0.627897149326199
0.0674295659615357	0.201484199675118	-0.000345145183556127	0.388613141667313	0.577698728699472	0.598930911077768	0.443820795883417	-0.310766757313191	-0.456238832414102	-0.00996177036411122	-0.660717552216075	-0.424953005547863
0.0123215174862804	0.16370900931185	-0.0334263930259689	0.342619447895515	0.553757040446037	0.554001600165587	0.4073254807379	-0.342404051964996	-0.502885572784474	-0.051010166970589	-0.70647396683581	-0.460828826112736
0.0153175027422733	0.162084226958259	-0.0397275356346847	0.346165180767284	0.551823951732242	0.554884587391852	0.412961637831989	-0.348632748442698	-0.504577074253962	-0.0524422712008588	-0.709419476625589	-0.463793173845649
0.0170973450324719	0.153542956985495	-0.0430371775505962	0.333792157422625	0.530626647288071	0.552825801686159	0.406516091693111	-0.365480772290314	-0.513560619679167	-0.0581709403858888	-0.725535683224211	-0.471048104351492
0.0909504178784	0.2307176047956	0.0341917633474749	0.407070618564646	0.600031902066734	0.628037589514084	0.483914815572414	-0.288476567558846	-0.442109097817047	0.0216562414871776	-0.645765104081894	-0.402362743035789
0.117988106703578	0.258084155000511	0.0652601571545753	0.450382178754494	0.626253733657163	0.648166186771104	0.521003850990136	-0.254213913611292	-0.390825103882458	0.0502877005573111	-0.603158281141145	-0.360402400099383
0.117564448666473	0.260606111722584	0.0677063187160279	0.444171763324193	0.646147036678298	0.664534667531078	0.507866037616364	-0.244510290382404	-0.398762767404771	0.0572551145607205	-0.61344903790346	-0.365442456973913
0.00885620179488876	0.161597962953051	-0.0456629677041125	0.342702374534858	0.537125699335372	0.547277043461866	0.393808859747291	-0.357156937459105	-0.499263295260658	-0.0491629394675843	-0.71021041455422	-0.475383196402946
0.16308582355483	0.307242919034483	0.104565867519867	0.493834550327847	0.677389480467616	0.701081380246663	0.555037461646386	-0.213532797038922	-0.359322291000428	0.0926107923360926	-0.567202659008154	-0.323540803818073
-0.106131256635873	0.0394392046330279	-0.1527203909214	0.229801596198444	0.415607015592266	0.445417700910391	0.294141338814577	-0.471247365468903	-0.614158156934702	-0.161967905750714	-0.827167914525168	-0.593028535904356
0.168118121302806	0.318853814920315	0.122927032513777	0.507017373118289	0.705938304879227	0.709971811062313	0.565476148051725	-0.187311203406673	-0.335116902428939	0.108925037403038	-0.568809019039883	-0.305540815113108
0.0781255232829424	0.240807089938469	0.0460230593966359	0.412518709027446	0.608417348211241	0.644032515470216	0.479661512132723	-0.271217927549228	-0.43016695021711	0.0295394729734289	-0.625317194159635	-0.3875629025605
0.0756320185045442	0.222904233815584	0.024335952671349	0.414516116483334	0.595455885256472	0.616863584395992	0.468106636839646	-0.304386735613947	-0.444929349881537	0.00370444626677539	-0.646543397275288	-0.411215070767404
-0.0191290934546482	0.128164611478316	-0.0693484612215356	0.296250186586765	0.498800640979468	0.51253846521358	0.361337449148704	-0.397804277744587	-0.538135951805608	-0.0930668892000032	-0.741642229689618	-0.498509168576096
-0.264381507344913	-0.109936450271471	-0.31578340247125	0.0751803492387578	0.266786665322524	0.294870199446715	0.134561290491009	-0.614580214193725	-0.771949864256684	-0.327805228100303	-0.978212048244098	-0.735837073939835
0.0558919507966273	0.202290358386393	0.0044355704224436	0.385450922339461	0.586038334524426	0.605457785683467	0.450268844980776	-0.314002356786457	-0.45480627867747	-0.0136311007791458	-0.657845906800637	-0.43161843566048
0.131423753209965	0.285869484395839	0.0718359904653989	0.453588685886326	0.658936492521872	0.674681246389266	0.531444781561811	-0.236315536348995	-0.388345873413725	0.0577533898080217	-0.588171652239109	-0.361326674882823
0.0608359585045617	0.201777833594486	0.00207219816018414	0.377462155960943	0.59141383358355	0.601781859743092	0.455077622401378	-0.303407365128492	-0.460908001301297	-0.0127791404194964	-0.66806649824568	-0.428880528776045
0.0725238129580456	0.218318703136764	0.0250184222403473	0.401331608499961	0.59194895252803	0.605587726351444	0.465191447025273	-0.302984415741324	-0.450145341526135	0.00737856196508711	-0.646983681577053	-0.404009488498604
0.00131383538930406	0.137678709831979	-0.0422867649847926	0.342503524745809	0.534540059118465	0.546938687182859	0.401965976360072	-0.349443617415378	-0.512815218966636	-0.0687036844384341	-0.718229456414547	-0.476787467300372
-0.215673470893204	-0.0642281016415857	-0.27039161202397	0.11439681464743	0.305832186301821	0.332281856757079	0.180587634986315	-0.577531548291253	-0.734421218441061	-0.283647577305533	-0.925198906529893	-0.689490644557894
-0.0563313765715688	0.0964003830337792	-0.102419214499436	0.268675840995242	0.471567733531605	0.492436312315617	0.329113868131772	-0.417779852879323	-0.571202665676479	-0.12790098774176	-0.772160080084053	-0.524866719451958
0.317017529583456	0.461201655604572	0.273179652498734	0.660674814369501	0.847210809923906	0.848958900901592	0.716903471454098	-0.0534102277655965	-0.194389873431392	0.2473149666237	-0.403990322237741	-0.174262564336692
-0.391450658755347	-0.242284929181848	-0.448752143849854	-0.0712096275450648	0.132693311051945	0.141305722433391	-0.00423170056278288	-0.755833440071587	-0.915415605080278	-0.462921470579533	-1.12019871394678	-0.886487938215852
0.0437231704389223	0.196007412326406	-0.00928482747963977	0.370727125778432	0.565389267692705	0.579409158006153	0.431666574703163	-0.319234836432472	-0.468971678923574	-0.0198949047334318	-0.678437804347906	-0.436971914172532
0.140481316226336	0.281265676162554	0.0785771767467265	0.47584493879814	0.668813477433393	0.693047920666379	0.534826096521914	-0.228932719981062	-0.379706681400696	0.0736993797432766	-0.579984017514363	-0.345369804189917
-0.144690813464398	0.00301737112250058	-0.19531967841197	0.1797488912125	0.384372682303108	0.38662288912556	0.243998227309073	-0.510156123611352	-0.657171411753173	-0.208046974863345	-0.871250459537734	-0.625589883112614
0.143925941678585	0.280120997879077	0.0876983662743182	0.461603846131648	0.666905079373684	0.680667635711829	0.536536779031272	-0.232441594775304	-0.384914162553647	0.0673091598416513	-0.595536973470742	-0.343302855592876
-0.0194480807185994	0.129266033391055	-0.0722203599758609	0.317476528218057	0.501126801966559	0.518851669750817	0.373275078841321	-0.404340765967592	-0.533887896854153	-0.0876926149951518	-0.742703016067625	-0.499997697481783
-0.132359175723252	0.0233365402335884	-0.175839236546967	0.205489563407023	0.401424124931027	0.413951978497469	0.254693514135966	-0.494749395467436	-0.641932199440848	-0.192823688536117	-0.847554216330054	-0.612502634630157
-0.183319156382743	-0.0440221380386389	-0.234974798275423	0.136550226654885	0.327919288520432	0.361407272682696	0.206316793824858	-0.554064841376529	-0.704407954050322	-0.25607804187313	-0.89986300081946	-0.670352256939505
-0.080204869363891	0.0661590860855576	-0.132547634372409	0.248567868659923	0.434509400547515	0.471517208349829	0.315385431455818	-0.444187724299844	-0.591459130542729	-0.143647139844758	-0.801121551742975	-0.56046483433952
-0.0636509929787753	0.0834352088158054	-0.122461334371165	0.264835099053079	0.464639149155761	0.471181730344331	0.325023883944049	-0.438016940167358	-0.576616846720597	-0.129410929290071	-0.791061416624545	-0.542728201361808
0.147466660722311	0.286576133830646	0.0961149838467279	0.478295161987594	0.672666330140769	0.686690336074959	0.541458820773682	-0.223538443504452	-0.357400561375164	0.090336881733106	-0.592097187662612	-0.339953745923291
-0.101371989618248	0.0395723304829386	-0.155946442763149	0.228329817603445	0.418255511418351	0.436789375625341	0.282882959652976	-0.472370139700197	-0.615060861710031	-0.161087707688966	-0.823121356888784	-0.586575947611528
-0.138839977125505	0.00431652616492716	-0.196062372327194	0.170114364688604	0.371350064205608	0.393695215541176	0.24398508466041	-0.523625263683335	-0.663024894120559	-0.212932561896249	-0.87388240052446	-0.623019094465466
-0.15104924952516	-0.000736931874072091	-0.199736438922698	0.176578184143229	0.38156323612245	0.393229663880021	0.243194022474097	-0.52403909403847	-0.659785750313429	-0.215009505131152	-0.863101395288795	-0.63019381903492
0.0172893503532263	0.168179181896005	-0.0294248314486673	0.354013918355071	0.559432976955435	0.576316509308674	0.420661598035251	-0.334508784970033	-0.480277805978527	-0.0389481962747931	-0.692200602822098	-0.461146214315644
0.101327440461618	0.251584259820513	0.0546031776666201	0.443796090884088	0.623577687908447	0.641336872280497	0.502392911158977	-0.248365636906265	-0.408835958140761	0.0463952967498365	-0.615373924614371	-0.376520343564917
0.305535760813132	0.463670909029359	0.277280669101216	0.646779675435021	0.842754500389258	0.851742353336505	0.711300225108239	-0.053942298330349	-0.193351620475747	0.254428838566053	-0.403454521771721	-0.162013410776329
0.0666010321067991	0.222798898723499	0.0320722082584567	0.403737571661511	0.601836802772273	0.618904751720085	0.473591765958345	-0.291526771378966	-0.444473380075761	0.00964296678085101	-0.651977636602966	-0.408413435548699
0.0139962460885537	0.152813718707632	-0.0452219325845364	0.347481049883115	0.533358331333573	0.546763273617799	0.402986678943766	-0.359014655076353	-0.505095672969695	-0.0435425663331241	-0.718086705148433	-0.477223081384424
0.129151552968467	0.271763425827531	0.0868940075387079	0.450345799453453	0.657470250350329	0.668376517954961	0.519129834161357	-0.239151567194607	-0.385755637334349	0.0577462160062403	-0.589368209137501	-0.355471612892488
-0.114557018420784	0.0488490186068247	-0.149355566623229	0.226695534860122	0.426609770224885	0.448214462496573	0.291500056263014	-0.466518167943967	-0.623121415182388	-0.170124885920194	-0.832953035490199	-0.587911955852855
0.228314092619007	0.381301322437558	0.174020528521765	0.557138188331489	0.741291491069685	0.768130021253162	0.616073811142288	-0.143553856775461	-0.293957634195718	0.154135688050379	-0.498336480808444	-0.255572062411277
-0.00351732917702897	0.142699808617296	-0.0673280854497511	0.313661443683153	0.509665467516902	0.534483341997613	0.391051739217753	-0.367752838437034	-0.517924908008582	-0.0732956724182597	-0.732582521340494	-0.493415044733821
-0.099492511849012	0.0677623123413667	-0.136551491732064	0.238529890243781	0.42752187513039	0.454760958962379	0.299990265408294	-0.464485757569402	-0.602573993206816	-0.157768697041833	-0.804967631145192	-0.577455456022496
-0.125608182468955	0.0294915525532014	-0.168944974899036	0.20865545939986	0.407405947110072	0.423771131388805	0.280000320562303	-0.487080585051403	-0.641771809401298	-0.184533089420156	-0.854806667859492	-0.593288362930085
-0.0886243825902424	0.045682399308495	-0.153992342579724	0.226428680352864	0.419699018805081	0.450293380500375	0.294386569356072	-0.464495663431581	-0.622703608760315	-0.165862839177668	-0.811714491481382	-0.582913487645861
0.152808352332414	0.31643499191329	0.11180283301224	0.494086351654761	0.689600083858001	0.696741475340794	0.557751966704598	-0.198964964021268	-0.352105799503753	0.0838775185104444	-0.563800894032368	-0.318096510742893
-0.114234448026458	0.0296920788509614	-0.162832670173322	0.209368879718034	0.410340421977134	0.43368408887795	0.281400040453114	-0.483729223034446	-0.623363104516979	-0.172299600011436	-0.830481928653533	-0.592277507246206
-0.000367197292385719	0.145339873146036	-0.0629801615587427	0.322757320995002	0.534345079405176	0.534175395676391	0.386871883343201	-0.377355120337897	-0.516526989011768	-0.0583398694970139	-0.728928097046996	-0.477288538642292
0.0690841937379154	0.216058485415812	0.0106567868172613	0.398731181881758	0.594749868162966	0.609010388879189	0.461382945099726	-0.304904597365099	-0.454157338724994	0.0154693826742052	-0.65264985192133	-0.418680655238526
-0.0489186498394616	0.101072473562402	-0.102112073757615	0.276886925064189	0.474236906921107	0.492037091395408	0.337810112910191	-0.409278606961076	-0.571142051055709	-0.122071483521837	-0.777161560074407	-0.52902141145823
-0.212587484609838	-0.052470520011747	-0.258021016923694	0.115747824896587	0.321053718824809	0.334956912939431	0.195192023461013	-0.569645607593632	-0.720454155266457	-0.284037406604898	-0.926482974063872	-0.684653587911289
-0.096989876142329	0.0472748854031601	-0.140552743158246	0.228435623366988	0.427367180884276	0.44382787322005	0.290223227637847	-0.462566811081854	-0.607554217359695	-0.165933982979623	-0.8194955565973	-0.579360825723901
0.0510377755615062	0.192991157618579	-0.00158308743408652	0.381565614643328	0.582051036687337	0.587135977170485	0.450136719685042	-0.317043790579816	-0.463241350974605	-0.0151618055086075	-0.674136903792754	-0.422979231656825
-0.0441865849772875	0.100119629810695	-0.10559976636309	0.289679028443369	0.473451558083189	0.49039546012825	0.349711759357895	-0.412913514980404	-0.575785290267308	-0.107530576494595	-0.76884573419451	-0.525884085426955
0.0659618889478644	0.210958329423858	0.0196052670698065	0.402198538764334	0.592448407554736	0.607408778090952	0.452598647120924	-0.307689634848581	-0.451402054785893	0.0058424531451735	-0.652489943635802	-0.424627086027525
0.0587405594541142	0.212192012241721	0.0308138827328586	0.393537693437679	0.586422577530913	0.613888509690752	0.465535606556561	-0.304096492244443	-0.439715533217489	0.00463133050250854	-0.655053500372615	-0.411988110130504
-0.276442872149123	-0.137799325175062	-0.328966305955791	0.0503165507503725	0.258479118214571	0.258435569092031	0.109676881994594	-0.641547873669729	-0.799099586220459	-0.341779921256986	-0.991797698802937	-0.755420856586469
0.241411658655391	0.383746572304396	0.201703830095868	0.568007945851133	0.771605344565781	0.782166033213711	0.634227627800568	-0.123270506946617	-0.268596213560174	0.17377210198108	-0.47844449456927	-0.237911167623731
-0.0295741399700042	0.109261646845316	-0.0882499981428831	0.282508052029911	0.481555716472786	0.508208140697932	0.358885720581873	-0.408403545212356	-0.555494369543188	-0.0996079098299058	-0.762378689426113	-0.518261058876242
0.45559999607898	0.602076514400082	0.401806752457438	0.780051798867224	0.969113502499416	0.9976762479193	0.837406619261482	0.0818717256733365	-0.0651334311515182	0.387081438525545	-0.274804646163704	-0.033096811445745
0.0730005498846092	0.227662282530266	0.0248136440297468	0.412708216729778	0.608474345667626	0.624446286955087	0.471475968321409	-0.288604935117964	-0.440815523635809	0.010365809325845	-0.649688166531302	-0.398761019910857
0.071568336770849	0.213927515162257	0.0320318176054127	0.405043480876578	0.600067593537688	0.625441619265753	0.458725395372656	-0.293623292645666	-0.43994845640844	0.00603342823811254	-0.650399586033592	-0.42298078512185
-0.0343141534393636	0.112078476291313	-0.0800874859073601	0.293462129418062	0.486009897866924	0.50939853532777	0.356467766337014	-0.396866423730473	-0.550821234369775	-0.0969199289929445	-0.754570371389884	-0.520572335279821
0.344075781039204	0.485204003757641	0.281210150910134	0.662278639827429	0.876280245092179	0.88785623822615	0.739679196740967	-0.0321010930378097	-0.17982044191056	0.270888916170369	-0.397291088155893	-0.13812798838406
-0.00531157105761881	0.134624393563816	-0.0654760226500944	0.321377834604078	0.522910975389702	0.525834001789927	0.375619227354932	-0.376751694101862	-0.528441661790932	-0.0832270886037979	-0.732855013443925	-0.492319909156016
-0.14356867226293	-0.0123631487225756	-0.197413999149721	0.188387886878396	0.3763561302031	0.396233208384687	0.243179379499254	-0.506843110079545	-0.662656133588191	-0.218165980852171	-0.866148330183323	-0.628567758918457
0.0156749780633626	0.16212027678604	-0.0275060961080261	0.3459097086481	0.54192764050122	0.55917058852416	0.409319487150419	-0.341551270916722	-0.5084775572131	-0.0475833494327014	-0.705518470966913	-0.45844836548662
0.00426128056833385	0.149167496454674	-0.0556907608902199	0.328496886756858	0.521966693945208	0.548619363526513	0.378948814854374	-0.354387707490691	-0.512336634005352	-0.0649375061186196	-0.722376582911277	-0.488456296941126
0.0274563977509738	0.167261935400188	-0.0286028475298824	0.353130135584375	0.557077989230235	0.575281754761489	0.423922381564779	-0.350489048636958	-0.49986583178039	-0.0447018897426188	-0.708364473632153	-0.460702989140573
-0.0561703054576311	0.0960689204685318	-0.107079577257673	0.280719358571097	0.470787696402913	0.491528228600944	0.348561578164802	-0.408080254457268	-0.560169804481616	-0.108315553191957	-0.777183539491559	-0.536383764880654
0.0768847129342154	0.232119108884247	0.0335955065835109	0.409373805791749	0.618055637588949	0.624234138623092	0.477213981371355	-0.278318978396327	-0.435850409813912	0.0171541899631539	-0.644241852844792	-0.395086572070446
-0.141738302193745	0.000552229614213789	-0.193491745331386	0.186795539938177	0.384683937553613	0.399919788451315	0.247489972095244	-0.509726985956403	-0.650407528310404	-0.203870823376413	-0.859503307021232	-0.623163470948564
-0.119272367127716	0.0340615770189264	-0.172594319042027	0.216048730887126	0.41539837027003	0.432287761405072	0.27102792996489	-0.46634432468672	-0.636149810007118	-0.186875347231035	-0.835486170781105	-0.594263662820636
-0.107267050599288	0.0415263197487975	-0.153333526921196	0.222082803493128	0.422820090997786	0.444012844212923	0.285673521466807	-0.475466304373047	-0.622637168614111	-0.178492417708929	-0.837694552188839	-0.589689371145707
0.144402113826086	0.305173901369964	0.103232759220739	0.474819913903012	0.675347978396856	0.689800700251494	0.548905716926599	-0.210035547717804	-0.373760303496676	0.0791576175386406	-0.5653326337657	-0.337550190855547
-0.127392930449589	0.0310902692435622	-0.165028627986844	0.222698641641231	0.405455611582603	0.429922935211014	0.276597267828183	-0.490619162739904	-0.637712005175965	-0.181582960638701	-0.846085463899949	-0.606826724285197
-0.253426672912305	-0.0980250353740067	-0.293975955668479	0.0743209439967554	0.279832109575295	0.296524803724161	0.139532086870912	-0.608574979865167	-0.759911451121055	-0.320819124723612	-0.979991467412329	-0.733610753217422
0.0766587358346593	0.217608957810112	0.0208419134314685	0.414703877833623	0.598843759915115	0.616983360775596	0.465840584686165	-0.292364914559486	-0.445019577401945	0.00240859192423794	-0.650668115763591	-0.401949768527395
0.186621153813858	0.335273480365478	0.133442344127163	0.523130530475768	0.715280702198413	0.73461269729645	0.580864924891216	-0.179115171216018	-0.331412227485208	0.12177669758325	-0.539318458477603	-0.290648971053516
-0.0933436291210984	0.070773528789569	-0.138350334029551	0.240404977543937	0.433938189874318	0.458321713335943	0.30857171300874	-0.454877236249608	-0.608825558018183	-0.148617196459014	-0.809013549907268	-0.560527973018516
0.20255423928434	0.353914651291222	0.161879199758955	0.539520418179445	0.731858096464633	0.754674509318366	0.601002784886889	-0.147393135402775	-0.30717945672029	0.143818339484239	-0.518745281760299	-0.27494161201976
0.0621136796077417	0.207477867655101	0.00492342946138187	0.394565839281298	0.58936419670496	0.608213666525014	0.458133077346043	-0.300685559791534	-0.451154252015671	-0.000839620309607313	-0.6560260108276	-0.415213246650076
0.041687433646103	0.181548745956128	-0.0103746853480098	0.373603016766158	0.559721559979707	0.584199034291858	0.4328720457785	-0.333822843547442	-0.470349584043621	-0.0250553742297461	-0.684369713942008	-0.441884821527927
-0.159485541167621	-0.0094139208544103	-0.211165316559568	0.167353384348273	0.366030495470032	0.392500619043761	0.234893698629374	-0.526744232997681	-0.672452500538107	-0.230599555817601	-0.87497433129263	-0.643590472547122
0.131452196138628	0.282345064740868	0.0819901687502206	0.454329822180089	0.66741532125208	0.685723974891531	0.535002581138494	-0.237621745624172	-0.384032544423824	0.0700982334966826	-0.591645825081087	-0.348201302650438
-0.0276950563165478	0.108809948697602	-0.0835166941893013	0.286300186568456	0.48826015251481	0.506546807563287	0.350525403852904	-0.406224559062923	-0.548563424534299	-0.0984386496453012	-0.768523564325237	-0.514487186388293
-0.000496114379494853	0.155631991707316	-0.0493066997523824	0.327018598817386	0.523225556839748	0.555457081597559	0.398804207365634	-0.357480454726192	-0.514881064705044	-0.0620126379043464	-0.720474390149781	-0.486268532085248
0.169409502338494	0.310144744655809	0.122563914887595	0.507195094902842	0.691753134887377	0.713733910980913	0.558118683594627	-0.197781570984609	-0.360553224514138	0.106406076588152	-0.555748511274561	-0.320174420152999
0.133622394495715	0.279802583267816	0.0936914203329059	0.468541059875361	0.667971610678648	0.683715723991247	0.541608135851083	-0.220844738102275	-0.371616790466312	0.0728223072372225	-0.596351768326665	-0.340974599228435
-0.077257045972616	0.067232690918726	-0.136253146140793	0.245481979618976	0.444814162776821	0.4611131184612	0.323371024571222	-0.451477915574574	-0.59669812922288	-0.144493933384874	-0.800322081788736	-0.557332388796265
-0.286491853217236	-0.135706820032509	-0.335063484872831	0.0457903337935241	0.235879391676416	0.258435727679108	0.107805947597845	-0.652372540547304	-0.807220545940483	-0.355176122936288	-1.01517974389672	-0.748012095325176
-0.0917639619526332	0.0606849525336644	-0.145621559628766	0.250441548121712	0.428215026483221	0.445448784045203	0.29839463320492	-0.453064021583887	-0.612587173463617	-0.154688519780274	-0.818019582611714	-0.579968710654487
0.0549351393843133	0.206165624841465	0.00379561196453096	0.393130838708416	0.590380615070546	0.598219169161609	0.456604873579705	-0.296325456596503	-0.468119340843945	-0.0114046095049968	-0.663525044349641	-0.414295981743055
0.253749769007112	0.395603027634479	0.195430753156803	0.57554910466487	0.78760360722737	0.805480119500232	0.64284972463273	-0.117798541467262	-0.257092901814388	0.18093891272232	-0.482108584273182	-0.225029127813456
-0.11269302283402	0.0273481066753646	-0.168136343584509	0.209978387156833	0.410066930813526	0.426476479425852	0.269010942646859	-0.480358699262115	-0.631512188570015	-0.178622946896371	-0.825573569187007	-0.600676683981948
-0.1093531409493	0.0366470520638246	-0.148004482598631	0.221718188852953	0.4178518532436	0.44965765838932	0.284332938457344	-0.476338154952427	-0.618264562584694	-0.164117923341238	-0.82202957673871	-0.581603100676739
0.0625474198555138	0.211790776860584	0.0136150051714756	0.394457985267172	0.594170527113681	0.599894299550471	0.452216223972327	-0.313462846560803	-0.456698378679666	-0.00905116007352002	-0.65601761644586	-0.418576488307184
-0.0896085973822128	0.0648757839867473	-0.123084794372122	0.263444504048174	0.450569961222611	0.466993108719067	0.31527230550329	-0.443211721641194	-0.588203437296206	-0.145090023556061	-0.801275875413525	-0.560703213395672
-0.135380376020058	0.016633734851675	-0.177122306957496	0.194178538266959	0.396343109280292	0.417006710352992	0.250558096488083	-0.509029518027436	-0.649969854165167	-0.200441772887672	-0.842785646120095	-0.612493086011009
-0.167572535402948	-0.0187538556669527	-0.221567365309738	0.163319453244042	0.347012631886663	0.376941169050609	0.220257249594071	-0.52388123859373	-0.6876621605475	-0.228189696636632	-0.898751262148105	-0.661283266438062
0.009763577186102	0.159887013257014	-0.0405202157473244	0.350134776117871	0.541214187690878	0.560834957511978	0.4085856306359	-0.355353340634657	-0.502978166571571	-0.0534692811553228	-0.711024364802003	-0.478267244513857
-0.104569431184584	0.0423056220312035	-0.15539836814271	0.220244055678942	0.429382435921441	0.444054342736363	0.296824125949811	-0.463730752176203	-0.614296559392048	-0.158689739829116	-0.824959009053339	-0.580586570643586
0.0866036368346622	0.22553879476093	0.036275756979652	0.406396293012825	0.602629538013824	0.622218224857323	0.47394166680749	-0.280584204481804	-0.429203936636997	0.0138759265540836	-0.644541551283087	-0.401730512747624
0.395958618143411	0.551380250472987	0.349984097761883	0.73017475543526	0.926234867163191	0.93552698906388	0.786677470877855	0.0356076228551031	-0.115323882012431	0.332033090218584	-0.324742825682227	-0.0792048484522767
0.107873243813785	0.258089362929448	0.0506630103371095	0.443585624891268	0.623969497045614	0.645248029733873	0.496195502973131	-0.262034629411706	-0.410529367862329	0.0345290328558983	-0.621539269919003	-0.379069768304698
0.158990834669854	0.310188227500834	0.10605122589297	0.490416595290144	0.677693919367005	0.706488894123063	0.547657323736264	-0.205817290921021	-0.351970823770441	0.0992882544107322	-0.563058567319529	-0.319893542232236
-0.0534560976902409	0.0909434849640587	-0.0966109907852924	0.281252142639335	0.468165290093338	0.479748759452349	0.350625148015652	-0.412018488095289	-0.564097077136377	-0.123078161455922	-0.780306250025599	-0.529197498803251
-0.0928266760009681	0.0546484916254302	-0.141610583443437	0.244224301115558	0.425026661857575	0.444304387301366	0.296713285915473	-0.464811743331493	-0.614871012970158	-0.171214323393417	-0.820097003570661	-0.579635192500879
-0.206299465379994	-0.063506718880185	-0.26063851814536	0.115508422702507	0.312595616526206	0.328473480233623	0.172572221261845	-0.579252437123181	-0.735008103250126	-0.284327414931142	-0.932545223770117	-0.688794847017749
0.0904198381316028	0.218869872062745	0.0320294242332992	0.408043489051578	0.595026088433811	0.61551043856811	0.472472296996224	-0.28176629024985	-0.445941768487699	0.0201816053471176	-0.66042147854071	-0.407849246176502
-0.252886009845846	-0.105328506660345	-0.305187774247401	0.072352386507676	0.272730544873633	0.293397589280111	0.144528475420834	-0.616898060331603	-0.767731872366021	-0.322371806824025	-0.979520200740479	-0.738067294279429
0.0691564361042599	0.212037622028746	0.018572182745145	0.388200627614476	0.596926872313498	0.607873923581031	0.473705334676976	-0.285938501716166	-0.456196186187371	-0.00103432044796253	-0.653969993692701	-0.414415542712164
-0.220541175385819	-0.0746761930542152	-0.276535008262868	0.1058921852481	0.295803702793742	0.318251649549905	0.166352248381301	-0.586851673645168	-0.752351605778345	-0.299857651812321	-0.949569661215838	-0.700469739814361
0.143030137245604	0.294346591261905	0.0976551437612326	0.487929924014405	0.673894763622767	0.686283254029701	0.543921034811255	-0.221325459848413	-0.363630758564138	0.0740877165809683	-0.57413770134188	-0.33567489750568
-0.115293382472937	0.0237980500689214	-0.168056219258014	0.212099964822175	0.417069507493545	0.418782016583606	0.272246877373072	-0.480332740310101	-0.639180922198843	-0.179835830701002	-0.833382875636505	-0.593237903581378
0.00562560168716241	0.157027177207301	-0.0357130904997225	0.323678388355292	0.530921409458965	0.541877332346437	0.395580041032579	-0.355433312694708	-0.511580056184239	-0.0485831751860644	-0.717562032971639	-0.475490707862084
0.153691925327653	0.289565554553521	0.0897195075032734	0.474399914210533	0.667744610096704	0.668617415512615	0.542991695148951	-0.229033594951761	-0.371851030819193	0.0822390299810277	-0.587131065656265	-0.332375862883034
0.0656903379848779	0.213557278856356	0.0161543466187552	0.400684202375802	0.59203933430455	0.616128629903654	0.464730285087162	-0.295925006962745	-0.458748966912024	-0.00197094411822006	-0.661023138920221	-0.413810058169785
0.0478064940606455	0.192609312386987	0.00996269975612672	0.382872455435799	0.578047748236991	0.593643570525824	0.449170351065248	-0.31610598289658	-0.459522751781478	-0.0144143460219244	-0.667285803819956	-0.418631189799831
0.154534167836153	0.303513458331282	0.119384459948366	0.487154506861392	0.68653233851541	0.699566676553188	0.549760180456619	-0.204917257776358	-0.360527717727317	0.0916444126090479	-0.560558370516475	-0.32162591618048
0.0139012181254589	0.167433460798155	-0.0168722546908764	0.348361280507273	0.543574868284515	0.576975594709081	0.413582268187034	-0.341591098275527	-0.48701044860394	-0.0523521764601471	-0.701561200179777	-0.463690847738995
0.174849434845765	0.313395909417356	0.122188958330773	0.506278800856716	0.694696187838397	0.717582357508463	0.570962269457377	-0.192673108176083	-0.342210494281944	0.114410997570471	-0.544429585686456	-0.312427121832933
0.0883507688566586	0.246469021641106	0.0373501922924062	0.415976978529773	0.616155787257698	0.636117846516377	0.480441326813963	-0.277488852873846	-0.42713126267264	0.0272778270606428	-0.635583580413388	-0.389537102115832
-0.0767283565734032	0.0646435059985897	-0.13404473183125	0.263812940930468	0.447840155816091	0.462561754273589	0.317352508475718	-0.44787334724937	-0.597267911035542	-0.142445103166977	-0.793441845455656	-0.565412706853692
-0.013289849435606	0.125029445517292	-0.0771619656171019	0.319074063046381	0.519310221420712	0.525334019420212	0.387903555654251	-0.375211301523299	-0.531360438092185	-0.0748927963333953	-0.731132128032835	-0.496547734027891
-0.007494192975132	0.148353442114716	-0.0445616859554572	0.32413868976527	0.523713831661229	0.55552656063162	0.401175833753755	-0.365884411750003	-0.513267800543115	-0.0632172686045687	-0.723806135468402	-0.477730467760969
0.0114623700920654	0.160319183073682	-0.030674629589143	0.345433012400074	0.543193329202087	0.567327264623737	0.415753662924743	-0.342376051320581	-0.495279760369495	-0.0466956181212904	-0.700758694234513	-0.467834742506676
-0.0865976948777568	0.0530000964110696	-0.147425160494435	0.236123618736448	0.428901715583125	0.452485683685371	0.302679722240868	-0.453267881223157	-0.60651966924423	-0.157986391613027	-0.815921129784751	-0.560956261361863
0.0373348080981904	0.178316852879187	-0.0189731137878932	0.363510611763238	0.568864088076861	0.576327383326406	0.43410163363347	-0.326517376860975	-0.485879564427854	-0.0360186599176066	-0.687832912374664	-0.438066798384258
0.0663890510372319	0.211603230835542	0.0230995953994337	0.393666182483829	0.581630126385736	0.616512795214124	0.445051769897372	-0.303624927073589	-0.452862408753221	-0.00934922455363742	-0.647530432817085	-0.418986277801027
0.0463960290509882	0.180042659564231	-0.000161992919750984	0.373185086806415	0.569138150155184	0.588231421998981	0.431556971426222	-0.324492039908928	-0.473825444380003	-0.025851270792916	-0.683044575565086	-0.438239874314094
-0.281948265693837	-0.124394738200255	-0.335296867974541	0.0431039481263716	0.231733496366046	0.250244545333632	0.112335236816373	-0.65174829038695	-0.790326455514246	-0.346603038940385	-1.00771821314271	-0.77904184859257
0.0235403377331901	0.158254727511139	-0.024119942180685	0.350290996743609	0.553192785264873	0.570677582127038	0.411722342809421	-0.349459153345066	-0.500504101019764	-0.0289228943301996	-0.700238287940161	-0.455701783569755
0.0118509373424202	0.164110369035052	-0.0361035850805953	0.352356795744733	0.550770153295602	0.555313055413672	0.413206429877868	-0.351009835315508	-0.500290079315981	-0.0538898487121146	-0.704423195482434	-0.462607075336844
-0.182477232867336	-0.0283880048410161	-0.223153956295647	0.161808175187903	0.34404911329403	0.36716428214203	0.216253569989839	-0.541109023524447	-0.699117122280682	-0.240550222232647	-0.901138931024153	-0.657378381739458
-0.278234246497793	-0.136192820095804	-0.329676731042449	0.0495358181348749	0.249471935174827	0.261137503687179	0.114891187196396	-0.64421703733589	-0.790583075851471	-0.34155629203283	-0.995287722627137	-0.779709933791045
0.146535009305264	0.286873876243974	0.103286190628892	0.472263352493624	0.669401608785324	0.686832631564447	0.528948268520126	-0.221510288517288	-0.363050849287505	0.0770867009286316	-0.576486076698314	-0.347998478364401
-0.167325150901211	-0.00854887879160448	-0.213105722564887	0.16533560574906	0.362849144542971	0.389607583297279	0.238568952545031	-0.530088371889011	-0.687227137694489	-0.231705621662939	-0.897398779142959	-0.640941491356765
-0.0756782042357303	0.0754183824994068	-0.140936863855436	0.246628513854341	0.446586630774882	0.456751156002722	0.31563816090165	-0.445798650621542	-0.591779730566984	-0.14614834866013	-0.799711183885138	-0.55545603771508
-0.153428447167764	-0.000307250488347577	-0.199708052187962	0.183353821291825	0.377078466536481	0.395569288899652	0.238339449891301	-0.51243940660449	-0.671541622673204	-0.217979855384316	-0.876740612530996	-0.626212134067967
-0.114031923001535	0.0416416343293492	-0.172145561013671	0.212493989951996	0.407325830050254	0.419897596689532	0.27419849728847	-0.496016061485861	-0.63353704585834	-0.179685766539403	-0.836557885420998	-0.595715268591527
0.19852772930685	0.356421071858064	0.151783466662132	0.543957852881888	0.728281237628711	0.74162781260121	0.593365371980812	-0.168684027043442	-0.31280817280627	0.137846812158124	-0.529685361195412	-0.294019916964706
-0.266664287919186	-0.13220820264395	-0.314917053801952	0.0489572962406424	0.250288964406023	0.274299769552377	0.122436127074463	-0.641428832287858	-0.781391918462118	-0.341413966369787	-0.99632859218883	-0.75857524417614
0.0605580036910295	0.203919904739132	0.00271834931415182	0.394010014124137	0.589766392802028	0.597490572786109	0.458891534960043	-0.30951449584501	-0.455271470849884	-0.0131751347894545	-0.662656149421937	-0.429174346581602
0.00669397526518558	0.159379756587583	-0.0389680682189853	0.342520294342219	0.523840692300215	0.555486712120708	0.404962156328254	-0.355995430187217	-0.507412847446039	-0.0623692165648318	-0.725491147176238	-0.470678304545877
0.209753312849949	0.370637854689814	0.162974922001649	0.552761773884868	0.740570088842216	0.754650253804515	0.604590444425304	-0.154969618929706	-0.302694448465542	0.14750803196969	-0.518098619987008	-0.27883467349948
0.0315704804837404	0.182760252949696	-0.000333558130273919	0.37849760703	0.558655495881188	0.585818958144456	0.430127566536916	-0.323869400995598	-0.469819017899622	-0.0328956814667773	-0.692619802669048	-0.439101356057716
-0.00446207422481498	0.148168920559619	-0.0393246654775765	0.337182707134985	0.539954919796238	0.537200519458909	0.40194678164356	-0.37457168761461	-0.515373878547815	-0.0648189545310563	-0.722126815032472	-0.470233772047466
0.164229936167891	0.307306104005911	0.116162114629648	0.485105546099448	0.685466697155538	0.699930074379727	0.564141062127508	-0.202346091722518	-0.356706936816647	0.0998083379756221	-0.568053697347934	-0.311523112555279
0.272362431708001	0.429562809550899	0.228287223155481	0.613307800533524	0.804582343394733	0.828393530950392	0.671543233369063	-0.0970297976237085	-0.251346254648609	0.202348930427728	-0.45042364177905	-0.204676009204921
-0.205626489970512	-0.0521329817362222	-0.245013153624183	0.12269588548811	0.334936598311509	0.346886967310154	0.193674708931867	-0.571364577235608	-0.713389054301098	-0.265827253507115	-0.933385570688094	-0.687643420736598
0.033309977513322	0.179873415767625	-0.017909722663844	0.371349754564349	0.556720325958278	0.574488493479175	0.427530498268685	-0.327024890407619	-0.475094103534898	-0.024304886666367	-0.691589494168788	-0.436932957568021
0.802661776699847	0.954679218336009	0.763006547617296	1.13257059725058	1.31974460878052	1.34435380302766	1.19165555172064	0.44280486686508	0.286152228081611	0.742505164047453	0.0709385159831051	0.323774795126041
0.121789219942565	0.280080510530263	0.0757830253895542	0.45411877315413	0.654349787853109	0.675310876372941	0.517465874998944	-0.240348144935071	-0.386733638143503	0.0533871532725211	-0.596530605256144	-0.363222943050973
-0.0530999669846902	0.0860264707430719	-0.10491159830482	0.2616796643675	0.46009241851142	0.47038994521176	0.325527261481962	-0.418661015215736	-0.567740056977081	-0.134336751283337	-0.779257872484951	-0.543047807102086
0.445766706727339	0.595480808092864	0.403432710021732	0.775881071885071	0.984567100977697	0.991220892294871	0.850667083165265	0.0868077558127187	-0.0693039480899599	0.382563255858977	-0.273710184462271	-0.0395745452730812
-0.0116608775693418	0.134332227289245	-0.0552060875310278	0.319217505765368	0.516392994033283	0.535072961828038	0.388285008295912	-0.369135291692847	-0.527051418493197	-0.0789697488584641	-0.740085176273683	-0.490341200562976
0.0942545414635407	0.240206239327522	0.0371151070567967	0.42802867016227	0.613147842362123	0.62545488004078	0.474305363402957	-0.270817746816702	-0.428410134923333	0.0309821564946986	-0.62861975166895	-0.391349663013813
0.115229098147765	0.249750805529622	0.0598795352908999	0.439073538114748	0.630224763284324	0.663245948039173	0.501633889493211	-0.252489827703176	-0.402780101266683	0.0552893458697177	-0.609876786601825	-0.36577237578029
0.118120536062213	0.266744400975473	0.0659593968646449	0.449366052782289	0.625664626581874	0.653465565382831	0.504252343860695	-0.248015736585564	-0.392193260490546	0.0426271833745503	-0.610350953790549	-0.373820276413998
0.0646806016268372	0.206175060929645	-0.00647238147000332	0.388893287417313	0.57568694579585	0.603427374933271	0.446307904189608	-0.312542211550501	-0.458673206368151	-0.0177033062774483	-0.671060921768582	-0.418576018788962
0.140500173288468	0.282822272808636	0.11120512516305	0.47232413249849	0.65630492279648	0.681585770363611	0.535440565791184	-0.224081347442118	-0.369238020120343	0.0745888301683164	-0.5759752290052	-0.333501067582298
0.124402559584185	0.271293942944383	0.0752481185408806	0.454381474433345	0.65642753819475	0.661925267071689	0.511990480353677	-0.243402762522695	-0.38001229005811	0.0494842556090057	-0.605346482903442	-0.357741160095798
0.101590207978626	0.247132736315759	0.0463285821302876	0.440756563986596	0.625210916822455	0.637055174709499	0.487658942793002	-0.265987506188889	-0.408449428463849	0.0424341597483314	-0.611745977802431	-0.38909594530548
0.0734487387721749	0.221769565698142	0.0254421805463051	0.415048942025517	0.613566505044395	0.629209833937122	0.461425156224716	-0.291440099554271	-0.438981930999665	0.0137502566468416	-0.644414397580514	-0.401589954189494
-0.126688303029546	0.03143128824768	-0.181120079345321	0.196620199569948	0.39884841870951	0.411856388239775	0.271841803365596	-0.502372415923717	-0.646347155373685	-0.186301732496799	-0.856514832517629	-0.613173955015315
-0.123666003850837	0.0225457654747324	-0.172558778901385	0.208076723469628	0.404325707512527	0.409313477866699	0.261725229397518	-0.495862058674854	-0.630361076349803	-0.180048148843221	-0.855002320389529	-0.623264209555412
-0.168659279817029	-0.0211801187503348	-0.221842471847183	0.154828760628344	0.356795766472973	0.369564833767064	0.221547237344969	-0.54173871513654	-0.677570713348674	-0.233627362094487	-0.879401716026258	-0.64833899776391
-0.212199879547747	-0.0686901055638521	-0.266143257979828	0.114362111460528	0.312963681800023	0.32558629584883	0.183589759907682	-0.579760191801358	-0.734824219278076	-0.285130646471192	-0.938710708134693	-0.686122476174355
-0.122823293888956	0.0172322841279915	-0.177773885613433	0.203941141115316	0.407937627711578	0.420897283438934	0.269867274858287	-0.487996926501731	-0.640926022179542	-0.18708052724284	-0.846583974267657	-0.594828913268182
0.142698226735736	0.29610108581088	0.0976265065859199	0.471682062910741	0.660412876524381	0.697887549159596	0.537948351424287	-0.214438579810208	-0.374424014103836	0.0668326446191465	-0.576043988619448	-0.345948235148545
0.221044926624429	0.359789031379061	0.157226994946713	0.539432803097166	0.740497700822977	0.755518925863153	0.611700471542428	-0.154949081986311	-0.305213480607879	0.136578959462272	-0.511761111895437	-0.269408544357526
0.045992734799064	0.199689584967664	0.0033764931325976	0.384260711045668	0.590873816591909	0.59886223187399	0.458970703766237	-0.304790541691814	-0.445478162579519	-0.00639653052852227	-0.661311323572697	-0.429896811956016
-0.135640286816391	-0.00397911096757273	-0.18240701520114	0.194632181107188	0.387164453459193	0.414781868058663	0.254080839250452	-0.507115256602357	-0.665778485403393	-0.198181536748178	-0.869939596599616	-0.626941667344674
0.0647307464914784	0.209309197426464	0.0106302251795173	0.40097259796601	0.583116567127609	0.594669102862051	0.460184575410382	-0.299662145576238	-0.455145623014768	-0.00353787995410577	-0.665656997233904	-0.422129540944687
0.0610762896311276	0.211427011850659	0.00705122000929075	0.391933005108216	0.584059350029395	0.593848904261022	0.451136825346857	-0.305170622602425	-0.447986298664003	-0.00513837715467824	-0.666141884947797	-0.417215168439868
-0.0551862386548148	0.0906252682063089	-0.105697147901295	0.272791627586148	0.467574369431807	0.486244299167957	0.336323149984517	-0.42137534464603	-0.578948771599792	-0.126822498925329	-0.779124494417692	-0.532329664445411
0.150071428347025	0.295690779860061	0.0993434202731752	0.466821912458291	0.681912844593658	0.690368087757559	0.547871952551486	-0.216009443824828	-0.361808340483658	0.0832733599730106	-0.580355927047377	-0.340442964741327
-0.471727329755972	-0.316669212421154	-0.515620424969733	-0.119618475342942	0.0514509838480598	0.0697779994452385	-0.0734294168632534	-0.831849993730894	-0.981942661384434	-0.525476171611107	-1.1853760894025	-0.952204994722873
0.174204393216926	0.338584703575802	0.131914815852694	0.507803785913177	0.711019420248877	0.722994096379242	0.572843467736879	-0.181910947739009	-0.324405198195862	0.11600337719605	-0.543237793997052	-0.30347158814787
-0.0440084918595274	0.0967200443579945	-0.0938077514818784	0.286672033161563	0.485560242373167	0.49687320662076	0.350641229424096	-0.401861005628132	-0.565892454043586	-0.108207027208782	-0.767073554737854	-0.518221133119375
0.00973544614985353	0.15241356844169	-0.0412264764611387	0.342685742130423	0.542564910965161	0.550376358317337	0.418738517197333	-0.350355780769799	-0.502720160034413	-0.065067086769828	-0.712061829704569	-0.46883854156958
-0.0572586319988096	0.0971760497555753	-0.0992936568184258	0.281347874126438	0.475211939091683	0.477800002134555	0.351090321160733	-0.415265549416664	-0.568297383723044	-0.112955868223659	-0.779886593405727	-0.538420688567465
0.210799968602563	0.362338869094988	0.161817324425844	0.553590945763454	0.746536798846024	0.761071928252833	0.612497848295846	-0.154931268344157	-0.298319344508095	0.165833951239973	-0.507030781965577	-0.270500291931915
0.117728273962654	0.25911487330046	0.0602590350882493	0.442028038973767	0.632616632520113	0.643353968485018	0.500550567733841	-0.248839601519982	-0.400771675183198	0.0392455251579832	-0.610742803511104	-0.370717225047321
-0.0380936690022488	0.0978670981622818	-0.112619261677066	0.282499752348504	0.48599562191442	0.496244489459968	0.348934551447086	-0.416912863189277	-0.55256766112843	-0.105848767240892	-0.773070303550038	-0.515291930374896
0.0220943861063718	0.166536716483445	-0.0350768911319157	0.342895742116492	0.538284707434111	0.554699923365486	0.409366354597901	-0.345048396960136	-0.494589362633977	-0.0587579440093461	-0.694836548240918	-0.466548199333386
0.0406702752176055	0.187081552426607	0.00205098130773531	0.376936086120854	0.567759309612847	0.589328169360802	0.434719344167492	-0.320399821317966	-0.463323351728582	-0.0130090696577684	-0.681785320384504	-0.448627427086331
-0.0417144941709173	0.112191071454947	-0.0920027501856628	0.284728689880798	0.498892440907222	0.510664390334602	0.349370960707574	-0.410530943731313	-0.556555258712868	-0.0967381037249418	-0.754004084293603	-0.530022659349936
0.0443822515135727	0.202700916395294	9.31780537836845e-05	0.386270008971459	0.574552858280402	0.593767915987518	0.443795938964206	-0.315936382603597	-0.481144934851365	-0.0175606278310783	-0.679790288776842	-0.438233036316988
-0.102852340607895	0.0585718550832599	-0.137577470811872	0.24739999328878	0.43624609894484	0.447206773751911	0.308486808333367	-0.46191424408069	-0.601588435375058	-0.159585943384577	-0.803274533154215	-0.576573358450613
-0.196733050544051	-0.0471041263541667	-0.240546108039674	0.121760616232908	0.333300674667092	0.349001130750967	0.210295004756432	-0.553540161004349	-0.710039540401109	-0.252317760550827	-0.911600128759946	-0.668484260687052
-0.12856222003982	0.0176851742762837	-0.188817689144625	0.204251784222643	0.396508529277946	0.414735965823325	0.269357655606813	-0.495954995878379	-0.636532044428199	-0.194714036453267	-0.844393455473423	-0.608459306198554
-0.215836089986525	-0.0757423818928436	-0.266007074544013	0.117917047573828	0.307086109930585	0.32711020664315	0.170140829768663	-0.585642671768599	-0.728722103439063	-0.285888884774409	-0.948061392473138	-0.691034986120676
-0.118882064982819	0.0328262014460192	-0.164956928540181	0.209861694413446	0.413903411536896	0.423329528153418	0.274808026971511	-0.488600014467026	-0.624488538034121	-0.180335100049768	-0.82416801402946	-0.595365040283682
0.131232037269867	0.279185595693843	0.080430989184235	0.466705216176637	0.657613986787268	0.684352205282956	0.525554997793592	-0.233871429219207	-0.389791033859891	0.0556463357653402	-0.594212607249389	-0.34560757262581
-0.0824942242539719	0.062827085159847	-0.140015956325278	0.249214129472727	0.430797905446813	0.450368745286809	0.304215194660341	-0.457193377028946	-0.601227308634983	-0.148585402344302	-0.808084848053511	-0.567101905033847
-0.0827928617413307	0.053800259260233	-0.13121140393547	0.246472992515771	0.443769583924181	0.471735312413964	0.312900830065252	-0.435586509787909	-0.602806542377253	-0.147251318811841	-0.806856025777339	-0.569801434483686
-0.0237738504582341	0.125299984975103	-0.075629991932982	0.314839381946728	0.500764857058332	0.515772581383464	0.369052586475678	-0.410425493550241	-0.53904361118683	-0.0916140660736376	-0.74697841506817	-0.505756524025111
-0.000391487599096194	0.145159015214957	-0.0419601431374937	0.317412862302531	0.516891217424788	0.519336332886449	0.38557191243788	-0.370752915481292	-0.516781193392117	-0.0709684591448804	-0.731960215237306	-0.479363270875906
-0.0708672270553177	0.0712497425834879	-0.117707837714527	0.268012268107106	0.458625378158469	0.459549134265233	0.324977725880862	-0.442788738670311	-0.581140377146249	-0.136650317613562	-0.797666826921594	-0.548291564067076
-0.132193146306087	0.0202228555839646	-0.187607262387578	0.184825197705904	0.392933396165822	0.403734250426225	0.253319381272021	-0.501605972836035	-0.651287142600142	-0.198339864598828	-0.853902840409838	-0.613412906611415
0.237597552954645	0.391762664420859	0.185699480437148	0.574697850463576	0.767578126691896	0.783947103198771	0.640788198676984	-0.12479170851966	-0.272676068341659	0.168992083745437	-0.487987603976481	-0.249218833013537
0.0920262344727432	0.233646745614276	0.0416437930399633	0.428470117282882	0.605584783976269	0.632559850970099	0.481491750499069	-0.283180011764002	-0.410840942223565	0.0204427053443988	-0.626075364101172	-0.384007621637299
-0.0962404710874288	0.0491082643805442	-0.147372156067862	0.240891105207486	0.429487722406754	0.444282748642919	0.296217184100405	-0.45866898930499	-0.617678086835021	-0.160678516744636	-0.822411343146887	-0.570543728405539
-0.131576767626297	0.00710297085934757	-0.18601358277017	0.190592671121309	0.389695638719793	0.400762200977803	0.241931786311521	-0.500633301183764	-0.649678116903598	-0.210073320504631	-0.85305299490824	-0.620905945153833
-0.282526566753701	-0.13631134178046	-0.330699561450402	0.0507694180474699	0.243699235440709	0.255589822826206	0.108989834783738	-0.655668269536816	-0.795190775628244	-0.352883874270226	-1.01522717255717	-0.761097414827689
0.266350458361624	0.405104781689374	0.20583811352178	0.595658914429261	0.794392789279185	0.805422140413617	0.659590042363236	-0.0950146292447155	-0.257657458359821	0.200658276563244	-0.456299237624466	-0.20710105041103
0.00913438081386066	0.156014818809878	-0.0347871306165756	0.338037694829314	0.540301919112955	0.556851264906156	0.39824045937729	-0.359579754912592	-0.517882467801028	-0.0522255885911625	-0.715042122648317	-0.479142872427743
-0.000522457001194648	0.132666675572568	-0.0644853144567354	0.314943808604068	0.513007451270491	0.540369026211217	0.392611779673076	-0.369011389165393	-0.526788332345987	-0.0787151117526622	-0.725802195211095	-0.497545494396121
-0.00839129542327716	0.148751392871365	-0.0521035588684435	0.319830312751298	0.524867841950665	0.531453012855599	0.3878958659651	-0.379766265289884	-0.529416543302089	-0.0710168521981938	-0.723208113515966	-0.479771495554868
0.0643054781876013	0.207364268679146	0.0109580954916559	0.393733905743424	0.583595808231098	0.6076790467763	0.447985031230575	-0.305326088107461	-0.451794696074374	-0.00510700289094864	-0.668238929838032	-0.418027202403847
0.0471697078460931	0.187531998224167	0.000310378286959422	0.390151447438936	0.568926916392753	0.580382665131244	0.450412989127376	-0.31762222483119	-0.466648090518928	-0.0199803919453093	-0.679000820742091	-0.423169289513302
-0.176924871231887	-0.0227014785384188	-0.223526892953257	0.161512494935375	0.35248750892973	0.385941857895816	0.228423566182586	-0.536567822820455	-0.686982251910581	-0.232684361014844	-0.888699061470467	-0.653502632698017
-0.145160501744534	0.000361961589974472	-0.196312743439766	0.192954922186355	0.393763256698874	0.413111736779734	0.252935889738843	-0.502501629038021	-0.655067417262831	-0.191814996880581	-0.865073479560913	-0.613970616243228
-0.0860821633979631	0.0538908673924459	-0.137934967455892	0.24881604263858	0.429613262108689	0.463410431011293	0.310822811328774	-0.458432274739764	-0.605554359480873	-0.148914031520747	-0.817946657253242	-0.565590114049251
-0.066416208546599	0.0853842294084931	-0.119794465494381	0.268756694475696	0.463999304624643	0.468192574809176	0.324939501672954	-0.436147070985941	-0.575193569149617	-0.13265794849646	-0.792562389862914	-0.550156664601971
-0.118344431144555	0.0334981209631757	-0.172486541817009	0.208271047373429	0.393798578045446	0.415668774870836	0.285334249046666	-0.49940047005419	-0.636189589376357	-0.188623816502602	-0.848003955866205	-0.605726977363718
-0.247823579080902	-0.096137876157875	-0.289182960183687	0.0807669942789626	0.282518215698607	0.290939325631846	0.144198178010077	-0.60159720163728	-0.756824875771695	-0.315348354932805	-0.968986022724291	-0.71546329966195
-0.169780973361761	-0.00149073303234066	-0.214672423560115	0.172062471279596	0.352133370359508	0.37903293619061	0.23608263607674	-0.535849054494888	-0.674191307638104	-0.224038955976039	-0.887350864020845	-0.64783661963746
0.0776503676682007	0.230923039749826	0.0378210632941235	0.412729942452828	0.614425921116688	0.629053935420662	0.476042611767087	-0.281519104889323	-0.433145699830336	0.0136200818884122	-0.632021539259627	-0.392553450741896
0.0721337427831061	0.221170197089634	0.033963492548483	0.407390945898127	0.601681365631713	0.611619005104969	0.462057680789056	-0.310416994334071	-0.44635343488698	0.000859245536646448	-0.649061427665796	-0.403902991091474
0.0486823602806006	0.197613532740323	-0.000874198883341151	0.388762649656177	0.579698293027707	0.597938235880304	0.440382353646725	-0.320551284915263	-0.466107936707876	-0.00845256619711585	-0.684608278267336	-0.436225200288992
0.312214276568169	0.467699833064516	0.261449541044929	0.647072970314339	0.844825978549315	0.852022171428384	0.716919135322086	-0.0460482310925335	-0.198727164098172	0.246014262474607	-0.404963022309459	-0.162652948382487
0.0749905247079892	0.2247541309886	0.0242535882527439	0.400536022454337	0.595508433219297	0.612900979884714	0.464734820578257	-0.296766361346577	-0.44628867282436	0.00958158488162665	-0.65796307000951	-0.418697940622822
0.135502503976924	0.274957495282353	0.0794216029118346	0.468534364589742	0.656530676139607	0.670306616954894	0.517417180028543	-0.234308301845899	-0.377817542836087	0.0671719011922098	-0.598670658410899	-0.35959995478152
-0.123034010569717	0.0159984356225884	-0.171117894564584	0.205292075426312	0.40377991213046	0.433329846211836	0.277943820251489	-0.475268212037846	-0.637131572006407	-0.186017004949693	-0.846219711961825	-0.610083741000201
-0.47886339949884	-0.340178721316532	-0.521013910395256	-0.138288659758376	0.0433614087058445	0.0745102425647263	-0.0858717686384099	-0.845191701459097	-0.986332003869438	-0.538469571372005	-1.20109982383052	-0.946132971790581
0.078885843053734	0.220883631142777	0.0332549702720709	0.40114483806151	0.599491524442567	0.618723568168368	0.464063637542978	-0.287989806792182	-0.438554022009752	-0.00133932029147413	-0.652918216276283	-0.403712641844483
-0.0642793235215101	0.07658029443803	-0.124128623135157	0.271028733184647	0.466899779772705	0.473531244399051	0.330610202711687	-0.425964750324888	-0.580409778379598	-0.12161210563799	-0.79578809724478	-0.547708233657624
-0.337017205462294	-0.200419859191735	-0.404328058976475	-0.0161460993307558	0.168148551070269	0.179167579041732	0.045473276706803	-0.719810182835322	-0.869295142896787	-0.428280521957322	-1.07283619809865	-0.834533357738692
-0.239433854949381	-0.100862600127469	-0.293591087349082	0.0971688591071479	0.282333850714577	0.30758270823357	0.15461656320224	-0.618187114574563	-0.759806973164053	-0.302992241822658	-0.965540522386785	-0.732139553936508
0.182808722031536	0.327500884687573	0.130244062521869	0.51126547105929	0.709260773460448	0.714283833213282	0.567592402992805	-0.17776923989133	-0.346537101731656	0.108799278142696	-0.541894073925055	-0.30142051864648
0.135681885274802	0.291270747750171	0.0897280411619784	0.461434876440229	0.657687596371756	0.67531993141788	0.534910500505479	-0.232632939898738	-0.381846472118716	0.0663243611448056	-0.584114625855558	-0.355627026511086
-0.143520263288532	-0.000580202957905164	-0.191699348752102	0.195496624314209	0.390322128200679	0.405404602365039	0.245448502553184	-0.514144855918318	-0.654843378537831	-0.198047656452485	-0.862938487071781	-0.610043460819068
-0.0700030553235805	0.0797450332409707	-0.126610196440185	0.258033754555001	0.454164489358827	0.477432709153461	0.316653673848151	-0.43148144128688	-0.594677262159984	-0.140832958171657	-0.791599660605636	-0.559015027320515
-0.121637645157095	0.0210128061389583	-0.167363650224545	0.208519621546524	0.390398798993253	0.414408434230674	0.277111080641286	-0.491177344761044	-0.640227429236857	-0.190425936468331	-0.849038008827008	-0.610806458907248
0.0570435971907951	0.20122702584464	0.0178870767948401	0.387192436487862	0.582061756994542	0.602641024628452	0.452908914567538	-0.307535861297029	-0.468469625294491	-0.00358672521080981	-0.661999951402238	-0.420382685763392
-0.000259083843693454	0.142478186071336	-0.0503821433861945	0.331805974704116	0.521431095672402	0.536649049351351	0.395486667297881	-0.356314947276999	-0.502397043349094	-0.0666383587248449	-0.717151125551858	-0.48884036361246
0.0651519001509676	0.197259669761705	-0.000264322359170375	0.372594356837488	0.57993303789601	0.596270369347154	0.452574865891829	-0.302360608134742	-0.45650150398762	-0.00499987369750018	-0.664722345964874	-0.426107568432724
-0.116544079942911	0.0254509209574976	-0.162320069291041	0.215514602039518	0.408295078368568	0.425015933409539	0.271413377465546	-0.489673449626574	-0.629337870532625	-0.18879608310705	-0.840610011987738	-0.59472462452706
0.722071268642316	0.867277124178392	0.685519500686285	1.0563867330621	1.25092854717145	1.27918520193158	1.12566818832666	0.366536393025378	0.210045071962076	0.664499113580239	0.0114821391420633	0.249808819389822
-0.0595727483142178	0.0833020969898887	-0.114915030328228	0.272254040097318	0.461948732610768	0.483985946639013	0.344500780097532	-0.42243625600156	-0.57027783809817	-0.127945081527075	-0.782945733746435	-0.5434439861008
-0.00631846314485315	0.134824342473398	-0.0576233508540016	0.325703245403121	0.516663140261564	0.542872759255046	0.398821771314765	-0.375591733202097	-0.517925338157461	-0.0684814073545794	-0.73374739137345	-0.485788907167222
0.0843202908925466	0.248003847595508	0.051812614447822	0.424567327142758	0.614554396478901	0.626851753741314	0.485575402418847	-0.281945291684598	-0.430850773123063	0.0304578842603221	-0.630990546369778	-0.392635056447316
-0.131203999479035	0.00628747422385467	-0.183357592599106	0.193212527250822	0.385690165572762	0.409750420696283	0.250123145659813	-0.503630661147865	-0.646962664537425	-0.214024198202242	-0.864046204935223	-0.618006148454983
0.315626183463246	0.470678946145614	0.286256101527761	0.655710868224019	0.850392854797199	0.870996821715897	0.718229848562621	-0.0322121769044883	-0.18540973651741	0.258516819873432	-0.404824884748287	-0.160591475496528
0.0654969159863467	0.207934171102766	0.0127168905469314	0.382599358705484	0.58861508663111	0.602226991565118	0.461965843982394	-0.304559559486134	-0.460792869202144	0.000900890110499709	-0.672273987532905	-0.419379405507483
-0.0925676694597332	0.0571191723138824	-0.128933093171845	0.253665344552401	0.438640724658522	0.470432379515624	0.304622001940251	-0.447165050199948	-0.60490132850581	-0.141051896102662	-0.809886294828865	-0.561554736119005
0.404353451363916	0.54053923204254	0.364413276201524	0.7295099390562	0.924541971593455	0.939830117840934	0.803192997472795	0.034647687213634	-0.111717920590865	0.330715631398711	-0.311034793424873	-0.0773432160597967
-0.0549636964308931	0.0864038976521679	-0.122219669443251	0.271694218349534	0.458222420124857	0.480510463274262	0.336622342755608	-0.432200879121972	-0.575191452631301	-0.139815165415372	-0.785529764297209	-0.546467371719961
0.0313788261398085	0.183436419790994	-0.00318699226372145	0.359421622833964	0.563225897811671	0.585092450288459	0.435473295673006	-0.338002283740448	-0.483105714405508	-0.0350904489619641	-0.683730019178924	-0.455296617092736
-0.142664767838318	-0.000524335326095911	-0.205155217445154	0.17283609158264	0.376901830887471	0.393387398954882	0.242319162626999	-0.515050782045181	-0.6680089925383	-0.214025012249869	-0.875214279134947	-0.634878956289036
0.109485690733685	0.258525642283003	0.0831643428561709	0.447276214350767	0.649505986585406	0.658493053395505	0.520490526675543	-0.246024515219133	-0.40209200992603	0.0484382828963365	-0.603589967756806	-0.357130304437215
0.0715852182967774	0.212110281617386	0.00537361112714465	0.401812259172659	0.580554889244909	0.608107254907633	0.464228543780954	-0.311494645880275	-0.44829894401429	-0.0040605572304841	-0.661018408776472	-0.4269194135152
0.00904731056669978	0.149891811098107	-0.0487031033644926	0.3330921449519	0.531208816082402	0.542455044377488	0.394417106526953	-0.367555622337409	-0.515833020629665	-0.0646182836686704	-0.727235721296636	-0.489339362180632
0.111068858697535	0.248647224254429	0.0519304819126414	0.436536598224669	0.635214802510367	0.65137074243783	0.496829054220364	-0.260459723955036	-0.421002408932348	0.0477673577875244	-0.616201106338552	-0.384124372898812
-0.0100032600988889	0.147328717407985	-0.0497347354774615	0.327420025759538	0.518962603104697	0.542919577958261	0.398056512137176	-0.365900169919161	-0.5184809568584	-0.0711037183020157	-0.719725088297474	-0.484417775689679
-0.0149503810502887	0.133543109533334	-0.0554567068606514	0.310879436322042	0.507922830610437	0.531743162061286	0.367810938076777	-0.369631559164775	-0.53909757247665	-0.0780570064566808	-0.736437219035684	-0.490774021038331
-0.259318042462798	-0.109872111673665	-0.315856253606413	0.0792652407047964	0.263218360658355	0.282511847057276	0.126018062641718	-0.633212972046452	-0.775230703054721	-0.312751707696811	-0.986765911032978	-0.73241472327924
0.00709282335693701	0.144001157249063	-0.0516270205669521	0.326965448653791	0.526198727868711	0.547304571247187	0.40210528939172	-0.355477382497509	-0.517987227920663	-0.0555731559622417	-0.723032069214304	-0.482274354393578
-0.399096546021327	-0.260100896035097	-0.446266493933697	-0.0541372713222687	0.124212113341632	0.141230429769838	0.00359875652870745	-0.769492205304806	-0.91082804710821	-0.46653602372348	-1.11706185425661	-0.877759325196843
-0.0188842148238153	0.127684996579656	-0.059746851774495	0.321434177933309	0.506700086660049	0.535363209845653	0.387733005865446	-0.390565052723246	-0.5221838707187	-0.0809011662801496	-0.746749565485329	-0.494323469516414
-0.0217897352756465	0.123912237368416	-0.0640313267347502	0.310329011350669	0.506073369831908	0.526538350995763	0.374019471813106	-0.38700483773634	-0.54153235496996	-0.0901637378757301	-0.745380631359795	-0.51320126124415
-0.251719387331798	-0.0991598317730909	-0.29986527845172	0.0903209858649873	0.281633235704687	0.300043460067249	0.141067138289624	-0.609338302985997	-0.761637248238378	-0.32544789988459	-0.974098234776892	-0.732344770234575
-0.0315134234158428	0.137706987379625	-0.0761159070276681	0.299319249226986	0.496197704520961	0.520988050311118	0.370945218807005	-0.386038442741699	-0.541335575585033	-0.0922348049768786	-0.756929349404641	-0.515702333143492
-0.00385342277162888	0.143702790492952	-0.0518926388997581	0.331917118172825	0.510422729880579	0.553778425985445	0.392105087751665	-0.361892531349692	-0.515473587196377	-0.0610548513018798	-0.717341474647712	-0.488194574437834
-0.0952886404242298	0.0568354121059383	-0.133178073135418	0.241599287471724	0.437562387570297	0.452884338433914	0.311676173970754	-0.460949428978041	-0.60420780513911	-0.149394825916751	-0.806911266406676	-0.571401951935749
-0.0477728851777706	0.0943272890587899	-0.107760859803664	0.285157386865365	0.469403316142342	0.493694422122689	0.339035687153672	-0.412613777577675	-0.566658213166794	-0.121446908373577	-0.769921037544622	-0.531309668024838
-0.0807935072675635	0.049267446906986	-0.139541986451337	0.240778317813801	0.435638485190883	0.453251653217242	0.314770527483957	-0.466220093116705	-0.595070988994686	-0.144644845676619	-0.813408861379101	-0.570277040102806
0.058509410237039	0.199060068507594	0.0136829500282968	0.394431393098722	0.581730241800989	0.601122662223785	0.461469455331367	-0.30412654008456	-0.459615156757756	-0.000213633649878603	-0.665904654769846	-0.427654071554032
-0.133544548592747	0.0170405705896929	-0.172719512656654	0.198421452171159	0.390072681755927	0.413002964246269	0.267230104876789	-0.495846238371676	-0.647663388524352	-0.185003111130731	-0.842766499331707	-0.610619740845455
-0.0916000781804549	0.0574603805429376	-0.149006931084343	0.235184167110065	0.429982557712479	0.454085605883048	0.304879628165919	-0.467807746715459	-0.613513051797516	-0.162529694753073	-0.829353419223955	-0.58135179450263
0.108146259170966	0.265350761821708	0.0724283058111864	0.452872774926135	0.654035315970748	0.659342891678677	0.512255232763697	-0.247882790483731	-0.393196831355548	0.0510996180536536	-0.612529841892037	-0.363994369581752
0.0317941621477875	0.157898124150173	-0.031470277560864	0.350793018148626	0.553063530752093	0.566578372696691	0.42111186888813	-0.340778405551148	-0.496847092035002	-0.0391190962727602	-0.704580309779293	-0.466144625358053
0.0714553990366313	0.233142166050993	0.0318385094258877	0.417072413670355	0.605217078979939	0.620121145190325	0.468941212823652	-0.29401789845031	-0.429235875993199	0.0271115825775059	-0.634207549344753	-0.394827934599056
0.0747099119914449	0.227135971261618	0.0220270094260767	0.415085851424897	0.605333219372578	0.624420262145797	0.476798750031474	-0.289330123130471	-0.438369454658942	0.023902343000692	-0.632246959111742	-0.4038538278774
0.200538387494674	0.347560588102218	0.150570344852535	0.535263855360204	0.720598369868344	0.73672117401173	0.597194282020873	-0.169265881506717	-0.314328022059752	0.134486610012736	-0.521072758494842	-0.273138783809427
0.00858266323975325	0.14933465950171	-0.0586332263220524	0.337045287396864	0.526523709093591	0.536434921052884	0.387691373975981	-0.367417879796487	-0.52179184468038	-0.0743679296184734	-0.731706923869261	-0.481200195673717
-0.115860692497536	0.0350912161817598	-0.15224383122885	0.23538414652485	0.419941068864647	0.428885868121415	0.275207596138595	-0.474762581032317	-0.634298499636531	-0.178092629199674	-0.825669825914445	-0.592272698251842
0.00235150448820486	0.14182858078782	-0.0551930338247302	0.337374475070483	0.52392047941241	0.545034958370118	0.391888749197989	-0.36109033380526	-0.512301595161859	-0.0669700176989929	-0.72208120824418	-0.483579466826224
0.0559589486085778	0.203076052151001	-0.00947293547062554	0.387923646225807	0.578583916767856	0.588550687783577	0.44829450801278	-0.316427491131389	-0.457560566379626	-0.00975353706820306	-0.673038831054806	-0.440533527925365
-0.181514310468773	-0.0431841227862394	-0.232312218257664	0.139631173897947	0.339618525315773	0.354838894327273	0.216365587252847	-0.551321832245996	-0.697911452767739	-0.263611217717947	-0.908931032868847	-0.669480153705275
0.264664810532296	0.418052305718603	0.222822999135689	0.594789578416985	0.784239743432139	0.808201165853224	0.659176880343377	-0.10677240115946	-0.245386147508798	0.196938498616456	-0.458839277140022	-0.226684417911407
0.209757503088665	0.356288296430577	0.150857853959667	0.545545269877201	0.736146785468178	0.752922873406031	0.598970481039997	-0.153815279327596	-0.306130263624059	0.149082378399155	-0.518767427640756	-0.262868365498618
0.138543454149518	0.284399805405058	0.0760607135401322	0.466611461478286	0.653431105557153	0.68235197052322	0.513419638726701	-0.242443342319975	-0.386787229994631	0.0689990826513949	-0.588727672540388	-0.353758819436069
0.00161823809408351	0.146913410475076	-0.0400376839277057	0.333816359270077	0.526898481882618	0.544496162227835	0.402809230269194	-0.356901034326746	-0.507862441329296	-0.0707074096823128	-0.71981888104538	-0.481645658856276
0.0499371025413437	0.19338950329963	0.00743771280700419	0.381361557497194	0.563969170138041	0.596425070261765	0.435718253435661	-0.322994046203871	-0.473300658025896	-0.0179565189647634	-0.676913469512788	-0.431462896538658
0.0370237944682744	0.18382840918185	-0.0146133180127891	0.371795428106019	0.572455112466252	0.582551994842635	0.434323899912976	-0.322142306218105	-0.472496016800171	-0.0253532152244403	-0.679826195946073	-0.439063263459726
-0.042118990222582	0.108476982863	-0.0895552748557574	0.286038317966922	0.480755710266871	0.506356012834097	0.350575315496258	-0.414998874698779	-0.550711147046815	-0.108081514727733	-0.766028190809927	-0.525709081114711
-0.166062588021254	-0.017118567923644	-0.209985708790795	0.173493355925747	0.357897834885099	0.380613518773279	0.23556350193338	-0.523304740522494	-0.669769522572663	-0.228059549301831	-0.877245271654813	-0.638589125827056
-0.0873675096682154	0.0677480085725615	-0.127464088659977	0.244002813279957	0.448233574367661	0.454773538121938	0.29718665070677	-0.456006103093647	-0.612183879589721	-0.14404837574953	-0.809778324136321	-0.562652808123198
-0.0882621125794192	0.0614667183478228	-0.134839980208224	0.234271635830158	0.440131779175237	0.455297169762064	0.298746625526996	-0.461887127110832	-0.616737444118048	-0.14528805142765	-0.812748245041952	-0.559345160223113
0.033862123636848	0.171774225644219	-0.0145158171783757	0.362665095858499	0.557323468323164	0.57715588522613	0.424509523935657	-0.333072025313261	-0.484212990457478	-0.0307479699357248	-0.693890486491159	-0.446523783347534
0.0629392254377369	0.216021877074108	0.00786791513829757	0.389674805340759	0.593238131906142	0.60520222844459	0.453384232099655	-0.313718515618837	-0.463871474187936	-0.0111084688352179	-0.664343077546234	-0.420551556730838
-0.0548195368302075	0.0875559628375712	-0.10844004686532	0.267448820386746	0.468914795880799	0.486404453833911	0.346758665251711	-0.425524568262111	-0.582636261218347	-0.125892459971674	-0.785832836854933	-0.540494056368864
-0.180838276042237	-0.0277397166294004	-0.225659724987816	0.171721020383638	0.356436718580789	0.37885135502054	0.224500945682899	-0.536041282202822	-0.690058641639338	-0.227466671184962	-0.896010095794562	-0.646686853678034
0.0434073160198842	0.188470226040288	-0.00107748047341155	0.378238227950271	0.568757651623029	0.588818193490019	0.440071247847995	-0.324955843517637	-0.465292303256332	-0.0124093150155303	-0.680642690698036	-0.443815444958947
0.114305491820687	0.261625889740618	0.0520682524660056	0.438602223730811	0.631570799465461	0.649695379301262	0.508539137323953	-0.251782788611905	-0.412912573593997	0.0464634181980434	-0.609590607346728	-0.368861909334459
0.170124565821828	0.323649949883138	0.124133630068435	0.513268468904446	0.697598155774628	0.722266278490862	0.557787457109002	-0.186464675249842	-0.351554147047063	0.115774225964875	-0.547033018047632	-0.299432655621106
-0.276155899367755	-0.126954124243526	-0.325874397531136	0.047237687004529	0.248986376837167	0.268048805769812	0.111252168485859	-0.638253668643023	-0.804252884710025	-0.344155257981573	-0.99334685841147	-0.765537666327484
0.1345077953009	0.276521309631564	0.0818914600880004	0.455460305584414	0.648568223418466	0.664761199984572	0.529711281775449	-0.23681131303969	-0.384127692504838	0.0671043667929445	-0.587330102018216	-0.358644162922377
0.00134718585548289	0.146674175177618	-0.0434062532149269	0.334374193476005	0.533808161944309	0.5472986376366	0.394757919623502	-0.375945095929577	-0.516962290382103	-0.0753900593574281	-0.723956536867811	-0.476347046358368
-0.0607210247024575	0.0875812478662048	-0.122152655715	0.272924519393634	0.463253114944791	0.474163059504359	0.328722108661484	-0.419184005558157	-0.577925124934924	-0.121286733922171	-0.785391097424923	-0.553390071217939
-0.139445208066355	0.0142233237639102	-0.183512888887959	0.208148379812663	0.406787223727474	0.410673499055662	0.273207548047784	-0.490256935334671	-0.647533559718641	-0.188594709841341	-0.844550393271302	-0.607908365491543
-0.0606170807056826	0.0908302321630421	-0.111471480655167	0.272561017125331	0.447118426573297	0.481236129642945	0.331248938238875	-0.429867081756114	-0.579208946316376	-0.129791831027542	-0.785307765752554	-0.537918311731309
0.112248906924809	0.260501125490056	0.0614759528811933	0.438476213089541	0.637851475149771	0.655983990712292	0.509477987460262	-0.258628900105578	-0.41438718778462	0.0419055891269434	-0.612457559642436	-0.373909545712021
0.0256495064059618	0.176780437012161	-0.0228581621108479	0.359867873789249	0.557871093941623	0.566775620215914	0.427310446947859	-0.338552793904266	-0.491917745286352	-0.0418976920506875	-0.693305784115689	-0.451125166553948
0.106235366745469	0.235947266393803	0.0576419236108155	0.430096318313258	0.646224329869462	0.638874212899382	0.496403882913492	-0.269840571894341	-0.420267268614434	0.0395385253634271	-0.621900747652692	-0.397085631613806
-0.069058738881882	0.0866219755965212	-0.12120815780048	0.271055813476725	0.466130629654018	0.473206324805113	0.338485612820924	-0.423614455024684	-0.580568170912182	-0.13243428841389	-0.783343614498492	-0.539726635723601
0.00447501923122148	0.148850944077704	-0.0514990383017333	0.323646634402281	0.526234517354843	0.547802394803704	0.408066677870401	-0.352856796741441	-0.518350225496778	-0.0567235957961788	-0.718857937847459	-0.478702925708726
0.183379669474705	0.341434206756616	0.137981155571566	0.522990352725872	0.717993367858658	0.729799967326931	0.577661370542273	-0.167026986739631	-0.335470119922281	0.132724678383721	-0.528681978046373	-0.289091888159734
0.0109920176590774	0.160346206081675	-0.0359505730145423	0.352930888986868	0.543107484739099	0.547743213892739	0.40015246836284	-0.345596846924722	-0.491029328861431	-0.054154993627234	-0.705569651085324	-0.477031777401547
0.0633634763629086	0.210377660583971	0.0204257925936717	0.398204614693583	0.582527762198736	0.610982204983007	0.457118830081256	-0.288641908177176	-0.457862685864292	-0.00999130194534689	-0.649860287053804	-0.417533397238666
0.0139123940396767	0.164321901613608	-0.0366107592958462	0.335954923340736	0.546888301958631	0.556709919286674	0.410676005280508	-0.350452907045713	-0.503486415765503	-0.0541591457413055	-0.70913369201851	-0.466601123833594
-0.199064684154327	-0.0707467120389717	-0.25409161565108	0.131161397137234	0.318489917195193	0.327698028309984	0.188925338618461	-0.571365135963648	-0.723446602208741	-0.278096652721026	-0.933705254607121	-0.683550051702715
-0.0234791145393287	0.122932144574971	-0.0608804452590175	0.31127024189527	0.510318652892035	0.5303117068659	0.373531597776604	-0.376452067947162	-0.536262234451172	-0.0980990132724826	-0.743751390065714	-0.505007235955717
-0.0909252920871901	0.038119916864919	-0.151357852084492	0.22761358923576	0.423942095847911	0.441869477174403	0.304817099184546	-0.468250898573262	-0.610020695619561	-0.163625415448309	-0.80993296954664	-0.571540001397535
0.072457726614326	0.211266346335996	0.0256467646910864	0.403526123567118	0.587458781146168	0.61487067568961	0.461993575106584	-0.298768143300842	-0.446156713589616	-0.00029049690794539	-0.660006836508307	-0.409980434072438
0.0943263337372553	0.228707908456458	0.0395035231885409	0.421764570341643	0.625770901892094	0.633433805581784	0.474689934970536	-0.273913575629683	-0.428790436809809	0.0301970736624388	-0.619321820429388	-0.391704906370713
0.0581192331916814	0.218185624290742	0.0133381128360854	0.394332223255504	0.583947288168963	0.599373539459049	0.456877777997292	-0.312432271563532	-0.448425004963273	0.00232878257426136	-0.662658569076722	-0.416679464914786
-0.116774574881537	0.0279415425733543	-0.168674519263187	0.207676101006862	0.403938585313694	0.414843881385151	0.278014824354527	-0.486633950815471	-0.630073957290833	-0.187566543732738	-0.834226429541829	-0.602180765805645
-0.345111429285571	-0.1942406921874	-0.404236929903382	-0.021302236901045	0.17565892687305	0.194058213121862	0.0473613378779617	-0.713269648043462	-0.872299288443256	-0.428647766399067	-1.0617576900242	-0.836182737048363
0.307235396280242	0.448593621566192	0.255168140601766	0.631399270472724	0.825000445654579	0.845406625822553	0.693562399089933	-0.0656656773597055	-0.209351554539406	0.234376292359741	-0.426412941175565	-0.179652224556962
0.120156662378964	0.275805467673009	0.0779420387865975	0.452649750941129	0.6551752483954	0.6717084502341	0.514565190029184	-0.235954561266863	-0.391876253389212	0.062717556033939	-0.588399474596022	-0.366329525794809
0.113570604776345	0.257816939032462	0.0712485623859847	0.443182852445848	0.653205108434076	0.666629208915328	0.50160003778532	-0.250979232257728	-0.410526110473377	0.0451843733486184	-0.609720701757741	-0.370306777553565
-0.195695882508761	-0.0491918001800168	-0.241242031172171	0.136523546100599	0.342449023290064	0.362588927604933	0.20706431592647	-0.553055447964921	-0.694802255144944	-0.245124402796363	-0.90943886889516	-0.665518765615436
0.135191402738819	0.288107074572657	0.0755344650493764	0.470770692937575	0.653061953498102	0.681907069776804	0.529400544269763	-0.218041539900642	-0.382959874571529	0.07332027181504	-0.596064467462266	-0.346531530817885
0.161264064637539	0.31209690522488	0.121499398161383	0.485743629869436	0.683548249038814	0.704382291284726	0.557615584864197	-0.208881717561796	-0.358805422727982	0.0957683714850561	-0.558552290244632	-0.323352987741994
0.0307112358360486	0.170612194384091	-0.0357252651483661	0.342751307306132	0.548091709913703	0.552733928650993	0.41473974704952	-0.346292061606741	-0.504622971920476	-0.0538308014508566	-0.698709847854179	-0.466205049566231
0.00537004942903183	0.145797628257636	-0.0469287313295551	0.324036106814205	0.523533396610581	0.535580644355781	0.398551986293888	-0.370688261081671	-0.520471655866181	-0.0726335989949934	-0.721118684128481	-0.4816243602281
-0.118594554161927	0.0207510016598719	-0.184503065331808	0.206777191534993	0.395392786572519	0.415728616012467	0.265031104206628	-0.495199111121916	-0.646927547978243	-0.198965682210998	-0.846938993340492	-0.612581937112582
-0.00712943647131535	0.135847614798663	-0.0615598521996183	0.327280900109787	0.51818298044233	0.538072183321113	0.382273384222997	-0.379170507701147	-0.532340043854267	-0.0813496121519536	-0.733632674227164	-0.481788566677983
-0.0359480949866701	0.0974910678221879	-0.0955699160279896	0.277445572219615	0.481980769840547	0.499272681107005	0.339951337758849	-0.416732988286105	-0.555959547221931	-0.111288841600201	-0.772589737320838	-0.524402970739509
0.110027916982063	0.256015981493403	0.062727133106631	0.444790209966909	0.640467249975704	0.665083379229075	0.506449190837112	-0.259145537002872	-0.403753591316442	0.0446538626445071	-0.604911008946883	-0.377860329314518
0.0309558584691254	0.181256658530603	-0.0107485546968184	0.361473176405515	0.55669950295623	0.570811410304526	0.431894633097631	-0.327675646967736	-0.473226963100421	-0.0387626931268672	-0.691527406345162	-0.43958805073612
-0.149435072257682	-0.000449387884959193	-0.195897004063034	0.179199592999111	0.368679984402733	0.400415399335316	0.234195184547032	-0.514208394119123	-0.664877415177845	-0.217875014554158	-0.870871216173028	-0.624287622308525
0.0664342927736573	0.199385180737129	0.0175986719239389	0.39313713068891	0.587262016939479	0.60843030011181	0.464440077637286	-0.311405035416377	-0.454903923295106	0.00646596085403151	-0.661368876826084	-0.416917676858724
-0.0402945895426047	0.105719203392491	-0.0963840209052306	0.286583224194194	0.475706745331026	0.493485418095637	0.351429116201744	-0.411271213108322	-0.559887125280687	-0.115070206244214	-0.768163898409699	-0.522178291587541
-0.110434156963227	0.0348604778248551	-0.159531646297697	0.219315178720003	0.417411935604922	0.454392512358122	0.290372894502464	-0.481463465135999	-0.631386180524076	-0.173288176057557	-0.835786472149471	-0.592138169125918
-0.147837992205788	0.00656689240510569	-0.192443206441129	0.179390410947008	0.377356007374305	0.397678556116206	0.23460560192897	-0.510010035405719	-0.671214044554177	-0.207520763596922	-0.864383624913706	-0.623888993782533
0.139222667223341	0.279874123574346	0.0963928569424409	0.469944635789689	0.664017119322122	0.689101493188352	0.526881962698594	-0.224647542779887	-0.38259503833476	0.0713177834567057	-0.587435627287597	-0.346433353410493
0.127786294062351	0.26545525581265	0.0771752371719688	0.448053464988982	0.646588439197353	0.679724430309928	0.512814344757031	-0.237792525509713	-0.38689770228414	0.0660253722689961	-0.598993054797897	-0.360490010900697
-0.363465604730582	-0.228627956466307	-0.421604856437452	-0.0455576745590159	0.161713498641372	0.17203478333193	0.0251995936247913	-0.746090978116398	-0.882283072361605	-0.445232016771013	-1.09195834446923	-0.857291050968444
0.132356493254183	0.261226799437215	0.0845683063370872	0.460249043349291	0.647619649212261	0.670928587531298	0.52515713115908	-0.246573489485013	-0.391641429822238	0.0690096015780402	-0.583708278387562	-0.353641472698973
0.0575141727550646	0.198352281174029	0.0101175064363594	0.386448147857026	0.583738693007183	0.609768901755871	0.453525872564683	-0.310067265801491	-0.467541951763164	-0.00999217589259842	-0.662659606809858	-0.428609293396812
0.0516473827015807	0.190646359641296	-0.000823314662491914	0.383642364627307	0.560965177692693	0.59562327988766	0.431965649765786	-0.327924590184764	-0.478506862966648	-0.0227134123073389	-0.681984415005749	-0.435711570252904
0.385316689326232	0.541415436652633	0.348539240571523	0.716681679003474	0.919136796645212	0.933290673526849	0.784072981107731	0.0251323507752055	-0.126313354182357	0.329233475062293	-0.329562542166872	-0.093743826375495
-0.025916474402906	0.109107571171276	-0.0749868674760549	0.311565263220747	0.509315352172672	0.516027682148195	0.358841607301275	-0.390980270495273	-0.546678336784149	-0.0967583901186418	-0.742377143775458	-0.502131187800702
-0.0470251620848691	0.0959872555752748	-0.100798496937863	0.288753466088996	0.488924866451441	0.49451534503993	0.35390086380978	-0.407166959480321	-0.553951103675786	-0.107752908114886	-0.759385215158656	-0.521833526986045
0.137318662825845	0.26236857310175	0.0814361464917274	0.455004818132241	0.644789147156589	0.67469887113052	0.503549348551859	-0.236174558943718	-0.394685121695578	0.0534798518476215	-0.594779686898738	-0.350906525482997
0.359695771033943	0.505976398287562	0.307418159862704	0.686850583198824	0.889689281751761	0.903564084599401	0.749388583486377	0.00127521926250943	-0.152658244070775	0.293343002835794	-0.366367360404332	-0.116621758485294
0.0740753152863434	0.204031527468895	0.00517168928322209	0.388815649513018	0.577477347708187	0.584086579742557	0.443077867511822	-0.307379668813877	-0.472902526498674	-0.00433534271859897	-0.662201615100113	-0.424009202039019
-0.0537157394494737	0.0911956453393205	-0.10454483527428	0.272327856432846	0.468334426404131	0.491924283656828	0.33056302289578	-0.419867035933142	-0.571598476432354	-0.124665699651373	-0.772750804343398	-0.525856065913839
-0.0914008688093292	0.050978482270177	-0.133551099703836	0.234748105038769	0.441007013555008	0.456500556032087	0.31234479036167	-0.449431366190889	-0.602512510794028	-0.157652671791782	-0.81450943217875	-0.566239377592316
0.0242831415035339	0.163859160058846	-0.0296407301447711	0.340422626925142	0.538379350468761	0.552407303606359	0.403917153402959	-0.352025861540864	-0.502694133159987	-0.0496808948442523	-0.706683838717565	-0.460966147689149
0.163710101223713	0.3146047655057	0.115419921345216	0.486651037137198	0.699504644865842	0.704888087226966	0.561319770304855	-0.193561953411853	-0.359129710000845	0.0990782783017347	-0.545319861267374	-0.330449853829303
0.373608258359531	0.522829344734021	0.326128261646553	0.709002117212379	0.897946891827975	0.909591326677385	0.771768337711271	0.00561393696003363	-0.135874569241295	0.303640162772132	-0.341607325813091	-0.105598786237929
-0.0101652513154318	0.136287675015981	-0.062376582326721	0.319551788366654	0.513779779001247	0.524596370924576	0.381630321214897	-0.369821899992571	-0.523106902723094	-0.0692706360625416	-0.726406042588062	-0.487859893679052
-0.0128623807899853	0.138620308386421	-0.0570708450841472	0.315553295227763	0.514411008836873	0.531914545558278	0.381312549567434	-0.381405801200174	-0.529055334986884	-0.073359298358162	-0.737902969464881	-0.500646241021417
0.153019079082246	0.286146430601187	0.0959816125285518	0.473592259117891	0.676041295079948	0.673953609156136	0.539537818155027	-0.223550772217919	-0.371108125620717	0.0753406408615362	-0.57949976445478	-0.341087766172192
0.10927261192472	0.258264495595666	0.0681143020071156	0.43666060537747	0.632327351537429	0.65515299190803	0.504436299181457	-0.257379592680822	-0.415356967187182	0.0415367932026439	-0.608460835596949	-0.373000958705445
-0.009641020439318	0.137804817536169	-0.0528216338772129	0.326760092928441	0.521640590293651	0.53470417201978	0.379584495402256	-0.371731986298613	-0.520762468029319	-0.080643461605045	-0.730025632757727	-0.488368948045163
0.0189598265164134	0.16500921522804	-0.0299172622902269	0.347946504642796	0.548082312870155	0.560745574149477	0.415375508488897	-0.356506831073072	-0.503247471963982	-0.0389909493576494	-0.702637371989153	-0.465337307849086
-0.0212590345317302	0.129874951966904	-0.0698183265794348	0.309100453688312	0.500089869401842	0.520576398870577	0.372141491242836	-0.386947602810143	-0.520725330301506	-0.0805017169577801	-0.751398251955607	-0.502743817708125
0.0129604394128232	0.179779708891497	-0.0232889909344121	0.348939661002401	0.546043899196661	0.563309855367152	0.409267914062971	-0.351337777849109	-0.497913056456837	-0.0414797992623875	-0.712521419178556	-0.464623317468401
0.132169299608816	0.283596215512704	0.0844736497942645	0.464766638915698	0.661117679818865	0.66925090119958	0.534614693908104	-0.226496049639439	-0.377662850054543	0.0613902889767252	-0.591464820430838	-0.34363263473573
-0.112785017425316	0.0172567406080217	-0.162632597239303	0.209006263761298	0.413211328992911	0.422685294116681	0.271400089615733	-0.485004527049341	-0.636428613517875	-0.189424860546623	-0.848623883360687	-0.598983291124528
-0.0957021801563422	0.042053684540689	-0.150877582632866	0.225269373471884	0.429841244662886	0.441682408810566	0.295526924009678	-0.477760846245141	-0.616688211692511	-0.172342019340361	-0.827911801822964	-0.585125683223669
0.150854903914797	0.29499528635414	0.104906213634908	0.492412274607587	0.681004163473809	0.691674458750004	0.553788430829363	-0.209538658352642	-0.36123990788556	0.0878356228740181	-0.565709886114928	-0.319343200437491
0.00394398156248791	0.150852447564134	-0.0507112742847275	0.326751320421526	0.52247626566657	0.544367432868691	0.386566237157528	-0.363799480806909	-0.507128912947	-0.0702772517717289	-0.713755297084899	-0.475246670176839
-0.0355464591669528	0.125486487256126	-0.0776479488328169	0.291118616125647	0.487648069571582	0.503543130514768	0.363639574889591	-0.397438433662856	-0.549808875790738	-0.106370272824898	-0.764371568790476	-0.510440639489841
0.0338549887599004	0.158476067680546	-0.0117771562842539	0.35655569308663	0.549271785978956	0.571392660160567	0.420178485484196	-0.338204887071815	-0.468187631656725	-0.0374226606326983	-0.695072239345037	-0.460727775414983
-0.0138076315682097	0.136640452076387	-0.0629935432750802	0.321851377818644	0.513024202590909	0.529035585327351	0.390273316580562	-0.37535319950487	-0.529947889483655	-0.0799358350081906	-0.739509093485844	-0.49611571935247
-0.0660069007747467	0.0663091513232857	-0.129833438124669	0.259517021126542	0.452186351778708	0.471492648884099	0.318599520994206	-0.437946255001224	-0.590994099440326	-0.131364094341202	-0.805327872711096	-0.560636154025472
-0.0944572319123015	0.0490462297458638	-0.140158308176022	0.234178983486771	0.438602539764053	0.453066440153308	0.293936412611805	-0.458298211773485	-0.602928016069522	-0.164715461176625	-0.808757414381031	-0.578430362792865
0.115751768897195	0.279370054086356	0.0732405463547509	0.457234834668961	0.654490745856358	0.659625100955626	0.536065844335304	-0.244918258961337	-0.385781525840424	0.062756619168232	-0.602333403558715	-0.362073021409221
0.0509132343370885	0.194618244064775	0.00744907779640097	0.372090405364804	0.575165895486221	0.582380968807908	0.439671771557227	-0.315151494429832	-0.467293875527491	-0.0289351739692255	-0.676764871762264	-0.431690505337777
0.00344940936563734	0.144551963418082	-0.0565330500356565	0.336205884389075	0.527289817608325	0.546349325007789	0.388951686387609	-0.359971120620689	-0.51076583263304	-0.0712929923497997	-0.721452804304938	-0.476340643918327
-0.0588222940495608	0.092411094823751	-0.116193513223376	0.271151823373434	0.457877417411661	0.482519580831887	0.328372403021077	-0.425624252392028	-0.573944123638301	-0.134493600629541	-0.785446413825493	-0.540332801756127
-0.0436865684258791	0.0935034103835811	-0.0964128921311168	0.279952663984432	0.479088684084079	0.493319483190647	0.347777491190789	-0.414744872131205	-0.562527016434255	-0.129660335596454	-0.779144467052966	-0.525268240473971
-0.128999344801487	0.0166617432870102	-0.179085897628386	0.201329349333006	0.394716383277334	0.42273927139737	0.267188840266743	-0.494374063908468	-0.65151113011402	-0.202876987446391	-0.845544354219769	-0.596780317005346
0.0511469253995805	0.19157992431396	0.00262293483017457	0.386598425597979	0.567752223891213	0.598145108006812	0.440372791609304	-0.316182424961563	-0.462609514777591	-0.0171453716966976	-0.678675931059402	-0.435331571404466
-0.0376301861872075	0.0974422790540628	-0.0863723791864689	0.285704042518732	0.479081651118532	0.497854242884037	0.343947000711616	-0.401891118446102	-0.559957491692543	-0.113042558159548	-0.774958912669379	-0.532058897968101
0.140113191622009	0.299038042772003	0.0969493293490995	0.479525973442536	0.663748089440004	0.701292627865899	0.541571651741352	-0.214996074871068	-0.368025630650786	0.085147011120123	-0.571858274685661	-0.329364347165019
-0.113451561192473	0.0335617805617144	-0.154346096725383	0.228687679071011	0.414432357879234	0.427047274636992	0.274001038377326	-0.476319690231063	-0.629591440217987	-0.179377724966218	-0.827160278194162	-0.587431747815503
-0.0798900310814556	0.0560413055619219	-0.121783777854639	0.251993816229652	0.436497727576101	0.459769817291542	0.314647839430587	-0.444617759276682	-0.606974762159791	-0.155126008034807	-0.800409852197042	-0.566896256752295
-0.187207632381434	-0.0435650105481003	-0.241696303067041	0.143571478033752	0.331145849340672	0.350530085090741	0.210170911155437	-0.561011533149547	-0.714110807236568	-0.263961832887272	-0.91336735304785	-0.676978765271318
0.212257383296313	0.351247169420502	0.171485345040254	0.543678314398834	0.73528851134125	0.743479764126781	0.602425888766557	-0.16105598161821	-0.309726908738854	0.148526683946321	-0.51429126060249	-0.272035603045372
0.0270996064333822	0.168658257041825	-0.0346248714124616	0.350662589888733	0.547448576782039	0.563546391240131	0.40554912493626	-0.346126004925822	-0.495976196099414	-0.0460040525125729	-0.699857311613367	-0.459958972894412
0.0927914274049624	0.232833282377015	0.0377953612469041	0.412047617445904	0.613279168453378	0.621945394983675	0.478211942234472	-0.285377727563062	-0.429396191199991	0.0190151320312754	-0.635532986250331	-0.400837144299908
-0.100960455515865	0.0573213607171772	-0.149939568281411	0.242471464055408	0.432055421547965	0.434848048530356	0.298628973504995	-0.469793853247536	-0.619945153372678	-0.169006078766831	-0.815915031008371	-0.583856314090565
-0.101687730688019	0.0461473914187393	-0.146232434068919	0.225016702688955	0.423910953777966	0.448447818361442	0.306168800232741	-0.45920778122561	-0.621682505398033	-0.171192481929237	-0.813286911686226	-0.583549829058966
-0.114480953858905	0.0346363953130983	-0.16045030258879	0.222446279591654	0.418785519585217	0.431904903874627	0.282807926806842	-0.471199161120472	-0.635370867355466	-0.172004486663631	-0.839694851285088	-0.601146168593197
0.358846181268307	0.501998274303258	0.303020118086155	0.686075813100588	0.87662032708169	0.892450194237617	0.753408068124321	-0.00772068528538892	-0.160779422308935	0.289106074423689	-0.361698883834636	-0.129702072749998
-0.092534175920285	0.0699985598601334	-0.127037031440921	0.247098970313292	0.44312807443984	0.46214447449322	0.311147017812521	-0.443047178015627	-0.598965485384489	-0.147687447807509	-0.804872413256742	-0.56106075667349
0.121866795016599	0.264732765294365	0.0519052376119411	0.449749444829131	0.630735544580724	0.658874909567684	0.494946957125701	-0.254995268394088	-0.395858462104669	0.051978697489624	-0.608750379839047	-0.370028678335472
-0.279823933510782	-0.123543703175419	-0.338076433726052	0.0532572968713889	0.257196480243073	0.269093974195544	0.11812092855381	-0.643180202629212	-0.807949207735958	-0.347848525769427	-0.99157705991033	-0.753888418186805
-0.172499540206936	-0.0316823449583528	-0.227854870298321	0.153375895137805	0.357713612368483	0.36504992077463	0.228451593785509	-0.536348006527615	-0.684856202007559	-0.239606677160495	-0.896222342113506	-0.654966180707331
0.0538990189296933	0.195758729112646	-0.00242950036155543	0.386650465061293	0.578417036101395	0.612248937129202	0.458304585998699	-0.323673732640234	-0.470931068706425	0.00271749383060138	-0.665001388416223	-0.431148160241686
0.045355267771042	0.195879155415255	-0.0113249499725522	0.364629540900538	0.574506783022505	0.597860500027913	0.430872619290382	-0.322422953857029	-0.479127164182051	-0.0273021726870827	-0.662423072310662	-0.438391810559595
-0.100207912186243	0.0473158441198358	-0.148541381892803	0.229420507417377	0.418776369463551	0.443619326483247	0.298190582976712	-0.454938116417733	-0.618873935007089	-0.16290985501657	-0.820165074404005	-0.58150949717883
0.0180650864241111	0.166332869606525	-0.0411024996330414	0.345210066885896	0.543010700846888	0.563268534269175	0.42312284849013	-0.341647477401487	-0.494939632824556	-0.0554315817103403	-0.723493900208476	-0.459547543596918
0.18801510704051	0.338993054606265	0.13699138262866	0.524368599843326	0.721246941334526	0.736150595989305	0.572878143942786	-0.176375234542996	-0.320532594075747	0.125256632581107	-0.536059465619414	-0.295130245434272
-0.164194884326928	-0.0231390436030453	-0.220179077843117	0.153607100565343	0.355685631645047	0.380272503154634	0.223540347726348	-0.53607457281773	-0.682407360244154	-0.242319177512926	-0.884469954052699	-0.651559940150159
0.170410153619493	0.31910563472906	0.11643789494227	0.500109044302641	0.689468564824883	0.715247692879284	0.569602073851338	-0.203891750651352	-0.343747792637161	0.102704627259301	-0.545922023916237	-0.318182165579296
0.00188400839270246	0.140686200660755	-0.0567655450021958	0.325706176715814	0.517213218373203	0.528612425108521	0.38493723997355	-0.369116319242443	-0.525737327524918	-0.0639536879432433	-0.726623101353125	-0.489077989923438
0.133808008962396	0.278570176257644	0.0937369164839774	0.465631199740131	0.669996840456119	0.683185280762901	0.52913976818895	-0.226988504671517	-0.376858126011814	0.0662468466716415	-0.588770739419314	-0.335736681084839
0.135279862688014	0.276503435602007	0.103351422041609	0.466290183341031	0.654042618286024	0.679330995165331	0.527745700051352	-0.229116651329756	-0.37321306938199	0.0706773286603002	-0.580004240703608	-0.343343886661941
0.243283460197515	0.384089995826613	0.190707383101841	0.573515039000003	0.776533536442435	0.76750081111669	0.640162011961533	-0.11600118282919	-0.273273893993917	0.180866082391849	-0.485825250319918	-0.244873120562149
-0.0686449042216642	0.0746350165196183	-0.123114940526436	0.259919107046553	0.457660519275932	0.459791126228074	0.325127930797787	-0.439513283540242	-0.589361982319379	-0.139688834418496	-0.793838004409559	-0.559252457566064
0.163451900447219	0.30759131418609	0.109572411204243	0.479692742955846	0.6798017201159	0.704585701369281	0.554642370902096	-0.213702309565547	-0.367563353372092	0.0809051968361685	-0.570124483908047	-0.333033588112537
0.0399677891043344	0.177957730477709	-0.0205725579765242	0.357401434624573	0.55617406083282	0.575971134194533	0.420563713106501	-0.333434900421057	-0.476449021253062	-0.0289903013162289	-0.691206248368027	-0.451868769295623
-0.181304017853362	-0.0424325838932273	-0.233917975222905	0.139490407616793	0.345154405821335	0.367509930807966	0.21398419086313	-0.551828865692187	-0.699095837985119	-0.255346232472138	-0.907532167682253	-0.668497080681789
-0.032956091992228	0.107534462964404	-0.089268910430679	0.290852787701377	0.489564063560156	0.510942976953996	0.363190039514398	-0.39602457004259	-0.548303467573382	-0.10525372743055	-0.751016139976263	-0.511071913463093
-0.00970148596429859	0.14395776989793	-0.0561397563074003	0.32241228580835	0.518752027575522	0.537013521031243	0.392386932918298	-0.367515939864816	-0.515247213467882	-0.0594856513114496	-0.731664998884655	-0.487096409347542
-0.118503877129459	0.0359964781645335	-0.173222373740135	0.22344891595337	0.404867236771359	0.438061399084515	0.271774847659813	-0.479163392078302	-0.631874658961453	-0.188200062065137	-0.837331760261185	-0.596138097659037
0.455599973863129	0.605933322029474	0.408421193905733	0.79019610700951	0.979525065651555	1.00668713878023	0.846604396926146	0.0911231946871005	-0.0626033372656802	0.395608224621241	-0.266521619869848	-0.0268545248849326
0.0454455836811332	0.190993469014426	0.00134015768693797	0.378635044043086	0.565665311116598	0.594503783120082	0.440353060996568	-0.316595305435976	-0.474030416103957	-0.0196682986898898	-0.673000850419946	-0.433219718909201
0.00305689954353541	0.146571739975587	-0.0573388052542237	0.321035797241598	0.52186977880586	0.544532960048595	0.389943222664767	-0.380330567368753	-0.52055486458776	-0.0768698569206509	-0.728744371921153	-0.474000522198247
-0.190359807151148	-0.0428771705123245	-0.242505676183903	0.135641069854243	0.342681570628767	0.364863682843881	0.202646133026817	-0.55400514840538	-0.716363210053657	-0.264574619381664	-0.906892705541588	-0.679446682993884
0.0733848517547727	0.210532869491015	0.0156520339114523	0.397894876900752	0.599749438699775	0.613636024923391	0.460466211404306	-0.2943117216506	-0.442870050752204	0.0056196449204733	-0.649207606731101	-0.414828072714815
0.0636036090281837	0.213850490390209	0.0165369273559774	0.387382431392748	0.587463552185804	0.61686074112031	0.465517858107363	-0.29642919155615	-0.4412001259905	-0.00330372661215806	-0.66075729905174	-0.424197328128877
-0.0859150746949097	0.0658200725224161	-0.123926638528013	0.25842980980365	0.449975397294101	0.465899527628479	0.316100407441813	-0.450522415014746	-0.599849268089428	-0.144769521537755	-0.805517848244038	-0.554004889645072
-0.103408591982179	0.0473490749072122	-0.158679858932968	0.223148355136645	0.421260461107062	0.433528512350355	0.294283780380375	-0.467120437107346	-0.626132661243204	-0.162632598598069	-0.825739907036099	-0.582271588902451
-0.00920514776082546	0.140673999975155	-0.0594032024603177	0.330629432760855	0.516778322723524	0.523500862781396	0.393832246189975	-0.376769122331676	-0.506748164803667	-0.0792289701490145	-0.731940693029267	-0.485603625349191
0.0674446229806832	0.211100919530512	0.0202945841185402	0.409995804690142	0.583656727155879	0.605889206627103	0.456631751556245	-0.296624623401743	-0.45938691614041	0.00870289675450261	-0.668203498871341	-0.424396744138627
0.178298794567628	0.331889147160991	0.138578407138388	0.51764238368431	0.710532369836148	0.729642934648166	0.584187146019945	-0.189289839695228	-0.334704395289412	0.12278170317599	-0.529657379607803	-0.286086586349744
0.128293495191225	0.269423707309851	0.0894973956237951	0.463945704541381	0.660307209167324	0.679676894981143	0.5264271195294	-0.23513000027991	-0.381679887995957	0.0673884345312413	-0.595309250982499	-0.361840193238152
0.176124501436849	0.32886006915494	0.129669491478742	0.5185184388822	0.707883344868962	0.716043787644162	0.579808584608999	-0.183436262216577	-0.336313040672631	0.111552846218426	-0.541890084975029	-0.289989281075409
-0.128864786204918	0.0181882397354023	-0.183174748770257	0.195646557812829	0.39146060279199	0.414801040419878	0.275134025349506	-0.490647376271605	-0.647980254607223	-0.193172801814337	-0.855191488425084	-0.607336298112407
-0.0111507280454731	0.132251450216435	-0.060494240029695	0.319040636670242	0.515497591508899	0.532163268762608	0.383655776249538	-0.377884111365261	-0.528765195055403	-0.0824683847659515	-0.733060253081387	-0.494494482731826
-0.0309424318785699	0.119991464688676	-0.0827240185942582	0.304520320548052	0.495273085806004	0.514526765735288	0.368108855592249	-0.393641241862005	-0.553775213222449	-0.109839004437985	-0.753422744937045	-0.524620029495723
-0.0924403050484447	0.0603754293305184	-0.153345418813032	0.232503790500225	0.433540890459923	0.44723241533541	0.298010969512342	-0.449813544007762	-0.615377673610559	-0.159803452478841	-0.81818521479242	-0.580029486193196
-0.0933326104093309	0.0539339005796901	-0.144830773652049	0.239081280915015	0.425975046815558	0.443243826024732	0.298227843893446	-0.471577233588599	-0.614785765275449	-0.15797438117023	-0.825660939178811	-0.577115316614563
0.0126319473421314	0.148797084119522	-0.0415891673167349	0.336336190234549	0.530616255652552	0.561810115628551	0.40947978403738	-0.348359051091076	-0.503961011983249	-0.0475647964823072	-0.719638624169141	-0.46503686917738
0.00318288503134934	0.154198666261124	-0.0430424495549478	0.331307361678358	0.533668759527013	0.551382508197094	0.38906188614926	-0.362659498625071	-0.512704863726978	-0.0671465566731805	-0.713760725153724	-0.480104681924027
0.107514465713115	0.253353030631456	0.0614904334021824	0.440287131575363	0.635037337487481	0.644527404709235	0.503779559655458	-0.261707251610545	-0.415680707860016	0.0442743197937437	-0.61278825874188	-0.367163067506887
4.47080799308216e-05	0.135555792134547	-0.0518413145811569	0.333992193608389	0.528045480276182	0.533011719321823	0.391412207214813	-0.377525328326519	-0.524901572009352	-0.063145561510716	-0.717428108091857	-0.478829248096031
-0.0286414392494848	0.103141743534837	-0.0847010955847327	0.284051311273327	0.49310040313519	0.502045950144938	0.356226999058683	-0.405947752928659	-0.552039011898816	-0.0976343372239869	-0.75546550098932	-0.515004064223736
0.183575734054941	0.327239880813596	0.128605561481122	0.516334124465596	0.708024425205164	0.736571746790417	0.580056285638754	-0.184951142737244	-0.347750146549669	0.112721171738015	-0.543689267215188	-0.294222454629551
-0.0462034070372257	0.0903190799977197	-0.108688281351381	0.285346667873653	0.485154562870991	0.49149085927901	0.352704754950989	-0.410396089671878	-0.564362380345543	-0.110366451132651	-0.766764093686361	-0.529639254142171
-0.217421537396886	-0.05557895343864	-0.256926359957738	0.125380932850541	0.320600019227527	0.35264805159711	0.193898606943529	-0.581944967170787	-0.732876604657593	-0.275977253853709	-0.92736585632541	-0.685057381659542
-0.0521965698780831	0.0912564969336669	-0.111680494266642	0.280912444988949	0.475412452301307	0.482363300821431	0.338887777343605	-0.413688295432744	-0.568970176885206	-0.121974393777908	-0.77248892368468	-0.527011370545133
0.0634819339202649	0.209061262581611	0.0136800714877796	0.399376533574853	0.59340885993868	0.622877020510644	0.463632477905711	-0.299717136610522	-0.443527965485724	0.0116680163361084	-0.659733190511527	-0.41333760949758
-0.101003204981738	0.0352703365006731	-0.169245743740216	0.224145647635584	0.414860378011118	0.423892033831693	0.283876492418958	-0.473500963024399	-0.629579462525853	-0.173169584214699	-0.830710969970589	-0.58575289064331
-0.12441188385688	0.0207926386727537	-0.172058667290436	0.199117420763893	0.392930488771945	0.424562436696779	0.273876247375123	-0.486650810481684	-0.65101853958194	-0.195263252738871	-0.855411423380924	-0.603886635823329
-0.0746332820560439	0.0638535320009834	-0.116994861893544	0.257577935120401	0.441845288785005	0.471104004888596	0.323329204573025	-0.439776840537797	-0.602435727573278	-0.146965902495225	-0.796704603143339	-0.561602529711609
-0.0129711619365888	0.134332966564971	-0.0692144813704228	0.318946420941735	0.524907142085028	0.5282438430157	0.385436432447585	-0.375138406023483	-0.532795780955818	-0.0804167732466666	-0.738349012607711	-0.492715007055508
0.106889223186138	0.25079751642906	0.0805561630597425	0.445264820323564	0.654123131550738	0.665209081291419	0.5141435055026	-0.247217715126661	-0.393157678140846	0.0488709929365564	-0.606230786586229	-0.362044867225627
-0.0433682440013204	0.10672504584809	-0.089090502724681	0.281928380021797	0.481006897158449	0.496350910263333	0.343488899829418	-0.406823861149403	-0.558021023975246	-0.113249040274238	-0.778851747473103	-0.527619501776262
0.144459903577116	0.306936942583396	0.117879345517362	0.481491408265212	0.684306049050685	0.697168337446469	0.544260543146442	-0.218317767418057	-0.358486081759486	0.0998052961117818	-0.562339066134983	-0.320773257137493
0.0588794541899356	0.204541021825226	0.00537075458055534	0.376321101480135	0.582936140859577	0.593451570951892	0.43688625042029	-0.31235204229292	-0.461242565086456	-0.0117635836592616	-0.666407567143565	-0.432620837907181
0.0255569528431963	0.166584433638212	-0.0266974841813975	0.36607704084195	0.54682258354166	0.576139322647435	0.415836547830217	-0.340856238143808	-0.491495397344776	-0.0370355444747547	-0.695954948943118	-0.456944459435241
-0.0183977748379574	0.127982404083846	-0.0752225090790264	0.310577370043917	0.499229962500064	0.514360121517114	0.37560040327027	-0.393005001613231	-0.534848207890046	-0.0726353122170595	-0.746996718726849	-0.495371045588966
-0.196125754877273	-0.0575882799216338	-0.251589537011355	0.132660883844953	0.326725615451345	0.345150371309142	0.194804153811843	-0.563079976430654	-0.718872714215608	-0.26332967149181	-0.916732298591323	-0.674960062406973
0.0177206813284622	0.173140595310883	-0.0223780835882678	0.363770208565276	0.544188296210542	0.567674592645298	0.414798201958211	-0.346550158026419	-0.505794727279968	-0.045824806525335	-0.706691362350958	-0.460949518483465
-0.145140660450501	0.0150853346381856	-0.174991179062229	0.195425085433107	0.397513279781837	0.401068725453324	0.258061396318304	-0.499928468868714	-0.646004560403414	-0.194538774019736	-0.852291729120561	-0.6209430864291
-0.0343827971944998	0.106009493985294	-0.0866161607491901	0.288127869255134	0.488385870194711	0.50912816954051	0.35422320531347	-0.405383033943586	-0.552065742842735	-0.103552042492042	-0.765248015255553	-0.521516456612068
0.205213039114003	0.335423911835986	0.154327528323901	0.527489790216213	0.728863554074977	0.735058902779495	0.593713718020474	-0.166886859011314	-0.318830307334439	0.122615527429527	-0.514707896633544	-0.282997662687307
-0.0346996552259951	0.114611268977318	-0.0947829365344105	0.292090205715582	0.490874236299906	0.515016919036315	0.356027527172931	-0.405877523625323	-0.550832661622917	-0.0965565006135494	-0.749611850363659	-0.523221480715285
0.0705151521494747	0.216942134076437	0.0214136571078026	0.391113157487735	0.586169486552119	0.612374220770083	0.463676978945141	-0.298266927570204	-0.450770518061824	0.0119738167477029	-0.65224876879174	-0.41654978998369
0.0959235182102549	0.234786198980934	0.0411138129373254	0.428886019783379	0.614780788827173	0.632998277178077	0.482415633935648	-0.279693792302602	-0.415338501886729	0.0199966129011668	-0.63216663351117	-0.390681393845692
-0.0447774134197798	0.0916711287256666	-0.104214187680935	0.276856070494278	0.462030299610565	0.488447392872395	0.335890683781655	-0.430965902420924	-0.571351927044102	-0.119749317668601	-0.778915627804262	-0.540334722576449
-0.0157648241207587	0.135948154959311	-0.0505039745086842	0.314998762409252	0.514014493312886	0.539484624555874	0.392594553055465	-0.371823153230466	-0.519818249714088	-0.0660365474042532	-0.722191694692722	-0.491331345000873
-0.131858966097067	0.0127823406058093	-0.192452235310369	0.189057949503272	0.383471800073698	0.399005477486041	0.251683008639442	-0.502687475256215	-0.658155364468538	-0.203054129437346	-0.859113196272747	-0.620162196436238
-0.0321179866272517	0.115102877560289	-0.078068556449133	0.301258106274884	0.495996423645698	0.514152931800658	0.364948250983012	-0.39532627372175	-0.548528802430176	-0.103023750039615	-0.754746220256332	-0.506334180154502
-0.249111170861457	-0.102848940237282	-0.292537810412905	0.081216873646782	0.276301538488776	0.300638840264528	0.148500517699302	-0.618135570535278	-0.764265369581137	-0.31623449087391	-0.96838582057288	-0.721063127068079
0.243940499430626	0.391970472793668	0.190666768717745	0.564089547845613	0.771820382180386	0.785222422646	0.640671868622443	-0.120480097428903	-0.26205321847116	0.176711890274965	-0.475971110821818	-0.236966023147507
0.214170459927278	0.364524948344845	0.160099445413888	0.54121671676255	0.739021155149982	0.751426571744874	0.606443181085474	-0.148345733498191	-0.305310692003789	0.148029595906097	-0.505979612940217	-0.270443910064317
-0.0444318433523312	0.0883819571789963	-0.0893661933545358	0.27860500170638	0.487473208115912	0.501806546288921	0.352128716486985	-0.416618620956866	-0.560296321890539	-0.105689597907688	-0.769130979924818	-0.528476407944755
0.142443907304899	0.271199537734843	0.0837236889393137	0.459203315199603	0.65263615378181	0.682881053508366	0.509997376701272	-0.230714663518133	-0.390279549730284	0.0611663744147878	-0.587740075751748	-0.345779185208325
-0.292175787812847	-0.14771235111834	-0.339671812860763	0.0378012975145163	0.23547267798793	0.255028045088408	0.102203734749029	-0.659487708717304	-0.802530530862236	-0.360528154663587	-1.00674711626073	-0.771052761059762
-0.225587418140596	-0.0749319994708767	-0.267064196513719	0.109514299569375	0.285634232489443	0.3129401844654	0.172395026100005	-0.603605756110919	-0.749817346616372	-0.296462069506078	-0.946671530402174	-0.714304094983951
-0.21096712187185	-0.0677819048543778	-0.253330779292079	0.125235340323232	0.303060886549151	0.328748134916044	0.181964676195726	-0.575137903977825	-0.723843571034609	-0.28148120637546	-0.931695711071007	-0.711341477455369
-0.152107178023049	-0.0163326960362216	-0.2200691054989	0.174318339687888	0.353536172684128	0.379825219946348	0.230821251226946	-0.52077478381408	-0.685894544996146	-0.225335299927251	-0.876908186704791	-0.641527662628773
0.116886181218957	0.269362368004688	0.0645348758323271	0.445482786281705	0.638724366795574	0.655263050725309	0.511562391113111	-0.254304237720685	-0.394322325550247	0.0592414485429783	-0.60808965793227	-0.365785948877325
-0.127454718269749	0.0213259281996194	-0.169229607066042	0.203446940206494	0.398710856324526	0.420214863477334	0.267820536623049	-0.493421976699568	-0.637204579275305	-0.180874219757831	-0.841567769693785	-0.606164880514016
0.0239368999193673	0.15912483914394	-0.0239214498095994	0.345372481470905	0.549731261288566	0.567743980812288	0.412319106663553	-0.34269457249633	-0.478341014642013	-0.0383049671733969	-0.700965181596621	-0.458369154268744
0.0691818803568549	0.213567951812591	0.0118649148435057	0.390590783774567	0.588009455230413	0.609880933757182	0.46296863670421	-0.303983350093584	-0.446068233408582	9.98399443336129e-05	-0.666634823814765	-0.41449598201312
0.141934814327189	0.300711204477804	0.10558674337261	0.483670738162062	0.674637968568062	0.697113819369021	0.540913017952229	-0.217949985978124	-0.371915512706352	0.0842949158301692	-0.574760475410543	-0.335894517333434
-0.194007705012434	-0.0375812134708119	-0.235587898853909	0.153706238885585	0.335659209570752	0.35190249809503	0.203826162597513	-0.553257189026595	-0.711267774888438	-0.252327386835146	-0.914164679440488	-0.671530003060043
0.146728170642593	0.289056402523081	0.0905169486506839	0.482474126011813	0.65771570768166	0.692429831551641	0.525673970880343	-0.231560141061461	-0.39386807792539	0.0641812642767958	-0.581644924893894	-0.348867247949688
-0.101886168740858	0.0554401936436766	-0.146948260130125	0.234681702069265	0.423200014056856	0.439683633220384	0.297058355143049	-0.461480080704646	-0.620110783649626	-0.157564895740615	-0.822162050258184	-0.583858345419878
-0.106807068511339	0.0318046691067291	-0.168415954549385	0.230930654373963	0.423325577038686	0.421862233248494	0.277212152195526	-0.477831184525883	-0.638655591774424	-0.186338264125986	-0.842411582400064	-0.594187172392026
0.191043969796144	0.336071108394591	0.14383217038501	0.510006471610917	0.698771296420626	0.732662194441882	0.56955641465969	-0.172693405609217	-0.330624140260487	0.116394435922509	-0.533597944934646	-0.305159533697858
-0.124840932016505	0.0176936530306411	-0.181854737027362	0.193421425275223	0.390303607624647	0.41222191105096	0.270233907384832	-0.494158345622372	-0.646498534427775	-0.195199297722198	-0.852374896694972	-0.614921614688946
-0.0935389989760896	0.0575352980239614	-0.144760299620145	0.243904605876077	0.435714298601844	0.440121789749413	0.304144147707872	-0.458552954852369	-0.604268445247224	-0.150885165187551	-0.810666332968916	-0.570577962828927
0.00215760291837319	0.164226517425203	-0.0363368250839023	0.344850788476956	0.535478280761522	0.550212370864053	0.392560685816917	-0.354720444202458	-0.503521992978629	-0.0589344567931404	-0.709085613416521	-0.477024005217606
-0.352694048633498	-0.209736095427189	-0.395341469330658	-0.0172974060579902	0.182802299355779	0.193840644804227	0.0445212302641768	-0.707979812898789	-0.863484887526034	-0.411412053612156	-1.07623356170589	-0.829474541778628
-0.101911167847491	0.0394882466036399	-0.156050357125201	0.220648370199403	0.421224903897491	0.440850376453827	0.283348294182943	-0.466943862392299	-0.62223332822181	-0.168910158534808	-0.829592782123691	-0.58490020455325
0.0423752823919253	0.180342885730211	-0.0145441714555904	0.359638404698618	0.553697967554067	0.569672129115378	0.433392547129697	-0.330878414016866	-0.484232987077292	-0.0435816928808891	-0.703663001321377	-0.455961072082215
-0.101041526166268	0.0428052363147214	-0.163445865636133	0.23550663471352	0.427261795342233	0.43957640253043	0.292779471583018	-0.471681323394514	-0.620331514511058	-0.171700321180756	-0.81979002763439	-0.581400123119382
0.189070467616901	0.326958760671552	0.135104219454395	0.513213705413923	0.711535283096503	0.718837885206845	0.579857444286481	-0.175512762100551	-0.330496797243409	0.125180303065827	-0.54054013362792	-0.299872952893925
0.0102901785087917	0.138045141033536	-0.0551248982415276	0.329340234576175	0.528308488688708	0.546245174757654	0.397426057461437	-0.371984638057835	-0.509431051507262	-0.0601054505215736	-0.719799960059798	-0.476414823931412
-0.0332502106815465	0.108212308677152	-0.0778983538044063	0.293530456760333	0.497457808050319	0.515115602959888	0.365775356384152	-0.398208667584373	-0.544464524051093	-0.0974206993170472	-0.752885798805782	-0.504365838225496
0.0277884617981731	0.190046815455276	-0.0119796790291091	0.351209728802941	0.557936538516854	0.570662578260529	0.428071246265426	-0.334987636052007	-0.482896461693676	-0.0416609959874284	-0.702421515762991	-0.450025910548198
0.100105457152246	0.254536753646149	0.0578041250516155	0.4282150819233	0.628229735108538	0.650063408314105	0.499891494977535	-0.254421273699435	-0.411181632486682	0.0409462906405296	-0.612770639095011	-0.378504418668936
-0.00144375375603823	0.152150339662696	-0.0467381092258402	0.328997456815837	0.532719786315165	0.53908036106583	0.390005277621639	-0.356052932582181	-0.514057495958164	-0.0672549066215945	-0.719940693605113	-0.475743278354174
0.168634507916608	0.310734960270964	0.108653872209705	0.495037074299819	0.681266502952074	0.70371473668466	0.555775774767571	-0.211077035352545	-0.358778453632738	0.0990218075323776	-0.574758834144024	-0.335188799282961
0.0836603083982082	0.228779835905374	0.0317854443624872	0.422266708021725	0.604322501335358	0.610348512037284	0.467096689625792	-0.288301188148081	-0.446899938758041	0.0158391490575494	-0.64205155090219	-0.392111003523528
-0.162774320327441	-0.0230897985161576	-0.215011879280121	0.169781781502785	0.356273687483222	0.378715920778199	0.237140965890001	-0.531399237283325	-0.672306576433352	-0.232305979362892	-0.886333382259186	-0.641795699446687
-0.154031098310988	-0.0107810233981419	-0.211514181722812	0.170417323842334	0.367431513529357	0.384035047233143	0.237889374666415	-0.53007116092054	-0.673032985278536	-0.215447744390215	-0.872924287600149	-0.633086175886582
0.0133531097286641	0.150515323816734	-0.0367705574281918	0.34229854932865	0.543295138343383	0.549836291785568	0.411305718504453	-0.34966301511325	-0.505098330025907	-0.060175416463257	-0.711911377702184	-0.456571744571557
0.0070841464555709	0.15941039125827	-0.0414082886977667	0.340254777552581	0.529769759410295	0.563169248952506	0.410806057089785	-0.352970509892577	-0.497122245297267	-0.0471389378119242	-0.712887237074091	-0.466737198070224
0.00413268843129793	0.155855433495417	-0.0378244918461708	0.333811173490897	0.532401343500042	0.548180910186169	0.388562315690186	-0.351331376576592	-0.51383254846058	-0.0600451051041835	-0.715250122173401	-0.477498286252377
0.135830418935991	0.283256024710712	0.0963418669393696	0.464801837402811	0.658157977993635	0.688859357886706	0.530143826166223	-0.222546438901619	-0.367554204817711	0.0598428797771407	-0.592464528288098	-0.346733110317528
-0.0626935096597929	0.0910542632368823	-0.12153903606928	0.27205585486696	0.463289131729601	0.493899510985003	0.331884664308241	-0.420445272580601	-0.569121201465252	-0.125810802196351	-0.776409881203547	-0.52815873503953
-0.0630948009156623	0.0776698542858135	-0.119234871876157	0.27020307886563	0.462243176338309	0.489540182421195	0.334474487583369	-0.43124396654157	-0.584276674896521	-0.127116312403904	-0.779468476197564	-0.548289309158469
0.0572725039672877	0.203404902354953	-0.00203017960628226	0.393125536838781	0.567206414946141	0.58885869868005	0.447282729819384	-0.31042117521886	-0.461067239791671	-0.00760414499591431	-0.659234523042657	-0.429558592612369
-0.0832589668105973	0.0521182531293975	-0.146208722120917	0.227302815198563	0.427282448014248	0.453427675899304	0.305068997642413	-0.465185203176785	-0.611587494751956	-0.167616101810994	-0.817586708025606	-0.57894245725667
-0.117990196446217	0.0368760555399716	-0.164944834308973	0.222442748615801	0.401807261562014	0.43057784723436	0.273681654697585	-0.481169355031365	-0.631818427897991	-0.182990523541174	-0.842877051042776	-0.596708708885489
0.061314645397636	0.20705257991723	0.0140430463053648	0.392757333923776	0.588532432708235	0.600534924520477	0.442805604373126	-0.317690127522641	-0.454251046004698	-0.012791444443422	-0.672128012142226	-0.423193851203703
0.0560245585605532	0.210780394965944	0.00649022289558475	0.400274514405822	0.582262713665697	0.611407982391414	0.463972693549611	-0.31082161200046	-0.46378145449274	0.00357150845642126	-0.6586561870942	-0.415870064501077
0.023235975831489	0.167477663637991	-0.031565707097825	0.355571250524581	0.545535333028986	0.558780499792359	0.411941870128824	-0.344621812672385	-0.500881210181622	-0.0500005316520281	-0.6989460087962	-0.455708800077172
0.139775881888335	0.284568893660268	0.0861079394210357	0.457258902995146	0.659124543941028	0.679778941103626	0.531931732692178	-0.237601721129454	-0.38743445693317	0.0693202905812301	-0.591792300745797	-0.342788638217225
-0.0339978504218277	0.107335902068159	-0.0877083692049331	0.289003009820251	0.48139472540867	0.504249777709967	0.352034219300149	-0.408024179713178	-0.554491135015397	-0.102243997151276	-0.764273247217756	-0.528809926493256
0.0608944310545906	0.212421219962317	0.00725751781268313	0.388350532712597	0.586418139231839	0.612406884134709	0.454431278373163	-0.309025850339564	-0.463939468916189	0.0067118823663743	-0.671860831424715	-0.426819875690221
-0.00188837304747754	0.150893795331637	-0.0583472586217002	0.328438141892199	0.524618120489526	0.547527116010678	0.404188326570032	-0.353741498384668	-0.514176103385516	-0.0674752460503325	-0.720927795001729	-0.479762048211766
-0.0426686732596274	0.0957115269247071	-0.0921840892181459	0.279340276448353	0.480293467161281	0.496453294197781	0.34429066814302	-0.412580729857011	-0.560562577658662	-0.112021131644662	-0.758211730091689	-0.528825947515871
-0.0398056628236095	0.0948937490834531	-0.0959459279827365	0.288851717479586	0.480724638411475	0.507479456377592	0.35627679312354	-0.403571348973091	-0.563145234097815	-0.103416903084952	-0.765773755681185	-0.52020247058847
0.0413215500702032	0.185543323569055	-0.0148240413155086	0.371491825000933	0.567409890278795	0.587293634629472	0.427456823087005	-0.329319538654223	-0.483633839959523	-0.0306172420196307	-0.682851848942016	-0.443114648283985
0.077877124306199	0.227879521074104	0.0191592749886553	0.404622605426649	0.598310816472595	0.618296696595772	0.46572327470373	-0.287977512891617	-0.436729263650528	0.0142796853605588	-0.654116714793508	-0.399302695700667
0.087628943265449	0.218580068195693	0.0360879048469595	0.42376532327488	0.611205274455323	0.628428069844215	0.479455249518274	-0.27807913244017	-0.426208460739042	0.0163729228849784	-0.640353246213719	-0.402097923707016
-0.136994193162911	0.00559252585152849	-0.189570826473905	0.184658198709913	0.382086661336584	0.398768858627517	0.250115626784143	-0.504629354887232	-0.657171290683731	-0.212720605832232	-0.875396850218113	-0.619705004385904
0.0198288036209208	0.165258400449159	-0.0413395858179648	0.358943238846819	0.544067387679576	0.571872989207176	0.412808363999453	-0.342849339236909	-0.503363899224449	-0.052890212169622	-0.708523979812736	-0.467549321806195
-0.0301176193471635	0.123621313281046	-0.0736111704330173	0.293244297689302	0.487715334827326	0.515986758895792	0.364787301213093	-0.382866621487934	-0.542689028996751	-0.095544183746738	-0.754114218270449	-0.506021988705497
0.060830803526242	0.207857781021315	0.0138931378605109	0.395314357943456	0.603266201888248	0.603806607983257	0.457003755963436	-0.308701432486634	-0.448568631609372	-0.00239596912406239	-0.665755695344141	-0.426928474598605
-0.0701551431795309	0.0882609795539986	-0.116930282198999	0.268781495033571	0.463896296378837	0.480541760454297	0.338743922477959	-0.446876100861075	-0.580832989389155	-0.128173205045587	-0.789272275594237	-0.544402133272758
0.111568673474364	0.260151788918544	0.0576799804180399	0.442674830723262	0.638087464123356	0.64649887402937	0.505631162137168	-0.25508383633457	-0.413756366183412	0.0466036447882489	-0.615075287398263	-0.36915645342642
0.148331634940543	0.289000158867568	0.0997962842938502	0.464239005292343	0.66219609969838	0.686315364972691	0.530311266687756	-0.230274830475495	-0.385517286375529	0.0831880376277864	-0.579601215951434	-0.336225540529771
0.073738868006159	0.209657422780832	0.00456681897004335	0.387956684079573	0.60406900194417	0.61764720462998	0.467933147045017	-0.301620276493145	-0.438279933455641	-0.0048323010191229	-0.654393891287537	-0.416074732729487
-0.130638196507998	0.0164892602686124	-0.176354517364938	0.20810894927522	0.405338251949596	0.414236704628395	0.258555438408535	-0.501104520089184	-0.642788374947824	-0.193118859724467	-0.844676552503004	-0.610921652174709
0.123948516453493	0.261285890534852	0.0524073922767433	0.44606901842101	0.632352386370532	0.658500021971774	0.503669372704786	-0.254540411113702	-0.399413303810088	0.0390266194936045	-0.610033435214938	-0.360809360551306
-0.47001726580401	-0.333480958830205	-0.52126918403255	-0.162200296347484	0.0454280997297849	0.065615767618323	-0.0825848197089832	-0.840319940172743	-0.986704443645705	-0.537245562719094	-1.19498933733101	-0.973396215162705
-0.139728358302259	0.00925169470966795	-0.184636068395535	0.19782971483916	0.396031021041229	0.413342625150858	0.257464235057115	-0.502870086032171	-0.65650127085709	-0.203926421527023	-0.850579874009327	-0.62095007426715
0.137756927857259	0.272974434232596	0.0826193695945312	0.46740970415706	0.674975574732391	0.677163623801568	0.523883624610953	-0.23250384720849	-0.387554968998276	0.0732415683324117	-0.579902961375175	-0.351645704383166
0.358961751412366	0.517867541873084	0.319595210126079	0.698678937795392	0.904481904233116	0.906915946533689	0.753563704242695	0.00305383356583485	-0.140805711326009	0.288135756356576	-0.361032368215335	-0.115499540003973
0.011837743243907	0.152844562303473	-0.047672105989429	0.333339491928794	0.528641613915572	0.547469921279318	0.405080474194403	-0.361000851524049	-0.510691219894319	-0.0592135714593359	-0.726713398910077	-0.480632207068819
0.144976192495587	0.291318277835414	0.0991284356010582	0.499503939496094	0.669349145447935	0.692586362886582	0.539919698554888	-0.213600463368705	-0.374583738010111	0.0901451844708086	-0.564940228278329	-0.322659109075388
-0.223357969721453	-0.0732596266771796	-0.276281554645944	0.113070732232192	0.300360216237449	0.322240673619973	0.17704690016275	-0.581773958992026	-0.742685029573622	-0.295384385026578	-0.948677516692698	-0.703689839642452
0.0311638010205597	0.174563539108906	-0.0171206441206028	0.359661696924201	0.557096696734766	0.563953390873618	0.42212003158121	-0.346172334665376	-0.487137613969603	-0.0397402413057283	-0.697401891370746	-0.458147837066392
-0.0107789396702294	0.128406824200005	-0.0547483171790687	0.312165293227475	0.512949320918881	0.52327633335519	0.375883909698241	-0.37787443850573	-0.522075059936309	-0.0750522651564675	-0.732595397540417	-0.476925932918432
-0.0555850787769579	0.0972978916668026	-0.103362426919144	0.276572445642669	0.490145139063489	0.488770049022681	0.339551339793441	-0.413677218954729	-0.554852829059595	-0.106765028058533	-0.774448086679996	-0.537997562476778
-0.189872735962014	-0.0316585006609762	-0.236340485472829	0.136282849110814	0.342351673440776	0.361148541791833	0.207027413192559	-0.541792459951885	-0.704336908717096	-0.255258922847961	-0.91250253202626	-0.666274979043318
-0.0117690099532761	0.135064805434102	-0.0537774541502773	0.325895969071002	0.518076863535453	0.536281980747308	0.390444921357309	-0.359098445912755	-0.515122947321995	-0.0675579990662116	-0.722626081062237	-0.496567565591286
-0.0754332093690816	0.06293605385573	-0.12644625074768	0.25085011136612	0.452695634391616	0.461019700091812	0.318612288199514	-0.442340184828669	-0.593546400789926	-0.147212609770943	-0.798888226184557	-0.561319798401396
0.337165078880114	0.474639743875177	0.264756550789312	0.65664977525564	0.85175794814615	0.866194639118273	0.721321728922967	-0.0477777240617099	-0.197164758439858	0.261359593507114	-0.390531226426123	-0.151524418623169
-0.293825373175607	-0.155866106128611	-0.353605631616748	0.0390266528730922	0.219540518459336	0.242418580500465	0.0988427689078028	-0.671759322356123	-0.819115076681484	-0.360587073776727	-1.0161267243772	-0.779000210127835
0.0590226939821987	0.202007767677263	0.0234364486791631	0.382508288958408	0.574822259915891	0.597744865462904	0.455313130293611	-0.308826903018742	-0.466623065892452	-0.0110108764182372	-0.672794296309511	-0.426225135577891
0.142279276920015	0.303755094615263	0.0947135748541447	0.482187465280535	0.671738218623468	0.698268557013518	0.541270056596254	-0.223451914073706	-0.374116382870244	0.07825846426706	-0.57790800566717	-0.339164212448895
-0.0409891556526886	0.09671407016044	-0.108236745369761	0.286012436000807	0.478243044768772	0.482002832775623	0.342419531180999	-0.414752879362352	-0.57727836155705	-0.119771836792266	-0.771928098635751	-0.535773348822566
0.136977366786237	0.275192101323066	0.0906369950695287	0.467810466142183	0.651059644210944	0.686447344736677	0.534010041622255	-0.223970591954024	-0.378117353884244	0.0743724384387464	-0.586814255528715	-0.340660934181898
0.0402768921100993	0.1646304553611	-0.0116805505291226	0.35737650921291	0.550983337185377	0.566946285931855	0.416914063553198	-0.349575705071906	-0.474995241535827	-0.035686445486377	-0.69920915330121	-0.45565807454814
-0.00769799863852083	0.137754311168488	-0.0678543958476938	0.334078503301819	0.523112200239487	0.554521962107155	0.392982983960461	-0.36978056501168	-0.52581370581238	-0.070350527845104	-0.723157452404947	-0.493125201268853
-0.176217369828875	-0.0411631328923967	-0.223115882104289	0.15007583345819	0.333104718314668	0.359682089121954	0.213668828607401	-0.546847161001758	-0.703008619480799	-0.245327655883756	-0.898277172160986	-0.667510818701421
0.00743952459427771	0.139603824111377	-0.0482848411112843	0.333137787266117	0.523857715511371	0.540338534357196	0.402015176709617	-0.369097663473403	-0.511539524133444	-0.0691169243124113	-0.719319061034436	-0.47670244708464
-0.196026204935564	-0.0449518319399413	-0.241916627549217	0.141182286257703	0.336766559593988	0.353923400796038	0.211233719179606	-0.556453046278281	-0.703378455114277	-0.250603805151588	-0.921764684026393	-0.678984823380747
0.00380558995961363	0.154320391187467	-0.040640552649321	0.333901951065875	0.533591280916468	0.554553990969941	0.399761113655209	-0.355872499625003	-0.513577213756763	-0.0569685641775942	-0.723934932284528	-0.472224654040757
0.0179887049274032	0.156882782467969	-0.0364379301596605	0.34117085140616	0.546817893295581	0.550576368698141	0.406042963043395	-0.352941850603046	-0.502881924875733	-0.0463557275385824	-0.696601160794609	-0.471200885250844
0.0933335638376609	0.224467025543887	0.0302210347737936	0.406854295774431	0.607893445292299	0.619000667760436	0.47911521468599	-0.282632999139362	-0.442732440800254	0.00121084958847433	-0.647501772795506	-0.405818283716487
0.0323525213212811	0.170433781082086	-0.0375284230625724	0.359487094601054	0.546254205491636	0.556869226288616	0.412316342404406	-0.334981255574613	-0.488609488860431	-0.0402147809532288	-0.706668668388124	-0.451409003919564
0.044096575796797	0.192097141726669	0.00264966741565497	0.374976680199438	0.566586876020939	0.59333410491033	0.438735099801055	-0.315549608762412	-0.46566651699125	-0.0250734455003974	-0.684620711174137	-0.434468973930464
0.271307369131826	0.407950204736503	0.207736891498823	0.597563121788683	0.798220695883684	0.805802707337584	0.662171078648426	-0.0954822498745287	-0.253327307775995	0.199520276161868	-0.458348344519541	-0.208652491772121
0.0394909777871643	0.195619709605041	-0.00671980772447391	0.358892998014002	0.567415468353052	0.580348167189336	0.434592375987962	-0.318829169038574	-0.483673104836169	-0.0280722440919865	-0.680677183632873	-0.43940862890133
0.282837511685168	0.437529256107979	0.233025002458351	0.621635506870455	0.815453517553166	0.842797875661929	0.683286394122574	-0.0745738178239914	-0.234841398516342	0.224577193861834	-0.443206740029939	-0.196801948003406
0.194091714813937	0.333473254108625	0.144965640284124	0.527212647617441	0.721157423468467	0.736813954018858	0.585233837744767	-0.178253830284871	-0.328887222323972	0.130801238190896	-0.525301738070329	-0.29543660235998
-0.0592688430365209	0.0911681163064927	-0.103169973791154	0.289587844767907	0.474486352001513	0.500848821988041	0.337169501779872	-0.404028873431977	-0.571754279732473	-0.117066394834113	-0.773468736444535	-0.530328025640961
0.162948129230906	0.30184267386537	0.118020651719279	0.486715441388472	0.688250753426021	0.705621465494118	0.564227733818877	-0.206781676970453	-0.356957844001029	0.091477990767166	-0.556070643651477	-0.315221776134329
-0.0663695944496975	0.068361551192886	-0.122809763692717	0.250029488327204	0.447618178276201	0.463010121316015	0.318696851463524	-0.44456535536941	-0.589993997725178	-0.152534751703426	-0.793443985596477	-0.562288026645852
-0.287434707667952	-0.129680795234562	-0.344338158286728	0.048455099122186	0.242436898400244	0.25617378534629	0.108801036022669	-0.651499909076641	-0.799579677912837	-0.342549923116665	-1.00703249587767	-0.76158900559041
0.113026355689589	0.2595266496854	0.0577804913760477	0.439936563967586	0.632690578165567	0.660012830013442	0.504087981470816	-0.251219051651673	-0.397423558052048	0.0437215042854057	-0.614158571361992	-0.378074699520089
0.0950639976445598	0.231731006779969	0.0439676275241255	0.420776052447124	0.610254595244438	0.629239622227305	0.482444686678343	-0.269934799248973	-0.422182596346249	0.0269591577919048	-0.634627603008803	-0.387204764092653
0.0123806425268466	0.172253466548509	-0.0321341580001812	0.350103258879961	0.543651727083439	0.567777782517758	0.41900872816789	-0.345625204576906	-0.497784122654971	-0.050405930016593	-0.70239770686264	-0.464224332786903
0.15531396138015	0.286742787928022	0.102166676194406	0.475132112273243	0.665158807015811	0.682859041329979	0.546595927895626	-0.209523036342426	-0.364002613707631	0.0850084353028421	-0.580175048653973	-0.33747441562201
0.0492730631444705	0.189447779791802	0.0112413205591041	0.381910931555394	0.574254334589785	0.593108970134766	0.448833561579173	-0.314112891436221	-0.461941853802875	-0.0128939844734839	-0.666445694767691	-0.420042645794535
-0.0341205906013638	0.124327561727611	-0.070612719047403	0.313168843863094	0.500226906524835	0.507366167165043	0.364571019026095	-0.398285795580236	-0.541831413226004	-0.0860553839710007	-0.756801601169372	-0.50213217880779
-0.144908853327204	0.0135543740998623	-0.185478265117386	0.193656529549013	0.397397172930489	0.409625475542177	0.253380871830972	-0.497240436264556	-0.644300650576966	-0.19977298088636	-0.861482241229451	-0.615886057754481
0.0730134263150951	0.224096662485236	0.0196304744296128	0.409105222656006	0.600800978646099	0.624047494667999	0.476088249037804	-0.281776158313455	-0.426551044581666	0.0127372206983063	-0.650574990577604	-0.403548448737151
-0.0601633332609221	0.0820395149871218	-0.106491432591425	0.268828448784734	0.469385802198329	0.483195595144338	0.34084946109308	-0.421162302738233	-0.571857233155284	-0.115680972634359	-0.773226893068951	-0.532283794228371
0.0195603212227156	0.176033414966431	-0.0120653337295442	0.353528643908273	0.551100773073211	0.580272210186592	0.423875400494185	-0.337828762994651	-0.484200646246958	-0.0378268683782731	-0.693021485838857	-0.448190712899573
0.102277813681673	0.233979187478298	0.0388563212642103	0.41774911888838	0.61816749333219	0.630015394600747	0.480815160314153	-0.276467153583495	-0.427891173277984	0.0262115987909132	-0.637819065639807	-0.389606707485158
-0.0133712191749197	0.133278114108715	-0.0584165216617207	0.313837159349036	0.511582019532622	0.521933259677988	0.373511486363715	-0.376492840633295	-0.52219799885966	-0.0881830843974602	-0.736810858888632	-0.492912677881418
0.220847091149891	0.378253458104489	0.169775721037828	0.543371343304754	0.757237247850014	0.763059456870576	0.619607883648681	-0.140259744249107	-0.289419952107165	0.155906268742881	-0.494821917737136	-0.253544573674333
0.0156939436692774	0.169935893028439	-0.025059631623687	0.341123048009001	0.550614947126364	0.574681007142326	0.421720928462112	-0.349453895948169	-0.496429964575324	-0.0492239384823847	-0.708396272523782	-0.474987575466409
-0.0137756187069316	0.127078877839311	-0.0737192242466694	0.317530014671611	0.51087705235674	0.526303627093903	0.379820484128132	-0.377033458819151	-0.533113152604735	-0.0885070608731919	-0.737820240260896	-0.493024192681775
-0.0918713557396877	0.0573881459854784	-0.147301785870227	0.232281211469245	0.431893133317765	0.449633214885066	0.299967883680488	-0.449813251370265	-0.622504649678129	-0.147428532016951	-0.812148820739002	-0.576165034695369
0.236855087677963	0.373529068735021	0.177647831960743	0.565612552953225	0.754411451033642	0.769150951328892	0.630027864659854	-0.136974193580215	-0.292930536049576	0.173690942287306	-0.495692740283782	-0.257537383818759
0.321058820795127	0.455576649942864	0.262389603576287	0.643258771366947	0.840023908624673	0.849220061011558	0.710028342328159	-0.0546697542203388	-0.197560221746501	0.236529253745606	-0.403234946497985	-0.166585424756946
-0.0700597735650314	0.0678712143027366	-0.126288323263245	0.259034582468418	0.447826658405289	0.475576794327909	0.328358579876265	-0.437112504188809	-0.582021797605498	-0.14222982258053	-0.790690252990131	-0.548889844844246
0.0733698530000403	0.20455182920411	0.0140910328939557	0.399841665069844	0.590693304788331	0.613002084229301	0.455700178477295	-0.278136187808628	-0.43931458425556	0.00874543192259917	-0.64329256246905	-0.406086410542254
0.102819630309162	0.243563344738151	0.0442420345417163	0.4275643360113	0.624050671682795	0.638653113822528	0.486949739498443	-0.271529056140901	-0.420892292780016	0.0313268868141954	-0.631272523036644	-0.379094941034913
-0.0616176593154994	0.0951602274484725	-0.122055679834583	0.27196479687675	0.461124420991151	0.462348772985992	0.32173320361989	-0.433548109264159	-0.584600360455769	-0.141199075997432	-0.789491605508374	-0.548017141246671
0.159621819744921	0.305116851186011	0.110026579055649	0.493606568146327	0.688145305925656	0.707691282346085	0.561209766792062	-0.209039225120295	-0.356251012167635	0.101015869319618	-0.557386102048003	-0.316385624846353
0.144111270734736	0.303895262141798	0.102862290135876	0.473858484808425	0.670404530889397	0.684897329576416	0.543734686104106	-0.232859130888264	-0.373607957022009	0.0771762682908516	-0.578036612254869	-0.336646805400845
-0.0416322057010139	0.101290149806498	-0.0978769210698156	0.295153329313531	0.476691469610556	0.500322482616936	0.339604559628774	-0.414756024731579	-0.578784093547719	-0.120858076886064	-0.771603419733695	-0.534618952376241
0.0106814817852134	0.160632253342857	-0.0243924557295118	0.341350871047483	0.545997996190548	0.554755887355822	0.402800941532058	-0.348808777469196	-0.509356829315398	-0.055550500157331	-0.709532445075247	-0.475153267604468
-0.0379769937856133	0.101286038855797	-0.101995122650074	0.281776015883085	0.4951988591714	0.500904273709924	0.353001774764454	-0.412473222366723	-0.555712322037871	-0.0957155208833638	-0.765513121385477	-0.521320173970092
-0.0644616728398797	0.0898600217536423	-0.119557163937531	0.265525198989311	0.468523522587553	0.48641722677897	0.336982034646512	-0.429434930713261	-0.578466734642447	-0.118868249957617	-0.786516318629006	-0.534175531501857
-0.03400497475897	0.106632921138198	-0.0903183583827653	0.294457084287475	0.496905068742647	0.50758555024429	0.356754472458959	-0.411778212369074	-0.557439125689987	-0.0968635714233977	-0.766074388460376	-0.516853293564063
-0.0229899540436087	0.125976828289112	-0.0616730302107076	0.307101972341144	0.505211754144459	0.525144881520459	0.376303363398373	-0.380837463484679	-0.539057885410483	-0.0793108466750375	-0.736043392103481	-0.494412675945926
0.0187669097700753	0.155007178295668	-0.0290238792223124	0.353506300317816	0.54811546644612	0.567207621120043	0.410844135339778	-0.338404506628309	-0.502383334188335	-0.0578471055493339	-0.700549369079576	-0.466651845018012
-0.0502989842242918	0.10764930461063	-0.096565182942776	0.279039429390822	0.479982940207658	0.49090609780285	0.35159023926912	-0.404344133822272	-0.562251234680132	-0.114508144445294	-0.780936919402566	-0.526486921526814
-0.114527787149075	0.0412262179256543	-0.15148758900501	0.218116050893783	0.410345518480836	0.433083635098804	0.284232726411021	-0.476531301886638	-0.621083498214717	-0.168041462388915	-0.830623382563419	-0.590002435517042
-0.0642379197134263	0.0860218457251079	-0.107669767586749	0.277169617333316	0.464331585888846	0.485041872740299	0.328231741259232	-0.4257265126852	-0.572997339958334	-0.117961449647691	-0.78828993459383	-0.547555673009496
0.241560472615388	0.390836963788873	0.197720817565319	0.574536649200283	0.771013775625023	0.777863578956832	0.63604447515222	-0.116581452528504	-0.272594466515439	0.175843333937789	-0.471945466268445	-0.237599760180652
0.0713245986950139	0.23138626025777	0.0350758070603114	0.42260160635527	0.602689258922194	0.62347131472394	0.473663146392496	-0.294469571941085	-0.443519103565376	0.00833236681429218	-0.641320690003001	-0.40055116094277
-0.246022583282954	-0.107192530862406	-0.305722877414656	0.0838240174690035	0.270898890185496	0.29706439833407	0.14726327446309	-0.625319689987446	-0.771536988051894	-0.311867963129482	-0.97027278947857	-0.742796858084355
-0.105995067431093	0.02448912507423	-0.166086992978365	0.225785009039664	0.42153210788457	0.420511012846116	0.278078200683941	-0.479717732085424	-0.638165978870964	-0.185531025627193	-0.84490864677656	-0.591674287379712
0.190982766403914	0.337655308839136	0.137484715401608	0.523703482027274	0.717231817008762	0.732933099702281	0.589770994896261	-0.168107252980343	-0.320159476366835	0.128467549224259	-0.533599056606157	-0.293505645150372
0.200927716635859	0.337023070845712	0.141188005225812	0.529886914650158	0.719149391727941	0.735960858534934	0.587980253377813	-0.172577911826244	-0.309849141599869	0.126855486813416	-0.521096084135826	-0.282605904726286
-0.0260675978370182	0.122646122874417	-0.0754567237203233	0.299151236399731	0.499396302201673	0.503529775046671	0.350846872526971	-0.401173754783017	-0.555944137255786	-0.1041111992091	-0.758249760810073	-0.513730487819689
0.0568461122292341	0.198057059233153	0.0144707740670851	0.388299159736378	0.579675001485076	0.595626706220555	0.45073505198182	-0.298084489604235	-0.451465133593668	-0.00755973859895829	-0.662750254020263	-0.419469101246807
0.113794981348	0.262452701732253	0.0493057061098538	0.439665861237446	0.635124385021675	0.650921051495159	0.50372226249735	-0.256226181915072	-0.412471482088496	0.042232096175882	-0.612639051298	-0.366645118824383
-0.0863884554607308	0.0579797011945361	-0.142439063912185	0.25033254705843	0.449168366031166	0.461030473336643	0.305421174752361	-0.453123964623014	-0.601221886927442	-0.162952940576563	-0.810074722028591	-0.566387542463378
-0.0469062738609813	0.114265474275869	-0.0841882578497934	0.295417126431672	0.479220210519007	0.50386161438839	0.360135735267253	-0.406171669903358	-0.554775119879022	-0.104295063038393	-0.761389327796352	-0.518484049441642
0.131111739436065	0.283820322149376	0.0709004450701372	0.456939074039726	0.660216874211692	0.672192110008351	0.527496665445368	-0.238868772912698	-0.392375070285538	0.0604554557040041	-0.598003013905258	-0.341976093111505
-0.206450394634179	-0.0718825384805208	-0.266647305481193	0.128628465096313	0.311927898420537	0.332507045347294	0.182552183224474	-0.589420292659043	-0.723737951669787	-0.285731940223039	-0.946437169017366	-0.700240809840096
0.198165216033607	0.35067378074085	0.143518810015044	0.530395050629891	0.717260267771668	0.733566924322662	0.589556993462231	-0.170095419010008	-0.310610341184246	0.133378915561145	-0.53423879844067	-0.288536089966848
0.149074251994776	0.292322849254518	0.0929519717058458	0.476133633031619	0.665199285981036	0.687928316787695	0.538185116387638	-0.232717013960428	-0.370928966804975	0.0756604451754201	-0.578185336200224	-0.339692548327467
-0.00937920176520203	0.129133777848854	-0.0745629071853748	0.310130158663555	0.508682056674328	0.520500620029235	0.370971337083072	-0.379341469753622	-0.534254176235622	-0.08169057958471	-0.743912213580387	-0.507217947190554
-0.443367716863117	-0.314132137824761	-0.506461615118739	-0.134279475468535	0.0622819644089038	0.083215077306519	-0.0681008632299647	-0.818325510479277	-0.968990047083653	-0.525258021476718	-1.18677940197551	-0.937100435870728
-0.174045997617412	-0.0391264665431528	-0.232381946736022	0.14884665607291	0.343199262531036	0.358084042896887	0.211993706038171	-0.548519534166462	-0.700035820535048	-0.254509392913127	-0.90691755504917	-0.666937184241413
0.0947722389990539	0.246552842571755	0.0472353097163189	0.431151578516055	0.621996229258181	0.638445566951669	0.497812769249779	-0.267050030323331	-0.418521549954783	0.0331521826880558	-0.62642086942279	-0.376258550910178
0.203619326777763	0.350544312008575	0.156274116175089	0.539894832108308	0.731643201080351	0.738899106512655	0.602887787158713	-0.15533431906207	-0.312959917558914	0.13417578950672	-0.505341011478696	-0.2671683289095
0.255646383671872	0.403366605069564	0.208125192497377	0.587751018929584	0.78448426036753	0.81253189214529	0.66159732035816	-0.118039390722433	-0.250135436611536	0.197851953120662	-0.468128254739922	-0.22641256551241
-0.10768779382958	0.0319496343602561	-0.158596518669867	0.217581985531059	0.42115496940745	0.444524883920818	0.290812051615625	-0.481611857889857	-0.629457234000452	-0.175490242413445	-0.842985524650518	-0.590110972757449
-0.0175270360696331	0.128399112733348	-0.0733137472099704	0.304035012569667	0.505098334498406	0.518667832589572	0.367410582305569	-0.386259965713186	-0.547628809102326	-0.0813544851801221	-0.742542683498295	-0.504093863512747
-0.146437823504349	0.00701236110636892	-0.193688519828892	0.174657379359927	0.380888540745855	0.392127368548857	0.239632055547164	-0.519048558227423	-0.660261247806285	-0.216371461310988	-0.863048214751579	-0.61665631102947
0.366963576577654	0.508750174710928	0.315961497399515	0.685420957505006	0.891261057639442	0.912100347158056	0.748535007085915	0.00214052938416756	-0.161274379552061	0.303687575783125	-0.363345458254966	-0.11725602960624
0.249871941171621	0.376175547123619	0.202708142352844	0.566509881286149	0.776900475733295	0.781103313871296	0.634060091673361	-0.123318521738076	-0.260388449447274	0.179021536931697	-0.472844453039617	-0.239737370600563
-0.20119791435557	-0.0434823090233764	-0.240224135333265	0.135849135007731	0.323329578837594	0.350367389198253	0.203768138629827	-0.557908030375783	-0.71863949460835	-0.271481051839975	-0.918153826657896	-0.676405264513116
0.115933792215937	0.26084712896033	0.0696761983625342	0.438428581648444	0.640238916373242	0.653201848853072	0.518536888743571	-0.257942096201216	-0.406114739206722	0.0508166592967806	-0.615708202938155	-0.368321816184322
0.0299442425954686	0.17408630365467	-0.0281491967256985	0.355540271684173	0.553800945979944	0.57604595914126	0.415879753879869	-0.332918861937464	-0.491254501685848	-0.0391353853094621	-0.695274055953365	-0.452616128954365
-0.00326570484479032	0.152726309223281	-0.0490374983507431	0.336932146057021	0.527014929456837	0.540603181051927	0.386123233748734	-0.36519075379724	-0.502816090958134	-0.0565984530628206	-0.726407344724538	-0.485574236661129
-0.206337988286544	-0.0612512968538286	-0.25883481595141	0.127808859107455	0.32222285901101	0.332206203700382	0.190412911548195	-0.582489970472114	-0.71464263539935	-0.270978314489713	-0.928703673900832	-0.687077088210971
-0.00625346287594802	0.154164610849016	-0.0488247220049096	0.335191636132657	0.53316248128862	0.545518971175494	0.4052925200491	-0.362073601869847	-0.523967318571701	-0.0699344278130853	-0.725556440229899	-0.487493693454678
0.0397382959776824	0.198418605241763	0.00863956972688766	0.39009164784332	0.579298668653313	0.604086636004892	0.452158535011062	-0.310030864219453	-0.466737877093543	-0.00419240431867379	-0.666155163416933	-0.435534624509839
-0.127137759073715	0.0292502502223287	-0.169014331221526	0.204447762414772	0.402917670856006	0.417227252680346	0.270945865192281	-0.489363386441443	-0.633739181667583	-0.180533888123958	-0.846106992804516	-0.603047848684139
0.0113140228188699	0.15972916425144	-0.036700157252008	0.346844802022015	0.548582223613963	0.554690820259132	0.406788864325543	-0.359859435299872	-0.501678698521464	-0.0613421685048953	-0.693436927930814	-0.473233985714941
-0.274797723988563	-0.132263891574297	-0.327345165533722	0.0485042456639542	0.256420262886478	0.266250451579832	0.108110161457721	-0.645566537953868	-0.801684118141048	-0.34253644866424	-0.999609939341934	-0.755553324057479
-0.0499881727907317	0.101158694823281	-0.0980213877577478	0.273666651682419	0.483800415166398	0.494870538111714	0.346220080621812	-0.420776445535226	-0.555361582289816	-0.12244622121596	-0.767421682671669	-0.530857826121086
0.0478204400467556	0.20231490430424	0.00532675320923511	0.380836354007338	0.578401759624171	0.593793964157642	0.438663514142864	-0.318182095789686	-0.46978016021016	-0.00884299341711094	-0.67167440756309	-0.423383791605602
-0.0178007562692649	0.121915310172132	-0.0643076158465615	0.313613038069411	0.49878587061652	0.528583261662433	0.372222113279051	-0.379580065550911	-0.531738012540137	-0.0801948220796675	-0.745863863981495	-0.49434496896294
0.0500808887419868	0.197042701030814	0.00735392521404778	0.382786155090957	0.582035498725918	0.588474282152784	0.447794107613787	-0.311872736297595	-0.458106161274291	-0.0139297306514501	-0.66272270213419	-0.424350857632937
-0.166415777837456	-0.0217863253351089	-0.221246927757418	0.156272916370575	0.361681017016374	0.369498200144191	0.220772750933707	-0.540307254650176	-0.676840427680697	-0.233969288744067	-0.87884847901056	-0.648122876125638
-0.0915409183744478	0.0565491648269729	-0.137737750444761	0.232049451352211	0.434628245428378	0.449815629867311	0.306450731374056	-0.454367520771822	-0.612036012365243	-0.157372570051794	-0.816537839201131	-0.576484187273877
-0.0353661978662663	0.104003137130365	-0.0894435275376118	0.29017691968147	0.477309588892637	0.517384292521714	0.359861698884393	-0.393365763747271	-0.54711174016499	-0.110081860987762	-0.765206206901558	-0.521526513083878
0.117722571016677	0.260890615775292	0.0602908469791524	0.432964824376262	0.632455667787837	0.647499279647698	0.50801852865762	-0.268443800241593	-0.40126970433425	0.0367939679079419	-0.611149437442709	-0.37489969230748
0.0447567184883141	0.186309726231388	-0.0103166497243244	0.368627307492947	0.571544100248536	0.581139198929351	0.435896571272077	-0.319336871745124	-0.487244385769457	-0.0364349615000371	-0.673319307291106	-0.443681770419606
-0.0271543936682198	0.13147023448459	-0.0698359823211166	0.304220913621998	0.507000234638391	0.520442551575381	0.364705289656951	-0.38602890895868	-0.532067967644236	-0.0854173527665904	-0.743416989582131	-0.495188966188707
0.0914043138764131	0.234179369708628	0.0400078241171135	0.411975446854122	0.625541456292782	0.631348520145488	0.488455593510987	-0.273073018598403	-0.435632467372549	0.0276188900777848	-0.631196095824141	-0.388110904824342
0.163069587119002	0.30509618836214	0.104657270016279	0.506287063286113	0.674589230191156	0.703663568723164	0.546949708348585	-0.201504644124148	-0.358180609213181	0.0940569910831252	-0.565330241726232	-0.32336491112755
-0.266443062910579	-0.114729520789308	-0.318804883472801	0.0556170103122422	0.256886466188311	0.271278257129334	0.124878657285428	-0.625167371683945	-0.79039065279672	-0.335314991755619	-0.988629228576783	-0.752169567680151
0.0457072073081236	0.190318344800177	0.00487214702368727	0.377642126153322	0.583539056297444	0.596655678702547	0.441813503620913	-0.319543367996346	-0.462642568498745	-0.0169349493322169	-0.667265233830401	-0.436066822016262
0.00816232582937728	0.160917189039841	-0.0375116935432276	0.345696092853887	0.542237981095418	0.549210927076396	0.399619896495768	-0.364046956966243	-0.509418597370003	-0.0661912265790125	-0.709240778885508	-0.478754970808448
0.170060473953061	0.322100381350586	0.125633732872278	0.511572251592538	0.705961537984508	0.714376494001463	0.567322585804236	-0.185047866700413	-0.332836908287732	0.111301837966886	-0.565078450538937	-0.300635069342883
-0.0932925369381322	0.0650132094416154	-0.136595499131491	0.247246579617823	0.428111471054308	0.443429208347031	0.305641816254759	-0.463794077220367	-0.611000117650459	-0.157934811438423	-0.821302265252352	-0.577970635148263
-0.121427312812555	0.0203050637410749	-0.175682615441024	0.203816580458597	0.404680483149295	0.420002238441039	0.262856156277676	-0.486955172603689	-0.644248863349854	-0.188573639051387	-0.849913517221506	-0.604859625565939
-0.0848027260248248	0.0781808374979114	-0.130566974172177	0.247669019258223	0.437787525774369	0.461347091767775	0.313181449502992	-0.445541442553426	-0.599357841434475	-0.141251651785082	-0.798186660005363	-0.552279714017181
-0.118440854089383	0.0371343334637241	-0.172873583906787	0.214602007174066	0.416322266422065	0.418576265321313	0.279548169362702	-0.484759762804889	-0.628935429273462	-0.179958387254973	-0.836252255753595	-0.604524917460865
-0.121402571080621	0.0268495239696702	-0.157250484085844	0.223416830297807	0.416894027037457	0.424336555565333	0.277464874369721	-0.477615057002899	-0.620682842301771	-0.174163122410808	-0.843517513851288	-0.592589594368666
-0.00807169474221116	0.132353434326188	-0.0558760120191109	0.31793708093508	0.513929285683205	0.545390792575806	0.384344715680737	-0.375303355047104	-0.527789056972661	-0.0762724848991915	-0.734153478347389	-0.494439643677354
-0.279613917311479	-0.13312755632333	-0.327355860514394	0.0443467194341027	0.238704815568656	0.264222910763868	0.104112031560166	-0.652044633653962	-0.805849237331789	-0.347653750957786	-1.00804203304928	-0.763584329086081
0.101646151353325	0.243569630670773	0.0524167117873342	0.42468682082213	0.63265271234965	0.642973882349396	0.493477135253665	-0.269840469431319	-0.423942233005607	0.028196548995187	-0.619219956329728	-0.380162123190475
0.0489813883269437	0.197861362521515	-0.000931732344221918	0.391341597231025	0.569511034982729	0.586828148476715	0.450222185070723	-0.320073948971015	-0.466914124143352	-0.0033743088336306	-0.666593308039584	-0.430628194670347
0.124139098867144	0.269079228659332	0.0734993047039594	0.443682521999234	0.631406737571042	0.664916574466526	0.510795015404972	-0.238085519077826	-0.397615485648093	0.0419657818501321	-0.602289937552465	-0.360796990100815
0.115141865822718	0.245035994498391	0.0475439428060624	0.437518965573103	0.627069541441115	0.639813960424823	0.495793942446735	-0.261960348041476	-0.418604743280543	0.0495374879190429	-0.611375660255623	-0.378644473229438
-0.0225695131177598	0.123367434595825	-0.0724300131623957	0.305262076693823	0.509060563867547	0.523462742840215	0.366385684282697	-0.378189505993473	-0.539643690210353	-0.0855798296958632	-0.74930452808233	-0.496922514185733
0.00676951380109903	0.15279549744929	-0.0436383387518252	0.34202030991391	0.530376925048049	0.552793399851026	0.40430415008852	-0.356334735001758	-0.505193272688315	-0.0588260722910277	-0.708900563659756	-0.475447370832484
-0.175278085236506	-0.0214972768754628	-0.227183256706912	0.161972326301729	0.362302087010275	0.371563339950102	0.227066832533489	-0.546088857206088	-0.692912872199899	-0.240015023270408	-0.89446503091262	-0.640748379742343
0.105481543874193	0.234650883958583	0.0355870310705703	0.429889540270773	0.624378040947688	0.622509975876282	0.491328793874255	-0.278809904653259	-0.41950525854741	0.0196559614844058	-0.639405825882126	-0.393819676040702
0.530854860791412	0.661050651744532	0.479175238472459	0.858582606705073	1.05554113411336	1.06973795720144	0.926308041403985	0.163725966045324	0.00318218424701507	0.452976877658729	-0.19366115151999	0.042398330441043
-0.0201816578946642	0.122063585639728	-0.0837493940280199	0.296234581308477	0.48785400883083	0.506452714530455	0.367499733997613	-0.390901920723788	-0.544114141453339	-0.0866124573195697	-0.75255420764546	-0.510084309342439
0.161050893678037	0.296358781807537	0.107166062929135	0.491369256122906	0.679276486886478	0.705379569618218	0.553148180754268	-0.207134539643727	-0.368580683178238	0.0916403377201391	-0.564218779122809	-0.327253125325348
-0.0943218845235968	0.0508366203491204	-0.156475547787319	0.223331518567886	0.419386203930715	0.441716232293085	0.285707272112013	-0.468499616893917	-0.62276292408309	-0.173399851542224	-0.830980019402405	-0.582416387670362
0.214861176057126	0.369955570297839	0.169659715425388	0.556135388010826	0.748519549804472	0.764378374174054	0.618718541567117	-0.14181207653846	-0.293253999794627	0.147892770476439	-0.504079793097748	-0.258227250228517
-0.00383621937893767	0.141975130521059	-0.0451787865806736	0.339415342257734	0.535963242715713	0.543490972875602	0.39412765833779	-0.361883956618103	-0.515998935209066	-0.0643083141203279	-0.722081262608476	-0.488879245998266
-0.10109400812307	0.0493993924616674	-0.143486472851258	0.236616629991075	0.424643852353497	0.436266221314583	0.306220696648636	-0.459267471044368	-0.609952500668137	-0.168272772396563	-0.817466988819839	-0.578353738222236
0.213258121498526	0.35543367155489	0.157020493555215	0.538893051107482	0.73769536283651	0.751304566362951	0.609147306946746	-0.148616171973791	-0.301640222641918	0.146639058533586	-0.499819135543679	-0.271521989302413
0.0399037848697988	0.199480966227633	-0.0106114921295428	0.380662994797023	0.569346178725785	0.58761324566567	0.436056769644067	-0.318960196544199	-0.47020571172319	-0.0121682130271151	-0.672282269960951	-0.435854853632422
-0.0804577672276678	0.0493060750273363	-0.147604432471349	0.237098227380755	0.423120893345074	0.445394679912796	0.294892813824597	-0.454809755710947	-0.612934706896618	-0.167018592102129	-0.822294914274836	-0.57843044504571
0.161007420696603	0.295850479173479	0.108132998715598	0.495773487986281	0.686257139488751	0.702572403229603	0.54879624041411	-0.215313894849412	-0.349532443219533	0.0999835572053257	-0.561525572694046	-0.330116470902536
-0.202597669151949	-0.0514742594439743	-0.261329717592478	0.118558141642503	0.318351364140975	0.339960503479495	0.196356491713115	-0.565508694381365	-0.727442978357032	-0.281267583233171	-0.929902808353808	-0.687648051787953
-0.0412401138047801	0.114854675082103	-0.0876774168090872	0.28742440329633	0.489682488220871	0.500121805379476	0.353321553611969	-0.409798239073061	-0.552470268704381	-0.108053574460451	-0.765096959144822	-0.522542178839924
0.0333807293887005	0.190036429966922	0.000193972454871454	0.367888030234567	0.571921831344096	0.585549793094983	0.431429961242985	-0.327403186141461	-0.474842781796049	-0.0294589876690549	-0.677676903555127	-0.442081089260061
-0.0361795179098545	0.098418881233522	-0.101805201065487	0.294419036959955	0.482644343897001	0.485156225543104	0.345367240336112	-0.409108599144999	-0.574111850916955	-0.114187245589501	-0.767445418878203	-0.529633251219022
0.182480032329029	0.320861207135965	0.127509119729858	0.500323538337048	0.703848412492532	0.714676416243043	0.581455450585811	-0.192411670810934	-0.329148068357828	0.103447339778887	-0.548271678490928	-0.312221863639486
-0.286269188467189	-0.134147587555648	-0.335980852316424	0.0546147431738782	0.229037584349771	0.258426478244885	0.111933050770069	-0.649813610368408	-0.803868379364167	-0.347630253423596	-1.00275995307541	-0.774172595885816
-0.0510163441501386	0.0855398097297621	-0.0978136844920417	0.284684462692892	0.478789514114621	0.5068083814447	0.343916401335316	-0.409185283198447	-0.56551990791236	-0.105047700710893	-0.761443916662205	-0.524285977710531
0.0187252179899098	0.172105882018005	-0.0198245150229202	0.355903390285203	0.541432056011335	0.562912690744541	0.420306232412237	-0.34856160854802	-0.492485374792458	-0.0428470632671143	-0.701524051034876	-0.464015635770095
0.0970003605240865	0.246348569764519	0.0423901569607747	0.435198000064104	0.625245036942211	0.652667364168474	0.487540112619846	-0.26978365098229	-0.42053640128683	0.0384695314657604	-0.617202787543053	-0.373497629205027
-0.202864681820249	-0.0602742910511267	-0.24754756876529	0.127776021434085	0.321672703170271	0.339969891672132	0.18724175621917	-0.570757973575939	-0.725285841161616	-0.270359422809771	-0.933036183514271	-0.693750694686039
0.0189993042572625	0.168799698233448	-0.0272440490671947	0.363461139024184	0.56250209529709	0.570941217763601	0.418159800141577	-0.343111721697399	-0.482496608619223	-0.0276368763865676	-0.685438752202653	-0.455940006212459
-0.0808662052381327	0.0588146175759943	-0.122761925784949	0.250231039497693	0.439730360575694	0.462607302178426	0.316399335972736	-0.442543486144512	-0.606557611819626	-0.151160471511111	-0.803855571126351	-0.563354398534849
-0.0711456769861183	0.068191148125289	-0.119208475617827	0.251069599266808	0.450045825430115	0.462622592124393	0.320236547765461	-0.440149864442609	-0.586432431787271	-0.150287706158118	-0.796396347447972	-0.562516522861028
-0.0467733419516055	0.106099201789727	-0.096348296653591	0.274283646370349	0.483416840199355	0.496346668648901	0.36262382613017	-0.41292174656263	-0.561515353045685	-0.103325886049783	-0.761875958478232	-0.516534751920167
-0.104562950413049	0.0361877495860465	-0.160285625545019	0.237592706082267	0.426546821084314	0.433745241432647	0.287582407897013	-0.470869501292722	-0.6249558026397	-0.168503826220657	-0.830311914389988	-0.591937608099817
0.0769063655741109	0.22235419105553	0.0231545506038684	0.409649830990404	0.612619914253519	0.625847766302348	0.482878951723437	-0.297742666300454	-0.430935097505859	0.00739425656030858	-0.644534659419152	-0.404143288916701
0.00995195796330525	0.158731140107621	-0.0517228444392683	0.345209395882162	0.524791590259214	0.545198308222127	0.40640970882432	-0.353900303534813	-0.522503668346247	-0.060420256448315	-0.710259310555853	-0.471980850818498
-0.117409162940674	0.0352794953771238	-0.160596780213691	0.218985216620195	0.403971574019662	0.427310972284165	0.275690308070328	-0.48281439031187	-0.628146269713621	-0.170248244660622	-0.834660674505988	-0.591394958276335
-0.0203473617896458	0.124997533168825	-0.0616343002125357	0.313905819956665	0.507777713843479	0.530330951535989	0.385152410422595	-0.376392871978395	-0.543237890186917	-0.0795003526660144	-0.735615649288374	-0.480699451428309
0.00137792412228722	0.138170073350254	-0.0517496438001274	0.337770244252949	0.515906009321814	0.541749836031959	0.392896093661228	-0.371313379915885	-0.510043206876932	-0.0670876476859443	-0.722496513311255	-0.482616217986654
0.0453782054182704	0.184671925722952	-0.00818547664725116	0.379871245623231	0.56393577713711	0.581644823252816	0.447348590897697	-0.330873989658167	-0.470718160511828	-0.0300864606841501	-0.682739947554019	-0.443064297184469
-0.19482747227278	-0.0392440292123308	-0.236606531948301	0.146075153399636	0.33786108381696	0.347735830489505	0.206321191129089	-0.552075129692422	-0.701349535489878	-0.255782099346666	-0.907422772322123	-0.673657067723402
-0.0975248780478663	0.0558122601613072	-0.14087971383882	0.224841643295727	0.425534373959202	0.4397426120492	0.288493587398354	-0.467871426642191	-0.615814725886578	-0.164745300865482	-0.817994538738008	-0.583921017986387
0.0330008401584318	0.187157772422766	-0.0174519637629915	0.364443920356229	0.565792175664222	0.586229262966792	0.428551779423171	-0.318053531364801	-0.470567132445665	-0.0259126627743284	-0.683673762820644	-0.440429378036059
0.190026739554223	0.351925636003305	0.140013995681816	0.527286001849719	0.716679493120504	0.744191572488601	0.58793218862452	-0.171336505661527	-0.320116426181065	0.139395899500673	-0.538014544763515	-0.2871412330891
-0.0948662913571061	0.0453722486236053	-0.153115772264168	0.228248390902757	0.420530475812916	0.433225883669384	0.277183527299085	-0.461409982788848	-0.625143891584593	-0.177555297695377	-0.826797692411069	-0.590542023668413
0.155841224701195	0.297305222936027	0.107238576802092	0.480407642938924	0.675736273008678	0.689018263346336	0.555245978639751	-0.21291344354421	-0.370652067653641	0.0793189897249544	-0.574251804824887	-0.328084369459231
0.147518798595993	0.287153897955235	0.0990884972888806	0.479637992365352	0.678956328660678	0.690876669065555	0.533505536285383	-0.222973168078515	-0.367435443842703	0.0883634819088177	-0.576839558331238	-0.326158156374986
-0.136726004275555	0.0208491906169758	-0.185298965310135	0.185831599428122	0.380381790829224	0.397835165810287	0.261420802888261	-0.5021926498375	-0.676392448520444	-0.202766430867736	-0.862046512480455	-0.61743811766777
0.351440070481637	0.501601103210146	0.295615080595077	0.683157614238943	0.868939793505633	0.897362524295356	0.748296773669574	-0.0204452233235543	-0.176722720577251	0.281006254931602	-0.38198959816983	-0.136478318157978
0.151508121278122	0.293854719460607	0.101784947178879	0.474932966723342	0.668080290936472	0.694063795421411	0.544658958002471	-0.219519174794049	-0.362718650330339	0.0782825450865414	-0.572890434869602	-0.324499869723413
-0.0465083812335497	0.0946017101231556	-0.0933017474136867	0.279594175441461	0.471068086349938	0.488966615494646	0.352027033139707	-0.425251701646908	-0.577559780279488	-0.123536649082144	-0.776269788338214	-0.529116162193162
-0.0309722055969622	0.113399192897753	-0.0859050069366993	0.306212910281775	0.502812424096434	0.501376264486535	0.357263220480992	-0.391731171802435	-0.550888608928644	-0.0969080856767098	-0.751843491288002	-0.505096121044697
-0.159983443037298	-0.0232123108496206	-0.221871027212397	0.166283612690617	0.368507286501187	0.3829424512597	0.228782292509704	-0.524127998231577	-0.68017935734846	-0.230614053763145	-0.875675996410755	-0.644652104162559
-0.0708664176274122	0.080892552953462	-0.100524733065188	0.2715518612337	0.461792469280115	0.480349145111907	0.33449756396578	-0.428324655979143	-0.593070901293572	-0.128578970721533	-0.797267509316924	-0.549200273642112
0.0907977468645587	0.246235403621252	0.0479935998709203	0.433452633591344	0.636600210511729	0.640062949340118	0.50215866976502	-0.268601592495911	-0.416435241725407	0.0312250930613482	-0.627389737734905	-0.382430361662951
0.0610164951063329	0.212895070203233	0.0156685071998264	0.403374779233451	0.598829920189265	0.610071913388969	0.469238206449357	-0.295997985516838	-0.451537758533891	0.00335558670311617	-0.648119819256421	-0.413045271241365
-0.0108599139070014	0.131513426631146	-0.0698865845691676	0.31197488155217	0.513775294992836	0.532811257287575	0.376340285626651	-0.376221422703465	-0.518006299872816	-0.0780947275513938	-0.739411155343283	-0.49239848986634
0.00115585688362027	0.136574625907262	-0.043147478290267	0.338954415207349	0.514697348106023	0.534925253044854	0.387525190352142	-0.373036739194764	-0.52156045228016	-0.066723224660076	-0.722072380099813	-0.487402494840667
0.112737995043238	0.251322210736371	0.0570573661243456	0.442171611472482	0.63477729109512	0.657807700364953	0.509707458676402	-0.24602589022677	-0.400417975407683	0.0472753415430269	-0.610434707034854	-0.368456838940797
0.000329008736638944	0.15165426890026	-0.0546422549944798	0.334929790917875	0.523390642628835	0.543532568016886	0.393261839354613	-0.3643090744416	-0.507751390086396	-0.0758442634621389	-0.720835656115399	-0.483272225269205
0.141681941312623	0.281956613027691	0.0674122419141891	0.464296982518829	0.655527117778822	0.680850824364179	0.515239861690641	-0.244758751454206	-0.38620423965536	0.0697560469896668	-0.589033399398206	-0.346074525833334
-0.014646410471667	0.135045202116815	-0.0612562947428159	0.313500391330411	0.512021602972222	0.522045049342597	0.381542938842909	-0.381607666825188	-0.529695565627193	-0.0763231009011999	-0.737883486267512	-0.502415172408967
0.538266393805433	0.691169417281822	0.483639480157094	0.866257413756502	1.065469801966	1.07579495327486	0.920423883272422	0.172155746053763	0.0151565306651967	0.471035956518557	-0.194572898142106	0.0477458385952967
0.031636454476062	0.169934543398912	-0.0200564562404958	0.355760646538167	0.555262185255039	0.571372264231537	0.418925365243684	-0.335593920368289	-0.486611505250864	-0.0311333266784722	-0.691052313510793	-0.462293922472656
0.0358265332513606	0.194954816629056	-0.000925584271690652	0.380716791767375	0.567979152247475	0.580561116772954	0.449536213177539	-0.316436009398004	-0.473639709907542	-0.0228024564670283	-0.692136594454602	-0.433056694318335
-0.0998103517058707	0.0523688593035519	-0.149227870492595	0.236867999445577	0.432906496756154	0.451740690909622	0.299058002252995	-0.471579260160926	-0.617934625896144	-0.1553489488503	-0.822797174027675	-0.585485478045581
-0.0966816917557729	0.0485793136361972	-0.146384554717197	0.237928241613219	0.418038010163478	0.439000454127941	0.289388438043709	-0.469473417499635	-0.619961512844072	-0.175031816569658	-0.82382398919839	-0.584962357093863
0.142091919102684	0.276554829102688	0.0820497837639272	0.472929702922771	0.661492777337959	0.675480847336826	0.527821273410117	-0.237561854543143	-0.366732919047958	0.0734887486746448	-0.58563629163544	-0.336853131238528
-0.167142029491838	-0.0349146182794487	-0.217518095618106	0.155393600907714	0.351924439196598	0.376072626594431	0.215696238264246	-0.535945185140165	-0.694486765451852	-0.25183478068487	-0.897549988051583	-0.660147846941089
-0.122467238620749	0.0224076646396307	-0.185309969313885	0.196050090520728	0.40118688820758	0.406995922805026	0.266715760448061	-0.491501580360666	-0.654117674253642	-0.195411735399807	-0.850497461089527	-0.621090599888446
-0.0763643057947187	0.0626347299994837	-0.13086124441187	0.230539313911914	0.447601218916194	0.455805968632456	0.302764485037824	-0.454345947107135	-0.591834016532938	-0.14752724624677	-0.800719130154613	-0.564297621638239
-0.059713256232638	0.0936946385261313	-0.107923188913592	0.281707561899235	0.47624489924809	0.479174322952856	0.333499772036743	-0.424320906653186	-0.569296691328323	-0.117685796686465	-0.772365303751471	-0.530271742752334
-0.236593201789606	-0.0995324339652293	-0.287664273020792	0.0815095522317697	0.283355997776495	0.302030473412537	0.158452355050069	-0.608392905162991	-0.757728784736383	-0.320618027239209	-0.956951138565331	-0.726159867541302
-0.0674442811487414	0.0862450683524109	-0.119986272724183	0.257378485627948	0.456991203202427	0.468586563026799	0.323549964953663	-0.440370618621972	-0.579356478460727	-0.13332086844003	-0.793361900179891	-0.548859246514197
-0.043231953631578	0.116467811391873	-0.0851883193594912	0.286930212598122	0.483431795629923	0.511155889618816	0.35942049275572	-0.40478020400962	-0.559180929460276	-0.0968233822093599	-0.763494834785747	-0.523483109957937
0.128694088409572	0.268069918489467	0.0735288038317576	0.461451940848353	0.653160848564378	0.661703002072875	0.523353839616357	-0.247886092671743	-0.382975671866443	0.0575889901531136	-0.599390224422052	-0.365338033035059
0.0514109460404019	0.195309164570269	0.00868610393927024	0.385472124986733	0.574166914351235	0.60190190786943	0.458528329110314	-0.31215190859164	-0.452773703333205	-0.00424073501960092	-0.66777977060651	-0.417822925552765
0.413608334486246	0.556156965640774	0.349062269984038	0.740890914973731	0.940456844641952	0.947972210923168	0.797480470091456	0.0362223069639616	-0.100394220337146	0.342737912534378	-0.312990021410084	-0.0768346103576445
0.106225853055702	0.236367732642562	0.0402058615568838	0.425274503593864	0.619406606382867	0.634792070041441	0.483874483217738	-0.275238422619536	-0.425966818809555	0.0330004883232894	-0.624514038406738	-0.388608044979931
-0.0125139120043756	0.125872603795292	-0.0469236385396845	0.315738978874632	0.511242247577874	0.527094216887254	0.382123765280855	-0.380281139136041	-0.522868962187507	-0.0800291706717727	-0.739142119085034	-0.495013716771221
-0.0108244768590713	0.128954512137267	-0.0640757235917265	0.316811655413393	0.519660919165779	0.531306492453541	0.382916728701329	-0.376180741188533	-0.546725024031135	-0.0871109146700853	-0.728012930961173	-0.499515030709758
0.148308028435763	0.288700194492341	0.0918560291294919	0.469824873025193	0.66825421396915	0.68511383124971	0.540793786011159	-0.227742549176728	-0.371110245453246	0.0818966896415598	-0.574929533807995	-0.33571995681467
-0.00699779808559075	0.135729038407867	-0.0602459681947189	0.319293978332445	0.512579023633461	0.534076416680353	0.38165989999644	-0.379523236860552	-0.539748043474188	-0.0823063490276509	-0.745392193680853	-0.494710811594309
0.0490905861869394	0.183367519274264	-0.00232152974887951	0.389237450869744	0.578043931619611	0.595410560896038	0.446298291031255	-0.316173000039938	-0.46107422835996	-0.0180478388086216	-0.677603462053478	-0.436083586945212
0.0222660756954977	0.170551964973744	-0.0333542418354433	0.350996518131241	0.544821591659296	0.549829827084274	0.416645984001062	-0.35360033911707	-0.505758665232433	-0.0499079392158676	-0.711254407048899	-0.460421310135171
-0.115920835881031	0.0244550959083512	-0.166396634496254	0.218775968496229	0.406100585559032	0.414202252209151	0.279588111882503	-0.477108787501231	-0.639302178399226	-0.186392203058135	-0.848559881125206	-0.598169732664139
-0.0881468639905161	0.0603550896186933	-0.14227953462954	0.251606498293838	0.438206681433576	0.458207015157236	0.30863246815286	-0.455907427700137	-0.60202809613992	-0.145936119768485	-0.799583551319353	-0.560269320048043
0.139051519198901	0.288474933607166	0.0762048451184186	0.460884211374243	0.665260605941019	0.678237117406303	0.532829317346025	-0.232452722742446	-0.390323027925929	0.0665516862737067	-0.588989816741713	-0.333986275827628
-0.10808151734121	0.0404475721705929	-0.144081450089941	0.228113550100947	0.423286100927514	0.429754046449598	0.282759805336293	-0.471472900362333	-0.624861790319616	-0.175685755731986	-0.832974396197971	-0.576661428238826
-0.0982695514898835	0.0478994880818483	-0.141743803037728	0.231967311601381	0.431808041002708	0.452177775496844	0.304374583906229	-0.454558527403091	-0.6103876545331	-0.154322386652432	-0.808579659979043	-0.569490692175724
0.0740688340022937	0.217340443460556	0.0117042101008388	0.393477011413329	0.599483533656155	0.616012101937405	0.470384161190821	-0.29570043297745	-0.44429904060442	0.00118819419822341	-0.654736524357905	-0.415558867881029
0.0692150933411049	0.210262873387942	0.00976510274366111	0.40321267493506	0.580463554134541	0.609598886666567	0.456770222894604	-0.300492813975775	-0.450095726343699	-0.00317535933597706	-0.660816203737049	-0.412601115049612
-0.0701177879613715	0.0673381373413472	-0.124415150072344	0.249184484630524	0.445033624298608	0.462310430968839	0.319388527690041	-0.438882145959877	-0.592396069751117	-0.149128054662115	-0.799142847860949	-0.562464844907734
0.00500392029415598	0.164309559664299	-0.0491736693468806	0.326479835384197	0.518313855469704	0.544581325378482	0.402674357853695	-0.373239263969668	-0.514731552358197	-0.0565095743083032	-0.725203497299439	-0.48164052405305
0.0779450732170027	0.224374368713973	0.0307930904646419	0.411348656720714	0.603983455982436	0.616833629192102	0.481161209024963	-0.282922539883214	-0.440098291027295	0.00978811593928644	-0.644897857501494	-0.406097893457127
0.052641410715789	0.201704392953379	0.00239815020845603	0.385897300124944	0.567888834311571	0.594423713610888	0.439525048961804	-0.312795209608031	-0.472369537702166	-0.0102172753537035	-0.667195139329969	-0.426031314707071
0.179284025741481	0.320523422716319	0.130074039439169	0.510192480135993	0.707568496937478	0.724275916701025	0.571919273570987	-0.193232584641231	-0.333077162018869	0.115467277193224	-0.546941220399202	-0.294153794224212
-0.103669800711779	0.0376418848221865	-0.167513006666598	0.20513445557552	0.408070310407539	0.434918418637751	0.293670700340883	-0.476612390034688	-0.61816026476888	-0.174186710835775	-0.840738287684575	-0.591260896712563
-0.0669806228961569	0.0774176550302315	-0.108518455578438	0.267235735778355	0.466869738468047	0.469420617684615	0.338579423843402	-0.438377676298392	-0.579557964278033	-0.127300340161461	-0.783263687693284	-0.544907561067046
0.0320145921906544	0.183797970096809	-0.0102187356648301	0.374689589803697	0.560028053842591	0.578704598651566	0.436107243218592	-0.321439038644177	-0.483500013478916	-0.0221637699853972	-0.683312296985854	-0.444009228961582
0.00797269490728217	0.150683382356044	-0.0464727365340502	0.342748323671249	0.534799890533883	0.552063346446453	0.400575500211166	-0.365078161776671	-0.514396098620724	-0.0671365770101101	-0.72552193446776	-0.470956646189014
0.0712178992462868	0.216930734064826	0.0160106355123376	0.395906843065979	0.600300812558502	0.604490379548238	0.464387466425855	-0.285068198969345	-0.452739451969548	0.0048874890615111	-0.647165241026661	-0.411938944266074
0.168808705601753	0.325727910690926	0.115941061321669	0.515535744634025	0.706590143746763	0.71745975746285	0.567524550493141	-0.194912119828011	-0.343274662479289	0.110348158383738	-0.544688768710065	-0.298065491977349
-0.0253336915612089	0.115949602531943	-0.0790639668293582	0.301739998156953	0.492947099236974	0.511665041352297	0.360874242278565	-0.399095468445756	-0.543639662411487	-0.104403600325176	-0.749235502572167	-0.51477329716436
-0.0523880796462211	0.0917266191723732	-0.0905830051737229	0.277487472676203	0.472158602551044	0.496376541089861	0.342495065864659	-0.42145813689726	-0.563401608790633	-0.105201830102522	-0.775504064207711	-0.53876993202341
0.286343900701455	0.431580129534911	0.224069794690761	0.602792024372123	0.810117046304841	0.83023995950797	0.678785616792966	-0.0953685660086083	-0.234168572815454	0.207951176109048	-0.461997997805195	-0.202240763035478
0.128921356797337	0.262486464371703	0.0729447653808543	0.462700532360185	0.651445264735797	0.659875144422351	0.523568975034234	-0.23521587477023	-0.385795685227171	0.0672872876166712	-0.601394516171224	-0.345616950908814
-0.0598783731387629	0.0821139778255644	-0.103285479694873	0.261989540606264	0.463518659067537	0.47280487999607	0.334359344892432	-0.43129607100114	-0.575767035274894	-0.126817633863835	-0.780699566680986	-0.540326839800303
-0.0232604526206401	0.129216837101643	-0.0706966256167981	0.320385678049948	0.510827277347404	0.538730435098953	0.380569704095977	-0.387017990959785	-0.538511201741084	-0.0747857441706484	-0.735302117870057	-0.494737248971101
0.0170795949996699	0.153422453015228	-0.0363367763281826	0.346669638490552	0.550811595378414	0.545864135959683	0.405039794614211	-0.353602708072627	-0.502075963148288	-0.056307202679096	-0.698918864876651	-0.466159596967657
-0.0310876950531257	0.123324247959907	-0.0869479175829017	0.299231784566059	0.494712940880356	0.516190109598712	0.362745594266783	-0.390559336562235	-0.551908620147607	-0.0978352511430514	-0.74850497837908	-0.508421857594242
-0.160931312541805	-0.01464202485716	-0.209526477034185	0.158741304879997	0.364481718473382	0.380467918331061	0.238922515476358	-0.518850697149833	-0.685398155801385	-0.220459221955628	-0.885971046052385	-0.64028706115007
-0.108959581940709	0.0340277936579627	-0.158078322239742	0.220370835088921	0.412953942363448	0.43361775532581	0.282963958315262	-0.466058722674047	-0.613819094521192	-0.17358619533699	-0.820454940861446	-0.587326301432331
-0.120354534957711	0.00973883287308283	-0.179391488946321	0.199153373109524	0.390409901443479	0.409796564971529	0.25689264285898	-0.495585587501637	-0.647773675041923	-0.200383262409092	-0.850518966486573	-0.625005546214512
-0.0476757961509089	0.0915939159601206	-0.0983037675529557	0.27753272873624	0.477482536764824	0.499762614969219	0.35243561861264	-0.418074274349361	-0.555272428300051	-0.11125392478212	-0.769367242431613	-0.530977637216968
-0.0626814296982984	0.0956476723034648	-0.108580328482586	0.27019949609039	0.467008001601765	0.480140051871502	0.337360009704398	-0.435625971481327	-0.587360288727831	-0.123946155777815	-0.770585726632219	-0.547456725592018
0.0900543541824854	0.250352470363693	0.0400572341447432	0.415304145568722	0.618701089103823	0.641527760449884	0.482581379096658	-0.26553550605486	-0.428269282861571	0.0257064902915622	-0.635731197284842	-0.391564557630369
0.181328190828206	0.314274767266458	0.13557999561924	0.498001406044735	0.69493559536661	0.724582836562113	0.566124359267047	-0.183176552778149	-0.333697931673077	0.116215884350689	-0.546426999266525	-0.301116374511674
0.00697944041395248	0.158439559718701	-0.0427391798883422	0.331582428435728	0.539952720858437	0.543942384759523	0.390854450708539	-0.357547441381677	-0.500847866693695	-0.0590671311825454	-0.709742557577535	-0.481108868194949
0.116476640441441	0.25874929362161	0.0596815381034066	0.437336068386628	0.631669857937227	0.656360101384371	0.51255794620806	-0.255645294290003	-0.407738559086787	0.0476276253458867	-0.605609007590367	-0.365363905741282
0.0225225485472079	0.170695022667758	-0.0295530222478527	0.359381642301669	0.535605420177895	0.570681189804617	0.423678653494492	-0.347482635712545	-0.493982020234782	-0.0534449349200845	-0.701494384865754	-0.465578950182144
-0.112834372178719	0.0217344457269524	-0.171828660306782	0.205997769133671	0.403517672030653	0.427694796141244	0.278084243497312	-0.492588718117335	-0.632701666027905	-0.183070374089128	-0.842180056122428	-0.590508488988797
-0.0318958146052077	0.105508614025041	-0.0693373503699105	0.2976889119099	0.497914629200799	0.523270425143667	0.36187400277815	-0.390873141747567	-0.537601136984017	-0.0883464476699706	-0.754770348103924	-0.511199289989635
-0.0697756376381528	0.0799594693748317	-0.136239821954809	0.250745456695198	0.45477867555088	0.466871405679626	0.32154063873598	-0.439888915880547	-0.591021299660707	-0.142859927317289	-0.799252991419849	-0.557083415199022
0.153062420746606	0.302198030624986	0.100568360934342	0.504539526115322	0.680729227503313	0.69720507002978	0.550921196552242	-0.202864960885164	-0.365179673552212	0.0948305471704679	-0.560710135717788	-0.313562736954544
0.0787465053189046	0.204079318038951	0.0227833568759458	0.401325184025556	0.590249621479534	0.608879980921835	0.461765366315282	-0.292751573270251	-0.449946644262719	0.00725903079258931	-0.664313348686546	-0.409940047697062
0.0189349970571781	0.159298033908842	-0.0477480624932498	0.338400164667963	0.527221515331119	0.552054062081478	0.395705305865821	-0.353663770667491	-0.505016619806713	-0.0532749903579193	-0.724971163452121	-0.481767964133974
-0.198401705580169	-0.0512638344444582	-0.246641899658383	0.137511123106982	0.342074138196219	0.339754660185856	0.206217672490308	-0.557431065685757	-0.713610261343423	-0.264221069547306	-0.922848734675462	-0.660024608036883
-0.135057492844081	0.0146954564980828	-0.179127295567491	0.210104311852621	0.382881007324919	0.412323143150808	0.260405233884491	-0.4999138693227	-0.646429137268737	-0.197540809521471	-0.862057503363335	-0.613378829567284
0.000726829619016331	0.139060698754052	-0.0583927263151472	0.332771927878309	0.519038643035899	0.533957223145839	0.390175456675117	-0.370942350001765	-0.519913349856753	-0.0579348079538296	-0.731771332688646	-0.485673791675012
-0.0598032747629087	0.0985375515008421	-0.100669411784942	0.273457148376225	0.482139909659106	0.493722240894575	0.333645665964042	-0.40740229027302	-0.551484743458411	-0.108362721428042	-0.781864687270924	-0.52760860022503
0.517933130039292	0.657393472380777	0.465124431465643	0.845444500654374	1.0453257236937	1.05889780230149	0.921151409235377	0.13739845391836	0.004555851493206	0.434930987585553	-0.208810048074969	0.0338675356910044
0.115799667602409	0.258909562680478	0.0637039128645997	0.449263880933857	0.653503207728088	0.654715575369541	0.516209857056928	-0.25908153482347	-0.396981721566625	0.0586455012669624	-0.611964348424043	-0.359140720627033
0.144266118119462	0.299627888315886	0.0903582520122302	0.475391275770358	0.6626187540677	0.693184837674931	0.541752696681479	-0.21898139532872	-0.371832578658106	0.0788159445233944	-0.574757395965813	-0.333198688186183
-0.154745830790884	-0.0182948944944645	-0.222757758986675	0.171284595967266	0.363354428234526	0.382348797421371	0.230327978271108	-0.521771806600561	-0.678857382455864	-0.223394748042582	-0.891904390938142	-0.637964068131708
-0.198821712758939	-0.0513097135221968	-0.253859167252044	0.121084486352094	0.319646039651423	0.335505664436134	0.197208959088339	-0.57031836372176	-0.719469623792728	-0.273631123575374	-0.917668019056235	-0.682329731449209
0.232869412373524	0.369577598469277	0.183100537394269	0.562325805165205	0.757888463173888	0.767648911646088	0.619763588377183	-0.123550452789936	-0.284729934288569	0.161521610952568	-0.497230030157542	-0.259394524517363
0.058619513824471	0.20741391744338	0.0142118552201123	0.38470737971551	0.585730736383255	0.60015951635639	0.463470720357044	-0.302487190315331	-0.461739342800715	-0.00981947543250249	-0.672810801595397	-0.41578995497877
-0.0399905301867605	0.106688234390358	-0.108534746595401	0.282339211344818	0.477803373801471	0.480367267785571	0.336904229358364	-0.414840558114218	-0.572041547554607	-0.117517952398702	-0.768898813958909	-0.53115931886878
0.11206720084323	0.257099746499064	0.0607094429290463	0.439214547194802	0.642543143538257	0.645961984044791	0.503252712910379	-0.256094476948058	-0.414251774214321	0.0535507411336477	-0.62068436844371	-0.371159172301852
-0.0969574171783154	0.0522135160963497	-0.158555023182909	0.231191498190094	0.424431863598632	0.441420497024801	0.289423647433233	-0.467735369777363	-0.614286472690425	-0.159442814261607	-0.81346352310318	-0.58917279553794
-0.010205280081122	0.124734846769445	-0.0601378298581267	0.308863327796607	0.51425956269569	0.517974320064238	0.379559293026503	-0.384393056288901	-0.527596133159324	-0.0793392293561748	-0.734823886925247	-0.500881352141769
-0.146126531585432	-0.00457283900803715	-0.201066286149375	0.18241810533776	0.377264569073075	0.397142335336307	0.244810906768365	-0.504755752118796	-0.657860842607036	-0.223862179236974	-0.884195181638487	-0.624364669974805
-0.00503730523154199	0.145254991809056	-0.0615843861971507	0.33111141750147	0.51478462056194	0.534029439372735	0.387494995786652	-0.389919169245605	-0.527172584627725	-0.0728302810553246	-0.735629708143625	-0.493596436390801
-0.134173451815932	0.0194032566426702	-0.190350531990142	0.192294625899627	0.386677321944413	0.420936009583569	0.251058797041246	-0.508596303470987	-0.660276702128667	-0.21177118111791	-0.860663590744812	-0.61578293874388
0.159123024263817	0.295636997498659	0.112847802360799	0.487389543976889	0.683230877193567	0.700945948799393	0.542659601089166	-0.213450511336521	-0.352098487291612	0.0933685429765934	-0.564177509381068	-0.337046884699755
-0.481157449946551	-0.3222478449861	-0.524297303374028	-0.13884126112984	0.043698175448378	0.0774033190316702	-0.0834493859808673	-0.855029973168124	-0.988832102525669	-0.54712182099424	-1.19243051631018	-0.946864691957883
-0.263764093388063	-0.120765532187809	-0.312620786067938	0.0675656839803606	0.25885314847072	0.290776218932342	0.13936160442376	-0.63397289327662	-0.787122389097417	-0.330625626516098	-0.995963487123856	-0.741798661437935
0.00243645536366977	0.152573554742994	-0.040014493574049	0.323839601271585	0.525728918597932	0.543340318885899	0.391578539990401	-0.363492767507224	-0.508035757119707	-0.0652104248168154	-0.716600556372585	-0.476462146839172
0.0382146188658135	0.184080139911361	-0.00654143835586352	0.371226327838975	0.574675256044665	0.591691373206873	0.443600713740867	-0.319264549748805	-0.468690681214454	-0.0318708907686257	-0.678811982921257	-0.436145315341981
-0.0720327037220531	0.067162144221625	-0.117541672230095	0.262089432645929	0.453466372201423	0.461646730089815	0.324517263751799	-0.445432766458011	-0.588752781840544	-0.137406248194159	-0.797137695330164	-0.552919952077454
0.119978210607477	0.270296652276901	0.0651425900232582	0.451777509734273	0.636471651401914	0.65511617749542	0.5169578893644	-0.251343075997284	-0.400593539455075	0.0471572713336298	-0.598266024964385	-0.366333131876446
-0.124881785663078	0.0176531999822282	-0.18062864237779	0.205747655010241	0.395740995790362	0.412246034847403	0.265654786301548	-0.486377057570594	-0.645444305674622	-0.185801856458976	-0.846708842192738	-0.612695080552747
-0.107912092580115	0.0369387837954426	-0.155342399009577	0.21254286992781	0.415268406482507	0.443907812480754	0.287482444809856	-0.475828296470622	-0.625637727713556	-0.165819033867298	-0.826055671056424	-0.583123848232547
0.00440239046291948	0.150521876133076	-0.0447378869435434	0.327848514479299	0.524312774165504	0.538763024847211	0.40037352627514	-0.364043553873314	-0.511054567758237	-0.0664257024459515	-0.727024068394019	-0.482026069037379
-0.152520809164265	-0.00837319421533471	-0.21252688329851	0.165279576294283	0.361519209454178	0.384895765276854	0.241796404998352	-0.526268980799929	-0.680592872123279	-0.226414497506548	-0.878753288230785	-0.642197481212638
-0.0377239505334477	0.10639140292952	-0.0880953641837434	0.298190239048747	0.486138124649724	0.510366787032871	0.363758839980213	-0.393463829965936	-0.554328489178645	-0.107054154538787	-0.7562583126572	-0.523309829319769
-0.139005283748194	0.0238821382980632	-0.172145942141578	0.205802237067588	0.396054681864122	0.414289613845258	0.265716303504065	-0.49006595044322	-0.649379417703634	-0.187973649635189	-0.848209450231713	-0.616773647228904
-0.440246783557777	-0.302078794239764	-0.495182338284177	-0.1272758940051	0.0887094698886952	0.104887783679165	-0.0484110732946981	-0.810687731288994	-0.962942377483874	-0.516276389894558	-1.17198471846041	-0.923291118479263
-0.0817436291178137	0.060661624213934	-0.14009910366331	0.248654543096195	0.431144544482507	0.456625186218038	0.315505645764832	-0.445768551213316	-0.591633612666162	-0.158132710782432	-0.805536331579827	-0.576543190874616
-0.196135118251061	-0.0488071076634904	-0.242079002759373	0.128142040196377	0.318607068406203	0.350751705996047	0.187201248196616	-0.557791945253359	-0.707248558949444	-0.254035428814828	-0.919294618181257	-0.670488303982352
0.176522536563992	0.331551340255224	0.130938110730066	0.518870356958818	0.709463201054992	0.725969132990182	0.588669892691734	-0.174121021967443	-0.327964706894172	0.118018425552698	-0.542696335679112	-0.297383094482459
0.081883111995843	0.210491482406213	0.0241192826037591	0.403507317418303	0.611727311776021	0.612909327486531	0.47607703714527	-0.291960857248881	-0.444775952599649	-0.00189803017888813	-0.652216262957216	-0.399636570520625
-0.0461133031900139	0.0980679219275189	-0.103539532014218	0.268395755201575	0.476523102587252	0.502614567845189	0.344525784594754	-0.411824827673709	-0.553971160191631	-0.118031399947065	-0.7753408787173	-0.533008645805609
-0.0940673595594317	0.0550584752744979	-0.141562723926522	0.231676417804214	0.42702417931672	0.446205771395261	0.311005191257489	-0.460741232413975	-0.610486056158595	-0.152739862650051	-0.824506842532823	-0.575400489992986
0.193943835438958	0.324512288755305	0.137052831423607	0.522062739409727	0.708285274399733	0.73211935538167	0.584903516633227	-0.186113152322459	-0.334861161729134	0.115039749145031	-0.536622237347315	-0.293952128836498
0.0328462212167839	0.184838550575614	-0.0165067778775952	0.358525707551621	0.554488203393957	0.571565744806061	0.423329100007167	-0.335239556567292	-0.492134814036734	-0.0413336367693976	-0.697416195635743	-0.451542192792756
-0.097566730803371	0.0509197575082261	-0.143550673379389	0.240666642029062	0.438991400959457	0.444982287402242	0.303693858892469	-0.477133528724486	-0.601543583254995	-0.153129721402383	-0.824490029757982	-0.582476771815359
-0.14132162302769	-0.00257865301159224	-0.196372650278593	0.194897247709774	0.388553725044199	0.404097596312911	0.254164065307488	-0.513426792917642	-0.660074814721475	-0.213472902066025	-0.862562232394757	-0.63024554762054
-0.0250079510998748	0.125926157905332	-0.0701006034463739	0.305833043273702	0.506527069407995	0.515565391322894	0.361155792441722	-0.396146435175618	-0.545822689297965	-0.102106519785954	-0.750899987199997	-0.509398404083311
0.101113354974732	0.243166791316542	0.0430544496666989	0.433213719923359	0.622516714751063	0.634896658666126	0.49210641425503	-0.272980583785414	-0.417913449246823	0.0435781278327521	-0.626425390952171	-0.377369943945657
0.378193001964079	0.536033662853744	0.332612109282064	0.711825688906149	0.912948678982028	0.924248921737291	0.766762697845884	0.009691596658484	-0.142373805878117	0.320258339522076	-0.348002573495393	-0.105042450513621
0.0635831781840837	0.19948384403753	0.0221454618709867	0.381556281985556	0.586912678354932	0.607029014101786	0.443342535677316	-0.308997252380759	-0.459071615388516	-0.000501921564372737	-0.65850867827535	-0.41832921518854
-0.00130733803628435	0.150083366533876	-0.0377029048291547	0.337304542936668	0.516588019632029	0.547139002468122	0.392268773407577	-0.357380401621447	-0.502312425092799	-0.0591507005735917	-0.709634463818868	-0.483590295623244
0.189053012386357	0.333071068744794	0.122710584685407	0.515250239478004	0.71060653359167	0.724492567287636	0.56706318631273	-0.175176044691501	-0.342349580538455	0.124629731323655	-0.547360293847083	-0.30282507756217
0.000277835282310322	0.148782366071894	-0.0510133224476047	0.314932278198709	0.5250633890484	0.532327842164772	0.397047892136047	-0.367842223140172	-0.519660358065009	-0.0675339863609725	-0.725794163112751	-0.483517978168514
0.0830914161086478	0.220106470911054	0.0377092449575906	0.408183089163588	0.599275983822644	0.621332894015634	0.45805343182927	-0.281913188522877	-0.446471735848265	0.0191722236282715	-0.642052026803869	-0.401833817730768
0.148307038588742	0.297180696581565	0.104456145971852	0.479483670369841	0.669977906816526	0.690124184365186	0.536967637043599	-0.213451704399778	-0.369840665983852	0.0857711117464068	-0.580364543489033	-0.326804548320856
-0.0118932002527936	0.141661576214677	-0.0667422517926026	0.317215140939471	0.513263796517376	0.542685466954633	0.380562745452968	-0.387850666925133	-0.540991962039946	-0.0718303739848201	-0.736860347582619	-0.493385498770174
-0.190033697230444	-0.0385970103889442	-0.236326492987725	0.13814153879677	0.337400839373508	0.358908490192374	0.212354224253705	-0.552138579552768	-0.71826049117879	-0.257081320963318	-0.916217528323443	-0.67894003261499
0.197647208310524	0.344938611396492	0.15538870001869	0.52579265140117	0.723458409460486	0.734200475867284	0.594761862320174	-0.164746866438045	-0.314992799927976	0.14544508177254	-0.531093611923369	-0.283957361022654
-0.121834143186515	0.0318602758269034	-0.162674895870227	0.207853123797956	0.404408701623935	0.428094837444461	0.282069107985992	-0.490481652107434	-0.628274793643218	-0.186355710875942	-0.84351959959839	-0.600095179093177
0.0899563971068944	0.23125926192529	0.04292648290823	0.421778737083531	0.604340081227242	0.62112354123818	0.489432728435287	-0.280439125460056	-0.424899302957094	0.0276773595873771	-0.646073579802007	-0.386163424499468
0.0838845072666462	0.217510576402448	0.0234454625123906	0.409327094151959	0.606487363247699	0.624417149430523	0.475675236469508	-0.29041978824327	-0.435232989993538	0.0222931510026741	-0.647272870839394	-0.393961487014706
-0.155563705207813	-0.0166805577405995	-0.215498893280182	0.168421618158021	0.358822362211215	0.375580787019567	0.233237768465096	-0.532400846837419	-0.68396585802283	-0.224312333835274	-0.892358577893764	-0.64430849773208
0.093983854406855	0.238325241313142	0.0408288844440902	0.429486790220435	0.620254580929626	0.653238554132098	0.496353010559575	-0.274356994843406	-0.414001315102246	0.0418390246286296	-0.61609532732368	-0.377689516288327
0.23551716766403	0.376543649294747	0.185932521896728	0.554308366772658	0.762344204219947	0.772425100051565	0.627735733785205	-0.138870063600735	-0.282239753621682	0.171439738517953	-0.488819363628183	-0.242860954317251
0.0267694651675992	0.168559562094388	-0.0269911117944015	0.360349260800229	0.545599403054255	0.565314603221108	0.409889980759705	-0.341581014582895	-0.495727509359511	-0.0400491451433258	-0.708742999846589	-0.45652037995269
0.122815303038333	0.258620373271315	0.0570184740676805	0.432295278388316	0.628611996185664	0.659288972791629	0.515676643807853	-0.255911174771435	-0.403869858542538	0.0489830748422661	-0.605653981385022	-0.366572798451618
0.0557327677404669	0.192414755905673	0.0009086782708033	0.392649977507783	0.584145653606281	0.596681135049381	0.4472814838061	-0.322659857610794	-0.466011011771974	-0.0171758818339875	-0.663276394703258	-0.422900607029703
-0.0739716310773374	0.0685337499631224	-0.117202215061598	0.245311617694751	0.44973528847822	0.458581177617776	0.325405577236121	-0.445175818393588	-0.596468734367855	-0.137679433083123	-0.802540913750583	-0.55176206721369
-0.0349716149444155	0.106608051000113	-0.0902169173134176	0.295130300946875	0.495498622298935	0.498142040296573	0.350485984593544	-0.400883379508703	-0.555396316655933	-0.106478274204523	-0.759616353080198	-0.517095435776641
-0.10814173001519	0.0431895717928793	-0.134590359661174	0.231183062299511	0.431370733599845	0.448890250956459	0.296876807607437	-0.466493552793565	-0.611312637607667	-0.164949346511511	-0.815242284338242	-0.580954122560265
0.0939304738606181	0.242095993961955	0.0461024324741223	0.439402784051702	0.631671651413133	0.647262031654532	0.492953568788474	-0.25546132967255	-0.429941702352983	0.0305355950599757	-0.628157197714613	-0.382968819996627
0.0676985679764568	0.212004100670782	0.0176899048406085	0.396103272488948	0.597813836142975	0.60672711551317	0.459163177665261	-0.294695554640203	-0.441235207626028	0.00547380884116216	-0.646554930400171	-0.409847851848357
-0.0748180490439612	0.0610707708488057	-0.126318916945372	0.253909166882744	0.449542962451457	0.464905626352723	0.317197848398042	-0.442141225096557	-0.60122988417907	-0.151324758676075	-0.809279212453949	-0.563946033315929
0.190283620105097	0.336184500475686	0.135887381126179	0.518932212945785	0.711669240604733	0.715838885371291	0.583763597477703	-0.171187379117228	-0.321218249936898	0.119210721842104	-0.532100818335612	-0.294487989573074
0.208818850880284	0.35815236665092	0.16571386811889	0.535486648522622	0.723669919246232	0.747399919569994	0.606881323288846	-0.144946484187567	-0.313150383267852	0.132918643969437	-0.506733486577486	-0.271946220216783
-0.028163345535728	0.109388013660341	-0.0791850685461854	0.303342967382459	0.480405193882777	0.500947642843477	0.366582748103881	-0.392355328842974	-0.547741369851181	-0.107720624734188	-0.764149850449825	-0.504761515461724
0.0303392764581279	0.180889769978891	-0.020455014525453	0.360977537353002	0.56067376616223	0.561732496495769	0.418636294595268	-0.347373490116959	-0.48218521631819	-0.0439787723089097	-0.697546809808773	-0.454075739945649
-0.0995566532757468	0.0356291515789407	-0.169129533089673	0.213952407941731	0.414006891806186	0.434624989060708	0.292293417268952	-0.470360792105463	-0.618940203972605	-0.174905141266215	-0.833860360756908	-0.589893910942867
-0.0741139564472576	0.0739489552163524	-0.1065984156369	0.267584812073783	0.457618351413405	0.485968681684466	0.328192283489024	-0.442284256533361	-0.574860264897294	-0.117091501772434	-0.785900772440844	-0.546833351865888
-0.0484437278468128	0.0926256382299728	-0.0981125583762484	0.282219553832253	0.47962761117052	0.487326549956082	0.345208774931905	-0.40849448253865	-0.570094554167187	-0.114930383019816	-0.771948651418571	-0.522498743806157
0.0568227165392562	0.199063604375654	0.0092823918711362	0.393392661544282	0.585063850604271	0.607544044600353	0.442277266475219	-0.311558130959799	-0.45569838601061	-0.0142530668388863	-0.661809610757217	-0.424359704342364
0.122429806462672	0.265632467089342	0.0658289425630181	0.456208212931082	0.628597122034919	0.65150974057452	0.504450897956637	-0.250923979610715	-0.394258837260058	0.0459087484269881	-0.60453639777188	-0.372492498600214
-0.00268264498873821	0.144740247789511	-0.0616315928025076	0.329414532271433	0.515479302558909	0.534522159930797	0.389288550532004	-0.369292811362059	-0.532318733692934	-0.0722066949910344	-0.723985143553902	-0.489437549641624
0.26298502952794	0.411284214423049	0.207042132087262	0.595018939550048	0.786251308558495	0.80261898556239	0.66410381810455	-0.106730740727535	-0.243942972672776	0.199946468082468	-0.474231709377392	-0.222205181646629
-0.00757691843866726	0.137558828356627	-0.0501968855165363	0.32649394836588	0.52027048182284	0.523584250178116	0.385787624158625	-0.371204815047625	-0.519010549259504	-0.0743682775874745	-0.722791484497359	-0.494509052544797
0.0590724242425472	0.219378751716685	0.0143203508926789	0.408409952059775	0.596314169579093	0.610501019028476	0.469753628978844	-0.298265791023972	-0.441704098845833	0.0115241261005541	-0.656923319184963	-0.415807444935803
-0.120339827285465	0.0251686357615301	-0.171121940118241	0.212625281698422	0.401397978332672	0.422026694401737	0.28039518942794	-0.486190151589954	-0.644296542622027	-0.189169553717959	-0.846625616852091	-0.602208032901431
0.183940131240749	0.336683164283353	0.133758072717498	0.521900768749032	0.715719696861957	0.731303592135093	0.587892360238636	-0.1828962819576	-0.339169763689582	0.11799947239251	-0.522078018181845	-0.295721032827355
0.0784718093049623	0.236839049843118	0.0292584671143087	0.406474978658199	0.613089013816781	0.619230644062482	0.47147960655273	-0.280939997463754	-0.445228609947451	0.0185900592418202	-0.647076971495591	-0.400226099606001
0.180068623755423	0.325852007669477	0.130500979709237	0.502190984422917	0.710258487162133	0.71760698260986	0.571063735381896	-0.176624187938817	-0.345977774362776	0.115991393141791	-0.541117170511263	-0.296798999125228
-0.110432674229823	0.0324858027291446	-0.148308824831186	0.233679867843832	0.414372737187042	0.43080666924056	0.285092186638218	-0.474345686374853	-0.617167729494348	-0.168034588266235	-0.824261196985321	-0.582268847992133
0.0057267574661383	0.141783292380701	-0.0543733301616854	0.317307851536684	0.523652402469996	0.531424056876816	0.38321301869422	-0.368136445275949	-0.519073576063126	-0.0725755886815384	-0.74359528216262	-0.487945362381494
0.0283625482400056	0.173399940008123	-0.0212239486858431	0.357352151655853	0.550118077351407	0.556103912787074	0.417924409582827	-0.345004871650055	-0.491225671248758	-0.0493370384498531	-0.704161900069412	-0.460754574566444
-0.0395029947404861	0.097332948084368	-0.077538332150773	0.286047431042251	0.483867288648727	0.493865310642248	0.348337483609443	-0.416183524848903	-0.5575557963016	-0.107111816811364	-0.762176683609964	-0.517848536220139
0.295550741743632	0.42683791960069	0.223888055742568	0.613051178693999	0.803470120827627	0.820187266673272	0.672493241346158	-0.0866012672966378	-0.231447276449032	0.217287285548724	-0.44334237505127	-0.196369530964861
0.0208085473273242	0.154548721933644	-0.0462447948160343	0.345570733838849	0.535327727470402	0.553476121914986	0.410602623282869	-0.34685100256237	-0.503268693668458	-0.0534968000465141	-0.701485060855619	-0.467465407662613
-0.0428681440353586	0.0945158173561363	-0.099691169483892	0.275119447360763	0.465941130739175	0.482689815631239	0.339731406400006	-0.428651082494765	-0.567818630933191	-0.118647639500604	-0.7772283506349	-0.541228453932966
0.0348550741313182	0.182941678694007	-0.0155884769981351	0.376146383115369	0.564451868276293	0.588565644577345	0.435868937679207	-0.326286713409956	-0.477734014646287	-0.0267059162947468	-0.687214005198398	-0.450998230664317
-0.0277327622578029	0.117044124132157	-0.071980897052724	0.29778467703364	0.490568545438269	0.507558419460268	0.364125485937676	-0.389247875212789	-0.548323957084578	-0.0959016959394428	-0.764242362005039	-0.512504798696765
-0.481168750886182	-0.328712282067076	-0.539325415924761	-0.138911966932329	0.0447940481812348	0.0643498275567714	-0.0850427905018702	-0.850285691769689	-0.997781396150927	-0.551139474885356	-1.20171765437361	-0.953731157425601
-0.0223548423958353	0.123365090612451	-0.0546753048705345	0.310302947935012	0.51153888423618	0.531118729709274	0.372453405552267	-0.378139580250306	-0.537484052946218	-0.0965232902912248	-0.745683049919756	-0.505179787422729
-0.128815165295326	0.0104456415850631	-0.184663486341638	0.192771967545709	0.392333624666226	0.404325932256898	0.249957566297077	-0.506810281480225	-0.653136383180851	-0.193856493475772	-0.85910676614107	-0.61014772704511
0.748395772524541	0.896224404475016	0.690985974412075	1.07709240646571	1.27291246911966	1.28195834679296	1.13721512688008	0.379316677654766	0.230212716722239	0.680941583499891	0.0152350549263471	0.259534963569647
0.132605007611555	0.28417271739522	0.09438988381045	0.460321895761226	0.657834255521929	0.674026042861057	0.530290288708904	-0.244687864400514	-0.381811162718547	0.06315318340703	-0.583622749314534	-0.347629615995428
-0.157454457336544	-0.0226438192514519	-0.203632796532805	0.182119035940559	0.371758985748348	0.388837242660348	0.235719242575117	-0.515900863653825	-0.673805006994314	-0.231034807647375	-0.877803881384611	-0.637911271221069
-0.0254701404730745	0.110558781326852	-0.085682347677589	0.306830583934904	0.492761836223621	0.510089978690194	0.364176302638602	-0.396441117749466	-0.549901565555199	-0.105372065657207	-0.750896797154594	-0.506815744364957
0.0218971869118716	0.161015993720748	-0.0303976012495785	0.348448187195117	0.545818114229892	0.565282080509982	0.399157371460368	-0.352475087421921	-0.486033400326095	-0.0387662600079326	-0.709448113726498	-0.457808555445092
-0.0255849071321842	0.129158695894083	-0.0695525941532993	0.3145387299365	0.515121957499611	0.530764286750743	0.392858352429529	-0.382475167031075	-0.533144733313001	-0.0720710420426032	-0.73169867625726	-0.499678167510573
0.0283497397214498	0.162913673661118	-0.0364143614083851	0.358798961080452	0.554114350294677	0.562158308829334	0.416349417006283	-0.352047053058362	-0.483699228018039	-0.0437379587381435	-0.712261591769406	-0.462715144257602
-0.0428748857059631	0.104784932035911	-0.0957654544044104	0.28496788310143	0.48699030830077	0.504031206167587	0.348775792737603	-0.40696641000357	-0.557301269321515	-0.11370202072315	-0.774384412727544	-0.527176556439613
-0.0495838873447142	0.103061673763115	-0.104813499946363	0.28997418074144	0.48404820857295	0.495546619305177	0.352872891004007	-0.4121422551663	-0.560389909377313	-0.112429142421459	-0.763138895505784	-0.517230268132559
0.008241171248275	0.150145990655295	-0.0600171737198412	0.314436697637775	0.534958253698523	0.545429150633995	0.393083323040903	-0.37278505656764	-0.515447529733002	-0.061026677163629	-0.722413933204547	-0.483669840455834
-0.0478874259674067	0.0917302145936383	-0.101879890458663	0.280855043162194	0.475727226569648	0.497202254669244	0.353696061151823	-0.407686723389979	-0.562943911496692	-0.114732049857536	-0.762425263986242	-0.527568349050265
0.0211420053647185	0.170486421082307	-0.0263627103042097	0.347710236149994	0.5515407588646	0.566616587718233	0.424676444397137	-0.343126407964398	-0.491141805619739	-0.0450392108400175	-0.691051796350992	-0.461598736302325
0.0165653940655834	0.164219328684984	-0.0335164990067643	0.349496025198761	0.538677281313138	0.571653148973808	0.412063372504065	-0.358650240047659	-0.494586210255907	-0.0518642270867622	-0.703788309758756	-0.46183930554638
-0.0919719054248186	0.0685586561728689	-0.138204208796881	0.24165825452983	0.436132077759703	0.454209590156495	0.295806296553958	-0.44214719534611	-0.612593847395547	-0.16086813615723	-0.808527918920789	-0.572219974501509
-0.0489256956296305	0.0843947856140724	-0.107679006856217	0.278636725663694	0.46919357847662	0.498655691652594	0.345126116280859	-0.413374934005295	-0.57418045530105	-0.116658340864141	-0.774578406891086	-0.531952623047529
-0.151922387345129	0.00721662693959326	-0.189860548170193	0.192268943967763	0.384807443894034	0.401593924891144	0.243483261240251	-0.511792740971306	-0.655597722746792	-0.211795696681039	-0.858778899758727	-0.618920260165334
-0.14866210371174	-0.000847904762154864	-0.200458787155257	0.181951307240579	0.372848173741266	0.392120591173466	0.247245387977735	-0.508033605556956	-0.674771998385407	-0.222003168745922	-0.876694299148502	-0.629727362927849
0.0702698950036774	0.21708184228851	0.0336068829251486	0.399735590910084	0.599582891211583	0.612173784276167	0.461266986370689	-0.291182760001369	-0.440561401008705	0.0129540858310874	-0.647222007975827	-0.413414403007869
-0.20390095430453	-0.0528404424644735	-0.254572682981605	0.124150880071216	0.323805337240672	0.339309702131054	0.180748235522009	-0.574924235115446	-0.71217073029382	-0.283068762150314	-0.929022887445631	-0.694610977924717
0.0738126132107617	0.223042810278551	0.023100649814306	0.412462691439568	0.598306719929221	0.613204756740544	0.472693717723873	-0.285185056204335	-0.443104986010448	0.00686219394907037	-0.649606452786006	-0.416240097301579
0.0604968627878036	0.216927921360877	0.0243302465170867	0.391061486718371	0.597335831671837	0.61420035546126	0.465944035127557	-0.299679531791362	-0.440613514524115	-0.00211067393925956	-0.663939436350176	-0.414981537408279
0.0674017579098835	0.210502684526537	0.0280339891923253	0.402780290025029	0.593828065047313	0.610931221745625	0.469684773346972	-0.29585820517298	-0.44760202692232	0.000758458840959879	-0.641672277741865	-0.413049886726985
0.147835419853423	0.289473438941406	0.0869783815182873	0.485232454813501	0.676801478849204	0.70071374641859	0.542125983105152	-0.219008856047183	-0.371363472477404	0.0813631831824516	-0.570230622797264	-0.336618868082217
0.176954395663715	0.325197461954621	0.123194613493343	0.505019909704166	0.693710878491832	0.722020431665661	0.575873419264225	-0.197857532368621	-0.339183308465695	0.108551576185971	-0.540239381835546	-0.312336096248438
0.205716382471782	0.356552103865893	0.151049205366161	0.537050153757798	0.723895167135951	0.746413363352552	0.594501086724634	-0.15581251175597	-0.309254251024733	0.133089667507028	-0.516735691338764	-0.276960536115574
0.0369184754436318	0.16310964393158	-0.0102277071517925	0.36125851924572	0.547879773264967	0.567401066065983	0.418004515382189	-0.346046751704291	-0.477607370648782	-0.0354397184030702	-0.70122960656432	-0.458991592246404
0.143530915078576	0.275943727896495	0.0880273243226472	0.472682292792957	0.647100424262917	0.674624239240343	0.529538431298161	-0.229561851308689	-0.375411660256164	0.0737615266025808	-0.586796813281614	-0.341680213824215
0.103748953018079	0.242355922693593	0.0534344960910743	0.431721535242585	0.62320667049278	0.653169852323863	0.494149370546324	-0.252175512484696	-0.409313048492368	0.0427911052929506	-0.612004769290036	-0.376447040132128
-0.0462436540350147	0.110245340221492	-0.0868058439643092	0.292277574939868	0.490718403370053	0.499842803212956	0.345203282210871	-0.414926552399289	-0.552618638588833	-0.112961528317101	-0.761164489606439	-0.519960171313044
0.139841889699948	0.291625465556743	0.106520669043715	0.472949038717982	0.663499813454991	0.693185374102213	0.534927198906283	-0.221751743661725	-0.3642591083502	0.0727911806655106	-0.580480447355554	-0.335849513148221
0.0514412896317766	0.193948268565424	-0.0133413779235835	0.371349041639792	0.579719530376323	0.592871161393717	0.439935506673259	-0.31516419668393	-0.482042899809115	-0.0274861028440677	-0.68071396721937	-0.441023197652861
-0.0934653595388813	0.0661858546601294	-0.137563269391623	0.231869847153963	0.436861547583861	0.460169977767252	0.301508747401051	-0.456579107215701	-0.602334123157667	-0.1537506555218	-0.817193724433748	-0.579584131756903
-0.191784756720553	-0.0555030006813836	-0.235043387285422	0.122350704252388	0.325738575205536	0.353919062296309	0.197437017661868	-0.566717518773386	-0.705134600967742	-0.266489031934571	-0.924146532139584	-0.676937047356859
0.135289732194775	0.289003759373531	0.0848865964253069	0.465796908597407	0.655562918170606	0.677638612784203	0.530128477069146	-0.22329270605064	-0.374510437679713	0.0614426033171682	-0.580758054848851	-0.345149643621651
0.118664389456149	0.269076399109141	0.0697882143751102	0.445118950346327	0.633194159641731	0.662485231065679	0.509546682467514	-0.244457773874767	-0.403292698195933	0.0383004007654976	-0.602284210836131	-0.366055716051988
-0.249986097783421	-0.110014824022611	-0.299120377135731	0.0940293842151944	0.281295496848694	0.295674886768085	0.159178165446477	-0.607443369667201	-0.764469646434895	-0.30059280442479	-0.960783571767945	-0.725723556290991
-0.0914197090603757	0.051029216648382	-0.135017886843933	0.229976651529977	0.431872067547306	0.447495411392941	0.302358921134018	-0.46097253449668	-0.616463833783546	-0.171029474376744	-0.835369694930883	-0.575356939998772
-0.00387359095997329	0.149852903823972	-0.0589693580769669	0.317783071502317	0.512236535068134	0.532454793185084	0.392039385459434	-0.37667444334862	-0.531497430741033	-0.0730884768746883	-0.718043096708823	-0.486108376787176
0.262781371590257	0.421603770156498	0.2116234988308	0.591816595866753	0.788468141772995	0.797663292319964	0.65809597826615	-0.0961508186419076	-0.249224236372471	0.197724938787645	-0.457147352492638	-0.22271259058611
0.00391831514496336	0.157626818621226	-0.0346330116419419	0.335465079352156	0.531156148233531	0.546710187072072	0.396198247611005	-0.349996668302949	-0.514945183294861	-0.0537020485485664	-0.703823748807154	-0.470495452833309
-0.103262516304729	0.0290453431700562	-0.150284457116364	0.220696309070628	0.421434355923515	0.42606146485311	0.287066238250971	-0.479774271505362	-0.631089455930953	-0.174663941799242	-0.834273024607316	-0.595247369636771
0.0777593467932762	0.217390943942556	0.0192652745660914	0.395498682828285	0.597873729143218	0.613530861738722	0.463750974617862	-0.30112844491973	-0.442404487949545	-0.00219956218064105	-0.658845896660633	-0.412681385559266
-0.0533927007192722	0.0927266271513268	-0.113737738342452	0.278271950960885	0.470951857245189	0.481991115819096	0.337492776684479	-0.407429968251673	-0.569049216539663	-0.112032627203139	-0.771746821817307	-0.538850772882233
-0.0871852077431921	0.063158644229041	-0.125136627910835	0.24818786747858	0.443671399293235	0.450602304059241	0.310429480216327	-0.449665222301971	-0.606216858244759	-0.151326516219937	-0.81008838429055	-0.564852069207433
0.349097418388338	0.47553890201883	0.288082117395837	0.671322986386345	0.870841831109557	0.888252166358128	0.731301589818545	-0.0314956212543125	-0.171253800599753	0.273362823869001	-0.395983296788299	-0.142178544800719
-0.0129043074491152	0.147431050942982	-0.0575980139450839	0.332364094940593	0.524840745436414	0.533981636923501	0.389207973698354	-0.378843896277891	-0.525698214326132	-0.0639564251127489	-0.736917289083213	-0.492284993370355
0.417322086359938	0.565899683676616	0.368611090667803	0.747604996653309	0.935269539956366	0.96035578659607	0.809160741185515	0.0475957966335682	-0.101592961486361	0.353457352978545	-0.307857811473955	-0.0711213604810555
0.0496112827181672	0.188553433790289	0.00214929979964594	0.381082043496529	0.567630302590831	0.593694906932174	0.427909747420578	-0.320942967084423	-0.468602057236219	-0.00929174525751474	-0.682279528171759	-0.440325492167686
0.0271439863771116	0.17169775890266	-0.0150254780189717	0.36003981903772	0.554854459608185	0.582237576100327	0.419950887530832	-0.325813362460253	-0.475846780639046	-0.0319853619612024	-0.68405498420948	-0.451823920473624
-0.188813081297109	-0.0488498308849495	-0.245720456320755	0.129331185513222	0.337166839839383	0.356608015384252	0.203892070999867	-0.558628666041507	-0.709340699813848	-0.262702059388862	-0.914052102196583	-0.675485788038051
0.0522021310059252	0.184425543081001	-0.00786515741106699	0.369276726051421	0.577317357802646	0.584302363577477	0.434003000042661	-0.31903146567293	-0.47213899167009	-0.0229052251808201	-0.678780808228085	-0.439316215892668
0.0536336836275506	0.206731871654204	0.00523558471300517	0.392114390518024	0.588236859815885	0.60205284646631	0.449981174027506	-0.307274905688176	-0.457524074195624	-0.00750784747187969	-0.666862007259441	-0.4154482249058
-0.119014544990006	0.0235123578391901	-0.169810186759952	0.208779268677076	0.408935183315164	0.418195146099519	0.2721033169332	-0.474524017515056	-0.635073441166287	-0.176855798920439	-0.852071520627581	-0.596053698887352
-0.0039730318061762	0.141594179117567	-0.0513689945296181	0.336870039329992	0.510770054983987	0.548751767836601	0.394598567303208	-0.370316356104882	-0.522250442001372	-0.0700672509247451	-0.733777712785979	-0.481445131951327
0.0462152653183231	0.175783490600294	-0.0224370420450857	0.365490088467091	0.561718228486709	0.569971043438907	0.426017502139243	-0.337018686759972	-0.49182411541889	-0.0293286883716659	-0.697225127628536	-0.448897291604943
0.17457715600776	0.317892079897307	0.123711406396932	0.497849217201287	0.699317298661396	0.717610790105014	0.561805455146337	-0.193025160803725	-0.347152568471744	0.0961740226674401	-0.549306070275862	-0.31777775624247
-0.0541454828170454	0.100631986138551	-0.11351531926612	0.272524540163775	0.47292119485415	0.483161094842527	0.341562892882962	-0.420742874459317	-0.56756236835892	-0.12281259892702	-0.777784314556128	-0.531776606281009
0.0351622902197084	0.173512408779432	-0.0169813115826195	0.356417359601942	0.556999886621939	0.565870563581028	0.424020777584517	-0.336208084411507	-0.479779412587488	-0.0454028482218734	-0.701503362669503	-0.44912164328083
-0.145581469161336	-0.0102535341681254	-0.201335290608095	0.184330603124504	0.367429615065267	0.395071630081858	0.235337090453951	-0.524869277719166	-0.670485497738279	-0.230312003353227	-0.883871833066671	-0.650817960471847
0.355239789577629	0.503948825199182	0.307354009084057	0.675171061999998	0.873663108751112	0.904827162286954	0.74772965288524	-0.00105168663300511	-0.164998642169153	0.296213381054964	-0.365497319406413	-0.117786907911016
-0.108553764834247	0.044607979430277	-0.156462479222678	0.227069230514126	0.416579610295459	0.443359410810175	0.287122317662451	-0.453621377878002	-0.61874410496984	-0.162442871945306	-0.822229494700924	-0.583097443347637
-0.00447293924789589	0.149094426451392	-0.0408953170644317	0.322595073707269	0.515061247690162	0.538959342235417	0.381537117168797	-0.374937545715646	-0.519847093876706	-0.0762647571827284	-0.735672820245896	-0.486205573852028
-0.100195802133319	0.0463167715201326	-0.14616715185709	0.235470496452169	0.429630860941663	0.450787121614636	0.306553231285806	-0.454827748123957	-0.618059744273008	-0.170818139402587	-0.823702744014545	-0.57730733725403
-0.0106741710360893	0.143886601382951	-0.0615049029360729	0.332820083827172	0.515581324790786	0.535867005777387	0.392837751267123	-0.371952630032214	-0.533711717820226	-0.0728980765984169	-0.724931229199707	-0.497287370430639
-0.0322734409166483	0.116091573373072	-0.0811848941383718	0.302043089834272	0.498761376828747	0.512712420346504	0.364328816379256	-0.391111266467293	-0.536003546653914	-0.0876571576244601	-0.754498664116928	-0.517213311924293
0.0118927666918112	0.156379681168129	-0.0322564059513423	0.340525601007744	0.538517466268063	0.557165372074312	0.397712469917571	-0.358482345012552	-0.516715872953543	-0.0503821653262903	-0.714864359006166	-0.476577930320619
0.156427274791221	0.308981368282581	0.104069826306258	0.487119691009482	0.678950390029186	0.692421780043681	0.540224656439386	-0.217250592444041	-0.364769698188909	0.0863878060165326	-0.574711084542028	-0.325122735553508
0.0468792310255201	0.198082499114365	0.00161054068592194	0.388546280257967	0.574456602448534	0.59705753816472	0.457702798155771	-0.312502695656922	-0.467219980425401	-0.00148777185553487	-0.664758023241824	-0.432234851229493
0.154508146894143	0.309416735666537	0.105454035627359	0.487967312331338	0.689496308036791	0.702441091051747	0.543992069303962	-0.206920453720238	-0.3591188971189	0.0848921863452122	-0.57266494403249	-0.32712808177845
-0.2254578283528	-0.0771940087037935	-0.27435118239507	0.102075141287046	0.305163147351052	0.31351306302717	0.169354731743672	-0.594368037840889	-0.73906954230978	-0.283530936972318	-0.947038156930816	-0.713661140952775
-0.0745837128242521	0.0697450905227922	-0.123433517489479	0.255989034764536	0.442255272759587	0.467620699502164	0.315202089085651	-0.439415159261172	-0.594472914399787	-0.137502993110772	-0.799972220020835	-0.556660911863089
-0.227071014030461	-0.0884306071373342	-0.287684992752101	0.0992081237932704	0.312617239508163	0.317706394732401	0.16077681281726	-0.589995258364839	-0.746553858160749	-0.289140635033908	-0.95271924398641	-0.711295421687149
0.0228182405883801	0.167200074431479	-0.0268373144223031	0.342361286354225	0.542524048052585	0.564080907584773	0.409893319524152	-0.347435656725087	-0.504895228578919	-0.0510995727107159	-0.697465792251886	-0.474047452357523
0.0266357620000656	0.179046897227185	-0.0374770907007444	0.355264007372375	0.545760468832721	0.572863755120005	0.412433040760566	-0.340461815632995	-0.492755469363595	-0.048841592071644	-0.704633204337986	-0.471459795204428
-0.0238826869733322	0.11752818150704	-0.0905773062069726	0.303022003264871	0.498766800930643	0.519945492272628	0.380289245653672	-0.391155101974387	-0.541682303501091	-0.0872077692119921	-0.749390568996444	-0.507247773296531
0.113107519533641	0.254027206577578	0.0655131217870151	0.443032068734622	0.638400427200803	0.663576986035641	0.518748513572663	-0.248202203775638	-0.391760230178664	0.0594339744899995	-0.602649639131747	-0.366749838113633
-0.29856473027311	-0.160326915526342	-0.348648094847589	0.0377867221586826	0.221988851108265	0.249023740721283	0.0977505021254163	-0.674046151293745	-0.806882434169042	-0.359206777119465	-1.02277538701848	-0.77792661637089
-0.0219181191917202	0.129074227520114	-0.0735464081413282	0.308189792902849	0.510239884558012	0.531610488377509	0.373448543165492	-0.380646809792648	-0.522953448104672	-0.0849060285925489	-0.74540520470794	-0.500491732752337
-0.154215114018953	-0.00629552072503771	-0.194791260738406	0.189607312586538	0.388259017103266	0.406082930982372	0.252864285081769	-0.510225868481782	-0.665988099864652	-0.225751348670611	-0.876049966108698	-0.636919577492373
-0.0430593404102996	0.115692821691052	-0.0982166195855911	0.292784888042899	0.474114135550039	0.495877943838846	0.347244060513787	-0.402889908456272	-0.560112728159516	-0.113753550085371	-0.765815570645716	-0.524710895608277
-0.0916963176210178	0.0547600391257443	-0.141086850511396	0.248444188482928	0.437508587062642	0.452217739674856	0.306322136794493	-0.45887658190562	-0.600830574048211	-0.15512650829404	-0.812352600704339	-0.563157878603418
-0.0460826067029332	0.109692867798553	-0.0917206763448647	0.294486144977995	0.483455928693666	0.501427534339018	0.355170774261117	-0.411090597773048	-0.553719113636466	-0.103635572240726	-0.766199570314163	-0.523444703623131
0.14160274711572	0.311549880274736	0.0923008025766642	0.480268765715675	0.6748870257438	0.687941964580908	0.54787220872259	-0.216790414392563	-0.372331471978798	0.0859906717945168	-0.578842113179727	-0.328638719981119
0.152163486985116	0.293251198350488	0.0995940333894896	0.482860760940241	0.682638511490951	0.701681075244174	0.550876342439267	-0.20584519385229	-0.365231940411126	0.0799383577464909	-0.561357450739208	-0.331744940277171
-0.123669118252865	0.0149378960577457	-0.181916656555805	0.214131835305062	0.401234635278228	0.422396587646368	0.277724684537473	-0.486578390290162	-0.639302061001046	-0.189754474079663	-0.849211601190821	-0.602771212026821
-0.172463109896738	-0.0170604778871037	-0.198805680110805	0.164530428614483	0.36173558742896	0.380013290272653	0.229498286263614	-0.527182996632982	-0.672745083020499	-0.232736201418849	-0.884115263211113	-0.644141388398148
0.301397838312588	0.445651285642351	0.252091560134495	0.641672212104368	0.826902921404957	0.830924838175368	0.699421167294066	-0.0741022784185785	-0.2153610723812	0.226789942596895	-0.425100705834783	-0.19355159695783
0.166651157389225	0.305719452415	0.104795477149157	0.492348600981574	0.679199528779536	0.700139374979908	0.556912970582597	-0.202126472366727	-0.356210697708755	0.0957098454479134	-0.573843868691749	-0.320768620684735
0.0832289540383462	0.209604445088245	0.0222967492599288	0.406223147408894	0.605706128102165	0.620441785657607	0.471113930875834	-0.289598737225221	-0.442852925177996	0.00475794779604796	-0.64934668156104	-0.39462578122709
0.165689154280624	0.309934074358678	0.1165670522891	0.494813287084449	0.6872352194359	0.714622576292157	0.54686188886107	-0.207362674068008	-0.361940348758977	0.0865752901433431	-0.574494706863267	-0.322059546531426
0.00980686501120846	0.15713281891244	-0.0492454286160871	0.34395547787501	0.528073123183074	0.547315527089494	0.403647651244448	-0.357502044751054	-0.518523696493044	-0.0598705652853461	-0.714557328089003	-0.477105049826228
0.171049460067563	0.312718606829573	0.119210000374533	0.510016488559237	0.686649027449079	0.714842939761476	0.56241340748254	-0.204378234612311	-0.340668803750644	0.103992739429998	-0.569511279574096	-0.300550383839498
-0.393504190144018	-0.260915753101364	-0.439014258375284	-0.0676843818393772	0.131013432250008	0.144235145431704	0.0046879055895074	-0.77248992028992	-0.906286605477502	-0.465481960360031	-1.11842793159197	-0.880272964581042
-0.213700148152217	-0.0586524340887011	-0.258005429565739	0.123164115191679	0.314521880141511	0.334093425349437	0.174714288865211	-0.569082415400955	-0.72451610759716	-0.281247951395102	-0.933185652102632	-0.6911933042182
-0.0160454662628178	0.134368701812701	-0.0547682202698984	0.325995668235562	0.51248397823534	0.537829213403465	0.378304670936473	-0.373143898782592	-0.520928994455609	-0.083387008612001	-0.73104068221941	-0.491014889265615
-0.0181247816937037	0.135339897138882	-0.0784329749360092	0.322887884767306	0.498494922722455	0.518862047171589	0.372405725994753	-0.372704073301805	-0.530603489971246	-0.071747333481149	-0.739922588813146	-0.486332904695353
-0.0804949181227488	0.0570401043734759	-0.135898222859419	0.236779361836133	0.433021911557967	0.464216152409726	0.311145882498848	-0.457861657752892	-0.605614107823882	-0.158048553920741	-0.813054314111505	-0.571196574185132
0.345750010699083	0.487693430131076	0.294922652104373	0.669265906632274	0.879770822981139	0.895381733142902	0.744563573738336	-0.0125863033216945	-0.163213906821596	0.282575243889761	-0.37108568878963	-0.135197434648948
-0.124862057800626	0.029549086293491	-0.173217869762748	0.20040167316424	0.40114378531525	0.414724901228786	0.273944486627829	-0.491388437256364	-0.643440965708911	-0.188598179579299	-0.850577879992126	-0.604810647443346
-0.0325906340392117	0.108912091769156	-0.0779776652888663	0.310877658678362	0.499107136100919	0.515919277388097	0.3689771566704	-0.388248122798702	-0.542912903505799	-0.0920667902604843	-0.749173482443276	-0.512045053512418
-0.0738972491603387	0.070386514279716	-0.122858017083149	0.256958152812784	0.452320708203433	0.475651380971971	0.312518900595936	-0.429590299826572	-0.602671886911659	-0.140546950002187	-0.801188472255928	-0.560661791022456
0.0954728144181743	0.230380626053919	0.0423762502337997	0.424428628593771	0.630229658911068	0.635850809759019	0.478906203341167	-0.270838445625242	-0.424448040810405	0.032559502759871	-0.623631419530146	-0.390453505661604
-0.0984752894560558	0.05012715918956	-0.144979880125256	0.235800033625182	0.432304171692421	0.457776152401752	0.287452037017642	-0.470674044589011	-0.61211469518801	-0.163655509352523	-0.811346662921572	-0.580730697404424
0.107318101408973	0.25229523819236	0.0597384406904405	0.436796592301245	0.644389527160558	0.655934185891814	0.505280360452916	-0.259882658059645	-0.414182640074263	0.0355481842325678	-0.613207834833285	-0.368244009848418
0.0036560129190394	0.139108459408122	-0.051457490554907	0.335033467916385	0.517915089259251	0.547243871547033	0.386109965899288	-0.375836416245293	-0.51695030200322	-0.0659033705690773	-0.721801110760528	-0.485977068045343
0.0395560632928044	0.179260998385873	-0.0191705004789056	0.359487833978374	0.540639504406503	0.563878223652477	0.418425744974533	-0.341047386631309	-0.502380335678235	-0.0416880337150355	-0.701377565449768	-0.449662603322587
-0.0564431334948186	0.0899674049505403	-0.103664690832066	0.272680268613304	0.462876130663217	0.483046350991507	0.339320371912082	-0.418146333942195	-0.571945994583543	-0.132035760797162	-0.77467635522969	-0.537199833122066
0.125912494971407	0.27657181182289	0.0749218312649157	0.457453628520142	0.658566299716641	0.661164511003818	0.513146101632965	-0.242994729732524	-0.386143167085792	0.0600333895377399	-0.598171032762408	-0.354190807788167
0.178239098682627	0.337511164864573	0.133542135137611	0.5218506045534	0.718412700350876	0.741261545548067	0.585065177212318	-0.181263284267764	-0.330966123300775	0.126450241184461	-0.54238702179461	-0.29137411034797
0.204768803382402	0.355318426920446	0.160736508784307	0.545102115068269	0.723541177751937	0.749563261860097	0.601028017245059	-0.148492334211052	-0.304598452406684	0.136097487824982	-0.520187147740029	-0.276174595739362
0.0446428950392234	0.204002034254247	0.0023942015605668	0.387054522085121	0.585993951457075	0.60881505058808	0.457225529646708	-0.304394914128483	-0.448695218297402	-0.0130250628594042	-0.681511797898907	-0.426914948007829
0.0188986284800785	0.162315570801193	-0.0376051868339376	0.349844978379466	0.530968825590665	0.559509182356786	0.405862466080551	-0.343201412498879	-0.491950604068993	-0.0467283757808468	-0.708277815724499	-0.467873491190661
0.111991212150555	0.25084590007469	0.0531573122404719	0.444171085751442	0.630435650364897	0.646294045387668	0.498122148529839	-0.265045962041849	-0.411167939964677	0.0343224739811904	-0.620918018471188	-0.373077584247968
0.156362182454881	0.301989247441671	0.10797291191633	0.497928217571019	0.68988296792531	0.707223301834482	0.564119890881849	-0.205171116894204	-0.361598056585757	0.0944851894553739	-0.557578033886353	-0.316755453082632
-0.05053488590433	0.088841718825786	-0.100512452792976	0.281280025761016	0.470326843518477	0.489737297209927	0.33296220122335	-0.418023806270627	-0.573008738678052	-0.110637220704745	-0.779769028057089	-0.53352607857109
-0.203687003365197	-0.0751156905138722	-0.263692642700379	0.128194434109404	0.324725894199589	0.334120831798697	0.189920637350775	-0.566219439486372	-0.72846475091594	-0.278132668564719	-0.929422262408807	-0.686238549634349
0.173682496096921	0.316402404608168	0.128251449631324	0.504566010963515	0.695857466061141	0.72006366978107	0.573204668060244	-0.188936236689723	-0.341327512747082	0.113195935698352	-0.553625653467566	-0.311962966092703
-0.196909153221136	-0.0461876421494472	-0.244059129968307	0.1366369195044	0.333732479945441	0.354749780829162	0.195850763279948	-0.568743255493626	-0.719990979695232	-0.263094088815223	-0.916267800555872	-0.675679527105257
-0.0105045208398849	0.134774644519553	-0.0697628802633177	0.330422362929886	0.512911590164999	0.535138985461425	0.385574631144265	-0.384797525048292	-0.53541936367954	-0.0839642714566653	-0.731949285860999	-0.493978044389432
-0.0764231139752041	0.0517195603798027	-0.133035071193478	0.249873640509717	0.44997115199886	0.45837531659741	0.310377951590624	-0.449445677575285	-0.596258981940575	-0.154887158020696	-0.811875170014822	-0.576136128971825
-0.120610639837016	0.0342081276189476	-0.168038155725354	0.211200708625547	0.405978912620278	0.421616348894083	0.278839884740335	-0.477421232045164	-0.640495088724478	-0.183786300507057	-0.840935576432845	-0.608623790759662
0.0942322116332324	0.23845023455354	0.0394552892275362	0.436251648768317	0.616444083449295	0.628216396395714	0.488816351364489	-0.278001510930751	-0.423114749524634	0.0315308462632293	-0.628177680373163	-0.382919277201151
0.087606726925709	0.238330087845162	0.0509877830603982	0.416820668870933	0.626578106187329	0.642196851930203	0.496369483766086	-0.265772435127091	-0.422595887331928	0.0361329410500363	-0.624737361938632	-0.386276096356751
-0.0564945451886398	0.0868726250710866	-0.104681304974985	0.280135918366024	0.460316266906399	0.48228880787846	0.332561452085508	-0.438719401968845	-0.579797519317612	-0.126000125528613	-0.787190507427244	-0.540640384132255
0.121682077487028	0.265837972549584	0.065336395703101	0.445457079630232	0.647387644193563	0.659567854881381	0.508271366987914	-0.249335939867388	-0.39437174305237	0.0545723228038392	-0.608942715077665	-0.371175781256695
0.0356292011444605	0.170517696360198	-0.0185687251454	0.364043850779875	0.564789185645683	0.569900582261815	0.427866135470502	-0.332106468732775	-0.484140833158667	-0.0312740608493295	-0.690122395368828	-0.446236701187762
-0.053138602850269	0.0988278682261323	-0.0942845012639323	0.291873683689789	0.479749192932006	0.493664228771685	0.345263789196789	-0.41426321160114	-0.564320567122507	-0.106269899527754	-0.773649773226814	-0.532301169682458
-0.00916856102573071	0.135817126827132	-0.0566335236672368	0.326133670217841	0.507507073962726	0.538529026989288	0.385774041802769	-0.371700254130518	-0.526738311580757	-0.0815139980813307	-0.746163584931241	-0.489652619685504
0.0513398378878322	0.195763856654541	-0.0141899475674978	0.361976202330399	0.569490658400627	0.587448091671465	0.436108386178733	-0.322229493988874	-0.478071771142303	-0.0168317130608859	-0.686892493593889	-0.443019433720152
0.126084689584273	0.275431310696868	0.0727168157095222	0.474159902865427	0.656475053725661	0.679541064792144	0.518149408050109	-0.241176744638252	-0.381374161696572	0.0700867967992748	-0.597237918753372	-0.360459978320616
0.0643624808739993	0.201588827235473	0.017081982681082	0.392991452034377	0.582607180014957	0.613634242217406	0.462109536665483	-0.291203342103366	-0.451236849363096	-0.00303473057011417	-0.654263901277167	-0.409998596718117
-0.212540469002085	-0.0755557053393895	-0.262775955593484	0.121591596096425	0.314962842226829	0.33114326987058	0.187336494923946	-0.587863892183567	-0.72890332502825	-0.280625396979375	-0.950210737691352	-0.698753810563004
0.00256050175422657	0.14061211306543	-0.0427501217253633	0.322452466331411	0.525018989129605	0.544743606019594	0.38965097702359	-0.35845140545042	-0.506777541605518	-0.0694346224157727	-0.718846517384563	-0.479877713521841
0.197278467999076	0.324838066217165	0.137767485074819	0.522897582687223	0.707797854322102	0.732259659511304	0.585256288110858	-0.180371812178846	-0.336971200207156	0.120311878827904	-0.531954981645376	-0.290515421247088
-0.0796115262551782	0.0566496584385427	-0.1398067449117	0.238532421261541	0.430686258330303	0.451945213337726	0.310989557035649	-0.453085085933328	-0.604878193437389	-0.149144256831575	-0.803901201520919	-0.570241121803823
0.0670792753971085	0.212560857081853	0.0184861418040549	0.401980957248368	0.589144784429045	0.615485674472353	0.464420990297175	-0.29197607251791	-0.449310985883581	-0.00178137499774718	-0.647332379020305	-0.419846310424153
0.0412869380875156	0.189023538675652	-0.00232505344334292	0.373181073541644	0.561387116695372	0.584250407374447	0.437101053361692	-0.3260132948974	-0.477921825668423	-0.0296844645019324	-0.678767229850346	-0.451830519765965
-0.0988340842513868	0.0422421971961136	-0.141213435877631	0.225244003248367	0.43132734605747	0.445994959736706	0.30234610858326	-0.456181544370853	-0.608960449906957	-0.165594403581321	-0.819511769756111	-0.573172747991475
-0.00181621241222841	0.147486873697005	-0.0527447835494517	0.336216900550414	0.522681591345147	0.533620682032899	0.401226564859943	-0.37072654724487	-0.503760826842934	-0.0739725601695796	-0.728142165160117	-0.481306119004651
0.0630867857632177	0.193837149525022	0.000276192671121985	0.375610322876276	0.577555630650913	0.582947379219033	0.450966075350564	-0.31437384990954	-0.463560115223281	-0.0191571473038903	-0.680461493483275	-0.426205396022493
0.075326420092613	0.224343097424043	0.0156876387950949	0.392141589500487	0.598083945288062	0.610253333032277	0.466006504191994	-0.303386965717344	-0.451574526504619	-0.00930088841059701	-0.655592189295771	-0.41907652468895
0.0204803878275463	0.169030958092989	-0.0253014784818048	0.340237719474896	0.555025145027058	0.566296133261045	0.418114970418071	-0.338864397706998	-0.491422038780658	-0.0370875055078682	-0.70160640589516	-0.452392973686003
-0.0848647020047784	0.062256793736356	-0.148610808335837	0.256298484274822	0.43773991711031	0.453315802022458	0.294314210778189	-0.45133692046075	-0.604226478705076	-0.149286767595422	-0.806105661506937	-0.56767171328447
0.020486541562863	0.161099651459335	-0.0271639819936693	0.353202144768128	0.536640600185765	0.5520095740493	0.408670550235437	-0.352972896635595	-0.498389411498522	-0.0507409441128551	-0.709602868033789	-0.461758196304016
0.0454713903143228	0.194128191066076	-0.00553728592394703	0.36530611267486	0.574649660259918	0.591408955335945	0.429547398248697	-0.314923787871137	-0.470797066045456	-0.0133664417232936	-0.668954034085667	-0.448918992808731
0.0725682901888015	0.223336195748463	0.0258020782918988	0.397059134006769	0.608972455525795	0.617255411495539	0.468994343243736	-0.297828786214018	-0.45049886443823	0.0166255536573504	-0.651892709266364	-0.414031489008019
0.171847404742271	0.307078520856342	0.115229686556521	0.490626751459835	0.684779038690849	0.705660197467019	0.566503883536174	-0.209008738102306	-0.358818388351052	0.103095527865763	-0.560103996823359	-0.322557265871075
0.133505434489884	0.282590129663912	0.0620989444217555	0.454769129391697	0.644445762242061	0.662935919483503	0.515588835724435	-0.247340642918594	-0.394737372426541	0.0644293328144157	-0.595488173221419	-0.361657360349598
-0.108566082943399	0.0393430140691227	-0.163803387023156	0.218232630210155	0.411990472017084	0.439053234047568	0.294461193322847	-0.466176878924928	-0.624531149814389	-0.179829000979522	-0.834103663620713	-0.590168839097049
0.0626743093775088	0.217998386363307	0.0294187889850826	0.400629338495734	0.597411775176389	0.617325702900084	0.470005785744827	-0.292892604184321	-0.434112614749197	-0.00406078540075161	-0.658571481219156	-0.412024007524129
-0.050254458686661	0.103279093069536	-0.104693832138054	0.285525235336508	0.486733404519948	0.495793316321848	0.347996906241135	-0.41331402137673	-0.553661905163488	-0.108655006922977	-0.763003141819196	-0.527513920037913
-0.181576568004804	-0.0549474994686998	-0.255568949503035	0.125563020743974	0.325718527922899	0.349260798810861	0.200953241698957	-0.572921561643917	-0.719123063910492	-0.263720217071316	-0.922032192569354	-0.679264510712132
0.0477781450920364	0.184671090568821	-0.0092564021148083	0.379688063631306	0.566577046905799	0.588318427085156	0.435143520230537	-0.319862609404292	-0.468793997794439	-0.0223501420700068	-0.687931405873589	-0.439100631261705
-0.0652541948411624	0.0732053629213895	-0.122395823699221	0.253082541954269	0.463166653179098	0.480252864915631	0.327350641861388	-0.448491967331573	-0.588435619899396	-0.13330497107648	-0.794416506435	-0.549752448019674
-0.0572458093076016	0.0890685206130536	-0.0973252654145774	0.27468796172505	0.473491714678612	0.479613124323404	0.327667321574974	-0.421528894776304	-0.557350447327909	-0.114338976446	-0.777889124758113	-0.53642867479438
0.128837594494885	0.266828297398802	0.0744629283059649	0.459950350125941	0.650941251695478	0.659642028887341	0.52120017134775	-0.248106221411417	-0.382108344155254	0.0574583263140811	-0.596692406791296	-0.364462263746817
0.0670386669503046	0.226996756506859	0.0336597397562046	0.404919134756408	0.59783408840023	0.614759554205448	0.47742256489373	-0.290963118691701	-0.442600931404791	0.00412636146266882	-0.646392082131781	-0.408189234446371
-0.202036493562222	-0.0570135721754108	-0.265404844423571	0.113427873925155	0.308354654245038	0.333360555333953	0.187412796799114	-0.576503613937865	-0.7326535659011	-0.281622346914367	-0.927715420441893	-0.693968804096693
0.156013308442731	0.305607244926668	0.0916256556776013	0.48326312526173	0.671319930318866	0.692237007967086	0.550838682483963	-0.213747828111214	-0.363233549957847	0.0730648108838068	-0.574581100018007	-0.334276987917966
0.0801782441369757	0.208631794837669	0.0181446624024814	0.401161355638993	0.596795061796709	0.598873738915202	0.462202507555013	-0.302916154086975	-0.458619425753469	-0.00602510075141362	-0.663623887399906	-0.415951611138878
0.0979135075560783	0.246590291091353	0.0273829513207599	0.420532938393565	0.613625834770537	0.638735955416415	0.491301662093935	-0.282879316976585	-0.427371489521034	0.0259718495562143	-0.634443390654289	-0.392147123742691
-0.105385901910644	0.0428303067227916	-0.156018063980983	0.225712501822995	0.421549961500496	0.439110353938051	0.285084506550978	-0.471378245677251	-0.616234265625901	-0.177691598321436	-0.827492570030057	-0.586742099621261
-0.0433029184725717	0.0924758174054441	-0.121823262596429	0.270932676304141	0.470922458264852	0.486932304713279	0.341666802802373	-0.41819440226603	-0.579164296102954	-0.120418815400142	-0.772223045665075	-0.538056429616364
-0.0898069700328976	0.0575173169548901	-0.138839034158316	0.249298294277532	0.427117517109458	0.451393366653177	0.294600276884349	-0.454669438888917	-0.602361460324784	-0.161153497243883	-0.811007491226675	-0.579129799982671
0.0514439618741829	0.198451380055373	0.00585969716402251	0.392966717987448	0.581350056493149	0.601266719461195	0.455011585647877	-0.298546228628722	-0.454201084706607	0.00528069496566881	-0.66294395880339	-0.426784445552278
0.183334228662092	0.338719677747828	0.136122800906488	0.513863347639893	0.7111027883799	0.729976661262565	0.581468823193272	-0.174935942150885	-0.324716603727427	0.113724154156226	-0.531966882280223	-0.302288864432504
-0.134811939582519	0.0139756875683984	-0.191327840827584	0.185362191859608	0.396951439466553	0.404979376458949	0.257050916221744	-0.50487732466413	-0.652442073683252	-0.207389472400697	-0.87038580769536	-0.633403761683866
0.0453867386280102	0.192251175806937	-0.00595521227249701	0.355894736667188	0.568636778669128	0.593167956161512	0.44588321242081	-0.328359470923191	-0.474135262412984	-0.0245748205844306	-0.675371741137484	-0.431315773970914
-0.273173545196348	-0.123070944504835	-0.331851212619977	0.0565171545567263	0.258257551280516	0.261169840880325	0.113296881453804	-0.640196980219583	-0.803822341641477	-0.341767207936528	-1.00236130808364	-0.764607454826193
0.0875122355581854	0.234830937326341	0.0448211475217122	0.430367758236982	0.615652319185577	0.634044684104749	0.481834567767237	-0.283694218835783	-0.42841332011665	0.0234612369825274	-0.635687147407734	-0.382398429516869
0.148278671449907	0.291942528368583	0.0989492730772994	0.488044403179852	0.676672335128634	0.69262278964332	0.545741533606182	-0.218769542238757	-0.375057625949538	0.0789121166785625	-0.566895919635604	-0.331719473689422
0.060078257802122	0.199783372611619	-0.00215125269362739	0.387044571647201	0.585485772022284	0.590789443372222	0.450443734918406	-0.315282009684896	-0.473351710763788	-0.00765465958945847	-0.657190621582002	-0.437302087184477
-0.0115572456709071	0.112016838185447	-0.0748685844715299	0.305762907174323	0.498630305667339	0.515074403905332	0.367690482688126	-0.388200789968519	-0.542887870204394	-0.0885839151729514	-0.745759051450044	-0.494625121689157
0.0032011290886101	0.153067271117736	-0.0444621294803232	0.331775073264068	0.531855988657655	0.546571409711428	0.407218325324636	-0.35505430238284	-0.50502606220754	-0.0590164345400689	-0.710564400955185	-0.475648838708182
-0.0789228811652593	0.0614730283956118	-0.13673720839077	0.255962021877535	0.453838201597931	0.473134403046176	0.315292788777759	-0.448250076341541	-0.589381782842101	-0.141977911476436	-0.802240429019434	-0.551244676095191
0.471749225825577	0.616048202955462	0.423363752927	0.803773801021906	0.996463029744858	1.00861374480547	0.874333110459013	0.108824749818152	-0.0375185966428077	0.407325723122244	-0.248983082261005	-0.000182382120817306
0.0536923418841273	0.202801768538268	-0.00299081099357437	0.378538105188193	0.578848703029413	0.600883476578231	0.437764134803929	-0.300547498041787	-0.468647137461928	-0.0138244181723976	-0.67220274119342	-0.434908388086688
-0.0175674876272512	0.132722004979391	-0.0599794995175578	0.311350992933931	0.503361457282316	0.526342336387939	0.369312603630551	-0.378000528621121	-0.542376643520967	-0.0909668978756227	-0.741901695744169	-0.48918757601427
0.100126151737264	0.244329067455807	0.0474204607814414	0.424811280721897	0.623137624476738	0.641854119577704	0.502982686818918	-0.272662605620868	-0.422562529936294	0.012178709075659	-0.636208337066801	-0.401743746835957
-0.144041191357079	0.000511311242241058	-0.197930341377704	0.189189949358084	0.381181733273336	0.404210082206639	0.262265223237157	-0.512738448208845	-0.647585902766092	-0.212727302953413	-0.858837219100431	-0.629691529884944
-0.0251896303419926	0.113070673850597	-0.0821269319366443	0.311033826836296	0.505700045219668	0.512275271072792	0.368205718941818	-0.405253292906906	-0.545902014022168	-0.0930766795203062	-0.74823125673784	-0.51444346685953
-0.00118233268871536	0.149831591152554	-0.0452380283365441	0.339744303324419	0.531922834525723	0.545522143536205	0.396196028644988	-0.3561406701654	-0.513111421155594	-0.0531484707082945	-0.715437164032468	-0.482448354085242
-0.108101650080543	0.0379348438059719	-0.153369994800502	0.232911680874041	0.417810421651527	0.425501281167792	0.286204544154191	-0.480707077793714	-0.629079461797194	-0.174302861666289	-0.837152439087829	-0.59084195454024
0.216392402917495	0.351574531669669	0.160842870964259	0.541076294121103	0.743863113974912	0.756230505833666	0.591821608614953	-0.162891309370543	-0.308695058139568	0.137456137798063	-0.51101715439522	-0.271347986644876
-0.056345018366559	0.0898269201624742	-0.1087691671988	0.269041046703423	0.466336187834114	0.482553067855297	0.332060626157018	-0.424026316301489	-0.584246314225167	-0.132589476803166	-0.783293805663129	-0.535948329847638
-0.0124033812424229	0.138246485251859	-0.0553797548312011	0.328232890336115	0.519884981627605	0.530475864557006	0.379382533614667	-0.38235829133959	-0.53231336981437	-0.0713442760643812	-0.730846806281146	-0.492212476529176
-0.128421721049035	0.0229695049929813	-0.168873006455798	0.203832070232026	0.391670544111508	0.407046845094826	0.267699732446722	-0.502591135190392	-0.633084852448742	-0.184009013824783	-0.840973867191423	-0.60519778944831
0.0768150583842198	0.224848732368521	0.0204513074663265	0.407700997850876	0.588564213633965	0.616641055833701	0.459765239653169	-0.292125463042756	-0.460807720133112	0.00778482975568314	-0.654275090237806	-0.411045890816991
0.028089312592181	0.183505523862488	-0.0135121957490912	0.354563198833358	0.549708506598404	0.576803030932643	0.426059475246594	-0.334803787145356	-0.486198615520069	-0.0364739114998739	-0.692220658193209	-0.451191351198189
-0.274712212838674	-0.139999725460504	-0.32681224434236	0.0411704518328019	0.255359138765436	0.259646107619933	0.114306642542782	-0.650564846110657	-0.795255512060597	-0.349791742422628	-1.00648850045418	-0.751006015372538
0.0623974509562953	0.221704253284271	0.00924624318514587	0.395216501439863	0.586511178276995	0.603711111865221	0.45621904834067	-0.294450346333007	-0.455450872500018	-0.00888723049974184	-0.660034165713769	-0.422007731991041
0.073114418300507	0.218334356273105	0.0235632592199313	0.394855704275004	0.59096959295886	0.612265179861561	0.476753894912025	-0.288118571232929	-0.440065488812041	0.00932598574308896	-0.647497902233466	-0.407672333756878
0.219742952054267	0.351709213218474	0.167940453774069	0.558260867262933	0.742816470095522	0.761386196157879	0.611906948607023	-0.151527365289176	-0.294229465044855	0.154494607795435	-0.509942899383579	-0.262688057951718
0.181421399000976	0.33376343521637	0.139738896321007	0.505986831330464	0.714862728787003	0.717375896839216	0.582242670773592	-0.184114283293812	-0.330833435123434	0.122677222396611	-0.540996236589809	-0.30535576204865
-0.158791308695677	-0.0135434813278664	-0.213899165893462	0.173328289062839	0.367740261018559	0.391512782278256	0.229357470681898	-0.521154302033781	-0.671407434620738	-0.218505041786505	-0.882236986267057	-0.627348119821699
-0.0523052286891697	0.0907579336292571	-0.119311558293992	0.275600487105222	0.463316290068812	0.488215425045078	0.338767059723144	-0.427066625367934	-0.573557988696713	-0.134980055938923	-0.784186043866848	-0.543448349918466
-0.203649041596745	-0.0605448105640219	-0.258332856476503	0.125670498556288	0.3190319705104	0.336533167956749	0.191025370086757	-0.573892547821687	-0.721366635081927	-0.270584324773683	-0.923551458630775	-0.679155470747962
0.205245507690694	0.337549518607712	0.154311430632051	0.528161238084658	0.730304266218979	0.739426840678312	0.596643204731314	-0.166898793719674	-0.320976210608082	0.122837980840843	-0.518981526715374	-0.282582637080989
-0.288735560725699	-0.144655684705036	-0.334990383634235	0.0481366272111135	0.240844319721162	0.259467308241887	0.109767227147015	-0.662229326500554	-0.800221187528022	-0.349700344483981	-1.0068990598448	-0.764910067434246
0.128810186571391	0.283166123334744	0.0790319474800997	0.452355591153318	0.659286892246409	0.673949649929107	0.520823907959349	-0.237747973022666	-0.399884229365054	0.0587913635544207	-0.600683123657154	-0.35481477593553
0.0736096787331318	0.213369323484893	0.0220954429741236	0.40738614736704	0.586566517963644	0.60770623990631	0.450389287335731	-0.295948144244336	-0.460818582656925	-0.000436867634683077	-0.661006670798281	-0.40730378698825
-0.289021351361699	-0.13370142594375	-0.330073418716178	0.0550331905288923	0.248229490699984	0.256251338830321	0.109707711525489	-0.646185016379438	-0.794055982012092	-0.333527712658608	-1.00677647835341	-0.762955492448656
0.00484292610090691	0.154552829102154	-0.0424131988820972	0.328172956072324	0.525460624732815	0.539945650772639	0.400405395163946	-0.353800139045844	-0.502304689933512	-0.0540059754676189	-0.713258795060659	-0.483872517757511
-0.129796900742445	0.0167748087680421	-0.182169084692251	0.19893243832903	0.392396816283124	0.421373796373693	0.273172137641671	-0.490372581865121	-0.656773870818565	-0.205815691187644	-0.846690874753468	-0.596465324235848
-0.158799528080374	-0.0192797424234428	-0.211374400960104	0.152761602613935	0.355342848878746	0.371537476128553	0.227050612872307	-0.533309938439257	-0.68424848361567	-0.242109573009245	-0.892087192105813	-0.659191176744075
0.270580387189974	0.402391029328261	0.220292464545004	0.586754252275665	0.797309773432577	0.799898687978376	0.652698021915213	-0.10570246826932	-0.254768593233846	0.192486563395815	-0.461809569053664	-0.216585190637469
0.0526270201684118	0.185792521176181	-0.00211083008995081	0.385574555066559	0.574105480236353	0.598147197945369	0.444703679186858	-0.306001295886753	-0.469005135182545	-0.0161313589311625	-0.680638076238101	-0.432925395662787
-0.0429690378491842	0.109610587522413	-0.0921020535104003	0.297661787178144	0.48344326473737	0.485404501598862	0.356818929436683	-0.408658752049012	-0.566282508389123	-0.108042392011019	-0.762566378674727	-0.518617582012714
0.106556345278199	0.257098180999927	0.053083321265694	0.430637642688842	0.630187069196392	0.642374740480903	0.507032430325189	-0.267469010094212	-0.412923080948221	0.040797207750772	-0.623821765477936	-0.367239713387086
-0.0272273567499951	0.120295278485108	-0.0779150616843094	0.301541860081176	0.489336993959789	0.511924968490913	0.360280528473586	-0.399342027298335	-0.558674499740979	-0.0999885944775439	-0.755942011611215	-0.509966145372069
0.0631967190760147	0.209131056663747	0.0141379494582662	0.394517916805845	0.601174412449802	0.600669019891337	0.46579204268581	-0.299913908897832	-0.447783279511806	0.00141385948982483	-0.648320858863322	-0.415718243615064
-0.00881090507104627	0.138415393215609	-0.0701186825588549	0.317804155891601	0.50930875996295	0.524025965340958	0.393266441414322	-0.374068953200551	-0.517945165786738	-0.0734864426349375	-0.727402978477918	-0.491635267410784
0.0895793828330188	0.232544617654652	0.0255028454213162	0.410012324578202	0.600806071920807	0.625989365655487	0.484187111617088	-0.298305640562594	-0.435041567992248	0.015742972537077	-0.643979904434573	-0.398684808358707
0.137947463689404	0.282115891559236	0.0897483204055383	0.462890956155273	0.662621193683911	0.67067927942319	0.530244382342227	-0.228363080512343	-0.374809388860517	0.0808757697686946	-0.58458630849928	-0.351152083481097
0.0612174912160678	0.216034986675202	0.000226915460494895	0.396893653566684	0.583233598081657	0.597910589163454	0.464719586389782	-0.306436914853441	-0.458425650703201	-0.013477047139065	-0.67049585481794	-0.425349225647362
0.221409515000729	0.357620306858548	0.159784718219929	0.547296124448639	0.74353467245988	0.761016634683309	0.608736121713356	-0.152715954441352	-0.298889518656483	0.147515575900796	-0.504491386308362	-0.264375391598965
0.0112513989842293	0.150810660612047	-0.0390758625469417	0.342759275465152	0.537280015907101	0.538252526430998	0.398801181920663	-0.365014069266063	-0.513093631624444	-0.060605374567622	-0.713263490145476	-0.465960426076119
0.0863517783119632	0.22801864139482	0.0359431199267275	0.417111019133961	0.603562853490245	0.629168094883443	0.490160149290849	-0.292343454210639	-0.438649270727753	0.020483272287614	-0.631647798144045	-0.399464008904288
-0.0478463978423277	0.0890823289965152	-0.112867047147651	0.283757847461335	0.475357645677482	0.490421018090729	0.353132099748007	-0.421403413798241	-0.578687194409874	-0.121796478102926	-0.78071546025764	-0.539868104150091
0.00685365118107117	0.146509872010931	-0.0454407578696345	0.33417463571669	0.524511034220542	0.55409600567147	0.403975653135993	-0.350977559949087	-0.50232147520376	-0.052733364021382	-0.724013387214981	-0.472097965544811
-0.184584967653642	-0.0284981956025796	-0.239895840159319	0.148245449388031	0.353483730879534	0.361533658176269	0.211282401854297	-0.547973057909387	-0.692194511177959	-0.250346645112483	-0.911691481928027	-0.660568416437744
-0.187195208928464	-0.0387593169631199	-0.236322326321379	0.144883309124968	0.326317817575207	0.341211741448444	0.201228183607999	-0.55240916800029	-0.698608195148269	-0.251677455378053	-0.912363438942891	-0.660666104950756
-0.0917415443610247	0.0608321791788624	-0.130890995988447	0.246770790536735	0.442537340184832	0.451964793140924	0.306163375101667	-0.458511953599345	-0.606616169918395	-0.153286897060371	-0.80905070407015	-0.583716166673047
0.0709576652689515	0.205127293631247	0.0139995743310682	0.391552181091221	0.593099825978382	0.61333467166113	0.461066569781253	-0.29523185121585	-0.456173689875097	-0.00633971255261824	-0.657159335701855	-0.415934332688312
-0.103509289964618	0.042284809047295	-0.152184849730518	0.223422154802589	0.414949268606272	0.436995252689728	0.297833567564887	-0.462869898748203	-0.621997458426233	-0.169287397338775	-0.819031210135788	-0.58378853687316
0.0452576935341766	0.186551924939736	-0.0106797882096904	0.36630931288991	0.571113911569123	0.588932272673271	0.439591825104054	-0.31805992347877	-0.47604736781113	-0.0254713543558035	-0.68158966567998	-0.430870911465668
-0.150018251647679	-0.0112556695126218	-0.211281798687702	0.173344435046347	0.36595932114013	0.376751693000081	0.23385904759156	-0.522072241897198	-0.667852854269215	-0.238325458727867	-0.881563291917871	-0.635931687597945
-0.16390600621566	-0.0358930864777645	-0.22614940808902	0.166018198940344	0.346478178095339	0.367310421136686	0.225527786815675	-0.53677999455007	-0.69212238422896	-0.23891440453716	-0.902664207198812	-0.655461693719069
0.0804289752688299	0.228810699281868	0.0338505467544754	0.408798875541301	0.605431159726596	0.624872683958989	0.47998286274411	-0.278881610677782	-0.427258919562186	0.0145420627758018	-0.641775978129449	-0.398306730408269
-0.0542245413652212	0.0880606485168017	-0.092895009367926	0.274433859066175	0.466269786883669	0.494409961467302	0.345557962537114	-0.420985008520615	-0.564442840088497	-0.11650982938604	-0.78167665036718	-0.528820585268415
-0.0938827857611057	0.0636747418472585	-0.134248654474411	0.251430408253261	0.444109095483691	0.454578500432552	0.306505209500664	-0.442444616421604	-0.60075670138212	-0.15431687388854	-0.79956638272589	-0.569201541322454
0.0637970076597978	0.208181137901019	0.00824588651230721	0.391707508202453	0.580554147221429	0.601351681575951	0.455297516954526	-0.308610164242792	-0.45512912036614	-0.00883509210654415	-0.654228380730029	-0.413325516141426
-0.0762648710804007	0.0774748482911723	-0.135605879122968	0.252483325202837	0.454066471060193	0.461064991690036	0.312822918634217	-0.446021642254697	-0.579464342105034	-0.139375228861929	-0.802430941235912	-0.554547311072629
-0.105572793904128	0.041012137853161	-0.146542323671801	0.221161477513885	0.4157390035544	0.441378892570861	0.286464266185299	-0.463193845456179	-0.612684894624759	-0.16836217785562	-0.819727172728837	-0.585272762846772
0.0320358726341909	0.161363027717479	-0.0359926437211598	0.346246504464273	0.538613150012061	0.556345037554203	0.403686329964768	-0.348527856788247	-0.486636903254502	-0.0460702186449246	-0.705549580385149	-0.453077786073054
-0.00447639486815997	0.151024026671427	-0.0512175588622951	0.317700373911679	0.524867940147219	0.536044749759413	0.396584424692204	-0.361019674026295	-0.51764483933399	-0.069388043397995	-0.720736846839675	-0.483631383094871
-0.0175053548780467	0.138810925891209	-0.0671766256149226	0.323549213011593	0.513921540595644	0.51616655600218	0.378680550303745	-0.378756059437624	-0.523945705402713	-0.074817497645958	-0.739027080861235	-0.492748474280255
-0.162713067941622	-0.0248025833187801	-0.214851178854568	0.162235525295112	0.356716742600042	0.368836101889618	0.229274891634907	-0.529948342687587	-0.679461987382786	-0.238406547873207	-0.88660444000471	-0.637680498323103
-0.0196894454851582	0.104774670830986	-0.0914319711563899	0.283375563362564	0.489387866809839	0.499216445160305	0.357040421366631	-0.415157015784705	-0.555082657585898	-0.105067222522446	-0.762713460720011	-0.519309451144059
-0.0344705088458623	0.113295771690392	-0.0934688921276467	0.301496206871052	0.495404541430137	0.518361159800514	0.359600552713209	-0.398184789343708	-0.543721514807348	-0.0928311854021019	-0.751058624114487	-0.519396840179119
0.078834903588448	0.236673830784377	0.0316846446070201	0.414459796889557	0.611822442550959	0.640576089296538	0.47450276510858	-0.285410940052833	-0.435979601423884	0.0129968453682051	-0.642872417015873	-0.387802704899559
-0.155926326204806	-0.0121201318475431	-0.202353394580214	0.179618156002418	0.380197371282519	0.394347994195569	0.254937375519789	-0.517603858826608	-0.662176188608654	-0.206195956686485	-0.872404784846418	-0.622770700828955
-0.0671855584724325	0.0835809975564927	-0.118465052875008	0.261970877295278	0.454268389376541	0.46957800265179	0.330542280939833	-0.436478364109239	-0.587456185398551	-0.1374077240844	-0.784047009110375	-0.549103721398917
0.139369996555028	0.287065970054795	0.0949675643092202	0.470777662222069	0.654044733016431	0.699863930717261	0.534773743869864	-0.217032779902322	-0.36900247525639	0.0789393583895891	-0.579415966476752	-0.326420785158654
0.086550784737566	0.234494075046437	0.0367697449400476	0.410822408909368	0.618035990775267	0.637452900052191	0.468556930357225	-0.278047538704236	-0.437963621718089	0.0169229416370939	-0.62664668923314	-0.395496913071856
0.289766299611927	0.432534037628593	0.239342651906746	0.615010483109015	0.806208670426643	0.829221961970689	0.683385841456161	-0.0702725668190912	-0.228806168414779	0.235683552596752	-0.431136550481821	-0.202660439976969
-0.0159253032558266	0.123624984744206	-0.079043695639057	0.309977102366325	0.503034401755644	0.520692936850754	0.374980162927666	-0.379759237476284	-0.540033024612491	-0.0846748706771058	-0.739272829632588	-0.497988099812003
-0.122756043759796	0.0198028660617838	-0.176050183800884	0.210715695918469	0.409450982613777	0.437224241356348	0.267626700080316	-0.474334779778278	-0.640777051570404	-0.191759049019767	-0.851636084649772	-0.590114517148512
-0.0322584353557571	0.103639069876369	-0.096032847070592	0.288875225281958	0.485138689196694	0.497457606564062	0.355684045487762	-0.403403300867418	-0.555544307077711	-0.106618720153521	-0.761655031872235	-0.521557110321836
0.0686568858648509	0.211686058777876	0.0306398696123203	0.408434774772808	0.60251370113731	0.611464158884108	0.469095215080003	-0.297787979544874	-0.449760162354599	0.0026525708599224	-0.654299314389101	-0.406547287837655
0.02443873628008	0.175595450321489	-0.0101752752746897	0.358862822477812	0.555256212918386	0.579283674358302	0.423385243918784	-0.332286760488001	-0.49591524009317	-0.0357295422230383	-0.695705810830674	-0.453686240484888
-0.037354193323479	0.119805703710847	-0.0936520765138255	0.296130064863061	0.483443891170184	0.505381961237006	0.362254571997444	-0.405795790114236	-0.555543345553017	-0.102371289886505	-0.759927619501236	-0.511205872210588
0.105571889333387	0.250156422740957	0.0566843013321412	0.438923594757778	0.629026772189326	0.647199247870087	0.495222092942752	-0.256592246877429	-0.399410048536103	0.0434103055156037	-0.615647510767373	-0.372854170070725
-0.0926820451315937	0.0441786382941931	-0.156498065009093	0.23024743908466	0.421954145712922	0.439875982290872	0.298388407033044	-0.468592492378792	-0.615471217094145	-0.171063492076006	-0.813859671408828	-0.583218786015124
0.0663468212020233	0.212110535023355	0.00994453141174067	0.386742172969637	0.595287806781792	0.608873278041443	0.457755977628213	-0.299704116880691	-0.458023397324946	-0.00747668605285595	-0.661207855293268	-0.414311548650875
-0.201328056779488	-0.0626837649742072	-0.261475816396534	0.12849708857568	0.324483317034755	0.33084561402612	0.177049181479518	-0.578450374882949	-0.726934937861878	-0.274856013420811	-0.934156736572318	-0.689331694423678
0.0482785751900966	0.196858740553875	0.00882071398179269	0.385945282088707	0.579931158992086	0.595731992641963	0.44638092239799	-0.311831118761987	-0.470613791497575	-0.00808755708253588	-0.673774457533791	-0.42934039495408
-0.119360828870356	0.032450607068931	-0.164011645164367	0.222957107412357	0.413394374488934	0.432451822372949	0.283833623299617	-0.465306473087508	-0.619480284228307	-0.175086764700625	-0.827467816534664	-0.595413957753193
-0.00843865607343451	0.141454651810277	-0.0628101590169094	0.327255809609449	0.521360883381763	0.535693830834629	0.387636518242399	-0.36761499196386	-0.524252251807474	-0.0785525439113478	-0.731759202192795	-0.485044778824179
-0.137667952027369	0.00150832150748044	-0.192672014752023	0.187746904747728	0.378477536116126	0.391008680323392	0.25943149536241	-0.509035447527449	-0.65645892487022	-0.214181065518235	-0.882704868553449	-0.617178596114526
-0.22247771425383	-0.0709410779517813	-0.268429951290923	0.114804881639931	0.309428282196802	0.327117168630496	0.186756198923468	-0.583057252060892	-0.730066700846963	-0.277276547468687	-0.943909566514308	-0.705486985345391
-0.0260015262566532	0.115917297684893	-0.0587039500259719	0.325765677450171	0.508627710698439	0.522813219523779	0.380291745126193	-0.391852208324785	-0.525165278360855	-0.0890063181784082	-0.735328897921928	-0.494895423968161
-0.034524080543058	0.119188745516266	-0.0856033878338201	0.298878636249388	0.503331920079864	0.508571752750154	0.344255021410231	-0.403833156963973	-0.545538109542007	-0.0833519198476121	-0.74355785617615	-0.526598676661205
-0.116933297958415	0.026358557679768	-0.156914877982142	0.214877167011918	0.411193385228167	0.414658271514598	0.274448379141406	-0.492417674256964	-0.633112363579315	-0.188459719861813	-0.841788015015845	-0.618608982123415
0.148125119780051	0.296462022877374	0.10162197811599	0.472317987000205	0.680558717430382	0.688676574443646	0.548296433841893	-0.219293073913288	-0.36551670657398	0.0846395906142233	-0.57745706224391	-0.340206338310813
0.0526035274127035	0.200518139865748	0.0109017959737375	0.382866740564	0.579147635747398	0.601420748870661	0.443686900354461	-0.320555081912256	-0.450893553450306	-0.0053683759029407	-0.667542909754498	-0.434044832661218
0.194047446583553	0.346642433556862	0.143667672362328	0.515648781910081	0.719646318576965	0.725099527694709	0.591393130329891	-0.178481984114426	-0.327038662775145	0.125008865022128	-0.523203378648305	-0.294888674683059
-0.0896654047358059	0.0495589949542578	-0.141234619687805	0.246016221779848	0.435761896683337	0.450499394213898	0.306445546884872	-0.456301745594606	-0.605409878919815	-0.160817935136096	-0.811668909947439	-0.576836829137234
0.474024244290111	0.615082521632027	0.418058986654589	0.811397843110767	0.999758000093651	1.02546118550899	0.874453303456807	0.110835606993566	-0.0460387713825315	0.414177428368042	-0.238975685202507	-0.00551656465201087
0.077236724980614	0.216242777229666	0.0324326187167323	0.39069560942199	0.597238566110278	0.609803690207896	0.474061109755637	-0.289500478437816	-0.438648415931971	0.00610463602304849	-0.650082494449975	-0.408220416831957
0.190810398008368	0.33874433195126	0.143931750547132	0.534762783489003	0.718957049779027	0.729202313257962	0.591485429423918	-0.16245489306001	-0.315049915171484	0.129022543248684	-0.530801554468403	-0.300276494206629
-0.135856368273373	0.00203286700776046	-0.182646731339413	0.184717621198835	0.389694341350611	0.403385650061929	0.262643828112811	-0.511764207530284	-0.652426709582863	-0.197378595412984	-0.857253678700034	-0.620367351536271
-0.193679388668636	-0.0417294846868572	-0.234472122015431	0.137484695684196	0.32175060823725	0.345218203732761	0.204059169493936	-0.554042889542725	-0.705498058902954	-0.25232461797306	-0.909257720836275	-0.677343118422055
-0.167427787003201	-0.0250182299687868	-0.216254224943452	0.164516726402468	0.360657716817927	0.375652695174194	0.222387371054058	-0.529847624650299	-0.679076858520092	-0.230467427031659	-0.888360653219999	-0.649683743573596
0.142563699820046	0.290426166111668	0.0889488578863363	0.474046643992733	0.662961055461158	0.684922775339431	0.536388435549622	-0.229670206612591	-0.371579266227209	0.0697048895186282	-0.569985538590271	-0.329086260564612
-0.00750930432095624	0.136965755372606	-0.0679166029208439	0.320403777983134	0.51576341958878	0.522225823639751	0.375084483859604	-0.374820013601051	-0.528951009113587	-0.0692544957055884	-0.74181056795263	-0.494820616674277
-0.139507621943139	0.0118844558391604	-0.185681369753815	0.179238917655621	0.385208346101963	0.397755679397029	0.256399980901031	-0.505987847029626	-0.654055211483662	-0.210333090428022	-0.864891447912647	-0.626329990203441
0.178676690801168	0.32735022512094	0.147329796541769	0.525328096344281	0.704857338323448	0.734419309031762	0.583326305568188	-0.172383379665048	-0.319600737939124	0.123323972248333	-0.530329416353528	-0.290693320815377
0.144050437647931	0.285268090182753	0.0658063647899359	0.461266890639107	0.651349655371347	0.682810238391852	0.513272358162518	-0.245950107840605	-0.38494634397164	0.0673544086690111	-0.587214205413406	-0.348187797577485
0.0102735193871102	0.147262397683825	-0.0415435918185101	0.343510339444495	0.536165877077359	0.540708882410829	0.399512353984164	-0.365374944454273	-0.509646658773592	-0.0608985690197814	-0.713942911959015	-0.469253133881271
-0.112408903018463	0.0243913531602875	-0.174237815165405	0.204107656575558	0.395921077444936	0.412424928673189	0.276321140550777	-0.491429426270877	-0.635824647581727	-0.1892959155265	-0.847929967578609	-0.614163623949759
0.0627950820541138	0.202627302303828	0.00751901889321768	0.40189877690392	0.581157068321145	0.597781560426952	0.461745979946851	-0.309302862179815	-0.451683675185317	-0.00979169133370298	-0.667570764973175	-0.422615234830793
-0.104827220975068	0.0446351587868473	-0.164861474388631	0.213147003201411	0.411611447635031	0.450824842408123	0.290614668739275	-0.470668107066483	-0.628172662102217	-0.179179673262603	-0.824293100664594	-0.599599912486856
0.0349511091744308	0.198345639612189	-0.00107539187134606	0.380843624398284	0.567076437436143	0.591359201990188	0.437231363714075	-0.314272345940548	-0.470522630950143	-0.023169365356549	-0.682875008595539	-0.439879548412985
0.141691038425927	0.288946347621954	0.10169878430765	0.488441068882379	0.669008896780188	0.683931198164939	0.540955124717401	-0.219885703618115	-0.360595237103533	0.0698813662440727	-0.565673102916507	-0.326291910691231
0.0433694375188249	0.184039809414299	0.000204001958670947	0.378275032359654	0.571298807837636	0.576815027152784	0.447275449501667	-0.321904044660078	-0.461347317925209	-0.0138756601951323	-0.684110669450918	-0.43129500968029
0.0603545109657569	0.203245147753035	0.00862741893078715	0.38764714511456	0.585610011752537	0.605102249088173	0.455071878797007	-0.304926587173711	-0.463569135387546	-0.010160904248359	-0.664300664804458	-0.424164096843647
-0.00864940063257399	0.136609103912016	-0.0567256863892879	0.312004450782515	0.512488051363874	0.533586117659853	0.387224713825439	-0.376404176897549	-0.527733704654462	-0.0796867267613316	-0.730308386750457	-0.492058909092139
0.15430481573132	0.309845212221631	0.111737761726253	0.482395909221945	0.695036201126935	0.703760369786005	0.555693538611525	-0.208742430793163	-0.349388116124307	0.0873072411300124	-0.557730133012661	-0.330997443952236
0.0855657436810203	0.217895975326014	0.0207507236611234	0.396966323631883	0.602990984621249	0.618262724745849	0.471666936378412	-0.281798675172476	-0.431847670848868	0.0161722258322811	-0.647724382864424	-0.407030174991068
0.0583991541055685	0.19760868676383	0.00726917058136671	0.38882877094739	0.57823286542911	0.607847577790941	0.450731670590167	-0.311945033123803	-0.464302569991526	-0.0102779918183559	-0.666663494371206	-0.426992690327182
-0.0271598061471879	0.105605284868539	-0.0838000263587974	0.2895934152644	0.481799683939924	0.505456821589463	0.369537273191664	-0.39971450699417	-0.555580794924618	-0.0997436874851226	-0.767061635330699	-0.514054008184152
0.154311387575933	0.291585017058221	0.0898758982103015	0.482578689868902	0.671015430041972	0.687986827461242	0.546567758499104	-0.212133206235944	-0.367669225933789	0.0883282565333684	-0.569363321971579	-0.345946415803472
0.203982238534923	0.337255748990809	0.154501107996095	0.530368459577991	0.721966559025091	0.728155877345969	0.59417678577557	-0.167601545893765	-0.318055704957113	0.123753645965989	-0.51201185521522	-0.283068987218501
0.0969910370675824	0.240767181209301	0.0508372028795176	0.417908551884299	0.615363003238074	0.633852278589819	0.495884977300337	-0.270070305578907	-0.419618873765197	0.0219477348740968	-0.641016911691693	-0.400075210814633
-0.130976584349849	0.0167197183832925	-0.183052381093709	0.205313127332702	0.385902473016007	0.398998295313773	0.275014729407293	-0.512528571718362	-0.648821844079946	-0.197510564161385	-0.857990665828537	-0.617157823408607
0.00858160201904189	0.149861332182902	-0.0458070862670922	0.322929508663564	0.522730184117712	0.55191977232798	0.390932420463232	-0.368018183460151	-0.510820092341101	-0.0640474440676407	-0.715267341065497	-0.480297591197532
-0.0675936475638168	0.0787799421602417	-0.113518191332043	0.264157165201624	0.459318155872586	0.470797377812255	0.325330479509853	-0.429480055934041	-0.583224694382501	-0.135776273418216	-0.794414350121901	-0.544225088082915
-0.101723174680037	0.0365162291305999	-0.154249360519069	0.231129180770789	0.413235660942767	0.429176987700295	0.286287935297802	-0.468014497264931	-0.62886164340739	-0.187991889003102	-0.83453921047592	-0.589336100440291
0.0997973616574211	0.23800332176067	0.0254427171791091	0.398183923009566	0.613824368815224	0.623200539592264	0.483243399719878	-0.273516832527994	-0.422282042056202	0.0206650654993387	-0.642641118229413	-0.393862853234797
-0.101712160966874	0.0388319200699006	-0.162542517670294	0.227343538794412	0.419564584099515	0.429850133091415	0.291648183616959	-0.465038451592567	-0.620213235149963	-0.183871625203749	-0.831711705740316	-0.581318247838656
-0.194620588931268	-0.0367976792699264	-0.236996051592734	0.150821504535663	0.337697454139767	0.350417998541027	0.206284357535113	-0.550324725355459	-0.705000032794628	-0.247191792636736	-0.914612339362602	-0.669441110973232
-0.00835706726459956	0.130295507352468	-0.0750569651903517	0.313637645846731	0.497568092423116	0.531499753877985	0.387375464188143	-0.377492356878547	-0.5362921607389	-0.0765134583695503	-0.735376130646647	-0.494247157879569
-0.0110558257453179	0.144964012596649	-0.0552314469370118	0.334856789234583	0.519910105763476	0.534551789808519	0.393535345084328	-0.373666524958937	-0.529804751446033	-0.0625105344816014	-0.728442226544001	-0.482706912556582
0.0723739291833347	0.216370145563613	0.0209458613104189	0.396961458758062	0.586341273872931	0.616906806917953	0.458053332970739	-0.296993252944592	-0.449176501830508	0.00457417172192771	-0.666981986393057	-0.424227083580136
0.0634321170481896	0.20411347219836	0.0147369391313777	0.39422189787109	0.574469311079095	0.603929927513946	0.449919711428613	-0.307954122661389	-0.464552848790953	-0.00800116518474004	-0.66581366842007	-0.436736448573454
-0.148052276180309	-0.0104166857048956	-0.194219358824191	0.179619815770024	0.368003870195005	0.386134656693977	0.243470256299392	-0.515143361631005	-0.672538599961721	-0.224871172397497	-0.883339879200059	-0.628995930854366
[truncated: 8,224 more rows]
