# Supplementary material for: MERS-CoV spillover at the camel-human interface
Source: eLife. 2018 Jan 16;7:e31257. doi: 10.7554/eLife.31257 (PMC5777824; doi:10.7554/eLife.31257)
Supplement: Figure 4—source data 1. [file elife-31257-fig4-data1.zip]

Archive with 10 entries (7 files):
- structured-coalescent-2fragments/
- structured-coalescent-2fragments/.DS_Store
- __MACOSX/
- __MACOSX/structured-coalescent-2fragments/
- __MACOSX/structured-coalescent-2fragments/._.DS_Store
- structured-coalescent-2fragments/MERS_274_2frag_sCoal.CDS1_1,2.mcc.tree
- structured-coalescent-2fragments/MERS_274_2frag_sCoal.CDS2_1,2.mcc.tree
- structured-coalescent-2fragments/MERS_274_2frag_sCoal.combined.log
- structured-coalescent-2fragments/MERS_274_2frag_sCoal.xml
- __MACOSX/structured-coalescent-2fragments/._MERS_274_2frag_sCoal.xml
