# Supplementary material for: MERS-CoV spillover at the camel-human interface
Source: eLife. 2018 Jan 16;7:e31257. doi: 10.7554/eLife.31257 (PMC5777824; doi:10.7554/eLife.31257)
Supplement: Figure 4—source data 1. [file elife-31257-fig4-data1.zip › structured-coalescent-2fragments/MERS_274_2frag_sCoal.CDS2_1,2.mcc.tree]

#NEXUS
Begin taxa;
	Dimensions ntax=274;
		Taxlabels
			AbuDhabi/Gayathi_UAE_2_2014|KP209310|human|2014-03-07
			AbuDhabi_UAE_16_2014|KP209308|human|2014-04-10
			AbuDhabi_UAE_18_2014|KP209307|human|2014-04-10
			AbuDhabi_UAE_26_2014|KP209313|human|2014-04-13
			AbuDhabi_UAE_30_2014|KP209309|human|2014-04-19
			AbuDhabi_UAE_33_2014|KP209311|human|2014-04-17
			AbuDhabi_UAE_8_2014|KP209306|human|2014-04-07
			AbuDhabi_UAE_9_2013|KP209312|human|2013-11-15
			Al-Hasa_11_2013|KF600629|human|2013-05-03
			Al-Hasa_12_2013|KF600627|human|2013-05-07
			Al-Hasa_14_2013|KF600615|human|2013-05-08
			Al-Hasa_15_2013|KF600645|human|2013-05-11
			Al-Hasa_16_2013|KF600644|human|2013-05-12
			Al-Hasa_17_2013|KF600647|human|2013-05-15
			Al-Hasa_18_2013|KF600651|human|2013-05-23
			Al-Hasa_19_2013|KF600632|human|2013-05-23
			Al-Hasa_1_2013|KF186567|human|2013-05-09
			Al-Hasa_21_2013|KF600634|human|2013-05-30
			Al-Hasa_23_2013|KJ156860|human|2013-05-13
			Al-Hasa_25_2013|KJ156866|human|2013-05-02
			Al-Hasa_26_2013|KJ156882|human|2013-06-18
			Al-Hasa_27_2013|KJ156943|human|2013-06-19
			Al-Hasa_28_2013|KJ156887|human|2013-06-22
			Al-Hasa_2_2013|KF186566|human|2013-04-21
			Al-Hasa_3_2013|KF186565|human|2013-04-22
			Al-Hasa_4_2013|KF186564|human|2013-05-01
			Al-Hasa_7_2013|KF600623|human|2013-05-01
			Al-Hasa_8_2013|KF600618|human|2013-05-01
			Asir_2_2013|KJ156863|human|2013-08-05
			Buraidah_1_2013|KF600630|human|2013-05-13
			Camel_Egypt_NRCE-HKU270||camel|2013-12-30
			Camel_Egypt_NRCE-HKU271||camel|2013-12-30
			ChinaGD01|KT036372|human|2015-05-28
			D1157/15|KX108944|camel|2015-05-12
			D1164.1/14|KX108937|camel|2014-06-02
			D1189.1/15|KX108946|camel|2015-05-18
			D1271/15|KX108945|camel|2015-05-29
			D252/15|KX108939|camel|2015-01-30
			D2597.2/14|KX108938|camel|2014-12-13
			D374/15|KX108940|camel|2015-02-12
			D383/15|KX108941|camel|2015-02-14
			D389/15|KX108942|camel|2015-02-15
			D998/15|KX108943|camel|2015-04-23
			EMC/2012|JX869059|human|2012-06-13
			Egypt_NRCE-NC163/2014|KU740200|camel|2014-12-17
			England/1/2012|KC164505|human|2012-09-11
			England/2/2013|KM015348|human|2013-02-10
			England/3/2013|KM210278|human|2013-02-10
			England/4/2013|KM210277|human|2013-02-13
			Florida/USA-2_SaudiArabia_2014|KJ829365|human|2014-05-10
			Germany3/UAE-Dubai/Abu-Dhabi||human|2015-03-11
			Hafr-Al-Batin_1_2013|KF600628|human|2013-06-04
			Hafr-Al-Batin_2_2013|KJ156910|human|2013-08-05
			Hafr-Al-Batin_4_2013|KJ156931|human|2013-08-25
			Hafr-Al-Batin_5_2013|KJ156951|human|2013-08-25
			Hafr-Al-Batin_6_2013|KJ156874|human|2013-08-28
			Hufuf-KSA-11002/2015|KT806046|human|2015-05-10
			Hufuf-KSA-9158/2015|KT806047|human|2015-03-27
			Indiana/USA-1_SaudiArabia_2014|KJ813439|human|2014-04-30
			Jeddah-1|KF917527|camel|2013-11-08
			Jeddah-1|KF958702|human|2013-11-05
			Jeddah-KFH-285TA||human|2014-06-03
			Jeddah-KFH-605TD||human|2014-06-09
			Jeddah-KFH-668TD||human|2014-06-09
			Jeddah-KFH-899NF||human|2014-06-16
			Jeddah-KFH-949NSG1||human|2014-06-18
			Jeddah-KSA-3RS2702/2015|KU851859|human|2015-07-12
			Jeddah-KSA-C20843/2015|KT806044|human|2015-02-09
			Jeddah-KSA-C20860/2015|KT806055|human|2015-02-10
			Jeddah-KSA-C21271/2015|KT806045|human|2015-02-22
			Jeddah/401/2014|KT368827|camel|2014-09
			Jeddah/D100/2014|KT368828|camel|2014-12
			Jeddah/D33b/2014|KT368829|camel|2014-12
			Jeddah/D34/2014|KT368830|camel|2014-12
			Jeddah/D35/2014|KT368831|camel|2014-12
			Jeddah/D36/2014|KT368832|camel|2014-12
			Jeddah/D38b/2014|KT368833|camel|2014-12
			Jeddah/D40/2014|KT368834|camel|2014-12
			Jeddah/D42/2014|KT368835|camel|2014-12
			Jeddah/D43b/2014|KT368836|camel|2014-12
			Jeddah/D45/2014|KT368837|camel|2014-12
			Jeddah/D46b/2014|KT368838|camel|2014-12
			Jeddah/D47/2014|KT368839|camel|2014-12
			Jeddah/D48/2014|KT368840|camel|2014-12
			Jeddah/D49/2014|KT368841|camel|2014-12
			Jeddah/D50b/2014|KT368842|camel|2014-12
			Jeddah/D88/2014|KT368843|camel|2014-12
			Jeddah/D90/2014|KT368844|camel|2014-12
			Jeddah/D92/2014|KT368845|camel|2014-12
			Jeddah/F13A/2014|KT368824|camel|2014-05
			Jeddah/Jd175/2015|KT368866|camel|2015-02
			Jeddah/Jd199/2015|KT368867|camel|2015-02
			Jeddah/Jd1b/2015|KT368858|camel|2015-01
			Jeddah/Jd4/2015|KT368859|camel|2015-01
			Jeddah/Jd6b/2015|KT368860|camel|2015-01
			Jeddah/Jd7/2015|KT368861|camel|2015-01
			Jeddah/Jd85/2015|KT368862|camel|2015-01
			Jeddah/Jd86/2015|KT368863|camel|2015-01
			Jeddah/Jd87/2015|KT368864|camel|2015-01
			Jeddah/Jd90/2015|KT368865|camel|2015-01
			Jeddah/N51/2014|KT368846|camel|2014-11
			Jeddah/N62b/2014|KT368847|camel|2014-11
			Jeddah/N68b/2014|KT368848|camel|2014-11
			Jeddah/O23b/2014|KT368849|camel|2014-10
			Jeddah/O24/2014|KT368850|camel|2014-10
			Jeddah/O30/2014|KT368851|camel|2014-10
			Jeddah/O47b/2014|KT368852|camel|2014-10
			Jeddah/S100/2014|KT368853|camel|2014-09
			Jeddah/S73/2014|KT368854|camel|2014-09
			Jeddah/S93/2014|KT368855|camel|2014-09
			Jeddah/S94/2014|KT368856|camel|2014-09
			Jeddah/S99/2014|KT368857|camel|2014-09
			Jeddah_C10306/KSA|KM027260|human|2014-04-21
			Jeddah_C7149/KSA|KM027255|human|2014-04-05
			Jeddah_C7569/KSA|KM027256|human|2014-04-03
			Jeddah_C7770/KSA|KM027257|human|2014-04-07
			Jeddah_C8826/KSA|KM027258|human|2014-04-12
			Jeddah_C9055/KSA|KM027259|human|2014-04-14
			Jordan-N3/2012|KC776174|human|2012-04-15
			Jordan_10_2015|KU233362|human|2015-09-17
			Jordan_1_2015|KU233363|human|2015-09-17
			KFMC-10|KT121578|human|2014-05-01
			KFMC-1|KT121580|human|2014-04-28
			KFMC-2|KT121577|human|2014-05-11
			KFMC-3|KT121573|human|2014-05-09
			KFMC-4|KT121575|human|2014-05-12
			KFMC-5|KT121572|human|2014-05-12
			KFMC-6|KT121576|human|2014-05-18
			KFMC-7|KT121581|human|2014-05-03
			KFMC-8|KT121579|human|2014-04-30
			KFMC-9|KT121574|human|2014-05-07
			KFU-HKU13|KJ650295|camel|2013-12-30
			KFU-HKU19Dam|KJ650296|camel|2013-12-30
			KFU-HKU1|KJ650297|camel|2013-11-30
			KOR/CNUH_SNU/016_06_2015|KT868865|human|2015-06-11
			KOR/CNUH_SNU/023_06_2015|KT868866|human|2015-06-11
			KOR/CNUH_SNU/024_06_2015|KT868867|human|2015-06-08
			KOR/CNUH_SNU/030_06_2015|KT868868|human|2015-06-08
			KOR/CNUH_SNU/031_06_2015|KT868869|human|2015-06-11
			KOR/CNUH_SNU/038_06_2015|KT868870|human|2015-06-10
			KOR/CNUH_SNU/054_06_2015|KT868871|human|2015-06-09
			KOR/CNUH_SNU/082_06_2015|KT868872|human|2015-06-10
			KOR/CNUH_SNU/085_06_2015|KT868873|human|2015-06-10
			KOR/CNUH_SNU/110_06_2015|KT868874|human|2015-06-11
			KOR/CNUH_SNU/122_06_2015|KT868875|human|2015-06-10
			KOR/CNUH_SNU/148_06_2015|KT868876|human|2015-06-10
			KOR/CNUH_SNU/172_06_2015|KT868877|human|2015-06-22
			KOR/KNIH/002_05_2015|KT029139|human|2015-05-20
			KOR/Seoul/014-2015|KX034093|human|2015-05-30
			KOR/Seoul/050-1-2015|KX034094|human|2015-06-11
			KOR/Seoul/066-2015|KX034095|human|2015-06-04
			KOR/Seoul/077-2-2015|KX034096|human|2015-06-17
			KOR/Seoul/080-3-2015|KX034097|human|2015-06-17
			KOR/Seoul/162-1-2015|KX034098|human|2015-06-22
			KOR/Seoul/169-2015|KX034099|human|2015-06-26
			KOR/Seoul/177-3-2015|KX034100|human|2015-07-03
			KOREA/Seoul/014-1-2015|KT374052|human|2015-05-31
			KOREA/Seoul/035-1-2015|KT374054|human|2015-06-03
			KOREA/Seoul/163-1-2015|KT374051|human|2015-06-19
			KOREA/Seoul/168-1-2015|KT374056|human|2015-06-21
			KSA-363|KJ713298|camel|2013-11
			KSA-376|KJ713299|camel|2013-11
			KSA-378|KJ713296|camel|2013-11
			KSA-503|KJ713297|camel|2013-11
			KSA-505|KJ713295|camel|2013-11
			Kharj-KSA-2598/2015|KT806053|human|2015-02-02
			Kharj-KSA-2599/2015|KT806052|human|2015-02-02
			Khobar-KSA-6736/2015|KT806048|human|2015-02-07
			Korea/Seoul/SNU1-035/2015|KU308549|human|2015-06-08
			Madinah_3b_2013|KJ156916|human|2013-09-11
			Makkah_C9355/KSA/Makkah|KM027261|human|2014-04-15
			Munich/AbuDhabi/2013|KF192507|human|2013-03-22
			NRCE-HKU205|KJ477102|camel|2013-11-15
			Najran-KSA-C20915/2015|KT806054|human|2015-02-13
			Oman_2285_2013|KT156560|human|2013-10-28
			Oman_2874_2013|KT156561|human|2013-12-28
			Qatar3|KF961221|human|2013-10-13
			Qatar4|KF961222|human|2013-10-17
			Qatar_2_2014|KJ650098|camel|2014-02-16
			Riyadh-KKUH-104||human|2014-04-25
			Riyadh-KKUH-105||human|2014-04-25
			Riyadh-KKUH-291||human|2014-05-06
			Riyadh-KKUH-368||human|2014-05-13
			Riyadh-KKUH-643||human|2014-11-02
			Riyadh-KKUH-665||human|2014-11-19
			Riyadh-KKUH-90b||human|2014-04-24
			Riyadh-KSA-16077/2015|KU851863|human|2015-08-27
			Riyadh-KSA-16098/2015|KU851864|human|2015-08-24
			Riyadh-KSA-16117/2015|KU851862|human|2015-08-24
			Riyadh-KSA-16120/2015|KU851861|human|2015-08-24
			Riyadh-KSA-16121/2015|KU851860|human|2015-08-24
			Riyadh-KSA-2049/2015|KR011266|human|2015-01-06
			Riyadh-KSA-2343/2015|KR011264|human|2015-01-21
			Riyadh-KSA-2345/2015|KR011263|human|2015-01-21
			Riyadh-KSA-2466/2015|KR011265|human|2015-01-26
			Riyadh-KSA-2716/2015|KT806051|human|2015-02-05
			Riyadh-KSA-3065/2015|KT806050|human|2015-02-12
			Riyadh-KSA-3181/2015|KT806049|human|2015-02-15
			Riyadh/Ry136/2015|KT368868|camel|2015-03
			Riyadh/Ry137/2015|KT368869|camel|2015-03
			Riyadh/Ry159b/2015|KT368870|camel|2015-03
			Riyadh/Ry162/2015|KT368871|camel|2015-03
			Riyadh/Ry173/2015|KT368872|camel|2015-03
			Riyadh/Ry177/2015|KT368873|camel|2015-03
			Riyadh/Ry178/2015|KT368874|camel|2015-03
			Riyadh/Ry179/2015|KT368875|camel|2015-03
			Riyadh/Ry23N/2014|KT368825|camel|2014-07
			Riyadh/Ry63/2015|KT368876|camel|2015-03
			Riyadh/Ry64/2015|KT368877|camel|2015-03
			Riyadh/Ry79/2015|KT368878|camel|2015-03
			Riyadh/Ry84N/2014|KT368826|camel|2014-07
			Riyadh/Ry86/2015|KT368879|camel|2015-03
			Riyadh_10_2013|KJ156891|human|2013-09-05
			Riyadh_11_2013|KJ156946|human|2013-08-06
			Riyadh_12_2013|KJ156926|human|2013-08-08
			Riyadh_13_2013|KJ156888|human|2013-08-13
			Riyadh_14_2013|KJ156934|human|2013-08-15
			Riyadh_17_2013|KJ156918|human|2013-08-26
			Riyadh_1_2012|KF600612|human|2012-10-23
			Riyadh_2014KSA_158/KSA/2014|KM027281|human|2014-05-20
			Riyadh_2014KSA_683/KSA/2014|KM027262|human|2014-04-22
			Riyadh_2_2012|KF600652|human|2012-10-30
			Riyadh_3_2013|KF600613|human|2013-02-05
			Riyadh_4_2013|KJ156952|human|2013-03-01
			Riyadh_5_2013|KJ156944|human|2013-07-02
			Riyadh_6_2013|KJ156879|human|2013-07-02
			Riyadh_7_2013|KJ156937|human|2013-07-15
			Riyadh_8_2013|KJ156880|human|2013-07-17
			Riyadh_9_2013|KJ156869|human|2013-07-17
			Riyadh_KKUH_0734||human|2015-02-18
			Riyadh_KKUH_0755||human|2015-02-23
			Riyadh_KKUH_0756||human|2015-02-23
			Riyadh_KKUH_0780||human|2015-02-25
			Riyadh_KKUH_0801||human|2015-02-27
			Riyadh_KKUH_0818||human|2015-02-28
			Riyadh_KKUH_0826||human|2015-02-28
			Riyadh_KKUH_0939||human|2015-03-02
			Riyadh_KKUH_0944||human|2015-03-02
			Riyadh_KKUH_1066||human|2015-03-03
			Riyadh_KKUH_1080||human|2015-03-03
			Riyadh_KKUH_1145||human|2015-03-04
			Riyadh_KKUH_1217||human|2015-03-04
			Riyadh_KKUH_1461||human|2015-03-08
			Riyadh_KKUH_1470||human|2015-03-08
			Riyadh_KKUH_1522||human|2015-03-09
			Riyadh_KSA_2959_2015|KT026453|human|2015-02-10
			Riyadh_KSA_4050_2015|KT026454|human|2015-03-01
			THA/CU/17_06_2015|KT225476|human|2015-06-17
			Taif/KSA-7032/2014|KU710264|human|2014-11-04
			Taif/T150/2015|KT368889|camel|2015-03
			Taif/T157b/2015|KT368890|camel|2015-03
			Taif/T16/2015|KT368882|camel|2015-04
			Taif/T22/2015|KT368883|camel|2015-04
			Taif/T3/2015|KT368880|camel|2015-04
			Taif/T68/2015|KT368884|camel|2015-04
			Taif/T7/2015|KT368881|camel|2015-04
			Taif/T89/2015|KT368885|camel|2015-04
			Taif/T91b/2015|KT368886|camel|2015-04
			Taif/T92/2015|KT368887|camel|2015-04
			Taif/T98/2015|KT368888|camel|2015-04
			Taif_1_2013|KJ156949|human|2013-06-12
			Taif_2_2013|KJ156896|human|2013-06-12
			Taif_3_2013|KJ156938|human|2013-06-13
			UAE-FRA1_1627-2013_BAL|KJ361500|human|2013-04-26
			UAE/D1164.10/2014|KP719928|camel|2014-06
			UAE/D1164.11/2014|KP719929|camel|2014-06
			UAE/D1164.14/2014|KP719930|camel|2014-06
			UAE/D1164.9/2014|KP719927|camel|2014-06
			UAE/D1209/2014|KP719933|camel|2014-06
			UAE/D1243.12/2014|KP719932|camel|2014-06
			UAE/D1339.2/2014|KP719931|camel|2014-06
			UAE/D469-14|KU242424|camel|2014-03-04
			UAE/D511-14|KU242423|camel|2014-03-12
			Wadi-Ad-Dawasir_1_2013|KJ156881|human|2013-06-12
			;
End;
Begin trees;
	Translate
		1 AbuDhabi/Gayathi_UAE_2_2014|KP209310|human|2014-03-07,
		2 AbuDhabi_UAE_16_2014|KP209308|human|2014-04-10,
		3 AbuDhabi_UAE_18_2014|KP209307|human|2014-04-10,
		4 AbuDhabi_UAE_26_2014|KP209313|human|2014-04-13,
		5 AbuDhabi_UAE_30_2014|KP209309|human|2014-04-19,
		6 AbuDhabi_UAE_33_2014|KP209311|human|2014-04-17,
		7 AbuDhabi_UAE_8_2014|KP209306|human|2014-04-07,
		8 AbuDhabi_UAE_9_2013|KP209312|human|2013-11-15,
		9 Al-Hasa_11_2013|KF600629|human|2013-05-03,
		10 Al-Hasa_12_2013|KF600627|human|2013-05-07,
		11 Al-Hasa_14_2013|KF600615|human|2013-05-08,
		12 Al-Hasa_15_2013|KF600645|human|2013-05-11,
		13 Al-Hasa_16_2013|KF600644|human|2013-05-12,
		14 Al-Hasa_17_2013|KF600647|human|2013-05-15,
		15 Al-Hasa_18_2013|KF600651|human|2013-05-23,
		16 Al-Hasa_19_2013|KF600632|human|2013-05-23,
		17 Al-Hasa_1_2013|KF186567|human|2013-05-09,
		18 Al-Hasa_21_2013|KF600634|human|2013-05-30,
		19 Al-Hasa_23_2013|KJ156860|human|2013-05-13,
		20 Al-Hasa_25_2013|KJ156866|human|2013-05-02,
		21 Al-Hasa_26_2013|KJ156882|human|2013-06-18,
		22 Al-Hasa_27_2013|KJ156943|human|2013-06-19,
		23 Al-Hasa_28_2013|KJ156887|human|2013-06-22,
		24 Al-Hasa_2_2013|KF186566|human|2013-04-21,
		25 Al-Hasa_3_2013|KF186565|human|2013-04-22,
		26 Al-Hasa_4_2013|KF186564|human|2013-05-01,
		27 Al-Hasa_7_2013|KF600623|human|2013-05-01,
		28 Al-Hasa_8_2013|KF600618|human|2013-05-01,
		29 Asir_2_2013|KJ156863|human|2013-08-05,
		30 Buraidah_1_2013|KF600630|human|2013-05-13,
		31 Camel_Egypt_NRCE-HKU270||camel|2013-12-30,
		32 Camel_Egypt_NRCE-HKU271||camel|2013-12-30,
		33 ChinaGD01|KT036372|human|2015-05-28,
		34 D1157/15|KX108944|camel|2015-05-12,
		35 D1164.1/14|KX108937|camel|2014-06-02,
		36 D1189.1/15|KX108946|camel|2015-05-18,
		37 D1271/15|KX108945|camel|2015-05-29,
		38 D252/15|KX108939|camel|2015-01-30,
		39 D2597.2/14|KX108938|camel|2014-12-13,
		40 D374/15|KX108940|camel|2015-02-12,
		41 D383/15|KX108941|camel|2015-02-14,
		42 D389/15|KX108942|camel|2015-02-15,
		43 D998/15|KX108943|camel|2015-04-23,
		44 EMC/2012|JX869059|human|2012-06-13,
		45 Egypt_NRCE-NC163/2014|KU740200|camel|2014-12-17,
		46 England/1/2012|KC164505|human|2012-09-11,
		47 England/2/2013|KM015348|human|2013-02-10,
		48 England/3/2013|KM210278|human|2013-02-10,
		49 England/4/2013|KM210277|human|2013-02-13,
		50 Florida/USA-2_SaudiArabia_2014|KJ829365|human|2014-05-10,
		51 Germany3/UAE-Dubai/Abu-Dhabi||human|2015-03-11,
		52 Hafr-Al-Batin_1_2013|KF600628|human|2013-06-04,
		53 Hafr-Al-Batin_2_2013|KJ156910|human|2013-08-05,
		54 Hafr-Al-Batin_4_2013|KJ156931|human|2013-08-25,
		55 Hafr-Al-Batin_5_2013|KJ156951|human|2013-08-25,
		56 Hafr-Al-Batin_6_2013|KJ156874|human|2013-08-28,
		57 Hufuf-KSA-11002/2015|KT806046|human|2015-05-10,
		58 Hufuf-KSA-9158/2015|KT806047|human|2015-03-27,
		59 Indiana/USA-1_SaudiArabia_2014|KJ813439|human|2014-04-30,
		60 Jeddah-1|KF917527|camel|2013-11-08,
		61 Jeddah-1|KF958702|human|2013-11-05,
		62 Jeddah-KFH-285TA||human|2014-06-03,
		63 Jeddah-KFH-605TD||human|2014-06-09,
		64 Jeddah-KFH-668TD||human|2014-06-09,
		65 Jeddah-KFH-899NF||human|2014-06-16,
		66 Jeddah-KFH-949NSG1||human|2014-06-18,
		67 Jeddah-KSA-3RS2702/2015|KU851859|human|2015-07-12,
		68 Jeddah-KSA-C20843/2015|KT806044|human|2015-02-09,
		69 Jeddah-KSA-C20860/2015|KT806055|human|2015-02-10,
		70 Jeddah-KSA-C21271/2015|KT806045|human|2015-02-22,
		71 Jeddah/401/2014|KT368827|camel|2014-09,
		72 Jeddah/D100/2014|KT368828|camel|2014-12,
		73 Jeddah/D33b/2014|KT368829|camel|2014-12,
		74 Jeddah/D34/2014|KT368830|camel|2014-12,
		75 Jeddah/D35/2014|KT368831|camel|2014-12,
		76 Jeddah/D36/2014|KT368832|camel|2014-12,
		77 Jeddah/D38b/2014|KT368833|camel|2014-12,
		78 Jeddah/D40/2014|KT368834|camel|2014-12,
		79 Jeddah/D42/2014|KT368835|camel|2014-12,
		80 Jeddah/D43b/2014|KT368836|camel|2014-12,
		81 Jeddah/D45/2014|KT368837|camel|2014-12,
		82 Jeddah/D46b/2014|KT368838|camel|2014-12,
		83 Jeddah/D47/2014|KT368839|camel|2014-12,
		84 Jeddah/D48/2014|KT368840|camel|2014-12,
		85 Jeddah/D49/2014|KT368841|camel|2014-12,
		86 Jeddah/D50b/2014|KT368842|camel|2014-12,
		87 Jeddah/D88/2014|KT368843|camel|2014-12,
		88 Jeddah/D90/2014|KT368844|camel|2014-12,
		89 Jeddah/D92/2014|KT368845|camel|2014-12,
		90 Jeddah/F13A/2014|KT368824|camel|2014-05,
		91 Jeddah/Jd175/2015|KT368866|camel|2015-02,
		92 Jeddah/Jd199/2015|KT368867|camel|2015-02,
		93 Jeddah/Jd1b/2015|KT368858|camel|2015-01,
		94 Jeddah/Jd4/2015|KT368859|camel|2015-01,
		95 Jeddah/Jd6b/2015|KT368860|camel|2015-01,
		96 Jeddah/Jd7/2015|KT368861|camel|2015-01,
		97 Jeddah/Jd85/2015|KT368862|camel|2015-01,
		98 Jeddah/Jd86/2015|KT368863|camel|2015-01,
		99 Jeddah/Jd87/2015|KT368864|camel|2015-01,
		100 Jeddah/Jd90/2015|KT368865|camel|2015-01,
		101 Jeddah/N51/2014|KT368846|camel|2014-11,
		102 Jeddah/N62b/2014|KT368847|camel|2014-11,
		103 Jeddah/N68b/2014|KT368848|camel|2014-11,
		104 Jeddah/O23b/2014|KT368849|camel|2014-10,
		105 Jeddah/O24/2014|KT368850|camel|2014-10,
		106 Jeddah/O30/2014|KT368851|camel|2014-10,
		107 Jeddah/O47b/2014|KT368852|camel|2014-10,
		108 Jeddah/S100/2014|KT368853|camel|2014-09,
		109 Jeddah/S73/2014|KT368854|camel|2014-09,
		110 Jeddah/S93/2014|KT368855|camel|2014-09,
		111 Jeddah/S94/2014|KT368856|camel|2014-09,
		112 Jeddah/S99/2014|KT368857|camel|2014-09,
		113 Jeddah_C10306/KSA|KM027260|human|2014-04-21,
		114 Jeddah_C7149/KSA|KM027255|human|2014-04-05,
		115 Jeddah_C7569/KSA|KM027256|human|2014-04-03,
		116 Jeddah_C7770/KSA|KM027257|human|2014-04-07,
		117 Jeddah_C8826/KSA|KM027258|human|2014-04-12,
		118 Jeddah_C9055/KSA|KM027259|human|2014-04-14,
		119 Jordan-N3/2012|KC776174|human|2012-04-15,
		120 Jordan_10_2015|KU233362|human|2015-09-17,
		121 Jordan_1_2015|KU233363|human|2015-09-17,
		122 KFMC-10|KT121578|human|2014-05-01,
		123 KFMC-1|KT121580|human|2014-04-28,
		124 KFMC-2|KT121577|human|2014-05-11,
		125 KFMC-3|KT121573|human|2014-05-09,
		126 KFMC-4|KT121575|human|2014-05-12,
		127 KFMC-5|KT121572|human|2014-05-12,
		128 KFMC-6|KT121576|human|2014-05-18,
		129 KFMC-7|KT121581|human|2014-05-03,
		130 KFMC-8|KT121579|human|2014-04-30,
		131 KFMC-9|KT121574|human|2014-05-07,
		132 KFU-HKU13|KJ650295|camel|2013-12-30,
		133 KFU-HKU19Dam|KJ650296|camel|2013-12-30,
		134 KFU-HKU1|KJ650297|camel|2013-11-30,
		135 KOR/CNUH_SNU/016_06_2015|KT868865|human|2015-06-11,
		136 KOR/CNUH_SNU/023_06_2015|KT868866|human|2015-06-11,
		137 KOR/CNUH_SNU/024_06_2015|KT868867|human|2015-06-08,
		138 KOR/CNUH_SNU/030_06_2015|KT868868|human|2015-06-08,
		139 KOR/CNUH_SNU/031_06_2015|KT868869|human|2015-06-11,
		140 KOR/CNUH_SNU/038_06_2015|KT868870|human|2015-06-10,
		141 KOR/CNUH_SNU/054_06_2015|KT868871|human|2015-06-09,
		142 KOR/CNUH_SNU/082_06_2015|KT868872|human|2015-06-10,
		143 KOR/CNUH_SNU/085_06_2015|KT868873|human|2015-06-10,
		144 KOR/CNUH_SNU/110_06_2015|KT868874|human|2015-06-11,
		145 KOR/CNUH_SNU/122_06_2015|KT868875|human|2015-06-10,
		146 KOR/CNUH_SNU/148_06_2015|KT868876|human|2015-06-10,
		147 KOR/CNUH_SNU/172_06_2015|KT868877|human|2015-06-22,
		148 KOR/KNIH/002_05_2015|KT029139|human|2015-05-20,
		149 KOR/Seoul/014-2015|KX034093|human|2015-05-30,
		150 KOR/Seoul/050-1-2015|KX034094|human|2015-06-11,
		151 KOR/Seoul/066-2015|KX034095|human|2015-06-04,
		152 KOR/Seoul/077-2-2015|KX034096|human|2015-06-17,
		153 KOR/Seoul/080-3-2015|KX034097|human|2015-06-17,
		154 KOR/Seoul/162-1-2015|KX034098|human|2015-06-22,
		155 KOR/Seoul/169-2015|KX034099|human|2015-06-26,
		156 KOR/Seoul/177-3-2015|KX034100|human|2015-07-03,
		157 KOREA/Seoul/014-1-2015|KT374052|human|2015-05-31,
		158 KOREA/Seoul/035-1-2015|KT374054|human|2015-06-03,
		159 KOREA/Seoul/163-1-2015|KT374051|human|2015-06-19,
		160 KOREA/Seoul/168-1-2015|KT374056|human|2015-06-21,
		161 KSA-363|KJ713298|camel|2013-11,
		162 KSA-376|KJ713299|camel|2013-11,
		163 KSA-378|KJ713296|camel|2013-11,
		164 KSA-503|KJ713297|camel|2013-11,
		165 KSA-505|KJ713295|camel|2013-11,
		166 Kharj-KSA-2598/2015|KT806053|human|2015-02-02,
		167 Kharj-KSA-2599/2015|KT806052|human|2015-02-02,
		168 Khobar-KSA-6736/2015|KT806048|human|2015-02-07,
		169 Korea/Seoul/SNU1-035/2015|KU308549|human|2015-06-08,
		170 Madinah_3b_2013|KJ156916|human|2013-09-11,
		171 Makkah_C9355/KSA/Makkah|KM027261|human|2014-04-15,
		172 Munich/AbuDhabi/2013|KF192507|human|2013-03-22,
		173 NRCE-HKU205|KJ477102|camel|2013-11-15,
		174 Najran-KSA-C20915/2015|KT806054|human|2015-02-13,
		175 Oman_2285_2013|KT156560|human|2013-10-28,
		176 Oman_2874_2013|KT156561|human|2013-12-28,
		177 Qatar3|KF961221|human|2013-10-13,
		178 Qatar4|KF961222|human|2013-10-17,
		179 Qatar_2_2014|KJ650098|camel|2014-02-16,
		180 Riyadh-KKUH-104||human|2014-04-25,
		181 Riyadh-KKUH-105||human|2014-04-25,
		182 Riyadh-KKUH-291||human|2014-05-06,
		183 Riyadh-KKUH-368||human|2014-05-13,
		184 Riyadh-KKUH-643||human|2014-11-02,
		185 Riyadh-KKUH-665||human|2014-11-19,
		186 Riyadh-KKUH-90b||human|2014-04-24,
		187 Riyadh-KSA-16077/2015|KU851863|human|2015-08-27,
		188 Riyadh-KSA-16098/2015|KU851864|human|2015-08-24,
		189 Riyadh-KSA-16117/2015|KU851862|human|2015-08-24,
		190 Riyadh-KSA-16120/2015|KU851861|human|2015-08-24,
		191 Riyadh-KSA-16121/2015|KU851860|human|2015-08-24,
		192 Riyadh-KSA-2049/2015|KR011266|human|2015-01-06,
		193 Riyadh-KSA-2343/2015|KR011264|human|2015-01-21,
		194 Riyadh-KSA-2345/2015|KR011263|human|2015-01-21,
		195 Riyadh-KSA-2466/2015|KR011265|human|2015-01-26,
		196 Riyadh-KSA-2716/2015|KT806051|human|2015-02-05,
		197 Riyadh-KSA-3065/2015|KT806050|human|2015-02-12,
		198 Riyadh-KSA-3181/2015|KT806049|human|2015-02-15,
		199 Riyadh/Ry136/2015|KT368868|camel|2015-03,
		200 Riyadh/Ry137/2015|KT368869|camel|2015-03,
		201 Riyadh/Ry159b/2015|KT368870|camel|2015-03,
		202 Riyadh/Ry162/2015|KT368871|camel|2015-03,
		203 Riyadh/Ry173/2015|KT368872|camel|2015-03,
		204 Riyadh/Ry177/2015|KT368873|camel|2015-03,
		205 Riyadh/Ry178/2015|KT368874|camel|2015-03,
		206 Riyadh/Ry179/2015|KT368875|camel|2015-03,
		207 Riyadh/Ry23N/2014|KT368825|camel|2014-07,
		208 Riyadh/Ry63/2015|KT368876|camel|2015-03,
		209 Riyadh/Ry64/2015|KT368877|camel|2015-03,
		210 Riyadh/Ry79/2015|KT368878|camel|2015-03,
		211 Riyadh/Ry84N/2014|KT368826|camel|2014-07,
		212 Riyadh/Ry86/2015|KT368879|camel|2015-03,
		213 Riyadh_10_2013|KJ156891|human|2013-09-05,
		214 Riyadh_11_2013|KJ156946|human|2013-08-06,
		215 Riyadh_12_2013|KJ156926|human|2013-08-08,
		216 Riyadh_13_2013|KJ156888|human|2013-08-13,
		217 Riyadh_14_2013|KJ156934|human|2013-08-15,
		218 Riyadh_17_2013|KJ156918|human|2013-08-26,
		219 Riyadh_1_2012|KF600612|human|2012-10-23,
		220 Riyadh_2014KSA_158/KSA/2014|KM027281|human|2014-05-20,
		221 Riyadh_2014KSA_683/KSA/2014|KM027262|human|2014-04-22,
		222 Riyadh_2_2012|KF600652|human|2012-10-30,
		223 Riyadh_3_2013|KF600613|human|2013-02-05,
		224 Riyadh_4_2013|KJ156952|human|2013-03-01,
		225 Riyadh_5_2013|KJ156944|human|2013-07-02,
		226 Riyadh_6_2013|KJ156879|human|2013-07-02,
		227 Riyadh_7_2013|KJ156937|human|2013-07-15,
		228 Riyadh_8_2013|KJ156880|human|2013-07-17,
		229 Riyadh_9_2013|KJ156869|human|2013-07-17,
		230 Riyadh_KKUH_0734||human|2015-02-18,
		231 Riyadh_KKUH_0755||human|2015-02-23,
		232 Riyadh_KKUH_0756||human|2015-02-23,
		233 Riyadh_KKUH_0780||human|2015-02-25,
		234 Riyadh_KKUH_0801||human|2015-02-27,
		235 Riyadh_KKUH_0818||human|2015-02-28,
		236 Riyadh_KKUH_0826||human|2015-02-28,
		237 Riyadh_KKUH_0939||human|2015-03-02,
		238 Riyadh_KKUH_0944||human|2015-03-02,
		239 Riyadh_KKUH_1066||human|2015-03-03,
		240 Riyadh_KKUH_1080||human|2015-03-03,
		241 Riyadh_KKUH_1145||human|2015-03-04,
		242 Riyadh_KKUH_1217||human|2015-03-04,
		243 Riyadh_KKUH_1461||human|2015-03-08,
		244 Riyadh_KKUH_1470||human|2015-03-08,
		245 Riyadh_KKUH_1522||human|2015-03-09,
		246 Riyadh_KSA_2959_2015|KT026453|human|2015-02-10,
		247 Riyadh_KSA_4050_2015|KT026454|human|2015-03-01,
		248 THA/CU/17_06_2015|KT225476|human|2015-06-17,
		249 Taif/KSA-7032/2014|KU710264|human|2014-11-04,
		250 Taif/T150/2015|KT368889|camel|2015-03,
		251 Taif/T157b/2015|KT368890|camel|2015-03,
		252 Taif/T16/2015|KT368882|camel|2015-04,
		253 Taif/T22/2015|KT368883|camel|2015-04,
		254 Taif/T3/2015|KT368880|camel|2015-04,
		255 Taif/T68/2015|KT368884|camel|2015-04,
		256 Taif/T7/2015|KT368881|camel|2015-04,
		257 Taif/T89/2015|KT368885|camel|2015-04,
		258 Taif/T91b/2015|KT368886|camel|2015-04,
		259 Taif/T92/2015|KT368887|camel|2015-04,
		260 Taif/T98/2015|KT368888|camel|2015-04,
		261 Taif_1_2013|KJ156949|human|2013-06-12,
		262 Taif_2_2013|KJ156896|human|2013-06-12,
		263 Taif_3_2013|KJ156938|human|2013-06-13,
		264 UAE-FRA1_1627-2013_BAL|KJ361500|human|2013-04-26,
		265 UAE/D1164.10/2014|KP719928|camel|2014-06,
		266 UAE/D1164.11/2014|KP719929|camel|2014-06,
		267 UAE/D1164.14/2014|KP719930|camel|2014-06,
		268 UAE/D1164.9/2014|KP719927|camel|2014-06,
		269 UAE/D1209/2014|KP719933|camel|2014-06,
		270 UAE/D1243.12/2014|KP719932|camel|2014-06,
		271 UAE/D1339.2/2014|KP719931|camel|2014-06,
		272 UAE/D469-14|KU242424|camel|2014-03-04,
		273 UAE/D511-14|KU242423|camel|2014-03-12,
		274 Wadi-Ad-Dawasir_1_2013|KJ156881|human|2013-06-12
;
tree TREE1 = ((((((((((((((((1[&height=1.531506849999075,height_95%_HPD={1.5315068500001399,1.5315068500001434},height_median=1.5315068500001416,height_range={1.5315068500001345,1.531506850000147},length=0.07950189008714968,length_95%_HPD={0.011554129718865713,0.16528868150838516},length_median=0.07045761703490916,length_range={0.0039014540401494102,0.46408118744017646},type=h,type.prob=1.0,type.…
End;
