# Supplementary material for: MERS-CoV spillover at the camel-human interface
Source: eLife. 2018 Jan 16;7:e31257. doi: 10.7554/eLife.31257 (PMC5777824; doi:10.7554/eLife.31257)
Supplement: Figure 4—source data 1. [file elife-31257-fig4-data1.zip › structured-coalescent-2fragments/MERS_274_2frag_sCoal.combined.log]

Sample	posterior	likelihood	prior	treeLikelihood.2_1,2	treeHeight.2_1,2	treeLength.2_1,2	Tree.2_1,2.length_c	Tree.2_1,2.length_h	Tree.2_1,2.count_c_to_h	Tree.2_1,2.count_h_to_c	Tree.2_1,2.count_c	Tree.2_1,2.count_h	rootTypeLogger.2_1,2	treeLikelihood.2_3	migModel.2_1,2.popSize_c	migModel.2_1,2.popSize_h	migModel.2_1,2.rateMatrix_c_h	migModel.2_1,2.rateMatrix_h_c	treeLikelihood.1_3	treeLikelihood.1_1,2	treeHeight.1_1,2	treeLength.1_1,2	Tree.1_1,2.length_c	Tree.1_1,2.length_h	Tree.1_1,2.count_c_to_h	Tree.1_1,2.count_h_to_c	Tree.1_1,2.count_c	Tree.1_1,2.count_h	rootTypeLogger.1_1,2	migModel.1_1,2.popSize_c	migModel.1_1,2.popSize_h	migModel.1_1,2.rateMatrix_c_h	migModel.1_1,2.rateMatrix_h_c	gammaShape.1,2	kappa.1,2	mutationRate.1,2	ucldMean.2_1,2	ucldStdev.2_1,2	rate.2_1,2.mean	rate.2_1,2.variance	rate.2_1,2.coefficientOfVariation	kappa.3	gammaShape.3	mutationRate.3	ucldMean.1_1,2	ucldStdev.1_1,2	rate.1_1,2.mean	rate.1_1,2.variance	rate.1_1,2.coefficientOfVariation
0	-57784.309323594935	-57321.35356565404	-462.95575794089655	-10896.517754089218	4.531629240441894	62.56301658291357	51.458122555077914	11.104894027835615	3	47	143	130	0	-6911.32993493985	3.4582668394420626	0.19295296139468127	0.049674624947615674	3.9930034827445122	-15268.044664524568	-24245.461212100403	5.116248763223338	70.42982856980265	60.08446211282157	10.34536645698108	0	58	157	116	0	3.4582668394420626	0.19295296139468127	0.08773923072095134	4.784937821709736	0.035836384830674875	4.526599320796201	0.654937800369724	0.0014551949349949802	0.6822626241071575	0.0014375199406281005	1.0655179784317469E-6	0.732671314057614	8.235670916711367	0.02610896436361163	1.6901243992605541	9.001543611297243E-4	0.6540531885336988	8.298904856877556E-4	4.4027508273351727E-7	0.7771003018056263
10000	-57752.08691585999	-57313.29681558011	-438.790100279874	-10890.684697587702	4.753266492260502	63.09744382795167	53.49410899758542	9.603334830366249	1	49	147	126	0	-6905.09138087747	2.9762380292439627	0.20034932274825312	0.03867552779144968	4.809377182132884	-15289.461113231882	-24228.05962388306	4.768692597511166	69.44425011831356	60.38952846188066	9.05472165643287	0	59	158	115	0	2.9762380292439627	0.20034932274825312	0.03804054719442441	5.832173638160108	0.051738143571539184	4.9393019104417855	0.6221254510348715	0.0015719284641873465	0.7424936388397914	0.0014304542579154614	1.4280582906693312E-6	0.7895064428358469	9.450178976990427	0.06807153905795353	1.7557490979302592	8.767711203894053E-4	0.6242779955643228	8.115335714734506E-4	3.2888507561209407E-7	0.6981115525329662
20000	-57759.986825111824	-57299.25680880768	-460.73001630414666	-10884.93222630021	5.468254333061745	64.51790132280854	54.247442602757765	10.27045872005074	2	50	147	126	0	-6899.797927095467	3.165213876842409	0.18205284620855178	0.035980500162518955	3.20503788750665	-15287.998151421223	-24226.528503990783	5.126799538170677	69.68017557601125	59.994788686561634	9.68538688944963	2	61	158	115	0	3.165213876842409	0.18205284620855178	0.017244463408937226	7.319234470111362	0.04093286242285141	4.7140758464135475	0.6485345929165536	0.001595450846175851	0.7479938168333532	0.0013893879358157122	1.602141890410887E-6	0.8322422380461718	6.509250434225781	0.013385017503004375	1.702930814166895	9.288087624660496E-4	0.6962790090828322	8.807193132219995E-4	5.163963030229878E-7	0.8165371562588629
30000	-57774.94444121903	-57291.52609238006	-483.41834883896644	-10889.479527700489	8.13102606490358	70.54436172920171	58.62077343737356	11.923588291828125	2	50	147	126	0	-6907.211725613222	3.144007183049083	0.21673503777528524	0.045511006128589646	5.059305644814493	-15267.435973268477	-24227.398865797877	5.455038808752897	70.75866606450529	60.406291396033076	10.352374668472244	2	59	156	117	0	3.144007183049083	0.21673503777528524	0.04575046067735383	4.526733724551659	0.06716662144400395	4.7140758464135475	0.6356418312578176	0.0015011927005774022	0.834380630272079	0.001254428884582589	1.6592877017494665E-6	0.9044910684477372	7.987147115925101	0.10279666347931181	1.728716337484367	9.379279878647593E-4	0.7207750659613155	8.808273001690165E-4	6.674803731553647E-7	0.8710501017992742
40000	-57780.8987413102	-57313.563858605536	-467.3348827046657	-10900.029550525476	6.769036425004896	68.29074322197528	57.448140951057766	10.8426022709175	1	49	147	126	0	-6909.647910114197	3.0349811913252767	0.19647818853948934	0.03377598551426799	4.010209597455572	-15268.692613847752	-24235.193784118117	5.2337740510524275	70.05672485363623	59.34640224130349	10.710322612332806	0	57	156	117	0	3.0349811913252767	0.19647818853948934	0.00651684988285816	4.525888835604111	0.027156320624780166	4.7243874919270334	0.6502524909470655	0.0013387416806488492	0.7760333594163435	0.001216884034595722	1.4962280029144042E-6	0.9103989040890217	8.246732352549353	0.10279666347931181	1.6994950181058712	8.909256798322505E-4	0.7115745815775438	8.275677702210502E-4	5.564342724439791E-7	0.8525792037288011
50000	-57778.24575354072	-57308.52719645974	-469.718557080984	-10894.82619470014	5.568442738899768	66.0676365667427	55.543895707705964	10.523740859036723	0	50	149	124	0	-6901.018019109605	3.0398028696244492	0.21969907373734093	0.03506953321984021	4.138862654601342	-15283.527649621252	-24229.155333028742	5.807582200951002	72.04699048764509	61.47299825548702	10.57399223215807	1	60	158	115	0	3.0398028696244492	0.21969907373734093	0.04595063134568179	5.70940389133308	0.061049725507837944	4.7243874919270334	0.5960869680262667	0.0014853751311645848	0.731732068619684	0.0014272380546102225	1.5841858273221655E-6	0.8359665013821136	8.246732352549353	0.019788429416312772	1.8078260639474688	9.459567415943152E-4	0.7250153946801697	8.392426568368223E-4	7.253788923539112E-7	0.8848275865914579
60000	-57791.50096948528	-57321.24449990988	-470.2564695753984	-10900.536925259928	5.498547468603526	66.79815609632027	56.43871044921735	10.359445647102943	1	51	149	124	0	-6885.8174374802	3.1924722651237536	0.21466692215480854	0.043780140215866875	4.2552802948810475	-15293.164630260373	-24241.725506909377	7.117809830364039	73.96505798946252	63.24538674263255	10.719671246829966	1	57	155	118	0	3.1924722651237536	0.21466692215480854	0.05943555726921819	4.9575179615921785	0.061049725507837944	4.3822364088213925	0.6301932573789444	0.0014847737831450904	0.8485962153187644	0.0013603601572906752	1.7920761124808002E-6	0.9310631933644422	8.446871790566465	0.04217337148088127	1.7396134852421135	8.540396098549736E-4	0.7054928161898649	7.870995530421444E-4	5.284188369304902E-7	0.8433942907364178
70000	-57797.32087918329	-57309.48183031799	-487.8390488652921	-10892.927960896506	5.815292656802473	69.01836263040342	57.91779779198985	11.100564838413591	0	50	149	124	0	-6900.003192665746	3.412137189405397	0.20085714888633632	0.03421600965273259	3.4031658900391566	-15277.147189374631	-24239.40348738111	5.621732880259416	72.0661951136875	61.255120976488584	10.811074137198919	2	60	157	116	0	3.412137189405397	0.20085714888633632	0.020683762608739185	5.168419409834539	0.061049725507837944	4.21010769673199	0.6009881364076946	0.0014913499489642493	0.8548111974581762	0.0013107588500515914	1.8789714792962696E-6	0.9665445665012371	8.064065943964339	0.049119469406152944	1.7980237271846131	8.321455419091189E-4	0.6811321384350406	8.209114340390412E-4	5.083616628481666E-7	0.8160061998736938
80000	-57803.30399786363	-57328.930477433634	-474.37352042999487	-10896.590400311698	6.046702359396117	69.82691857046935	59.227414410634786	10.599504159834591	0	50	149	124	0	-6903.537459393429	3.5143655027711636	0.19910026257982646	0.031193958810019955	4.840482890126618	-15289.881540459462	-24238.921077269046	5.884192682196494	72.54442662616914	62.33286895381376	10.211557672355376	0	59	158	115	0	3.5143655027711636	0.19910026257982646	0.010236331927260188	5.167313470691409	0.061049725507837944	4.21010769673199	0.6520101591678726	0.0015310853246098075	0.8010446597626371	0.0013169147655311341	1.889357852078583E-6	0.9137910854696008	8.129513284948336	0.14149855554391758	1.695979681664257	8.30486457738368E-4	0.6873452470381934	8.057411436600797E-4	4.862059186438468E-7	0.787528810783096
90000	-57802.12421571782	-57332.060472789526	-470.06374292829304	-10896.979795459376	5.960863079552315	69.6050499495501	58.725089074636784	10.87996087491334	1	50	148	125	0	-6905.8192507613285	3.04653263378197	0.16833245799488364	0.008727961418491512	3.353103748164363	-15282.097774817172	-24247.163651751653	5.230948473349768	70.20018077853786	60.479927235476445	9.72025354306139	0	59	158	115	0	3.04653263378197	0.16833245799488364	0.0417820019189714	5.748806751372059	0.007681323691764389	4.942008148242353	0.6290683418718406	0.0014622545357761388	0.8066408114505674	0.0012838790478304097	1.4470025453163561E-6	0.8527985993507936	8.129513284948336	0.14149855554391758	1.741863316256321	8.277179940584041E-4	0.6674692415672884	8.087491544307823E-4	4.407118813558789E-7	0.7681975708887705
100000	-57778.25518799235	-57320.46201463925	-457.79317335310174	-10897.15294289008	5.822454110291733	69.55874709807959	59.02842785098386	10.530319247095761	0	50	149	124	0	-6903.880431550856	3.5825908011196645	0.18707188443901232	0.009914361334773709	3.9946539516018817	-15267.499910894045	-24251.92872930427	4.762702950212786	68.8637714030682	59.227408752601605	9.636362650466591	0	60	159	114	0	3.5825908011196645	0.18707188443901232	0.04250737814520268	5.908433561274016	0.01117245449689089	4.5799601742773675	0.6309657462993808	0.0015181588317091635	0.7717853667963276	0.0013498285494391545	1.6695904430119565E-6	0.8697562868180183	8.129513284948336	0.14766121130210763	1.7380685074012405	8.633779483353984E-4	0.5829085343862848	8.249495088425566E-4	3.5898356241698617E-7	0.6783385076415841
110000	-57744.904927882795	-57291.33227055808	-453.57265732471626	-10884.446016325595	6.01445853792148	69.93147883827967	59.637156106637974	10.29432273164172	0	50	149	124	0	-6898.500241943647	3.6982110721182817	0.17266963835280086	0.002384641599462636	4.0001151379238085	-15284.790702398848	-24223.59530988999	5.091690847182102	70.34413250428604	61.04962460437873	9.294507899907318	0	60	159	114	0	3.6982110721182817	0.17266963835280086	0.006536121005715603	7.279975739383827	0.02623693202005191	5.016108493313579	0.6163267316970562	0.0013498040932734931	0.8315738429835181	0.0011998356001359394	1.5105245501347973E-6	0.93334696060273	7.628092906580739	0.14766121130210763	1.7673465366058898	9.07796183793991E-4	0.6894128449870923	8.432453978383561E-4	5.749815202461882E-7	0.8417172614270673
120000	-57741.88627983503	-57286.85463431342	-455.0316455216102	-10898.900215886728	7.288923430440372	74.7208064759046	65.15660111325074	9.564205362653828	0	50	149	124	0	-6885.143175789048	3.050932425942106	0.15982288068270814	0.02391622413940834	6.066788451298136	-15266.460854893287	-24236.350387744355	5.462442338131346	70.69081555506993	62.50436913219443	8.186446422875491	1	63	161	112	0	3.050932425942106	0.15982288068270814	0.025039610067269485	6.798967210203	0.04642287383013742	4.836394550529078	0.6257547652208697	0.001476742760943439	0.9349780546775263	0.001216680469698049	1.664184154216E-6	0.9786903386886123	7.628092906580739	0.026233901605821727	1.7484904695582628	8.572264306431665E-4	0.7453556788272907	7.858900613811152E-4	5.277584699729266E-7	0.8832309744606673
130000	-57742.521862061854	-57299.51858409148	-443.00327797037846	-10898.549676806198	7.56201779462499	73.0832216111921	62.70359441364157	10.379627197550525	3	53	149	124	0	-6889.529775256179	3.272415289735106	0.18055749672548096	0.018231113615884597	5.234843019724508	-15272.692308029451	-24238.74682399965	5.46352418845415	70.04105757705307	60.3734674431998	9.66759013385329	0	57	156	117	0	3.272415289735106	0.18055749672548096	0.002246946593569722	6.48519726635111	0.03598587083628583	4.836394550529078	0.6481137584682524	0.0014775246990310908	0.995151371526197	0.0011619343530060665	2.108713441925729E-6	1.054134957580796	7.691767866115717	0.017608867553211924	1.7037724830634975	8.283759650509346E-4	0.7000782808975422	7.646877124461479E-4	4.4969031894041144E-7	0.8175934039377175
140000	-57760.2135453673	-57294.5453135262	-465.6682318411067	-10900.44347042675	7.815997909360069	73.19374351953147	62.56025164027324	10.633491879258196	0	47	146	127	0	-6891.547251510359	2.908041560613089	0.16247648268073128	0.028692402548017148	3.3619233447432832	-15271.79149721266	-24230.76309437643	4.728833964505907	70.71384602644628	61.099271575893695	9.614574450552556	0	61	160	113	0	2.908041560613089	0.16247648268073128	0.009270972659577383	6.447170042562511	0.03598587083628583	4.914368021318539	0.6751141142590845	0.0014869992271691846	0.9492137848447325	0.0011472272599514618	2.0682519015349124E-6	1.0465566356541374	7.691767866115717	0.015119654240882593	1.6497717714818332	9.187695731022522E-4	0.8165579522165115	8.381943935806373E-4	8.239286870718473E-7	1.010616232498883
150000	-57730.14724819099	-57250.686557112116	-479.46069107887024	-10899.081406294505	7.973250705405425	74.57632755551009	63.777425147840226	10.798902407669848	0	48	147	126	0	-6878.639129148631	3.2346026397189904	0.1911835144644198	0.024516856781938587	3.3622859431303334	-15264.820544963553	-24208.145476705427	4.728206927600134	70.95850110923809	60.555692995500905	10.402808113737155	0	59	158	115	0	3.2346026397189904	0.1911835144644198	0.0020035567631818646	6.473925233460874	0.03598587083628583	5.234451818152267	0.6366320849432557	0.00158658384597208	1.0702433709864136	0.0011878218996355084	3.5226783141702727E-6	1.3020300274768006	8.394441037294985	0.015119654240882593	1.7267358301134907	9.482646851174232E-4	0.7396032501136824	8.527802428042243E-4	6.722764255002106E-7	0.8924240837980268
160000	-57758.16514139264	-57286.41095410075	-471.7541872918855	-10900.3999058464	7.605867544083771	74.14051373840917	64.1707821893762	9.969731549032948	1	49	147	126	0	-6897.313129642067	3.155044367290761	0.18910138574351285	0.006768653055552663	4.445243639316009	-15273.908540162818	-24214.789378449466	5.117668055261168	71.87269795377723	60.993912780816295	10.878785172960937	0	63	162	111	0	3.155044367290761	0.18910138574351285	6.366726167727709E-4	5.248986857513201	0.019661188781772896	4.726851355491956	0.6282443968988178	0.001587672889800645	0.9625009720224303	0.0012148587118648298	2.5469059214308716E-6	1.0602324385363369	7.280058583116453	0.04516608351326821	1.7435112062023665	9.300676242768218E-4	0.7459371446782702	8.075384806291793E-4	7.315851107298676E-7	0.8954978342338232
170000	-57768.45354764301	-57307.93684814331	-460.51669949969676	-10900.637258845736	7.681458395307769	73.73989118241514	63.59103727184112	10.148853910574015	1	51	149	124	0	-6905.362086274931	3.03018172370012	0.1855599730115893	0.004705310226762769	4.16623747709943	-15269.62520176445	-24232.312301258193	4.8004977509573745	71.42957916116295	62.04373932466423	9.385839836498718	0	63	162	111	0	3.03018172370012	0.1855599730115893	1.0518055128048524E-4	5.501076129506988	0.01050275063146943	5.387969636976359	0.652771868395826	0.001509805331142556	1.0116818130054022	0.0011747146409394774	2.234251325198883E-6	1.07843207536358	7.9037883683906545	0.04516608351326821	1.6944562632083502	9.020697108826648E-4	0.6800008882034088	8.156453770490571E-4	5.473758047571371E-7	0.8131079188965246
180000	-57799.2788393134	-57316.155892585426	-483.12294672797907	-10899.498154680194	8.572466426854264	77.40127634675586	66.06126589403569	11.34001045272019	3	53	149	124	0	-6899.922189485795	3.514098194025753	0.17735005724234104	0.04103624833943033	3.42909861732078	-15279.038371886005	-24237.69717653343	5.392813776812578	73.12962111870422	62.86665210299767	10.262969015706528	0	62	161	112	0	3.514098194025753	0.17735005724234104	3.8373736811167065E-5	4.956840378976755	0.04331568529748466	4.0993663862664524	0.6277118699553195	0.0012878438829962305	0.8875884454588057	0.001051572129392508	1.3711677590443934E-6	0.9133213283734409	8.329321974444511	0.06528344101121568	1.7445762600893633	8.860071405313179E-4	0.6050954748967925	8.254422955591799E-4	4.1473342978473204E-7	0.704672284699821
190000	-57780.537312833556	-57315.85466282728	-464.68265000627764	-10891.704710832711	8.188040973456854	74.96943174861718	63.81927514395933	11.150156604657873	4	52	147	126	0	-6901.8441354403585	3.342538054673248	0.19004614842894346	0.05222783362248732	4.7299032492758455	-15284.445717708682	-24237.860098845525	5.085395588880871	73.06152932935062	63.398679032225	9.662850297125617	0	65	164	109	0	3.342538054673248	0.19004614842894346	8.475477651773863E-5	4.952493980437086	0.04331568529748466	4.048900663307382	0.6286320832387614	0.0014455611752567008	0.8867961115502518	0.0011466343935206574	2.3441959188359742E-6	1.0363890084018228	7.870387145377714	0.11452797275189715	1.7427358335224794	8.797864850510705E-4	0.6545229322412762	8.104769860839393E-4	4.606549494503019E-7	0.7741739085846965
200000	-57793.33093595951	-57347.51261387464	-445.8183220848676	-10886.021948972646	8.782414556074226	77.63463798942179	66.22167247722746	11.412965512194356	6	52	145	128	0	-6910.5989188306585	3.9470639838443096	0.14902607390722297	0.11373207746806069	3.922480030411502	-15292.343752063653	-24258.547994007688	5.249987340176617	73.61796563771513	65.57791449112968	8.040051146585489	0	67	166	107	0	3.9470639838443096	0.14902607390722297	0.018023384032396624	7.473163320991899	0.011738825851859008	4.048900663307382	0.619755496381959	0.0017511203674633912	0.9763490538814349	0.0012833257898865263	3.998676023727844E-6	1.1246745410665453	8.151974098709672	0.11452797275189715	1.7604890072360841	9.036596956697031E-4	0.6133551655216725	8.319222654386025E-4	4.1689835725072E-7	0.7166197018308695
210000	-57797.26223556338	-57343.06898940106	-454.1932461623184	-10895.095304031007	9.428420509656293	79.85417042686345	68.87901365626689	10.975156770596612	6	49	142	131	0	-6901.1211303570335	3.8529922463361577	0.1680244732965965	0.11495577071360241	3.3805862110592355	-15289.959233847574	-24256.893321165448	5.063490259701109	73.06721532750902	64.41635293923918	8.650862388269813	3	68	164	109	0	3.8529922463361577	0.1680244732965965	0.02538272389158739	6.406938122512964	0.06778380849812841	4.045861144530078	0.6385807469865488	0.0015527913060642761	0.9083942618043047	0.0011278351225383616	2.0613663286741104E-6	0.9703161580492833	8.151974098709672	0.11452797275189715	1.7228385060269047	8.655368169259263E-4	0.5733859646769218	7.779885234830132E-4	3.5666652924873296E-7	0.6700535387096243
220000	-57828.23728940576	-57356.89605480196	-471.34123460380505	-10888.243454427275	9.506451923563237	80.3099052462592	69.10692343220086	11.202981814058301	7	50	142	131	0	-6925.692922407464	3.6443895767254624	0.18819492328403548	0.08292299885026952	4.145016749023395	-15295.513088846126	-24247.446589121093	5.210546834288581	73.36678931994837	63.92553939078176	9.441249929166602	4	67	162	111	0	3.6443895767254624	0.18819492328403548	0.1344660570012251	6.737435978006186	0.08622109246879388	4.840564631033374	0.6570289605219108	0.0014584869326011217	0.8881649560198414	0.0010785816700108703	1.7966708145620221E-6	0.9945873525137141	7.391555169535375	0.11452797275189715	1.6859420789561805	9.586605942044146E-4	0.6487572362276876	8.452056011124117E-4	5.858322713582129E-7	0.7808935087896651
230000	-57772.82720697262	-57321.59190371286	-451.2353032597618	-10917.54998689458	8.25559833658314	76.42053991507925	66.4668520849851	9.953687830094108	3	48	144	129	0	-6910.063502573848	3.577003922564845	0.18142103320402095	0.05775672076719221	4.093599674220572	-15273.902960098434	-24220.07545414602	5.3060931159242575	73.99561467645324	64.83236216536856	9.163252511084695	3	65	161	112	0	3.577003922564845	0.18142103320402095	0.01899370570546039	6.52225330082095	0.08622109246879388	5.666532174752194	0.6464031535603452	0.0015261514251280887	0.8819487163589573	0.0011784269727185216	2.1407040438839586E-6	1.0016606091575995	7.615963569321477	0.11452797275189715	1.7071936928793119	8.433619453753149E-4	0.6661235077288437	7.683755963569327E-4	4.1601806693485175E-7	0.75878714127942
240000	-57782.29598974979	-57313.48332841258	-468.81266133721715	-10911.933136032494	6.7408497920103905	73.04083417909867	62.67427335010761	10.366560828991052	4	50	145	128	0	-6903.905484016305	3.5012611148824915	0.16556039829098823	0.05842691774531382	5.034143081962388	-15267.509500696264	-24230.13520766751	5.199565572560901	72.16599783678951	61.90990859226381	10.256089244525686	6	67	160	113	0	3.5012611148824915	0.16556039829098823	0.05178460379118448	6.137889473446491	0.08622109246879388	5.666532174752194	0.6781542429955372	0.001623056760301437	0.7843322411228528	0.0012893088770467836	2.089592608882156E-6	0.9245557734876233	7.615963569321477	0.048576031376809777	1.6436915140089279	8.622975711220607E-4	0.6765000586898962	8.078122832340735E-4	4.5634662843597424E-7	0.773005423633638
250000	-57779.932208441016	-57311.232347295285	-468.6998611457332	-10908.956384622756	6.366183084893437	71.67297893646678	60.17369898668577	11.499279949780984	3	48	144	129	0	-6908.651023732094	3.7424235080946238	0.18573766355868077	0.15586596005879066	4.976248983178933	-15269.945958232809	-24223.67898070762	5.236860973660222	71.59276460642641	61.620257414187556	9.972507192238831	5	65	159	114	0	3.7424235080946238	0.18573766355868077	0.07047707523442254	6.761169596141757	0.08622109246879388	4.886107072424032	0.6425031869157065	0.0015606104360958127	0.7361809370500728	0.0012690545939798173	1.4899485729030923E-6	0.8076526079620174	7.615963569321477	0.0924127641536367	1.7149936261685892	9.010026881923841E-4	0.7103043336688215	8.251057814025542E-4	5.558365766847198E-7	0.8318448834144425
260000	-57777.613819532344	-57323.91524776956	-453.6985717627861	-10908.2190249702	5.627222669216325	71.81724613867496	60.32281922203114	11.494426916643857	6	48	141	132	0	-6897.36259665379	3.29125574938974	0.18187521777987756	0.07587823040926873	3.122182899224788	-15280.670741818834	-24237.66288432674	4.655233479813532	70.3118159476893	60.656507260464075	9.655308687225144	3	60	156	117	0	3.29125574938974	0.18187521777987756	0.04011420253731214	5.865992190602045	0.08622109246879388	4.886107072424032	0.6014462842529733	0.0016409236595194246	0.8486525299406531	0.0012533627993284791	2.2115793811343134E-6	0.9612865347312289	6.95156519213572	0.02290575925651167	1.7971074314940556	9.650791282792431E-4	0.699831330662338	8.708683229522935E-4	5.891616730957863E-7	0.7989129943825057
270000	-57771.88382583024	-57300.41510830553	-471.4687175247088	-10903.12555263838	5.606954969176618	71.93168567090564	61.84742614322014	10.084259527685449	3	51	147	126	0	-6899.7367253629745	3.3641822953417835	0.16987687581822453	0.038260552859840286	3.559511918650259	-15284.804479830676	-24212.748350473496	4.596842399805939	71.12024833330514	60.83544048109123	10.284807852213905	3	61	157	116	0	3.3641822953417835	0.16987687581822453	0.04112293102063547	6.781531193104076	0.08622109246879388	4.570872062218404	0.6254060887848255	0.0015579333260839947	0.8466365851004718	0.0012384787620350931	2.229864700240231E-6	1.017604867946375	7.640022670822863	0.05927362362823033	1.7491878224303512	9.545285262438731E-4	0.7152248833672253	8.675094666807547E-4	6.324970443112189E-7	0.8271447139176066
280000	-57781.60911164402	-57304.73585745658	-476.8732541874383	-10895.544965022751	5.15242744214975	70.01339977009249	60.10885350193163	9.904546268160804	3	49	145	128	0	-6898.713394044558	3.5661029925816514	0.18566313111714336	0.023075842287185316	3.999509781436702	-15286.835857489741	-24223.64164089953	4.580008068714133	71.6250838251366	60.99122731566142	10.633856509475226	1	59	157	116	0	3.5661029925816514	0.18566313111714336	0.0224506162690011	5.285737987466839	0.08622109246879388	4.570872062218404	0.691851705322199	0.0014817802711991038	0.8249610370408207	0.0012778014775134423	1.7547165204560075E-6	0.9360520899572237	7.640022670822863	0.05927362362823033	1.6162965893556043	8.904313958840558E-4	0.7455543578590391	8.176876610840828E-4	5.608381515134269E-7	0.8314336722593205
290000	-57745.936009739686	-57276.0810387394	-469.8549710002879	-10892.445829146056	4.751527342334841	69.15575915428875	59.61535902865437	9.540400125634406	1	48	146	127	0	-6886.057103110083	3.3652336254614683	0.18918753395760815	0.03369218957166096	4.9152247053371045	-15277.344790193745	-24220.233316289516	4.5048154263791425	71.32940391899464	60.99529941971109	10.334104499283532	3	61	157	116	0	3.3652336254614683	0.18918753395760815	0.021136025410413845	5.167776712979671	0.08622109246879388	5.17453042145933	0.6190114415735871	0.0015239416442409794	0.8165409915986449	0.0013243251192204578	1.768404605516281E-6	0.9489112043394758	7.275017627424932	0.020939852313706226	1.761977116852828	8.795108235907696E-4	0.7308443167116293	8.148799753294681E-4	5.613378956488368E-7	0.863387271380292
300000	-57790.58565006259	-57314.058331867054	-476.52731819553287	-10886.76836267812	5.046373170782539	69.73611426314883	59.02122157327757	10.714892689871235	0	50	149	124	0	-6901.979605494906	3.532398387711167	0.19199265360410184	0.022755165698389878	4.115424259642179	-15270.334007934154	-24254.97635575987	4.549847214434308	71.82109177295855	62.75390472746484	9.067187045493664	3	62	158	115	0	3.532398387711167	0.19199265360410184	0.04279079001139495	4.0493639476811625	0.08622109246879388	4.390575909659745	0.6532082609123745	0.0014266931503571676	0.7453640249250866	0.0012969958820896956	1.2623363582133984E-6	0.8066319754024946	7.275017627424932	0.002562258503472483	1.6935834781752532	8.734103707181927E-4	0.7436354071368306	7.899866493332079E-4	5.755221882648621E-7	0.8664185773276669
310000	-57796.204175235864	-57310.338937191205	-485.8652380446602	-10907.358091639513	5.202198654553152	70.14257327237861	59.40593418139065	10.736639090987934	0	50	149	124	0	-6891.749201106703	3.6096654407315123	0.19273674222603884	0.004523089875718792	3.658940742080745	-15277.834591916468	-24233.397052528526	4.552098244576136	71.74870151646228	62.34381639420304	9.404885122259296	2	62	159	114	0	3.6096654407315123	0.19273674222603884	0.07911641266625435	5.790655487366641	0.08622109246879388	4.390575909659745	0.6291883385097413	0.0014368862498883072	0.7912048255728679	0.0013130830678085917	1.4508533478097775E-6	0.8729567307159481	6.839561338013116	0.004689462683735436	1.7416233229805196	8.722918372514861E-4	0.7897305306502617	7.918774445762402E-4	6.651271359838102E-7	0.9672816989725616
320000	-57772.12119024308	-57293.41527710544	-478.7059131376345	-10905.385391244907	4.994960738266906	69.25419776577871	57.84723523805547	11.406962527723266	0	48	147	126	0	-6895.131862865387	3.439159712056504	0.20547270845294124	7.51698324500283E-4	3.677758456303182	-15288.713235070996	-24204.18478792415	4.538913953027145	71.3252898663991	60.931336011686845	10.393953854712253	1	59	157	116	0	3.439159712056504	0.20547270845294124	0.03254723010639193	4.541821335519196	0.017297786906436543	4.559551195066898	0.6333443820339643	0.0015215787911135885	0.7828892690979335	0.0013401656417423664	1.6151061149013067E-6	0.8739488598752106	8.695135584504465	0.043393604405674795	1.7333112359320737	8.932050200386935E-4	0.8072089455094338	8.314080073689223E-4	8.31814466374375E-7	1.0135825026815952
330000	-57796.229357861244	-57326.712343284926	-469.5170145763157	-10906.561978557273	5.096874113900728	68.27864812997905	57.824278287419276	10.454369842559766	0	48	147	126	0	-6919.773334983525	3.1468010378183613	0.18873228638018905	0.0015911483531535317	5.354697956035822	-15283.846475802266	-24216.53055394186	4.675116684223134	72.37551903001834	61.52046630772047	10.8550527222979	0	58	157	116	0	3.1468010378183613	0.18873228638018905	0.010109245298037178	5.299659730670127	0.0418726100896426	5.186075836567297	0.6741107351451838	0.00144586409800626	0.7641845130358077	0.0012953040026133262	1.5932554277352498E-6	0.8544969179664418	7.846893870329813	0.0574235765696484	1.6517785297096346	9.01798758117757E-4	0.7571296073762614	7.860738585248816E-4	6.834679537565455E-7	0.9239699352825961
340000	-57755.36907176825	-57315.18300696378	-440.18606480446834	-10894.011794300648	5.228722772748709	69.46307701715418	59.650280213345766	9.812796803808428	3	53	149	124	0	-6909.504398415291	3.1612184108573347	0.17124956263797572	0.07360657010747389	5.166045833240313	-15279.059593149259	-24232.607221098588	4.622083324257061	71.28262747548025	61.742449047442086	9.540178428038162	1	59	157	116	0	3.1612184108573347	0.17124956263797572	0.026692642581222784	5.551720782249773	0.01282789397492902	4.894379002124385	0.631782438153172	0.0013315945278820867	0.7173106557865212	0.001250494939726849	1.1886861489930372E-6	0.7978165016982695	7.846893870329813	0.07400375542441975	1.7364351236936582	9.463955348569259E-4	0.7211236568233835	8.415669955235992E-4	6.949228234819109E-7	0.8873366971776335
350000	-57744.52996859642	-57311.25722335193	-433.2727452444852	-10891.659077522954	4.941286275014666	68.8091252950594	58.448274369599304	10.360850925460102	1	48	146	127	0	-6914.1865213538495	3.5748364373688197	0.17939673433661332	0.05161279645818918	4.238134348734151	-15272.142450998452	-24233.269173476678	4.942798474810099	70.9981078101404	61.659449853279895	9.338657956860516	0	60	159	114	0	3.5748364373688197	0.17939673433661332	0.023658162917031902	6.1676878660242505	0.03560880348801687	4.702207770527751	0.6522987295703464	0.0013567396973600953	0.8104168240558313	0.0012277662460884338	1.7569939966975669E-6	0.9661478749362574	7.312618286216933	0.0344079829308761	1.6954025408593094	9.840708007215837E-4	0.737756652269272	8.78719402190098E-4	8.088438063577865E-7	0.923410239856523
360000	-57727.85173578367	-57302.15440311248	-425.6973326711912	-10900.95599109291	4.868769256787724	68.52976378683994	57.922109628967256	10.607654157872668	0	48	147	126	0	-6911.780746898945	3.5356569364092447	0.15700749468135114	0.05457488074043517	5.5567216066983285	-15275.033048257748	-24214.384616862877	4.975627361431516	70.04500090237661	61.050404138669364	8.99459676370726	3	62	158	115	0	3.5356569364092447	0.15700749468135114	0.06024658368381114	5.680612868427879	0.03701473628475699	4.702207770527751	0.637766269833122	0.0014942671556407525	0.7809033333130401	0.0012634666898989045	1.8974593987256338E-6	0.9315843740340181	8.245891039144237	0.058208504700285685	1.7244674603337582	9.472655504581599E-4	0.7458063240306484	8.490428861908692E-4	7.089600899371525E-7	0.903664082299394
370000	-57748.4788977858	-57319.508794769936	-428.9701030158616	-10887.582585523227	5.186556174101943	69.36788184940413	58.76445897912007	10.603422870284094	0	48	147	126	0	-6913.36863931181	2.961704093803573	0.17395320776703338	0.012817129692180799	5.0017810916766825	-15293.883990201559	-24224.67357973334	4.961890498274861	69.60923800947381	59.95273629450812	9.656501714965703	5	65	159	114	0	2.961704093803573	0.17395320776703338	0.1562782312972381	5.975717091382101	0.022607873640326	4.702207770527751	0.667311175991262	0.001586310143719948	0.7979191963467236	0.0013089334156348945	2.3317510556592566E-6	0.9701382644610147	7.682411155274882	0.058208504700285685	1.6653776480174782	9.454443914330526E-4	0.6375493439674199	8.833599507583923E-4	4.571318317394018E-7	0.7308513029853292
380000	-57736.10859381481	-57332.32226735358	-403.7863264612315	-10911.452028058644	4.942120003411053	65.87002969736646	56.85511101720517	9.01491868016131	1	52	150	123	0	-6910.491835002472	3.176177479038783	0.1508370742044094	0.005575189506223699	5.06277189537992	-15279.219730294803	-24231.15867399766	5.3720159145569175	70.52705463629893	61.14879551200225	9.378259124296635	4	61	156	117	0	3.176177479038783	0.1508370742044094	0.10891467141497277	6.43841256890644	0.04979909708049597	4.702207770527751	0.6426605618775478	0.0015211963893927178	0.6649118347698374	0.0012969670430378907	1.2829803202414821E-6	0.7828742035055384	7.682411155274882	0.05737619599310623	1.7146788762449066	9.576813922501254E-4	0.7712579696489753	8.712139229899457E-4	7.436949471289009E-7	0.9153596940222115
390000	-57721.404516952636	-57340.12260450682	-381.2819124458217	-10909.911454687022	5.112010406877366	66.27066101791115	57.58301041365844	8.687650604252712	2	53	150	123	0	-6937.772560924278	3.226880119971837	0.14656776259865725	0.029244405796401095	5.064752869564865	-15276.456475451443	-24215.982113444075	5.511023852021502	69.23109647630498	59.695119761462216	9.535976714842757	5	60	154	119	0	3.226880119971837	0.14656776259865725	0.06354634736873842	6.669598510152672	0.04979909708049597	5.237941016096314	0.6576084327026812	0.001614624887497162	0.6153328762640239	0.0013807787214590403	1.2833515057457808E-6	0.7365207293615802	7.682411155274882	0.05737619599310623	1.6847831345946398	9.697565113591173E-4	0.7545888475682898	8.365931050636387E-4	6.987421276090294E-7	0.8906504842956796
400000	-57719.56295771351	-57372.637763844905	-346.92519386860675	-10904.391468499301	4.773023800418228	64.61343566386671	56.316125171677996	8.297310492188737	5	55	149	124	0	-6927.21708806755	3.337837482773003	0.12854186688752603	0.14481269799882476	5.452659466207198	-15303.782423379731	-24237.24678389832	6.239645254506713	70.65374494278788	62.40991764609376	8.243827296694104	4	59	154	119	0	3.337837482773003	0.12854186688752603	0.04376523160498267	6.787313623720383	0.05889482100281548	5.237941016096314	0.6365843738544472	0.001459732288972659	0.6229490332118452	0.0013115155363728082	9.520130919770869E-7	0.6883712195924705	8.0671319576892	0.12547601045733306	1.7268312522911078	9.740594179101836E-4	0.7846680306254257	8.381833286412281E-4	7.910626473563461E-7	0.9366907796241086
410000	-57665.87084232322	-57320.39098970256	-345.47985262066123	-10894.84192421589	4.825671589224946	64.27644422925246	55.83962576709159	8.436818462160913	1	52	150	123	0	-6918.300016927372	3.5027364278855937	0.12982795699519764	0.08830216764248316	5.924598708848226	-15285.382280494856	-24221.866768064443	5.775182958888083	69.68783879341629	61.21217370550363	8.475665087912644	4	59	154	119	0	3.5027364278855937	0.12982795699519764	0.14188896565604703	5.717173105743448	0.05889482100281548	5.237941016096314	0.6469613175177443	0.001460703558462807	0.6576851818303956	0.0013310407668933118	1.1676543473317374E-6	0.7478969432570863	7.950359881064568	0.12547601045733306	1.7060773649645136	0.0010328232456687514	0.8333503530301217	8.585313949919664E-4	1.1031748087771436E-6	1.0387980780414146
420000	-57671.498892319774	-57324.693868242364	-346.8050240774128	-10902.895561304698	4.996507178709431	63.83321123361136	56.04105531073393	7.792155922877449	1	54	152	121	0	-6900.843513009226	2.8686060165369165	0.1335733001717971	0.03642567068364159	7.671663436456676	-15286.500707519672	-24234.45408640877	6.2179722935153965	70.6721841378768	62.038826881372295	8.633357256504487	2	59	156	117	0	2.8686060165369165	0.1335733001717971	0.12029081481511678	5.976864427038007	0.05889482100281548	4.541922357188813	0.6708539414494221	0.0013611324319538348	0.6434352056068179	0.0013087927596698364	9.471718070404176E-7	0.7235489597712903	7.950359881064568	0.09501488814094512	1.658292117101158	0.0010333208109223099	0.8091684385775499	8.618184036411216E-4	1.077190096803096E-6	1.0037461189018033
430000	-57687.943596336125	-57310.171250146625	-377.77234618950166	-10901.384807450855	5.153720599238565	64.90152612474485	55.980241578030494	8.921284546714391	2	52	149	124	0	-6887.155300366076	3.396413058057181	0.15675815532182286	0.02045001602529363	4.591781398941614	-15303.034480375587	-24218.596661954107	6.028185829512573	70.6600500316737	61.66905598176103	8.990994049912688	2	60	157	116	0	3.396413058057181	0.15675815532182286	0.03130964825706911	6.761034611097372	0.05889482100281548	4.549046063959979	0.6256268774883467	0.001438382991511298	0.7213666256294181	0.001326240302759055	1.2164150145631674E-6	0.7722900836425537	7.950359881064568	0.015130792399052203	1.7487462450233089	0.0010081558625385453	0.7832820701310255	8.038613849470234E-4	1.0072358043137863E-6	1.017400276853695
440000	-57690.50782428656	-57315.32631277051	-375.1815115160523	-10921.49411871133	5.170154478148196	66.850718154183	58.47658427624938	8.37413387793362	3	54	150	123	0	-6902.01700678034	3.196253325818799	0.14595601241127565	0.05744522965588848	5.743729030190382	-15283.769333292881	-24208.04585398595	6.436891856752441	71.85146433431164	64.36028351592711	7.491180818384571	2	65	162	111	0	3.196253325818799	0.14595601241127565	0.038084625835276505	6.947406527371537	0.05889482100281548	4.8295853888549205	0.6176629906749775	0.0013705872741954996	0.5739415643969176	0.0013468580030655453	6.789286947470104E-7	0.5981043869061312	8.794267750540277	0.015130792399052203	1.7646740186500471	0.0010778492410152413	0.8659523968487935	8.237732549048832E-4	1.6439825709000667E-6	1.2184023728903688
450000	-57681.7196174098	-57305.91712668193	-375.8024907278689	-10912.103732588115	5.209406523352971	66.59807214531412	58.391740321754504	8.20633182355961	4	53	148	125	0	-6897.920720298257	3.3380784210568315	0.1403657201644132	0.04564016748233846	6.276616740682618	-15282.49226470622	-24213.400409089336	6.113818276402904	70.59718630934991	62.37467006536498	8.222516243984913	3	64	160	113	0	3.3380784210568315	0.1403657201644132	0.07405912334534716	6.911462282718854	0.08286098107788412	4.8295853888549205	0.6338231423432092	0.0014243443978986282	0.568502968376529	0.0013218480583157544	8.3301843111899E-7	0.6232040786178837	7.385163205929608	0.015672682826676415	1.7323537153135837	0.0010875236115079785	0.8124532075416931	8.430602494739181E-4	1.0732122003583597E-6	1.0117705650267266
460000	-57707.19762235135	-57325.73105262604	-381.4665697253067	-10897.688403302038	5.330879045777021	67.74015952429859	58.268051610724925	9.47210791357367	1	51	149	124	0	-6914.878536546275	2.7650295351223306	0.14671736026445398	0.026550249783312305	4.465877976712393	-15278.849735174288	-24234.314377603438	5.791161671824632	69.47404785721393	61.02483387649272	8.449213980721165	4	63	158	115	0	2.7650295351223306	0.14671736026445398	0.09999434424464515	6.135723634301832	0.08286098107788412	4.528235076287066	0.6344371229477441	0.0015607805303124085	0.7159561970602624	0.0013557022366720497	1.5363087094724444E-6	0.7679303431119203	8.918436898501163	0.056581180522656975	1.731125754104514	0.0010690144345860285	0.7780763433697689	8.438421229046559E-4	8.805059271257932E-7	0.9186611779184177
470000	-57680.86202400579	-57307.19889904564	-373.6631249601579	-10902.749813734601	5.145361756082182	67.29958759456633	57.964123585206586	9.335464009359773	1	49	147	126	0	-6911.59556315477	3.2349964146773345	0.15324398928763955	0.07587174690278155	5.290906899216854	-15269.328124298707	-24223.525397857557	5.091817136182014	67.80396350798415	58.89153112623542	8.912432381748754	1	59	157	116	0	3.2349964146773345	0.15324398928763955	0.06346678507570504	6.592725869439156	0.03257930129829452	4.514703837300267	0.6600226323983821	0.0014510275752673888	0.6976052671358942	0.0013143250605623196	1.0544501306196994E-6	0.702099327156689	7.933218005798825	0.05735626834611678	1.679954735203238	0.001087657142413563	0.7618137126723499	8.69618336634671E-4	1.0588814352145797E-6	0.945506555634297
480000	-57681.609540029654	-57292.04665895094	-389.56288107871336	-10898.873801370086	5.403796261236146	68.16230348593038	57.706231594160855	10.456071891769524	1	49	147	126	0	-6902.6992614629535	2.913166690541048	0.15561425238529075	0.0569116139497777	3.856406353224395	-15258.32261499412	-24232.15098112378	4.756132075328221	66.86566440789412	56.482165890759816	10.383498517134267	2	54	151	122	0	2.913166690541048	0.15561425238529075	0.055722935296718505	5.0040987329904745	0.03257930129829452	4.7651614621805045	0.6039350736208017	0.00143067478248817	0.6489899032276726	0.0012940912592315757	8.787812856393428E-7	0.6720551563721974	8.489001629002258	0.05479275746744227	1.7921298527583989	0.0012055368494943656	0.8631231604557768	9.56997738294283E-4	1.8059398262917986E-6	1.1276136203270963
490000	-57698.36647651673	-57308.54911533324	-389.81736118348897	-10912.1271934162	5.514065378787048	67.94839657876787	57.498657437309475	10.449739141458391	2	50	147	126	0	-6900.464710010555	3.049737743221882	0.16123335434091843	0.027826015131883805	5.176636151527219	-15258.840361280767	-24237.11685062572	4.826064963864181	67.11512221562157	57.04836163179028	10.066760583831272	3	54	150	123	0	3.049737743221882	0.16123335434091843	0.03873216855960827	5.004587805046459	0.03257930129829452	4.617587730284434	0.6692984140463434	0.0014846518930249299	0.7160119433682154	0.0013176525071213038	1.1912680244673352E-6	0.7634574718526743	8.489001629002258	0.07071192607705525	1.6614031719073155	0.00113589542956737	0.8565345032354111	9.263784736214908E-4	1.6445271701856812E-6	1.118842234421942
500000	-57677.072790160375	-57278.50901467615	-398.5637754842268	-10896.81990823075	5.706715125961375	69.45812098074937	59.530128481277956	9.927992499471365	1	50	148	125	0	-6886.317341979214	2.8697848511028194	0.16504255460967548	0.06430825638783426	3.5169186000054395	-15270.88246119805	-24224.489303268132	4.740309923916931	66.93536832076828	57.33372035320261	9.601647967565677	1	54	152	121	0	2.8697848511028194	0.16504255460967548	0.02618116042581586	5.335444714494522	0.026159833971958493	4.617587730284434	0.6099474197059792	0.0014894517015815573	0.8295348654917768	0.0012501872107938755	1.486638405272596E-6	0.8805028961023762	7.331938259435378	0.07071192607705525	1.7801051605880438	0.0010476604877096849	0.8981697536740498	8.661906031019313E-4	1.416123042936706E-6	1.1460704088501386
510000	-57681.35804928718	-57289.881315334635	-391.47673395254276	-10898.212005211713	5.940850182143555	69.74416202739297	60.73428941163388	9.009872615759118	4	53	148	125	0	-6902.656872511635	2.8218391690479705	0.1773365550079199	0.13029835534308104	5.503482615621767	-15277.094804757748	-24211.91763285354	4.560318321900427	65.82911221004383	55.978025666029765	9.851086544014048	1	56	154	119	0	2.8218391690479705	0.1773365550079199	0.08493420381919478	5.482660253929597	0.026159833971958493	4.797750454912071	0.6385405690675968	0.0013755081342423966	0.7023153947085864	0.0011762678077298706	9.244003475698152E-7	0.7327777811891045	8.249776725371671	0.0482579295136003	1.7229188618648086	0.001079599625200083	0.9200122253722978	8.848202329391581E-4	1.7062462045957119E-6	1.1757076216767024
520000	-57666.258869965466	-57304.61537923498	-361.6434907304888	-10908.161921443718	6.632599245757701	72.49225161245752	63.64172694870426	8.85052466375327	6	55	148	125	0	-6908.738095278813	2.967175695968854	0.14800682884660293	0.11111438310695394	5.810297719430834	-15273.474326148	-24214.241036364452	4.898303575230895	65.55374041105961	57.6115492982416	7.942191112818006	0	57	156	117	0	2.967175695968854	0.14800682884660293	0.061333025523115946	7.287918816920932	0.0499862195684171	5.476109930668886	0.6565715563747193	0.001538004484921775	0.819914499426412	0.001238037787329744	1.6340234928357376E-6	0.8644952228569351	8.079098508044744	0.060476663818542595	1.6868568872505636	0.0010969045064381463	0.8735676556649257	9.070292556814994E-4	1.2589232175413516E-6	1.0359233937639578
530000	-57670.42082144639	-57288.924098554446	-381.4967228919428	-10898.921478649272	7.116127101410415	76.38651070054038	66.67854986034924	9.707960840191184	2	50	147	126	0	-6901.952347541553	3.53415129401801	0.1499333604570348	0.03177977691987117	4.875299806785746	-15269.954027707878	-24218.09624465574	4.93084696374006	66.20746936346994	57.62863620701179	8.578833156458153	0	59	158	115	0	3.53415129401801	0.1499333604570348	0.0027647999324925347	6.095353017781032	0.0499862195684171	5.476109930668886	0.6485598530679333	0.0015155401749969391	0.8031363888421467	0.001211079260822274	1.369496103491757E-6	0.819490785916907	9.107488487356978	0.004599466509617206	1.7028802938641356	0.001151299270276621	0.9697194786097907	9.217728514576882E-4	1.947460786925244E-6	1.2461250011571081
540000	-57684.52307989499	-57289.75382648443	-394.7692534105616	-10896.771020857306	6.59255031428632	75.43864382981363	65.98789893348285	9.450744896330782	2	52	149	124	0	-6901.230356231727	3.1006006795873517	0.16718352827304683	0.09846407302622878	4.8746460077748965	-15258.797135623754	-24232.955313771647	4.450188689263511	64.96499236803528	55.4994998873576	9.465492480677751	0	55	154	119	0	3.1006006795873517	0.16718352827304683	0.007878256767956022	5.114525716924549	0.04366213898396226	4.658366851753106	0.6519272343910778	0.0014998842996586095	0.8941357120844112	0.0012001311193029938	1.6444533240636704E-6	0.935195003187198	9.107488487356978	0.004220169745173304	1.6961455312178466	0.0010962559831215115	0.9084109366387971	9.214462460937036E-4	1.4637448467502036E-6	1.1216938992717709
550000	-57651.67050547934	-57267.096371962136	-384.5741335172046	-10884.716829320523	6.554237375360547	74.33173516027486	65.54571643123194	8.786018729042924	0	49	148	125	0	-6910.255973125716	2.9985672785402344	0.138618147923957	0.01102231648657116	5.476440331240146	-15257.885356019107	-24214.238213496796	4.646135041959066	65.66414398272367	56.289835630605154	9.37430835211849	0	56	155	118	0	2.9985672785402344	0.138618147923957	0.008936957279625672	3.7888911953803546	0.03705526554683072	4.981024751228588	0.6364124859833101	0.0015941460618266667	0.9829995387838342	0.0012252040754846955	2.210361667825956E-6	1.0665797384058129	9.107488487356978	0.005686034045000925	1.727175028033382	0.0010987710655299156	0.9588818397073823	8.803089866798893E-4	1.7767468915036553E-6	1.231430363903532
560000	-57659.588897696936	-57271.28347392554	-388.3054237713968	-10888.719909513753	6.5720338860852205	74.61220021994805	64.83346909039784	9.778731129550243	0	49	148	125	0	-6895.437665152465	3.002492800647367	0.14977919931077088	0.008752092395784849	4.04463606644699	-15265.506373091192	-24221.619526168128	4.620381626222943	66.64502100344593	57.875636980060044	8.769384023385943	1	58	156	117	0	3.002492800647367	0.14977919931077088	0.012601253320080007	6.710209808815349	0.03705526554683072	5.0323608357729315	0.6536756835376494	0.0015589992274870818	0.9003419070982204	0.0012623215760696703	1.958623504372854E-6	0.9923969504275255	8.986601100049766	0.0013061694408773837	1.6926486329247035	0.0010437928949949763	0.9307127052472165	8.700296235743617E-4	1.4166893190940906E-6	1.1705594863637332
570000	-57703.5120569316	-57304.36000494709	-399.1520519845102	-10897.441729352873	7.426210807500879	76.42778954446854	66.72772382277337	9.700065721695186	1	49	147	126	0	-6901.974578565899	3.3370240129745037	0.17189722440865696	0.0321400826317281	4.800869596283524	-15274.774646470316	-24230.169050558005	5.028867085739058	67.80433464290978	59.40802330057773	8.396311342331968	0	56	155	118	0	3.3370240129745037	0.17189722440865696	0.07544752502515308	5.909906898205955	0.03781550902834182	4.566146686300294	0.6729346726790089	0.0014651187818724555	0.8947219681086276	0.0011405263496228524	1.7168639443498372E-6	0.9653936243197146	8.729009973965905	0.007767365599172483	1.6541306546419845	0.0010085907359130885	0.8955906906328069	8.699427790921227E-4	1.2462060891990252E-6	1.0904440323015985
580000	-57687.681080112896	-57267.442745327106	-420.2383347857894	-10891.21592984979	6.21364335891647	74.82185164797903	65.15028182159878	9.671569826380253	2	49	146	127	0	-6895.704094315643	3.3066021855946235	0.15601554545247176	0.09216284615217994	5.332065775766996	-15263.871760464534	-24216.65096069714	4.774861599365038	67.16824189507943	57.342883564398946	9.825358330680448	0	51	150	123	0	3.3066021855946235	0.15601554545247176	0.04497956754740265	4.9747828485083065	0.03781550902834182	4.3107700417879755	0.6301361308343237	0.001497592472638141	0.9617151876401369	0.001196007659992236	2.0711680067363507E-6	1.0530447346038547	7.7394785909480115	0.0374881097101687	1.7397277383313547	0.001124525446557465	0.9207131392048673	9.01292194819651E-4	1.6051477897776253E-6	1.1360777336768364
590000	-57721.22806510301	-57302.59124603124	-418.6368190717707	-10915.832534725816	6.241951437239834	74.27449014665628	63.88004662480055	10.39444352185579	1	47	145	128	0	-6885.196965706351	2.933256775664994	0.16964028870045714	0.03698389259715614	4.6841063191938845	-15270.994951284712	-24230.56679431436	4.886609406429838	67.46968820778643	57.17142346562642	10.298264742160034	0	51	150	123	0	2.933256775664994	0.16964028870045714	0.0028387215799917666	4.519368138232552	0.03781550902834182	4.766035297971172	0.6729940643611999	0.0014419558389991863	0.8636402605988209	0.0012100144335563364	1.4622688672886578E-6	0.9128057728879408	7.868510734066204	0.0768600488172579	1.6540118712776024	0.0011050332074068077	0.9540593547640721	8.82857587806947E-4	1.7541884179768879E-6	1.2028207768387302
600000	-57691.29360519759	-57301.26470334393	-390.0289018536634	-10915.029989538969	5.580324712685922	71.16157759575601	60.44321708580529	10.71836050995072	1	46	144	129	0	-6896.914111332547	3.4536613698618512	0.14161668416793752	0.00465542749939286	5.059881099478402	-15268.361231954837	-24220.959370517572	4.885439513456305	66.64461740793787	56.68610892359775	9.958508484340165	0	51	150	123	0	3.4536613698618512	0.14161668416793752	0.0011707152571528178	4.849951647809188	0.03781550902834182	4.766035297971172	0.6597458707851757	0.0013342658478722046	0.8256321389485963	0.0011251421266863287	1.084960844268325E-6	0.8778272994333213	7.868510734066204	0.0768600488172579	1.680508258429651	0.0010515996525092164	0.900306795253337	8.690899459427558E-4	1.546310595760141E-6	1.1614545236615665
610000	-57661.248898517784	-57294.09230878608	-367.15658973170576	-10911.55141997894	6.614323540092435	73.68579015802123	64.50642411804967	9.179366039971608	0	49	148	125	0	-6883.123157236675	3.233139738802939	0.15121587408432552	0.016949611295418786	4.700155449545964	-15266.474226385302	-24232.943505185158	4.8035570822170035	66.18187347727164	56.2795304126986	9.902343064573042	0	52	151	122	0	3.233139738802939	0.15121587408432552	0.001308861051555645	5.081850464018433	0.06172541423322236	4.766035297971172	0.6320741573991686	0.0015037062697243302	0.90399651518938	0.001187792866223388	1.8510101941703606E-6	1.0005334547606604	9.46247765380451	0.0847381893360752	1.735851685201665	0.0010728626335695915	0.8698633812932508	9.207943812534554E-4	1.2905469668660496E-6	1.0812445894975875
620000	-57670.68068155641	-57299.87040580547	-370.81027575093805	-10917.91386718179	6.435849942780072	73.51395570241891	64.31501028794854	9.198945414470383	0	48	147	126	0	-6889.8230912743265	3.241271169829559	0.1398890259492143	0.021128100659899226	5.548606998215933	-15278.327352299619	-24213.80609504974	5.117723663311561	67.92404896319064	58.87820926711603	9.045839696074603	0	52	151	122	0	3.241271169829559	0.1398890259492143	0.021124836652670422	5.7523363600358906	0.06172541423322236	4.766035297971172	0.6563155383700002	0.001622890463827713	0.8607580617257248	0.0012836438603908331	2.593533056373972E-6	1.0318632049769536	8.316020777256227	0.053204138726191584	1.6873689232600018	0.0010892621487806422	0.9299554973576105	8.731546058093649E-4	1.75099315975371E-6	1.2283347910592908
630000	-57678.57049203766	-57310.84440933946	-367.7260826982002	-10909.704950232306	6.448197024298577	72.51028613823239	62.91982604544413	9.590460092788284	2	48	145	128	0	-6916.641674095708	3.4515967076187763	0.14344271714188195	0.09040145350436318	4.882328203206279	-15279.394058204065	-24205.103726807378	5.05695813027459	66.59288460813814	57.989803582306536	8.603081025831559	0	53	152	121	0	3.4515967076187763	0.14344271714188195	0.04142873444956614	7.048802187543724	0.05669460062615827	5.052625020009532	0.6645942973256085	0.0015439512283634829	0.880087934299907	0.0012222077076444382	2.6032972899936306E-6	1.0408348863835986	8.316020777256227	0.053204138726191584	1.6708114053487853	0.0010802980703214567	0.9124819208775012	8.534670448459826E-4	1.5763332438629657E-6	1.1830892021662456
640000	-57650.9390358625	-57290.20887667475	-360.7301591877548	-10922.686299350753	6.019965064796819	72.4852209525795	63.18302773786224	9.302193214717247	0	47	146	127	0	-6883.787798078224	3.5624447203160465	0.15354425122066606	0.05772270947627622	4.338093134092747	-15292.006924486554	-24191.727854759218	4.816082360546571	65.24585068879759	56.53670141534786	8.7091492734497	0	56	155	118	0	3.5624447203160465	0.15354425122066606	0.004252925390015239	6.421563376824911	0.009548923048663255	4.544549901964094	0.6562613181129398	0.0014891969019435966	0.8805188087806511	0.0011788564300210967	2.1498841887956652E-6	1.013007052401969	8.316020777256227	0.053204138726191584	1.6874773637741227	0.0011707885135766754	0.9016508490558368	9.275997515130829E-4	1.739443114459487E-6	1.179379444744655
650000	-57643.70187391491	-57288.53334540894	-355.16852850597394	-10911.318265567319	5.898131341742028	72.38822741818963	63.874781892194214	8.513445525995413	2	50	147	126	0	-6890.570793968833	3.1412413415273424	0.1275780755884362	0.018281483562093324	5.400679893676126	-15272.556141754074	-24214.088144118712	4.774644116575361	65.43255542171764	56.223890692787585	9.208664728930064	0	54	153	120	0	3.1412413415273424	0.1275780755884362	0.022258216865518963	6.189209521411517	0.008041039504992237	4.301414549771627	0.614174871799421	0.0015660513560883389	0.8696971410260664	0.0012230361607545594	2.3283667081447524E-6	1.0296051363825123	8.316020777256227	0.053204138726191584	1.7716502564011603	0.0011229863472116272	0.8863260291380255	9.001981399665315E-4	1.6002878787361172E-6	1.1630278530097389
660000	-57673.485724992344	-57296.26257994813	-377.22314504421433	-10916.945042887644	5.7858210911463415	72.77340574811845	63.3749935106363	9.398412237482178	2	51	148	125	0	-6895.551637518861	3.096525501249617	0.16913507209679834	0.0640710160542348	5.6007026460884495	-15270.585274667605	-24213.180624874025	4.909624840735579	67.44789029017322	58.27462540916634	9.173264881006842	0	53	152	121	0	3.096525501249617	0.16913507209679834	0.005001673295187966	5.1177579354417	0.041292603699967685	5.440067489027421	0.6162982549410971	0.0015816469900317735	0.7484212428016751	0.00124022631225721	1.5712527710376375E-6	0.8192924905556767	6.767458002243355	0.053204138726191584	1.767403490117808	0.0011433887319593954	0.8799539868256654	8.940531247323644E-4	1.8782316901057608E-6	1.2239826385905364
670000	-57643.145920647105	-57280.44823449305	-362.6976861540536	-10918.145343361948	5.582246109966051	70.9453904628981	61.69567997042594	9.249710492472161	1	47	145	128	0	-6895.146176617605	3.4264417754607397	0.1382198175177134	0.023917579414557112	4.728477047300201	-15251.119005984054	-24216.037708529442	4.818315225481437	66.57723983932937	57.24358560419222	9.333654235137182	1	55	153	120	0	3.4264417754607397	0.1382198175177134	0.040270663893289614	5.171689005029984	0.04883086728205753	4.637093474214257	0.6420383529949439	0.0016784865995858956	0.9198689286938748	0.0012656563470484282	3.542899455360625E-6	1.1439001136860665	8.783920464088046	0.06391348541146935	1.7159232940101143	0.0010604901124412066	0.8613700619561765	8.572613316502434E-4	1.5929250951031492E-6	1.2128478887865561
680000	-57658.05208818363	-57299.83622285948	-358.2158653241531	-10916.369247153685	5.398770623853339	69.6441511651285	60.32003620511268	9.32411496001584	2	47	144	129	0	-6898.810852021262	3.0729208584492227	0.144154943978659	0.03162067060477274	4.66641954608819	-15270.989128284611	-24213.666995399915	4.884805243864205	66.2275985676276	56.62603468583502	9.601563881792593	0	53	152	121	0	3.0729208584492227	0.144154943978659	0.033551546098245705	5.170525965107932	0.03784926853555524	4.810275632396111	0.641825056266231	0.0018259807970529398	0.8437975243027142	0.0013426096398437204	3.271802968032721E-6	1.0197729000814997	9.727437166653004	0.11115614159207038	1.7163498874675402	0.0010926288304608173	0.9390352119406273	8.387277532829944E-4	2.252823551822874E-6	1.3512159027302804
690000	-57677.20859800583	-57339.96152861857	-337.2470693872566	-10921.730344350239	5.338516860031147	70.08903249629866	60.89802915374039	9.191003342558275	2	47	144	129	0	-6909.142476907878	3.020694108085943	0.1343596850024785	0.02218381505486972	4.666657369890598	-15283.49552784006	-24225.593179520394	5.152345992950437	65.89339171356289	57.64560688538326	8.247784828179604	2	56	153	120	0	3.020694108085943	0.1343596850024785	0.031081851450598053	6.886504973602936	0.03784926853555524	6.459636739741383	0.630576368580496	0.001751143324396302	0.956697196972865	0.0012976085026515376	4.281994727609088E-6	1.179824750371637	8.062627484218762	0.11115614159207038	1.7388472628390101	0.0011805807629751577	0.8643035378509634	8.846575018341052E-4	2.0901421895545874E-6	1.2434173322321822
700000	-57661.6469938423	-57307.16287218346	-354.484121658849	-10906.213532722628	5.564644881107632	71.46035939164202	61.80638168823996	9.653977703402049	2	46	143	130	0	-6897.271835706386	3.0692560669837574	0.131675596422211	0.04253909350702187	4.479999299300744	-15268.256177440666	-24235.421326313775	5.607102960279799	67.6418678542381	59.147790337783924	8.494077516454194	3	57	153	120	0	3.0692560669837574	0.131675596422211	0.06109734926911811	7.613743214026186	0.03784926853555524	4.546526331293574	0.6550828616921693	0.0018151978262653978	1.0471603804484864	0.001264743673158618	7.001585702304341E-6	1.428267165765403	8.368270071261692	0.07601594174989477	1.6898342766156635	0.0011500955076795382	0.8560832431519334	8.495952204334885E-4	1.9273710411126434E-6	1.2050837299495505
710000	-57666.64645799292	-57305.37577644881	-361.2706815441093	-10902.809394205042	5.337954920096173	69.2258990657468	59.91172961957406	9.31416944617275	1	46	144	129	0	-6900.901936984592	3.49127149061821	0.14575507647120678	0.029176207378250097	3.6484316151462584	-15280.447992863645	-24221.216452395533	5.757083684204842	68.70088722216316	60.353469113317615	8.347418108845494	1	56	154	119	0	3.49127149061821	0.14575507647120678	0.0513539709090944	6.8680266353897474	0.05350916093071552	4.848507949296087	0.649108583658971	0.0019667157832378357	1.0300143781549407	0.0014260359104262762	5.984133951473805E-6	1.2851034912801254	7.860619656762779	0.07601594174989477	1.7017828326820605	0.0011973524811006123	0.9000684625043193	8.5250900922448E-4	2.2811523088139543E-6	1.3253039614301814
720000	-57648.9968759218	-57283.40164186072	-365.595234061081	-10874.866424111859	5.604007954471964	69.63396513475098	60.06815853753241	9.565806597218547	0	46	145	128	0	-6894.663741846268	3.2765915801679038	0.14540017913209793	0.008520732921431944	3.9647813424595224	-15291.472495656682	-24222.39898024591	5.918330598140414	68.81861933647724	59.14812915307993	9.670490183397295	1	53	151	122	0	3.2765915801679038	0.14540017913209793	0.027951078593794008	5.808421849628044	0.02163554795205326	4.703078189086209	0.6474984852389809	0.0016228680972511717	0.9478569844776235	0.0012323683233636026	3.4047199377244347E-6	1.1618838515813557	7.912124960405971	0.07501421781792712	1.7050030295220406	0.0011584638842973036	0.958985143718604	8.535090702539269E-4	2.6338155737796876E-6	1.4343972407601722
730000	-57666.651616994604	-57293.111811074996	-373.53980591961067	-10884.778802923633	4.979093839045852	66.80813878241422	58.01770747362407	8.790431308790144	2	48	145	128	0	-6897.26555569381	3.321215315231793	0.12888037574950253	0.06763976607898689	4.1079154076995	-15296.93548120058	-24214.13197125698	5.260444550778624	68.01759748328874	58.91080066553657	9.106796817752166	1	53	151	122	0	3.321215315231793	0.12888037574950253	0.02189188909283469	6.599408346576709	0.0037927515009504374	5.303514833980748	0.6597657424516504	0.0016656887002035477	0.9839576347627907	0.001265668697578591	4.3934225259645E-6	1.2547103911975956	8.46239321355281	0.07501421781792712	1.6804685150967016	0.0011911576105872465	0.891561175612998	9.155730288778598E-4	2.2924110400277675E-6	1.2703923250442282
740000	-57647.84142850137	-57269.76460822074	-378.07682028063095	-10879.754018363335	4.994989629797766	67.16162487082043	58.16923828299284	8.992386587827642	2	49	146	127	0	-6891.468102245995	3.0640299913638303	0.13188314884403632	0.1174149432656122	5.055583581901845	-15271.446069166801	-24227.096418444617	4.855656639281016	66.76216310936289	57.21487749105766	9.547285618305242	0	52	151	122	0	3.0640299913638303	0.13188314884403632	0.021478246040351222	3.323445662882296	0.004059860655338672	4.905729593958647	0.6527292012999909	0.0017318967299494632	0.9983569142327889	0.001335902060166132	4.9267190106406855E-6	1.258423277756086	8.113384192606702	0.08315897848226295	1.6945415974000206	0.0011792802476316415	0.8683330075080369	9.139313626574573E-4	2.4748566596641096E-6	1.3173558250946693
750000	-57646.65736498677	-57296.02462656517	-350.6327384215967	-10896.428509390833	5.047911783253285	67.0590828176831	58.631210225543896	8.427872592139199	1	50	148	125	0	-6901.708539537607	2.7778795390150397	0.1477478180181538	0.07570569616956135	4.914088271047802	-15255.635740951104	-24242.251836685635	5.0789296034915274	67.04233992004188	58.10249633206884	8.93984358797307	0	53	152	121	0	2.7778795390150397	0.1477478180181538	0.01759808211605911	5.770807216210878	0.02632847524133934	4.478864843499881	0.6171789565493516	0.0018088980144836055	0.9662727680834865	0.001426839193569695	3.7670020587705693E-6	1.105652576904534	9.206178851728463	0.08315897848226295	1.7656420869012992	0.0011150850843804835	0.790069276547051	8.817577328431834E-4	1.5222174374770774E-6	1.1066824298567097
760000	-57671.38931331875	-57307.72829413124	-363.6610191875187	-10896.290154660448	5.0997725975250034	68.57636768736687	59.77767364617753	8.798694041189366	1	48	146	127	0	-6898.474654833833	3.2936935071687907	0.15139562739887036	0.004967260937763565	4.6958327678878655	-15269.680294085518	-24243.283190551432	4.923643364599029	66.8388539948249	57.78784507557174	9.051008919253137	0	53	152	121	0	3.2936935071687907	0.15139562739887036	0.008406542981226334	5.770845161002192	0.02632847524133934	4.419871367951301	0.667715427093691	0.0014705052571989735	0.7956588134916099	0.0012578519192502809	1.7308780036111215E-6	0.8659823268016273	8.212963584502612	0.08315897848226295	1.6645691458126206	0.0011152572159969492	0.7708106601897587	8.632412049673363E-4	1.2980574873266214E-6	1.065372674844404
770000	-57690.88289777019	-57317.30977596588	-373.5731218043171	-10914.073869651711	4.681175753079737	66.41073169196368	57.680341376995784	8.73039031496785	0	47	146	127	0	-6911.344422352084	3.3518075007002497	0.14085140937847873	0.006492679629391811	7.3991084820809965	-15270.763799377242	-24221.127684584837	4.87509859934093	67.16584084741058	58.65430133010604	8.511539517304547	0	53	152	121	0	3.3518075007002497	0.14085140937847873	0.0013890723034145499	5.654861471055512	0.03138260980194824	4.802204394390983	0.6286616254008569	0.0014979243454143352	0.8478365612628748	0.0012706543480402333	2.1341079068160338E-6	0.9618797446816488	8.212963584502612	0.08315897848226295	1.7426767491982889	0.0012118817903526528	0.8611486790884594	9.256858010245529E-4	1.980759705523949E-6	1.186449094520001
780000	-57654.62295772774	-57284.47850108247	-370.14445664527295	-10894.025735012425	4.9137231216085695	68.24421093595473	58.95540918553705	9.288801750417703	0	47	146	127	0	-6897.360010053975	3.3297716854219086	0.13749513229106186	0.019484253828722212	5.150953533524718	-15265.33689510846	-24227.75586090761	5.040445937708204	66.95290929971432	58.22117034184883	8.73173895786546	0	52	151	122	0	3.3297716854219086	0.13749513229106186	6.270535046127167E-5	5.827051188368962	0.05398284032601507	4.802204394390983	0.6500891767800199	0.001539057808171322	0.8596119369001711	0.001319774822953067	2.9655495421939415E-6	1.0931694305524164	8.092349876412927	0.08315897848226295	1.699821646439963	0.0011437618830682	0.8868216714521461	8.872071034508219E-4	1.9541419535387296E-6	1.2470785077116222
790000	-57706.6642326155	-57322.395335089655	-384.26889752583975	-10905.084564785831	4.894054415738582	68.69913905934818	58.37747120778442	10.321667851563701	0	46	145	128	0	-6904.164449388861	3.311020422575357	0.15494363334183375	0.015659773088570805	4.539879473263504	-15276.765499091061	-24236.380821823903	4.798317206235458	66.69273712967703	57.35524153525491	9.337495594422073	0	51	150	123	0	3.311020422575357	0.15494363334183375	6.489512914966209E-4	6.030905893569926	0.05398284032601507	5.504981330371531	0.6451631593018129	0.0014083253188015914	0.771629680637404	0.0012663403429979915	1.723808983775763E-6	0.9069292144540845	8.48763701654567	0.08315897848226295	1.7096736813963773	0.00110148193308674	0.8502007040224502	8.870499808337701E-4	1.494700168665716E-6	1.1295590043750383
800000	-57659.665379340215	-57277.60066860936	-382.06471073085476	-10907.199228060004	4.515491474126991	67.20183833503613	57.79245057941882	9.409387755617326	0	46	145	128	0	-6885.9975309697	3.3509554171690317	0.15915855899144593	0.020584897691079615	3.1679265767366585	-15266.944199603256	-24217.459709976403	4.902235951452646	66.51671906490184	57.30079083628812	9.215928228613667	0	52	151	122	0	3.3509554171690317	0.15915855899144593	0.022342739546016666	6.908673258743895	0.05398284032601507	5.165080417858982	0.6330739686075376	0.0014189236238561016	0.8076416532641619	0.001277558538168252	1.7692953432751613E-6	0.9416772591394785	8.48763701654567	0.08315897848226295	1.7338520627849279	0.0011525027660908226	0.9088263753254865	8.84368051393074E-4	1.9269587168478216E-6	1.2125350607604273
810000	-57716.41599494605	-57322.55484604733	-393.86114889872186	-10913.547919931008	4.523775994714471	67.18096151442387	57.25779487431777	9.923166640106086	0	45	144	129	0	-6896.582604106801	3.0869107923496872	0.1432246839771285	0.006474142141925776	3.9279083605088756	-15269.275384993845	-24243.148937015674	5.338840667060116	67.02112282850203	56.91255258390083	10.108570244601182	2	53	150	123	0	3.0869107923496872	0.1432246839771285	0.02408592655646452	6.296239899814291	0.013209721262731625	4.647733777318278	0.6331838400987027	0.0014556135613500892	0.6814630182884984	0.0013238490968658788	1.2496038008547262E-6	0.7759169495342013	7.733649587034988	0.08315897848226295	1.7336323198025978	0.0011749355190309753	0.8876160513679151	8.845185771978541E-4	1.6802866504072713E-6	1.1896937095387163
820000	-57693.23942174016	-57296.81275488058	-396.42666685957767	-10897.645045440968	4.670016238536763	67.79418219142764	58.52714153075116	9.267040660676525	1	47	145	128	0	-6903.254399512911	3.191882903647667	0.16263510193764003	0.03588138155954033	4.340252964665507	-15267.297779508162	-24228.615530418538	5.828451620570362	68.55213044365351	58.87924312433287	9.672887319320584	1	55	153	120	0	3.191882903647667	0.16263510193764003	0.019609339673703638	7.230212349931307	0.010311751161082204	4.938900860796478	0.6467888250697909	0.0015298038536804325	0.7438043983918754	0.0012901498973616218	1.9018193992345634E-6	0.8987334414396044	7.103461352203151	0.09178850806090076	1.7064223498604214	0.0012574504033635954	0.9599065071124867	8.830786475580813E-4	2.425762896611933E-6	1.3679616446800924
830000	-57690.43823098442	-57275.931511185474	-414.50671979895094	-10897.403093705983	5.423279565105993	70.09945365636977	59.75644141913099	10.343012237238778	2	47	144	129	0	-6900.460148633715	3.5108280326158945	0.16831164813265193	0.014040334832186968	3.6747566083188397	-15266.48935739207	-24211.578911453704	5.296177357490695	68.29222974543377	59.13802566313204	9.154204082301684	1	55	153	120	0	3.5108280326158945	0.16831164813265193	0.016031529562375628	7.22101184790007	0.0055819803110665495	4.923923518632153	0.6359271784404815	0.001504495378784884	0.831372220017851	0.0012730847398781796	2.3415572790396736E-6	1.0404505845175989	7.103461352203151	0.027993425553604616	1.72814564311904	0.001337319433344921	1.029892091866984	8.741815206474117E-4	3.503735205600511E-6	1.57685711764968
840000	-57699.47806271345	-57322.18061355585	-377.2974491576055	-10898.10461293126	5.10712789296381	68.6046241699272	59.526440904535306	9.07818326539189	5	51	145	128	0	-6911.515732144949	3.312525818067152	0.13642102224260158	0.10914711950538508	5.178134922323338	-15286.026484193526	-24226.533784286115	5.899818782011497	69.41315812251796	60.748697900975515	8.664460221542472	1	53	151	122	0	3.312525818067152	0.13642102224260158	0.04467509118411818	5.222721402006849	0.0025360528320736387	4.923923518632153	0.670840582349887	0.0014083511166189232	0.7878605000482548	0.001256779241172049	1.804893633650071E-6	0.9596975962748899	9.345200759956896	0.014594348607458823	1.6583188353002292	0.0012951497474306326	0.9223788911417867	9.184917609145526E-4	2.636273295416838E-6	1.320279897334078
850000	-57687.53405238715	-57292.83682469097	-394.6972276961803	-10905.424688623034	5.744456776946908	68.96639540637105	58.58670863535234	10.379686771018712	4	50	145	128	0	-6896.587086606519	2.9031297122645863	0.14079465710554903	0.14067287683609248	3.3168264401841068	-15284.116070624981	-24206.70897883644	5.132087102163078	68.05921049935594	59.07106691837699	8.988143580978956	3	57	153	120	0	2.9031297122645863	0.14079465710554903	0.054551023908237135	6.215493208830876	0.011882186835587743	4.923923518632153	0.6369137958033092	0.001563296174544263	0.8592771219142988	0.0013472037538071063	2.768293976740149E-6	1.0450342076450065	8.438773004801803	0.08488351802877138	1.7261724083933847	0.0012043238471730613	0.9567901874453293	8.682966223765028E-4	2.0682121718721193E-6	1.295555086281111
860000	-57641.005609489235	-57260.793602177	-380.21200731223234	-10890.126029711553	5.436036771459401	67.82866506276389	57.6511074392658	10.17755762349807	3	46	142	131	0	-6890.603765069926	3.317403057292506	0.16065610271210637	0.09168733065981396	3.49046592515882	-15277.015431168173	-24203.04837622735	5.0585104610143015	67.82247303411049	58.78023019834845	9.04224283576208	2	55	152	121	0	3.317403057292506	0.16065610271210637	0.050668871535011276	6.161248748040644	0.03407324997344345	4.559562215788981	0.667195362151263	0.001452986770135153	0.8050468174644659	0.0013090623763669716	2.2827958532288324E-6	0.9565698716158071	6.915897337610178	0.05600217585597171	1.6656092756974772	0.0012583167610117176	1.0818323113824395	8.481526107772524E-4	3.404593640583712E-6	1.575916630662906
870000	-57673.3862061751	-57298.03564861422	-375.3505575608811	-10912.00937844862	7.168953436809133	71.85319896278854	63.00922118678278	8.843977776005726	4	50	145	128	0	-6894.561523209713	2.9485386353079472	0.12489621203430906	0.1086060110821263	4.612992906755133	-15283.10517382461	-24208.359573131274	4.935500715444652	67.73951372338239	58.9669053265495	8.77260839683288	1	56	154	119	0	2.9485386353079472	0.12489621203430906	0.030712940890492302	6.505427141809002	0.02672124920105984	4.771187456336196	0.6098638408554881	0.0014775072916968488	0.8718647596352106	0.001291385363188362	3.214114039446792E-6	1.1365747103132764	6.915897337610178	0.06045823190024607	1.780272318289027	0.0012475459742787556	1.0399854865202938	9.029533123377119E-4	3.128769584267147E-6	1.43065610030084
880000	-57663.23840891178	-57272.57734612713	-390.6610627846442	-10925.423644118771	5.5284212787337905	67.90979897948873	56.37989128232887	11.529907697159814	5	47	141	132	0	-6875.909659295794	2.8554033179359335	0.16273365935721093	0.13069461296018764	2.7506100759728733	-15270.4946050356	-24200.749437676965	5.031972450141205	67.17099819102785	57.95624861756139	9.21474957346647	2	56	153	120	0	2.8554033179359335	0.16273365935721093	0.023931046795163016	7.151239059839695	0.02672124920105984	5.922001967301839	0.6274633632655783	0.001551453420683091	0.8211209169263031	0.001367806456116452	3.1947658283593E-6	1.0773333468676962	7.201154255903903	0.00952725541727886	1.7450732734688466	0.0011935470613445502	0.902993724791831	9.176781853112881E-4	1.9396029244492917E-6	1.1440817778156138
890000	-57650.44779796051	-57270.89579500429	-379.5520029562181	-10915.0218651761	5.174217818782747	66.02060430106414	56.01121636864	10.00938793242414	6	51	144	129	0	-6878.961929436425	2.7784212594684012	0.14833399382609602	0.21499507929976466	4.300020519826642	-15272.842249105122	-24204.069751286635	5.809114795385369	69.66529849432321	60.606046106740706	9.059252387582486	2	56	153	120	0	2.7784212594684012	0.14833399382609602	0.06793898931419586	5.811362037403231	0.05222309026291839	5.83736598604382	0.6153487040787221	0.0015694507719204625	0.7882451100880496	0.0014032787779793105	3.026375468262129E-6	1.036899781297183	7.062879029050357	0.00952725541727886	1.769302591842559	0.0013115527275270617	1.074548111375886	8.566210814698701E-4	3.107634391637637E-6	1.467187974759549
900000	-57641.19064423884	-57264.78520104138	-376.4054431974678	-10900.380383249565	4.907453260685764	65.0901638933417	55.79216554026959	9.29799835307213	2	51	148	125	0	-6894.610743686676	3.07500074134159	0.15536573495594472	0.07540638634067855	5.967448220290408	-15257.245077508182	-24212.548996596957	5.455302145390846	69.33817599615243	59.31665923415778	10.021516761994665	2	57	154	119	0	3.07500074134159	0.15536573495594472	0.02482534477804419	3.856069694353144	0.05288336709418328	5.398945682863089	0.6591314996100105	0.0013764809915003152	0.753404474983261	0.0013261848356744014	2.236000766825433E-6	1.010055963636055	8.554829046344341	0.050222637345694036	1.6817370007799821	0.0013159065676170128	1.0184601742521084	8.339168787366291E-4	3.190583309161321E-6	1.4389470342844415
910000	-57666.305421291414	-57288.901517088896	-377.40390420251555	-10913.517316405241	5.209770782656999	66.32139039812844	56.654254128060686	9.66713627006775	2	49	146	127	0	-6886.4540659293525	2.7260524231396164	0.14634093737743928	0.07241560222773576	4.737011335431351	-15265.957832512147	-24222.972302242153	5.1034330008306	67.96065214951842	58.74471222012968	9.21593992938877	1	57	155	118	0	2.7260524231396164	0.14634093737743928	0.02909734829871295	4.829099689930075	0.040294483303268604	5.442080524936373	0.6332953801546358	0.001436717232023351	0.7867579343104586	0.0014048453224519012	2.534181664698498E-6	1.043723724601836	7.192656509292809	0.050222637345694036	1.7334092396907317	0.0013417589995347737	1.0105114157285804	8.672690609110841E-4	2.9004758970893075E-6	1.385489502894083
920000	-57662.70960746081	-57305.86852235452	-356.8410851062964	-10898.012603601308	5.2471714030002605	65.3491749707201	55.93044835912647	9.418726611593701	2	49	146	127	0	-6896.397663603758	3.060087426114052	0.15249432098668286	0.024414569692780004	4.929321442927081	-15285.671130072207	-24225.787125077244	5.336353705066663	68.98784644273861	60.035095716650595	8.952750726088054	1	58	156	117	0	3.060087426114052	0.15249432098668286	0.041887629273525566	5.430522482530649	0.07242334072603675	5.156822348193832	0.6517618470981881	0.0014390073582473619	0.7713408364857715	0.001377982967756008	2.165933349642619E-6	1.0095961960998399	8.15423177623284	0.050222637345694036	1.6964763058036272	0.0013172495906482557	1.0705635550790362	8.279568216535334E-4	3.8393834055416995E-6	1.5366649331597164
930000	-57637.25758002964	-57299.945072995775	-337.3125070338678	-10904.373353235354	5.166568652602151	64.51587087544088	54.724601813175994	9.79126906226484	6	50	143	130	0	-6894.783003822807	3.055696161251206	0.1338881968787827	0.09780522639784588	4.829733508275262	-15273.31881621663	-24227.46989972099	6.102067767017816	69.9431826074917	61.7021555163601	8.241027091131663	1	56	154	119	0	3.055696161251206	0.1338881968787827	0.07540835924659878	6.788128555423088	0.07242334072603675	4.9436256351163985	0.6223900601790116	0.001475986861361926	0.7393066862011193	0.0014201448540331722	2.1173089998828813E-6	0.9182192854257175	8.368543404072865	0.012354970389441191	1.7552198796419802	0.001367619191136578	1.0135329066115628	8.559728926865007E-4	3.306309638023656E-6	1.4699244509308476
940000	-57616.80436280255	-57286.68942619009	-330.1149366124607	-10894.780111098427	4.842015309190425	64.86119107118995	56.53403045766554	8.32716061352438	5	51	145	128	0	-6888.071280350097	3.0559394806092155	0.11206225823219171	0.08112337747332354	5.996327839247843	-15270.447147807692	-24233.39088693388	6.749723985945169	71.71800599173002	63.973022407621634	7.744983584108381	0	57	156	117	0	3.0559394806092155	0.11206225823219171	0.036041767324653806	6.25990031861766	0.07742878320332065	5.076728856654345	0.6400965916537636	0.001388352274462974	0.8382073463456728	0.0013040362380380983	2.8460477015861964E-6	1.1048180185103103	8.072449092921802	0.006100232669081169	1.719806816692476	0.001240522131595739	0.913816872185321	8.525452379651091E-4	1.9953012777910204E-6	1.2039988354656064
950000	-57600.9444368411	-57270.36685596326	-330.5775808778386	-10898.585179660726	4.87662701874332	65.95943102388233	56.74712008620552	9.212310937676794	5	51	145	128	0	-6885.916049289835	3.3404779987756936	0.12479771573690134	0.13114363648074648	3.8043059823338052	-15253.641407817597	-24232.224219195105	6.097740964088472	70.09424853326928	62.07341409844589	8.020834434823428	1	58	156	117	0	3.3404779987756936	0.12479771573690134	0.0057391811509572505	6.106734862621483	0.07742878320332065	4.893704953082224	0.6497551785202573	0.001415509047752383	0.7988495357178043	0.0013272597753666352	2.120630606993153E-6	0.9842096705044625	8.362330400166929	0.02553938482303859	1.7004896429594887	0.001184108743497705	0.9465003124024793	8.31517035951302E-4	2.141116324324197E-6	1.2696647902495142
960000	-57673.558104362135	-57331.26958849936	-342.28851586277887	-10920.946722200462	4.92103220583501	64.45328443985704	55.30874975796209	9.144534681894953	9	55	145	128	0	-6889.207677329515	3.025981480323382	0.14950865366647345	0.11575517852684548	6.157170563567898	-15278.593190162926	-24242.521998806456	6.748925867853612	71.96210783508124	63.28887692211725	8.673230912963959	1	56	154	119	0	3.025981480323382	0.14950865366647345	0.017315329347214158	5.050609944850316	0.07742878320332065	5.332433837850552	0.6549632004761626	0.0015390403322351352	0.8242392099268677	0.0014132527345461657	3.180343504960264E-6	1.1211088290369424	8.355157824182866	0.052662962937452554	1.690073599047678	0.0010688404049547639	0.8466035823775516	8.263694086525127E-4	1.3026943338241477E-6	1.070894150679105
970000	-57687.69414090807	-57346.68080244052	-341.0133384675504	-10921.846609403941	5.10880100557963	66.25977428159521	57.382237671067486	8.877536610527727	6	55	148	125	0	-6916.677216556024	3.0856895463487723	0.1195321073590497	0.15885719944354443	5.425322096044753	-15274.548994343537	-24233.60798213702	6.449149171593847	71.0693884036364	62.199612521606575	8.86977588202985	0	55	154	119	0	3.0856895463487723	0.1195321073590497	0.014534829296495628	5.622611396448117	0.07742878320332065	5.332433837850552	0.6594002349887352	0.0012706180332537195	0.7493350514376997	0.0012541821129526227	1.6491522692013725E-6	0.930017572552567	8.355157824182866	0.052662962937452554	1.6811995300225329	0.0010938013911120507	0.8974940475616905	8.329712446712599E-4	1.5802561578295282E-6	1.1691148940684246
980000	-57644.48680756974	-57307.51234299331	-336.97446457642883	-10905.408298416429	5.043766384273262	66.90223328610638	58.56516785675863	8.33706542934776	3	53	149	124	0	-6888.602030868011	3.530793174759389	0.13011402612625783	0.03178977734025181	5.23427018256369	-15278.576729072161	-24234.92528463671	8.522467961657433	74.51335759953258	65.49324169565242	9.020115903880138	0	56	155	118	0	3.530793174759389	0.13011402612625783	0.010036490571188324	4.72966984816244	0.07742878320332065	5.332433837850552	0.6585351417311375	0.0013497580637483974	0.783353156852703	0.0013080613631223552	2.0482819654028074E-6	0.950263294446219	7.092849760825644	0.009070614890103695	1.6829297165377284	0.0011346576955579433	0.8948107102712997	7.935487833606957E-4	1.820976141257049E-6	1.2181995002994033
990000	-57651.911704336526	-57307.33602016249	-344.57568417403485	-10905.854634214444	5.197626222083263	68.09891130600215	59.49177986498797	8.607131441014227	1	49	147	126	0	-6897.685306646699	3.1369963875965587	0.11556805027375017	0.08981032301691867	4.674326034762204	-15265.67312095579	-24238.122958345553	6.680064457062231	71.98040321802782	62.78256000308054	9.1978432149473	1	56	154	119	0	3.1369963875965587	0.11556805027375017	0.0070273203345039646	6.558557038118122	0.09349551810686266	5.332433837850552	0.6387595114791031	0.0014165572527814682	0.7981805185878141	0.0012449184137098917	2.270668426398639E-6	0.972298905705333	8.510084768784687	0.009070614890103695	1.7224809770417968	0.0011390466954620947	0.8224746608611903	8.85892639006024E-4	1.4063636782638357E-6	1.0660931340266597
1000000	-57624.46898138555	-57278.08764299151	-346.3813383940431	-10916.74186447573	5.369251344692196	67.92075060669353	59.74615298864388	8.174597618049672	2	51	148	125	0	-6893.235604734817	3.0176860840674324	0.15026759577509216	0.0382184358189716	5.308917270202503	-15252.682829862828	-24215.427343918134	6.484124229809376	71.57828308602531	62.330937234462716	9.247345851562583	2	56	153	120	0	3.0176860840674324	0.15026759577509216	0.06553433078539525	7.398045493410708	0.09349551810686266	5.332433837850552	0.6753364837470828	0.0015919288429335785	0.8514152384985364	0.0013561308113075473	3.4943322379013943E-6	1.0649963721015097	8.920435108519762	0.034033739569788654	1.6493270325058376	0.0011179674580724657	0.8771680813149992	8.420619032474821E-4	1.788349589814815E-6	1.1988969280534338
1010000	-57676.285723075314	-57313.685524966466	-362.60019810885194	-10922.618096844702	5.1743269916044285	68.15608921979901	59.92768626756635	8.228402952232667	6	53	146	127	0	-6907.1840125674025	3.1174985375871227	0.13218256377017967	0.15418574916996317	7.020755642219183	-15267.24031708621	-24216.643098468146	7.562484192863618	74.35481086061431	65.27846726612884	9.076343594485456	2	57	154	119	0	3.1174985375871227	0.13218256377017967	0.014354350143277536	6.005244635315897	0.09349551810686266	5.336320624461734	0.6001113168651486	0.0013938718185927009	0.7813526806310306	0.0012074625248052649	1.9272892450191667E-6	0.9365286190592343	8.920435108519762	0.038797196209741036	1.7997773662697059	0.0010355295233593672	0.8227376510728635	7.800114387915576E-4	1.1100344155678583E-6	1.0323490944478793
1020000	-57681.652794353235	-57282.70783142059	-398.94496293264905	-10894.62139348754	5.362093977043172	71.62668327188935	62.8073669267649	8.819316345124465	2	50	147	126	0	-6898.39949472503	3.3644512730174476	0.14910593561226357	0.06529479372161297	4.921041471816029	-15250.011026453572	-24239.67591675444	8.10593185752463	75.4846214891174	66.93174033665143	8.55288115246598	1	56	154	119	0	3.3644512730174476	0.14910593561226357	0.059995704439481656	6.7004558413853195	0.09349551810686266	5.404407254239142	0.6063822643455179	0.001426252497699173	0.8773896178952292	0.0012322773091301125	2.548963986974741E-6	1.0644431335455156	8.684017662566907	0.03978555743214557	1.7872354713089673	0.0010943302336834063	0.891364210119151	7.838927801741193E-4	1.5338777463216449E-6	1.1539877100653335
1030000	-57673.38179263585	-57293.344748583106	-380.0370440527471	-10887.91134201521	5.490066534015418	70.19854887290475	61.548822699473995	8.649726173430775	2	52	149	124	0	-6899.705635013375	3.1623785523592005	0.1336549029055551	0.044838783111645804	3.7220073256156465	-15269.069381369094	-24236.65839018542	9.021935579942634	77.86667863852963	69.0867263931243	8.779952245405408	3	57	153	120	0	3.1623785523592005	0.1336549029055551	0.10834416110099092	4.864184374699202	0.09349551810686266	5.2176285981947945	0.6548800558102057	0.0014518733691046995	0.9592516439473562	0.0012227677833669117	3.160300435869037E-6	1.172810714627097	9.168224773935547	0.03978555743214557	1.6902398883795917	0.0010796077155886324	0.9356919022167796	7.292756040417319E-4	1.7200072923465405E-6	1.246878372984246
1040000	-57676.01691662885	-57299.45072050065	-376.5661961281963	-10879.50549501616	5.511225654733706	71.08041519919948	62.758550668692116	8.321864530507424	2	55	152	121	0	-6903.893700544734	3.160798095961401	0.12833346415073663	0.047313350579720165	5.459608088250695	-15279.475018081928	-24236.576506857826	5.610312102290365	71.26400942143673	61.747587593011446	9.516421828425283	5	58	152	121	0	3.160798095961401	0.12833346415073663	0.0821781349723132	5.333272911201283	0.09349551810686266	3.879792474594719	0.6224208613210859	0.0015559332044343805	0.9258554746861357	0.001257564801343924	3.1381848479826527E-6	1.1430765573546533	8.54802281027382	0.0022743370256002953	1.7551582773578314	0.0011145243957807716	0.9352199774688594	8.161458095529454E-4	1.9468066833610223E-6	1.3190677264561024
1050000	-57677.21013097581	-57296.597815014364	-380.6123159614407	-10904.043996943126	5.094217067231145	70.88311926152889	62.36431685187567	8.518802409653246	2	53	150	123	0	-6900.456982830037	2.9973650927055573	0.14170152279662643	0.02842197877386762	6.024803598068494	-15270.445951252132	-24221.650883989078	5.162341473026607	69.092861727406	60.47385980973495	8.619001917671088	5	57	151	122	0	2.9973650927055573	0.14170152279662643	0.14444136190095133	4.2384112684546285	0.09349551810686266	4.851597373434458	0.6480013030938678	0.0014599943458932856	0.8247377166352294	0.0012118485892882635	1.8189858881268679E-6	0.9245304827101899	8.361148666283256	0.0027908211986152633	1.7039973938122674	0.001118981877774327	0.825757172705574	8.63707649679716E-4	1.4534257092330938E-6	1.117467260121796
1060000	-57693.54811308388	-57312.53055539522	-381.01755768865837	-10904.325889729673	5.089497727094773	70.07983032656826	60.50237145748891	9.577458869079294	0	49	148	125	0	-6903.258478766344	3.116772256898455	0.15979896597473114	0.00691450450329242	4.250721250916956	-15281.215050734132	-24223.73113616507	4.847560362782738	67.81695077116349	57.711362327541536	10.105588443621972	11	58	146	127	0	3.116772256898455	0.15979896597473114	0.24046632609404192	5.7653884092990095	0.0195166749685522	4.542685241878226	0.6595668619829917	0.0015731176611418368	0.8657987256114372	0.001282223201858906	1.9461322047604812E-6	0.9155442366771956	7.020422716549636	0.006355940241897821	1.6808662760340196	0.0011579778986980842	0.7700616245567926	8.73079261023719E-4	1.1828141452735737E-6	0.9737970046281214
1070000	-57671.858133128866	-57292.93959177578	-378.91854135308586	-10891.775334431079	5.161255600033543	71.08736310912157	62.39199168745331	8.695371421668282	1	50	148	125	0	-6902.06977480407	3.15958943394697	0.1447465868436594	0.019861377981238364	6.471578885898334	-15282.15788630904	-24216.93659623159	5.204296818408652	68.42651242774684	59.082540791748265	9.34397163599858	7	56	148	125	0	3.15958943394697	0.1447465868436594	0.099417577663791	6.088386739662463	0.0195166749685522	4.542685241878226	0.6447554538629446	0.0014058972018058493	0.8725635633339356	0.0011889234766189049	1.8501946377799628E-6	0.9569702877216468	8.088716983885941	0.013154399324443056	1.7104890922741138	0.0011585252873517042	0.7840763974627846	8.853316847175604E-4	1.1851847201396007E-6	0.9697076258959981
1080000	-57652.472825865145	-57272.98403092746	-379.4887949376861	-10893.595610851142	5.22571693485223	69.18787348395327	59.399432951633266	9.788440532320013	0	48	147	126	0	-6896.054047396684	3.1316513060908764	0.15022106211462302	0.016009958056195827	5.151545363549695	-15271.401306817872	-24211.93306586176	5.740812320429408	70.00419560597042	60.23760773465842	9.766587871311991	4	52	147	126	0	3.1316513060908764	0.15022106211462302	0.06875415057564514	5.765217970335469	0.0195166749685522	4.635047842866388	0.649360585873589	0.001453715328012007	0.9265544454690302	0.00120796069791205	2.082740682820786E-6	1.030601844885753	8.262776716695248	0.004321201093498783	1.701278828252825	0.0011482490788108776	0.8306845199811534	9.055037036010019E-4	1.502547591727251E-6	1.065431120286913
1090000	-57695.53897861394	-57281.41505272619	-414.12392588775674	-10888.390940838264	5.085560216470094	70.21798253791579	60.36225543083929	9.85572710707653	0	48	147	126	0	-6909.168701761808	2.983077006759675	0.17528927340441966	0.01653722659656707	4.966714282574396	-15265.943548203935	-24217.911861922184	5.596309403969087	70.55544933597464	60.53164709873673	10.023802237237941	8	54	145	128	0	2.983077006759675	0.17528927340441966	0.13990205943614403	4.983091912525172	0.0195166749685522	4.635047842866388	0.6281219767672548	0.001560043851803805	0.8474652562971869	0.0012800036300774074	2.2709748214380697E-6	0.9962612911007417	7.819720876715703	0.004321201093498783	1.7437560464654935	0.001034649521893183	0.8375366459608283	8.767847931215592E-4	1.4418510152067775E-6	1.1154282002937401
1100000	-57714.96604626844	-57289.049779226116	-425.91626704232505	-10895.519018703402	4.914885712948095	68.86185683532807	58.590211790617424	10.271645044710663	0	46	145	128	0	-6901.904986897248	3.363955072206652	0.16602692504160277	0.026474757051340645	4.637294993962714	-15277.49039657963	-24214.135377045834	6.083278129575629	72.99911157198038	63.172796346830125	9.826315225150246	9	59	149	124	0	3.363955072206652	0.16602692504160277	0.1944528054901959	6.106559154097199	0.049353349157679256	4.541836534834223	0.6418736429669588	0.0015655608690908413	0.860413489244627	0.0013204759748283873	2.3644759140338373E-6	1.011658777978568	8.640996454794983	0.005321711502182389	1.7162527140660855	9.686127870670059E-4	0.8873682599368344	8.334868025114471E-4	1.4511744328000256E-6	1.136531410615019
1110000	-57682.606252812046	-57281.0296308004	-401.57662201164413	-10904.705371731156	4.9704003390719915	68.55649574109346	58.30671780452035	10.2497779365731	1	46	144	129	0	-6886.076509717782	3.2894603384886723	0.1622584048093359	0.025826025415450492	4.281288898054064	-15284.809238847116	-24205.43851050435	6.677939770215314	72.97142004494245	63.369201450377915	9.602218594564562	8	59	150	123	0	3.2894603384886723	0.1622584048093359	0.1165913003440246	5.777547444162384	0.05417612558736133	4.739363057531999	0.6476181649187059	0.0013860714999200292	0.7976747426787101	0.0012350277821359173	1.3088600032438461E-6	0.8976091729548296	7.865435505581884	0.003178570264657959	1.7047636701625912	9.479775302115714E-4	0.8132442552654096	8.151018377424252E-4	1.0740249374436447E-6	1.0089225512479993
1120000	-57702.925653756094	-57277.462418368006	-425.46323538809094	-10886.422535533244	5.18869436845631	69.08993133695141	59.1274777202411	9.962453616710292	0	47	146	127	0	-6901.229271815317	3.1925055933215214	0.1624851893052745	0.009936259484821375	4.997887818899409	-15282.948890148467	-24206.86172087098	6.829058411952497	74.26311254572768	63.167631628583415	11.095480917144275	7	55	147	126	0	3.1925055933215214	0.1624851893052745	0.22257072061975805	4.8482134989243955	0.05417612558736133	4.353490084092591	0.6411691776571647	0.0015033781698093752	0.7974376193963353	0.0012445463598203315	1.516189555869086E-6	0.8965784375950426	7.865435505581884	0.003178570264657959	1.7176616446856736	9.445918300840467E-4	0.8311775451196487	7.908805558513596E-4	9.397307817010483E-7	0.9698160917063398
1130000	-57705.47889877006	-57275.39935313671	-430.0795456333536	-10892.641937418835	4.918571383200687	69.71507159648942	58.45216803050697	11.262903565982384	1	46	144	129	0	-6890.947245178693	3.278490035151148	0.1600065621319783	0.035758939039232294	3.6164601592102774	-15272.797549078292	-24219.012621460894	6.956025823937976	75.52640526660585	64.12095862333491	11.405446643270896	10	56	145	128	0	3.278490035151148	0.1600065621319783	0.2278099420176914	4.88088629464929	0.07156735710716303	4.580978685606012	0.6439030285647686	0.0014418476279005497	0.8378696069503662	0.0011596662059142919	1.6983342153028285E-6	0.983870695931021	7.865435505581884	0.023061044471327296	1.712193942870466	9.043533919835123E-4	0.7940540447339467	7.427853709422728E-4	7.781994696686308E-7	0.9334688003390237
1140000	-57744.58972383915	-57301.94417786063	-442.6455459785224	-10905.978120311567	5.16584432058384	69.8880505481442	58.416784746340255	11.471265801803911	5	49	143	130	0	-6905.310818014487	3.645205477204624	0.16322896882779458	0.05689688541817833	3.9707953790666815	-15262.43870515114	-24228.21653438343	7.018606844210232	75.91533910556139	65.74610649248268	10.16923261307868	8	54	145	128	0	3.645205477204624	0.16322896882779458	0.11035852392129045	4.365534119457194	0.07156735710716303	4.684751894777648	0.6341273610615494	0.001505110758437515	0.6737145763397447	0.0013014515522188686	1.181870935583842E-6	0.7823498032079504	7.865435505581884	0.023357199176490834	1.7317452778769042	0.0010520464670927378	0.8065957025459715	8.437080096067676E-4	1.1079590709787984E-6	0.9603740716320006
1150000	-57738.03883411432	-57294.16393129586	-443.8749028184576	-10916.958262875442	4.9017111171523995	68.37119906068924	57.91514662481597	10.456052435873236	7	50	142	131	0	-6889.376277585374	3.2142420943413517	0.1760785260299485	0.14381888294652742	6.191709007268203	-15251.501543557693	-24236.327847277353	6.553129152350326	76.22273392443948	64.73052765355365	11.49220627088584	10	57	146	127	0	3.2142420943413517	0.1760785260299485	0.1983370061140891	6.195539556761098	0.07067425222989655	4.684751894777648	0.6579530051198906	0.0016532162405614502	0.6928529063696528	0.0014038602378039003	1.7373704251423283E-6	0.8491187609862343	7.865435505581884	0.017800945823212875	1.6840939897602218	9.338321972802879E-4	0.7820719725941461	7.668733283899035E-4	8.139393444992676E-7	0.9439364045399605
1160000	-57715.658543698315	-57292.232778316	-423.42576538231856	-10921.18306608361	5.05923989253151	67.15332416427098	56.80745769184655	10.345866472424422	4	49	144	129	0	-6894.73986520573	3.379554530999818	0.1683308299500899	0.03217588821677611	5.2500847110840825	-15250.341212444311	-24225.968634582347	6.107431904642347	75.52702726713741	64.77314978327522	10.753877483862219	7	55	147	126	0	3.379554530999818	0.1683308299500899	0.10100783939162712	4.9104629460349445	0.07067425222989655	4.530977016687816	0.623621436954964	0.0015821908933088837	0.7194225376865769	0.0013531902350047416	1.5839178342518812E-6	0.8530138145207411	7.865435505581884	0.017800945823212875	1.7527571260900752	9.875453249961628E-4	0.7947171161238702	8.184012350160579E-4	1.0663811570405358E-6	0.9943990988122826
1170000	-57694.85337292443	-57306.837660664896	-388.0157122595356	-10909.833980284227	4.710742182400065	64.71851354572743	54.34265698557508	10.37585656015236	4	47	142	131	0	-6912.391877657157	3.2191751034433604	0.1496357734348339	0.08545948872114413	4.0025681823657	-15256.705086294825	-24227.906716428693	6.039983806602893	74.0118664542398	64.96510930754485	9.04675714669494	7	57	149	124	0	3.2191751034433604	0.1496357734348339	0.1798121214758822	4.652159162713024	0.07067425222989655	5.225917851037257	0.6448423268667527	0.0016156026781337144	0.7895043098613822	0.0013316080549703633	1.9180625743997626E-6	0.8984533217220793	7.865435505581884	0.03255847905338309	1.7103153462664977	0.0010401793592670736	0.7699216511010802	8.104968666511848E-4	9.987372747980742E-7	0.9384751003885383
1180000	-57659.643215768956	-57295.2536911073	-364.3895246616582	-10913.18279103047	5.031824250708798	64.94734382327746	55.11689288250608	9.830450940771405	2	44	141	132	0	-6900.201878950723	2.9421550535636314	0.1542964963600072	0.03304864970309684	4.307647610510887	-15258.51353756312	-24223.355483562988	6.183068868781054	72.97692889492711	63.36483196808579	9.612096926841314	8	58	149	124	0	2.9421550535636314	0.1542964963600072	0.10482550660965598	5.065108417860106	0.05200676450104089	5.225917851037257	0.6422554858154983	0.001756550555177376	0.7950599383789221	0.0014013433489796392	1.9748365925895416E-6	0.8658353219327515	7.865435505581884	0.012774718290181593	1.7154890283690065	0.001068451216870681	0.8258890039989368	8.120171072699083E-4	1.347738628244904E-6	1.0278322572625336
1190000	-57651.090187079535	-57283.31597882225	-367.77420825728854	-10908.770690465275	6.245369681690628	65.83794529594056	54.69218350815781	11.145761787782789	4	46	141	132	0	-6896.317658950165	2.796860062296623	0.16226915476070272	0.045922733988041795	4.832220342833269	-15256.20578822163	-24222.021841185175	5.725149457260634	71.77953416965504	62.01831217504177	9.761221994613264	6	56	149	124	0	2.796860062296623	0.16226915476070272	0.06778236847708585	6.3397535170958585	0.05200676450104089	4.671945492806469	0.655111279604392	0.001987466084191833	0.8795104255957216	0.0014411198998820105	3.8557287184513E-6	1.0401541743558935	7.943328495074599	0.017956809620930346	1.6897774407912192	0.0010567495295506683	0.8241089725502694	8.248502778912993E-4	1.253401678179212E-6	1.0155143992547457
1200000	-57678.990125179276	-57330.170642790734	-348.8194823885452	-10906.786981200425	5.59524933990474	64.5877416342083	54.67008005454125	9.917661579667055	3	45	141	132	0	-6913.0925885910065	2.7231980195422	0.1424683188731223	0.05148021603030504	4.536201043963087	-15278.354667811163	-24231.93640518814	6.59158001714799	73.44031492983736	63.74187816329397	9.698436766543434	5	56	150	123	0	2.7231980195422	0.1424683188731223	0.1226610188836489	4.469402510637665	0.05200676450104089	4.671945492806469	0.6280821103858736	0.0017589364286885634	0.8237853690788065	0.00134763698354366	2.973435919844509E-6	1.0291632455241406	8.730296349010187	0.023930930190763033	1.743835779228256	0.001089119377743127	0.8566753028935826	7.931429075910312E-4	1.4230489482864116E-6	1.0682523255295724
1210000	-57674.88361283609	-57329.34844978719	-345.53516304890394	-10884.779860855337	5.140733137067883	63.2453711435453	53.49583656955774	9.749534573987576	4	47	142	131	0	-6907.465244027626	3.070499796184672	0.14348527634958033	0.04312250490771738	3.6289977253409487	-15288.250053639034	-24248.85329126519	5.7631139522320876	72.94083780851918	63.43392765149406	9.506910157025159	1	55	153	120	0	3.070499796184672	0.14348527634958033	0.054465253074109245	4.574434587931212	0.037569832425921254	4.192870127328299	0.6643735558805322	0.0019425801312895376	0.7763760101926024	0.00147237833523297	3.0521059003680928E-6	0.9282538310085964	7.369826052833055	0.023930930190763033	1.6712528882389388	0.0010433478546304647	0.8021646034434416	8.053561409948803E-4	9.607120362515015E-7	0.9234586222004587
1220000	-57649.51660089243	-57294.12183123414	-355.394769658292	-10903.12630368524	5.252737097783625	64.46270992899962	55.25116952643645	9.21154040256311	5	46	140	133	0	-6912.779592142378	3.3004445874997725	0.14041748453106012	0.03798534777644523	4.802270952209412	-15275.47770868732	-24202.738226719193	5.692730886438573	73.08986823569336	64.47301438206333	8.616853853630062	3	57	153	120	0	3.3004445874997725	0.14041748453106012	0.047735387280486596	5.793519331345769	0.030644950032610255	5.657040898989234	0.6628071434262464	0.0017818240047263872	0.8367780021351977	0.001427985873799668	3.181487165159932E-6	1.0213872482340258	7.0699917857919	0.00636555731813795	1.6743857131475104	0.0010883377891466425	0.8979150827955993	8.310908758895498E-4	1.360579592724051E-6	1.0996237870141008
1230000	-57698.258117087906	-57328.712308157745	-369.54580893016265	-10899.745115444117	4.783663119966554	63.445544278229136	53.8113416680672	9.634202610161946	3	45	141	132	0	-6917.100807847174	3.0366003148288936	0.14888274020019165	0.061629378381942886	3.8602450006701448	-15279.90683371773	-24231.959551148728	5.663808468032147	73.59323793172706	63.96776061989415	9.625477311832897	6	59	152	121	0	3.0366003148288936	0.14888274020019165	0.12813035373136974	5.834836386946193	0.020074735335565856	3.915959529680015	0.6365413677648089	0.0016826344763789403	0.6698997376959227	0.0013901303275802588	1.5994043289950159E-6	0.7673399307908878	7.882578719645514	0.038068415374431924	1.7269172644703854	0.001055215257622728	0.8537551420986768	8.497466680773859E-4	1.1524944495683708E-6	1.014596479078886
1240000	-57677.580234954265	-57296.871088700296	-380.70914625396665	-10895.852670403592	4.70585341766101	62.994388370849705	53.27440765235643	9.719980718493238	3	45	141	132	0	-6907.342272320406	2.833400874471468	0.15379423018329713	0.09468277896450357	4.0211913919927795	-15266.179413600907	-24227.496732375395	5.827291890537356	75.18265434622063	65.45878257107807	9.72387177514253	4	56	151	122	0	2.833400874471468	0.15379423018329713	0.09319739584142656	5.999687513987428	0.020379777751024657	5.221255891061448	0.6539621559528221	0.0019372944034692222	0.7889898873198024	0.0014961771333145734	3.153460994276069E-6	0.9283316960800604	8.544258740559506	0.04021608568468336	1.6920756880943588	9.76459943715239E-4	0.8415008102407658	7.884652874105212E-4	1.03816314188847E-6	1.0118786755341007
1250000	-57698.18205425303	-57318.28983523872	-379.8922190143125	-10915.78621807089	4.668387616417557	63.85861492409406	54.039709536331316	9.818905387762745	2	43	140	133	0	-6909.777069670662	2.9354929694963796	0.1502158629408961	0.14853129194909193	4.67326053892828	-15262.13884687211	-24230.587700625056	5.523867492531993	73.48551661081413	64.10940365233174	9.376112958482402	2	53	150	123	0	2.9354929694963796	0.1502158629408961	0.07998169255060764	4.601937275241785	0.02262576491072223	5.221255891061448	0.6144935161510071	0.001780753217204369	0.8043056093135156	0.001418554318641898	3.2471787110468888E-6	0.982236850497207	8.544258740559506	0.04021608568468336	1.7710129676979889	0.0010407446205268375	0.7606930606278576	8.485115011551792E-4	9.027354980814841E-7	0.9003068606108766
1260000	-57690.18883693268	-57294.850889972295	-395.33794696037984	-10896.543513180784	4.664257588309505	63.68676436430065	53.49265776747334	10.19410659682734	2	42	139	134	0	-6911.719864465263	3.6290703473282453	0.1669715813130284	0.056075003979008595	3.9730978156410264	-15263.126148214216	-24223.461364112038	5.809986384438622	74.60214059995695	65.77325853097051	8.828882068986458	2	55	152	121	0	3.6290703473282453	0.1669715813130284	0.06249722925232122	4.874422780614873	0.02750573344770375	4.4362472925093375	0.6473846368245657	0.0017591384960057156	0.837936717049287	0.0013853751329959735	2.8222965730466823E-6	1.0023261311076161	8.448559665830325	0.01232817091092597	1.7052307263508717	0.001001993205577608	0.7356832968054996	8.162958937715913E-4	7.093108942120726E-7	0.8461771839392045
1270000	-57710.32995754638	-57293.35064290959	-416.9793146367947	-10902.651734479372	4.673784995491449	64.64862135623977	54.672383966755945	9.976237389483838	5	43	137	136	0	-6910.507196151906	3.2589935089774493	0.1593595842704426	0.07989577780510418	3.980077800723309	-15274.44305625054	-24205.74865602776	5.837800724069577	75.42649091729916	66.0848694210279	9.34162149627125	2	55	152	121	0	3.2589935089774493	0.1593595842704426	0.039198791639970525	6.965169360812408	0.01365847813306255	5.045596928106389	0.6767775681338776	0.001677522122964353	0.7822366628692822	0.0013477469247575066	2.0860182840736947E-6	0.8786454163356263	8.448559665830325	0.015425852474061709	1.646444863732248	9.936036212480417E-4	0.9250069564493193	7.596029714232104E-4	1.1727645623866534E-6	1.1182618396776283
1280000	-57715.36496462015	-57281.058181091175	-434.30678352897894	-10897.696506886386	4.63604847974932	64.87241737892725	53.94561241271148	10.926804966215762	4	41	136	137	0	-6901.895252875851	3.192796410967314	0.1731531699186414	0.07218991012607832	2.978043923296885	-15261.051609045504	-24220.41481228343	5.624834043526237	74.66881236875429	64.94533370481328	9.72347866394104	2	56	153	120	0	3.192796410967314	0.1731531699186414	0.04257901661303946	5.313896832128329	0.013427314090120804	4.547889299687609	0.6503856309525666	0.0016494353087610075	0.7864904148921412	0.001307081969599184	2.1818672945816088E-6	0.9376206377786324	8.448559665830325	0.028979156391407985	1.6992287380948699	0.001023862304995439	0.8376038773080077	7.959172358961334E-4	1.0645934419841822E-6	1.0455247807033516
1290000	-57780.43893784317	-57343.13663244823	-437.3023053949421	-10907.053636210207	4.677602477010388	63.94394017214435	51.74007174754094	12.203868424603407	4	39	134	139	0	-6923.678977819582	3.483299737455973	0.18758367873175352	0.027876259200281216	2.1119472734435902	-15281.96430427454	-24230.439714143904	5.691625371699008	75.13399558434128	64.84142385151918	10.292571732822017	0	55	154	119	0	3.483299737455973	0.18758367873175352	0.02402442191301194	5.491750751239754	0.054549807868242144	4.547889299687609	0.6148054957388792	0.0018319294142374388	0.8172938104640384	0.001481256557929595	2.866861291747571E-6	0.9673230855193988	8.574961392124829	0.029899660005891438	1.7703890085222447	9.563668162715028E-4	0.7814884066855285	7.752225086921724E-4	7.000131382487573E-7	0.9195974488044418
1300000	-57750.39551303053	-57306.85932463485	-443.5361883956868	-10893.67383425882	4.8175552033306825	65.58568664828204	53.427737640291184	12.157949007990862	3	40	136	137	0	-6909.646384073226	3.080937227535918	0.19665309458663166	0.03054353936603501	3.238874404832459	-15267.646501798266	-24235.892604504526	5.625265152706424	74.17661420027444	63.65110317553377	10.525511024740704	3	56	152	121	0	3.080937227535918	0.19665309458663166	0.0921931768392248	4.498880234336492	0.06473669364013247	4.547889299687609	0.6418084694158996	0.001742285045884675	0.8770438507041556	0.0014015945648219272	2.9131372830698454E-6	1.0191747203088277	8.189284858099299	0.029899660005891438	1.7163830611682038	9.097452649453025E-4	0.7970059845050074	7.76104018743572E-4	6.548816957693305E-7	0.8939989885396932
1310000	-57727.11926534767	-57309.60400478434	-417.5152605633254	-10907.919797175713	5.041785853945198	64.66216877166718	53.06884248376869	11.593326287898506	4	42	137	136	0	-6902.552468913391	2.975281525613476	0.1726781754156271	0.11284634155115764	2.8280206189686425	-15268.962333970787	-24230.169404724445	5.541212796578495	72.22299725372037	61.398426063273334	10.824571190447077	2	53	150	123	0	2.975281525613476	0.1726781754156271	0.09047083218470565	3.4561920044816947	0.06473669364013247	5.004457747093705	0.6264541485884119	0.0017374662930086536	0.8837779357420017	0.0013680365371752724	3.005171020067472E-6	1.069857745605126	8.189284858099299	0.029596269461678967	1.7470917028231794	9.80819949057227E-4	0.8043319363722025	8.117520417894421E-4	7.703480403758597E-7	0.8825112946931821
1320000	-57714.09917688724	-57309.40478849883	-404.6943883884112	-10907.171205117049	5.531931010855331	65.23357604937324	55.19049264938803	10.043083399985235	4	43	138	135	0	-6910.659749296138	3.194261419967773	0.17614837042338113	0.06333140871415908	3.3369062801200586	-15275.403932163166	-24216.169901922476	5.568236610682771	72.28266084862449	62.29220165851659	9.990459190107876	5	54	148	125	0	3.194261419967773	0.17614837042338113	0.08603375593161756	5.500847871996244	0.049001184610275764	5.004457747093705	0.6528370785284735	0.0017678324461792218	0.7693277755449909	0.0014296693666061362	2.1884495120247885E-6	0.8799393467306761	8.189284858099299	0.04513272979301227	1.694325842943056	9.952018625469722E-4	0.791918343172016	7.737409264257864E-4	7.316094959302652E-7	0.8600959260576873
1330000	-57711.14352157183	-57304.963936084765	-406.17958548706406	-10922.199069172257	5.474800491698906	64.60323402612549	53.44807439323334	11.155159632892186	7	45	137	136	0	-6900.994933606293	2.9395093760334925	0.16667419004336728	0.22843908572916927	3.3299827210097988	-15261.630391498182	-24220.139541808036	5.996311157558467	74.34504455017226	64.28335565606658	10.061688894105702	3	55	151	122	0	2.9395093760334925	0.16667419004336728	0.018704937561224967	4.627930681908042	0.049001184610275764	5.004457747093705	0.647532683890695	0.001606315959091909	0.9221237151364935	0.0013307291974746977	3.055248085586306E-6	1.1353281199660683	8.189284858099299	0.04142848638184386	1.7049346322186132	9.91492284107793E-4	0.8282519467361067	7.642763548949944E-4	8.670755555633287E-7	0.9541256537064843
1340000	-57681.87965329504	-57305.43407142987	-376.44558186516747	-10912.876531356313	4.443682871986315	60.86293781495394	49.69200906705235	11.170928747901593	4	46	141	132	0	-6899.493122008856	3.0183280315137186	0.14379641117149583	0.11164115874862013	3.76411185640396	-15269.307438888289	-24223.75697917641	5.757602402428901	73.29434489019337	64.28878910537213	9.005555784821224	1	57	155	118	0	3.0183280315137186	0.14379641117149583	0.080971787281146	4.384101128178086	0.049001184610275764	4.937841464327599	0.6486460459781572	0.0018551389157469283	0.8642140734021904	0.00153701258537196	3.354934087249559E-6	1.0290016111488665	8.189284858099299	0.11140958694029322	1.7027079080436887	0.0010518265862717755	0.8416602471253062	8.230876043681171E-4	1.018830198983243E-6	0.9890749923029584
1350000	-57678.4765275869	-57309.75141575875	-368.72511182815157	-10912.19807554936	4.55457971397052	62.291304101345084	51.46525926330595	10.826044838039167	6	49	142	131	0	-6886.249303304255	2.9930590856363506	0.1328170759020158	0.07974928778958054	4.567761423728196	-15272.232041905116	-24239.07199500002	5.559195109989352	71.86237520700965	62.11482138742657	9.747553819583064	2	57	154	119	0	2.9930590856363506	0.1328170759020158	0.0328674486749757	5.506882742897962	0.049001184610275764	4.937841464327599	0.6485395102866153	0.001791353137217916	0.9023200237182318	0.0014292150684346327	3.385316331409573E-6	1.1092628552170534	8.189284858099299	0.11140958694029322	1.7029209794267726	9.946776443881201E-4	0.8051984776601302	8.190551464046833E-4	8.228207839233235E-7	0.9310973373216552
1360000	-57702.874412921796	-57328.996730022765	-373.87768289903363	-10911.434029366359	4.353483004087216	61.81960612903495	50.989996612216345	10.829609516818625	3	45	141	132	0	-6896.897050460675	3.179163094161989	0.15345465621780835	0.10207536202183727	3.7428142230357127	-15282.668981768764	-24237.99666842697	5.57029364016892	72.92336347351886	64.08271454560095	8.840648927917895	1	55	153	120	0	3.179163094161989	0.15345465621780835	0.006891275037783257	5.506882742897962	0.01650901627132397	4.937841464327599	0.6436167620535698	0.0015611659905666036	0.7533244049525825	0.001414863185020016	1.6183190767973608E-6	0.8434451713082736	7.930321162383993	0.11140958694029322	1.7127664758928636	9.163675631330131E-4	0.8477303176405859	7.617116646712966E-4	7.892847159649558E-7	0.9737861477927727
1370000	-57689.62135841291	-57308.13113181784	-381.49022659506574	-10909.58008275271	4.428987328134469	61.975234123708134	51.715556259122394	10.259677864585756	3	46	142	131	0	-6905.590286938302	2.9345483824975984	0.16040014669335206	0.08005316774435567	4.560456061864195	-15274.675836426168	-24218.28492570066	5.579915516718686	70.48094755483467	61.777447569713566	8.703499985121145	3	56	152	121	0	2.9345483824975984	0.16040014669335206	0.026971504505129768	5.511930900970458	0.052552407677314096	4.531325345395187	0.6576048057802272	0.0016474353826365445	0.7876696345533662	0.0014199012961010613	1.958892004756225E-6	0.8945262543992416	7.196282853564287	0.11140958694029322	1.6847903884395488	9.743654731408427E-4	0.9162724187411484	8.300751327027458E-4	1.3256493775871352E-6	1.1330527514872204
1380000	-57706.59076091286	-57314.64669359822	-391.94406731464346	-10929.24461642372	4.288253462107861	61.06042742100561	50.52097069777525	10.539456723230392	4	46	141	132	0	-6903.568080628991	3.223931833584429	0.1537165719604267	0.07013245562746583	5.387294545699189	-15265.445136678307	-24216.388859867195	5.578009220011877	70.90995735513921	61.72377053886896	9.186186816270226	6	59	152	121	0	3.223931833584429	0.1537165719604267	0.19037025793871734	6.495863141058994	0.052552407677314096	4.531325345395187	0.6429031472305776	0.0016462050246422767	0.663065950033556	0.001430761213007336	1.6233625250492705E-6	0.7851413732587432	8.3328668328574	0.11140958694029322	1.7141937055388479	9.628897429149586E-4	0.8497431562537693	8.33085793016959E-4	1.0554902463727011E-6	1.019774416742483
1390000	-57685.584536514405	-57298.33341759395	-387.2511189204537	-10909.446148565738	4.376369401852771	62.15921656712477	51.486618249734164	10.672598317390575	3	43	139	134	0	-6901.675462595627	3.0737672593853285	0.1730634296619192	0.04009447878621404	3.352439938196659	-15263.17751979703	-24224.034286635557	5.549009237778392	69.72974579455439	60.40638325560815	9.323362538946249	6	60	153	120	0	3.0737672593853285	0.1730634296619192	0.061450647327577684	5.760859705751873	0.052552407677314096	4.531937435055093	0.6135069729524004	0.001728694341444289	0.893693174803551	0.001457326743905111	4.0474036496373385E-6	1.1514457574873946	8.3328668328574	0.054752117304437055	1.7729860540952023	0.0010346206704199379	0.9383777183866151	8.449026368466327E-4	1.3777374547092578E-6	1.1080219642664386
1400000	-57661.883601520494	-57301.69918099155	-360.184420528944	-10901.380895645721	5.167743724029411	65.02784266800425	55.59109698324483	9.436745684759432	4	45	140	133	0	-6912.253791369609	2.9918162479289903	0.1432924948599761	0.055245978901331455	4.500071026937034	-15248.546663950838	-24239.517830025383	5.736151600726647	69.73967534704975	59.71350087314948	10.026174473900259	12	65	152	121	0	2.9918162479289903	0.1432924948599761	0.28042056443579244	7.523207313797075	0.052552407677314096	4.531937435055093	0.686389812356384	0.001719362115271579	0.8928930640064251	0.001441647109112204	3.891815260949721E-6	1.1293579030653091	9.616720063947918	0.07670458042172966	1.6272203752872352	0.001070077364404548	0.8730994595451191	8.60398718968741E-4	1.3444148797925254E-6	1.0952170243866757
1410000	-57687.236984706164	-57352.71114192337	-334.5258427827954	-10917.649207256281	5.272671694988553	65.14219907347332	56.55601623006885	8.586182843404472	3	46	142	131	0	-6920.200278197726	3.065103997738983	0.13785509763459805	0.07072074961427788	4.712203758269525	-15274.511424597684	-24240.350231871675	5.7946597596826654	70.73848168989446	61.991180739609035	8.747300950285384	10	66	155	118	0	3.065103997738983	0.13785509763459805	0.16950309585291268	6.389840158619074	0.03548371515496637	4.923845825097148	0.6610096303389065	0.001473804074425549	0.8230062065427453	0.0012311230244165606	1.925198794507994E-6	0.9346768276323102	6.914993570965519	0.13698265006200183	1.6779807393221902	0.001119801584252538	0.9098009575112981	8.534813048875655E-4	1.3623285100005287E-6	1.0583278689139315
1420000	-57709.4623148963	-57336.39028755464	-373.0720273416595	-10912.171718533227	4.7550413755709995	64.59976660987519	55.452643541847664	9.147123068027563	2	45	142	131	0	-6918.017235326142	3.062626310700153	0.16062106370777357	0.07452044777264039	3.8240184856512087	-15271.82905489824	-24234.37227879703	6.083465133272753	71.30760028078195	61.29316595441942	10.014434326362503	8	60	151	122	0	3.062626310700153	0.16062106370777357	0.18081386745901676	6.809187736168098	0.008002115730607553	4.923845825097148	0.6002377032888971	0.0016126697675977282	0.852442071182665	0.0013357658657002843	2.434175179998082E-6	0.9936707059943504	8.168996070564749	0.13698265006200183	1.7995245934222088	0.0010092051372584802	0.8792403185253959	8.073793359917469E-4	9.335464307482336E-7	0.9718542544818266
1430000	-57691.900668492286	-57290.71459107433	-401.18607741795813	-10902.08163574156	4.537375424564226	63.0847400214179	52.98141082405101	10.103329197366946	2	46	143	130	0	-6890.8537670988835	3.2934879534878627	0.15100594166857556	0.042048134099002946	4.643428839902165	-15268.614864028299	-24229.164324205583	6.071689838874593	72.32286178590302	60.69707831139506	11.625783474507932	6	59	152	121	0	3.2934879534878627	0.15100594166857556	0.11012006705200557	5.5034192575497	0.006474760798110909	4.5509050621289395	0.6650847225199648	0.0017587462744871906	0.942717306938849	0.001399500716000346	4.445481581937889E-6	1.1992396099033558	7.350647897321269	0.13698265006200183	1.6698305549600736	0.0010754218114251322	0.8932235657935458	7.912274301061692E-4	9.068200489062343E-7	0.9382946858953684
1440000	-57639.512982919725	-57259.25681875279	-380.256164166939	-10895.986336071983	4.51730041199422	62.19874814359001	52.97644673808655	9.222301405503503	3	47	143	130	0	-6893.334139216249	3.1383323955067115	0.1438821416304376	0.08817887734368497	4.3999521922935205	-15252.811645344407	-24217.124698120148	6.795581991796853	75.16936649443895	64.6437788383134	10.525587656125579	6	57	150	123	0	3.1383323955067115	0.1438821416304376	0.0931034561059399	6.353013285514186	0.031745963753777307	4.716834309115951	0.6532716091151628	0.0015977003580841924	0.9113425638687277	0.0013720791800030236	2.8079544575148274E-6	1.0666323070125	8.27979280871046	0.0536925963175622	1.6934567817696775	0.0010795315811512897	0.9112318309970027	7.911724180881623E-4	1.0630132191809688E-6	1.0308597871679583
1450000	-57655.567421272084	-57261.91173785953	-393.65568341255164	-10905.642979163758	4.439110159528637	60.97178259855291	51.85406399856048	9.117718599992404	3	46	142	131	0	-6895.60766750162	3.1836882039384036	0.13875297092512878	0.1467032729979897	4.061179738035133	-15265.835711113228	-24194.825380080925	6.9291003098147295	76.06790220691695	65.4700821864887	10.597820020428294	9	60	150	123	0	3.1836882039384036	0.13875297092512878	0.08136291387422963	6.824534941290579	0.01947904817476749	5.403912872435343	0.6550956526086134	0.0015166534273405319	0.7742945707230112	0.0013886331711608958	1.6613438207439768E-6	0.832883193801413	8.75540370546728	0.06329426309658241	1.6898086947827764	0.0010609789061084465	0.8898146555479136	7.863054021636755E-4	1.0171941881589646E-6	1.0077566433745246
1460000	-57671.24384381965	-57294.519144447775	-376.72469937187225	-10903.658742460651	4.410961393691136	60.759042303129284	51.99362419751821	8.765418105611051	6	49	142	131	0	-6908.877456699721	3.169738612765244	0.15134005627856545	0.11674628093296653	5.753171204505003	-15262.574283626725	-24219.408661660676	5.888155711880447	74.39577702884556	64.18569567255712	10.210081356288393	4	54	149	124	0	3.169738612765244	0.15134005627856545	0.17405608290792932	5.598347516517428	0.01947904817476749	4.273336211504561	0.6342687397497925	0.0017331021137564195	0.864597502050527	0.0014498973386639542	2.9986257262981813E-6	1.0113608644354952	8.75540370546728	0.048614133870901306	1.7314625205004182	0.0010714076938575963	0.8157439870971926	8.155383841950595E-4	8.639024823366349E-7	0.9142884482784804
1470000	-57679.55962554494	-57291.485500863884	-388.0741246810588	-10916.470301393529	4.337736642126306	60.88038510484558	52.01693207838953	8.863453026456055	5	48	142	131	0	-6899.67190997437	2.983061738832476	0.13437427234237306	0.1022407260172373	5.373423035281455	-15264.83522454766	-24210.508064948324	5.685551515751815	74.60612422530814	62.95625634615534	11.64986787915283	8	56	147	126	0	2.983061738832476	0.13437427234237306	0.10435025050334444	5.256918435024984	0.01947904817476749	4.895365365901703	0.6523507984745971	0.0016023182485928767	0.7928067319249298	0.0014074990953379391	2.1877439190276823E-6	0.9439059751533101	9.224654251360594	0.05677617194028094	1.695298403050809	0.0011062131981749769	0.7959751095244594	8.168673670420034E-4	8.822409179760556E-7	0.8955365797234562
1480000	-57680.0169523765	-57290.158182868254	-389.858769508244	-10915.50418308511	4.8893854581413665	61.64608714304642	52.82580989430644	8.820277248739972	6	50	143	130	0	-6913.815752581019	3.2512215721221103	0.14602557461065394	0.1522176996428132	6.472477746714745	-15250.585942811029	-24210.252304391095	6.052174683974573	75.94716393220348	66.20920481485791	9.737959117345572	6	57	150	123	0	3.2512215721221103	0.14602557461065394	0.15853439258715113	5.257054755279833	0.04826177948338878	4.895365365901703	0.6486189655305574	0.001579364391802456	0.8653250579765434	0.0012787045907236842	3.0400344296265587E-6	1.0940598129425751	9.44269905721479	0.04551908365298351	1.7027620689388883	0.0011485413340796302	0.8520324944633377	8.18031684565865E-4	1.1927066376906546E-6	1.027957827366851
1490000	-57695.11456700623	-57299.85124995837	-395.26331704786315	-10910.230958871809	5.055313372236352	62.452408043194374	52.850676039848544	9.601732003345845	5	48	142	131	0	-6904.890094250348	3.1987631597064063	0.16921693286278214	0.08081284683383681	4.369144437656646	-15253.792192733576	-24230.93800410263	6.292915484250225	76.08942892439256	65.72955786651424	10.359871057878312	2	54	151	122	0	3.1987631597064063	0.16921693286278214	0.12192743570176448	5.2102158430935415	0.04928786402820247	4.609423869531036	0.634376327726003	0.0018295533057560128	0.9631702456207675	0.001488711993755629	5.362360232193584E-6	1.233296702466623	8.776991142951825	0.03770369676585371	1.731247344547997	0.0011431792766251024	0.87229642140714	8.136897107659787E-4	1.3390658681103782E-6	1.0830506245402687
1500000	-57664.3062014799	-57280.03088466186	-384.2753168180433	-10900.272559405063	5.201575369378682	63.732578678404735	53.333007238943146	10.399571439461596	4	48	143	130	0	-6889.708804033022	3.3183376956223936	0.15126644182934224	0.07294505964580925	4.367277149497825	-15263.625069640937	-24226.42445158284	6.491058875695464	76.64202138557458	67.14476766818098	9.497253717393598	5	59	153	120	0	3.3183376956223936	0.15126644182934224	0.06727564109671545	6.474503724737148	0.04928786402820247	4.609423869531036	0.6239342702392897	0.0017483609920480338	0.961970550214526	0.001491133518087446	4.613279565165382E-6	1.1926468684848903	7.373862263454119	0.016158337691895112	1.7521314595214237	0.0010469401466935062	0.8518693817952446	7.972906448714481E-4	1.0294915759834329E-6	1.0032298354574976
1510000	-57679.23175477956	-57312.872507675325	-366.3592471042376	-10914.560626509896	5.89834002411556	64.7930355450279	56.42286825707611	8.37016728795181	2	51	148	125	0	-6891.704899742161	3.0803352930285395	0.12220196021089094	0.02786815774021187	4.611980182739758	-15272.922031628019	-24233.68494979525	6.071955224500247	75.2179446370004	65.76639526452301	9.451549372477434	5	57	151	122	0	3.0803352930285395	0.12220196021089094	0.049964002795202425	6.092900356654167	0.011737270033493999	4.662181471537681	0.6565913947587875	0.0014873924060687153	0.8439644867693588	0.0013282188632818934	2.531104917218624E-6	1.0181813954637846	7.373862263454119	0.08350688908254236	1.6868172104824282	0.001034849524516622	0.8110438637295281	8.121307164430175E-4	1.091939189929065E-6	1.0122238814352384
1520000	-57621.48252768396	-57280.641630288264	-340.8408973956985	-10897.96424250463	4.886816427302544	62.651621648412934	55.01306237471652	7.638559273696375	5	53	147	126	0	-6898.556427975503	3.227529532609778	0.12930876433820765	0.08841076280683079	5.973410846590937	-15278.099158568502	-24206.021801239633	6.273934522427937	76.108735810207	66.3512276392453	9.757508170961628	5	58	152	121	0	3.227529532609778	0.12930876433820765	0.060741022493316206	6.56970428946532	0.0035670930966321826	5.057935161411372	0.6555905147759984	0.0017835850107951268	0.8807363567661115	0.0014917122494148862	3.3554889757267075E-6	1.029410447810901	8.086787510114185	0.08350688908254236	1.6888189704480063	9.673837743427897E-4	0.8114715748338364	7.84052260031236E-4	8.805657276425301E-7	0.9630287527347646
1530000	-57606.334379735985	-57286.24877706956	-320.08560266642246	-10893.460229940662	4.55913756882656	60.43461412379849	52.2346229151536	8.199991208644906	12	56	143	130	0	-6901.353948931539	3.0570564922441363	0.1131916370620531	0.3814180911510094	4.520788426554375	-15277.802662096277	-24213.631936101083	6.214204485945623	75.05123442652612	65.61212623154076	9.43910819498539	5	59	153	120	0	3.0570564922441363	0.1131916370620531	0.08835640482584838	5.944682810599135	0.005935726065144966	4.961906112237512	0.6337047693130102	0.0016593836002896341	0.862853395584605	0.001441663929851353	2.63535376950389E-6	0.9678075938292527	7.403764185024213	0.08350688908254236	1.7325904613739826	0.0010517686840414479	0.8686090890203834	8.339764883365961E-4	1.1565389947959542E-6	1.0044708156136608
1540000	-57611.976089842814	-57280.34620514003	-331.6298847027865	-10894.63353251099	4.502550096406702	61.51364046438185	53.56882308051441	7.944817383867472	9	53	143	130	0	-6900.541408211107	3.404570923045185	0.10854035252969568	0.2523413342370216	6.6558400007481895	-15275.335133474848	-24209.836130943084	6.2546192107055925	75.89614747274899	67.20199607097018	8.694151401778818	4	56	151	122	0	3.404570923045185	0.10854035252969568	0.060211408451682005	4.927961795435412	0.004237866062777953	4.237754158212987	0.6278855195055202	0.0016843185969484735	0.8236974707601482	0.001496126041403472	3.0265529783754468E-6	0.9821866501621808	7.403764185024213	0.0651942514854326	1.7442289609889627	0.001021249079025635	0.9097542252709124	7.782759180093884E-4	1.2817326441583054E-6	1.0353861593446483
1550000	-57631.80464196913	-57291.7231261291	-340.0815158400327	-10897.858810769649	4.349949505091975	61.74170156133213	52.590287204068545	9.151414357263526	7	51	143	130	0	-6900.269574104724	3.0991079073354593	0.12014091259929388	0.12610701589263423	4.209769366169037	-15283.70579732039	-24209.88894393434	6.0692135688947255	75.70740212356068	66.56716589088151	9.140236232679154	3	57	153	120	0	3.0991079073354593	0.12014091259929388	0.06414843303036187	6.56388818496381	0.01577900785104495	4.404569908894891	0.6610187065694848	0.0015763382614150242	0.8544393155413023	0.0013981266569877398	2.6704178028059263E-6	0.9879247806187256	8.316074699002057	0.04240580976179292	1.6779625868610335	0.0010345350292465276	0.88801110364746	8.15442795354055E-4	1.4361773999148225E-6	1.0574283468026653
1560000	-57639.267922531304	-57321.16137876714	-318.1065437641637	-10891.920296310389	4.51144065080919	62.519426589638336	54.81754678652957	7.701879803108758	7	54	146	127	0	-6912.2536965253885	3.211471294752661	0.11284737693691929	0.14756413189339093	6.488002847276959	-15283.024531729163	-24233.962854202196	6.113323969195029	74.33846638929387	65.75450664053352	8.583959748760316	2	58	155	118	0	3.211471294752661	0.11284737693691929	0.1007352079859122	6.353109538696543	0.03326581776246431	4.404569908894891	0.6315969690011984	0.001640007473704437	0.8851154065498695	0.0014348098884305492	3.226415933676992E-6	1.075539681113068	7.526922589438513	0.037989213367194914	1.7368060619976062	0.0010110688580146786	0.9402919543995752	8.025714388959891E-4	1.1857315323416365E-6	1.0200739168062452
1570000	-57643.804068911115	-57310.23385964929	-333.57020926182304	-10900.529893444686	4.514668922065695	62.97857716282553	54.178140313328065	8.80043684949747	10	54	143	130	0	-6913.545248992483	3.37240281759893	0.14019814048916365	0.14819936422028926	5.212440861367816	-15270.047428976988	-24226.11128823513	5.977148036587738	73.18514867621653	63.76103383019293	9.424114846023574	2	55	152	121	0	3.37240281759893	0.14019814048916365	0.1109476069725356	4.473810966939955	0.03326581776246431	5.178491811238555	0.6240497228921352	0.0016594424279342804	0.7960606673183275	0.00154903615614623	3.1546051034560555E-6	1.0075849291304628	7.526922589438513	0.010103860201417415	1.7519005542157327	9.929436822816503E-4	0.9138010491403173	7.788531846406563E-4	8.687108005430221E-7	0.9582666668099129
1580000	-57635.92645104055	-57317.772054877656	-318.15439616288876	-10908.365224271947	4.8623854448845485	64.0324573470529	55.63713933440306	8.395318012649831	8	51	142	131	0	-6900.072487411652	3.4430254120463437	0.12996585119455817	0.1488683385985901	5.107752626661495	-15271.919226487811	-24237.41511670625	6.001728891766544	73.30891172392467	64.24722542144578	9.061686302478831	1	56	154	119	0	3.4430254120463437	0.12996585119455817	0.03191520102550411	6.441043772687655	0.031873295792739474	4.929585239554273	0.6726462300725782	0.0015556090313454793	0.8553154515943237	0.001474213971993541	2.3273286063723946E-6	0.9765251466512503	6.88612154023723	0.047937104379449993	1.6547075398548468	9.663293236731869E-4	0.9125345418892624	7.926825843230324E-4	8.755199910197966E-7	0.9698009321754728
1590000	-57624.06608544579	-57313.5977056699	-310.4683797758886	-10914.999372727827	5.196486184591743	63.76305827086411	55.400299922740096	8.362758348123975	11	53	141	132	0	-6893.904753060391	3.561937340650364	0.12795628762794134	0.17127317943101572	5.588916643792915	-15293.207773811579	-24211.4858060701	6.11951019685226	73.39007321270829	65.27901125792908	8.111061954779219	0	56	155	118	0	3.561937340650364	0.12795628762794134	0.012060478404889838	5.816367512639311	0.031873295792739474	4.929585239554273	0.6506902922289984	0.0015199686845581105	0.8336459435083255	0.0014537310107366642	2.1986996933265383E-6	0.9350186121803621	6.708461661856599	0.031047364520110064	1.6986194155420062	0.0010617539148214709	0.9267793229143941	8.411299835751441E-4	1.0003454245480974E-6	0.9697952434195032
1600000	-57667.049210742436	-57338.76435300757	-328.2848577348617	-10912.911451002565	5.773954230259796	65.2146932918547	56.01928502879898	9.195408263055757	10	50	139	134	0	-6902.687001137313	3.0654325814266086	0.12845297910940884	0.17162591245098063	4.41030648752991	-15296.491178709672	-24226.674722158023	5.644596767994096	71.17465645301507	61.938046236164965	9.236610216850076	0	56	155	118	0	3.0654325814266086	0.12845297910940884	0.005752232717974558	5.775066046225044	0.031873295792739474	4.929585239554273	0.6381165007722621	0.0015053148758780144	0.8375247234109839	0.0013805823604215869	1.812124303037261E-6	0.9122815666459004	6.708461661856599	0.03774670347570519	1.7237669984554789	0.0011277564728698918	0.8957039901838886	8.929360438554616E-4	1.2212471269426783E-6	1.0091910154510983
1610000	-57696.13597716921	-57350.8966672764	-345.2393098928077	-10927.359718013655	4.796832068049784	62.27931794716059	52.90040199504142	9.378915952119169	10	51	140	133	0	-6907.997725321335	3.0914503195080294	0.1457071905304998	0.193583339730002	4.346012069104724	-15293.652508369041	-24221.88671557237	5.543514338774448	71.2277862856066	61.26780266948462	9.959983616121967	1	56	154	119	0	3.0914503195080294	0.1457071905304998	0.016685518065637738	5.115511310086008	0.006123611222530032	4.929585239554273	0.5662390437713204	0.0015909240588280334	0.7719510406063639	0.0013511776244769383	1.586078678903911E-6	0.8207668371996922	9.051835797916349	0.03774670347570519	1.8675219124573623	0.0010408819619253458	0.9010843153541457	8.074974593805776E-4	9.942527844484698E-7	1.0198954418535584
1620000	-57671.27488259801	-57306.62249410416	-364.6523884938534	-10909.690618884764	4.778416458479749	63.36507297669273	53.83912743025554	9.525945546437244	10	49	138	135	0	-6903.766223058485	2.9627153959894645	0.1320898564389648	0.16826204207867165	4.748093740535134	-15266.260053692784	-24226.905598468125	5.498612789211258	71.97481998342687	61.85295077581028	10.121869207616559	1	55	153	120	0	2.9627153959894645	0.1320898564389648	0.040927319861187125	4.17079773263239	0.006123611222530032	4.387529879748621	0.6386017898010673	0.0015655060065672803	0.8134075048508868	0.0013542736893258768	2.1911759618551473E-6	0.9460755161703726	9.051835797916349	0.03774670347570519	1.7227964203978685	0.0010585218489249483	0.9160276513173877	8.26075323899001E-4	1.2764165929508352E-6	1.0885677606633957
1630000	-57692.13198780101	-57300.24940703281	-391.8825807681987	-10894.2309139398	4.429162213556476	63.03398571819215	52.14331328758686	10.89067243060526	16	53	137	136	1	-6907.417682581684	3.2122234543193025	0.1638137760060598	0.291619946561998	5.2385486528798015	-15278.79461362806	-24219.806196883266	5.669536397784625	72.87866871838897	63.37453882933877	9.504129889050207	0	55	154	119	0	3.2122234543193025	0.1638137760060598	0.010896804440964091	4.799710471902457	0.004932391165103858	4.141600325277818	0.658062954214517	0.0014351797909004742	0.7701960321345116	0.0013097457258589736	1.4146239623461039E-6	0.856933304474065	6.997273874773701	0.03774670347570519	1.6838740915709691	0.0011215994481295812	0.9183095343015147	8.536800750679278E-4	1.2647504296797823E-6	1.0366719852574142
1640000	-57722.515323734595	-57323.74255897335	-398.7727647612463	-10917.166275740967	4.592483578543644	63.93113133264879	52.99194754877378	10.93918378387497	14	51	136	137	0	-6906.037512376664	3.2165714997472787	0.14156993948454924	0.36017057875883207	4.456897996749762	-15294.75715348186	-24205.781617373854	6.127994242320412	74.57643738331426	65.97427800962451	8.602159373689762	1	58	156	117	0	3.2165714997472787	0.14156993948454924	0.06322521319043277	5.460869102837053	0.01473561333591226	4.441097418745083	0.6893778321136176	0.0014250314844455358	0.6858640105830458	0.0013865631496531446	1.1646057168612898E-6	0.7509012572314836	7.788004106022992	0.021494540595431325	1.621244335772768	0.0010587533344460407	0.9742784950279363	7.744443760443599E-4	1.21380172241302E-6	1.1275974437095857
1650000	-57731.53071145195	-57343.386985384735	-388.14372606721383	-10927.282048416804	4.642390025772578	62.97618592869562	52.92039746973303	10.055788458962592	12	50	137	136	0	-6909.793946869303	3.0646711626612664	0.16455960099839279	0.34078033768818916	4.878999768902036	-15286.661499274336	-24219.64949082429	6.064278375335144	76.25367948104649	67.07930870571161	9.174370775334847	0	58	157	116	0	3.0646711626612664	0.16455960099839279	0.009601662726969483	5.9240981736335545	0.044818182836619425	4.609705632040516	0.616068672228615	0.0014415177368385182	0.7071891566736266	0.0013714665350269366	1.3433937398557267E-6	0.7975657411397931	8.165179113260919	0.07372032379755893	1.767862655542773	0.0011065685740464255	0.962330333723167	7.967917245168694E-4	1.3003896787735447E-6	1.1029837801387115
1660000	-57727.15075533084	-57342.955617921034	-384.19513740980415	-10920.05905363637	5.729794623816843	64.75329167641752	54.445796975107086	10.307494701310382	13	49	135	138	0	-6911.251311008244	3.5547795988931727	0.15148400838630213	0.16324341249721913	3.8514565007162633	-15276.250282858384	-24235.394970418034	6.403133594425037	77.2336133528864	67.50186745000357	9.731745902882876	2	59	156	117	0	3.5547795988931727	0.15148400838630213	0.1091344652688495	5.399563184164059	0.04950544210224679	4.74239442767526	0.65004135045256	0.0016820932297234772	0.8639819545627148	0.0014584511026098077	3.26261341179343E-6	1.0505590264111702	7.678072655986836	0.030020010854007392	1.6999172990948832	0.0010206696709450585	0.9260519688827459	7.502358560816941E-4	1.0176102830262006E-6	1.0706648532998768
1670000	-57689.03796281415	-57301.26024737673	-387.7777154374211	-10905.455270925879	5.052383356276145	65.2540038319793	54.85247365326058	10.401530178718723	10	50	139	134	0	-6895.971781429241	3.4541451917505213	0.13761670176836005	0.14956731984625807	3.878323206421367	-15283.637691556392	-24216.195503465227	6.417881720797807	77.81048940478873	69.22267078351757	8.587818621271174	1	59	157	116	0	3.4541451917505213	0.13761670176836005	0.060814730790205544	5.71466040641845	0.009371627727110485	4.952071552011662	0.6505533594094726	0.001480293557276113	0.8816362285340078	0.001296939293134017	2.5191569504314975E-6	1.0781277944161454	7.523476962774994	0.04163365317498768	1.698893281181058	0.0011391073850434657	0.9695570349047341	7.941567310040936E-4	1.379130148052775E-6	1.159892001026005
1680000	-57731.517187786536	-57316.83244162885	-414.68474615768287	-10901.976213948592	4.901525512753565	65.76803985576699	55.3077920907996	10.460247764967402	12	52	139	134	0	-6915.0684311966315	3.2474177831481605	0.17313321897486075	0.20942743907690456	5.731377669451825	-15275.7664196797	-24224.02137680393	6.102785527126884	77.5154274611391	67.19170140038382	10.32372606075528	3	56	152	121	0	3.2474177831481605	0.17313321897486075	0.050079941422637886	4.027338765571361	0.0019305867047902754	4.086271170196701	0.6483405283140822	0.0014883016807342366	0.779253915966923	0.0013270681657823334	1.6872803296203843E-6	0.8925497247460373	7.523476962774994	0.04163365317498768	1.7033189433718388	0.001040888323065936	0.899221630928614	7.687125045764464E-4	1.008816529692003E-6	1.0251279440719872
1690000	-57725.71832378092	-57313.81156430993	-411.9067594709942	-10907.816662907919	4.839369286893543	64.64714267490362	55.073839475164746	9.573303199738831	14	55	140	133	0	-6911.1199353199345	3.404631099008833	0.13656776450406782	0.3504509343167356	6.3483082591836855	-15251.625931945735	-24243.249034136345	7.3436519789318755	81.98404110198283	72.47539273095096	9.50864837103193	2	60	157	116	0	3.404631099008833	0.13656776450406782	0.060189956408758696	4.67956748894696	0.008842614173646998	4.086271170196701	0.6637458507910142	0.001383604530720123	0.8025803502254616	0.0012633972458975544	1.508957990680417E-6	0.9198355199625858	8.416037322439376	0.04163365317498768	1.6725082984179747	9.756255118252822E-4	0.8757215009765711	7.258041883562589E-4	8.133899812536442E-7	0.9846411406279012
1700000	-57736.04610491366	-57325.85458045283	-410.1915244608279	-10915.716745736925	4.503528957975585	63.88998042971651	54.044058241285704	9.845922188430796	8	50	141	132	0	-6901.602736250676	3.9194985533732702	0.14672979664505276	0.11677382647466852	4.7417969244572795	-15267.839000694867	-24240.696097770367	6.20488515424436	80.39514314741972	70.84915336900312	9.545989778416589	1	59	157	116	0	3.9194985533732702	0.14672979664505276	0.014729244148415484	4.6957761835719705	0.017865678327545577	4.086271170196701	0.6594965169776901	0.0013670473165962374	0.712756789338935	0.0012561152956238925	1.0264189879809018E-6	0.7698901199071996	8.416037322439376	0.06752178463869878	1.681006966044623	9.114735143264396E-4	0.8490050217279206	7.16248474257166E-4	6.596829393330311E-7	0.9356138052870154
1710000	-57732.33848938937	-57319.54144403701	-412.7970453523561	-10910.153493115757	4.309406498251382	64.73307566937885	54.39332823739369	10.33974743198517	6	47	140	133	0	-6903.298519733425	3.359144928757648	0.1539249484997269	0.08180897108988863	4.672085442259949	-15270.580049491342	-24235.509381696484	6.212858926566545	79.94423491496741	70.77756656723096	9.166668347736472	0	57	156	117	0	3.359144928757648	0.1539249484997269	0.035830232457361784	5.9468855642091025	0.035081838394725964	5.068444675758177	0.6498330014379589	0.0013811123501447887	0.7693493030171805	0.0012613801048329961	1.2947690723555066E-6	0.8475685211527836	8.416037322439376	0.036221118090707015	1.7003339971240854	9.185978300017676E-4	0.8550577728531655	7.03877822171155E-4	7.035622970713087E-7	0.9597424547853265
1720000	-57740.49598450489	-57331.0568316643	-409.43915284058687	-10930.525073533172	4.385623725096953	65.09143814436965	55.63249623350719	9.458941910862391	6	48	141	132	0	-6892.691648264884	3.2695745373271587	0.1484184999217997	0.11448082596952557	5.095434831449808	-15278.564483786096	-24229.275626080147	5.734610641186518	78.04781115181069	68.24747999786034	9.80033115395038	1	59	157	116	0	3.2695745373271587	0.1484184999217997	0.027675289265505457	6.019563376533482	0.03245686082534699	4.620223934279126	0.6277640555484485	0.0015547532975439145	0.8027197759240188	0.0013989459967954341	2.19501788893095E-6	0.9441849339177719	7.796916403362499	0.009135746905555405	1.7444718889031061	9.970302410459307E-4	0.8321345159465241	7.655273459037436E-4	8.423628981753044E-7	0.9784157769580747
1730000	-57729.383476013165	-57333.810219756575	-395.5732562565876	-10920.95911077166	4.398764169338386	64.09786374738992	53.975910565979284	10.121953181410625	10	50	139	134	0	-6919.60599109657	3.619559563332565	0.14640128327074192	0.2705544164454108	4.662104122860586	-15275.311727468614	-24217.93339041973	5.849540462965964	77.42004099377749	68.18426813154812	9.235772862229382	1	57	155	118	0	3.619559563332565	0.14640128327074192	0.03289988422501812	4.751830641236753	0.011939109074268327	5.121673210923728	0.6390613584670042	0.0014301228620650372	0.8087261156527068	0.0013250778534024184	2.019841954216106E-6	0.9422274342722249	7.796916403362499	0.04026976756509141	1.7218772830659947	9.856135914806455E-4	0.873093435802086	7.165283830634718E-4	1.0199068966483861E-6	1.0795637092866701
1740000	-57726.26607378687	-57323.84045929293	-402.4256144939415	-10919.188567550098	4.459377661817545	65.41114428957813	55.441839307658995	9.969304981919127	7	49	141	132	0	-6911.911594576063	3.5326590480256868	0.12856271196700944	0.23719844457278472	4.005448336108112	-15272.462862897935	-24220.277434268835	5.960903467340139	79.02256644311828	69.86431504311672	9.158251400001554	1	58	156	117	0	3.5326590480256868	0.12856271196700944	0.016031853082338128	7.17582970772445	0.013779382199049424	4.919020868104441	0.6182403801730874	0.0015927784852664494	0.7272342993047886	0.001473537666007216	1.784848638986451E-6	0.814287605460825	7.2151053838124515	0.06988560677020896	1.7635192396538284	0.0010185114395656922	0.826309953322946	7.240779744605687E-4	9.182166427062789E-7	0.9822282412583137
1750000	-57739.90425167852	-57339.095329551776	-400.8089221267473	-10932.21283316625	4.549248122503791	66.07798636531905	55.84586210719135	10.232124258127687	6	48	141	132	0	-6900.235780435142	3.401171603735714	0.135280178624967	0.05905439565274358	4.306074768601821	-15276.184047168215	-24230.462668782166	5.96226579032581	76.96750332475366	68.0551559246491	8.912347400104535	1	59	157	116	0	3.401171603735714	0.135280178624967	0.035661288568981944	6.137865041769869	0.02240008663138525	4.919020868104441	0.6548748032390793	0.001196101111700139	0.6989602860265184	0.0012066344063273483	9.605897120407473E-7	0.7786788808371924	7.2151053838124515	0.07558957416571434	1.6902503935218445	0.0011239682221426432	0.8962170332780574	8.178842629351406E-4	1.7994269255339622E-6	1.1788631803743217
1760000	-57747.50947795343	-57348.867114324225	-398.64236362920235	-10925.914996775422	4.956551729734291	65.4505074688197	54.5967561471408	10.853751321678892	7	48	140	133	0	-6916.196802347184	3.2123128067173417	0.14727431362926324	0.11486101927648316	4.5822286331724404	-15301.622855474368	-24205.132459727243	5.828283580384537	76.65473500150001	68.80868052527731	7.846054476222744	1	61	159	114	0	3.2123128067173417	0.14727431362926324	0.009775860463838737	6.432628941221913	0.026222372948410143	4.919020868104441	0.593687509637163	0.0013735840680279962	0.7468735518796371	0.0014221331999461643	1.6425370900443439E-6	0.871528331049756	7.29251946434983	0.07558957416571434	1.8126249807256771	0.0010511938677414793	0.9177344088247964	7.691180364378148E-4	1.4632239170709132E-6	1.1001997190181145
1770000	-57722.55253088046	-57343.63437527363	-378.9181556068275	-10926.447137319781	4.673598651700978	63.845029927386314	53.73643988037429	10.108590047012068	6	48	141	132	0	-6909.185329797481	3.126786857585876	0.15686795371715445	0.13446601950959877	5.118828176906027	-15300.953666287607	-24207.04824186876	5.969630995110606	76.87263500566564	68.16864838260157	8.703986623064058	0	59	158	115	0	3.126786857585876	0.15686795371715445	0.006816288318915989	6.67562630809478	0.005705605185807256	4.962171871026548	0.6177339291371389	0.0013677126903123282	0.7996449346652719	0.0014454253314538277	1.8708984550359101E-6	0.9232991307980204	8.19584062640055	0.04212065468173535	1.7645321417257254	0.0010789166522513663	0.8145101135856303	7.940852594525128E-4	1.13968573100934E-6	0.989919489969283
1780000	-57687.60828272338	-57311.46342125917	-376.14486146420825	-10919.027601599339	4.694572287303961	62.367494031379856	52.16190414658098	10.205589884798886	6	46	139	134	0	-6896.731228815938	3.3632517686956183	0.14584817375892375	0.1499752676102197	4.644216388081936	-15268.20726676807	-24227.497324075826	6.0525238390463345	78.87604043452012	70.43143390474121	8.444606529778937	0	62	161	112	0	3.3632517686956183	0.14584817375892375	0.04665634620186576	6.993274607307176	0.027768198301397973	5.263060765240416	0.6508408915388324	0.0014467358844712762	0.8688338389159128	0.001413924748629145	2.425798521955205E-6	1.0172019587082517	8.19584062640055	0.04212065468173535	1.6983182169223383	0.001011274316015692	0.7223744849518027	7.806054599783013E-4	7.968449575091364E-7	0.9116541898458488
1790000	-57709.87149778247	-57306.200904424986	-403.67059335748564	-10909.825545911715	4.675946859888537	62.074354274120864	50.93346272544862	11.14089154867225	4	45	140	133	0	-6896.361006437746	2.950254156260066	0.13148660257186046	0.11316887290055264	3.988901387632547	-15289.193212883141	-24210.821139192383	6.1735093328199655	79.02395392990326	70.62540279121902	8.398551138684304	1	62	160	113	0	2.950254156260066	0.13148660257186046	0.009565947426345162	6.8488937834241925	0.03690185377670667	4.478910845342415	0.6722837494175297	0.001415289614964045	0.773850504442537	0.0014386707023360458	1.8131606168398132E-6	0.8960964193740094	8.19584062640055	0.04212065468173535	1.6554325011649438	9.414354238915611E-4	0.71054834747566	7.478647323840216E-4	6.619563737286733E-7	0.8838994540545263
1800000	-57712.65258699678	-57336.61919577488	-376.0333912219008	-10919.59019131608	4.421565775529102	60.57375217203885	51.017392131788284	9.556360040250535	6	49	142	131	0	-6915.202469550764	3.7227102743361944	0.14118550709423394	0.18704584334153496	4.863468121426598	-15287.329544562715	-24214.496990345328	6.1481749414482145	78.55480354900595	70.66938291235341	7.885420636652565	1	64	162	111	0	3.7227102743361944	0.14118550709423394	0.011018644446921806	6.847913417884258	0.022791102049560894	4.478910845342415	0.667828294788513	0.0015303497277992964	0.855234257679275	0.001534041294023881	2.426918757973418E-6	1.0123913906240627	7.78209411231854	0.04212065468173535	1.664343410422977	9.043569478799901E-4	0.7178151371431697	6.981878557513503E-4	6.283590191307571E-7	0.8640812018867791
1810000	-57681.32681160984	-57289.292630139644	-392.03418147019704	-10920.350888521876	4.473031679071702	61.277669015243	51.260671379483334	10.016997635759674	8	49	140	133	0	-6875.060844646528	3.4408827243713263	0.14931939860318244	0.1149094527347194	5.102703192662741	-15258.649972800857	-24235.23092417038	6.484135885794608	78.56435933422146	69.19731504833533	9.367044285886152	1	61	159	114	0	3.4408827243713263	0.14931939860318244	0.021834724375996917	5.692291865034881	0.013419508005606028	4.478910845342415	0.6245816800641494	0.0015194993338022746	0.8891430775925206	0.0014731418888089913	2.364723718903789E-6	1.0147075558214318	7.78209411231854	0.025197516999401297	1.7508366398717043	9.853556304045606E-4	0.7824230526505157	7.415622093471571E-4	1.0855919702343007E-6	1.0791805886175736
1820000	-57679.55140752685	-57318.072789225436	-361.47861830141346	-10924.273164883925	5.083857504340129	61.0142991539633	51.848440180094016	9.165858973869314	5	47	141	132	0	-6886.543972315334	3.152340436674219	0.14471741465428198	0.09841605793842255	4.931510709185639	-15272.173154915632	-24235.082497110547	6.579114608999666	78.48986111336066	69.68539574132168	8.80446537203898	0	61	160	113	0	3.152340436674219	0.14471741465428198	0.016219590276938003	5.742411354741586	0.011308656899994456	5.356131334563018	0.6359285937230312	0.0017040738722514008	1.0003501278428204	0.0015067986873721743	4.796222209079184E-6	1.2677021367781625	7.78209411231854	0.025197516999401297	1.7281428125539406	9.911208789323133E-4	0.7863736525618603	7.631377118049161E-4	1.1126265142556038E-6	1.0455243697333876
1830000	-57682.985127638094	-57309.14833809865	-373.83678953945076	-10916.270281284778	4.590588644155429	60.03160663800159	50.49397855785782	9.537628080143788	4	46	141	132	0	-6895.339308803979	3.442770393331398	0.15855285065342284	0.22254909667632952	5.322804677595558	-15279.484322177148	-24218.054425832743	6.221258030587921	77.41933575064449	68.891124351239	8.52821139940546	2	62	159	114	0	3.442770393331398	0.15855285065342284	0.060360033972107104	5.536742583387412	0.015702415126740334	5.356131334563018	0.629439173490047	0.0016170744906373123	0.9853452487302102	0.0014089740397488105	3.7618121005861904E-6	1.156340604771694	7.782137084934699	0.10654818153698131	1.7411216530199092	9.980362756215886E-4	0.778098985196766	7.90219010171941E-4	1.007712023216525E-6	0.9960354901317724
1840000	-57705.09544922129	-57326.166045192265	-378.9294040290232	-10915.557328221563	4.841771660828008	59.63884073590818	49.23320933564194	10.405631400266273	5	45	139	134	0	-6913.280907164181	3.235067564801866	0.13138398354152575	0.097288458838489	5.147024185752867	-15280.230955981977	-24217.096853824543	5.886936825601089	77.29014650557839	68.2376699372483	9.052476568330063	3	64	160	113	0	3.235067564801866	0.13138398354152575	0.07494634366266749	6.29139678791864	0.008908415655179348	5.356131334563018	0.6403093610962607	0.0015648603685333479	0.8605252208543809	0.0014718553353754696	2.9786718988918858E-6	1.014826664527974	8.406996767621559	0.06140357845518476	1.7193812778074817	9.483780106059387E-4	0.8111485731693318	7.434352908737772E-4	9.909861823469474E-7	1.064378106990847
1850000	-57685.611058418865	-57311.88753763978	-373.72352077908863	-10912.258667355003	4.599604394806738	61.13150451008138	50.70311093408078	10.428393576000646	9	47	137	136	0	-6907.156206236287	3.4505426557411356	0.13897990605001054	0.17046806820427043	3.398000231041943	-15264.716582179624	-24227.756081868865	6.077094355174001	77.53587835203379	69.38700380015507	8.14887455187874	1	65	163	110	0	3.4505426557411356	0.13897990605001054	0.028290051018904017	6.426532241328106	0.03215882506741023	5.117475252794633	0.645149429748628	0.001534148873977348	0.9543051872913882	0.0013521383516421437	3.098232287668385E-6	1.1108150548142957	8.406996767621559	0.06140357845518476	1.7097011405027471	9.169314004229789E-4	0.822022632703902	7.637648761010253E-4	9.6833845584535E-7	1.06123036226932
1860000	-57672.51386737507	-57318.595530790386	-353.918336584687	-10927.479451880015	4.3727285996421195	58.32361732218757	48.79293874464675	9.530678577540819	7	47	139	134	0	-6892.3380146459795	2.9276302223728083	0.13678714604014092	0.1330614400809968	5.028175195065472	-15269.788584647215	-24228.98947961718	6.217959549217979	77.91765793957745	69.23181720674323	8.685840732834249	1	63	161	112	0	2.9276302223728083	0.13678714604014092	0.031478988574530506	6.75458872440686	0.006308014763252858	4.509232097819243	0.6824639748425617	0.0016906680181898444	0.8263553458166281	0.0015131130158625087	2.5459008048328464E-6	0.9313374883920089	8.406996767621559	0.06140357845518476	1.6350720503148797	9.811140614578134E-4	0.8815750390243873	7.666426615240077E-4	1.21133900033638E-6	1.1569451329390383
1870000	-57688.78102220204	-57313.93791546316	-374.84310673888405	-10922.648506019461	4.2480262821547825	58.239224645118156	47.612833835467676	10.626390809650502	12	47	135	138	1	-6892.255351290865	2.916219709760143	0.14722197866329245	0.26565451797260997	4.8913484930135835	-15283.872211839524	-24215.161846313316	5.772116602511447	75.60306790671197	67.16580360270483	8.437264304007128	1	63	161	112	0	2.916219709760143	0.14722197866329245	0.016401077199314242	7.6757904638945265	0.006308014763252858	5.299500299541548	0.6508202312941441	0.0015681545789597167	0.8789782110380181	0.0014564083140848187	2.4443561216127786E-6	1.0198027540041645	8.572483044411495	0.06140357845518476	1.6983595374117149	0.0010302889482632326	0.8420287949070402	8.229825797374661E-4	1.2485842688155895E-6	1.0788253519312987
1880000	-57679.641667677555	-57300.41573425601	-379.22593342154784	-10920.844549397652	4.5943718602933	59.500506105734615	49.479282507062564	10.021223598672066	7	46	138	135	0	-6904.583439723254	3.1277911878199167	0.16588039157358528	0.16106861756973306	4.247082414205801	-15268.630483855868	-24206.357261279227	5.729775868237997	74.8023682880527	65.35005578248075	9.452312505571921	3	65	161	112	0	3.1277911878199167	0.16588039157358528	0.0498269164334551	6.515569503196393	0.006308014763252858	5.299500299541548	0.6542654508931218	0.001601725833877082	0.8488969566967749	0.0015328671684161962	2.2110146529228804E-6	0.925953198171109	7.996274090000968	0.06140357845518476	1.6914690982137595	9.741622033177053E-4	0.8117241160866766	7.837251494713145E-4	1.0283128277989037E-6	1.037771112224445
1890000	-57709.05262364816	-57327.93815993381	-381.11446371435346	-10936.664356982743	4.3505875365200755	58.99164533187597	48.26577946352068	10.725865868355317	6	44	137	136	0	-6908.951779365812	2.9124821444683624	0.15679371292597338	0.18123282402982516	3.623564900491428	-15271.819298352975	-24210.50272523228	5.655047853401082	73.58842527948326	64.36904219539583	9.219383084087482	1	63	161	112	0	2.9124821444683624	0.15679371292597338	0.04890919397790012	7.098892191751205	0.006308014763252858	5.521788900902353	0.6158485037471361	0.0016662073442926723	0.9133021155812319	0.0015087160505175912	2.2804633552403098E-6	0.9405853401475326	7.8963642293804925	0.06140357845518476	1.768302992505731	0.001057924760714533	0.8368506375862739	8.12705856387863E-4	1.3628499789222316E-6	1.0912589249325881
1900000	-57725.92007768167	-57346.13649954255	-379.7835781391285	-10920.648479592552	4.4508155155504285	60.139587012842384	48.97729107021499	11.162295942627393	11	47	135	138	0	-6907.801504066829	3.14116908577133	0.14799389379796676	0.2756846377048025	4.547244729267268	-15286.270387615385	-24231.41612826778	5.913326702767048	73.89187814772855	65.00812388165853	8.883754266070031	1	64	162	111	0	3.14116908577133	0.14799389379796676	0.06408397716134621	6.6332760088708405	0.09662565704311793	5.521788900902353	0.6266288586931235	0.0015829909081035043	0.855924169674208	0.0014524249538605627	2.120852748773962E-6	0.9695238474025355	7.8963642293804925	0.06140357845518476	1.7467422826137562	0.0010852100765729289	0.8494203221529834	8.160935171081645E-4	1.381307674628959E-6	1.1208698682563176
1910000	-57735.41568497549	-57353.570036062665	-381.8456489128205	-10928.01957371491	4.24595415962619	60.214996971508526	50.37031859092277	9.84467838058578	9	46	136	137	0	-6912.530473580489	2.968831956624528	0.15077726285795257	0.10357835400592168	4.558400723486065	-15278.604342325678	-24234.415646441586	5.727019744993413	74.01318584557876	64.93618000109484	9.077005844483924	7	69	161	112	0	2.968831956624528	0.15077726285795257	0.07848308414708174	6.704512274587184	0.09662565704311793	5.050172344885946	0.6372000625852473	0.001726784572060444	0.8735820486202609	0.0015356282660811981	2.058718027015472E-6	0.8890437586078633	7.8963642293804925	0.06140357845518476	1.7255998748295085	0.0010006478994773467	0.8048324483625228	7.848891444818852E-4	1.0284319179019482E-6	1.0407484815065156
1920000	-57686.236101691065	-57337.6323886565	-348.60371303456765	-10929.75724731204	4.52116362096011	61.02540801220373	50.33615439178415	10.689253620419555	10	45	134	139	0	-6904.739318156102	3.2140237967726595	0.1382981962419323	0.20669540471751763	3.6132638130608203	-15281.612624180381	-24221.523199007977	5.855227454552941	73.6624373460637	65.91819767841855	7.744239667645159	5	70	164	109	0	3.2140237967726595	0.1382981962419323	0.07707123824554922	8.131353502818229	0.09662565704311793	4.370201379449994	0.6742082290236583	0.001778033840078752	0.8107750087521886	0.001545013427510637	2.2354070361485077E-6	0.8909602189194549	7.8963642293804925	0.06140357845518476	1.6515835419526865	9.644860293012225E-4	0.7860575691827347	7.93662771490454E-4	9.644680861767886E-7	0.9822073004059617
1930000	-57673.19865419405	-57302.794547144105	-370.4041070499436	-10903.439923682843	4.649206145774762	60.77276432093741	50.9687345526824	9.804029768255008	11	47	135	138	0	-6904.840011629376	3.3207061138188276	0.14041425074146857	0.23868834245935927	4.018478388694691	-15264.669373821203	-24229.84523801068	5.544304167576097	72.94634244230849	64.22223345085361	8.724108991454885	1	62	160	113	0	3.3207061138188276	0.14041425074146857	0.03573088567857506	5.509683485032543	0.0708183351596979	4.370201379449994	0.6758276955403842	0.0017181366116774516	0.9234232463163337	0.0014302258084291763	2.690016368032099E-6	1.0432459881597747	8.470661375439565	0.05617141489718923	1.6483446089192346	0.0010042379834635294	0.8179350926451805	7.965315362294515E-4	1.2787180524272597E-6	1.0738712771016978
1940000	-57698.38403866587	-57304.98676807389	-393.3972705919839	-10902.229945274967	5.533023900091245	63.10114479811763	53.08156137940013	10.019583418717493	8	48	139	134	0	-6908.173360305796	3.48075688924837	0.15249653247384448	0.14596707066710046	4.584679990134396	-15265.649255184931	-24228.934207308193	5.4967663428861036	73.42867999799688	64.44886777177474	8.979812226222101	1	60	158	115	0	3.48075688924837	0.15249653247384448	0.01413086493867185	5.451572679381539	0.0708183351596979	4.370201379449994	0.65708468584059	0.001804298404580088	0.9046299177726363	0.0014459966414895158	2.124429376119104E-6	0.9190755086810477	8.470661375439565	0.022515647366662353	1.6858306283188231	0.0010061135149505489	0.753069733639803	8.244212915533102E-4	9.484319173415984E-7	0.9162560154811095
1950000	-57693.272710387486	-57303.673583680255	-389.5991267072344	-10917.468207612785	4.578415635851261	61.40345495071229	51.17190717269469	10.231547778017593	8	48	139	134	0	-6905.210774882506	3.1056916296057113	0.13406203891194857	0.12352056352975473	4.0936967330213045	-15262.357431624898	-24218.63716956007	5.601370297151114	73.84619031267442	63.88692034223929	9.95926997043511	0	59	158	115	0	3.1056916296057113	0.13406203891194857	0.0055408647880763025	4.637522020619429	0.0708183351596979	4.370201379449994	0.6418167811649951	0.0017438756410410247	0.8172858365447864	0.0014450263346143727	2.226841176782111E-6	0.9318923428423164	8.392148371474578	0.019064174012432152	1.716366437670013	9.894280882917204E-4	0.8569630238091966	7.719209191232267E-4	1.387444473952159E-6	1.1390345077286506
1960000	-57664.17185088313	-57286.42760049587	-377.74425038726366	-10908.441555414744	4.5275048083414555	61.62023452032688	50.9570947499255	10.663139770401408	8	45	136	137	0	-6889.268314315508	3.340795709650712	0.14161738774082033	0.19484441001674097	4.756315031900857	-15249.353696271504	-24239.364034494112	5.648259441722516	73.49940845747616	65.05713101190364	8.442277445572586	0	61	160	113	0	3.340795709650712	0.14161738774082033	0.02961954495427605	5.494342119743195	0.0708183351596979	4.291949559069412	0.611060351305237	0.0017405467686181354	0.8633802779460974	0.0014049549208514582	2.761332540329697E-6	1.0271588353333183	8.392148371474578	0.03157281678647055	1.7778792973895292	0.0010633869015768294	0.865595448614623	7.882336794092839E-4	1.5467877227770497E-6	1.1626632038810154
1970000	-57691.24907391958	-57333.71466550003	-357.5344084195493	-10900.240310163377	4.64813488044764	60.7153951449474	50.05361001465338	10.661785130293977	11	46	134	139	0	-6914.084388539806	3.119195535255628	0.13341051093967501	0.11287841499042744	4.44008889089694	-15272.427245286332	-24246.96272151052	5.801242651410715	72.98385789103156	63.96385673318965	9.020001157841882	0	60	159	114	0	3.119195535255628	0.13341051093967501	0.013540497308685376	5.93085798124723	0.0708183351596979	4.662949544996113	0.6515123265918046	0.0018912317952261034	0.9048033404874334	0.0014537356147301733	3.5870012935340556E-6	1.1162143679731025	8.392148371474578	0.0060711597028886045	1.696975346816394	0.0010695754475911513	0.8843265904284616	8.275309312174407E-4	1.639971557319347E-6	1.2225248390409234
1980000	-57679.27964685723	-57302.78946077353	-376.49018608369585	-10892.789336118774	4.476792927572575	60.63651038096239	50.35901505232834	10.277495328634027	8	42	133	140	0	-6921.215705403172	3.430231492720126	0.14629125371442786	0.15706224151863912	3.677187093756893	-15259.885868161708	-24228.898551089875	5.776303898715745	72.72607606950805	63.46194271413262	9.264133355375451	0	58	157	116	0	3.430231492720126	0.14629125371442786	0.007394255745470187	4.901314133914697	0.0708183351596979	4.662949544996113	0.6477461926963547	0.0018142568504470773	0.863762788355522	0.001475956719998044	2.694192835511899E-6	0.9624095414637963	8.392148371474578	0.00854986679240713	1.7045076146072937	0.0010549105676546378	0.8727680148242938	8.269465223123519E-4	1.699585127474799E-6	1.2116493076019788
1990000	-57678.47504531194	-57308.7846373226	-369.690407989344	-10892.220628248413	4.558248619636436	60.87014527141048	50.44652907429897	10.423616197111528	7	44	136	137	0	-6902.4824167996485	3.327830678378502	0.13075882319413645	0.11095412665530052	4.639807837927391	-15275.814749361312	-24238.266842913225	6.218110358532412	73.41981863648951	64.32281444213939	9.097004194350134	2	59	156	117	0	3.327830678378502	0.13075882319413645	0.03295277982679663	5.106036969035813	0.0708183351596979	4.662949544996113	0.6663253859134687	0.0018545254410446117	0.9094061553057583	0.0014784469885745376	3.1735572572988928E-6	1.030628988225796	7.7113072407920225	0.021233355966436458	1.6673492281730657	0.0010497388058677058	0.8362039997315571	8.137772230318622E-4	1.4561778590686336E-6	1.1247782310298462
2000000	-57700.30600045055	-57338.936862327915	-361.36913812263884	-10901.447739052039	4.7693612700566845	62.42283615501368	53.448373063214746	8.974463091798945	8	45	136	137	0	-6901.828406586591	3.3839267461164724	0.13393682717722136	0.10381406530698825	4.771164629643555	-15293.083129372975	-24242.57758731632	6.944224023919071	75.10465279418302	66.07241737765553	9.032235416527568	1	56	154	119	0	3.3839267461164724	0.13393682717722136	0.02925759462579133	6.396395824752368	0.0708183351596979	4.873524135717944	0.6558784057832399	0.0017875941292631473	0.8987001102556914	0.001507819602118431	2.905192171558554E-6	0.9997411961669804	7.7113072407920225	0.0062957349990372885	1.6882431884335234	0.0010693467551166275	0.8471223802092568	7.956929559447675E-4	1.561325693821822E-6	1.1168439890855224
2010000	-57673.651174816456	-57296.90470024341	-376.7464745730464	-10872.69863266105	4.4094435815875626	62.16146809760238	53.303919171284264	8.857548926318119	8	45	136	137	0	-6918.588277636866	3.6088973780845777	0.13079707362414283	0.2827462146423775	4.849899228097083	-15273.565465714575	-24232.052324230917	6.245939118327013	74.86592503109267	65.64422003119309	9.221704999899629	1	56	154	119	0	3.6088973780845777	0.13079707362414283	0.044808377957275394	5.086325603799656	0.06481346628022512	4.5178677806793965	0.6414238578881296	0.0017346029922999952	0.9200241858950109	0.0014601084262177938	2.6433964150238696E-6	0.9974555212269938	6.996846048081501	0.0062957349990372885	1.7171522842237439	0.0010553086222429028	0.8278615956059965	7.950982566438793E-4	1.3869142037876974E-6	1.1062863219552062
2020000	-57698.46691775994	-57321.352120111056	-377.1147976488895	-10893.442866943446	4.471325949614455	62.57831104636467	53.35293790019739	9.225373146167318	3	44	140	133	0	-6904.490175943586	3.41280140356021	0.1563822317811919	0.060619510395488165	4.424404044780469	-15284.18035988114	-24239.238717342883	6.107708687713896	72.89235208823827	64.14507753206097	8.747274556177313	0	58	157	116	0	3.41280140356021	0.1563822317811919	0.035783520815114135	7.546727259125197	0.06481346628022512	4.479475748295688	0.6451541810917768	0.0017313667952968612	0.920799358547788	0.001480183428776453	2.4537292131306077E-6	0.9668549345554136	7.164070958714508	0.0014994317020861666	1.7096916378164495	0.0010878992580256582	0.784297323092033	7.994409023698314E-4	1.124214218006019E-6	1.009347059346881
2030000	-57685.175870997366	-57311.64283676658	-373.533034230788	-10890.984940748367	4.332888405237884	61.7289176939167	53.30637946014114	8.422538233775558	2	45	142	131	0	-6908.06025161353	3.4312164270571097	0.1270658386809313	0.05060447812628513	4.2375430722793395	-15295.830686794801	-24216.76695760989	6.562786626904608	74.25962020602118	64.39711857860615	9.86250162741509	0	56	155	118	0	3.4312164270571097	0.1270658386809313	0.012862536597232556	5.93410066592305	0.06481346628022512	4.960996589513714	0.6719118553679124	0.001763232862023856	0.9965175744204313	0.0014489351361505374	3.972101880995088E-6	1.1514688127736672	7.164070958714508	0.006219594648693929	1.6561762892641783	0.0010293985877953043	0.8415410126600514	7.659093810709429E-4	1.3909198861917808E-6	1.130537636224
2040000	-57685.25862169466	-57313.998643847764	-371.2599778468942	-10892.707796366532	5.51672341865371	64.37519812831805	56.14792222468289	8.227275903635128	2	44	141	132	0	-6900.0307694821095	3.2954888129122226	0.14829290474223003	0.07986078538577863	4.780064772216878	-15295.808502161011	-24225.451575838113	6.302992948149749	74.41325690242697	64.78813461811015	9.625122284316815	1	58	156	117	0	3.2954888129122226	0.14829290474223003	0.016706553692483053	6.332041243158772	0.05845079110174956	4.960996589513714	0.6411344157922891	0.0017361382359146853	1.0464249370996497	0.0013091445850182744	4.80995163295216E-6	1.2957072661866151	7.164070958714508	0.037758191136798645	1.7177311684154248	9.682482179991142E-4	0.8935650227140997	7.376009298931741E-4	1.4204182715787826E-6	1.2130267395502528
2050000	-57680.40559627045	-57313.98414763039	-366.4214486400604	-10885.000421972256	4.677227949790386	62.51054029109796	53.88815826139076	8.622382029707229	2	43	140	133	0	-6912.636907799274	3.396580311029321	0.1336038626205676	0.051727646325142665	3.009400182266788	-15280.747068340332	-24235.59974951853	6.228477182181677	75.59806672823888	66.34040704457648	9.25765968366244	2	60	157	116	0	3.396580311029321	0.1336038626205676	0.06941014447002945	5.972464537855345	0.0795309181863836	4.455436457077094	0.6314646428278912	0.0018149421325740409	0.9922271794911273	0.0014479594224337006	4.800254755317022E-6	1.2434551880684226	8.453499716380867	0.037758191136798645	1.7370707143442208	9.541011141468883E-4	0.7710101830609933	7.612600742061613E-4	9.375830721688221E-7	0.9803971680293674
2060000	-57653.68089479266	-57292.4424255389	-361.238469253759	-10881.255445645664	4.647937979365061	62.76210949452316	54.455641421497994	8.306468073025176	2	42	139	134	0	-6918.361682111809	2.864449435215069	0.11970928627470168	0.039910284045371905	4.2090085496412355	-15270.116775079627	-24222.708522701803	6.422520979238807	76.17999131855754	67.52767333037272	8.652317988184823	2	58	155	118	0	2.864449435215069	0.11970928627470168	0.07403732028684389	4.568235073289409	0.0795309181863836	4.797458232053122	0.6462445948832707	0.0017903961075388132	1.0377438580367226	0.0014049619739435974	4.249370530091188E-6	1.1897270768271642	8.453499716380867	0.039102355485815504	1.7075108102334617	0.0010535750819846675	0.8321160282591419	8.314182819350927E-4	1.3516492887307317E-6	1.055344405135753
2070000	-57628.2379600858	-57273.68440999643	-354.553550089368	-10877.819047548928	4.8052680002944825	62.47836086489686	54.41777089429454	8.060589970602308	1	42	140	133	0	-6903.161847033166	3.816029567040977	0.13023763229859997	0.012715769869158067	4.062077506946732	-15269.516661470387	-24223.186853943946	6.355204949724235	75.33274628934211	66.30034927497464	9.032397014367529	0	54	153	120	0	3.816029567040977	0.13023763229859997	0.02274684510288644	4.863712131709871	0.062097032233802966	5.384040249065636	0.6478180121506834	0.001902015613855792	1.1562214411308114	0.0013793856231984016	6.197005313387183E-6	1.3698873993585654	7.405300458372581	0.039102355485815504	1.7043639756986364	0.0010196495157212102	0.8144438375494915	8.172514981854917E-4	1.2285118330722642E-6	1.0327534411242323
2080000	-57659.81348812775	-57311.78788486096	-348.02560326679105	-10876.276528917391	4.726145564032278	62.58029495472471	53.34375342694668	9.236541527777995	2	44	141	132	0	-6903.253674300858	3.3043324359710655	0.13422676004441028	0.00972042310232277	4.339507731679659	-15289.047878020434	-24243.209803622278	6.237041562596389	74.90915336801149	66.16378017310906	8.74537319490248	2	55	152	121	0	3.3043324359710655	0.13422676004441028	0.030435541918950634	4.608459360204658	0.062097032233802966	4.6204490756842205	0.643499678630968	0.001873378218997872	1.1717407674447593	0.0014086552244909826	5.836834141139587E-6	1.3736302868101573	8.172749727646623	0.05221047978085451	1.713000642738067	9.99874202046534E-4	0.7614307552809549	7.954890010436599E-4	8.935829110461743E-7	0.9168983683324726
2090000	-57660.90136137494	-57292.99268965947	-367.90867171547353	-10886.264068915998	4.791995863411192	63.66586166537169	54.791348599096565	8.87451306627512	1	42	140	133	0	-6903.279147044027	3.7027854260485995	0.14591708621538307	0.02147747047372917	4.580701558627652	-15271.945261915875	-24231.50421178357	6.209006538402373	75.29032626420657	66.78012642984649	8.510199834360076	3	56	152	121	0	3.7027854260485995	0.14591708621538307	0.09487263591221883	5.871523599402173	0.062097032233802966	4.812700648463776	0.6527173324626836	0.0017576267610624969	1.0885184800221284	0.0013589931884990343	5.408612941858087E-6	1.33992870546023	7.7843843985269485	0.05221047978085451	1.694565335074636	9.604693591117985E-4	0.7883573038022564	7.65036699222108E-4	1.077127970816196E-6	1.0276916061273504
2100000	-57663.382897775446	-57313.32582913792	-350.05706863753215	-10897.230304309973	4.672217858914666	62.50543052922333	54.44552801620212	8.0599025130212	1	41	139	134	0	-6909.370484349458	3.0845385611552665	0.12951750218959118	0.03398178983460119	5.1391491431587175	-15268.57005686041	-24238.154983618075	6.353163577784308	75.29014056402298	65.5343707812695	9.755769782753513	0	53	152	121	0	3.0845385611552665	0.12951750218959118	0.027590992748454977	4.491392096933904	0.01144938819768652	4.812700648463776	0.6590194165183261	0.0018302465271090229	0.9398298212878304	0.001520575516038292	4.437460399741289E-6	1.182587727025134	7.75042119766652	0.0410708773812101	1.681961166963351	9.528489956346853E-4	0.777109283696292	7.677298204754641E-4	8.456955601558198E-7	0.939863613636196
2110000	-57644.09884262265	-57288.76110086857	-355.33774175407575	-10884.06099287151	4.7048975715437305	63.393252702230384	54.718111493066445	8.675141209163968	2	42	139	134	0	-6903.811558616996	3.186685713796894	0.12009828981464021	0.028658308069255473	3.8172510475652577	-15265.891733364298	-24234.996816015766	6.108278989655	74.38645195190709	65.1347453973531	9.251706554554012	0	55	154	119	0	3.186685713796894	0.12009828981464021	0.070871799030353	4.679942015096405	0.00638987832890003	4.06308109276832	0.6586284442488783	0.0015909504951660662	1.029820853941673	0.0013552909601872015	3.458551400606816E-6	1.2311173753390685	7.417790372347606	0.08140161585319747	1.6827431115022464	0.0010324495606568933	0.8612052904784437	8.159106444519027E-4	1.2831896583390101E-6	1.099663927137204
2120000	-57669.93686633911	-57305.054448385774	-364.88241795333573	-10874.48748523045	4.469639994554497	62.205873275106384	52.955370382990665	9.250502892115717	2	41	138	135	0	-6915.296788133132	3.300983713535186	0.1413916137052045	0.015448782393704842	4.162526691048396	-15274.211097160127	-24241.059077862068	6.144082231872133	74.90812898421018	66.21163790139333	8.696491082816863	2	64	161	112	0	3.300983713535186	0.1413916137052045	0.02726267720073863	6.530298524568491	0.013000413125478647	4.1821947558796335	0.6456051784751358	0.0016285252955111579	0.8918028716626908	0.0014606870606330405	2.8272924104221763E-6	1.0336187417684195	7.417790372347606	0.04351316001887899	1.7087896430497316	9.808613093185807E-4	0.8220806340266226	7.735390026087635E-4	1.1685341857902107E-6	1.0732721342429825
2130000	-57621.76129002403	-57276.69010899783	-345.0711810262009	-10882.540323520698	4.592072822979153	60.99141386027173	51.2806191340976	9.710794726174155	2	41	138	135	0	-6912.606544868435	3.181728624419544	0.13648298514645116	0.028865818800326747	4.432536034118011	-15261.217259443758	-24220.325981164937	6.140161561897105	75.5630723708672	67.45241903173523	8.110653339131957	2	63	160	113	0	3.181728624419544	0.13648298514645116	0.03610820714885828	8.046896746889276	0.013000413125478647	5.072802490591105	0.6553281377346082	0.0016423780752813054	1.0062547294799018	0.0013843926030509275	5.0423403245137765E-6	1.3107075377335102	8.627419744573272	0.09540681515994143	1.6893437245307867	0.0011141257171307314	0.9095119353489175	8.340736888322609E-4	1.8314632637023695E-6	1.1809934818983128
2140000	-57640.88215271895	-57293.67353958241	-347.20861313654217	-10894.945902565025	4.942305393727254	61.53224726080511	52.76983845588077	8.762408804924315	2	40	137	136	0	-6912.145215850407	3.3016764619117893	0.1370172052618665	0.06340901610614075	3.7743405368196044	-15277.025328957916	-24209.557092209063	6.1957807875261555	75.23669389664589	66.95526777459705	8.281426122048865	2	62	159	114	0	3.3016764619117893	0.1370172052618665	0.02178263912196908	6.908508097446616	0.022445711787922658	5.072802490591105	0.6612428709088158	0.0016638770497165133	0.9375039003216402	0.0014527034138797144	3.8014248516233067E-6	1.1160647099061725	8.627419744573272	0.06795173937683208	1.6775142581823714	0.0011264822391399809	0.872117763327678	8.436591900549318E-4	1.342258928362786E-6	1.0334440507149774
2150000	-57662.530648905835	-57301.164554921954	-361.3660939838818	-10893.759201803596	5.53978609598844	62.691875542290425	52.35122701292201	10.340648529368416	1	40	138	135	0	-6915.590685964528	3.026377486153575	0.15202903254333583	0.03841033675649953	3.9720195357004426	-15267.044912417547	-24224.76975473628	6.1924703948987405	75.79915781945422	67.31490777748513	8.48425004196907	4	64	159	114	0	3.026377486153575	0.15202903254333583	0.051192794989906136	7.087937506923934	0.01564505074702632	4.666771044690719	0.6072267099644362	0.0016132294913945783	0.9582506343688086	0.0014288631744174985	4.7298038567109194E-6	1.255218537601539	7.9202453231561485	0.06795173937683208	1.785546580071131	0.0010381140293022038	0.8872609294644725	7.911776987575687E-4	1.2876853443094471E-6	1.0894933250246104
2160000	-57646.213678762084	-57291.38285285678	-354.8308259052996	-10878.40054131063	5.415031685725892	63.83837631125239	53.961160153114804	9.877216158137555	7	45	137	136	0	-6917.765401820249	3.3853325295637435	0.13737129756024943	0.1142381444867067	2.8285651951721738	-15268.463953643859	-24226.752956082044	6.193963075289083	74.91724094239648	66.49858793115295	8.418653011243546	2	62	159	114	0	3.3853325295637435	0.13737129756024943	0.0184671776619769	5.492258999974543	0.01564505074702632	4.666771044690719	0.6364018377745116	0.0017710300960383197	1.0159003188151285	0.0014153572784066884	6.663729957653127E-6	1.3748622179673293	8.514092149931045	0.06795173937683208	1.72719632445098	0.0011297206422990259	0.8442700237949662	8.079482285325672E-4	1.1350035410383945E-6	0.9898763154016725
2170000	-57656.535791265145	-57292.6870825604	-363.84870870475027	-10877.848358265104	5.358229027222929	65.11947030252055	56.123601547312276	8.995868755208265	5	44	138	135	0	-6888.913020269321	3.181461748967525	0.13215690962471519	0.14602203586515938	4.02308537488525	-15284.583239576936	-24241.342464449033	6.235089039454337	75.25023516681962	66.03841014457828	9.211825022241348	0	59	158	115	0	3.181461748967525	0.13215690962471519	0.0032867521740814736	6.2519549770781	0.01564505074702632	4.877329590193999	0.6518769542134673	0.001552264117958544	1.023817795112843	0.0013363329234347718	4.717989313325236E-6	1.3165548628251824	8.514092149931045	0.08674226674948174	1.6962460915730686	0.001084728055592298	0.8286293252040717	8.183612092287554E-4	1.2667956271283486E-6	1.048133247651317
2180000	-57637.90826838135	-57282.90217181627	-355.00609656507476	-10886.582660208804	5.236275725323749	64.16130601838272	55.318030431056464	8.843275587326278	3	43	139	134	0	-6880.843301125025	3.1134964156379783	0.12781637213866615	0.10885364870732785	4.022477989433266	-15279.38084311296	-24236.095367369486	6.24922365924484	74.19509132945544	65.71806273766879	8.477028591786645	0	57	156	117	0	3.1134964156379783	0.12781637213866615	0.011909050176912551	5.731679322080151	0.01564505074702632	4.445593100539389	0.6161754803597759	0.0016187592855284887	1.02618879650257	0.0013678489672359934	3.3928641762054214E-6	1.1749504085944866	7.363295667136293	0.08674226674948174	1.7676490392804514	0.001051392733587042	0.8293022541092292	8.076207911196583E-4	1.093504278060816E-6	0.9892070096339765
2190000	-57633.0363612262	-57278.860270381745	-354.17609084445496	-10896.586354774967	4.679997352863988	63.37013339676977	53.99053921667426	9.379594180095548	4	46	141	132	0	-6901.141603182135	3.3562546822986326	0.14418199053191222	0.12894365806567096	4.583953517074685	-15269.710214707504	-24211.422097717135	6.26385450107174	73.87566733500796	66.02574051383104	7.84992682117694	0	58	157	116	0	3.3562546822986326	0.14418199053191222	0.0047031094828333675	5.830458775060436	0.003596026946148068	5.990056359241528	0.640966299173441	0.001598715669881214	0.935082513922955	0.0014106364341095298	3.131018018140413E-6	1.0728560120724666	7.488961193554515	0.04657014926630196	1.7180674016531212	0.0010705225743924953	0.8677249705874868	7.998630999280872E-4	1.202792442848797E-6	1.0295561017145312
2200000	-57633.80525247811	-57272.278164397765	-361.52708808034083	-10889.575152430905	5.230910775288322	64.45077118908623	54.67028939824547	9.78048179084083	12	50	137	136	0	-6904.077349672272	3.3259454854178108	0.13555381942489644	0.16135068430784882	4.445447971999014	-15263.614498141405	-24215.011164153184	7.111078806985645	76.31590347660416	67.37590317497424	8.940000301629885	0	56	155	118	0	3.3259454854178108	0.13555381942489644	0.008703076561124628	6.469855049222475	0.012216106298636061	5.704357809534521	0.6426973556238543	0.001729626337162554	1.03421731965863	0.0014251891084599614	4.0017245689520925E-6	1.2021124526440286	8.052715805386013	0.046668654911874274	1.7146052887522945	0.0011112427610267014	0.8784486405328652	7.954910952905147E-4	1.2115041607642673E-6	1.0140320982305402
2210000	-57679.1339273311	-57275.047525938426	-404.08640139267425	-10897.992865071974	5.001978951525535	65.40849255634754	54.431995520289696	10.976497036057843	14	50	136	137	1	-6891.133865905044	3.2249942491655688	0.15544475631298413	0.23425093479128323	3.6860717684567645	-15270.423787952512	-24215.497007008897	6.81153733287887	74.77797459600451	64.55552079673276	10.2224537992718	0	55	154	119	0	3.2249942491655688	0.15544475631298413	4.277414696234787E-4	5.040153678674474	0.032786367243959454	4.97758818116416	0.6177741620385013	0.0017760135231075973	1.0026960848767699	0.0014094553265774062	4.234447833958339E-6	1.1798735663874367	8.052715805386013	0.046668654911874274	1.7644516759230005	0.0011446846330839357	0.8967500773483783	8.077012600591679E-4	1.5124930340663812E-6	1.0630114747418005
2220000	-57694.094381277646	-57284.57225711995	-409.5221241576942	-10895.150522401176	5.04902478705664	65.91070266639599	54.71115202754647	11.199550638849512	13	51	137	136	0	-6906.266311030098	3.6201705817307284	0.1585499101724201	0.1539685927356612	3.9619355984343625	-15264.417904437454	-24218.737519251226	7.287565434592853	75.01836877769925	66.0184601139106	8.999908663788682	0	55	154	119	0	3.6201705817307284	0.1585499101724201	3.7530729945292515E-4	4.990002936635396	0.032786367243959454	4.531581433893402	0.591855437745784	0.001678999222959948	1.0218840994824905	0.0013295016418290164	4.910020643079987E-6	1.3045794906188033	9.052211672245189	0.05805089895329035	1.8162891245084352	0.0012018989094683364	0.9335813645394092	8.237772297092682E-4	1.9128301397053196E-6	1.1655093572774002
2230000	-57710.99751824479	-57308.19404300111	-402.80347524368153	-10897.38099375382	5.0709108024077265	66.47070323596384	55.500596039555965	10.970107196407913	10	47	136	137	0	-6927.352113521633	2.974114228577135	0.16239415984613134	0.18365278705428992	3.0365036254662283	-15262.632098809767	-24220.828836915894	6.686086102752991	73.34512636192596	64.00349277774282	9.341633584183153	0	55	154	119	0	2.974114228577135	0.16239415984613134	0.02377199594888108	5.757631920831296	0.032786367243959454	4.763802875054139	0.6574067236643795	0.0018230501986860102	1.0647631446664605	0.0014162690465797593	6.3007309947483046E-6	1.3610483360346097	9.052211672245189	0.06448579280688164	1.6851865526712442	0.001169500767349759	0.9335439876606767	8.00534990811375E-4	1.6040590050042653E-6	1.15493845157794
2240000	-57718.37604560057	-57305.87991164153	-412.49613395903697	-10911.98611377203	5.555202093397998	66.50274232566176	55.1514127874197	11.351329538242078	8	44	135	138	0	-6892.959820154865	3.304550256211399	0.1665469282181026	0.15204460357545374	3.9204406525010915	-15274.39602967318	-24226.53794804146	7.117443502092285	74.29794914085701	65.20829132154545	9.089657819311546	1	56	154	119	0	3.304550256211399	0.1665469282181026	0.011850172030294577	6.358185715711193	0.009849777271857912	4.912728425752871	0.6354754829532167	0.0016009025693387918	1.251864038717594	0.0011796576177709192	8.660094111265308E-6	1.8578999867220378	8.333658566616165	0.09362580506864811	1.7290490340935698	0.0011618241826814655	0.8353499604106157	8.061160185961299E-4	1.1806659092162023E-6	1.0164059643655832
2250000	-57739.79903613852	-57293.53985154262	-446.25918459589957	-10897.032860866833	4.930913158290451	66.07608366963883	53.89904868314542	12.1770349864934	7	43	135	138	0	-6887.437398588315	3.162617771845166	0.1908952433351102	0.13188120916595625	2.556921754959487	-15281.305550318471	-24227.764041769	6.04676459211248	71.90509604592748	62.18404378590883	9.721052260018674	1	55	153	120	0	3.162617771845166	0.1908952433351102	0.043286297702340444	5.876095651872816	0.0022668387347762205	4.912728425752871	0.6529431327473507	0.0016264209286529475	1.026446422811729	0.0013437787351073857	5.699842262663696E-6	1.446599439757654	8.333658566616165	0.09362580506864811	1.6941137345053017	0.001125595603536846	0.8745611123695061	8.422380711994808E-4	1.4830688744696544E-6	1.1207191827842837
2260000	-57720.79845092947	-57275.78348779715	-445.0149631323252	-10883.990168922795	5.969106273684905	67.82742260869499	55.972085927183436	11.855336681511556	9	47	137	136	0	-6898.109015757194	3.4729063006258727	0.16934898374690982	0.17377625058805615	3.042454546991719	-15283.237016695713	-24210.447286421444	6.096963700532056	72.75714155496699	63.063711968238266	9.693429586728715	0	56	155	118	0	3.4729063006258727	0.16934898374690982	0.011865933505344152	4.254950142161286	0.004025947037000128	4.815656986795032	0.6634447294135727	0.0016444739154751454	1.049042614919529	0.0013320627372518138	6.190194780763127E-6	1.494608649264961	8.333658566616165	0.05830884822747329	1.6731105411728577	0.0010914122413103763	0.8447093687196406	8.362436486694882E-4	1.3449050105867605E-6	1.0690496040910171
2270000	-57729.01137735542	-57269.65508252655	-459.3562948288681	-10885.626302421411	5.072484176439268	66.63163585188444	54.77641392117903	11.855221930705378	11	45	133	140	0	-6907.911144227854	3.2683300944088916	0.19694056544419014	0.19814861554929528	2.9250274151726825	-15261.026419498934	-24215.091216378347	6.399889372886211	74.04851627987456	63.365156565808824	10.683359714065736	0	52	151	122	0	3.2683300944088916	0.19694056544419014	0.020454017180258997	5.198478368452016	0.017782106223662008	4.815656986795032	0.6466542888119095	0.0015651608418209915	0.9453617483039483	0.0013033955288467409	3.624192281568591E-6	1.2503400446410116	9.152713923995659	0.042341115623569334	1.7066914223761842	0.0010163732520627718	0.7635192633286907	7.989263306489924E-4	7.627462663640753E-7	0.8739471106853511
2280000	-57765.15065925378	-57303.29207229821	-461.85858695556567	-10880.444646079919	5.390284270353438	66.34312271254532	53.929692225487315	12.413430487058022	8	44	135	138	0	-6916.452625978583	3.2155802665745608	0.21925229275888933	0.17717314170134432	3.450327477211025	-15276.975208684891	-24229.419591554823	6.2271462679873535	72.11117746940225	61.18031353474118	10.930863934661046	0	50	149	124	0	3.2155802665745608	0.21925229275888933	0.015875810753411684	4.198612736431997	0.03960149168900264	4.815656986795032	0.6360444918713187	0.001445964172675329	0.9933700551856585	0.0012368297757514215	3.413010169914784E-6	1.2641098610882469	7.5683538018358645	0.042341115623569334	1.7279110162573657	0.0010535349702654052	0.8247512187673354	8.155325610901823E-4	1.0542564850260668E-6	0.997572902881937
2290000	-57773.682769017745	-57306.96534342967	-466.7174255880765	-10886.126679811252	4.8847731681914395	66.13890466890386	54.7364733935555	11.402431275348363	5	41	135	138	0	-6917.315923301507	2.984059238490567	0.18758782029236848	0.10123720455114478	3.102898172261951	-15275.748556050106	-24227.774184266804	6.183154689247821	71.33873247432774	61.232718384859176	10.106014089468548	0	53	152	121	0	2.984059238490567	0.18758782029236848	0.03254475190084164	5.473592647935135	0.03960149168900264	4.815656986795032	0.6515020985128102	0.0015350123855560772	0.9704305325857416	0.001372249002244243	3.801245926520272E-6	1.2069860990419141	7.910401425782	0.021944406729099267	1.6969958029743828	0.0010083691984947374	0.7618370473362842	8.322305142562631E-4	7.949571528288636E-7	0.8998557543187399
2300000	-57760.01739347865	-57309.7855410882	-450.23185239045137	-10890.253798153386	4.872754079637266	66.75408761899139	55.48683208563	11.267255533361407	10	46	135	138	0	-6899.208868478835	3.0327690909570855	0.185747192432274	0.22054555300937997	3.977771160869709	-15290.999558400172	-24229.3233160558	5.783656570911053	71.66584326922306	61.4093836312276	10.256459637995466	2	54	151	122	0	3.0327690909570855	0.185747192432274	0.05813060168279383	5.205951951100051	0.03960149168900264	4.815656986795032	0.6583328348140332	0.00151245357536238	1.0339362108381391	0.001319235629500821	4.817445489041874E-6	1.3684734023964782	7.910401425782	0.006716728308256004	1.6833343303719368	9.314595063152944E-4	0.7283876135094698	7.916529032149963E-4	5.554173416558143E-7	0.8271412560461424
2310000	-57793.62361893807	-57334.152348131676	-459.47127080639626	-10890.975206709869	5.019622758339052	67.09557761742121	55.73538757891085	11.360190038510382	9	48	138	135	0	-6909.508802385312	3.30432850764156	0.18684180225053296	0.14743405315623012	3.4010635330428833	-15291.137782045445	-24242.530556991052	5.7092628233813185	70.97526767426754	60.961577356164725	10.013690318102817	4	56	151	122	0	3.30432850764156	0.18684180225053296	0.12197886675842017	4.670241577771057	0.014247937041451319	4.297465044805596	0.6493427873051755	0.001519984773955382	1.1108969244442137	0.0013232089797405864	5.894845333404472E-6	1.5349695394824387	8.278852355563016	0.018553511295879288	1.7013144253896522	0.0010612915868176904	0.8405740039920365	8.675799565454015E-4	8.964960568586375E-7	0.9332039610577756
2320000	-57760.80067332161	-57310.10506309835	-450.69561022325684	-10898.917919694857	4.882872012828105	65.74231334707031	54.85939343434818	10.882919912722153	10	49	138	135	0	-6904.042938736871	3.3164952716380363	0.17525734303881352	0.1736598563933498	4.380766487758763	-15283.1892821994	-24223.95492246722	5.700525558913948	70.78500174702144	59.72548651335387	11.059515233667545	5	55	149	124	0	3.3164952716380363	0.17525734303881352	0.16852069164795497	4.434872604688714	0.014247937041451319	5.311838241213878	0.6407936024664597	0.0015329925564172469	0.8812191863991535	0.00142782219370463	2.8926465689585702E-6	1.0567613618317937	8.302439908568022	0.05141338929672025	1.7184127950670838	9.030435879530859E-4	0.7552642340779285	7.820908959598196E-4	5.108487138681794E-7	0.789448862274681
2330000	-57783.51152124797	-57331.55986774343	-451.95165350454306	-10905.14051624323	4.539773196938002	67.05709860274912	55.681296993583	11.375801609166091	14	52	137	136	0	-6911.760986135062	2.9949269556837743	0.18250875879906991	0.3694077261594352	5.313032243749364	-15274.703461712388	-24239.95490365275	5.465572941517789	69.14218054050815	59.246651218708834	9.895529321799335	1	54	152	121	0	2.9949269556837743	0.18250875879906991	0.024312569585899127	5.453775280342915	0.03962813709061377	4.873000985457562	0.6424210641657356	0.0014397371975889842	0.9233334628495407	0.0012949627074732783	3.4120140306645185E-6	1.2162827341220552	8.302439908568022	0.07194080442848917	1.7151578716685318	9.33639914925003E-4	0.7498368642199607	7.962885230980628E-4	6.158219566187494E-7	0.861562970770388
2340000	-57771.87461803388	-57312.55243027872	-459.32218775515406	-10895.916214052893	5.345533584862609	66.58507940691287	55.38838583489453	11.196693572018336	7	47	139	134	0	-6902.942064219092	2.8426609865310986	0.19638856340273372	0.20049281110179715	4.972019397898272	-15275.856576773567	-24237.837575233167	5.576161265817088	70.36170112079128	59.85135838019496	10.510342740596336	1	53	151	122	0	2.8426609865310986	0.19638856340273372	0.025153158861502916	3.5521968903200376	0.036667585700288434	4.873000985457562	0.650761550452816	0.0015065035955872633	0.7968511708309671	0.0013721568909383982	2.427949495640297E-6	1.0110542378856486	8.302439908568022	0.03910702108544118	1.698476899094371	0.0010563187233889545	0.8126215447142691	8.65975039576971E-4	9.748754815491896E-7	0.9418509121104774
2350000	-57750.41016438124	-57311.82134048952	-438.58882389171606	-10893.043371264697	4.681062358020501	64.58500261055349	53.877616113004265	10.707386497549248	5	46	140	133	0	-6905.047638630482	3.2726953631874736	0.1865205534229559	0.11841189001876108	3.7564728400556824	-15289.847520315454	-24223.882810278898	5.559120004972426	69.6940153353968	60.1386863188001	9.555329016596708	2	55	152	121	0	3.2726953631874736	0.1865205534229559	0.02215168628773178	4.943704903130204	0.028085377087834942	5.754869854437889	0.6333993139884235	0.0013238676076562017	0.7701376590290223	0.0013090497851152277	1.6451384430379108E-6	0.9276199494709024	7.035129011394376	0.06910493330238827	1.733201372023156	0.001045522252275216	0.8071025698943703	8.412135568182386E-4	8.926351490710868E-7	0.9247424917932553
2360000	-57770.69272230279	-57331.32854257074	-439.36417973204624	-10895.48431492336	4.546978503868585	64.90849446456578	53.6639260530407	11.244568411525094	4	44	139	134	0	-6916.1852942011765	3.4125161750705417	0.1861774493521185	0.11933170309204585	3.825334000785208	-15297.896495945824	-24221.762437500383	5.826007684380386	70.82115108729033	60.69798200348329	10.123169083806967	3	55	151	122	0	3.4125161750705417	0.1861774493521185	0.13413507463948213	5.3918417252339434	0.024449740721087545	5.754869854437889	0.6503884305924472	0.0013333473064467427	0.7419552614247468	0.0013384316991516875	1.4839651586616553E-6	0.8849883818909696	6.919591472658207	0.01951417517636487	1.6992231388151087	9.955141955646962E-4	0.8970092717736392	8.097897088717983E-4	7.735597904213437E-7	0.9295388230143208
2370000	-57768.133304489376	-57321.837196314875	-446.29610817450435	-10895.552357577304	5.275739398821412	65.94206519870784	55.613346598420264	10.3287186002876	3	44	140	133	0	-6913.830435941044	3.1622391003075823	0.16885385418359425	0.09710687131110765	4.591361931068746	-15288.42783056557	-24224.026572230956	5.654309024077347	71.50847255255384	61.96606452768695	9.54240802486688	3	57	153	120	0	3.1622391003075823	0.16885385418359425	0.07448657909622565	7.147390314194413	0.03744580150544332	5.754869854437889	0.6459392382577354	0.001351503281614462	0.730027088874185	0.0013352301307382585	1.485475461318466E-6	0.8802606487527472	6.919591472658207	0.02612417610196169	1.7081215234845324	0.0010932645812195875	0.9943772781034991	8.426097050603219E-4	1.131505206376471E-6	1.0567338725331676
2380000	-57796.73715067323	-57338.8751824387	-457.8619682345282	-10895.658054361755	4.969353895376237	65.37952845569359	54.2613252906609	11.11820316503271	5	45	139	134	0	-6912.781619701651	3.074388600540782	0.17296555466090457	0.05806306066956016	4.092273599118888	-15288.044818322978	-24242.39069005232	5.667753793353262	70.69899586106155	60.40206061370703	10.296935247354511	8	60	151	122	0	3.074388600540782	0.17296555466090457	0.09848263785728663	4.856176716006514	0.03744580150544332	4.434511077780175	0.5998771566035934	0.0014302770627938409	0.8046694463637029	0.0013795218561858762	1.970085073261348E-6	0.9704545227850787	8.34203446287687	0.02612417610196169	1.8002456867928163	0.00101017314249779	0.8560473489657471	8.217648515535236E-4	6.778542871523003E-7	0.8717907191547134
2390000	-57809.825130415105	-57362.75267282275	-447.0724575923499	-10898.820642760087	4.490646692734471	64.25575467217458	52.15090377743628	12.104850894738302	8	46	137	136	0	-6922.167690755237	3.1725134334022838	0.17833658354757342	0.09656857129565555	3.6544915945871654	-15275.943154471403	-24265.821184836022	6.3380814604609705	70.96064274397068	60.441064977218524	10.519577766752167	2	54	151	122	0	3.1725134334022838	0.17833658354757342	0.07994020618554216	3.8643502486591634	0.04138692130285029	4.6785016831560355	0.6647119475059424	0.0013055749925729022	0.685656740924407	0.0012742558474464058	1.0718887099816513E-6	0.8057827274657328	8.101048071557823	0.05969537415058103	1.6705761049881183	0.0010757263757247208	0.8596480445027188	8.479359476915256E-4	9.805597957776168E-7	0.9621292453166114
2400000	-57780.948053332904	-57333.72801167583	-447.2200416570799	-10904.568211800342	4.545986606439351	63.95946844372121	51.89192481964813	12.067543624073096	11	50	138	135	0	-6899.550798394978	3.1250267940816245	0.21065236222234565	0.19702843059736241	4.475099313155182	-15277.362833964644	-24252.246167515863	5.8746617416802	69.06421277707217	57.45354433063772	11.610668446434468	3	52	148	125	0	3.1250267940816245	0.21065236222234565	0.0729331367124654	5.007406896395606	0.030527851365846355	4.6785016831560355	0.6150014552385853	0.0014445888592692034	0.6806568094093407	0.0014024100578648262	1.4315033920543276E-6	0.8179741687683962	8.085062030311873	0.05969537415058103	1.7699970895228325	0.001076051658128862	0.7888984727207137	8.599541886510024E-4	7.81484729303306E-7	0.8471723479418222
2410000	-57739.20130087231	-57298.93278839868	-440.26851247362873	-10891.382128839141	4.779177613637152	64.67885779820078	52.8469860747413	11.831871723459487	9	50	140	133	0	-6887.45877758668	3.311191542910647	0.19018877021529393	0.18650818825261042	4.465383680543058	-15295.037594669024	-24225.05428730383	5.9312203117411455	70.48363892748263	60.09599047392953	10.387648453553108	1	54	152	121	0	3.311191542910647	0.19018877021529393	0.032371482219612134	4.989616289876506	0.01724923940463022	4.6785016831560355	0.6212150078052175	0.0014249125281310697	0.7629979251071847	0.0013443359154717207	1.689395483485006E-6	0.9233637959780613	8.085062030311873	0.07010110690115386	1.757569984389568	0.0010289367887680238	0.8049867587374814	8.332255683710948E-4	7.674365659690008E-7	0.8635532260609938
2420000	-57759.311420374084	-57303.944452613	-455.36696776108175	-10904.461402927802	4.320847032953499	65.20261562267689	53.29429126672476	11.908324355952136	8	48	139	134	0	-6891.033102968749	3.075871255273142	0.16356940236308568	0.07836455162757953	2.7804868588201006	-15275.414903838702	-24233.035042877753	5.664265683810769	68.59477757108597	58.46366104234892	10.131116528737063	3	54	150	123	0	3.075871255273142	0.16356940236308568	0.02890161133524889	4.341696928653235	0.017148789685890998	5.138308306309122	0.6638500244119522	0.001425651891416283	0.8246142911271646	0.0013660923489170003	2.116509321569338E-6	1.0156319528742321	8.085062030311873	0.07010110690115386	1.6722999511760988	0.001100913780793427	0.8292787497631544	8.720414911902508E-4	9.705061298417703E-7	0.9033929764840363
2430000	-57740.32930424615	-57294.15776430731	-446.17153993884153	-10893.109841352794	4.2533690250316	64.54302285513293	53.48003001387251	11.062992841260453	7	47	139	134	0	-6903.793667347232	3.141185286252745	0.19257263804086613	0.2483872255086935	4.136389629706668	-15276.89410799105	-24220.360147616262	5.644641500382978	68.51432475518811	58.42071703668936	10.093607718498731	1	52	150	123	0	3.141185286252745	0.19257263804086613	0.06802400943158518	4.789007635823377	0.03353459980683111	5.136872815258042	0.6400114738295031	0.0014867639152378546	0.78235379132747	0.0013783403044032227	1.9628935429882778E-6	0.9339254125137438	8.085062030311873	0.07010110690115386	1.719977052340997	0.001111282310043446	0.8063151070127385	8.618657308868958E-4	8.982670837035645E-7	0.8681315347602073
2440000	-57750.46815812821	-57314.406174564516	-436.0619835636955	-10901.334541155833	4.613326446420236	65.3820504753885	54.25881549457426	11.123234980814278	11	50	138	135	0	-6909.1325805676615	3.3377120491455528	0.18729776338460918	0.1733524461182211	4.907190451408866	-15282.479056859735	-24221.45999598129	5.4909006556182725	68.64102335087043	58.45763954158602	10.183383809284447	3	54	150	123	0	3.3377120491455528	0.18729776338460918	0.06624262299371818	5.051635489131783	0.03353459980683111	4.763626474909468	0.6545604768583242	0.0013915960548212592	0.8130844864252067	0.0014014766127760276	1.806931303913632E-6	0.9420147197906762	8.085062030311873	0.07010110690115386	1.6908790462833547	0.0011340690395595695	0.8911815843464436	8.676314353079637E-4	1.176870108885738E-6	0.9400230121089395
2450000	-57769.34778883127	-57299.18014607233	-470.16764275894036	-10886.908006116715	5.701519119130664	69.06047180602758	58.1854127437683	10.875059062259279	8	52	143	130	0	-6906.44548860892	2.817529670996882	0.18755934068297905	0.22301386740267168	4.422568947855655	-15265.393875579824	-24240.432775766876	5.515428852564935	69.02739576813084	57.67107577335673	11.356319994774143	5	55	149	124	0	2.817529670996882	0.18755934068297905	0.11887869992182643	3.8494308772666264	0.03353459980683111	4.763626474909468	0.6326468102415023	0.001386755037738461	0.7322938850743753	0.0013251173451881105	1.1788530240526729E-6	0.7848002949543547	8.085062030311873	0.021329608040640616	1.7347063795169986	0.0010731988022495064	0.8231784117025077	8.559851342106479E-4	1.0591996202997466E-6	0.9173802323951269
2460000	-57775.04216004176	-57309.969905402	-465.07225463975925	-10895.184407309143	4.982523669900605	67.72330024136289	57.16003702987167	10.563263211491217	8	52	143	130	0	-6909.487381904919	3.26397523441431	0.2086779057578296	0.1261835103023516	4.480769307623762	-15269.005868069635	-24236.292248118305	5.465949246133226	68.62362747005928	57.85677360644106	10.766853863618204	7	57	149	124	0	3.26397523441431	0.2086779057578296	0.1680700097655023	4.517250586752521	0.03353459980683111	5.59173740907318	0.6044354200045813	0.0014992168170716298	0.8264124516297726	0.0013840383147343403	1.8241968263738706E-6	0.9105359932300787	8.085062030311873	0.010673158380316421	1.7911291599908405	0.001130148532600316	0.7604908599492792	8.818002990195464E-4	9.952905930580733E-7	0.868506567984454
2470000	-57796.94384048289	-57332.00674187475	-464.9370986081436	-10894.921272200552	4.759834266157036	67.08014710710808	56.85997605986977	10.220171047238255	7	53	145	128	0	-6916.72382451164	3.485075795207662	0.17859160719443973	0.14427725838036484	4.905914760035891	-15283.914710822537	-24236.44693434002	5.526951169182181	70.2479526940273	59.39138993082169	10.856562763205657	12	64	151	122	0	3.485075795207662	0.17859160719443973	0.30739263226508085	4.235232115029848	0.041801805568503506	4.685941312451103	0.6535252101979674	0.001411585579015169	0.7409519493823734	0.0012760907278231619	1.339508017965363E-6	0.8564787635542331	7.952915313285923	0.020348944320484612	1.6929495796040683	0.001063956554660276	0.9100511701370461	8.121614691357749E-4	1.0591648348651824E-6	1.0023653010026061
2480000	-57758.1065558656	-57308.667174752474	-449.4393811131209	-10879.845839092728	4.7796862349068565	67.9896035023413	57.71983862946821	10.269764872873068	10	55	145	128	1	-6913.642773400015	3.298924259514308	0.18213319895471528	0.15114669522885688	4.739836714314583	-15279.365900214574	-24235.81266204516	5.811793005304899	71.39149251420557	60.73472357478201	10.65676893942355	6	55	148	125	0	3.298924259514308	0.18213319895471528	0.07301852421557094	4.036448406874565	0.04677979001498706	4.644785039384052	0.6612548614713619	0.001451935451897399	0.8602635887957343	0.0012919649952437132	2.289834127623979E-6	1.0456336678134515	7.952915313285923	0.012045512523381315	1.6774902770572793	0.0010677594706273586	0.8067414437695563	8.15759842249262E-4	8.096066380493048E-7	0.8977160323203682
2490000	-57758.29803168088	-57319.37156904017	-438.9264626407118	-10884.100144642101	4.603661851514019	64.69046703539377	53.89256442948083	10.797902605912935	12	56	143	130	0	-6920.3365615506145	3.16472811984579	0.16904015262895322	0.12941299314970509	5.657887972847141	-15289.552888967064	-24225.381973880394	5.8604260245014235	71.06808755399582	59.82643743023114	11.241650123764746	10	60	149	124	0	3.16472811984579	0.16904015262895322	0.302499627147865	5.638978851016511	0.05969337473879423	4.644785039384052	0.651343908699107	0.0015755718080945054	0.8772981806589762	0.0013731970350259965	2.6641869487811676E-6	1.0400350489938233	7.568557947620026	0.008753565287963143	1.6973121826017892	0.001155448400237375	0.9412924434300697	8.214834929546344E-4	1.552101184963535E-6	1.1729028083139534
2500000	-57766.61496321193	-57308.87976112015	-457.7352020917787	-10887.101353474014	4.440271083298876	66.36530392330498	56.35564105013626	10.009662873168736	6	51	144	129	0	-6904.78692428686	3.332273481898507	0.17822806488372353	0.2110863550666672	4.470392520111908	-15297.364647900002	-24219.626835459276	6.636816738808014	72.04859066229231	60.03922224072045	12.009368421571903	15	61	145	128	0	3.332273481898507	0.17822806488372353	0.307852041956135	4.260086727260041	0.05969337473879423	4.644785039384052	0.6302880160618743	0.0015450219938833438	0.8984194792567355	0.0013346461116359714	2.5919469479494603E-6	1.0622355462959725	7.568557947620026	0.008753565287963143	1.7394239678762544	0.0012034126792720163	0.8522395183014694	8.677227550517967E-4	1.3952159265557622E-6	1.0401268123467715
2510000	-57761.0232275533	-57306.38982211411	-454.63340543918605	-10884.413109055904	4.409746482968678	65.85938071528807	54.93440338006181	10.924977335226323	6	50	143	130	0	-6902.611823069774	3.3365027469920943	0.16951846480502938	0.11579251312582277	3.2221612924042784	-15277.284272100425	-24242.080617888005	5.685044473962364	70.18232792735776	59.060790989989115	11.121536937368674	8	55	146	127	0	3.3365027469920943	0.16951846480502938	0.21519573228769837	4.6224476826376915	0.05969337473879423	4.448719787310245	0.6497150026785813	0.001501444287423731	0.8097125707109326	0.001396788151016688	2.0313216336376396E-6	0.9418642999655659	8.865554403316631	0.03758977249894548	1.7005699946428405	0.001039177757300615	0.8603099583749872	8.043934536424589E-4	1.2192127578012495E-6	1.0853171922550313
2520000	-57770.55643998962	-57315.85059218261	-454.7058478070095	-10877.427135292768	4.371413980641735	66.22812115371738	55.691802791535046	10.536318362182325	4	49	144	129	0	-6905.736407592441	3.1299113574341684	0.18630002851494334	0.06954826713833313	3.446873689016282	-15282.018245890516	-24250.66880340688	5.976064538762459	71.31294017283841	60.280691411874194	11.032248760964233	7	54	146	127	0	3.1299113574341684	0.18630002851494334	0.23513633727009775	5.906544435909393	0.05003149265945887	4.221318816778694	0.6211190452628548	0.0013799211911957386	0.935781144901467	0.001354445872334409	3.1132094275162845E-6	1.1931202354703252	8.865554403316631	0.022708792917300522	1.7577619094742936	0.0010457344206561074	0.8087511106599582	8.286955571144912E-4	9.233957094572186E-7	0.9519961801157566
2530000	-57775.33535612387	-57317.66135809408	-457.6739980297887	-10878.26610715268	4.310398768092436	65.63381476976505	55.05136963671501	10.582445133050047	4	49	144	129	0	-6905.874318307147	3.428786299641741	0.18089446370953013	0.05812528695216571	3.968338626558122	-15283.51956359169	-24250.001369042566	5.948747320915395	71.67060141660195	60.45540691344179	11.215194503160202	8	54	145	128	0	3.428786299641741	0.18089446370953013	0.18164465814189845	6.426335655486085	0.05003149265945887	4.208943854345776	0.6279777389058384	0.0013454234715730242	0.8167248528068549	0.0013829715966651409	2.1862746297487796E-6	1.010915624018382	8.865554403316631	0.011498561092181692	1.7440445221883263	0.0010505501189826726	0.8216813442824139	8.438254146711936E-4	1.145280205857961E-6	1.011043935519557
2540000	-57761.64969736556	-57316.72683222105	-444.9228651445066	-10909.106568887897	4.165163112300746	64.0116878935309	53.38821401769161	10.623473875839354	4	46	141	132	0	-6893.207008833813	3.033405884145134	0.1975587075965709	0.08593815713183671	3.580077961484947	-15279.465019085119	-24234.948235414224	6.30208880829192	72.67035502090118	61.85339684732356	10.816958173577607	4	51	146	127	0	3.033405884145134	0.1975587075965709	0.07057308299255702	4.309686092682468	0.05003149265945887	5.267320920790245	0.6517917616354624	0.0012682368974843586	0.8662554526885569	0.0012537532280198405	1.8857579871875784E-6	1.0596856792658753	8.156198269356855	0.027347783701599456	1.6964164767290784	0.0010351829954640165	0.8276115838014338	7.87096981904318E-4	1.0672652211412185E-6	0.9918312970880648
2550000	-57784.652771685985	-57334.692627508855	-449.9601441771319	-10906.844531481433	4.076524103932711	64.43846517836568	54.35311490966745	10.0853502686982	4	48	143	130	0	-6901.353174342041	3.1572544121568336	0.1923125053169447	0.06685228389984739	3.87277908501679	-15284.819235490953	-24241.675686194427	6.645916117652726	73.93595097488446	62.44508504621822	11.49086592866621	4	49	144	129	0	3.1572544121568336	0.1923125053169447	0.0513275170253843	3.193555509973181	0.057230533670367796	4.263533876244153	0.6689652340042407	0.0013778524669212453	0.7914201170417822	0.0013321333140418018	1.5456336586689686E-6	0.8944962149396289	7.320774511934508	0.027347783701599456	1.6620695319915217	0.0010371945725986102	0.7844663514839588	8.098858015096948E-4	8.873614928214146E-7	0.9165736114680532
2560000	-57774.720806704994	-57314.41759766377	-460.30320904122016	-10894.60578028998	4.182626080048079	64.52637766116045	54.18475099555933	10.341626665601122	3	47	143	130	0	-6902.782690850204	3.205774449183723	0.17231549769501886	0.050715256352820565	5.316376732636042	-15293.161095926092	-24223.868030597492	6.641401212502447	74.32021635099116	62.41330047875218	11.906915872238988	5	50	144	129	0	3.205774449183723	0.17231549769501886	0.038405054622199744	3.9242140660012845	0.057230533670367796	5.004306338005901	0.6421364869322777	0.001572960598211422	0.9588200382907351	0.0014451745434484052	3.272464933333951E-6	1.1338778697746927	7.320774511934508	0.04412736709468278	1.7157270261354478	0.0010854893860206313	0.8878572922147165	8.092136222197938E-4	1.4353368588189425E-6	1.153166560707822
2570000	-57753.665070315474	-57284.04020707331	-469.6248632421655	-10888.945917945968	4.162296133355587	65.26063670789603	54.82190201022762	10.438734697668435	6	51	144	129	0	-6894.001439684391	3.1191156965838913	0.18845232941744802	0.03755632241724492	4.070875812232932	-15280.77983620835	-24220.313013234605	6.537900651786559	73.20247847079378	61.3699018219122	11.832576648881613	5	48	142	131	0	3.1191156965838913	0.18845232941744802	0.1064136114976652	3.4382940723190942	0.02740591173356198	5.004306338005901	0.6438824595633876	0.0015980817544611822	0.9801707571533358	0.0014201411239606568	3.975616847119263E-6	1.2665329539707104	6.510157263297236	0.04412736709468278	1.7122350808732278	0.001099329261183321	0.9196774654778861	7.920734716346019E-4	1.6061363627596077E-6	1.2390588924804624
2580000	-57738.70629398489	-57275.62789957608	-463.0783944088082	-10885.619611169706	4.1473304339172055	64.61153113163085	54.55766870572643	10.05386242590445	2	50	147	126	0	-6902.2272272255495	3.139939223694567	0.17205699190919502	0.10187649811462005	5.168313146650116	-15262.915717716116	-24224.865343464706	5.600019184909868	71.93443009883627	60.34883710595085	11.585592992885424	10	53	142	131	0	3.139939223694567	0.17205699190919502	0.120501962583725	4.161675071102726	0.06696812505909845	4.734889560014625	0.6588133578376288	0.001626981375508493	0.9680121121891926	0.0014167259177491989	4.2022002292014906E-6	1.2306825936123154	6.510157263297236	0.05044872988522326	1.6823732843247454	0.0011673595680189266	0.9230751395735323	8.228158060691364E-4	1.6216619405550006E-6	1.1626499749567818
2590000	-57741.66946021711	-57292.84973774527	-448.81972247183836	-10879.233445327416	4.197130751158643	65.76343928809109	56.22072703823343	9.542712249857658	6	54	147	126	0	-6905.2282781929525	3.2299586877536726	0.19714325902813729	0.0877587336085014	4.447988127257259	-15275.197083023684	-24233.190931201225	6.505876927511375	73.04591264453977	61.61368752322528	11.432225121314499	4	48	143	130	0	3.2299586877536726	0.19714325902813729	0.039185157340549795	4.159338225753268	0.015110315295574946	5.059595102334979	0.6473099190071228	0.0013934571399402053	0.8460104804128799	0.001263169627699967	2.0280019702986346E-6	1.033987669320239	8.591490691130145	0.08470249684675706	1.7053801619857576	0.0011470773134178859	0.9701332462822694	8.136397064972845E-4	1.938428094203803E-6	1.2602853269076253
2600000	-57754.06143593408	-57319.82301832094	-434.23841761314395	-10900.67196410531	4.207688872084579	66.50842477573511	56.283423110044204	10.225001665690892	6	52	145	128	0	-6914.874103797672	3.7378014056855027	0.161953356192333	0.1215150029379462	3.4768352821851534	-15269.499232796454	-24234.777717621495	6.636053101148302	72.8551312025828	61.800976127506644	11.05415507507617	6	49	142	131	0	3.7378014056855027	0.161953356192333	0.1143787207401359	4.012015206437322	0.042879665778341756	5.059595102334979	0.6485512944654762	0.0015325447114477866	0.8256564571041811	0.0014174779137348876	2.283185521040262E-6	0.957996677735264	8.591490691130145	0.08470249684675706	1.7028974110690507	0.001111396755833683	0.9391668081148299	7.952759767559611E-4	1.7455542300243175E-6	1.2082756961287024
2610000	-57753.96823887232	-57307.89076046289	-446.0774784094333	-10890.653052669937	4.206869325044887	66.56050698996778	57.28773280261716	9.2727741873506	4	52	147	126	0	-6912.715341355347	3.7454087924559083	0.1798681362596792	0.10751738963678065	5.013770334360646	-15279.592509877835	-24224.929856559764	6.448366414582927	72.54465602063303	61.52827707036941	11.016378950263649	6	47	140	133	0	3.7454087924559083	0.1798681362596792	0.06196861435095263	3.406549627513865	0.05975555521480244	5.125514718307175	0.6407258687684285	0.001429726896884059	0.7828684400914734	0.001332154224430296	1.7630090182669289E-6	0.9155757354715581	8.591490691130145	0.020527469121649544	1.718548262463146	0.0010933347556874283	0.8300761203146954	7.964365896436731E-4	9.16592176044223E-7	0.9554098503892062
2620000	-57757.56401052373	-57319.96208953369	-437.6019209900413	-10907.933529797447	4.682234212639914	67.90760426958968	58.328024617201905	9.579579652387729	5	54	148	125	0	-6895.743103012819	3.4755652742699494	0.18243521381793978	0.13327112350969367	4.067338833849127	-15293.120165057817	-24223.16529166561	6.8768573383527665	72.70986766216983	61.91826872301954	10.79159893915028	4	48	143	130	0	3.4755652742699494	0.18243521381793978	0.09120428314977617	4.588921004443812	0.05975555521480244	5.664854959666354	0.6581411202454859	0.001451468762062865	0.8481822541407037	0.0013560879145190503	2.2240040051847716E-6	1.0230170320246736	8.591490691130145	0.020527469121649544	1.6837177595090314	0.0010568479874762272	0.8241652723853709	7.817028850386429E-4	7.786110909188696E-7	0.8968901977191034
2630000	-57740.32550999492	-57295.32986174307	-444.99564825184666	-10890.371780175767	4.6566188044353645	66.07674865004168	55.4741046031609	10.602644046880796	4	51	146	127	0	-6883.566744284406	3.4569881129075757	0.17001733608340874	0.20205814965329127	5.268005635837972	-15291.616655324266	-24229.774681958635	5.665365889993164	70.07939462040923	59.33132823730279	10.748066383106485	2	49	146	127	0	3.4569881129075757	0.17001733608340874	0.08722902809699057	4.869972418393888	0.05975555521480244	5.664854959666354	0.6537117150105738	0.00144216624479004	0.8414891681524693	0.0013114824414808114	2.1499842928871653E-6	1.0599920067761748	8.591490691130145	0.03630308609070561	1.6925765699788555	0.0011702991314559699	0.9373834569948329	8.657453640714345E-4	1.426432733172518E-6	1.1252279650823238
2640000	-57709.55219021349	-57274.681838674136	-434.8703515393604	-10862.259645450395	4.6687606703566855	65.83027251181036	55.65000037485352	10.180272136956875	7	52	144	129	0	-6902.888449319973	3.3042542104891615	0.15708116531302593	0.10624808103556338	4.697091437381443	-15292.255891545075	-24217.277852358697	5.668882016626098	70.32856458119282	59.0095439745913	11.319020606601532	7	54	146	127	0	3.3042542104891615	0.15708116531302593	0.11259205812349776	4.4303601285774405	0.045460765267476784	5.014343981632106	0.6308960662035396	0.0015942646528436216	0.8655698766710882	0.0013469336754937723	3.1198639834631884E-6	1.0923694439984337	7.692236194297786	0.03630308609070561	1.738207867592924	0.0010708642146672151	0.8116162591641942	8.053132902731282E-4	8.744483084269283E-7	0.9336944530391456
2650000	-57762.049232218866	-57315.84144979533	-446.20778242354186	-10879.68702822521	4.500066721477689	67.49656033022366	58.00894654663307	9.487613783590579	3	51	147	126	0	-6905.849397193509	3.3783417754015033	0.17446249052072577	0.06312150890392436	5.8579507603585945	-15296.641454974213	-24233.663569402393	6.497632113170051	71.7680824118832	60.51317922767458	11.254903184208628	9	59	149	124	0	3.3783417754015033	0.17446249052072577	0.08842459843389204	4.61366897156539	0.045460765267476784	4.622877880359108	0.6274091643774862	0.0014275955240104828	0.8633989924849381	0.0012610102001357824	2.533777072864869E-6	1.0858079627415236	6.19415469226508	0.06406096718723636	1.7451816712450308	0.0011920346788008701	0.8916454830569566	8.144837429145057E-4	1.5220491904060694E-6	1.1170409484068464
2660000	-57711.50767896576	-57295.67428228617	-415.8333966795907	-10892.285385018718	4.5758345913984435	67.52795502637926	58.1255731151887	9.402381911190574	3	52	148	125	0	-6888.4341722413155	3.2320174977405154	0.15921882333431236	0.12059814032533826	5.34994271028935	-15281.082633547428	-24233.87209147871	5.4793203896953235	69.82490454665269	60.6269522580438	9.197952288608871	6	59	152	121	0	3.2320174977405154	0.15921882333431236	0.17947734820487077	6.295092862391573	0.045460765267476784	4.622877880359108	0.6219472377259957	0.0013654868280091469	0.8526918077335117	0.0012922926316036886	2.041397953777899E-6	1.0300827616167714	7.180670539123351	0.06406096718723636	1.7561055245480117	0.0012015012463687223	0.8527531325163543	8.765450268392E-4	1.3741974289710603E-6	1.043723464951193
2670000	-57696.498452341475	-57283.63514459201	-412.86330774946805	-10894.877375666643	5.470446766392781	70.32447183069009	60.87271451401313	9.451757316676922	6	54	147	126	0	-6883.94190835992	3.1918083684438106	0.15376738564045278	0.21946448490305034	5.168993502966944	-15278.620289257344	-24226.195571308108	5.0988361648966585	69.00681749117231	60.129695972480384	8.87712151869193	4	57	152	121	0	3.1918083684438106	0.15376738564045278	0.10607954451793024	5.631571693174001	0.07290055066507203	4.556153488264297	0.6267818309747212	0.0013772969498041735	0.8789724107432013	0.0012378058063126105	2.0606101996517085E-6	1.0447396664817814	6.977704496259759	0.07345229683907163	1.7464363380505608	0.0011850972866747497	0.8775480693683184	8.398798391945714E-4	1.3424005021212703E-6	1.0607361824929435
2680000	-57733.69681233004	-57320.10165558118	-413.59515674885677	-10900.854781298169	5.400287888912461	69.54014111734404	59.75294895420292	9.787192163141105	5	52	146	127	0	-6902.546031836921	3.557141665457489	0.1590773315071439	0.06366203608445671	4.8619653268134915	-15272.435670664381	-24244.26517178171	5.098325400721243	70.42508240304059	61.75047191302025	8.67461049002035	3	59	155	118	0	3.557141665457489	0.1590773315071439	0.08767443402823825	5.446984477332797	0.07290055066507203	5.01421689942809	0.6557444108894529	0.001358874140081123	0.8961940082060932	0.0012418901728215106	2.1004188786695015E-6	1.033509272083077	8.75324891259374	0.031394095235901275	1.6885111782210973	0.0011917106833404768	0.8545271413284711	8.538350591386194E-4	1.1411777820645584E-6	0.980341844506437
2690000	-57774.45486903564	-57354.02356430355	-420.4313047320922	-10873.496975620787	6.1247068432153355	70.15370862590967	59.53753432102694	10.616174304882708	3	49	145	128	0	-6920.845275466743	3.379083808261232	0.14076728392042842	0.05273688414509957	5.301078897760771	-15318.096422202747	-24241.584891013266	5.459593349124567	69.2859857986204	59.92032597854378	9.365659820076614	3	55	151	122	0	3.379083808261232	0.14076728392042842	0.03398807308816104	4.5902395064571815	0.03316200001692222	4.5287744209985865	0.6569149028995838	0.0013436410604153713	0.8274282584576693	0.0012490270515271345	2.1216471756887905E-6	1.0047892011627353	8.27957344097289	0.04259173662241303	1.6861701942008356	0.0011685557735706866	0.8288837096655507	8.643806415291661E-4	1.108121930947372E-6	0.960572224545505
2700000	-57768.47049300284	-57351.218779462986	-417.2517135398517	-10872.725686469368	5.578712800348637	69.50655290817387	59.530311551360036	9.976241356813818	4	51	146	127	0	-6920.142352764752	2.9844579341798565	0.15429942750806486	0.0650292541691621	4.770283884976867	-15312.777243189643	-24245.573497039222	5.296359017115521	69.79714871304887	59.7455478223498	10.051600890699056	5	58	152	121	0	2.9844579341798565	0.15429942750806486	0.07942328980210987	4.982969424526454	0.06638351801402693	4.360298930476103	0.6617082451892996	0.0013295454872231415	0.9314322224865127	0.0012811562468016474	2.706310243368023E-6	1.15834941697348	7.034649344338301	0.017497728238730602	1.676583509621404	0.0011072284042823294	0.7380719920330768	8.846228151644744E-4	7.400022590002297E-7	0.7776744930949057
2710000	-57737.0157961538	-57327.8040197053	-409.21177644849826	-10885.672905955178	5.610910867585084	70.114759148752	60.34964815221419	9.765110996537794	7	54	146	127	0	-6901.652955423868	3.766646181606244	0.1353844875721725	0.1191907181254659	5.034003132400875	-15287.197097834469	-24253.28106049178	5.9864415746204624	70.0985687499175	60.76232594859347	9.336242801324019	4	58	153	120	0	3.766646181606244	0.1353844875721725	0.07101712030479257	4.61379916160785	0.06638351801402693	4.81343646298257	0.6336590165251254	0.0012390563765086844	0.8901240519571253	0.0011927022321582435	2.413444023103156E-6	1.1191896213482475	8.900386097671976	0.0030088026364246435	1.7326819669497524	0.0010398394129618217	0.8475046427870871	8.596233373074731E-4	9.271210211681874E-7	0.9286202941540103
2720000	-57790.71886912538	-57360.6273473564	-430.0915217689838	-10903.184827615574	5.266882716595438	70.65355862792288	61.54120806723574	9.112350560687116	3	51	147	126	0	-6897.504321820745	3.4962424044887497	0.168745060004992	0.07275438280539384	4.48189754291487	-15309.917534592156	-24250.020663327927	5.357411595104952	69.27770613387666	58.90223291992172	10.375473213954898	5	55	149	124	0	3.4962424044887497	0.168745060004992	0.12478650945844948	4.6768155251035335	0.06638351801402693	4.81343646298257	0.6525535934774983	0.001228569340511634	0.8431062291044783	0.0012255028846189318	1.6976540568021568E-6	0.9795753255831997	8.772893799124027	0.0024545595197089714	1.6948928130450065	9.63166189810562E-4	0.7449774875482927	8.664834625328338E-4	6.237465232217086E-7	0.7977789921154772
2730000	-57751.331059446	-57311.86531907675	-439.4657403692478	-10882.104366155654	4.763343206646823	68.99077282585824	58.70192673230658	10.288846093551635	7	56	148	125	0	-6905.495032107325	3.2077418213398707	0.1839464354878496	0.17602688958740242	4.902618310573711	-15279.556867645753	-24244.709053168015	5.762036463582522	68.74461697964635	58.63996783421028	10.104649145436081	7	57	149	124	0	3.2077418213398707	0.1839464354878496	0.1578594729135938	5.735183280369501	0.06100496445059281	4.81343646298257	0.6300529036192271	0.0013743741899392913	0.8750474764177312	0.0012949935444461311	2.6453952397773144E-6	1.0719642780901657	8.772893799124027	0.043661148905923576	1.739894192761549	9.702668661077243E-4	0.7827154788555941	8.544943651640329E-4	7.984513594371517E-7	0.8794072170133126
2740000	-57759.744186455086	-57330.03178655831	-429.71239989677133	-10882.752518473186	4.553129799082825	65.92455216607846	54.94168084486286	10.982871321215606	4	47	142	131	0	-6915.717148621896	2.9207777211843826	0.188753262241089	0.12099588881769531	3.631895422754858	-15279.094327500969	-24252.467791962263	5.747920516041891	68.62504016348981	58.902922401118516	9.722117762371298	6	56	149	124	0	2.9207777211843826	0.188753262241089	0.0754160585767507	4.577370075815357	0.03709706235452247	4.393137388502383	0.6409036863811574	0.0014904929398579594	0.8688430364971306	0.001347510876849085	2.3505700981971475E-6	1.0192799218845987	8.772893799124027	0.06771061516321637	1.7181926272376884	9.59142564465104E-4	0.7526010636458004	8.430254746593318E-4	7.227223059992606E-7	0.8527610112804562
2750000	-57772.32665465143	-57326.350310763824	-445.97634388760406	-10904.551471723405	4.543033715842087	66.30111220784808	54.06010497372758	12.2410072341205	8	46	137	136	0	-6908.4585387250145	3.046850339248301	0.15201814300430871	0.16717730490825736	4.040020182065294	-15280.071251396235	-24233.269048919174	6.043841722100599	70.04921750499366	60.24411712070065	9.805100384293063	4	53	148	125	0	3.046850339248301	0.15201814300430871	0.030482792241297286	6.460356796333375	0.011461707464933992	4.393137388502383	0.6345328187855616	0.0014981678727418956	0.76240385714898	0.0013571127359793456	1.719444151142186E-6	0.8910027097821186	7.293290848061315	0.025402643436248016	1.73093436242888	9.393199762321512E-4	0.8250661969653412	8.026914499720389E-4	9.493478893820689E-7	0.9979359077120553
2760000	-57758.381803602024	-57312.662626176156	-445.7191774258651	-10898.683169565365	4.729923020718519	66.20387854454682	55.202890498210245	11.000988046336602	6	48	141	132	0	-6897.803377638659	3.156946986516442	0.17347436268412023	0.04596833007154951	4.0405758428050556	-15278.257106508754	-24237.918972463372	5.4874803943399035	70.4524658028874	59.69737471711512	10.755091085772333	7	58	150	123	0	3.156946986516442	0.17347436268412023	0.09407806773747246	5.113651808618994	0.046832388263556735	4.393137388502383	0.6604032218303291	0.0015231867275730538	0.841609839249211	0.001333118900586072	2.517578381753047E-6	1.0792708282828671	7.293290848061315	0.01414381091334397	1.679193556339345	9.66009322893574E-4	0.7802517168316654	8.611593990054717E-4	8.557151871594563E-7	0.9405925257071575
2770000	-57763.66806716689	-57317.67299203115	-445.99507513573707	-10914.431001627858	4.7843688238450115	67.2111203504561	57.095235502486965	10.11588484796911	3	47	143	130	0	-6905.226295396132	3.2905871899088415	0.1727017340692187	0.030366951829770603	4.748260880466753	-15267.099126095674	-24230.916568911485	5.760919164627515	71.51318433736905	60.80828839571741	10.704895941651639	8	59	150	123	0	3.2905871899088415	0.1727017340692187	0.115784789191642	5.114131796253254	0.046832388263556735	5.236464087976573	0.6152227657953845	0.0014965017635796003	0.7968720410269692	0.0013635359624410294	1.898312175427177E-6	1.0028365644178783	8.760066813326159	0.10197209429785173	1.7695544684092341	9.150261839470476E-4	0.8226270852624368	8.303378082285331E-4	7.901681257614095E-7	0.9838669421947798
2780000	-57758.81448994252	-57299.02065534732	-459.7938345951956	-10911.166503110106	4.735425026824449	67.30142231812856	55.228398570489574	12.073023747638977	3	47	143	130	0	-6889.223104002447	3.330909014623552	0.193055482724978	0.0881545236365825	3.0374279422525956	-15268.656377195444	-24229.974671039323	5.206735756550808	70.77196517729581	60.196462985444604	10.575502191851173	7	58	150	123	0	3.330909014623552	0.193055482724978	0.16462636860461619	5.109536384205232	0.046832388263556735	5.236464087976573	0.647041294281479	0.0013710836965147384	0.8131587392963697	0.0012500432758620365	1.6618440362009029E-6	0.9718741918021341	8.760066813326159	0.06834580039430305	1.705917411437045	9.109634678828561E-4	0.7088944510222039	8.396829560390701E-4	4.954924069007672E-7	0.7827730898548597
2790000	-57738.899679628026	-57329.00319332507	-409.8964863029533	-10897.802216109996	4.8134267252816345	68.31347751197018	59.088076256630615	9.225401255339563	3	46	142	131	0	-6913.587294177153	3.6307858823041017	0.16463884894442676	0.06647354326780304	3.9311807876041365	-15265.521703467706	-24252.09197957022	5.042623769125567	69.0752948329812	58.762050281936375	10.313244551044894	5	57	151	122	0	3.6307858823041017	0.16463884894442676	0.07829207346779382	4.8768618040575396	0.01839797280651791	5.236464087976573	0.6279843582435937	0.0013633412834519814	0.7737590839350605	0.0012941966865646687	1.7793849144882067E-6	0.9414757934023106	8.04944326493177	0.015709956206060034	1.7440312835128158	9.634318273143338E-4	0.7737476286671203	8.629714441428996E-4	6.990477987325713E-7	0.8975534869203746
2800000	-57727.66552496929	-57283.46755925262	-444.1979657166771	-10898.354538723313	5.605315014025464	70.54232464436951	60.98498238784233	9.557342256527207	4	48	143	130	0	-6893.813335155309	3.620921107904347	0.1612678565362528	0.07584561798730452	3.932006374452365	-15258.193244120399	-24233.106441253603	7.327509265488564	74.45229910438354	64.23854266363722	10.21375644074634	10	64	153	120	0	3.620921107904347	0.1612678565362528	0.17107510214175156	6.788356896285283	0.03381272043548679	5.823858339896786	0.6095870499848742	0.001324094711246603	0.8338394672864734	0.0011828099577548537	2.1185872924226245E-6	1.0782336063099451	8.04944326493177	0.06608354394931681	1.7808259000302546	9.711679236657088E-4	0.8143074039091761	8.283713442733223E-4	8.70079817905065E-7	0.9676898984859749
2810000	-57742.32500236073	-57291.92235772132	-450.40264463941213	-10914.792016835218	5.218065142070321	69.89887630530747	59.16688788777873	10.73198841752878	4	50	145	128	0	-6905.108818263721	3.5548763046061254	0.16812177198412465	0.076604034377318	3.9021554064379287	-15251.271746662858	-24220.749775959524	7.3657139518928965	74.59602799775773	64.90492400189652	9.691103995861267	8	63	154	119	0	3.5548763046061254	0.16812177198412465	0.16025789312101116	5.722674960253341	0.027694337321182542	5.823858339896786	0.6282172908636358	0.0012680931653240729	0.778592630035475	0.0011844188850850764	1.739664951494718E-6	0.9717643597453284	8.160977256856059	0.09061646627646837	1.7435654182727316	8.979201283651342E-4	0.7583235918972332	7.801512212686269E-4	6.165716488945457E-7	0.862437769520857
2820000	-57744.511144723576	-57293.238554266885	-451.2725904566886	-10893.763488720617	5.044903785861228	69.57481928216805	59.07581775137421	10.499001530793835	5	47	141	132	0	-6914.000670046757	3.5999151347050944	0.16473935268514844	0.1231420794612083	3.999734179715044	-15258.368357357132	-24227.10603814238	6.745403435297993	73.5501308632043	63.3772150748276	10.172915788376693	6	62	155	118	0	3.5999151347050944	0.16473935268514844	0.0840298812428258	5.833252890329022	0.050546393494509435	4.599674750289482	0.6569555087750972	0.0014218393788683517	0.7547657171729066	0.0012306015600473815	1.944029888905869E-6	0.9335573067679961	7.387526006978143	0.09061646627646837	1.6860889824498086	9.568825698068893E-4	0.8048024675548583	8.370416408952078E-4	7.512329884171553E-7	0.9151667190706354
2830000	-57766.16027766065	-57302.36632271394	-463.79395494671144	-10911.402189539947	4.9665307084978725	71.12008618695853	61.04713659627065	10.072949590687882	3	47	143	130	0	-6896.85431220132	3.7913303326337746	0.1491918744237552	0.07630331664216933	4.2901695475831465	-15254.009833316928	-24240.099987655743	5.874366318113767	72.02590554134902	61.97750703493372	10.048398506415278	6	61	154	119	0	3.7913303326337746	0.1491918744237552	0.07111978654447805	5.527419542780563	0.02867185276090668	4.9983916741577445	0.6400512414105491	0.0015361112507940055	0.7716902131604234	0.0013315056911696187	2.321457093226837E-6	0.9780516171267267	7.721278436465629	0.09061646627646837	1.7198975171789048	9.090747918580052E-4	0.7517180062908252	8.29891181391759E-4	5.087585630670415E-7	0.7976898215968391
2840000	-57791.919817057256	-57317.912190381365	-474.00762667589026	-10908.920664757774	5.687614127371629	71.65971265147878	61.240871980762094	10.418840670716687	4	47	142	131	0	-6903.358026958495	3.2518726772893194	0.16283971797014057	0.10736621920881059	4.511787780943489	-15261.860123116432	-24243.773375548662	5.987617389961855	72.39810825779111	60.91611312871425	11.481995129076886	3	57	153	120	0	3.2518726772893194	0.16283971797014057	0.14897781363180818	4.077021509694669	0.04147029550200778	5.3564798180131215	0.6426791232761204	0.0013753869755604908	0.7959940004905158	0.0012612210706055347	1.7802595323238466E-6	0.9599950971437063	7.721278436465629	0.07604954508548903	1.7146417534477623	8.587418398934048E-4	0.7861993523174201	8.100532987618526E-4	6.112328274972214E-7	0.8685184753401923
2850000	-57778.112677090976	-57328.954627929976	-449.1580491609978	-10915.196967917358	5.344411167296327	70.818476908207	61.33398654880205	9.484490359404948	9	56	146	127	0	-6899.83711989183	3.407713348086579	0.16724536965565687	0.13446994039769755	5.82139437382197	-15273.17275513376	-24240.747784987027	6.545285430065465	73.23600846511044	63.08195986500475	10.154048600105703	4	58	153	120	0	3.407713348086579	0.16724536965565687	0.041095416727857034	5.687888127338137	0.04147029550200778	5.76656244217359	0.6431621672284492	0.0013522114216482787	0.7607001625622595	0.00121778544245995	1.4369349405875047E-6	0.8778257149033234	7.721278436465629	0.05216906972551993	1.7136756655431047	8.814338772486734E-4	0.8383962607150773	7.899072012785214E-4	7.213295516537164E-7	0.96034067651976
2860000	-57804.69080975985	-57347.495130613686	-457.1956791461629	-10929.132224511455	5.267566128212359	71.63340371587701	61.8400932779053	9.793310437971721	8	53	144	129	0	-6884.7764626307735	3.2603305956730626	0.15446063784634634	0.16828174789064063	5.1698660049170835	-15273.34769495931	-24260.238748512147	5.571936123610261	71.57375073753566	61.73992270831686	9.833828029218827	2	57	154	119	0	3.2603305956730626	0.15446063784634634	0.027899053347120364	4.871904152325775	0.04147029550200778	5.76656244217359	0.6468726412476479	0.001423093911377779	0.8431397916951849	0.0012674373345498756	1.725641027651777E-6	0.9224928968487405	7.721278436465629	0.0880395006264105	1.7062547175047074	8.808562644745394E-4	0.6910596680473007	8.080781630034182E-4	4.5642688911876515E-7	0.7722169286709585
2870000	-57790.26489564554	-57341.969276989614	-448.29561865592666	-10925.909115515386	4.945244274663899	71.01948396556602	61.35040631999772	9.669077645568333	8	54	145	128	0	-6888.74019687638	3.5179115027371464	0.17858106157325607	0.10661725622836762	5.172260279915069	-15287.532023766857	-24239.787940830993	5.4453676881978454	71.32120554886141	60.87281202297899	10.448393525882357	4	58	153	120	0	3.5179115027371464	0.17858106157325607	0.06991036229597823	5.186546751045909	0.04147029550200778	5.3237113973470285	0.6506746148928594	0.0014608835765416474	0.9125723696021021	0.0012776207542599084	1.9830615119587197E-6	0.9792045155800853	7.721278436465629	0.0621934878464077	1.6986507702142843	9.230522481762233E-4	0.7130545788817568	8.367794936647939E-4	5.377898681646478E-7	0.7938147708569155
2880000	-57781.6914174333	-57315.657807703516	-466.03360972978135	-10932.044291697497	5.03290898918295	70.88151562356639	60.21800805655623	10.663507567010177	8	50	141	132	0	-6873.572071201047	3.6249700366877216	0.16163833205721548	0.16763045822737263	4.71861873834474	-15267.927402693567	-24242.114042111403	5.428946962757678	72.71730906185739	62.41522365508013	10.30208540677723	5	60	154	119	0	3.6249700366877216	0.16163833205721548	0.13091655674969074	4.869474877110038	0.04147029550200778	5.3237113973470285	0.6401928618963858	0.0011598863878670136	0.9128400116180664	0.0010956897576250145	1.3448528994030578E-6	1.0119052092336789	7.829878723202533	0.011833735748635069	1.7196142762072315	9.263661102380805E-4	0.7649707780406632	7.973013257918881E-4	5.761848377908708E-7	0.8420404803036947
2890000	-57805.45362749645	-57326.77829172984	-478.6753357666129	-10937.617581758	5.237667821569279	71.6632951671224	60.69379664270873	10.969498524413664	8	50	141	132	0	-6877.802473079829	3.3443481143478886	0.18170123478620848	0.26819065047381074	2.984245741154466	-15269.020304769021	-24242.337932122988	4.994411789990849	71.90920627584975	61.84169015382389	10.067516122025804	3	57	153	120	0	3.3443481143478886	0.18170123478620848	0.05495286533038404	4.80262518522704	0.03056641564177011	5.3237113973470285	0.6486864775037005	0.0013353312523619817	0.9515952835175591	0.0012294052335465344	2.391163399706046E-6	1.1458723518522758	8.310916743069102	0.011721174896622487	1.7026270449926024	9.160472166443345E-4	0.7668065733765873	8.141854056313103E-4	5.129619301238681E-7	0.7886566995419187
2900000	-57757.9260114251	-57302.26425154609	-455.66175987900783	-10919.869881484643	5.0879110706060615	70.07691241975722	59.79886973462676	10.278042685130407	8	49	140	133	0	-6888.788342594345	3.5851030230249927	0.15934870083611666	0.154210084220467	3.748503845765178	-15254.093110472504	-24239.5129169946	4.903928428892359	70.61069610557135	60.47125361330889	10.139442492262486	2	55	152	121	0	3.5851030230249927	0.15934870083611666	0.03954240544698799	4.33507810265845	0.05090806878141849	5.3237113973470285	0.6529088760073363	0.0014265982055500595	0.9295926724495143	0.0012922289279530973	2.5714476990307286E-6	1.1383130664428194	8.310916743069102	0.018955225664544113	1.6941822479853308	8.651585468882572E-4	0.8301319146379934	8.068475425043784E-4	5.290423015352519E-7	0.8487805064375498
2910000	-57784.85471505826	-57346.24738398315	-438.6073310751085	-10926.260746563214	5.250913481380855	70.84502630634393	60.76776847746117	10.077257828882756	6	46	139	134	0	-6910.090119966442	3.3436254751121908	0.17919656532778927	0.17587596284348175	4.237972350709108	-15280.337193360701	-24229.559324092803	4.76477810178293	69.56344578311365	59.85013112668687	9.713314656426789	2	57	154	119	0	3.3436254751121908	0.17919656532778927	0.022779099286756102	5.698428511548857	0.01645362822765943	4.824923053503959	0.6310192630257608	0.0013204054949911522	0.8900720880698292	0.0011652183282315248	1.8985190453424917E-6	1.0684640263818805	8.342420506771461	0.017353320521618507	1.7379614739484817	9.229429266921431E-4	0.8138099398459251	8.406295751829521E-4	5.614560904859555E-7	0.8308790514529407
2920000	-57781.67376110986	-57323.128207980015	-458.545553129845	-10920.187602328202	5.470647881348109	71.16576057591831	60.27450313471881	10.891257441199459	6	47	140	133	0	-6888.879522806737	3.5538598556537986	0.17161550029285105	0.17806223409486904	3.2523604296465862	-15273.931818411835	-24240.129264433242	4.951734162701011	70.90735141683147	61.53720086247074	9.370150554360757	1	57	155	118	0	3.5538598556537986	0.17161550029285105	0.028719744398129174	5.984418106966892	0.01645362822765943	4.824923053503959	0.6471046807167083	0.0013100394808598077	0.8539880455454495	0.0011912187191038162	1.904665711438561E-6	1.0617454052646524	8.342420506771461	0.08141511561830245	1.7057906385665866	8.667958394322337E-4	0.8206769510887997	7.736035346847102E-4	6.28144873936074E-7	0.8792111547057698
2930000	-57819.642620002436	-57311.986177177605	-507.65644282483174	-10901.041044478787	6.523839930212727	72.71523245341677	60.94451022035552	11.770722233061276	6	50	143	130	0	-6901.917066693032	3.3992377279556343	0.22248250116874246	0.0818871782338022	4.375200284759114	-15268.59282725249	-24240.4352387533	4.572143726760648	70.6430225892799	59.90121263088998	10.741809958389938	2	55	152	121	0	3.3992377279556343	0.22248250116874246	0.04861266867410835	4.9565034187447035	0.0558544148318037	4.548793170884547	0.662899269515784	0.0013239428461619333	0.8943468059373726	0.001199290483813983	1.8780741806689987E-6	1.0449586559774002	8.342420506771461	0.06483095995373342	1.6742014609684353	9.049998289916672E-4	0.6944534473158213	8.317343277747389E-4	4.985789182929954E-7	0.74406195271658
2940000	-57781.5886605098	-57288.0937514814	-493.4949090283957	-10896.150954702227	6.427172025939093	72.74014636354167	61.00901834894004	11.731128014601573	6	48	141	132	0	-6885.312062539036	3.2708256766089043	0.17266240186938644	0.1194459024460874	4.319513695754344	-15266.664099750387	-24239.96663448977	4.747400760294516	71.2027799804983	59.78727013604042	11.415509844457901	5	59	153	120	0	3.2708256766089043	0.17266240186938644	0.0798840320121697	5.037497061525421	0.0558544148318037	4.548793170884547	0.6424576908238182	0.0012566858528719037	0.9326894815316967	0.001144168463662927	2.0560481154562514E-6	1.1229052318621189	9.665773451547691	0.07903250462234043	1.7150846183523671	9.614508649566649E-4	0.8054107075898586	8.559645481153632E-4	6.701578435617037E-7	0.8116578751050331
2950000	-57800.72547295105	-57321.12660956745	-479.5988633836055	-10911.826532973273	5.596501360081074	70.42332768658979	60.38218677521301	10.04114091137683	8	52	143	130	0	-6877.107684934251	3.9742112036201123	0.1940428625252439	0.14535198879079553	4.319480319720379	-15287.179848231803	-24245.01254342812	4.753869652716929	71.36915381502898	60.19595120320441	11.173202611824593	3	55	151	122	0	3.9742112036201123	0.1940428625252439	0.08157844654148769	4.208454679062719	0.05300497883400965	5.42144564194156	0.6630105576348139	0.0014266051528757972	0.9091409101825058	0.0012932427262678432	2.7972591184254477E-6	1.1569428579655046	7.721614944892052	0.07903250462234043	1.6739788847303758	9.171579003714616E-4	0.7021964793200369	8.352736239024345E-4	4.336349486777278E-7	0.6820341674833388
2960000	-57817.037987703116	-57348.08912282979	-468.94886487332434	-10916.922401460739	5.426513987218743	69.28267591399943	57.62973462877189	11.652941285227525	3	48	144	129	0	-6877.740310040552	3.506328606284814	0.19173391297651213	0.12356854783462395	3.5353029205507243	-15288.709245462398	-24264.717165866106	4.592624485307544	69.58781626604042	59.369183934065035	10.21863233197546	4	55	150	123	0	3.506328606284814	0.19173391297651213	0.03155142886155456	4.68401462541974	0.05300497883400965	5.1292720354700165	0.6770244210616184	0.0014076828759804494	0.8465257514125225	0.0012773094116685045	2.0587862869458276E-6	1.0167913007366345	7.768466802631269	0.0856018759551188	1.6459511578767667	9.641175385730398E-4	0.6096486447981792	8.973646821792534E-4	3.884257125625513E-7	0.62163507279001
2970000	-57797.417350695	-57328.26460262544	-469.15274806956603	-10912.903657551416	5.164376453408088	68.63372037698865	57.49775965292156	11.135960724067115	4	49	144	129	0	-6893.207652234576	3.5057535993675524	0.1825009364345374	0.07869115339830797	4.986765592947151	-15283.785434679983	-24238.36785815946	4.651057437652852	69.7694781117446	58.906192218177594	10.863285893566962	8	59	150	123	0	3.5057535993675524	0.1825009364345374	0.12132830103903806	5.669031806876776	0.05300497883400965	5.1292720354700165	0.6415569221161339	0.0013742872992753778	0.7461219195508447	0.0012723593533100286	1.5436909695568173E-6	0.8796449944253912	7.768466802631269	0.0856018759551188	1.7168861557677355	9.832459919043716E-4	0.7378098843980502	8.519625216963193E-4	5.44287683882278E-7	0.7336006661402188
2980000	-57766.851841829935	-57302.72056255309	-464.1312792768473	-10916.588775693202	5.276863952981637	68.41783077530673	57.92378890054238	10.494041874764322	3	51	147	126	0	-6873.630399913023	3.0939693727033823	0.17586666310020715	0.026560925689669175	4.403582894485022	-15279.215243225062	-24233.28614372181	5.23430831353137	71.24261725842891	60.678872846720644	10.56374441170825	3	54	150	123	0	3.0939693727033823	0.17586666310020715	0.03221091110331427	3.766196987670239	0.05300497883400965	5.1292720354700165	0.6189177202923026	0.0013829114448525	0.7960115458403086	0.001278044366235307	1.7448699126787965E-6	0.9376168881216402	7.882800039924193	0.0856018759551188	1.762164559415398	0.001042669414692315	0.8483649619004026	8.777671310102805E-4	7.667863169669141E-7	0.854172437338518
2990000	-57753.57851905702	-57305.457340178145	-448.1211788788719	-10902.287272938145	5.46006756142395	70.39917002303116	59.73553830353094	10.663631719500229	1	51	149	124	0	-6873.304546406496	3.197221612811348	0.19449376475644567	0.05460760970569567	4.943597844662595	-15289.748259708294	-24240.117261125208	4.823261740813951	69.52919433069226	59.083276188275576	10.445918142416694	1	52	150	123	0	3.197221612811348	0.19449376475644567	0.013911198591522237	4.556167961168852	0.05300497883400965	5.180511684098843	0.6328398267395149	0.0013716366355037476	0.7714871833531403	0.001256569179426956	1.6994281189503213E-6	0.9232496362958046	7.882800039924193	0.0856018759551188	1.7343203465209733	0.0010408528727789868	0.76739972557046	8.667549729076112E-4	5.521602879570667E-7	0.7520496979673271
3000000	-57737.36023829983	-57274.36038776582	-462.9998505340111	-10899.89360746036	5.284860199651345	70.11388020698246	59.998555197991514	10.115325008990954	1	52	150	123	0	-6857.8226198946395	3.5133493377887666	0.18148485628333885	0.03389136443541099	4.468531921875433	-15278.266223179931	-24238.37793723089	4.784468762432663	70.66289458800226	60.641405904613286	10.021488683388979	0	54	153	120	0	3.5133493377887666	0.18148485628333885	0.05280121401197188	4.863014231084809	0.05300497883400965	4.604350016872869	0.6193428934405807	0.0014240681052545092	0.8944143136814907	0.0013369367437068868	2.3836454202834235E-6	1.0525866342285202	7.896396678854627	0.0856018759551188	1.7613142131188417	0.0010072798802652377	0.7616449035795585	8.262472730930161E-4	4.6079890062146927E-7	0.7373619420358852
3010000	-57744.156453334246	-57282.91063289433	-461.24582043991654	-10893.19667285176	5.4110772899736075	71.06340112601026	61.18333593099281	9.88006519501744	1	52	150	123	0	-6868.6753541359685	3.4491585391447863	0.1895145784379321	0.06251593723976277	3.9302430530706887	-15268.403011647715	-24252.635594258885	5.107146721263744	70.5764277382948	59.79444024305692	10.781987495237903	0	54	153	120	0	3.4491585391447863	0.1895145784379321	0.004754038575997931	4.625744418145536	0.05300497883400965	4.604350016872869	0.6256973992326597	0.0014008989525103436	0.9705962902510232	0.0012286945641563174	2.593442710629501E-6	1.1335244316403472	7.860135722600582	0.06057575159292383	1.7486052015346838	0.0010229332356040612	0.7666913001716243	8.466331464968593E-4	5.303707305722205E-7	0.7553633742857673
3020000	-57745.465631724204	-57277.74923208979	-467.7163996344171	-10883.666805500568	5.242732312408169	70.5626780780876	60.39873597830706	10.16394209978056	2	52	149	124	0	-6878.286840064965	3.161607671674845	0.18207525796906962	0.06499111877805572	4.139887353855136	-15274.937048945385	-24240.858537578868	4.736068093211928	69.66603399586072	58.25554795010724	11.410486045753425	0	53	152	121	0	3.161607671674845	0.18207525796906962	0.01003496213152316	4.626095344383382	0.05300497883400965	4.604350016872869	0.6425234888177203	0.0014187681356849194	0.8743346977148796	0.0013022170476277319	2.388687704376755E-6	1.0547171616502269	7.860135722600582	0.07233903549458795	1.7149530223645626	0.0010378019471197453	0.8310691767198958	8.588165532609659E-4	5.8149656078419E-7	0.7947656619445531
3030000	-57754.12794112083	-57285.85612776164	-468.2718133591949	-10874.546260008387	5.44156791876059	71.7050769058589	60.81904910797209	10.886027797886829	2	50	147	126	0	-6889.280461375558	3.1555425367159513	0.18592223538952962	0.028287881680857982	4.214420969726966	-15285.769266260902	-24236.26014011679	4.6572230471291265	69.7817509838908	59.020764154671014	10.760986829219771	0	52	151	122	0	3.1555425367159513	0.18592223538952962	0.01757531511429995	4.648960356127698	0.05300497883400965	4.604350016872869	0.6289054479567809	0.001359783747157499	0.8828539323466141	0.0011797033985536235	2.2047585750289772E-6	1.065320913981268	8.31702558145423	0.07233903549458795	1.7421891040864412	0.0010387824484654276	0.8769492388641129	8.353679691208905E-4	7.522347723168302E-7	0.9128445794154454
3040000	-57765.21072548378	-57300.24999273647	-464.96073274731447	-10896.817653954009	5.4974136473947395	70.49439763486271	59.13054925982126	11.363848375041453	0	48	147	126	0	-6883.315931106658	3.806561762365394	0.1899728218153574	0.05352351392122706	4.412595844315775	-15287.555034958707	-24232.561372717097	4.788563232266895	70.06161335665307	58.53578342337847	11.525829933274524	1	51	149	124	0	3.806561762365394	0.1899728218153574	0.028930342798497728	4.351516795915454	0.05179576304303786	4.604350016872869	0.6553085069761425	0.0013760697130163744	0.8995337827158251	0.001207064662752977	2.466763416435205E-6	1.1428341366220822	9.385073732237435	0.07233903549458795	1.689382986047718	0.001031956236456583	0.8836447691780013	8.332688148429703E-4	7.609146135640463E-7	0.9066320805262651
3050000	-57795.518145696784	-57321.11691443984	-474.4012312569476	-10909.577154015014	5.6638338206120125	70.42131113627947	58.952407422262205	11.468903714017253	0	49	148	125	0	-6874.229020255331	3.123865969155091	0.20153025322927903	0.008011670144945277	4.722719301323852	-15282.778290415758	-24254.53244975373	5.338129967850713	72.48014787177266	60.953366315584866	11.526781556187812	1	55	153	120	0	3.123865969155091	0.20153025322927903	0.027484673161780358	4.350416691270232	0.0538532368260044	4.629958959435925	0.6290169360130203	0.0014461530617299783	0.8038079674207217	0.0013098470450762889	1.6996492073667984E-6	0.906796069468855	9.677134195107218	0.07233903549458795	1.7419661279739624	9.993448859566888E-4	0.7944283250069495	8.042486000466992E-4	6.78235304359646E-7	0.8491245466693599
3060000	-57780.33131934331	-57303.31949088802	-477.01182845529195	-10898.782881821518	6.29327963049866	72.32307772821206	62.04413442198211	10.278943306229893	0	52	151	122	0	-6879.218244685659	3.047548927522133	0.19690340791243402	0.013423627905638811	4.167593372306927	-15299.141453315786	-24226.17691106505	5.636437371629016	72.81741898157694	61.07600194119554	11.74141704038138	2	57	154	119	0	3.047548927522133	0.19690340791243402	0.05903626695244208	4.7888560945025915	0.02176639256405012	5.209125412675494	0.6623654506479322	0.0013765324740976127	0.882500935035573	0.001225182334203506	1.9291820497774074E-6	1.0278047692035417	9.373447550603766	0.03194810210362299	1.6752690987041388	0.0010626941253258225	0.8273673611735386	8.342969712126538E-4	8.410684434740028E-7	0.9096479079923816
3070000	-57813.46804621514	-57320.90133741875	-492.5667087963862	-10897.151348744233	5.940781380340923	71.78079985739613	61.30933152848958	10.47146832890658	1	49	147	126	0	-6891.150567262326	3.0473494358364794	0.1857700575414391	0.01875859618591178	3.832257439161569	-15302.727781367445	-24229.87164004475	5.405857485998722	73.43736905938084	62.07815183468643	11.359217224694413	1	56	154	119	0	3.0473494358364794	0.1857700575414391	0.008900286713730839	4.279137324685382	0.02176639256405012	4.784822220203055	0.6551539493717337	0.0014158314782625387	0.946938408136039	0.001225153644624138	2.4047104426384435E-6	1.1450073002175736	8.325219250720506	0.03953941502459922	1.6896921012565358	9.825269775170975E-4	0.7351255326557397	8.258117946445057E-4	5.890714904559257E-7	0.800781777443847
3080000	-57809.94540647678	-57315.133429172405	-494.81197730437384	-10886.405113573577	6.2107843006750265	73.2284596137994	62.714106419106685	10.51435319469272	3	53	149	124	0	-6896.1047404341625	3.3798605982256653	0.18633026443833112	0.0828534984839402	5.052005030611145	-15299.812693684464	-24232.810881480204	5.361014421583161	73.69591418850064	62.97995220342915	10.715961985071388	0	55	154	119	0	3.3798605982256653	0.18633026443833112	0.030429784249861303	3.9865794830576	0.02176639256405012	4.972052542135498	0.6460167015696915	0.0013670829190595775	0.9809615740712493	0.0011801596011133146	2.572231467884979E-6	1.1503678501690686	8.543868436642615	0.002821971965022516	1.7079665968606201	9.844972993722815E-4	0.7261039060788056	8.398966713749995E-4	6.274654912308963E-7	0.8469825107084613
3090000	-57825.192343514296	-57330.517459335984	-494.674884178311	-10891.938215990967	5.86531174186694	72.94585195190498	63.37403951003166	9.571812441873302	3	52	148	125	0	-6890.907462593341	3.315222263986582	0.20884536250633762	0.08261087006599054	4.919759495855956	-15288.971033547054	-24258.700747204624	5.361332112490866	74.62520919137769	63.72226631325363	10.902942878124032	0	54	153	120	0	3.315222263986582	0.20884536250633762	0.023638462853615583	4.2969160705672875	0.02176639256405012	4.972052542135498	0.6316226582198414	0.0014013838977972046	1.0443120990239272	0.0012791713320279504	3.7887195567132263E-6	1.326317257370531	8.543868436642615	0.00612365063568612	1.7367546835603203	8.9768350259562E-4	0.6097812322785681	8.048164931445167E-4	3.9886252582090485E-7	0.700204388097438
3100000	-57843.775935384394	-57313.80622378207	-529.9697116023202	-10889.069118084795	8.177889615630718	77.62117764308732	65.94954210305592	11.671635540031382	7	53	145	128	0	-6886.601793029258	3.454680117221927	0.20394022520082244	0.08228859809299074	6.038873848867307	-15286.41086930136	-24251.724443366656	5.43645783242016	75.28475671085539	64.79615784090835	10.48859886994704	1	56	154	119	0	3.454680117221927	0.20394022520082244	0.051717556550833585	4.568438778188241	0.03959113242847422	4.972052542135498	0.6553633312528964	0.0014166233642101556	1.0345605428299314	0.001195788604989103	3.395890068396589E-6	1.3046591679176092	8.543868436642615	0.006271218890819956	1.6892733374942104	8.823149837630678E-4	0.6604437589959752	7.939862924716117E-4	4.291012950843164E-7	0.7445200826458925
3110000	-57824.663317152095	-57327.690052139005	-496.9732650130911	-10896.174981850801	6.741490858036938	73.78973781479993	62.55238858515271	11.2373492296472	6	52	145	128	0	-6893.766430520366	3.5749939039187777	0.1906103828945697	0.16687752586121254	4.872815790937784	-15285.946866359607	-24251.80177340823	5.1570584836665265	72.83938186432943	62.86154364877465	9.977838215554751	0	56	155	118	0	3.5749939039187777	0.1906103828945697	0.03616779607460013	6.353042857292577	0.03959113242847422	4.867222204371474	0.6590584312214139	0.0014437403389566544	0.9067419539110294	0.0012197338232185963	2.530276648055491E-6	1.1205250233587554	7.977928641937278	0.010212645340626622	1.6818831375571752	8.78256603807872E-4	0.7189892139644575	8.092572220120707E-4	5.753467876185808E-7	0.8477005503935737
3120000	-57802.3306791203	-57287.832731312716	-514.4979478075852	-10884.325605650109	6.189813147872434	73.00677944631249	60.85176175346972	12.155017692842817	9	53	143	130	0	-6903.036350178635	3.453967863469482	0.21951602145043156	0.16693712214412795	3.55524527493203	-15266.568582312093	-24233.902193171878	5.414687725455911	73.34618279415922	62.40753000128197	10.938652792877281	0	57	156	117	0	3.453967863469482	0.21951602145043156	0.0036483636854921816	4.832143111256681	0.03959113242847422	4.867222204371474	0.6364348935272688	0.0013270390832413497	0.9000474202130456	0.00114015649624246	2.085001331593046E-6	1.1038021731250218	7.977928641937278	0.03272679802816324	1.7271302129454655	9.543732504723941E-4	0.8029652012347916	8.005619025496215E-4	8.490587768492934E-7	0.9814557811635396
3130000	-57805.73952429502	-57288.947270511955	-516.7922537830676	-10894.516949304816	6.226079949031674	72.70243802101857	60.64050686763366	12.061931153384844	5	50	144	129	0	-6892.67325443971	3.8444688946251735	0.21509294209652838	0.15465454963993025	2.4704822147819776	-15277.662931403753	-24224.09413536368	5.016142045203124	72.6391506409601	62.691631948172045	9.94751869278799	0	57	156	117	0	3.8444688946251735	0.21509294209652838	0.01737368117241601	4.255537321742089	0.03959113242847422	4.867222204371474	0.6443079569132266	0.0015034442993493839	0.8245346186027961	0.0012307948882617481	2.0910862289640245E-6	0.9796121552968761	8.21143040579165	0.06219197764100691	1.7113840861735499	9.99937347626075E-4	0.7688246059453004	8.568715723381971E-4	7.299699246089786E-7	0.9120709840622173
3140000	-57774.983277919775	-57300.04954268955	-474.9337352302234	-10913.648664212318	7.108975973215304	73.45690680768983	62.125625634191046	11.331281173498766	4	47	142	131	0	-6878.2449327774175	3.38048030206575	0.17624169360044697	0.15559102952085815	3.592450938940373	-15268.246445990238	-24239.909499709578	4.968339439394496	72.17586143950099	62.574559831531474	9.601301607969495	0	55	154	119	0	3.38048030206575	0.17624169360044697	0.028583845908444774	5.4166468881746095	0.03959113242847422	4.600574915555605	0.6493425274975502	0.001390231544909075	0.7393674686842616	0.0012337836813364365	1.7024908121290575E-6	0.9073912158512315	7.580870872459896	0.02758129858472996	1.7013149450049028	8.968600726895587E-4	0.7542817409531563	7.81811968529881E-4	5.162374761255688E-7	0.8337322478512754
3150000	-57815.06988748483	-57312.659705731974	-502.4101817528603	-10897.421519553203	7.333787466942354	73.46885702274488	62.40097425967036	11.067882763074506	5	47	141	132	0	-6894.793289711755	3.2000171562154525	0.21174604078410228	0.12273186454279114	3.235637244624563	-15277.540227542766	-24242.904668924246	4.942588802598148	71.79471608687075	60.952253516664896	10.842462570205841	0	52	151	122	0	3.2000171562154525	0.21174604078410228	0.026786381232390275	4.793660986115096	0.03959113242847422	4.600574915555605	0.6372827815546183	0.0014112613789435122	0.7715687472323225	0.0011759970224972905	1.796229242063178E-6	0.9629962617574248	7.580870872459896	0.08447223327530172	1.7254344368907666	9.422128117921952E-4	0.786159065133928	8.601688458025048E-4	5.781370420604105E-7	0.8340426793277883
3160000	-57836.72041452226	-57336.373088085704	-500.34732643655263	-10892.910457755108	5.900708774939038	70.67135576744845	60.27901322214045	10.392342545307997	5	50	144	129	0	-6894.2168128107705	3.4966925742726844	0.20742250649827532	0.10876752222761503	4.73380829665523	-15293.133771150617	-24256.11204636921	4.778343927467328	73.30145227613157	61.89969732213759	11.401754953993958	2	55	152	121	0	3.4966925742726844	0.20742250649827532	0.032139361543767134	4.131836207948356	0.020974837324607757	4.90586273245955	0.6075961651526138	0.0014080050465780215	0.7738616076307173	0.0012373649188518264	1.7772730694197223E-6	0.9405790164832637	7.580870872459896	0.08447223327530172	1.7848076696947754	8.553906359138724E-4	0.7577506987322282	7.945424255764397E-4	4.7347673441015324E-7	0.7955357883830181
3170000	-57828.127024372065	-57312.10024635556	-516.0267780164993	-10905.503601248956	5.836876883641617	69.97154442483627	58.872537506546976	11.099006918289316	8	51	142	131	0	-6891.495984826612	3.351733123796356	0.1704725246551326	0.182290810548402	3.616187509201786	-15276.939601260785	-24238.161059019214	5.325800272536411	74.19610724326877	63.13417161832652	11.061935624942228	1	55	153	120	0	3.351733123796356	0.1704725246551326	0.07650654791631463	6.188987214192261	0.004509255086725821	5.522737130165056	0.6406401795944179	0.0013051869328630375	0.8032795253500881	0.0011430794469744552	1.597430310378712E-6	0.994488035229573	7.580870872459896	0.08447223327530172	1.7187196408111673	9.06732710119747E-4	0.7357655690415136	8.302291178758806E-4	4.216285938144213E-7	0.7308562910219257
3180000	-57844.221380199	-57304.593176039285	-539.6282041597143	-10902.369913239005	5.738799891336535	70.05717750987985	57.76511007218688	12.292067437692978	11	52	140	133	0	-6890.128179477387	3.3644176972792597	0.2517716409655191	0.17156020673727765	3.5395081196790112	-15263.538202231635	-24248.556881091255	5.853077385640072	74.80706181814845	62.02290151592806	12.784160302220382	3	56	152	121	0	3.3644176972792597	0.2517716409655191	0.09269839064654893	5.133515040524721	0.008611760439997637	4.97651730001649	0.6524241662755265	0.0014533782557396098	0.7638989744375876	0.0012882245135525483	1.8348151539582992E-6	0.9270479626179078	7.580870872459896	0.022003395634290365	1.6951516674489502	9.606160307008226E-4	0.8023351887957683	8.576753899449439E-4	6.318469879772072E-7	0.8257470486311808
3190000	-57834.52468660208	-57306.76757038763	-527.7571162144523	-10883.159560451035	5.292942532600126	69.09623134092982	57.00106828967244	12.095163051257348	4	45	140	133	0	-6904.268551610052	3.507270262094276	0.21047458776783712	0.16374185841437908	3.332792868797096	-15286.18160826339	-24233.15785006315	5.175572339890662	73.97134445087119	62.33509761403372	11.636246836837492	1	53	151	122	0	3.507270262094276	0.21047458776783712	0.06844455358262648	5.607584703857105	0.009186664850215251	4.6243456701856935	0.6367650700813763	0.001466304630118904	0.8205462881970553	0.0013399361867152853	2.013556766641076E-6	0.9839492365271378	7.580870872459896	0.10394867037544715	1.7264698598372505	9.217124953208706E-4	0.8566536753304236	8.210620599340872E-4	7.482765523094878E-7	0.9208408913341907
3200000	-57831.29340314654	-57314.292491069384	-517.0009120771608	-10897.03008422607	5.592777163384753	68.0746449854233	55.34634256864571	12.728302416777584	10	50	139	134	0	-6891.464496535456	3.148392354037367	0.23140639701348234	0.1498712187826148	3.3876775400889363	-15277.741878173152	-24248.0560321347	5.09377131562868	74.12017057112041	62.736743761639076	11.383426809481369	1	53	151	122	0	3.148392354037367	0.23140639701348234	0.01698614919973517	4.760754794667337	0.01242736145756094	4.889413097803544	0.6177583855514475	0.0014078241151142515	0.8241364231751939	0.0012912800276384155	1.961122994769675E-6	0.9681744991530576	7.580870872459896	0.05865846157881374	1.7644832288971082	9.104220210800993E-4	0.7637619926499992	8.085150587164483E-4	6.714558930869453E-7	0.8858107699015093
3210000	-57853.31918585901	-57336.87016667088	-516.4490191881251	-10913.369242999954	5.473298941533202	68.15970703965746	54.78772788541654	13.371979154240952	10	47	136	137	0	-6896.822907853789	3.36863840109709	0.2553059219446776	0.19987641582465146	3.2453288477337585	-15290.412024477195	-24236.265991339948	5.407616489248715	75.158398037773	62.75579242662718	12.402605611145813	1	53	151	122	0	3.36863840109709	0.2553059219446776	0.022466782978048435	3.7824130438183547	0.020963975234159	6.089527147420761	0.6205431807919746	0.0012508828444471776	0.7838576944856775	0.0012232116468047702	1.507991987381507E-6	0.9347302878637836	6.88375760295954	0.08670550318557133	1.758913638416054	8.621367106835816E-4	0.7144909564426076	7.767091958255445E-4	4.514500871476032E-7	0.7636432231288487
3220000	-57846.67126229506	-57314.102570047486	-532.5686922475761	-10906.675017432415	5.4158856615922994	69.31875314346523	55.66324483695617	13.655508306509017	9	45	135	138	0	-6885.622033693619	3.390422033806041	0.23909787599317223	0.2642399250422824	3.488299817817907	-15273.62845443627	-24248.177064485175	5.867650951318478	77.00353663086821	64.6178943617101	12.385642269158096	1	53	151	122	0	3.390422033806041	0.23909787599317223	0.03316280722684372	3.789098403905567	0.04919321680665976	6.089527147420761	0.6151835540165382	0.0014516878506033112	0.8335235444671604	0.001340349629541321	2.155844527622083E-6	0.9990473322695085	7.504665369495044	0.08670550318557133	1.7696328919669266	8.64017129850316E-4	0.7047696105529299	7.942900747568262E-4	4.26249389673765E-7	0.761948924854709
3230000	-57835.40239193238	-57316.40954058978	-518.9928513425984	-10923.102759626438	5.592671656883326	70.30788817735386	57.95902244033397	12.348865737019931	11	50	138	135	0	-6888.095186852895	3.569446849526829	0.22368478789173385	0.15365115249497657	4.178054056572507	-15260.216818734323	-24244.994775376133	6.242559278398686	77.2982299893514	65.56769301316831	11.73053697618304	2	54	151	122	0	3.569446849526829	0.22368478789173385	0.021284975339578325	4.339103566800435	0.025469003396565944	6.620304604024921	0.6379564098330038	0.0013363706578943633	0.7038865102381096	0.0012614421929115739	1.2651712251372294E-6	0.829484910961186	7.925091196901106	0.024225509786411095	1.7240871803339954	8.395505994635794E-4	0.78150561675515	7.790233507112202E-4	4.4974665875851717E-7	0.8090192035586563
3240000	-57862.09503000087	-57333.31658309564	-528.7784469052294	-10920.526634961652	5.412346738671327	72.07841131272713	60.25730235329939	11.821108959427779	9	49	139	134	0	-6895.246113234113	3.717429775565342	0.18563483498443295	0.14066639864746985	4.982986282436566	-15269.70500162065	-24247.838833279224	6.203975998429058	77.87262448658466	67.14032282125453	10.732301665330132	2	56	153	120	0	3.717429775565342	0.18563483498443295	0.027820533347949185	6.818883655628662	0.015054308388991036	6.620304604024921	0.6289625385565677	0.0013243545571402745	0.7701863262573339	0.0012145890800161535	1.510788692785786E-6	0.9112322929289349	7.925091196901106	0.05397513802414404	1.7420749228868677	8.557599747966396E-4	0.8236442779964306	7.76993250630898E-4	5.435290822194407E-7	0.8473445624874362
3250000	-57819.31480354665	-57320.346422301845	-498.96838124480354	-10879.95435230476	5.347985056700773	70.9533983722165	60.13293442048609	10.820463951730387	10	50	139	134	0	-6901.069516873622	3.648699646558461	0.1992752781280207	0.18857532480964212	3.31557553680118	-15280.918953610782	-24258.403599512683	5.352800032164202	75.37727361752141	64.7197806283882	10.657492989133196	3	58	154	119	0	3.648699646558461	0.1992752781280207	0.15713234541910276	4.711399911173948	0.0229999114133399	4.787871370560123	0.642773643182742	0.001392550361930087	0.8045612099225433	0.0012883263038667892	1.908346587389837E-6	0.9716833876387521	7.925091196901106	0.05370445505038234	1.7144527136345191	8.786296728103599E-4	0.7466130445357524	8.176607343649752E-4	4.4787204683057966E-7	0.7671959775582091
3260000	-57776.2296646883	-57306.77447690131	-469.4551877869912	-10890.03479375044	5.827358000502307	70.87008807208235	60.08060496565407	10.789483106428293	6	46	139	134	0	-6883.225422025807	3.5740552115522792	0.15266698532921638	0.0707940655233057	3.890953677839563	-15278.174837942128	-24255.339423182937	5.869863663886488	75.78092437858382	65.46625764233326	10.314666736250569	5	59	153	120	0	3.5740552115522792	0.15266698532921638	0.06655679744198079	3.940080229177437	0.0229999114133399	4.556776235067101	0.65495474757276	0.001261729032953072	0.8279031084584951	0.0012041698220115543	1.6025932813861524E-6	0.9481722749006067	7.925091196901106	0.05370445505038234	1.6900905048544832	8.739609447770141E-4	0.6858602231509183	8.024086736484011E-4	3.909388118447932E-7	0.7208463458825549
3270000	-57773.56136006787	-57324.24720937864	-449.3141506892252	-10893.52800710783	5.932649623746245	69.75704545398082	59.62375240283457	10.13329305114624	6	49	142	131	0	-6893.754308697703	3.79077284988621	0.1654987497108454	0.13066005911164189	4.202361768631027	-15280.294877397444	-24256.67001617567	6.5787490479561725	76.46511548568745	66.21336166734667	10.251753818340749	2	55	152	121	0	3.79077284988621	0.1654987497108454	0.015969171837095463	4.672200478287728	0.0229999114133399	4.556776235067101	0.6309100421094975	0.001352187076483023	0.8206892304529243	0.0012198451408096135	1.8111986497335189E-6	0.9914791386419635	8.482023957173263	0.018402689104947367	1.738179915781008	8.206049585803096E-4	0.6737129580806667	7.766013687647122E-4	3.112021637239712E-7	0.6926469353554187
3280000	-57776.29550726326	-57320.06301048585	-456.23249677741	-10891.397995551246	5.88302876612912	68.75363803116704	58.50897230981067	10.24466572135634	13	53	139	134	0	-6880.3905592774745	3.37155283233375	0.16184041993215165	0.13538196079057077	5.295666037984801	-15279.230739509812	-24269.04371614732	5.9863011296612925	74.48146789759082	63.74627240764487	10.735195489945928	2	56	153	120	0	3.37155283233375	0.16184041993215165	0.020149368891843072	5.428883402452872	0.0229999114133399	4.556776235067101	0.687848517400038	0.0012814461544534879	0.8318117382753858	0.0012336857224680207	1.5598343435047775E-6	0.9672418089146501	8.482023957173263	0.018402689104947367	1.624302965199927	7.918622780532161E-4	0.5980654454962332	7.578292144405175E-4	2.693596813439336E-7	0.6366079779361268
3290000	-57782.29605042	-57328.7899938935	-453.5060565265048	-10903.945125035874	5.178032512432161	67.70281209466822	58.099521715027954	9.603290379640274	3	47	143	130	0	-6876.710965961677	3.420261676650168	0.1838050928890673	0.07004538452375719	4.586880899275773	-15291.532930649544	-24256.60097224641	6.463399856620457	75.07348081971678	65.26752031540325	9.805960504313521	1	57	155	118	0	3.420261676650168	0.1838050928890673	0.024721886390349626	6.32618821827758	0.0229999114133399	4.487424626665563	0.6778820129923586	0.0013433448131165233	0.7718766083069507	0.001329621070546025	1.4827347353933559E-6	0.8821424083787975	8.482023957173263	0.019456972306271837	1.6442359740152859	8.327842588511024E-4	0.7281051023592746	7.754956478044313E-4	4.438411410214907E-7	0.7702052607282531
3300000	-57805.86998163963	-57331.11691084173	-474.7530707979002	-10896.09313507399	5.196681504115266	68.51387258230662	58.0246426998737	10.489229882432925	7	51	143	130	0	-6883.079149616297	3.4074985296860625	0.18828626508658183	0.12973356634021568	4.348985763366731	-15292.180125410843	-24259.7645007406	5.621860451180529	73.28814049399263	62.96830524768341	10.319835246309205	2	56	153	120	0	3.4074985296860625	0.18828626508658183	0.0343067078369958	4.939170406412735	0.036744633727351414	4.487424626665563	0.6465890025683086	0.0014482191342359545	0.7600931138148015	0.0013697102386885077	1.7716380067229874E-6	0.8973923510030661	8.482023957173263	0.00954699391094844	1.7068219948633858	7.854973906674761E-4	0.6374052888981215	7.769684935761931E-4	3.2690608102098E-7	0.680569746343042
3310000	-57829.48454513948	-57368.06664715498	-461.4178979845012	-10911.072797922574	5.451998232601867	67.43451061526557	57.39083497509314	10.043675640172376	2	46	143	130	0	-6899.955784844174	3.2735766729693934	0.1721059995233825	0.07206951987037508	5.2509572482752445	-15303.014639901929	-24254.023424486306	5.2471786673080985	72.18208527602778	61.13595019803578	11.046135077992021	1	56	154	119	0	3.2735766729693934	0.1721059995233825	0.05180503856060337	4.578170882302369	0.036744633727351414	4.766032598649993	0.6391237061064413	0.0014106857403749595	0.7998502288500919	0.0013050850479726305	1.8571120680322905E-6	0.9327953329862171	9.06474845617973	0.0028957288747740867	1.7217525877871205	8.210802324815795E-4	0.5088312482025201	7.683148806667173E-4	2.184121513091536E-7	0.5473989843786505
3320000	-57755.39588878736	-57309.77015341485	-445.62573537250836	-10904.023479469652	5.645738001241807	67.32518986092458	57.1372407049372	10.187949155987384	3	47	143	130	0	-6892.597622153966	3.3541856164074493	0.17721001955982352	0.0897148782960212	5.2290069304967215	-15293.726175394328	-24219.422876396897	4.901954238745568	72.58235610831154	62.3261241939808	10.256231914330735	3	55	151	122	0	3.3541856164074493	0.17721001955982352	0.054087320936665864	4.5172538306100325	0.03319159694513625	4.374139507499605	0.6236988386490733	0.001436884042948884	0.809661913854986	0.0013179863029404014	1.7042161773410123E-6	0.8880012389190387	8.086034065954825	0.004077099985543346	1.7526023227018566	8.446265587670554E-4	0.6127428992528604	7.836421798829909E-4	3.754081083085405E-7	0.7101270972654934
3330000	-57813.53554498887	-57334.05744278785	-479.4781022010152	-10901.550857480488	5.864032220889704	68.72106714891015	57.26631822744574	11.454748921464397	8	54	145	128	0	-6900.800032934723	3.155883160607384	0.2122445144334839	0.14531657228358022	4.352665619627398	-15302.2963592603	-24229.410193112344	5.352278220537921	74.11981342895623	63.12337457456434	10.996438854391892	1	54	152	121	0	3.155883160607384	0.2122445144334839	0.06542682804425864	4.65812835340758	0.03173304678852283	4.779091155241856	0.6383229148655011	0.0013846513811954723	0.8417970386282485	0.0012453589921958223	1.7345436856212811E-6	0.9863062369998541	9.393612138405553	0.04261645380000574	1.723354170269001	8.730833403203089E-4	0.6034835162689242	8.157089962557672E-4	3.749198338342859E-7	0.7064687153845338
3340000	-57815.351791212386	-57337.796937829466	-477.55485338292095	-10908.15399353112	6.01392387134544	69.89792911966896	58.93090190598834	10.967027213680655	11	56	144	129	0	-6910.674837124798	3.4009304896347956	0.19487282297644204	0.16301210942962502	4.801681163495232	-15291.672621464506	-24227.295485709044	5.223941161930884	73.00285082997053	61.579829091448104	11.423021738522493	2	56	153	120	0	3.4009304896347956	0.19487282297644204	0.04068577349253245	4.845230944279235	0.02868954176759639	5.0642262598451735	0.6268633085683932	0.001486909150735352	1.047082691702975	0.0013008855706848816	2.6473265045544534E-6	1.2024344284439124	9.393612138405553	0.09143054942674383	1.7462733828632166	8.73199282432354E-4	0.6610608156611651	8.107550663181851E-4	4.011973253456197E-7	0.7345456710624274
3350000	-57771.51031211796	-57304.8402329674	-466.670079150565	-10911.610322653101	6.190029265063819	71.97297036171695	61.00612102410499	10.966849337611952	5	49	143	130	0	-6876.419651950098	3.4211605172680946	0.18230063080721914	0.11323123007509273	5.012206682542638	-15286.076310389071	-24230.733947975128	5.665840096771706	74.42806765654059	64.36539402445722	10.062673632083392	0	56	155	118	0	3.4211605172680946	0.18230063080721914	0.059908999375679665	4.3467269990019055	0.035317440551361365	5.527454852838483	0.6977956893371113	0.0014952185959898594	0.9441801081975401	0.0013031303471042982	3.020706816397576E-6	1.1119240154308134	8.551193985441238	0.09143054942674383	1.6044086213257804	8.808014542089849E-4	0.6976411245037712	7.777852770735941E-4	4.6264740653806354E-7	0.7925088511824251
3360000	-57769.81910020269	-57306.10031171808	-463.7187884846066	-10897.706046394433	6.013024691579005	71.1374397895156	60.823649782464535	10.313790007051061	4	50	145	128	0	-6897.266096058913	3.622436569235572	0.1969495490046378	0.06998518738116502	3.5014695043601445	-15264.302378772063	-24246.825790492672	6.214943567273969	75.20094669684015	64.62475793165224	10.576188765187892	1	54	152	121	0	3.622436569235572	0.1969495490046378	0.02302744371253278	4.344410944435614	0.035317440551361365	4.381473620007993	0.6290367971505894	0.0013546495601226686	1.0439018734449117	0.0012186676748229628	3.249422253954372E-6	1.2419555749425364	7.988584212701744	0.09143054942674383	1.7419264056988244	8.791784101057366E-4	0.7159714391428182	7.838588178841505E-4	4.7303683923940055E-7	0.7888788054243426
3370000	-57764.45202157527	-57277.97358990963	-486.47843166564707	-10884.430202462912	6.565741077587367	73.24303774988546	61.78400940157676	11.459028348308696	4	47	142	131	0	-6884.5462797252485	3.598140869723648	0.1937808153088585	0.11200917578059728	4.604225456465015	-15282.41021537891	-24226.586892342548	5.707600805901446	74.3004602783778	63.33247922496058	10.96798105341722	1	56	154	119	0	3.598140869723648	0.1937808153088585	0.032783998073608274	4.287583609284256	0.035317440551361365	5.484555329181543	0.6494459364216165	0.0013911252836650478	0.984374567975334	0.0012149883300197277	2.062191489165972E-6	1.0265746214649714	7.988584212701744	0.032400894299442415	1.70110812715677	9.09825742312493E-4	0.7683395160256201	7.813458800625889E-4	6.06982025183411E-7	0.8612917725007423
3380000	-57793.495834570764	-57316.03102960051	-477.4648049702508	-10908.759468039512	6.4588658502745	73.9482191471442	62.034870316378864	11.913348830765297	4	46	141	132	0	-6892.517430363551	3.3719256491424106	0.18858914536111454	0.08297286110365144	4.1132206798499755	-15285.20557659433	-24229.54855460312	6.477047151965185	75.28296099901638	65.46274277709917	9.820218221917221	1	58	156	117	0	3.3719256491424106	0.18858914536111454	0.010933362885552106	4.276933158547674	0.02500197570900549	5.484555329181543	0.6652429758320396	0.0013540300616158034	0.9921909347734352	0.0011691301287673056	2.0858565401640683E-6	1.0595722021040794	7.988584212701744	0.03687418569111699	1.6695140483359239	9.273809390563522E-4	0.9224611073897494	7.679830283864581E-4	1.0013898969570863E-6	1.0824865756038
3390000	-57779.230005471785	-57311.57698264692	-467.65302282486545	-10909.935395526707	7.004676295605294	75.9776012664288	64.72439342654883	11.253207839879954	6	47	140	133	0	-6887.399301226692	3.4517663890514982	0.17187398810112858	0.12282177360517164	4.100353379749181	-15285.316913473567	-24228.92537241995	6.560782875742968	74.01910721872665	62.983093846947675	11.03601337177895	0	57	156	117	0	3.4517663890514982	0.17187398810112858	0.007327523772660062	5.236280917395977	0.02500197570900549	4.342285608750685	0.6767654927273392	0.0014668855810401843	1.0157183472346591	0.001164553852881662	2.3678908890679605E-6	1.0877378468371106	7.988584212701744	0.03687418569111699	1.6464690145453247	9.229468165620199E-4	0.8817720639026821	7.838888557637137E-4	1.028407692783676E-6	1.0588545466662542
3400000	-57771.45816451941	-57299.068246755676	-472.3899177637347	-10896.038372696776	7.280758066208556	76.17583221708551	64.91663814850884	11.259194068576683	6	48	141	132	0	-6895.365904062635	3.1831945382640496	0.21285440945723283	0.08938914123247768	4.278831298094076	-15274.281846405258	-24233.382123591015	5.967221121667476	74.47032467264565	64.5809581324144	9.889366540231281	0	59	158	115	0	3.1831945382640496	0.21285440945723283	0.0044798732238380224	5.575405726794864	0.011007429176841457	5.212806645772859	0.6155420432711805	0.0014537149095312067	0.9987657462400474	0.0011423918543042653	2.334047101302362E-6	1.086588047525734	8.956221648334168	0.06692184686515557	1.7689159134576422	8.947606762033708E-4	0.892138591061455	7.714234345362999E-4	8.72668908945149E-7	1.0516252393196335
3410000	-57790.10794907574	-57297.59400858391	-492.5139404918282	-10904.742141856768	6.230430894290213	75.88976666140414	64.8294252124561	11.060341448948025	6	49	142	131	0	-6883.32822745937	3.0872817442191156	0.21507088308238587	0.08367108809457656	3.7830554205796783	-15279.485076059997	-24230.03856320778	7.024865172957152	76.64528113366629	66.93369045137673	9.711590682289511	0	60	159	114	0	3.0872817442191156	0.21507088308238587	0.025327657535919177	5.2271415226377345	0.05078567891853956	4.917604295577805	0.6395125830667882	0.0013323419809880795	0.9509481844678254	0.001135003169536481	1.9447747079222984E-6	1.0182455186351183	8.872301891736337	0.0312337138449638	1.7209748338664268	9.388367237676612E-4	0.7948560413066564	7.726294899759095E-4	6.410157489701841E-7	0.879093359542289
3420000	-57781.943611332485	-57311.997258917836	-469.9463524146512	-10913.96814116773	5.781798200456031	74.79595482547056	63.95989428032923	10.836060545141311	7	54	146	127	0	-6880.962945135944	3.2597016816753817	0.1608592348186752	0.09495145139958777	5.56743372917841	-15288.018672941429	-24229.04749967273	6.517130742611325	76.32255927796189	67.14897121164668	9.173588066315187	0	61	160	113	0	3.2597016816753817	0.1608592348186752	0.007878084389650594	6.115447525160082	0.03852393678655522	5.053135880351254	0.6472561516901362	0.0013972373285165126	0.9928402095925853	0.0012413281744426193	2.929266598739469E-6	1.154317408784052	7.23089304122187	0.04340211341835292	1.7054876966197308	0.001048756025611407	0.9295923811615294	8.316184854964484E-4	1.2115166513615561E-6	1.0655614527871609
3430000	-57741.63931318294	-57270.13991178876	-471.49940139417413	-10917.657148158563	5.752742660947517	73.50656653672401	62.685657846951074	10.820908689772935	7	53	145	128	0	-6867.433447453857	3.840666257904949	0.18365022721543897	0.12258345959558083	4.41053429211767	-15267.912296042108	-24217.13702013424	6.1038476048367105	74.8573622231386	65.45784322500357	9.399518998134997	0	63	162	111	0	3.840666257904949	0.18365022721543897	6.459805833401748E-4	5.366551262961515	0.05570972047122315	5.053135880351254	0.6409711058372594	0.0013591060719148707	0.9978856380349055	0.001199358785142244	3.95588009670133E-6	1.3536688550937321	8.163547269969383	0.013067569138327314	1.7180577883254844	9.229184718619546E-4	0.8464103752705335	7.795396606139338E-4	8.034847537188481E-7	0.9845047821700909
3440000	-57773.18622853944	-57276.36512740015	-496.82110113928286	-10910.61083523432	5.967039802704297	74.75631529485935	64.0317439830903	10.724571311769054	7	53	145	128	0	-6873.1423042472015	3.419217763470239	0.1986992625724245	0.1067305948221279	4.629126384232738	-15265.135980357596	-24227.476007561036	5.873831189032634	75.28849011416422	65.64566808946932	9.642822024694865	0	63	162	111	0	3.419217763470239	0.1986992625724245	0.00850148468999391	4.753541423211261	0.03722495294680113	5.053135880351254	0.5840154357201843	0.0013056020903533694	1.0559655527516039	0.0011709316054978516	4.495142520137179E-6	1.4840039348447076	8.163547269969383	0.013860451761970267	1.8319691285596345	0.0010308647495364891	0.8418663470838689	8.207441597260627E-4	9.86624706076833E-7	1.0331996817258746
3450000	-57776.80464468573	-57281.8263797908	-494.9782648949302	-10905.503223122245	5.498220724348202	73.40372016054013	62.21942412252815	11.184296038011965	10	56	145	128	0	-6891.4476824027615	3.470036889766543	0.21429928857801453	0.19757874148221635	4.314686860407511	-15271.262278523162	-24213.61319574263	5.622131030540171	74.27216089917653	63.35361834230676	10.918542556869756	0	58	157	116	0	3.470036889766543	0.21429928857801453	0.00373934858457502	4.172593805856285	0.03410792148584649	5.403052707220806	0.6506481818565374	0.0012589135317434014	0.860012470548331	0.0011852752006720668	1.7973989905492135E-6	0.9939850001175918	6.865354258738828	0.013860451761970267	1.6987036362869283	8.970781597854623E-4	0.7892012359940511	7.326928750062987E-4	7.342148037947289E-7	0.9440356466710924
3460000	-57732.92564548911	-57259.124007514256	-473.8016379748521	-10894.01535960599	5.3434857651185865	72.31261109170782	61.73136446806669	10.581246623641178	6	52	145	128	0	-6884.776824209964	3.382681762563623	0.1527808231846155	0.12510439253123598	5.017407747219071	-15259.609465848112	-24220.72235785019	5.665106231324337	75.68561298214695	65.96486278243545	9.72075019971146	0	58	157	116	0	3.382681762563623	0.1527808231846155	0.0013993478882204009	6.3692023587992175	0.03410792148584649	5.031174561216627	0.6234208155539808	0.0013047621606378478	0.905699551507705	0.0012273545415008068	2.0457471828928087E-6	1.0660799808104433	7.789913823593734	0.021833293556774158	1.7531583688920416	9.360866481010985E-4	0.7386452364352464	7.784675186127158E-4	6.305054234363641E-7	0.8517782352023364
3470000	-57758.002742333636	-57280.372628128134	-477.6301142054991	-10903.156416143465	5.4276057913569895	70.65800139564858	60.67704161665836	9.980959778990217	7	54	146	127	0	-6883.596497143484	3.76712686916301	0.1903103123166071	0.14234646910902926	6.844920041317214	-15265.128276027082	-24228.4914388141	5.880964045488786	76.45827818582019	65.94019663317228	10.518081552647953	1	61	159	114	0	3.76712686916301	0.1903103123166071	0.003912766349605321	5.001245741933291	0.05119143007996561	5.031174561216627	0.6178815554409645	0.0014633216519265803	0.9130242530260309	0.0013539880997802977	2.552082162608317E-6	1.073447739186604	8.298235022899336	0.021833293556774158	1.7642368891180742	9.113938883373309E-4	0.8550299696963426	7.794570348438835E-4	9.306906491425673E-7	1.021371045424874
3480000	-57795.952792569005	-57310.88818708689	-485.06460548211237	-10896.429871482154	5.318893447877957	71.6316611750855	61.26819881829209	10.363462356793471	7	55	147	126	0	-6902.751212233786	3.631214007007214	0.1877285459481784	0.136856292188468	4.804672649676242	-15282.654932039759	-24229.052171331194	5.743439850496316	75.05412496687762	64.32770703478026	10.72641793209734	0	57	156	117	0	3.631214007007214	0.1877285459481784	0.004148811319324788	4.344057752156625	0.05119143007996561	5.031174561216627	0.6094368068094328	0.0013060692705231596	0.8826877763179365	0.0012227963363943147	1.8636449119892881E-6	1.022219255864039	8.305645669707918	0.021833293556774158	1.7811263863811375	8.755424974510901E-4	0.7534763168379228	7.522106749502848E-4	6.062819525927955E-7	0.8798197660730444
3490000	-57788.32949629645	-57286.707795395836	-501.62170090061323	-10906.975730881279	5.47763815265839	72.46712025988889	60.414199824385946	12.052920435502937	12	54	141	132	0	-6874.731293666255	3.407664756594479	0.16383844406977363	0.26033880923063085	3.6037279805435105	-15275.686904198961	-24229.31386664934	6.506981290625491	75.95730613863442	65.01524996926113	10.94205616937328	3	58	154	119	0	3.407664756594479	0.16383844406977363	0.039756521502563404	5.604586836595163	0.05119143007996561	5.200660479495275	0.63562448581429	0.0012313281003027887	0.8820938034710618	0.0011392445916619518	1.5704142931934673E-6	1.0199241251202182	8.298886253770194	0.004929270971084403	1.7287510283714231	9.399696079123624E-4	0.8594564489070128	7.852910896268337E-4	7.574093542225407E-7	0.953102996396649
3500000	-57811.4716152379	-57297.0728557508	-514.3987594870972	-10905.743887418921	5.25750373796609	73.69813923476232	59.96346150247108	13.734677732291246	16	56	139	134	0	-6876.795280357307	3.7517328321978156	0.21586602869122803	0.20182079498517458	4.127827705032762	-15290.95439556199	-24223.57929241258	6.061412761237707	75.6298643337121	65.14687684181794	10.48298749189415	1	57	155	118	0	3.7517328321978156	0.21586602869122803	0.05521313180850179	5.260515323032957	0.04629626441313744	4.352485946212809	0.6432889030697774	0.0011586564139242522	0.8795686558125277	0.0010878444744140377	1.4475074817909994E-6	1.040560090286584	8.226392794115865	0.001275853887078061	1.7134221938604484	9.343997107113786E-4	0.8594371691138107	7.76403262591277E-4	8.430994790321231E-7	1.0067419695218878
3510000	-57801.08072583903	-57294.201595698985	-506.8791301400451	-10913.022289965093	5.201286780243845	73.30859230012416	61.593813925671455	11.71477837445265	9	51	141	132	0	-6883.983844461514	3.486903820786895	0.17551762005317798	0.17107147298732545	4.808373954632992	-15279.54587756555	-24217.649583706825	6.971638065866977	77.50051775035152	66.22488112675308	11.275636623598482	2	57	154	119	0	3.486903820786895	0.17551762005317798	0.14860613235978093	5.84778431528986	0.04629626441313744	5.2679137090092505	0.6221999332525955	0.0013817469086976238	0.7608316060241954	0.001317021463080442	1.2638366981637855E-6	0.8066971473693518	8.226392794115865	0.0021692715844744324	1.7556001334948121	9.141487200741687E-4	0.8741446793507619	7.402054880693888E-4	8.079869808519191E-7	1.0334905843893294
3520000	-57790.81555800843	-57294.72063320977	-496.09492479865395	-10905.66362573378	5.400339544615683	72.74392167996132	61.345776780047736	11.398144899913575	10	52	141	132	0	-6892.750738165469	3.5696116366175366	0.18238658226037888	0.20977193637301256	3.8287376924070613	-15266.578503456705	-24229.72776585381	7.14874919471677	79.19675018230272	68.8203978804027	10.376352301899987	3	59	155	118	0	3.5696116366175366	0.18238658226037888	0.030382265292219428	5.33794148231752	0.04629626441313744	4.58622189546003	0.6393417998573113	0.0012637764659421534	0.8747424637097987	0.0011825521117490663	1.357874061754726E-6	0.92123357476987	8.226392794115865	0.0033695313501519645	1.7213164002853805	9.022620094134248E-4	0.952702640092614	7.350615179747349E-4	9.65122281714244E-7	1.1107487714510242
3530000	-57783.88987918341	-57280.6590872431	-503.2307919403094	-10908.361438435672	5.817881345467927	74.85293994026861	62.57464359577623	12.278296344492409	9	51	141	132	0	-6880.8806027353485	3.783066848593755	0.17764857307038187	0.2214547146466494	4.692466487399197	-15269.49224099972	-24221.92480507236	7.310415210110108	80.12000886708303	69.96136039653646	10.15864847054656	2	58	155	118	0	3.783066848593755	0.17764857307038187	0.06276119675791968	4.992138528231707	0.04629626441313744	4.954165179884651	0.626798305419303	0.0012464420298516743	0.9339514004578213	0.0011109761804027573	1.6945596437794093E-6	1.0433410716471343	8.226392794115865	0.003625908370686798	1.746403389161397	9.063938311557565E-4	0.8825439791003113	7.660796235828859E-4	9.306767770882865E-7	1.050527291602295
3540000	-57790.85776941566	-57306.85318108626	-484.004588329402	-10907.75263237536	6.97169938005591	76.4547771919211	65.80587116142021	10.648906030500855	7	51	143	130	0	-6884.137925380807	3.913621040883786	0.18079066229134488	0.09521284887570754	4.497454593794721	-15284.58414697177	-24230.378476358328	7.012752577362949	79.38616982391154	69.45440932643542	9.931760497476148	1	58	156	117	0	3.913621040883786	0.18079066229134488	0.02642469898742403	5.397544069213245	0.04629626441313744	4.987010702858442	0.6356908865883245	0.0013223964814318022	0.9376046172273695	0.0011424743781209565	1.685753254698173E-6	1.036075288005385	7.786565027676265	0.02436561134685353	1.728618226823354	8.724443915293561E-4	0.9037969749616032	7.313675048454376E-4	7.606328075649034E-7	0.9901096291450379
3550000	-57774.44846558629	-57291.994845498164	-482.4536200881253	-10904.136196802081	5.464679706046278	71.97249422780249	60.487117045178636	11.485377182623834	8	50	141	132	0	-6871.036275784798	3.21886431297049	0.16732447370191034	0.12548660032835335	4.031104888816813	-15287.687840617178	-24229.134532294116	8.061273088431435	80.79580698178894	70.91262098254776	9.883185999241178	10	68	157	116	0	3.21886431297049	0.16732447370191034	0.09445530824681773	6.181924118413789	0.05393357362532023	4.987010702858442	0.6478993947524557	0.0012561968889238247	0.8499732888984888	0.001168947482598364	1.5945955568593282E-6	1.010951826477236	7.786565027676265	0.07253051162077138	1.7042012104950917	8.647281938696875E-4	0.8601062990644263	7.220983311180297E-4	6.376109036245971E-7	0.9100769807700186
3560000	-57792.48897465795	-57292.036956106414	-500.45201855153243	-10899.933069555891	7.332485300394275	76.40118115942855	62.80005080854485	13.601130350883745	19	59	140	133	1	-6879.9301426347565	3.7069206633546314	0.17985782192003688	0.3085054221404757	4.029450631737928	-15276.262088158575	-24235.91165575719	6.217796224204537	75.9815664265548	66.00800836591279	9.97355806064201	5	61	155	118	0	3.7069206633546314	0.17985782192003688	0.13236580931772216	6.255121170422436	0.04364699341568487	5.207667030452214	0.6314120292899168	0.0013061247934160625	0.9615599679994442	0.001161376383211395	2.580333606397886E-6	1.1961229536648987	7.786565027676265	0.07802865836832969	1.7371759414201695	8.4292749300992E-4	0.7673517200773833	7.466919701375799E-4	4.961431846787159E-7	0.8323039193182307
3570000	-57809.91381176322	-57314.34749581386	-495.56631594935254	-10900.883654078185	5.544942008550972	71.77146036894695	60.29863268059873	11.472827688348186	8	50	141	132	0	-6894.110506704445	3.198264109760486	0.19969284361488546	0.13755944089555355	3.9428150052585718	-15270.19018721951	-24249.163147811727	7.094395406022718	76.43633556662448	65.19166854959083	11.244667017033702	10	65	154	119	0	3.198264109760486	0.19969284361488546	0.23331331610884076	6.634647973517489	0.04364699341568487	4.400659727575872	0.6443975191334806	0.0013039229465408113	0.8666723335837706	0.0011769233551754076	1.8335826595028494E-6	1.0412329604609627	8.362922985836876	0.07802865836832969	1.7112049617330418	8.497817321007908E-4	0.7626356179257867	7.387104639343732E-4	4.07379094518298E-7	0.7924237188179009
3580000	-57790.888007684414	-57316.167183817524	-474.7208238668919	-10907.537783931923	5.522913408903943	71.4522288630029	60.62754379571913	10.824685067283763	11	53	141	132	0	-6887.420166498046	3.331990925942352	0.18084632913636595	0.19527451891435446	4.688508208484945	-15279.885730102298	-24241.32350328526	6.777179657885277	75.29157410834543	63.87986273279745	11.411711375548006	9	64	154	119	0	3.331990925942352	0.18084632913636595	0.18419384929832391	5.766521462323449	0.04364699341568487	4.400659727575872	0.6287792496663877	0.0013831927484612829	0.7850967563324933	0.0013347577407238568	1.853274308992586E-6	0.9547272414594445	8.325167422008626	0.031409433502726805	1.7424415006672278	9.120558171591043E-4	0.7791060087603043	7.926799648744643E-4	4.605380530964817E-7	0.775134646742903
3590000	-57803.778874240415	-57319.58160095209	-484.1972732883257	-10906.292875389487	5.557643971444434	71.14297096542745	58.865391680470275	12.277579284957184	17	57	139	134	0	-6895.165138297224	3.305357893712228	0.19045863166057417	0.3742977788862675	4.225118369438201	-15282.40277526724	-24235.720811998137	6.435501570238629	74.7640972747893	64.16721489122698	10.596882383562319	2	58	155	118	0	3.305357893712228	0.19045863166057417	0.05907047108991025	4.705336092002536	0.007677470024149836	5.25439207851647	0.6607760151431247	0.0011592657773018143	0.8046387706755648	0.0011108561161802103	1.215425800576771E-6	0.9285874654171185	8.325167422008626	0.031409433502726805	1.6784479697137538	8.668285137541491E-4	0.7553600557273107	7.881983458736551E-4	4.370595110645559E-7	0.7681266303944732
3600000	-57790.627945757224	-57308.79785091602	-481.8300948412091	-10899.631079577483	5.708083853381921	70.61817866707156	58.01037818768819	12.607800479383418	15	57	141	132	0	-6883.08337637187	3.3799691853598786	0.20475387311675028	0.2628787248445405	4.52673789543349	-15284.0776725717	-24242.005722394966	6.592694123668001	72.88556365065932	62.74742714342518	10.138136507234137	3	58	154	119	0	3.3799691853598786	0.20475387311675028	0.11103519993713125	5.128986384344545	0.04773506274700335	4.662531187647754	0.6447053508106466	0.0012242783079145952	0.8251350855629971	0.0012105005584495173	1.6116177859585012E-6	0.9927041742571127	7.99974453016473	0.06588904831099678	1.7105892983787099	8.8234447562277E-4	0.7302847487787407	7.898996481108188E-4	4.1421955276469253E-7	0.73716024893961
3610000	-57806.3446385946	-57308.14713217529	-498.19750641931114	-10904.483852200905	5.550896517292467	71.48426489230137	59.79303129233218	11.69123359996915	10	55	144	129	0	-6880.6022442589065	3.238910701176896	0.21523949068416143	0.3003308856754426	4.649367937852087	-15291.884887350607	-24231.176148364877	7.089887434733844	74.44882881637118	63.33864103847769	11.110187777893458	4	61	156	117	0	3.238910701176896	0.21523949068416143	0.10071138165943681	5.550591526285216	0.049751610223991716	4.662531187647754	0.6361675379200157	0.0012430642290284768	0.7736033094801991	0.0011756444668740442	1.411291293985961E-6	0.9289531977431909	7.99974453016473	0.06588904831099678	1.7276649241599717	8.892980930170728E-4	0.7385751148786251	7.759417036942236E-4	4.5598993084174567E-7	0.7464131862994362
3620000	-57796.69890932209	-57306.67865250321	-490.0202568188818	-10903.669723424811	5.495828997854425	70.22742096862005	58.65943772598807	11.567983242631973	6	52	145	128	0	-6878.693536320342	3.2385573097211666	0.19027860315702777	0.06654409804387432	4.649531963723878	-15292.103628348703	-24232.21176440935	6.4218861914804775	73.79996023089907	63.52346152903931	10.27649870185981	7	62	154	119	0	3.2385573097211666	0.19027860315702777	0.1292032188017629	5.047048139919292	0.04558186796609756	4.662531187647754	0.6350921099565183	0.0012420124795480293	0.7590382612470555	0.0011757926338272079	1.363474990193944E-6	0.8942743380317598	7.99974453016473	0.019027806378339503	1.7298157800869665	8.147881196010359E-4	0.7511705286059631	7.571983082386459E-4	4.141159837282726E-7	0.7670974735843942
3630000	-57829.47118480047	-57325.49661082183	-503.9745739786478	-10911.480062388087	5.447432945781047	71.2201716488781	59.16121196265687	12.05895968622127	7	53	145	128	0	-6870.928414314392	3.204924110870883	0.2166720632352172	0.08471028341021819	4.375782184821663	-15297.360040882215	-24245.72809323713	5.7008206352783395	72.25965232646324	61.800523997723005	10.459128328740269	8	63	154	119	0	3.204924110870883	0.2166720632352172	0.17253312914946084	6.16755688167438	0.049952340372543744	4.36880654459715	0.6207659728301391	0.0012405245869044313	0.778079447967023	0.0012703482072140416	1.3588899650220493E-6	0.8935643399487224	7.99974453016473	0.019027806378339503	1.7584680543397249	8.377263801096096E-4	0.7606918934764226	8.023748595326838E-4	4.943740228949745E-7	0.806647044135002
3640000	-57842.49992248648	-57332.03545506124	-510.4644674252427	-10910.551870765077	5.441349653756729	70.96272987600207	58.88290582889616	12.079824047105884	6	54	147	126	0	-6892.482620671121	3.2604835320896877	0.19401234262923914	0.09599448675877573	4.380636669010261	-15285.058926545624	-24243.942037079418	5.990876680927769	73.98438716404743	64.36340437114272	9.62098279290468	4	60	155	118	0	3.2604835320896877	0.19401234262923914	0.09998845776932727	4.61213140132907	0.049952340372543744	4.352520073265777	0.6552464030976834	0.0010955591969247485	0.839091581672211	0.0010777230114898985	1.186404932073699E-6	0.9795605940160313	7.99974453016473	0.07030237270520741	1.6895071938046362	9.048345369271693E-4	0.8405419676283783	8.081107708084582E-4	7.058797316479738E-7	0.9164131719811005
3650000	-57805.245800747805	-57295.60251515476	-509.6432855930446	-10889.342243335832	5.460774958602257	69.98623613424584	58.04438074320388	11.941855391041972	3	52	148	125	0	-6894.269897583195	3.3990967540241437	0.24621287353191823	0.05235454609488722	4.562615424954386	-15272.01223665975	-24239.97813757598	5.36298400888845	72.27547656240954	62.25147789777106	10.023998664638441	3	59	155	118	0	3.3990967540241437	0.24621287353191823	0.04173915509693606	5.858527918313384	0.049952340372543744	4.854577984060041	0.6372792970410812	0.0013870382968435976	0.7638160141071374	0.0013717556075171307	1.6267707682456284E-6	0.9095994925667016	8.473844624677481	0.10199279216013513	1.7254414059178407	9.020490098288812E-4	0.7457480501693549	8.19425722841701E-4	4.5845160642050144E-7	0.7615519326448044
3660000	-57766.36627805951	-57283.58996948916	-482.7763085703479	-10904.367144175896	4.903638386654073	68.0218913516901	57.402066710318195	10.619824641371913	2	49	146	127	0	-6879.328689741077	3.513890896995379	0.17057277332471588	0.05196059700556413	3.8662794653591397	-15258.273370399751	-24241.62076517244	4.742317619864939	70.80201783888518	60.24894113441508	10.55307670447011	2	58	155	118	0	3.513890896995379	0.17057277332471588	0.039945734238212016	4.678681336957176	0.03831367446027812	4.854577984060041	0.6448026832201493	0.0013996028240171668	0.69822578235244	0.001304171265246711	1.3417929097344462E-6	0.8385688440536118	7.744844469621493	0.10199279216013513	1.7103946335597044	9.381588360681682E-4	0.745816230295644	8.347931969037438E-4	4.951887023604048E-7	0.7767452389154732
3670000	-57759.99381754359	-57279.21723699976	-480.77658054383267	-10887.46008122951	4.899870821241141	66.60427742526484	54.89581881688748	11.70845860837741	4	51	146	127	0	-6900.664121974909	2.9445363819879455	0.20896595564604709	0.021971580271341554	3.8660732410915455	-15284.163502684518	-24206.929531110818	4.910472133215608	70.50227680294613	59.791231290872744	10.711045512073378	1	57	155	118	0	2.9445363819879455	0.20896595564604709	0.05969690308636664	5.0583417531211925	0.03831367446027812	4.854577984060041	0.6462334038489158	0.0013803643998582563	0.6702599723247793	0.001301396817632276	1.1564692500055401E-6	0.8003008140668266	7.744844469621493	0.10199279216013513	1.7075331923021715	9.582713822480361E-4	0.8064349899015055	8.21571915721651E-4	6.853770889809687E-7	0.8755168021992006
3680000	-57735.635726253335	-57297.59268087313	-438.0430453802034	-10901.855428430283	4.5673553095441095	64.73449993518263	55.151735155683156	9.58276477949948	1	50	148	125	0	-6893.159112097659	3.3168995320082706	0.19238997053760362	0.06065710973539223	5.53976066092319	-15274.572646502624	-24228.005493842567	5.454929413215394	72.54144823367743	62.6748090752336	9.866639158443828	0	57	156	117	0	3.3168995320082706	0.19238997053760362	0.005345538622834218	4.905994048532506	0.03986972409571045	4.788700634146755	0.6406848454057534	0.0013481765870842772	0.6887092031235592	0.0013299776735929258	1.1951800962630137E-6	0.8188126542804294	7.744844469621493	0.10199279216013513	1.7186303091884962	9.523640791769942E-4	0.792948217351518	8.421795351590436E-4	7.053671904145848E-7	0.8703681984878394
3690000	-57744.77758751105	-57311.15399206313	-433.62359544791644	-10908.204729274798	5.338922944742913	64.5393440778765	55.68012937634085	8.859214701535675	2	48	145	128	0	-6889.144792572633	3.173408008702217	0.18914870352181776	0.10576726500681685	5.904972193088901	-15272.73122550559	-24241.073244710118	5.165260985180281	71.51976407943114	61.03903734206688	10.480726737364254	0	56	155	118	0	3.173408008702217	0.18914870352181776	0.03803125498356628	5.4551979357351135	0.03986972409571045	5.030954401053749	0.6375318239126868	0.0013343100044887167	0.6207694082979882	0.0013048082741617044	9.666846042133765E-7	0.7335978627314051	7.744844469621493	0.10199279216013513	1.7249363521746295	9.246921788786521E-4	0.7353349228555051	8.21421954327029E-4	4.7374733618821426E-7	0.7508504249409257
3700000	-57777.95592251778	-57345.99719238066	-431.9587301371241	-10904.978696082786	5.004318239536199	64.54110558138012	54.60156363003574	9.939541951344326	3	48	144	129	0	-6907.434071558572	3.175294219391889	0.18253733429057384	0.06717544784246798	3.8410466466570403	-15283.091937082327	-24250.492487656975	5.4468379793043455	70.93938341023046	60.92023454407798	10.01914886615255	1	57	155	118	0	3.175294219391889	0.18253733429057384	0.025359525293488245	4.303670256939935	0.043646585993041394	4.666501946199426	0.638556322052297	0.0013508000093527077	0.5907278683052476	0.001345174786608969	8.804522760851135E-7	0.6894053537366319	8.077549135570749	0.07513045002925543	1.7228873558954092	9.816625015819365E-4	0.8395996900171425	8.365115536238068E-4	7.34892455686318E-7	0.8698681440773521
3710000	-57801.59302214654	-57360.02642196836	-441.56660017817825	-10903.622875928964	6.692607721549583	69.11514225382756	59.321268857980755	9.79387339584676	4	48	143	130	0	-6907.077925137806	3.058257925986565	0.18659358415396918	0.03858592766199421	4.575385533039407	-15292.440114066381	-24256.885506835206	4.915350152970244	71.52752300757943	61.652379343965265	9.875143663614159	2	57	154	119	0	3.058257925986565	0.18659358415396918	0.0755595710399696	6.17947225962513	0.043646585993041394	5.1495056782163	0.6708562913833256	0.00129149760671664	0.592718974716544	0.0012383652703550343	8.34923961286181E-7	0.6972232910480272	8.401779661836976	0.07513045002925543	1.658287417233352	9.708341017805241E-4	0.7300632880194879	8.258075084753622E-4	5.21373954398665E-7	0.7717033429884432
3720000	-57747.000576227205	-57314.77762715374	-432.2229490734694	-10893.279190257068	9.022231618534569	75.01074145156159	65.18527748351852	9.82546396804302	4	49	144	129	0	-6903.9241732284545	3.3680897091812803	0.16059065892378346	0.05200043466706556	4.00929529892727	-15272.05640482832	-24245.517858839892	5.092252823850841	71.87016061012713	62.50306919349451	9.367091416632661	0	57	156	117	0	3.3680897091812803	0.16059065892378346	0.0209395889562356	6.474276939234439	0.03978813724439194	4.536977229145305	0.6461050183013559	0.0012918977665448215	0.6526749215831505	0.0012068793498203922	1.0861586394773838E-6	0.770326843425257	8.401779661836976	0.0700249060643334	1.7077899633972913	0.0010154469146810023	0.7531470083332306	8.394733748997439E-4	6.899171657230724E-7	0.838719847002242
3730000	-57744.11830997805	-57304.6565573559	-439.4617526221484	-10890.149917944444	8.686221564219956	74.22282240737604	64.90110146613154	9.321720941244475	4	51	146	127	0	-6900.033901853236	3.7733644152956667	0.15702747691497412	0.037202246776967575	3.642937690932043	-15274.671705324632	-24239.801032233583	4.950187560059428	70.40917866603822	61.215285325660936	9.193893340377304	1	59	157	116	0	3.7733644152956667	0.15702747691497412	0.04831603279688045	6.802938481782617	0.031027280797063125	4.536977229145305	0.6934328049210027	0.0012222763853420352	0.6918736096381682	0.001137338639049261	1.1573549461998288E-6	0.8364608748833969	7.53908342135284	0.0700249060643334	1.6131343901579978	9.811965638324889E-4	0.6507919992037402	8.495353674970377E-4	4.884744703824041E-7	0.7155375168473894
3740000	-57728.11915816198	-57304.45812008239	-423.6610380795896	-10903.912007572506	7.053163506053702	71.62495610812395	61.62443003135824	10.000526076765723	8	53	144	129	0	-6890.495324319593	3.271344884086537	0.1472970861267994	0.1488029114474353	5.5015319279050665	-15277.229718334278	-24232.821069856018	5.203434508838634	70.70842468231986	62.39379359423734	8.314631088082548	2	61	158	115	0	3.271344884086537	0.1472970861267994	0.03343587262796086	6.662751422878857	0.03478776074749187	4.712073527420818	0.6212384720581923	0.0013298317183182984	0.6629793581021224	0.0012489056280687522	1.1953335717175264E-6	0.8206584891950228	7.92876606194219	0.046183623758870314	1.7575230558836186	0.0010003417881027958	0.7182165896765056	8.635957041905093E-4	5.864911209573159E-7	0.7859732874380163
3750000	-57742.41818732369	-57318.23349099957	-424.18469632411757	-10907.860642829344	7.402762600584218	72.41674430851282	61.42616751963109	10.990576788881743	3	47	143	130	0	-6884.336647834784	3.1812128251646645	0.1614870254667849	0.1194685631019583	4.142185106901359	-15282.967891372387	-24243.06830896305	5.460143849119618	70.05395774303842	61.05664206075577	8.997315682282654	0	55	154	119	0	3.1812128251646645	0.1614870254667849	0.01063667122096614	4.830979436053473	0.013022267401944785	4.712073527420818	0.6414970265997159	0.0013204313227021239	0.7212060703189387	0.0011950599384786774	1.3641729102831104E-6	0.9029874169244705	7.260113901125346	0.08109414042553444	1.7170059468005714	9.541377469712446E-4	0.6978534351082837	8.506440859474475E-4	5.606846899975671E-7	0.7742707921229839
3760000	-57732.90600111555	-57345.96787662168	-386.93812449386985	-10910.33788357326	5.257677544177505	67.1519716496327	57.54034743350391	9.611624216128773	1	47	145	128	0	-6904.051029591608	3.3858208696911682	0.1685100444909549	0.0659732026093934	3.9542877860127725	-15293.769573577712	-24237.809389879098	5.516577671195988	69.94929832570541	61.511082749862226	8.438215575843184	0	57	156	117	0	3.3858208696911682	0.1685100444909549	0.018117223366297473	5.376004602835855	0.013022267401944785	5.110728595093236	0.6218364175499023	0.0012612780989113793	0.6516890179349055	0.0011955332229740322	9.622109668166035E-7	0.7730643922102368	7.260113901125346	0.06784141642208442	1.7563271649001986	9.33240239029813E-4	0.7530719254780566	8.369718145175048E-4	6.642400052891113E-7	0.8535581357820412
3770000	-57714.06727158859	-57309.251233064846	-404.8160385237427	-10891.287315272335	5.100117380869157	65.29426613435233	55.342737585585006	9.95152854876739	1	46	144	129	0	-6890.657196543046	3.2741521630593846	0.17852149689690563	0.04197048566707536	5.321564094417851	-15288.797105155149	-24238.509616094314	5.2185841395005035	69.07606369779286	59.20948765279287	9.866576044999997	1	57	155	118	0	3.2741521630593846	0.17852149689690563	0.03654664638747591	6.681995287608492	0.05834881658256977	4.651480674135923	0.6593505743092078	0.001403771133332884	0.7591723108467726	0.001349293617755938	1.5945436961450358E-6	0.9131870699765712	8.793934085728708	0.056458541965270184	1.6812988513815874	9.753632091880057E-4	0.7498808331719284	8.748197205284517E-4	7.56245364763816E-7	0.8761835202113105
3780000	-57728.654977036684	-57317.70666055009	-410.9483164865955	-10874.828410415837	6.165491475050176	67.06911206610764	56.61453493488909	10.454577131218509	2	47	144	129	0	-6907.875725279466	3.1169455894528273	0.17751061237067706	0.021409409861973715	3.3163373488253973	-15293.431146508447	-24241.571378346332	5.254050212214134	70.10577828622414	61.16316826445776	8.942610021766406	0	59	158	115	0	3.1169455894528273	0.17751061237067706	0.016044719757164788	7.292706293112911	0.05834881658256977	4.651480674135923	0.6418606994090762	0.0014362829358798364	0.7717014719292429	0.001373544613760318	1.707477824842588E-6	0.9167783532497522	8.671463260726382	0.05800512573069418	1.7162786011818507	9.684217807090128E-4	0.724051889165376	8.756698230467632E-4	6.644751836572372E-7	0.8239155585483062
3790000	-57751.593997998825	-57340.025414815704	-411.56858318312374	-10908.110442134097	5.505909540798406	65.30710130899652	54.78812143431733	10.518979874679214	3	48	144	129	0	-6890.855707762181	3.113156312191928	0.1772783065333207	0.07199003739827675	3.9996818135107635	-15279.38454120554	-24261.674723713888	5.2900870165989815	70.98675837266399	62.29252295701605	8.694235415647947	0	59	158	115	0	3.113156312191928	0.1772783065333207	0.028589669302093237	7.128478257291445	0.05834881658256977	4.796775844231993	0.6287770758352113	0.0014695777238860168	0.7412137687738408	0.0013945493529079573	1.7417236480702256E-6	0.8724574092433458	8.671463260726382	0.05800512573069418	1.7424458483295806	9.524190059321265E-4	0.7043197562234919	8.201182153190447E-4	6.113262882660942E-7	0.8093589964778937
3800000	-57746.06489728005	-57324.143086900825	-421.9218103792212	-10916.470728775837	5.147620970211636	63.736462544924244	52.97706884996161	10.759393694962693	3	48	144	129	0	-6886.4537288946385	3.1129953720097094	0.19144737681834223	0.031067180850244173	4.1845961045371824	-15270.302252055648	-24250.916377174704	5.522866465643637	70.90619917719503	61.05839574864409	9.847803428550936	1	60	158	115	0	3.1129953720097094	0.19144737681834223	0.01698963515993611	5.818957589778819	0.045397625758286875	5.000883417357187	0.5861097245985369	0.0014656792157369117	0.7493959507599431	0.0014132944589239722	2.047375893246792E-6	0.9201392646762316	8.9852138625107	0.05800512573069418	1.8277805508029292	0.001010592550585525	0.7522586111852765	8.566442464865705E-4	7.20905019362192E-7	0.8650335631610631
3810000	-57733.77286629223	-57314.58241293274	-419.19045335949	-10898.83696715158	5.951692102821894	65.31287393792744	54.716458155224885	10.596415782702572	0	47	146	127	0	-6887.358544056809	3.0020892620961943	0.16745561947456492	0.0191396239191248	4.314523351921476	-15292.291394678912	-24236.095507045437	5.241544294276626	70.82263978299756	60.78275886827832	10.039880914719248	1	60	158	115	0	3.0020892620961943	0.16745561947456492	0.03903712335204348	4.810664462530397	0.045397625758286875	5.000883417357187	0.6410579996339184	0.0014506186876853072	0.7826677943857796	0.0013428294480810796	2.165205163213851E-6	0.9700412780799501	8.049778590637022	0.05800512573069418	1.7178840007321663	8.886327903683919E-4	0.7210202599936478	7.789588168424031E-4	5.542270546757949E-7	0.8221104564595084
3820000	-57778.48745065354	-57359.05140800066	-419.43604265288377	-10909.055832821183	5.9429976835557135	65.82424445786047	55.69168940484165	10.132555053018804	0	46	145	128	0	-6904.868804825272	2.973492303278342	0.17518880284497826	0.01824628594483573	4.432265045701272	-15288.49398413634	-24256.63278621787	5.1363887088138025	70.3464119371453	60.68613602584303	9.660275911302266	1	60	158	115	0	2.973492303278342	0.17518880284497826	0.007595829898110938	5.513661165322736	0.04747774389075674	4.479529687998485	0.6503838555288397	0.0014279057827773123	0.792324857763041	0.0013654985363756912	2.1773174381757918E-6	0.9874725984062426	8.049778590637022	0.0422315513297767	1.6992322889423237	9.755986894788908E-4	0.6821137474691169	8.900648062665968E-4	6.393783941242715E-7	0.767270019096268
3830000	-57728.596575309355	-57312.99492383081	-415.60165147854246	-10909.194567094948	5.223210066494714	63.70043384439453	53.23905688146415	10.461376962930448	1	48	146	127	0	-6887.489633165954	3.0423819403403387	0.15644965080852594	0.010179738687273853	4.745253471979586	-15287.073627645148	-24229.23709592476	5.247429638976979	70.57551021574965	60.67726764177732	9.89824257397234	1	61	159	114	0	3.0423819403403387	0.15644965080852594	0.0430951424546467	4.708992153074642	0.04747774389075674	4.479529687998485	0.6280338913728607	0.0014399842355008892	0.7046063839004488	0.0014001574435243947	1.5194283538055432E-6	0.8412551717733044	8.049778590637022	0.0422315513297767	1.7439322172542817	0.0010133065288569123	0.6501302722369471	8.823359641228439E-4	5.909524595242434E-7	0.737288576184743
3840000	-57732.43563960547	-57294.0366072932	-438.3990323122707	-10895.951603947966	7.264781141493103	67.68719131236841	57.38947082247221	10.297720489896163	1	47	145	128	0	-6899.152857903169	2.824132600309521	0.17850686600174445	0.02581401714335237	3.8838872524143735	-15266.46534166017	-24232.46680378189	5.567604693620286	71.6199779367293	61.958942093855626	9.66103584287371	1	60	158	115	0	2.824132600309521	0.17850686600174445	0.059271832872097203	5.033801858818414	0.05963677874104451	5.351477398754262	0.6474709685763504	0.0012844170665342496	0.709141977627461	0.001246171232529494	1.1236009211195504E-6	0.8172617913581233	8.049778590637022	0.02757856525566498	1.7050580628473022	9.912395986210487E-4	0.7192955818471868	8.71628033459166E-4	7.816350581545425E-7	0.878557714364898
3850000	-57744.246578036415	-57309.339199400085	-434.90737863632984	-10918.196998746329	6.457712737658712	66.5858806785899	56.12798766157439	10.457893017015563	1	49	147	126	0	-6892.258870729393	3.315885312359745	0.17930184632388887	0.018061751065088113	4.567133143831647	-15262.464939299101	-24236.41839062527	5.595149069029846	71.88138528087487	62.102875877711085	9.77850940316374	0	58	157	116	0	3.315885312359745	0.17930184632388887	0.010968847119129705	5.347898541881264	0.05963677874104451	6.233635402051387	0.6554290882745422	0.0013766221694789136	0.8635486882650307	0.0013198679501243383	2.178716519301111E-6	1.0535288292753366	9.125426176504762	0.047182682474718476	1.6891418234509188	9.793306401867639E-4	0.7061126904326531	8.655327263652229E-4	7.320921591695811E-7	0.8516172479482661
3860000	-57773.98188660268	-57331.138410912106	-442.8434756905759	-10904.825005702063	5.406267590380452	65.55510554604517	54.35609041442806	11.199015131617076	2	49	146	127	0	-6888.953664409334	3.412311648016744	0.18312803844454617	0.026908714408614663	4.044516754309623	-15275.744371261542	-24261.61536953917	5.045772133371308	69.6088314059836	60.037506392400715	9.571325013582857	0	56	155	118	0	3.412311648016744	0.18312803844454617	0.006090261570087419	5.685980324549338	0.05963677874104451	4.814827700800661	0.6429959079397092	0.00132709680356846	0.7578153470224132	0.0012893659622425304	1.3229487819101578E-6	0.8615829731894433	7.567930466347456	0.0844494282856057	1.7140081841205848	9.117895996552552E-4	0.6666529382524272	8.316588579927912E-4	5.425386846633257E-7	0.7918880675025772
3870000	-57806.898201233875	-57342.97621444758	-463.9219867862937	-10902.22289992047	5.378694874408303	65.58145831251727	54.699598354824374	10.881859957692868	2	50	147	126	0	-6903.675935559614	2.875712256814048	0.22387893453438024	0.0687346794410595	4.534981935921167	-15269.91714947137	-24267.160229496134	4.919112991259655	70.51883971288635	58.72175013307285	11.797089579813523	0	55	154	119	0	2.875712256814048	0.22387893453438024	0.0019466097058192756	3.211072093860504	0.04678507648019567	4.494773680625257	0.6668513811331702	0.001516558734460694	0.6704383240421586	0.001396244415276847	1.4401959376338131E-6	0.777415746960558	7.567930466347456	0.0844494282856057	1.6662972377336627	9.328493201928831E-4	0.594234035354156	8.613669733253494E-4	3.866208916695089E-7	0.6708353047873705
3880000	-57772.94546047097	-57321.03552662367	-451.90993384729654	-10902.023593994589	4.756592129599302	64.26763433195848	54.09804473893958	10.169589593018943	2	47	144	129	0	-6890.12148893273	3.385722772010669	0.18661765368492117	0.011523329830314614	4.461273100996992	-15264.202256361048	-24264.688187335298	5.416489674870516	72.13644123769569	61.21171513937725	10.924726098318452	0	55	154	119	0	3.385722772010669	0.18661765368492117	0.009529160551682273	5.400519005230172	0.04678507648019567	5.228550267578032	0.6492789176232695	0.0014658678863345136	0.7192316366843535	0.001388561366501887	1.3885106163120633E-6	0.8138916375645954	8.632796674908864	0.0844494282856057	1.701442164753464	9.558732327530785E-4	0.679024894895089	8.374931489698052E-4	5.844723531253634E-7	0.7848602056096013
3890000	-57793.256945253386	-57315.46110006096	-477.7958451924242	-10899.89767543509	4.941067593334328	65.78482258235893	54.50724163668836	11.27758094567055	2	47	144	129	0	-6901.9029331148	3.1949149128410967	0.220223944476799	0.04509315626314622	3.1892971707537785	-15270.374500706572	-24243.2859908045	5.264573317855115	72.34330678896981	60.78792516691993	11.555381622049865	0	54	153	120	0	3.1949149128410967	0.220223944476799	0.021572367760638627	4.58552058414147	0.04678507648019567	5.228550267578032	0.6358130465230276	0.0014069184075633494	0.6933742081547676	0.0013826151372447989	1.13973013112414E-6	0.7679791791757367	8.692648688808719	0.07024762695610802	1.7283739069539479	9.879103017153288E-4	0.725109831064798	8.544407510950342E-4	6.08042752113992E-7	0.8070816462608746
3900000	-57782.36493300401	-57330.68837132587	-451.67656167814476	-10913.577862409285	4.850054809051702	66.06705779863857	55.61086094347166	10.4561968551669	2	47	144	129	0	-6889.742939746441	3.2321483833468414	0.1960990951831623	0.13734145267610276	3.9649641071361894	-15279.084545723765	-24248.28302344638	4.918270269634824	71.0177016677488	60.57314178909538	10.444559878653422	0	55	154	119	0	3.2321483833468414	0.1960990951831623	0.01989982463491515	4.393205867466614	0.04678507648019567	5.228550267578032	0.6345110207742837	0.0014165261133177681	0.7449637581984087	0.0012707789163863815	1.1853213812108823E-6	0.8109671421511296	8.692648688808719	0.0707577993292944	1.7309779584514358	9.36271453653503E-4	0.6570094078104401	8.428777052509638E-4	4.0670668152842214E-7	0.7122899468004682
3910000	-57796.25891306339	-57319.510507564235	-476.7484054991578	-10905.301955895673	4.621684459691319	67.23297885811164	56.99567033160049	10.237308526511194	2	48	145	128	0	-6893.037970544915	3.1388187910650855	0.16967124950352377	0.028912211381439783	4.281674385338511	-15275.672333733226	-24245.49824739042	5.015628175249986	71.3087929474386	61.09918323393459	10.209609713504042	1	57	155	118	0	3.1388187910650855	0.16967124950352377	0.029826654368794548	5.809104313757033	0.04678507648019567	5.228550267578032	0.6689065146666769	0.0014410151260938412	0.6800282365609034	0.001353609794361691	1.0660038847988678E-6	0.7511074649265228	7.467384758690776	0.0707577993292944	1.6621869706666492	9.413274977031006E-4	0.6269097770450273	8.373091178468312E-4	3.6637429576582703E-7	0.685532946939163
3920000	-57804.30844751876	-57327.66056501653	-476.6478825022274	-10913.129225386678	4.533606263052231	65.50413268115027	55.30354241578538	10.200590265364855	2	47	144	129	0	-6897.762826089453	3.6988257988678166	0.1908781493099349	0.05302698579848814	5.057949275073952	-15290.184870753978	-24226.58364278642	5.082326930492688	72.08402123415964	61.28340245077639	10.800618783383225	2	55	152	121	0	3.6988257988678166	0.1908781493099349	0.034243716934641066	5.198056477356232	0.060929228827010885	5.7520310362426565	0.6380379488293689	0.0013957235285142653	0.7190635548935971	0.0012961885477519154	1.3731027324273681E-6	0.8603227411105657	7.467384758690776	0.0707577993292944	1.7239241023412653	9.304739565192593E-4	0.7324003421197126	8.193463614160266E-4	4.735534757907409E-7	0.7957462423858788
3930000	-57778.28167234979	-57333.715548458305	-444.56612389148097	-10924.49476202249	4.362951726257293	64.24703209679838	54.79334238779105	9.453689709007373	0	47	146	127	0	-6890.685041302129	3.277687608314219	0.16438159460514642	0.05792775726146781	4.363799920293188	-15279.012047439897	-24239.523697693785	5.369898818173896	72.7682394983678	62.64558235521257	10.122657143155294	2	57	154	119	0	3.277687608314219	0.16438159460514642	0.11204589891499216	4.940528683428721	0.052767563374711696	5.7520310362426565	0.6195043443568375	0.0015378986080749955	0.6981717781774106	0.0014529969422120185	1.6775306840553893E-6	0.8777290614098499	8.480352821610682	0.0393699199468266	1.760991311286328	8.335288000061541E-4	0.706703005083822	7.822420058637271E-4	3.5135058364772014E-7	0.7385019033311775
3940000	-57797.18632061034	-57338.57419783801	-458.61212277232465	-10928.315814462032	4.460240172917939	63.499956603058905	53.444763875029274	10.05519272802966	0	48	147	126	0	-6895.019508210797	3.3138106643319305	0.20133359300584167	0.04480741159867935	4.362972258080438	-15292.144875280008	-24223.09399988518	4.8988961014327685	71.84483826027548	60.97184407885808	10.872994181417429	5	60	154	119	0	3.3138106643319305	0.20133359300584167	0.0712853302452189	5.12285159149026	0.053350041688214625	5.7520310362426565	0.6315850299500213	0.00159235749396678	0.6761582160849154	0.0014580816170427764	1.5480158473592062E-6	0.8062312626152943	7.235193369526325	0.06614941742099087	1.7368299400999605	8.726641147731005E-4	0.6675073880442267	8.384309396541465E-4	4.435749109427966E-7	0.7641589508765507
3950000	-57750.4698653425	-57297.20905618831	-453.26080915419374	-10905.801748753032	4.5758604305750765	63.268831227338424	52.64716844900505	10.62166277833338	1	48	146	127	0	-6872.424884173039	3.2801978683339397	0.17857418868415234	0.04808454156358241	3.831972607555801	-15281.35124107118	-24237.63118219106	5.199838291778778	72.35747638915456	61.82123939706056	10.536236992094013	2	59	156	117	0	3.2801978683339397	0.17857418868415234	0.060260026856531805	5.8345527006311455	0.053350041688214625	4.603691439891882	0.6191475302595509	0.0014861320821770638	0.8040290618029422	0.0013622785244826895	2.0272530397318734E-6	0.9819043384262534	7.737968413054216	0.08725685621634119	1.7617049394809012	8.863941170598053E-4	0.6316202389796658	7.998061267375116E-4	3.9277088651936696E-7	0.735626664382418
3960000	-57724.634098297436	-57294.60307666225	-430.03102163518895	-10902.583278461136	4.520808800222928	61.77041355107752	51.16992147125603	10.60049207982147	5	52	146	127	0	-6876.064317286176	3.335193785575524	0.15473021848397903	0.1905329454247948	5.007927772984033	-15269.252487278196	-24246.702993636743	4.927846768493908	71.7014074797223	63.15321891994209	8.54818855978025	2	63	160	113	0	3.335193785575524	0.15473021848397903	0.028913297975430078	6.596812256606595	0.008725722253792072	4.603691439891882	0.6671606453764725	0.0016214460625130146	0.8525882047425704	0.0014060985026183935	2.9531479443730414E-6	1.1147223460457263	7.989394110508457	0.08725685621634119	1.6656787092470582	8.992274783297663E-4	0.6771166476024807	8.141835501120894E-4	3.5817464529804347E-7	0.7053957801476963
3970000	-57743.46812930199	-57316.11716595218	-427.3509633498093	-10914.823819792364	4.685430798451018	62.66655096061335	53.57318702482136	9.093363935791976	3	51	147	126	0	-6892.352090899372	3.247923053885129	0.159505554478737	0.02728731306153978	5.015167907234965	-15271.173584087122	-24237.767671173315	5.078808351212649	72.87213742380456	63.52757086865211	9.344566555152428	0	60	159	114	0	3.247923053885129	0.159505554478737	0.04801957493219022	5.462747370624075	0.019036800432370566	4.603691439891882	0.6141704358449602	0.001639524139970406	0.7504551944023532	0.0014552567429043186	2.3071768369030684E-6	0.9547035697173599	8.298259368447209	0.08725685621634119	1.7716591283100827	9.234135508126864E-4	0.7113359186579385	8.383840266161122E-4	4.1218950312153534E-7	0.756318085911457
3980000	-57723.58903084765	-57293.79210742819	-429.79692341946406	-10895.89963958976	4.7437469387320546	63.194288186178525	54.095551164945554	9.098737021232965	2	50	147	126	0	-6891.337139476201	2.8600095417676683	0.18616353634823243	0.05621348357003618	5.01362124720885	-15284.144278490809	-24222.411049871425	5.001896125041448	72.03293857532839	62.931572082658285	9.101366492670156	1	61	159	114	0	2.8600095417676683	0.18616353634823243	0.01342742753364516	5.254685594838765	0.03594243028221336	4.603691439891882	0.6623834911850414	0.0016851330958279997	0.8318404585807525	0.0014218674550576875	2.7084964642778385E-6	1.026205837288603	8.408824374926079	0.02538735128149452	1.6752330176299204	8.790601337103125E-4	0.6969250121754179	8.152462506645986E-4	3.758240952918245E-7	0.7341203051621936
3990000	-57719.81319157866	-57298.931954631626	-420.8812369470295	-10909.844568465283	4.460312529458633	62.189969166243166	52.74254835721805	9.447420809025115	1	49	147	126	0	-6893.842256896917	3.3204391878472617	0.16795368108543007	0.012983752559783769	4.997610633979804	-15275.66400576942	-24219.581123500004	4.9652379803211675	71.61759639366099	61.4594352409757	10.158161152685254	2	60	157	116	0	3.3204391878472617	0.16795368108543007	0.04874755277797924	5.499546608800362	0.046203413547237435	4.60344598735441	0.6346955483180746	0.0016016369933023963	0.8341949808103348	0.001350979293186077	2.478347851950778E-6	1.0125355688684259	8.408824374926079	0.006642192854551636	1.7306089033638539	8.825644830335561E-4	0.6978709242851439	8.286919631066363E-4	4.2438405016892925E-7	0.7424772198765387
4000000	-57765.06124697765	-57327.8506517366	-437.2105952410577	-10908.916564707912	4.530613891099698	61.862095033421255	52.46395408500732	9.398140948413925	1	49	147	126	0	-6899.983002000062	3.1205490242570377	0.17163200111662738	0.03784705063060994	3.786875496331856	-15285.631034395068	-24233.320050633556	5.192662224204063	72.66099452827625	61.23230250969156	11.428692018584687	1	54	152	121	0	3.1205490242570377	0.17163200111662738	0.022111735449931138	4.436473675717473	0.051916521547279604	4.834196531300167	0.657473354491691	0.0015508615405727772	0.8011743676618451	0.00138540915621234	2.1191842176793435E-6	0.9624850116035852	8.408824374926079	0.007348411365406525	1.6850532910166212	8.822188405345736E-4	0.6325460177059127	8.229916682056268E-4	3.5430532863963804E-7	0.6643181888716208
4010000	-57776.55467509819	-57352.085830572076	-424.46884452611164	-10926.86051709519	4.468593746122196	60.09141795818427	50.89840009661792	9.193017861566373	2	52	149	124	0	-6894.779130659238	3.548357569007957	0.17396208784963582	0.03184749832234628	6.314797396546948	-15278.505789111365	-24251.940393706278	4.977733862988359	72.31487647926501	62.43060288315583	9.884273596109168	2	57	154	119	0	3.548357569007957	0.17396208784963582	0.019543934094298634	6.318139533855366	0.051916521547279604	4.834196531300167	0.67113803516692	0.0017407315087032097	0.8277859031867503	0.001486363892366871	2.7111725083581105E-6	1.0063950597139422	7.3431508953724265	0.042812605127060054	1.657723929666163	8.482858862251579E-4	0.6269784222003691	7.972691162824575E-4	3.076163531743072E-7	0.655104673249216
4020000	-57733.80253309618	-57320.19849123202	-413.6040418641668	-10909.997747920763	4.567948597793422	60.60174606799875	50.86073314644825	9.74101292155049	2	52	149	124	0	-6880.320432986404	3.099141418279586	0.1770543013975241	0.014416726393849317	5.410432154373815	-15289.339483337142	-24240.540826987708	4.98547358168553	71.82641460730251	62.08615168239318	9.740262924909299	1	58	156	117	0	3.099141418279586	0.1770543013975241	0.02364313796593616	5.111395538374694	0.022436287305316344	4.524852144836486	0.6317768512371503	0.0016075885462530184	0.8048856336468144	0.0014963879590949947	2.0382277876547822E-6	0.9388241893355868	7.3431508953724265	0.02682044486106206	1.7364462975257025	9.393187957387048E-4	0.5982370116531297	8.377115594201862E-4	3.554475632135533E-7	0.6330212557299175
4030000	-57775.56404407594	-57331.431562077254	-444.1324819986826	-10909.85145185766	4.609311965497076	61.63757362198248	51.676471143898105	9.961102478084388	3	52	148	125	0	-6885.7338453977845	2.920001337551969	0.17607945155272384	0.0551629005722697	4.927045572722067	-15286.660758136695	-24249.18550668511	5.425491929238989	72.60005542149545	61.551750803727195	11.048304617768256	3	59	155	118	0	2.920001337551969	0.17607945155272384	0.03447844886387534	5.827254593343708	0.06987729128929052	4.502811832228191	0.6373848329305154	0.0015714799014957621	0.7214420361383661	0.0014529785361115353	1.5650486542933798E-6	0.8386514354145272	7.3431508953724265	0.05289888772865429	1.7252303341389723	8.536530586543163E-4	0.5745186047769697	7.797433850969174E-4	2.711160292903716E-7	0.627521709543944
4040000	-57771.52281173015	-57324.80280809427	-446.7200036358866	-10920.80718375776	4.762119683442269	61.933590102752284	51.81251493882253	10.121075163929767	3	55	151	122	0	-6891.455533100084	3.278454484528311	0.1622334334933278	0.04651268964277493	4.549049323551918	-15264.840462630169	-24247.699628606253	6.024862722360971	75.16360561022502	65.30037933839154	9.86322627183351	1	60	158	115	0	3.278454484528311	0.1622334334933278	0.06115850951067586	4.9177926184456915	0.020283364538648832	5.37152593168844	0.6687614921695818	0.001515002104874736	0.7265044733095337	0.0014712773693679735	1.6613904828685326E-6	0.8672959872301739	7.3431508953724265	0.05289888772865429	1.6624770156608397	8.592195300980758E-4	0.6265702158655477	7.644256065563959E-4	3.227174112090878E-7	0.6857231398268735
4050000	-57777.527228346684	-57315.80402269752	-461.72320564916515	-10890.650601129804	4.576822901531849	61.464399560374275	51.459646539644446	10.004753020729863	2	50	147	126	0	-6898.979616457094	3.1179707341232916	0.188905560935636	0.10485729888944005	4.789462683772809	-15285.359490284192	-24240.81431482643	5.412235066820294	74.70350431846919	63.46746811555035	11.236036202918804	3	59	155	118	0	3.1179707341232916	0.188905560935636	0.06988233176916189	4.852966433145732	0.020283364538648832	4.371335855363972	0.6592010473594112	0.0015233343171481347	0.7775336451770005	0.0014266051971225074	1.9898891318430293E-6	0.9416014949662346	8.055102375335942	0.05289888772865429	1.681597905281181	8.559748392017588E-4	0.586337711733971	7.734873575439551E-4	2.635027203923056E-7	0.6297869226704497
4060000	-57772.36449867068	-57348.08067074371	-424.28382792697397	-10897.315239048321	4.871352718082485	61.48507479682312	52.80841798394238	8.676656812880761	2	51	148	125	0	-6918.9739240434665	3.190119099202096	0.17365855807151287	0.042089511096499096	4.22614231095814	-15296.932181303135	-24234.859326348782	5.201983502515634	73.42650982170468	63.45712200577946	9.969387815925188	1	56	154	119	0	3.190119099202096	0.17365855807151287	0.032798172233757104	4.909292023083924	0.01646162269838077	4.890661828868466	0.618135317125003	0.00151383360495874	0.7885184796365063	0.0014512092573410738	2.6478000522372184E-6	1.012717592887681	7.658595665943782	0.07507050281706666	1.7637293657499975	9.72233158397864E-4	0.6226131593881308	8.687889328632817E-4	3.961466235635369E-7	0.6675321246803235
4070000	-57770.249661441274	-57316.881241917654	-453.3684195236174	-10914.849453673354	4.787107361006233	62.884399175966436	53.258163650290165	9.626235525676288	4	51	146	127	0	-6890.8067722912465	3.2547996522211182	0.1614797972577702	0.1336127596205978	4.380347045531386	-15280.176666568976	-24231.048349384077	5.4911310247899365	74.120988869997	64.16502166506494	9.955967204932042	4	60	155	118	0	3.2547996522211182	0.1614797972577702	0.019778868677569388	6.8039665664461895	0.021771828449812868	5.480531521419638	0.6561325929070758	0.0014368667033250405	0.791995999375623	0.0013949961640991517	2.0171000429491666E-6	0.978204021987139	8.377346579985145	0.06991335573969117	1.687734814185852	9.270207216724016E-4	0.6505311925642264	8.395495595942898E-4	3.941075098196903E-7	0.6957557396929459
4080000	-57743.68889185241	-57316.9207959949	-426.7680958575163	-10908.472250309651	4.553508857492456	62.3379131681174	52.943694048075656	9.394219120041777	7	52	144	129	0	-6878.102493977321	3.4663285267080237	0.1625373824815048	0.14958867529930855	4.538065784348184	-15289.530296852125	-24240.8157548558	5.007705318210841	73.07139550196446	63.38174661412512	9.6896488878394	2	59	156	117	0	3.4663285267080237	0.1625373824815048	0.07937177013144099	5.157404298578995	0.021771828449812868	3.7412793951718237	0.6692985966846842	0.0014873613829292566	0.852071241540148	0.0014165726371095336	2.514980453983908E-6	1.0931482339221688	8.309432101431108	0.09302655676446747	1.6614028066306352	8.7526101675725E-4	0.6145526897576559	7.911791183254073E-4	3.199971803460178E-7	0.6458678260780908
4090000	-57754.68480052285	-57327.839871371674	-426.8449291511792	-10914.818724456642	4.324419680691882	62.36932182356108	53.17240982475432	9.196911998806744	5	51	145	128	0	-6881.221736008975	3.6081673453585914	0.1536082757056866	0.16893806760152122	5.387937921940204	-15292.613323082884	-24239.18608782317	5.145231304199135	73.67025991150697	64.10054066415321	9.569719247353675	2	58	155	118	0	3.6081673453585914	0.1536082757056866	0.056661508800736386	5.221115635294473	0.03683125581970932	4.5649765095157	0.6718680562912178	0.0013578016702344524	0.869252744636969	0.0013112348456187186	2.159092627024963E-6	1.1419016460929365	8.543641332248997	0.09302655676446747	1.656263887417568	9.380714629474608E-4	0.6484558436828256	8.493314527131237E-4	3.9396097513298455E-7	0.6826724307808864
4100000	-57800.60888188205	-57378.785666424475	-421.8232154575708	-10913.03943973715	4.314539180449368	61.76043432090321	52.14667523827198	9.61375908263129	5	52	146	127	0	-6908.543786271563	3.288520405477398	0.14115553717141952	0.16231212798979222	3.7483724498716193	-15299.70361714491	-24257.49882327085	5.232607868411402	73.66886014467366	63.64080371798236	10.02805642669132	4	60	155	118	0	3.288520405477398	0.14115553717141952	0.05531309285576052	4.920314102425922	0.03683125581970932	4.5649765095157	0.6606921078713298	0.0015137419125545034	0.7926486688324361	0.0014656627367814808	1.963936563401144E-6	0.9621418133162973	7.226755819850296	0.09302655676446747	1.6786157842573441	8.761770371025654E-4	0.6992945054020574	7.867867879997552E-4	3.771169065846171E-7	0.7086180096142047
4110000	-57730.023210602856	-57319.0875025204	-410.9357080824576	-10901.85900041047	4.923747011883323	64.26246161806299	55.11688580993471	9.145575808128253	3	50	146	127	0	-6902.167843582661	3.1446938588938527	0.16444809571508318	0.08405168577724187	4.322681012204058	-15273.153085717273	-24241.907572809992	5.431652389767173	73.39319486229985	63.91999188657956	9.473202975720273	3	61	157	116	0	3.1446938588938527	0.16444809571508318	0.07971042232239338	5.99128448502872	0.03683125581970932	4.5649765095157	0.6331698894127729	0.0015630935275291295	0.7742613427484344	0.0014990905041523575	2.0921160531644616E-6	0.9153527903616698	7.702587847349398	0.09302655676446747	1.733660221174458	9.168817229035324E-4	0.6376596895193257	8.131233048137247E-4	3.579297762384043E-7	0.6655801571077136
4120000	-57761.912781127416	-57306.96562181507	-454.9471593123441	-10902.857381536169	5.241698449688847	65.97612821949392	55.50675865721006	10.469369562283866	2	49	146	127	0	-6900.236085161443	3.337707993109194	0.1574510323980054	0.12009470563323138	5.004986989301935	-15280.927527910035	-24222.94462720743	5.5518688549341455	73.3329753477329	62.17790904481656	11.155066302916355	4	61	156	117	0	3.337707993109194	0.1574510323980054	0.047248861614814244	5.5446083156436785	0.03268983503723445	4.5649765095157	0.6299416073248607	0.0013844664051441344	0.8293220051497183	0.0012772029762495307	2.133643520179606E-6	1.0139518986487348	7.387929769292271	0.0615324141139816	1.7401167853502826	9.866056331337342E-4	0.8248757109391489	8.052965217720991E-4	7.127368702183148E-7	0.896654798053816
4130000	-57706.82547161453	-57288.64145876545	-418.18401284907884	-10888.975085414319	4.893720547328337	63.96357592776588	54.66338834633237	9.300187581433518	2	50	147	126	0	-6881.19259123097	3.660112231169542	0.14736544645533364	0.03816703262525587	4.990592405568871	-15274.052161494148	-24244.421620626013	5.3521355015321825	73.71378540267062	64.70600448730963	9.007780915360994	5	65	159	114	0	3.660112231169542	0.14736544645533364	0.07580064730610735	8.14308327732781	0.04929968990437962	4.5649765095157	0.6406318886374118	0.0015243309244612345	0.9244698424805672	0.001371712260751838	3.4563670064971567E-6	1.2129110882363228	7.387929769292271	0.0615324141139816	1.7187362227251803	9.415510892887252E-4	0.7074418941905066	8.309027345421514E-4	4.813169635292358E-7	0.7535109967038457
4140000	-57737.03641823527	-57284.85481857234	-452.1815996629315	-10883.2944038853	6.2053547503361655	67.14050999355815	57.75533957185801	9.38517042170019	7	58	150	123	0	-6889.086472098564	3.594600574678558	0.1498227743524213	0.05361073314624828	5.944146533352841	-15277.714572020852	-24234.759370567626	5.385698701324391	74.52398056103098	64.66406310529999	9.859917455730988	9	68	158	115	0	3.594600574678558	0.1498227743524213	0.1456779829283327	7.174946715137347	0.04671795075227388	4.5649765095157	0.6548642690948344	0.00155005591341915	0.795876661782103	0.0014263503517154994	2.4092880916758332E-6	0.9853505778845857	9.304373343017522	0.0615324141139816	1.6902714618103352	8.809204091417257E-4	0.7764607912421764	7.639518511412027E-4	4.946782983703864E-7	0.8409508158032607
4150000	-57733.81113692198	-57289.30402199282	-444.507114929153	-10889.497524376256	5.183283776065643	65.21577111309557	56.06068745060383	9.155083662491768	4	53	148	125	0	-6880.206181102045	3.2468198346262986	0.15658764071231662	0.0773595180015712	5.128064375202235	-15266.79108863007	-24252.80922788446	5.050455783371811	72.47040740869535	62.532618703920186	9.937788704775253	4	63	158	115	0	3.2468198346262986	0.15658764071231662	0.05854059829903685	5.603644872554017	0.04671795075227388	4.706272616656796	0.6442734968364856	0.0014703265517055188	0.8905818814129431	0.0013130354296570753	3.010150018870555E-6	1.1493373043546034	9.308359253332748	0.06450182061925194	1.7114530063270328	9.26676762344211E-4	0.7041950231258752	7.993988961892835E-4	4.016775538274186E-7	0.7419697759334665
4160000	-57752.336931161735	-57319.226183549734	-433.1107476119984	-10905.614934548801	5.714184533851359	66.22739473087346	56.71464654259526	9.51274818827822	3	54	150	123	0	-6885.160674035832	3.5733527130095175	0.16349763120214295	0.10699512626728941	3.971029468358388	-15283.09527055193	-24245.355304413166	4.970453201306869	72.84410606010357	63.44236693498859	9.401739125115009	3	61	157	116	0	3.5733527130095175	0.16349763120214295	0.07748239624881081	7.1616357963882695	0.04671795075227388	4.706272616656796	0.6425159453636665	0.0015873401465602423	0.9082315607705032	0.00142656553925906	3.4463024659382443E-6	1.145179123617505	7.924074097258682	0.017853290163565284	1.714968109272671	9.400527838507726E-4	0.6795592601925567	7.817461482422438E-4	3.8393161414725695E-7	0.7020374011675613
4170000	-57797.28661100124	-57345.61256519742	-451.67404580381645	-10895.938181052436	5.675139442117539	66.32782754617891	56.66334159301033	9.66448595316853	2	52	149	124	0	-6907.262557722513	3.572321691767976	0.15302382561284614	0.01890633508859672	5.342280111402727	-15276.427498784915	-24265.98432763756	5.001724356028559	73.81225715670803	63.77844859819087	10.033808558517194	4	61	156	117	0	3.572321691767976	0.15302382561284614	0.10483185856308715	4.993436383376009	0.015986228969543544	4.706272616656796	0.623217364873278	0.0015031648372778562	0.9040810494095939	0.0014026787386322783	3.044233868385152E-6	1.1557078168691528	7.924074097258682	0.011046307667549887	1.753565270253448	8.982528948428569E-4	0.650876085623258	7.829451573498822E-4	3.1429479352266863E-7	0.6639203073922938
4180000	-57760.95139355168	-57337.774613392365	-423.17678015931887	-10904.179044746123	4.804803856055653	63.939798100668924	54.66023302755915	9.279565073109762	2	53	150	123	0	-6898.0790165435355	3.259726211493182	0.15464361961325476	0.050071087904836095	6.89763156837475	-15279.607658322931	-24255.908893779782	5.044827468104072	73.21788906221613	64.216167927215	9.00172113500107	1	58	156	117	0	3.259726211493182	0.15464361961325476	0.03616588118285558	6.125535040334066	0.015986228969543544	4.706272616656796	0.6594794194367217	0.001637864081120188	0.8348428485054615	0.001503138767718041	2.780761624585265E-6	1.0830249970232073	7.898834312237428	0.008467429842215001	1.6810411611265605	9.123097625087825E-4	0.676627907903319	7.81503003422774E-4	3.9351695944160097E-7	0.729058996682772
4190000	-57719.77295242564	-57312.79896173353	-406.9739906921096	-10911.950925147461	5.233512336931424	64.9259055785193	56.30714969641026	8.618755882109038	0	54	153	120	0	-6865.777982328949	3.707754314928839	0.13272901698782277	0.024251564116923866	6.086748537634483	-15274.760846547235	-24260.309207709888	4.778765487363417	73.40346279982899	63.989176066028485	9.414286733800466	3	59	155	118	0	3.707754314928839	0.13272901698782277	0.05465513653967035	6.926019655816464	0.023529959162856447	4.559969491113759	0.6437213277401223	0.0014986054373242236	0.9187486031787214	0.0013547944469223163	3.204919573092748E-6	1.2660168126511373	7.898834312237428	0.022615235493958594	1.7125573445197595	9.593206770486174E-4	0.701855228780866	8.219977762256954E-4	5.588325311464974E-7	0.8057681112503844
4200000	-57744.30582790037	-57322.13023127076	-422.17559662960184	-10899.584610363081	5.239885088263707	64.76032957528182	55.7620301232138	8.99829945206801	0	53	152	121	0	-6891.023621916443	3.4765244388374823	0.14387791455648694	0.03793466949037701	5.596701207654731	-15285.94017697939	-24245.58182201185	5.0492494147808875	74.657364951434	64.36864824514282	10.28871670629116	2	58	155	118	0	3.4765244388374823	0.14387791455648694	0.03263691274150449	4.199231755054987	0.008293632666913915	4.994434842328017	0.6691713082156817	0.0014102531602188057	0.8574885204824516	0.0013236072805675007	2.43527161031427E-6	1.145531341986144	7.898834312237428	0.04621309336135044	1.6616573835686406	9.296890170773745E-4	0.6935342265278582	7.588555233740856E-4	5.767233488698372E-7	0.8256230644471498
4210000	-57743.0434980355	-57313.18735674034	-429.8561412951628	-10903.701905905851	5.132071386580395	64.3753215054726	55.305196716578415	9.070124788894198	1	53	151	122	0	-6886.816748458146	3.507581558045182	0.15353628294910784	0.07592743941176429	4.615217202268993	-15249.066672139259	-24273.602030237085	5.838087307440818	76.505478366974	67.20470003074708	9.300778336226946	1	59	157	116	0	3.507581558045182	0.15353628294910784	0.02942403402602993	5.824555680954368	0.0036026222487011285	4.929219199925283	0.655313419686723	0.0014181425876185324	0.8160226279540831	0.0013644198399508144	2.0768672960313164E-6	1.0191483794548364	7.898834312237428	0.04621309336135044	1.689373160626558	8.727797737280195E-4	0.6919049429763596	7.836716205783746E-4	4.416069197119491E-7	0.7552068178242921
4220000	-57774.10328497652	-57312.50397137613	-461.59931360039013	-10897.417751805113	4.867895957265389	64.66284740109907	55.19064136593166	9.472206035167368	0	54	153	120	0	-6892.946529964317	3.838990953525824	0.16017456081720088	0.005387574202548391	4.437683531781397	-15279.066095791764	-24243.073593814937	5.2915034900889335	75.6799357309533	65.00671987117184	10.673215859781514	5	62	156	117	0	3.838990953525824	0.16017456081720088	0.12246159252833233	5.307542461668696	0.002879594407118724	4.929219199925283	0.6445117621020454	0.001334232574484252	0.8549129292121327	0.0013391733219221844	2.1606408311045955E-6	1.0897161316882822	7.898834312237428	0.04621309336135044	1.7109764757959132	9.143232824019763E-4	0.7484035136714788	7.827965761148732E-4	5.805334351734261E-7	0.8612110754425696
4230000	-57757.73066126088	-57310.587434924586	-447.143226336297	-10902.034906594063	4.686103181279662	63.50369471865196	54.01728102035817	9.486413698293791	0	51	150	123	0	-6891.583394600182	3.5263104872954774	0.16159404019771295	6.203670835587676E-4	4.482957818768559	-15282.000351638517	-24234.96878209182	5.695350077542354	77.03013043776892	67.07752657524502	9.952603862523901	5	59	153	120	0	3.5263104872954774	0.16159404019771295	0.09657686148024784	6.222280087517641	0.012325867603781161	4.929219199925283	0.6191356065424786	0.0014857477614699628	0.9410516427891201	0.001459807534206489	3.29284806347595E-6	1.1950116683419554	7.898834312237428	0.11319328423265991	1.761728786915047	8.794512083043433E-4	0.7743544623261985	7.71498595877267E-4	6.051863455249669E-7	0.8949152791504621
4240000	-57741.08880976859	-57319.614482010445	-421.4743277581436	-10923.152564529206	5.19587914956987	64.96972988562518	56.262592395152105	8.707137490473048	0	50	149	124	0	-6888.535996652427	3.602542280451848	0.1399078943616373	0.001625777726175687	5.797239236860334	-15262.470107608531	-24245.45581322028	5.541865988196748	75.78155577790142	66.6331835713525	9.148372206548956	2	57	154	119	0	3.602542280451848	0.1399078943616373	0.05263769858535364	6.058505357960448	0.0031713563305528613	4.5805560885997405	0.6407596677307204	0.001364703546624173	0.8872464993175477	0.0013232423649448505	2.800218815087251E-6	1.2016535589738575	8.510789040557796	0.09283402627193581	1.7184806645385635	9.672745639958219E-4	0.8031957179570315	8.117271896653638E-4	8.417573388741385E-7	0.9496302905741307
4250000	-57715.47290861576	-57294.51619423791	-420.9567143778476	-10889.861708548793	4.9996672351476645	64.21575380375363	54.47191331733722	9.743840486416381	0	51	150	123	0	-6889.462827671669	3.2274050229610696	0.15120042169387346	0.0015892288530427066	3.939918149887742	-15277.127358382679	-24238.064299634778	5.348899882035626	74.31709150278353	65.28411333979018	9.032978162993308	2	58	155	118	0	3.2274050229610696	0.15120042169387346	0.09929211311384852	5.387652980257012	0.016556636670201692	4.5805560885997405	0.6927338325552344	0.0015953208976066755	0.9488596096276386	0.0014740147580110934	3.895442251169512E-6	1.2537744397751591	9.34315782410726	0.09283402627193581	1.6145323348895355	9.96999112102823E-4	0.772326188653682	8.088220301580325E-4	8.236722155581632E-7	0.9409232657592967
4260000	-57724.12877809353	-57332.91534772358	-391.2134303699527	-10905.168482101768	5.541407569562363	64.44178821936063	55.999792060199866	8.44199615916082	0	51	150	123	0	-6887.56162742573	2.941122426267962	0.15603104897138753	0.022042388853752756	5.36041001367757	-15291.826742484347	-24248.358495711735	5.358261308436439	73.35021067854301	64.92552357758666	8.424687100956355	1	57	155	118	0	2.941122426267962	0.15603104897138753	0.05495833095877822	6.483667661149432	0.005304721986410594	4.852616125035503	0.6563316151687852	0.0015590375801245364	0.8979563877398933	0.0014636543634614432	3.2446790403049728E-6	1.1330760252626506	9.34315782410726	0.1058791495835393	1.687336769662434	9.573785197385943E-4	0.7529657721579353	7.72516240942065E-4	6.870008066038815E-7	0.8808939508489205
4270000	-57702.979774202824	-57294.47578046713	-408.50399373568945	-10890.671209078477	5.399351929865478	64.74963627283849	54.75817253706222	9.991463735776247	2	51	148	125	0	-6889.0633672436115	3.3032300487220407	0.14661457047013815	0.010390264351219636	4.758688034817671	-15282.45287109162	-24232.288333053424	6.126909558352545	73.26989698675337	63.58721874303984	9.68267824371355	1	56	154	119	0	3.3032300487220407	0.14661457047013815	0.0205904385005961	5.4437718418349865	0.0185806071090512	4.852616125035503	0.6597460536230929	0.001557852906211486	0.9451417626601055	0.0014021637549566982	4.1507104569915755E-6	1.2712803324917779	8.524148138874272	0.1058791495835393	1.6805078927538186	0.0010726745522297053	0.860145944548479	8.225811829556083E-4	1.3824141872546956E-6	1.0916460749788355
4280000	-57699.29776100653	-57290.416065581194	-408.88169542533325	-10885.798308602338	4.892779176635802	64.1590072278596	54.96186776199767	9.197139465861943	4	55	150	123	0	-6899.301178795509	3.3412030295554795	0.14632149287990207	0.05261978798692857	5.4053899793463165	-15267.054623980272	-24238.261954203073	5.481157264234796	72.68827474587498	62.98047414950566	9.707800596369314	1	57	155	118	0	3.3412030295554795	0.14632149287990207	0.019993207132713114	6.381391866458688	0.051525290625368765	4.703458643009716	0.6528218369952609	0.0014843279781498874	0.8620652967708582	0.001396227681940858	2.7240450030346716E-6	1.1050337784033044	8.524148138874272	0.11185672098693554	1.6943563260094827	9.445767409672157E-4	0.7377747331620693	7.861916046117415E-4	7.237625414264895E-7	0.8790727265790146
4290000	-57705.76036843665	-57284.997995208745	-420.76237322789905	-10887.362709865238	4.808925442774737	64.27782709999332	55.25400873206397	9.023818367929364	3	53	149	124	0	-6892.213376538566	3.7292697684544662	0.1611795266567979	0.0695131597170763	5.408293918871935	-15282.189828140456	-24223.232080664486	5.164400775758403	71.82059342782513	62.90725187460378	8.913341553221308	2	57	154	119	0	3.7292697684544662	0.1611795266567979	0.036055298889369675	5.703232398154591	0.051525290625368765	5.279053920644344	0.6363190101580944	0.0016125804590726798	0.8985089017418689	0.001406202966133109	3.493538594708747E-6	1.176354666634908	7.0234944591846284	0.11185672098693554	1.7273619796838156	9.989086768188867E-4	0.8239939416609953	8.276087009915542E-4	1.1313070446420709E-6	0.9935423645187149
4300000	-57722.02380904343	-57304.58393157726	-417.4398774661713	-10897.435366709042	4.517702794692422	63.39886584482842	54.324325712770175	9.074540132058248	1	52	150	123	0	-6900.960670980775	3.2764733406039137	0.1539994593580405	0.007606581014999679	5.539384296774827	-15274.270433546222	-24231.91746034122	5.307824325203954	72.1889347452381	62.25968663261943	9.929248112618666	3	57	153	120	0	3.2764733406039137	0.1539994593580405	0.03126297263469952	3.8782076968936012	0.051525290625368765	4.641158124614939	0.6416541090233945	0.0016141811682929138	0.8529092913928991	0.0014630395718418163	3.023355575231128E-6	1.0973688310983276	9.249747291251245	0.11185672098693554	1.7166917819532155	0.001043406105513135	0.8125037517788891	8.44290999362459E-4	1.1228743969111541E-6	0.9706401895297866
4310000	-57745.14306577848	-57313.35195911366	-431.79110666482563	-10904.98858257589	4.8225773984127365	64.084556595081	54.742374211447014	9.342182383633979	1	53	151	122	0	-6898.907625190497	3.606407186671442	0.16724750547393158	0.08428908774688344	4.391215134443219	-15266.285107206259	-24243.170644141013	4.852865916500869	70.89682117924218	60.04590877118862	10.850912408053526	4	56	151	122	0	3.606407186671442	0.16724750547393158	0.10682538043456581	4.936977320844973	0.051525290625368765	4.704969076392967	0.6444944228746496	0.0015390052970716704	0.9159232184842178	0.0013817362092589096	3.683411876868504E-6	1.2319951593698724	7.839217212750077	0.0487687183405227	1.7110111542507052	0.0010138876365922657	0.8018057055460308	8.678540118465924E-4	1.000002553230933E-6	0.9489144368709875
4320000	-57759.07131211087	-57305.50437352338	-453.56693858749713	-10909.960519477476	4.66472911481967	63.58583821227953	54.55979865219925	9.026039560080308	0	51	150	123	0	-6884.440816936346	3.7146864125724797	0.18318062506116248	0.02118362279956261	4.197834878188771	-15272.51235367502	-24238.590683434537	4.844784782359916	70.87752372740306	59.96454498594481	10.912978741458234	9	58	148	125	0	3.7146864125724797	0.18318062506116248	0.16687173619321544	4.606793061174234	0.035407013505315534	4.704969076392967	0.588136141068523	0.001464975689489934	0.9061280234697293	0.0014152374012631876	3.1253299175897094E-6	1.1875147482373034	7.560472288851146	0.07608152705302498	1.8237277178629585	9.398808310558427E-4	0.8195621472150137	8.265895102213668E-4	9.915352276664489E-7	1.01161271521896
4330000	-57742.44936530401	-57302.96540458036	-439.48396072364835	-10916.853658547232	5.053997663162303	64.7367092703413	56.16503190070301	8.571677369638245	0	52	151	122	0	-6882.035509963621	3.3952922891803663	0.1881092769527114	0.027131678650945686	7.1063678090842375	-15275.07579405846	-24229.00044201105	5.123248468817441	71.49863306521057	60.65767900395255	10.840954061258016	5	56	150	123	0	3.3952922891803663	0.1881092769527114	0.09620217091155192	5.595451836277806	0.020796305379917484	4.704969076392967	0.6910154770623207	0.0014534113377322703	0.8657696951933768	0.0014202680213795137	2.1158981978907086E-6	0.9813231813631897	7.429236169258484	0.07608152705302498	1.617969045875363	9.145205533826764E-4	0.7100199141938611	8.15741815184895E-4	6.293823666069278E-7	0.85856613675441
4340000	-57752.97090693066	-57312.13155233875	-440.8393545919121	-10913.51336252747	4.914149314364051	64.07104014590095	55.077329301057354	8.993710844843617	0	52	151	122	0	-6884.4181448802465	3.102280262041096	0.19506653278810815	4.5660330728447074E-4	5.252031087109871	-15277.7414381637	-24236.45860676734	5.167689087792211	70.76024280544209	60.37253073670711	10.387712068734938	3	56	152	121	0	3.102280262041096	0.19506653278810815	0.04981579138212048	6.418137466750433	0.020796305379917484	4.915185029342715	0.6071640453945929	0.0014747271858814989	0.8698422027546758	0.001391123042146044	1.9861146472240383E-6	0.9434081111825134	7.081157242209301	0.07591800146799484	1.7856719092108186	9.6973676319745E-4	0.7285614223249686	8.151106943353702E-4	7.354418488249643E-7	0.8601384796511969
4350000	-57731.9515089873	-57287.424058157434	-444.5274508298687	-10911.305365437245	4.924377983111877	64.72970541433358	53.97642443879718	10.753280975536407	0	51	150	123	0	-6878.425459552463	3.0139391928273054	0.21259154069058747	1.8318432377752665E-4	3.253416177797909	-15269.621513390715	-24228.07171977701	5.258620680337803	70.81064087327394	60.607355355139504	10.203285518134468	3	54	150	123	0	3.0139391928273054	0.21259154069058747	0.05728185387678395	4.619262548903358	0.014406995540388351	4.236700328452314	0.6436417322929948	0.0013706542580815366	0.8499159393445576	0.0012997576631920578	1.5259754888884638E-6	0.8871968276060811	8.776704222990043	0.03800318109461798	1.7127165354140148	8.995536744647144E-4	0.7434056216267145	7.938438020503792E-4	6.145397058310895E-7	0.842236950677713
4360000	-57769.09404428278	-57309.14323879081	-459.95080549196194	-10915.901753966738	5.403959954382324	67.16561820164881	56.76790385766062	10.397714343988177	1	49	147	126	0	-6885.9252578830865	3.070475850035759	0.18697974100758294	0.010408901046218819	4.521602431034155	-15278.181616972448	-24229.134609968543	5.199079881860301	70.44595890312364	59.89747238011522	10.548486523008407	2	54	151	122	0	3.070475850035759	0.18697974100758294	0.058337943572391526	3.4533766597183986	0.013315100177566	4.445661008415076	0.6184485494654232	0.0013428386405296038	0.7724708725880299	0.0013178990281189388	1.295994735366647E-6	0.8336582584779405	7.703509178690897	0.09026145103489945	1.7631029010691581	9.963961956322845E-4	0.712951332615578	8.731789960205487E-4	6.472301519777922E-7	0.7890680934307489
4370000	-57789.96241526623	-57343.79257390287	-446.1698413633594	-10925.502457597542	5.680267390460075	68.16530388912261	57.923176482552385	10.242127406570235	2	51	148	125	0	-6910.549532923133	3.636584308189317	0.17390593440810792	0.0459002787049275	4.139123140635247	-15292.229188750669	-24215.51139463153	5.151828129325418	70.44104171541751	60.703063671890355	9.737978043527105	0	53	152	121	0	3.636584308189317	0.17390593440810792	0.019974305574032493	4.462796992931905	0.04717541298989781	4.340777784306409	0.6472547203950619	0.0012695687040490864	0.7158716006405205	0.0012599640895563323	9.612320344842332E-7	0.7603270719257169	8.85439738585776	0.1024365231914737	1.7054905592098806	9.221749467280268E-4	0.7084368022838918	8.127965176828021E-4	5.599157981561892E-7	0.7811842970328504
4380000	-57815.385125194174	-57355.605504825144	-459.7796203690279	-10922.10900916176	5.100359900823853	67.08757348614625	56.677299965015614	10.410273521130621	0	50	149	124	0	-6902.343710480459	3.3946498544106367	0.18804315916961262	0.01984440976897971	3.325614576171096	-15297.524291955095	-24233.628493227832	5.017956131766304	70.85664243235783	59.65929410216825	11.19734833018958	1	52	150	123	0	3.3946498544106367	0.18804315916961262	0.03114875505538889	4.800486523585474	0.04717541298989781	5.567505714423794	0.6267661619002978	0.0013723296557762844	0.7029668070709514	0.0013544225149027137	1.3109489548906877E-6	0.8230079073263847	7.900854457939581	0.1024365231914737	1.746467676199409	8.491771974956045E-4	0.7118914860513379	7.553049025603517E-4	5.252549344681355E-7	0.839468000155301
4390000	-57764.584674162514	-57309.68241247309	-454.90226168942394	-10914.45047188938	5.928938852472874	69.70806415542246	58.805946165562546	10.902117989859958	0	48	147	126	0	-6877.07997861593	3.4306323185406864	0.21225033583938469	0.0027391340962764866	3.7446430127750308	-15286.44627728006	-24231.705684687724	5.257404039324996	70.22079426100257	59.764331385055186	10.456462875947421	0	51	150	123	0	3.4306323185406864	0.21225033583938469	0.007802048967946644	5.5269665871453535	0.07447434753859773	5.703026367530841	0.6252443045793356	0.00127394160674356	0.7526459569202829	0.0012234638787457554	1.413443018974584E-6	0.9124966435903454	7.977895670048352	0.1024365231914737	1.7495113908413333	9.924827300614647E-4	0.7725976157005927	8.791181874744855E-4	9.138803705976513E-7	0.9403768209044654
4400000	-57749.10437011026	-57303.1141639683	-445.9902061419642	-10899.91045267069	5.494803851257108	68.79744569359134	58.398149552336655	10.399296141254707	0	49	148	125	0	-6893.115085934023	3.5872783132212622	0.17724064718467455	0.006501881675640634	4.6071943685194015	-15293.34323573248	-24216.745389631105	5.6963577522719895	70.33590186772253	60.24046318964817	10.095438678074343	0	52	151	122	0	3.5872783132212622	0.17724064718467455	0.013935088151102237	3.615352026241548	0.0038353765132905907	4.8713586790247385	0.677068276947736	0.0013617485069343164	0.8726079332087212	0.0012324287928930028	2.511175038688876E-6	1.1223057263180782	9.363275577837438	0.0888035308110891	1.6458634461045325	9.752082916870675E-4	0.7457145018876098	8.683344581926122E-4	8.974712325989891E-7	0.9394618322213976
4410000	-57748.41404713543	-57312.299548115145	-436.1144990202868	-10892.213360247275	4.966675328368612	67.33486395581333	57.26459850768446	10.070265448128868	0	50	149	124	0	-6891.025113806601	3.226464502652464	0.17262140297846545	0.009056322306800944	3.682913459122512	-15284.184511082462	-24244.87656297881	4.654124373891566	67.43648475911445	57.6809633927714	9.755521366343057	1	53	151	122	0	3.226464502652464	0.17262140297846545	0.03427310951961048	4.711198954162458	0.020282003243883164	4.333773208660254	0.6789348295611504	0.0013308389460031443	0.8125887175431874	0.0012535754839586976	2.4501141171860147E-6	1.0610928422662806	9.363275577837438	0.0888035308110891	1.6421303408777037	9.812932100677716E-4	0.6904573286815207	8.816725186500297E-4	7.100609192426828E-7	0.862608026666656
4420000	-57725.587106410036	-57285.20309693197	-440.3840094780691	-10906.34800576674	5.25161082592936	68.16709727871383	58.09811500404241	10.068982274671441	0	52	151	122	0	-6873.50597108258	3.1758512487490647	0.16544480680788243	0.01993480918884841	5.344879648274016	-15269.481915516293	-24235.86720456636	5.154437502360307	68.52036037077178	58.539283680951094	9.981076689820718	3	54	150	123	0	3.1758512487490647	0.16544480680788243	0.04639669049189527	4.089076494511574	0.023496452655730856	4.438880766321825	0.6370676315000107	0.0014397268527133846	0.891702523041581	0.0013226248703438468	3.472727096714174E-6	1.1929846988251092	8.467795516684763	0.10093689074738656	1.725864736999983	0.0010102745217493779	0.7903851355811577	8.802327528922563E-4	9.555888263809864E-7	0.952618850102651
4430000	-57708.36306589413	-57272.30473985124	-436.05832604288736	-10892.99131592611	4.940025074698095	66.65292986314245	57.05033526635083	9.60259459679166	0	54	153	120	0	-6883.408124071267	3.023274042621812	0.18339874286801416	0.02865127685480971	4.903158706855191	-15262.117360390126	-24233.787939463735	5.250838298818185	69.20672030106901	59.306966373433816	9.899753927635196	3	53	149	124	0	3.023274042621812	0.18339874286801416	0.01370271759044333	5.924698364379994	0.023496452655730856	4.438880766321825	0.649630810154306	0.0015238525990206426	0.8709841645399068	0.0013809217643974204	3.677423019067461E-6	1.1838338220025413	8.467795516684763	0.10093689074738656	1.7007383796913924	0.0010340670575765536	0.802060120704175	8.546007363064991E-4	1.0556705795498085E-6	0.990632251708272
4440000	-57770.25492914	-57328.392437776936	-441.86249136306094	-10903.801488696763	4.840133086848604	67.51376762892627	57.62375831560772	9.89000931331854	0	54	153	120	0	-6886.785173621354	3.231362180929685	0.1774394385065408	0.0010962201972004066	5.87856737543249	-15288.605098727952	-24249.200676730867	4.684975201585402	67.0348965909828	56.84006913376191	10.194827457220892	3	54	150	123	0	3.231362180929685	0.1774394385065408	0.05263879635888911	5.43838895801834	0.028618266663513962	4.438880766321825	0.6424515423591834	0.0014984677300317432	0.8430755458743497	0.0013588189350342576	2.883638682413911E-6	1.0697094258799198	7.14876157295982	0.06427367275743977	1.7150969152816375	0.0010671301680878426	0.8020880167136373	9.492578402637964E-4	1.0524835945237091E-6	0.9399839035268961
4450000	-57716.5523244483	-57275.2295322696	-441.3227921786942	-10903.602685445298	4.875249282046468	67.10928333667886	56.40743143812874	10.701851898550157	0	53	152	121	0	-6886.985665043713	2.9483418430205726	0.1946360936725643	0.006747380742755646	5.7326912533217484	-15257.218669956063	-24227.422511824527	4.866579194467406	66.80656402008603	56.26728485295328	10.539279167132756	3	52	148	125	0	2.9483418430205726	0.1946360936725643	0.13201101082958644	4.965655133163517	0.028618266663513962	4.9463487412225176	0.6580987586832175	0.0013619021968114561	0.8312101342196181	0.0012429304194130518	2.257813349667322E-6	1.0488993598546659	7.503367352607793	0.01912545804579645	1.6838024826335696	9.76846349501083E-4	0.7959121641707654	8.510485242166567E-4	8.440238959858938E-7	0.9359326919405871
4460000	-57723.06459093452	-57275.92863553584	-447.13595539867504	-10905.747877023017	4.965796899994865	67.77766448673533	57.293145360381814	10.484519126353531	1	53	151	122	0	-6886.1190717492045	3.0909756902493117	0.1608788059024085	0.0907344012569242	4.615637406861753	-15251.563717697774	-24232.497969065844	4.720836818172169	66.73107311789745	56.034940597049996	10.696132520847451	3	51	147	126	0	3.0909756902493117	0.1608788059024085	0.0813995203698995	4.195947766262465	0.028618266663513962	4.9463487412225176	0.6149880292055935	0.0014698478053397114	0.7807424163797068	0.0013205198910784162	2.393536061848643E-6	0.9941242145927717	8.341572212444618	0.02724153157192013	1.7700239415888177	0.0010061538479218576	0.756037329653062	8.672405166152234E-4	8.135047126632276E-7	0.898609437102987
4470000	-57763.72713725649	-57301.18319693549	-462.54394032099566	-10890.8870568878	5.335737998137153	67.37130543664595	56.87449250215852	10.496812934487435	0	51	150	123	0	-6912.1085855084275	2.991832610721874	0.2267600152859465	0.0012003594006657686	4.244598692495529	-15276.43227799629	-24221.755276542972	6.000644121421405	69.41315558974824	57.48417821973442	11.928977370013797	4	51	146	127	0	2.991832610721874	0.2267600152859465	0.07763107898997941	4.2515320704280075	0.028618266663513962	4.410256836284756	0.6461368036137323	0.0013202302661943016	0.7177484229192714	0.0013100849487822004	1.6976827369868386E-6	0.9313589780074343	8.229657447931118	0.07862404296194275	1.7077263927725401	9.676711486664181E-4	0.8367274425909146	8.60945805324536E-4	1.1238188383698316E-6	1.0437728984200139
4480000	-57745.34535755037	-57288.3144796815	-457.03087786886687	-10887.315895967253	5.034226428731233	66.92551623650972	56.21300129298662	10.712514943523097	0	51	150	123	0	-6893.650035264814	2.9472040116945633	0.20370951547392932	0.06306254171455018	4.802537854702978	-15283.299105672708	-24224.049442776737	5.860844433782837	68.39581547836298	57.09088383120729	11.304931647155623	3	52	148	125	0	2.9472040116945633	0.20370951547392932	0.04926311326106058	4.401623272796914	0.028618266663513962	4.301270944120526	0.6293811954233987	0.0013084771760721284	0.755288533363098	0.001286370641558549	1.8137778727620496E-6	0.9673278479681608	8.389309226652061	0.06077103845586533	1.7412376091532074	9.611172434896382E-4	0.8435461718754276	8.378452816635781E-4	1.2169321128521628E-6	1.0621051280170197
4490000	-57739.8196940404	-57290.858288981384	-448.96140505901394	-10885.139545987175	5.179833694202298	66.88351282086032	55.2716493508315	11.611863470028837	0	52	151	122	0	-6916.3884192597325	2.9643620992114954	0.21191793741930454	0.028972724263330446	4.282478136240262	-15267.138849268547	-24222.191474465933	5.653822680037847	67.81440273167357	56.962346189077934	10.852056542595616	3	51	147	126	0	2.9643620992114954	0.21191793741930454	0.11820503606464257	3.7114633707416496	0.06632227049245568	4.446001556599823	0.5970634241395754	0.0013297980832665075	0.8418267714995982	0.0013548170759540262	1.9655592653037373E-6	1.025104269007051	8.389309226652061	0.06077103845586533	1.8058731517208542	0.001011629204266268	0.7764645797629445	8.808122239438338E-4	1.0709383039323492E-6	0.9861183214810938
4500000	-57782.92091770374	-57318.81866063923	-464.1022570645153	-10896.809276427883	5.858095208624358	67.7516645043443	56.887769945002276	10.863894559342057	0	51	150	123	0	-6921.626986976082	3.3989507949880164	0.19897248865860612	0.01877258783152968	3.6754160719638307	-15276.589785655844	-24223.792611579418	5.804545725300308	68.23109504499865	56.36860972763773	11.862485317360957	6	50	143	130	0	3.3989507949880164	0.19897248865860612	0.0919560039903811	3.7751529532638655	0.04380369019792025	5.053603314281828	0.6619420712697714	0.0014200054352817857	0.7687879677114235	0.0013549776715828063	1.5606519882501094E-6	0.895105602451531	7.506876869083719	0.06077103845586533	1.676115857460462	0.0010345297880244282	0.8114355862162561	9.08885827841333E-4	1.2536545798851232E-6	1.026229772842222
4510000	-57744.260903937844	-57289.492348960375	-454.7685549774671	-10900.0316392462	5.865725194830244	67.73350809468272	57.28323000467033	10.450278090012358	0	51	150	123	0	-6899.826404301825	3.3049171269533226	0.22427295210785014	0.01889113998494588	4.887455450774467	-15271.833308175781	-24217.800997236565	5.294930452303403	66.41712843417886	54.063388253392155	12.35374018078667	5	52	146	127	0	3.3049171269533226	0.22427295210785014	0.08074292018404715	3.51788354841459	0.047323363179040255	5.182972508338281	0.6525464252551497	0.0012433603326292711	0.816873655439643	0.001174783879510498	1.527180370673724E-6	0.9818963802895313	7.506876869083719	0.06077103845586533	1.6949071494897054	0.0010290731771217488	0.8158961832857756	8.676349508111872E-4	1.2174227487707984E-6	1.0320677515612375
4520000	-57755.513211152065	-57317.77104462083	-437.7421665312329	-10908.958781859961	5.995228827469726	68.32508417317737	58.33449285296628	9.990591320211108	0	52	151	122	0	-6906.815145582659	3.072068879986264	0.1891676297161098	0.03993575647178485	3.897776049953777	-15289.138146726464	-24212.858970451744	5.372470965452907	67.75166078074407	57.4942660518008	10.257394728943243	3	53	149	124	0	3.072068879986264	0.1891676297161098	0.04459168480452304	4.700913313018173	0.03644470315413234	4.9400811050614415	0.6292259219867629	0.0014492270101231562	0.7663110135825714	0.001389259866975581	1.6842249491494364E-6	0.8686711990802538	7.739470616310611	0.06077103845586533	1.7415481560264792	0.0010723705641165556	0.8616240319219107	8.893852375377409E-4	1.4579166607834347E-6	1.0834473085077259
4530000	-57751.90704218305	-57301.86459044584	-450.0424517372054	-10900.553712449748	5.577355768762861	67.92653648754731	57.89482723308162	10.031709254465664	1	53	151	122	0	-6907.240555697878	3.143469025393343	0.17472533809566188	0.01410017571156506	4.367436946370006	-15282.731645447277	-24211.338676850937	5.82195733322075	70.53507558121214	59.83191902109372	10.703156560118464	2	54	151	122	0	3.143469025393343	0.17472533809566188	0.04545049367023573	5.245602851805076	0.03644470315413234	4.813549069060906	0.606378728251663	0.001248995702092373	0.7463287823900849	0.001265709150828248	1.159330244259679E-6	0.8513496758333758	7.739470616310611	0.06077103845586533	1.787242543496679	0.001005225706290211	0.7910952575215074	8.380902655824502E-4	1.0299070643514042E-6	0.9711317941856075
4540000	-57775.84112342361	-57315.516120690765	-460.3250027328483	-10906.843271050811	5.090932321662644	66.36512466803475	56.95477122748339	9.410353440551322	0	54	153	120	0	-6905.774089143194	3.7143111132361155	0.18251971225446215	0.022949695156617045	4.420633964855804	-15288.778340988025	-24214.12041950874	5.806892694142556	71.28387808869246	60.588551326350895	10.69532676234161	2	54	151	122	0	3.7143111132361155	0.18251971225446215	0.018967390771054343	5.21940763511122	0.014461079512423128	4.272965294307165	0.631763880704976	0.0013187969355673733	0.7018916493584534	0.0013256492795824643	1.122113091284876E-6	0.792677648426501	7.739470616310611	0.04752037410007622	1.7364722385900528	9.760371461856281E-4	0.8621982840902511	8.317598626237547E-4	1.1222562148901279E-6	1.0709442561657683
4550000	-57762.30825154893	-57319.144584678725	-443.1636668702053	-10891.303594150237	4.408528403796724	66.14883993606398	56.29324329980113	9.855596636262861	0	52	151	122	0	-6923.121232795624	3.6179363634095214	0.192095795664563	0.00923272135713482	6.041147452042611	-15278.402982273665	-24226.3167754592	5.335334773999666	69.5377044071753	60.01345490037465	9.524249506800686	1	55	153	120	0	3.6179363634095214	0.192095795664563	0.015582235575318348	5.795596784041713	0.02680683881328178	4.272965294307165	0.6018368308975021	0.0013445513798298295	0.6963231027378332	0.0013747643472787575	1.3633810233295437E-6	0.8115157787687608	8.872707863297833	0.0355604394602618	1.7963263382050008	9.99260297121626E-4	0.7596347272929205	8.701101637360379E-4	8.601926330095361E-7	0.9305388169100431
4560000	-57731.158775221236	-57284.92442475974	-446.2343504615017	-10892.94455463195	5.0356181445632515	67.5342000694356	57.87912697785652	9.655073091579126	0	54	153	120	0	-6902.340493632568	3.420506612655876	0.1742314371528637	0.010835453086987487	4.876730090330628	-15269.08350955306	-24220.55586694216	5.215434885437862	69.5820319503308	59.638673274108385	9.943358676222445	3	55	151	122	0	3.420506612655876	0.1742314371528637	0.12184815521223116	5.417573336699638	0.03447942427889277	4.31244977452857	0.6599370493858255	0.0012604933323064026	0.7555782093690508	0.0013195147716241373	1.2691256869439833E-6	0.8890039971897575	8.872707863297833	0.0355604394602618	1.6801259012283538	9.745728872140379E-4	0.765431941503961	7.948417580190466E-4	7.612204416827663E-7	0.9322423920033402
4570000	-57750.96032867786	-57303.62130572254	-447.33902295532044	-10893.349989206865	4.52773433884027	66.03552046115955	55.76067860866283	10.274841852496742	0	52	151	122	0	-6917.748863314623	3.162913481871472	0.1968879005417908	7.001621755759564E-4	4.6075129767098195	-15266.859901194284	-24225.66255200677	5.229957558473686	69.33237673891809	58.49409052489289	10.838286214025185	3	53	149	124	0	3.162913481871472	0.1968879005417908	0.09260082887346152	4.4826946953595	0.0019748718296617404	4.31244977452857	0.6335119667008664	0.0013550475132701812	0.8327003020158891	0.0013104327718751613	1.7799056029759548E-6	0.9884435098278023	7.191809863476215	0.01468570802558631	1.732976066598272	0.0010147146329861178	0.7439266953548731	8.683865821859326E-4	7.400389991091456E-7	0.897054489378553
4580000	-57775.1117410554	-57324.96579323897	-450.1459478164356	-10903.616983881466	5.658807893497956	69.43687834123583	59.832260116918015	9.604618224317829	0	53	152	121	0	-6892.2017173579125	3.7594065587034935	0.16315859526963677	2.487492540883135E-4	5.489015676793727	-15288.612924936417	-24240.534167063168	4.736585707130555	67.5717754516253	57.063695641219866	10.508079810405395	3	55	151	122	0	3.7594065587034935	0.16315859526963677	0.11799992885429582	4.6874036908359535	0.009497209340467353	4.961353372954249	0.6678181947074839	0.0013836310145310096	0.8343893352513015	0.001247495588335751	1.6990338821804583E-6	1.0133634780252376	7.191809863476215	0.039228598174835316	1.664363610585037	9.491979549028295E-4	0.7682943522760128	8.441977283701343E-4	6.643143730015371E-7	0.9059823343163099
4590000	-57746.143823197985	-57308.73356616963	-437.4102570283541	-10894.437943740744	4.730730023003667	67.28886141339187	58.38837945068596	8.900481962705939	0	52	151	122	0	-6896.844490034203	3.0661972650159806	0.16979385404434524	4.789708889163004E-4	6.339495457189645	-15279.181156361738	-24238.269976032938	4.8529463711075875	67.89632909536577	57.90224733106595	9.994081764299802	5	58	152	121	0	3.0661972650159806	0.16979385404434524	0.09686583760009458	5.024624497485047	0.006263554100011815	4.961353372954249	0.6358934002900251	0.0013683330902491907	0.79507393107781	0.0013166943865241154	1.463285947882407E-6	0.9190462407514824	7.170607474994017	0.01911871333843797	1.7282131994199548	0.0010070646492313477	0.7642758352895311	8.676758288074919E-4	7.043163260878831E-7	0.9022157418889685
4600000	-57757.94947877848	-57293.409545186165	-464.5399335923121	-10890.97898109392	4.7931748980961215	68.32076841567597	58.63195865284563	9.688809762830335	0	52	151	122	0	-6888.131509894399	3.4664772411439424	0.15904545214316662	0.017630254952507845	6.837659278881964	-15277.109096635679	-24237.18995756217	5.594530007421697	69.60949858520695	59.688588275764175	9.920910309442752	6	60	153	120	0	3.4664772411439424	0.15904545214316662	0.22250393181315026	5.166180018358927	0.006800630447114236	4.695543564020253	0.6519252781093923	0.0012367454577053654	0.9224015377917653	0.001207508842929754	1.7816116372379813E-6	1.1286734810409202	9.109761544948148	0.05942034698716824	1.6961494437812203	9.30516849366626E-4	0.7456587989261854	8.212155305050686E-4	7.066654815580755E-7	0.9151819399557578
4610000	-57755.03848354762	-57286.52852078665	-468.5099627609757	-10886.986157959263	4.707206776572616	68.10815007282896	58.44018630630628	9.667963766522712	1	54	152	121	0	-6896.48033563838	3.142981676568422	0.19725276650384346	0.015477256577730858	3.9873825268560457	-15273.214465517007	-24229.847561672002	5.200361390656382	68.6878262388191	58.30970186251578	10.37812437630328	2	55	152	121	0	3.142981676568422	0.19725276650384346	0.13451597763261774	5.938034485513575	0.018239070822685746	4.398308721372706	0.6296466875717109	0.0014126779054359146	0.906083384544774	0.0013623259353615698	2.4439903348085206E-6	1.1051805433408568	9.362338299241571	0.05942034698716824	1.740706624856583	9.84271106929738E-4	0.8101574246956811	8.267922065765044E-4	8.961880926730632E-7	1.022753071026622
4620000	-57739.011986661586	-57300.21996879289	-438.79201786870163	-10883.915815904616	4.7684455262892795	66.52316839977198	57.487362564080044	9.035805835691901	1	54	152	121	0	-6908.140149914029	3.3097216498542132	0.17266648413516927	0.07837060072869591	5.155512313393876	-15276.126119497474	-24232.037883476765	5.169656160607711	68.70386724453773	59.37266070953147	9.33120653500628	7	58	150	123	0	3.3097216498542132	0.17266648413516927	0.13877508899381946	5.465232701307823	0.0336101561270071	4.716390382713245	0.6570507539498998	0.001353174955585735	0.8405432097042167	0.0012935310560791586	1.7628803402938734E-6	1.0324683510684027	8.0469305968355	0.044445186264854324	1.6858984921002054	0.0011114816353979453	0.8306027100607589	9.367806905082265E-4	1.5224601171319905E-6	1.1207657991147826
4630000	-57747.61746992843	-57300.64291301499	-446.9745569134403	-10902.28339758796	5.452665843531104	65.73016658635157	56.441614318510304	9.28855226784126	1	54	152	121	0	-6894.896233789804	3.285936456200273	0.18715427432724485	0.045578901132012024	3.69954670764767	-15273.165190508722	-24230.298091128505	5.023420397293445	68.5123131709732	56.834015011244546	11.67829815972868	5	53	147	126	0	3.285936456200273	0.18715427432724485	0.14482492314342862	4.365494785441334	0.04189673364694241	5.441877986052248	0.6673119364596146	0.0013668081756805814	0.8298016421048604	0.0012770637674230597	1.8341658304911966E-6	1.0281743235657501	8.0469305968355	0.06938257572731481	1.6653761270807756	9.66066653007481E-4	0.8370114902582393	8.667734019793418E-4	1.0116201254981568E-6	1.0498368434413559
4640000	-57735.82833097635	-57285.85136276821	-449.9769682081368	-10895.481821565432	4.229083103815484	63.111009986581934	53.650070014123756	9.460939972458167	0	54	153	120	0	-6901.989234165521	3.735134359991348	0.1770597768155316	0.007626076003999783	4.270570193309694	-15257.589461283704	-24230.79084575356	5.137539572210382	68.67823065746182	57.58826541025873	11.089965247203157	8	57	148	125	0	3.735134359991348	0.1770597768155316	0.11020602580374392	3.7696427630954363	0.04573175162332493	4.059156276730651	0.5983100770719114	0.0014513767632890287	0.6793576743742715	0.001389871916320026	1.2711497536489314E-6	0.8091228221179673	8.0469305968355	0.0825563510841693	1.803379845856182	0.0010357702387819854	0.9486322334927056	8.234689107714957E-4	1.6210024080361777E-6	1.2393732751513844
4650000	-57718.93109594017	-57286.139942750466	-432.7911531897048	-10904.684076370128	4.482132714202307	63.912064274768504	53.50340601402164	10.408658260746854	0	53	152	121	0	-6902.447814802421	3.2272294475268857	0.17272664173106983	0.008756473944617609	4.103735987723727	-15258.193155273413	-24220.814896304506	4.785466221752275	67.68831208303116	57.23075879141393	10.45755329161723	5	52	146	127	0	3.2272294475268857	0.17272664173106983	0.09680859018558609	5.336233982937529	0.05923295947268809	5.407992846710566	0.6210959078024719	0.0014221477941136218	0.7537221316832324	0.0013767547542445247	1.7161187157095758E-6	0.9186825165382889	8.486766996412864	0.0825563510841693	1.757808184395061	9.369478340650418E-4	0.8822661299107701	8.18476494807762E-4	1.1518667577687846E-6	1.0797619139183938
4660000	-57738.923577666275	-57308.34739718597	-430.57618048030764	-10895.109654518652	4.710622103145439	65.48607159167997	55.36351094554885	10.122560646131085	0	52	151	122	0	-6916.485365243328	3.1097207341804274	0.150016638041645	0.0013700868200253232	3.4407036212479563	-15268.69746793531	-24228.054909488685	4.7076021857370955	67.47707471776131	57.47592217325753	10.00115254450384	2	53	150	123	0	3.1097207341804274	0.150016638041645	0.02277455079083049	4.726355266883463	0.05923295947268809	4.906976428352929	0.6660352280234132	0.0012951408461149678	0.7897473466397972	0.0012468943015008635	1.5219241954325304E-6	0.9611056579618676	9.605997426434215	0.0825563510841693	1.6679295439531785	9.741926683162291E-4	0.8984999203381822	8.428928066418173E-4	1.1646077836936048E-6	1.0640994911463193
4670000	-57768.56086824172	-57317.63160709244	-450.92926114928594	-10910.290280721747	4.9182770055298235	66.09619264629333	56.11539030871147	9.980802337581874	0	52	151	122	0	-6903.261155098644	3.355016347483849	0.1677637981529865	0.01390918553574937	4.694076904611265	-15282.08534462439	-24221.99482664766	4.83104458970626	67.90116965333596	56.652975146914244	11.24819450642172	7	55	147	126	0	3.355016347483849	0.1677637981529865	0.10297600943684063	5.437231438941523	0.05923295947268809	4.455338884445844	0.6163498656972978	0.0015074616142232268	0.7473685184446176	0.001365717623565005	2.0840628449032065E-6	0.9486387216856473	9.605997426434215	0.0750234384820994	1.7673002686054093	9.987909347182818E-4	0.8379781615004211	8.838707194168268E-4	1.06077889288807E-6	1.0308954122961622
4680000	-57729.307731329085	-57301.482259974415	-427.82547135466785	-10907.71245207126	4.547955263668049	64.25402435823862	54.55739705761146	9.696627300627151	0	51	150	123	0	-6881.561716215491	3.3975929129502487	0.1677881815742324	0.023355073693535892	4.9429026234021585	-15267.705952182354	-24244.502139505308	4.638356156323384	67.44844524144024	57.546412871724876	9.90203236971535	5	55	149	124	0	3.3975929129502487	0.1677881815742324	0.08322037517277941	4.904054172390961	0.07649528033665755	4.838315527634586	0.6524212606796722	0.0014263081319567453	0.7771725657749613	0.0013222756244307585	2.2760688063684215E-6	1.0234556453848571	7.9182695929724485	0.03128434373105401	1.6951574786406605	9.677744508137865E-4	0.7278116090679073	8.858682933878336E-4	6.560256642487146E-7	0.8392348470681014
4690000	-57761.434062176726	-57332.90273375918	-428.53132841754433	-10907.63849046178	4.509463230054031	63.29996539949613	53.53932639019214	9.760639009303983	0	50	149	124	0	-6902.80229814945	3.2638539728480933	0.17750437180675735	0.007483011269628784	4.859488004617297	-15278.36400123844	-24244.097943909506	4.725239174931199	68.54774115963414	57.71381738502906	10.833923774605056	3	53	149	124	0	3.2638539728480933	0.17750437180675735	0.03557266878142703	4.821402416001642	0.05316653444919711	4.371392338362871	0.6372279296113236	0.0015216329739853927	0.7537547274257882	0.0013973156542178105	2.0635543707715296E-6	0.9389497040067789	7.853375130216651	0.05206770063202682	1.7255441407773577	9.280314552024195E-4	0.7139625768706618	8.720251366066508E-4	5.990698062995E-7	0.8235289538814302
4700000	-57751.52261768313	-57320.87192876817	-430.65068891495696	-10910.795374150026	4.896294819539454	64.39582737558219	54.578173423578825	9.817653952003326	0	53	152	121	0	-6891.51117588436	2.9457447075517535	0.18826298820370127	0.00786550480107351	5.4387165731793	-15279.836337047303	-24238.729041686478	4.516381385597016	67.95661618173361	56.949694270700874	11.00692191103274	3	53	149	124	0	2.9457447075517535	0.18826298820370127	0.02678203713569081	4.039344437812921	0.012511515965437531	4.986731790574881	0.6398433616698586	0.0014238293061014896	0.8237754826472041	0.001365930774740073	2.12957381186221E-6	1.0315539028215976	8.565114903601293	0.045593337493491023	1.7203132766602875	9.497615547369435E-4	0.7109013054147051	8.845467194478197E-4	6.977919216625543E-7	0.8593050065662109
4710000	-57765.10805830616	-57338.229511976526	-426.87854632963456	-10909.63765523537	5.060066630741955	65.96729300789475	56.631780191158	9.335512816736722	1	53	151	122	0	-6888.890770102726	3.5005669607805463	0.15882120781500597	0.0643660328154355	5.396418823842944	-15271.284092163778	-24268.41699447465	4.7727900493003315	68.40120876507504	57.82739458131473	10.573814183760293	5	52	146	127	0	3.5005669607805463	0.15882120781500597	0.06960363554089666	4.8541956615507	0.012511515965437531	4.986731790574881	0.6844947518313312	0.0014325702624205323	0.764497987444311	0.0013527980390315966	1.5549411121560207E-6	0.9067169482353726	8.565114903601293	0.017201587181829025	1.631010496337342	8.555321852516218E-4	0.8019753728050616	8.351561468644485E-4	9.670330982364567E-7	1.0710327434906355
4720000	-57724.56139715413	-57297.16691054643	-427.3944866076989	-10899.46761572362	5.121726040462965	67.5858802667467	57.9798616795186	9.60601858722811	0	52	151	122	0	-6882.594906308968	3.4837539913366196	0.1592882470711794	0.011915320444961207	5.971572984679549	-15268.681470720787	-24246.42291779305	4.486911860898818	67.74361035216626	57.49798854547516	10.245621806691094	4	57	152	121	0	3.4837539913366196	0.1592882470711794	0.12658043982929332	5.110608686868441	0.020542303430337614	4.986731790574881	0.64196794972436	0.001431134163141131	0.8378743938457323	0.0013398168327592825	2.34077141621071E-6	1.1088898571892327	8.474603610735628	0.02562558019634383	1.7160641005512844	8.937089596951778E-4	0.8113790030856232	8.825160945881251E-4	9.282499015918702E-7	1.0436622025748528
4730000	-57749.51211062759	-57322.89139282756	-426.6207178000338	-10905.593633222761	5.13471922221045	66.58473678621121	56.22324533860255	10.361491447608651	1	51	149	124	0	-6902.564678998171	3.201382297928567	0.15267545784775663	0.038148370665884695	3.584845127197591	-15278.892606220641	-24235.840474385983	4.628098718501246	68.56174145559845	58.55333375305576	10.008407702542684	2	58	155	118	0	3.201382297928567	0.15267545784775663	0.020889950449066025	5.603536832739901	0.020542303430337614	4.7673695726478345	0.6645159140125384	0.0013500217816615268	0.8072076336305862	0.0012632840725705342	1.4880553394823174E-6	0.9432778520409197	8.474603610735628	0.013896952966755078	1.6709681719749276	8.259342645388374E-4	0.6965119121814941	8.128044497530908E-4	4.998357862998993E-7	0.8307831763253672
4740000	-57718.485478331735	-57304.93663389285	-413.5488444388851	-10898.608705038547	4.990414187286016	66.74785399896044	56.71520776587621	10.032646233084261	0	50	149	124	0	-6897.146435223235	3.568086773856254	0.1331224449347129	0.018799720502939675	4.8662135103565305	-15268.604997812321	-24240.576495818746	4.466027171541993	68.32520405410861	59.46491608349831	8.860287970610353	2	59	156	117	0	3.568086773856254	0.1331224449347129	0.027168597777957992	5.881209667389327	0.01405907869572371	4.7673695726478345	0.6561833746509624	0.0014123623195667896	0.7684916312957576	0.0013599307793675734	1.8319313077872372E-6	0.9753220048210575	7.652892083335655	0.013896952966755078	1.6876332506980796	8.584226701090512E-4	0.7023825971238561	8.376569155145244E-4	6.151618962880626E-7	0.8780810437427652
4750000	-57695.92573709968	-57286.928751533946	-408.9969855657332	-10908.960427893215	5.061626887909676	67.05383279922533	58.185223704421624	8.868609094803714	0	49	148	125	0	-6891.999971361319	3.7060032021985045	0.15536380073223363	0.025255725467682	5.374206406550538	-15251.753837138915	-24234.2145151405	4.566853131885749	69.0988683878401	59.68665307382368	9.412215314016423	6	59	152	121	0	3.7060032021985045	0.15536380073223363	0.10934305825050689	6.3117425739414506	0.03319879806013198	4.7673695726478345	0.653344300562938	0.0012555228929930309	0.8016878157062751	0.0012407286099752237	1.49556513453669E-6	0.9725909829484934	8.563490703814082	0.05085118293602689	1.6933113988741284	9.759947013018654E-4	0.7107524594519415	8.49844486806805E-4	6.468284539078341E-7	0.848743389157263
4760000	-57751.16821058252	-57305.31801657317	-445.85019400935164	-10903.58839835443	5.572348674247829	68.01335413232763	57.6445945597657	10.368759572561883	0	48	147	126	0	-6893.898572485885	3.2453513822813043	0.16701851691239752	0.02145306940006879	4.377730546562831	-15282.662527823217	-24225.168517909635	4.602145797218313	69.00277408795924	58.69152053583008	10.311253552129184	4	59	154	119	0	3.2453513822813043	0.16701851691239752	0.09798981736102066	5.385648594799364	0.0070574542011697635	4.7673695726478345	0.646356798762155	0.0013797096468147877	0.8180269111192098	0.001322525690130911	2.638602259530869E-6	1.0814905582994871	7.067468051726271	0.0450013750888879	1.7072864024756944	9.73685900852537E-4	0.7419901114219578	8.386889672972552E-4	6.952280734417086E-7	0.872597646679138
4770000	-57770.282903635576	-57306.336028434795	-463.94687520078276	-10917.766799023855	4.861098364839075	66.96177188744892	56.476854356974584	10.484917530474316	1	50	148	125	0	-6881.9819694640155	3.0517579286876	0.18213010663912751	0.09745382172518499	4.629100352707377	-15267.127460099693	-24239.459799847227	4.774446417985193	69.13135010058376	57.67463888690247	11.456711213681295	10	59	149	124	1	3.0517579286876	0.18213010663912751	0.18024553408184837	6.427215053312356	0.013278299788110012	4.7673695726478345	0.6086384417461664	0.0013516718206493233	0.7923945334018279	0.0013169269322498432	1.74583623517657E-6	0.9865243538544273	7.577910886167612	0.08300535009793189	1.7827231165076716	9.144981164571047E-4	0.6558771141330172	8.24199175073921E-4	4.20386048203848E-7	0.7258674884817957
4780000	-57781.65888466327	-57312.244616508964	-469.4142681543102	-10918.320181025538	4.878811023914465	67.67093794960634	56.4920250001598	11.178912949446527	1	50	148	125	0	-6890.081826041063	3.3977228499557426	0.1917462964076764	0.003935866505540799	4.170397020979669	-15268.005259651702	-24235.83734979066	4.696424001546785	69.72636000146427	59.42360509289314	10.302754908571096	6	62	155	118	0	3.3977228499557426	0.1917462964076764	0.12690383117937737	4.97128715820203	0.013278299788110012	5.837848857158706	0.655141406148805	0.001331482327137935	0.6969123139091046	0.0012809458614459752	1.2985041594044122E-6	0.856562730091242	7.577910886167612	0.08300535009793189	1.6897171877023944	9.25974279426585E-4	0.7494568984098554	8.526633400767506E-4	5.531784567285999E-7	0.8321523908708144
4790000	-57772.45699027647	-57315.72320616448	-456.7337841119862	-10906.26308485852	4.894064115501281	66.57038909287529	55.7840829411361	10.786306151739204	1	50	148	125	0	-6887.622760781001	2.9642114122348393	0.18287021017231261	0.03163219988736351	3.890728943704434	-15282.832461693572	-24239.00489883139	4.644088631278221	69.62720820856589	58.93124137416849	10.695966834397337	6	59	152	121	0	2.9642114122348393	0.18287021017231261	0.1591379955860135	5.398492745782312	0.026346988728732274	5.837848857158706	0.6888306403252984	0.0013604270898440597	0.777620429179909	0.0013200577828678237	1.651659000640986E-6	0.9594164217229728	7.577910886167612	0.10155592575766909	1.6223387193494077	9.054943506521713E-4	0.7321053396036822	8.191369511303491E-4	4.6370862245483196E-7	0.7745869850397122
4800000	-57759.45221994293	-57324.965549190536	-434.4866707523927	-10917.27746483758	4.662369322772752	64.54388634837511	54.552432327083544	9.991454021291588	1	49	147	126	0	-6889.4722536332265	3.0542618910765675	0.15441965502695604	0.049375090451424665	3.86513920578185	-15262.238772076473	-24255.977058643253	4.695563148887862	69.66188897897968	59.78001045746692	9.881878521512773	3	58	154	119	0	3.0542618910765675	0.15441965502695604	0.05064713218258487	4.911134163387938	0.06788155510044944	3.817421142462539	0.6180154530364924	0.001364355089500052	0.8709153943838243	0.0013755296630116958	2.1947698363944535E-6	1.0441737354790916	7.577910886167612	0.10155592575766909	1.7639690939270196	9.293633056309816E-4	0.7525753419631882	8.85107083369441E-4	5.756441774141687E-7	0.8125090949416728
4810000	-57735.80640872505	-57299.68308261104	-436.1233261140154	-10897.038772616637	5.249169279189576	67.36744324681756	57.2706940801272	10.096749166690394	1	49	147	126	0	-6891.335184211251	3.37663282566784	0.18212354705836437	0.044054678313665184	4.277941068723655	-15260.37507648213	-24250.934049301024	4.89673116712767	69.73933375527386	60.6372826617319	9.102051093541965	1	55	153	120	0	3.37663282566784	0.18212354705836437	0.013266063908413887	4.288469436745761	0.06788155510044944	4.553743699282786	0.6086045610498039	0.001374086518542953	0.762503816999267	0.0013274584991751093	1.6652398663045102E-6	0.9310086984733953	7.577910886167612	0.009245987943632192	1.7827908779003967	9.052187695431077E-4	0.7037375121364908	8.373284534329942E-4	4.906506981194893E-7	0.7729192093872796
4820000	-57720.63089132091	-57273.589469563245	-447.04142175766316	-10900.67585374217	5.0478348483302975	68.58163238008088	58.29724959184305	10.284382788237858	3	50	146	127	0	-6890.273934369153	3.2742055221929056	0.17556439150711084	0.061660665086245896	3.6502903275114402	-15257.962823678168	-24224.676857773746	4.946921183001788	70.47704287857616	60.12181464748617	10.355228231090008	1	54	152	121	0	3.2742055221929056	0.17556439150711084	0.05102670289815503	5.366252561463442	0.03414869887560519	4.553743699282786	0.6668949746821268	0.0013568166488640632	0.819247306576316	0.0012616762250605325	1.8193198376042646E-6	0.9691218014292391	7.577910886167612	0.004766991026650588	1.666210050635751	9.021170418928921E-4	0.7434007642532594	8.610999572716974E-4	6.395805745938015E-7	0.854404081181189
4830000	-57739.64754336417	-57268.27503082736	-471.3725125368059	-10908.477679069512	5.2357571886558985	70.34647616585883	58.99592587356856	11.350550292290299	7	54	146	127	0	-6881.515450748832	3.4243919586102756	0.1779209192813001	0.12941346323692168	5.230086322053284	-15254.784855691085	-24223.497045317938	4.649620017384939	69.94422426045566	59.594265123744385	10.349959136711231	3	59	155	118	0	3.4243919586102756	0.1779209192813001	0.05736349488526324	5.108451797740247	0.03414869887560519	4.352014742167527	0.6247706168902663	0.0013549940123867546	0.859778425280972	0.0012716496374117273	1.7316998484939902E-6	0.9724760427445656	7.577910886167612	0.005651112603699692	1.750458766219472	9.347062420435042E-4	0.753884887285926	8.55679323583629E-4	6.092632798605303E-7	0.8432595782673181
4840000	-57737.28398772199	-57290.352168141864	-446.9318195801237	-10889.870310939139	4.6289646824515405	68.16296577985088	58.30368181008761	9.859283969763299	5	55	149	124	0	-6890.905122560587	3.2421395386749223	0.18141676925415093	0.06720428937713953	5.846031540553682	-15262.44194416367	-24247.134790478463	5.326324359655526	70.43702232398672	60.88826425461	9.548758069376698	2	57	154	119	0	3.2421395386749223	0.18141676925415093	0.04040404233867301	4.82862254660637	0.03414869887560519	4.352014742167527	0.6400020301920475	0.0013088831114844433	0.9037107530733675	0.0012297837509878105	1.898814954270479E-6	1.0607336534705145	6.923853869636401	0.0495145922155656	1.7199959396159095	8.858444111370677E-4	0.8071997707469556	8.3618727611126E-4	7.125885178851272E-7	0.9501038448148486
4850000	-57751.48593703126	-57274.37146934446	-477.1144676867967	-10891.240667949049	4.837066739069172	68.4318726750118	57.075577738831036	11.356294936180792	4	52	147	126	0	-6886.360060950319	3.2206475366469176	0.17325943019049592	0.130318198224892	4.807268980484795	-15249.554786125445	-24247.215954319654	5.089795025188387	69.79620729798918	59.72331080745477	10.072896490534475	1	60	158	115	0	3.2206475366469176	0.17325943019049592	0.022442674123181246	5.8102406820865315	0.022798546164149468	4.352014742167527	0.6518535233308501	0.0012082306567081265	0.7799405881053134	0.0011961334501079139	1.3038633559663696E-6	0.9016519105750654	8.89931309848748	0.07175895800369332	1.6962929533383042	8.908242558665282E-4	0.8023564730869519	8.549900702595073E-4	5.910358266005226E-7	0.8568422327895334
4860000	-57751.76906033933	-57297.01026571479	-454.7587946245439	-10898.380295362507	5.083603158911961	69.36547530699198	58.93660042938989	10.428874877602086	3	53	149	124	0	-6892.388542853307	3.2611759338515838	0.18354415276660707	0.043907771556276745	4.6199344083651095	-15269.678894987162	-24236.56253251181	5.106087477571332	68.74482191486422	58.549777942653805	10.195043972210467	0	59	158	115	0	3.2611759338515838	0.18354415276660707	0.010377796225365407	5.122184565746987	0.01146624339869908	4.352014742167527	0.6426006359089879	0.001250095873551591	0.8152297174754926	0.001280612536485077	1.6182565102228656E-6	0.9585874029192999	7.225399012263567	0.07136218282399685	1.7147987281820287	9.224816979805294E-4	0.8591245216196066	8.909548679368022E-4	1.010408053721092E-6	1.0127011444952805
4870000	-57752.17118518989	-57299.031856720976	-453.1393284689122	-10913.639964788093	5.02079215460205	68.50032802399532	58.946027462472614	9.554300561522679	2	52	149	124	0	-6893.759349992539	3.1745703123431332	0.16015465353018446	0.05968085288305911	5.223246018162155	-15275.838857686353	-24215.79368425399	5.363260817303705	69.56954405724915	59.33319940294096	10.23634465430818	0	57	156	117	0	3.1745703123431332	0.16015465353018446	0.0011842745756413925	5.3733079973923275	0.01323806293155503	4.352014742167527	0.6155339498227789	0.0012524199879765405	0.8119720488939199	0.0012563162464551726	1.597165656879201E-6	0.9868921810418169	7.225399012263567	0.097447842915366	1.7689321003544467	8.839356944221955E-4	0.8576946150675065	8.149536727982234E-4	8.22765809952258E-7	0.9888804726519878
4880000	-57721.63902898249	-57290.186313910934	-431.4527150715581	-10917.04306637093	5.110490070802145	67.07688811017125	58.05617647611039	9.020711634060891	3	54	150	123	0	-6881.56510265287	3.4830837014937956	0.17081017267304757	0.06055913649273117	6.536060000842634	-15272.290006926927	-24219.28813796021	5.58060282841178	70.59676779634253	61.35727227241024	9.239495523932286	0	55	154	119	0	3.4830837014937956	0.17081017267304757	0.00811814638322567	5.373311064698352	0.008731227935936487	5.195872445518373	0.6653736462528413	0.0012549004549403222	0.8401268260910545	0.0012274142220384844	2.172393483888153E-6	1.1427071299180696	8.721547724585157	0.097447842915366	1.6692527074943218	9.759702229435469E-4	0.8635771337881692	8.393926642826538E-4	1.0014903989110292E-6	0.9933452894059135
4890000	-57765.79216986061	-57319.02730888678	-446.76486097382684	-10917.981008704108	5.086568213354349	67.230869961907	56.74591527980148	10.484954682105524	5	54	148	125	0	-6896.5624548403775	3.188754161081714	0.1891833973763817	0.027723923492835006	4.823185032159103	-15271.018513422167	-24233.465331920128	5.22643953112256	69.97097459655497	61.32805908190955	8.64291551464542	0	56	155	118	0	3.188754161081714	0.1891833973763817	0.005271194554714507	5.190611869436157	0.008731227935936487	4.697104582618274	0.6407987063429795	0.0013147205756000495	0.7659669533907341	0.0012749070740779753	1.6187581927681018E-6	0.9638716430735574	8.94970208307464	0.097447842915366	1.7184025873140454	0.0010453525494108953	0.7924270149865092	9.058816314650833E-4	9.597549788957747E-7	0.9326315602234256
4900000	-57778.56629577901	-57289.238438811626	-489.32785696738404	-10912.24930925082	5.385191953691027	69.3761832211033	58.04429279790558	11.331890423197697	3	51	147	126	0	-6878.980476804807	3.3138834563185475	0.18319409858097424	0.10172181187355099	4.629224038623262	-15286.622348567458	-24211.38630418854	5.179890392893511	70.32954155676916	60.2340071146411	10.095534442127999	0	59	158	115	0	3.3138834563185475	0.18319409858097424	0.03240830979095624	5.811304519277399	0.008731227935936487	4.849275476053038	0.6547846439401042	0.0014277660584769067	0.7486112586003156	0.0013566871905273327	1.702601333083625E-6	0.8757175298546519	8.94970208307464	0.097447842915366	1.6904307121197961	9.433095297684307E-4	0.9004431287250695	8.299399637780342E-4	1.163491706833398E-6	1.1179297559461197
4910000	-57776.73977414722	-57276.69567656535	-500.04409758187256	-10892.761528149651	5.401970207196535	69.0017133904089	58.07994278985101	10.921770600557892	1	51	149	124	0	-6891.587493606719	3.152152519314893	0.2110739256704776	0.045524700433820224	4.5416107345193275	-15273.949747225577	-24218.396907583407	4.797645355595498	69.15373728606941	59.224137149520196	9.929600136549219	0	59	158	115	0	3.152152519314893	0.2110739256704776	0.009394413007580494	4.822107053561233	0.0020635864388875514	5.007754955014874	0.6230489128030056	0.0013370463475482887	0.8002440412832676	0.001266807191022815	1.6665905644451454E-6	0.9450833144996768	8.941237081592028	0.097447842915366	1.7539021743939933	0.0010046619549182597	0.8193421113328235	8.845180203684118E-4	1.1219416953950273E-6	1.0663093700096198
4920000	-57798.880627149185	-57288.76869438462	-510.11193276456345	-10877.115346540402	4.621668304549373	70.4548371638293	59.011258961073814	11.443578202755472	3	53	149	124	0	-6893.283625211591	3.664918538664265	0.2082720776417818	0.08687787361291022	4.432358737878591	-15283.823483281474	-24234.546239351144	4.839666341626149	71.11117967789073	60.72625612196339	10.384923555927392	0	57	156	117	0	3.664918538664265	0.2082720776417818	0.013407966983846085	5.588747338420368	0.0026202407718811764	4.544153919351605	0.6568919293712351	0.0013043201577699966	0.8406778266321534	0.0012611515849445837	1.735802719919503E-6	1.0123261847716045	7.573496793263887	0.097447842915366	1.6862161412575343	9.875494656313181E-4	0.8632131445138114	8.501160617098558E-4	1.5156875847093556E-6	1.1684233224991873
4930000	-57750.750134267575	-57273.06041983768	-477.68971442988993	-10889.63617748796	4.73135862960917	68.33292484403165	57.90336188020952	10.429562963822116	6	55	148	125	0	-6885.705909418509	3.35925458081351	0.1958067614846665	0.1948247161468142	4.781735422900782	-15256.619267889471	-24241.099065041744	4.671943865933779	69.16159595262575	58.89093981677479	10.270656135850949	0	56	155	118	0	3.35925458081351	0.1958067614846665	0.010985096913298326	6.3546196189216975	0.0019232213977004725	4.544153919351605	0.661105140266676	0.0013349755684536142	0.8282057385577253	0.0013297455281611225	2.0024548106480527E-6	1.033052308585329	7.573496793263887	0.097447842915366	1.6777897194666525	9.979221245993487E-4	0.8890476229123263	8.966964173353091E-4	1.6151699664980322E-6	1.183725764675368
4940000	-57753.86725140945	-57300.323449104566	-453.5438023048842	-10899.63357207255	4.477658347260976	66.76324577977813	56.07200766361674	10.69123811616139	7	57	149	124	0	-6895.591118832745	3.3570741743879875	0.19566814370010982	0.1994984881230154	5.493674080760348	-15252.69350108965	-24252.40525710962	4.357725473911873	67.76728564390957	58.19637877350557	9.570906870404027	1	55	153	120	0	3.3570741743879875	0.19566814370010982	0.004585950876606311	6.512317728567975	0.014215095740458093	4.544153919351605	0.6751509962489332	0.0013688801350808574	0.6994788476039766	0.0013480394703501229	1.3606952120993376E-6	0.8205200031028683	8.447012927634068	0.05157917280489724	1.6496980075021381	9.640165987609894E-4	0.7981264219075429	8.718293570019738E-4	8.538654922937982E-7	0.942298253348743
4950000	-57712.073291764405	-57265.14559492344	-446.9276968409699	-10903.803313016815	4.553705481409825	65.43576460668201	55.49628981345674	9.93947479322526	4	54	149	124	0	-6888.463656728738	3.504613679563361	0.18606646707253338	0.16989564100974408	5.4667560685328	-15250.254326270991	-24222.624298906885	4.465586995434967	68.76027301862032	59.31431526949645	9.445957749123906	1	59	157	116	0	3.504613679563361	0.18606646707253338	0.017857319318746033	6.509496020673178	0.010177162923733859	4.506934793524646	0.6368197279290684	0.0013937370720859877	0.7652436825822376	0.0013477519425342179	1.8102082023167469E-6	0.9638023054914573	7.563528256192283	0.03982010040569365	1.7263605441418677	8.999096677513401E-4	0.8529016508969719	8.213217177537208E-4	8.376315164522041E-7	0.9887235889828664
4960000	-57703.54499531566	-57276.235827541976	-427.3091677736811	-10908.105597268528	4.64599329367221	64.14387900807783	53.692853155812024	10.451025852265829	8	51	142	131	0	-6876.4410926095115	3.2839843215061095	0.1885331348063196	0.1789401424576964	4.00470198162213	-15267.736885934506	-24223.952251729428	4.374563862772275	67.5772937269407	58.1471134108717	9.430180316068975	0	58	157	116	0	3.2839843215061095	0.1885331348063196	0.002462915587233518	6.090847174640531	0.07541651442659544	4.506934793524646	0.6400706605227843	0.0013815678178299095	0.7427289064050728	0.001353345233257777	1.818070661204131E-6	0.9486125189439563	7.563528256192283	0.07297272141134964	1.719858678954436	9.156006170904769E-4	0.8870331668344504	8.413269235431291E-4	9.873422396809623E-7	1.0722865396645613
4970000	-57694.40132387037	-57260.781882109135	-433.61944176123535	-10898.773263210574	5.101588693796592	65.17423169925384	54.57247392182469	10.601757777429142	3	49	145	128	0	-6884.426004016106	3.2221299035494155	0.17648180545246533	0.06843838475133486	5.068837165557515	-15276.922223401929	-24200.660391480524	4.262414812227123	67.74675585938948	57.710063012126156	10.036692847263305	0	56	155	118	0	3.2221299035494155	0.17648180545246533	0.003091276576685875	6.001248166618237	0.04492440797591418	5.076279195024761	0.644810785748413	0.0014097249007626379	0.6957873399671247	0.0013903411084165947	1.6314866296547284E-6	0.8819267402121772	7.563528256192283	0.05452802479311942	1.7103784285031784	9.76976504258786E-4	0.892704480099378	8.569406258828773E-4	1.2511280878265497E-6	1.0719885619448826
4980000	-57748.0927604563	-57293.003230891	-455.0895295652921	-10922.512592298815	5.336516575233203	67.82250881631236	57.358695841129304	10.463812975182998	3	50	146	127	0	-6884.9067541855975	3.3747380768552833	0.1718758640147991	0.037951433397006136	4.741149970184573	-15283.365057305458	-24202.21882710113	4.427405195923914	68.05210433331449	57.90795415264096	10.144150180673535	1	57	155	118	0	3.3747380768552833	0.1718758640147991	0.030725811644975207	4.601344752335255	0.04492440797591418	4.841820363392271	0.6413307074409517	0.0013236148375960237	0.7640744260478369	0.0013364689761937623	1.8826459823205377E-6	0.9861089393689088	7.563528256192283	0.0980125867238734	1.7173385851181011	0.001044410842891188	0.9855134545491644	8.924999742254598E-4	1.992661117968067E-6	1.2677152966506464
4990000	-57678.95983221074	-57264.00189908223	-414.9579331285116	-10918.637208199765	4.805937315305812	66.05274405679542	56.07265684458725	9.98008721220815	1	51	149	124	0	-6877.462591821099	3.4138631572063307	0.15375900406519893	0.03029439304742407	4.964523163343751	-15264.870483571673	-24203.031615489694	4.620420234469326	68.7586249215241	59.36701740772676	9.391607513797295	0	56	155	118	0	3.4138631572063307	0.15375900406519893	0.10880702885725185	6.760165384072691	0.04760209253569347	5.168206264521985	0.6634908526895075	0.0013577640576407965	0.6541218057910495	0.0013860007130927635	1.2496349640117529E-6	0.792119004737254	7.563528256192283	0.0980125867238734	1.6730182946209895	0.0010309905220557253	0.8912356067525368	8.72884099484342E-4	1.3202974004018155E-6	1.1190536750070452
[truncated: 71,509 more rows]
[truncated: 8 more columns]
