# Supplementary material for: MERS-CoV spillover at the camel-human interface
Source: eLife. 2018 Jan 16;7:e31257. doi: 10.7554/eLife.31257 (PMC5777824; doi:10.7554/eLife.31257)
Supplement: Figure 4—source data 2. [file elife-31257-fig4-data2.zip]

Archive with 2 entries (2 files):
- 3Seq.zip
- PHI.zip
