# Supplementary material for: MERS-CoV spillover at the camel-human interface
Source: eLife. 2018 Jan 16;7:e31257. doi: 10.7554/eLife.31257 (PMC5777824; doi:10.7554/eLife.31257)
Supplement: Figure 4—source data 3. [file elife-31257-fig4-data3.zip]

Archive with 5 entries (5 files):
- MERS_CoV_274_rename.em.txt
- MERS_CoV_274_rename.importation_status.txt
- MERS_CoV_274_rename.labelled_tree.newick
- MERS_CoV_274_rename.ML_sequence.fasta
- MERS_CoV_274_rename.position_cross_reference.txt
