# Supplementary material for: MERS-CoV spillover at the camel-human interface
Source: eLife. 2018 Jan 16;7:e31257. doi: 10.7554/eLife.31257 (PMC5777824; doi:10.7554/eLife.31257)
Supplement: Figure 4—source data 3. [file elife-31257-fig4-data3.zip › MERS_CoV_274_rename.em.txt]

Parameter	Posterior Mean	Posterior Variance	a_post	b_post
R/theta	0.270954	0.000214415	342.403	1263.69
1/delta	0.00160806	7.54579e-09	342.691	213108
nu	0.00324537	1.52992e-08	688.428	212126
Riyadh_3_2013_p_KF600613_p_human_p_2013_h_02_h_05	0.000276994	7.40197e-09	10.3655	37421.6
Riyadh_4_2013_p_KJ156952_p_human_p_2013_h_03_h_01	0.00015108	3.90559e-09	5.84426	38683.1
Riyadh_5_2013_p_KJ156944_p_human_p_2013_h_07_h_02	0.000266428	6.75991e-09	10.5007	39413
Taif_3_2013_p_KJ156938_p_human_p_2013_h_06_h_13	0.000119087	2.98011e-09	4.75876	39960.5
Wadi-Ad_h_Dawasir_1_2013_p_KJ156881_p_human_p_2013_h_06_h_12	0.000272999	7.00591e-09	10.6379	38966.9
D1164_d_1_s_14_p_KX108937_p_camel_p_2014_h_06_h_02	3.20765e-05	8.06837e-10	1.27523	39755.8
UAE_s_D1164_d_10_s_2014_p_KP719928_p_camel_p_2014_h_06	4.84475e-05	1.20884e-09	1.94167	40077.7
UAE_s_D1164_d_9_s_2014_p_KP719927_p_camel_p_2014_h_06	2.86879e-05	7.33535e-10	1.12196	39109.2
AbuDhabi_s_Gayathi_UAE_2_2014_p_KP209310_p_human_p_2014_h_03_h_07	0.00021331	5.36151e-09	8.48664	39785.4
AbuDhabi_UAE_16_2014_p_KP209308_p_human_p_2014_h_04_h_10	7.19673e-05	1.79742e-09	2.88151	40039.2
AbuDhabi_UAE_18_2014_p_KP209307_p_human_p_2014_h_04_h_10	5.73367e-05	1.44025e-09	2.28258	39810.1
AbuDhabi_UAE_26_2014_p_KP209313_p_human_p_2014_h_04_h_13	4.84412e-05	1.20868e-09	1.94141	40077.7
AbuDhabi_UAE_9_2013_p_KP209312_p_human_p_2013_h_11_h_15	0.000148181	3.73274e-09	5.88243	39697.6
Al_h_Hasa_11_2013_p_KF600629_p_human_p_2013_h_05_h_03	6.86104e-05	1.71689e-09	2.74181	39962
Al_h_Hasa_14_2013_p_KF600615_p_human_p_2013_h_05_h_08	3.03707e-05	7.76823e-10	1.18737	39096
Al_h_Hasa_16_2013_p_KF600644_p_human_p_2013_h_05_h_12	7.19565e-05	1.79716e-09	2.88107	40039
Al_h_Hasa_17_2013_p_KF600647_p_human_p_2013_h_05_h_15	7.17119e-05	1.80463e-09	2.84967	39737.8
Al_h_Hasa_21_2013_p_KF600634_p_human_p_2013_h_05_h_30	7.19893e-05	1.79795e-09	2.88242	40039.6
Al_h_Hasa_25_2013_p_KJ156866_p_human_p_2013_h_05_h_02	7.19773e-05	1.79766e-09	2.88193	40039.4
Al_h_Hasa_27_2013_p_KJ156943_p_human_p_2013_h_06_h_19	4.72882e-05	1.18022e-09	1.89472	40067.5
Al_h_Hasa_2_2013_p_KF186566_p_human_p_2013_h_04_h_21	4.84392e-05	1.20864e-09	1.94133	40077.5
Al_h_Hasa_4_2013_p_KF186564_p_human_p_2013_h_05_h_01	4.64815e-05	1.16002e-09	1.86249	40069.5
Al_h_Hasa_7_2013_p_KF600623_p_human_p_2013_h_05_h_01	4.84433e-05	1.20873e-09	1.9415	40077.8
Al_h_Hasa_8_2013_p_KF600618_p_human_p_2013_h_05_h_01	0.000246004	6.29564e-09	9.61268	39075.3
Buraidah_1_2013_p_KF600630_p_human_p_2013_h_05_h_13	0.000159428	4.02675e-09	6.31214	39592.3
Camel_Egypt_NRCE_h_HKU271_p__p_camel_p_2013_h_12_h_30	4.84386e-05	1.20862e-09	1.9413	40077.5
D1157_s_15_p_KX108944_p_camel_p_2015_h_05_h_12	0.000352887	9.09693e-09	13.6892	38791.9
D2597_d_2_s_14_p_KX108938_p_camel_p_2014_h_12_h_13	7.19811e-05	1.79775e-09	2.88209	40039.6
D374_s_15_p_KX108940_p_camel_p_2015_h_02_h_12	4.84402e-05	1.20866e-09	1.94137	40077.7
D383_s_15_p_KX108941_p_camel_p_2015_h_02_h_14	0.000113499	2.84756e-09	4.52386	39858.2
D389_s_15_p_KX108942_p_camel_p_2015_h_02_h_15	0.000141088	3.53521e-09	5.6307	39909.3
D998_s_15_p_KX108943_p_camel_p_2015_h_04_h_23	0.00103	4.27699e-08	24.8046	24082.3
Egypt_NRCE-NC163_s_2014_p_KU740200_p_camel_p_2014_h_12_h_17	0.00131494	4.17768e-08	41.3883	31475.4
EMC_s_2012_p_JX869059_p_human_p_2012_h_06_h_13	0.000531098	1.49525e-08	18.8641	35519.1
England_s_1_s_2012_p_KC164505_p_human_p_2012_h_09_h_11	0.000226358	5.71298e-09	8.96867	39621.7
England_s_4_s_2013_p_KM210277_p_human_p_2013_h_02_h_13	4.84496e-05	1.20889e-09	1.94175	40077.8
Florida_s_USA-2_SaudiArabia_2014_p_KJ829365_p_human_p_2014_h_05_h_10	4.84564e-05	1.20905e-09	1.94204	40078
Germany3_s_UAE_h_Dubai_s_Abu_h_Dhabi_p__p_human_p_2015_h_03_h_11	0.000887779	2.48604e-08	31.7031	35710.6
Hafr-Al_h_Batin_1_2013_p_KF600628_p_human_p_2013_h_06_h_04	6.93002e-05	1.7336e-09	2.77026	39974.8
Jeddah_h_KFH_h_285TA_p__p_human_p_2014_h_06_h_03	4.84452e-05	1.20878e-09	1.94157	40077.8
Jeddah_h_KSA-C20860_s_2015_p_KT806055_p_human_p_2015_h_02_h_10	7.19812e-05	1.79775e-09	2.88209	40039.5
Jeddah_s_D35_s_2014_p_KT368831_p_camel_p_2014_h_12	6.53432e-05	1.66251e-09	2.56825	39304.1
Jeddah_s_D90_s_2014_p_KT368844_p_camel_p_2014_h_12	7.02724e-05	1.7555e-09	2.81299	40029.9
Jeddah_s_D92_s_2014_p_KT368845_p_camel_p_2014_h_12	7.1993e-05	1.79806e-09	2.88254	40039.2
Jeddah_s_F13A_s_2014_p_KT368824_p_camel_p_2014_h_05	0.000707835	1.99682e-08	25.0914	35448.1
Jeddah_s_O30_s_2014_p_KT368851_p_camel_p_2014_h_10	4.84601e-05	1.20914e-09	1.94219	40078.1
Jeddah_s_O47b_s_2014_p_KT368852_p_camel_p_2014_h_10	0.000147332	3.71807e-09	5.83813	39625.8
Jeddah_s_S100_s_2014_p_KT368853_p_camel_p_2014_h_09	0.000111955	2.87641e-09	4.3575	38921.8
Jeddah_s_S73_s_2014_p_KT368854_p_camel_p_2014_h_09	4.84417e-05	1.2087e-09	1.94143	40077.7
Jeddah_s_S93_s_2014_p_KT368855_p_camel_p_2014_h_09	0.000163769	4.11227e-09	6.522	39824.4
Jeddah_s_S99_s_2014_p_KT368857_p_camel_p_2014_h_09	4.84371e-05	1.20858e-09	1.94124	40077.6
Jeddah_C10306_s_KSA_p_KM027260_p_human_p_2014_h_04_h_21	4.80036e-05	1.20804e-09	1.9075	39736.7
Jeddah_C7770_s_KSA_p_KM027257_p_human_p_2014_h_04_h_07	2.57985e-05	6.5294e-10	1.01933	39511.3
Jeddah_C8826_s_KSA_p_KM027258_p_human_p_2014_h_04_h_12	7.1969e-05	1.79747e-09	2.88157	40039
Jeddah_C9055_s_KSA_p_KM027259_p_human_p_2014_h_04_h_14	4.84282e-05	1.20837e-09	1.94088	40077.4
KFMC-10_p_KT121578_p_human_p_2014_h_05_h_01	0.000236362	5.94944e-09	9.39032	39728.5
KFMC-2_p_KT121577_p_human_p_2014_h_05_h_11	4.84529e-05	1.20897e-09	1.94189	40077.9
KFMC-6_p_KT121576_p_human_p_2014_h_05_h_18	4.8452e-05	1.20895e-09	1.94186	40077.9
KFMC-7_p_KT121581_p_human_p_2014_h_05_h_03	0.000123081	3.0987e-09	4.88878	39720.1
KFMC-8_p_KT121579_p_human_p_2014_h_04_h_30	0.000139287	3.49646e-09	5.54874	39836.7
KFMC-9_p_KT121574_p_human_p_2014_h_05_h_07	4.83778e-05	1.20717e-09	1.93876	40075.4
Khobar_h_KSA-6736_s_2015_p_KT806048_p_human_p_2015_h_02_h_07	0.000207882	5.32771e-09	8.11134	39019
KSA-363_p_KJ713298_p_camel_p_2013_h_11	0.000284219	7.72329e-09	10.4593	36800.2
KSA-376_p_KJ713299_p_camel_p_2013_h_11	0.000351415	9.2389e-09	13.3666	38036.5
KSA-378_p_KJ713296_p_camel_p_2013_h_11	0.00014267	3.5739e-09	5.69535	39919.8
KSA-503_p_KJ713297_p_camel_p_2013_h_11	0.000250786	7.03353e-09	8.942	35655.8
KSA-505_p_KJ713295_p_camel_p_2013_h_11	6.98247e-05	1.74424e-09	2.7952	40031.7
Madinah_3b_2013_p_KJ156916_p_human_p_2013_h_09_h_11	0.000119082	2.98002e-09	4.75854	39960.2
Munich_s_AbuDhabi_s_2013_p_KF192507_p_human_p_2013_h_03_h_22	0.000255004	6.44529e-09	10.0891	39564.4
NRCE_h_HKU205_p_KJ477102_p_camel_p_2013_h_11_h_15	0.00107426	3.4008e-08	33.9343	31588.5
Oman_2285_2013_p_KT156560_p_human_p_2013_h_10_h_28	0.000119009	2.9784e-09	4.75527	39957.3
Oman_2874_2013_p_KT156561_p_human_p_2013_h_12_h_28	0.000270133	6.84888e-09	10.6546	39442
Qatar3_p_KF961221_p_human_p_2013_h_10_h_13	4.84782e-05	1.20959e-09	1.94292	40078.3
Qatar_2_2014_p_KJ650098_p_camel_p_2014_h_02_h_16	7.19693e-05	1.79747e-09	2.88158	40039.1
Riyadh_h_KKUH_h_368_p__p_human_p_2014_h_05_h_13	7.19563e-05	1.79716e-09	2.88105	40038.9
Riyadh_h_KKUH_h_665_p__p_human_p_2014_h_11_h_19	4.844e-05	1.20865e-09	1.94136	40077.7
Riyadh_s_Ry179_s_2015_p_KT368875_p_camel_p_2015_h_03	0.000509717	1.33567e-08	19.4518	38161.9
Riyadh_s_Ry23N_s_2014_p_KT368825_p_camel_p_2014_h_07	0.00041513	1.07389e-08	16.0476	38656.6
Riyadh_11_2013_p_KJ156946_p_human_p_2013_h_08_h_06	7.19827e-05	1.7978e-09	2.88214	40039.4
Riyadh_13_2013_p_KJ156888_p_human_p_2013_h_08_h_13	0.000119087	2.98013e-09	4.75874	39960.3
Riyadh_1_2012_p_KF600612_p_human_p_2012_h_10_h_23	0.000181195	4.63913e-09	7.0771	39057.9
Riyadh_2014KSA_158_s_KSA_s_2014_p_KM027281_p_human_p_2014_h_05_h_20	0.000368277	9.7102e-09	13.9676	37926.8
Riyadh_2014KSA_683_s_KSA_s_2014_p_KM027262_p_human_p_2014_h_04_h_22	0.000130749	3.28853e-09	5.19844	39759
Riyadh_2_2012_p_KF600652_p_human_p_2012_h_10_h_30	7.19902e-05	1.79797e-09	2.88246	40039.7
Riyadh_7_2013_p_KJ156937_p_human_p_2013_h_07_h_15	0.000165413	4.15035e-09	6.59258	39855.2
Riyadh_9_2013_p_KJ156869_p_human_p_2013_h_07_h_17	0.000383945	1.03884e-08	14.1903	36959.1
Taif_s_KSA-7032_s_2014_p_KU710264_p_human_p_2014_h_11_h_04	0.000252782	6.38599e-09	10.0061	39583.8
Taif_s_T157b_s_2015_p_KT368890_p_camel_p_2015_h_03	0.000189815	4.76513e-09	7.56112	39834.2
Taif_s_T92_s_2015_p_KT368887_p_camel_p_2015_h_04	0.000435171	1.15432e-08	16.4057	37699.4
Taif_2_2013_p_KJ156896_p_human_p_2013_h_06_h_12	0.000168224	4.24891e-09	6.66038	39592.3
UAE_h_FRA1_1627_h_2013_BAL_p_KJ361500_p_human_p_2013_h_04_h_26	0.000298414	7.6079e-09	11.7051	39224.3
UAE_s_D1209_s_2014_p_KP719933_p_camel_p_2014_h_06	7.98106e-05	2.00608e-09	3.17521	39784.3
UAE_s_D1243_d_12_s_2014_p_KP719932_p_camel_p_2014_h_06	9.55466e-05	2.38862e-09	3.82193	40000.7
Jordan_10_2015_p_KU233362_p_human_p_2015_h_09_h_17	0.000133102	3.38709e-09	5.23048	39296.8
ChinaGD01_p_KT036372_p_human_p_2015_h_05_h_28	4.84468e-05	1.20882e-09	1.94164	40077.8
D1189_d_1_s_15_p_KX108946_p_camel_p_2015_h_05_h_18	0.000158105	4.1171e-09	6.07154	38402
D1271_s_15_p_KX108945_p_camel_p_2015_h_05_h_29	0.000246407	6.23853e-09	9.73249	39497.6
Hufuf_h_KSA-11002_s_2015_p_KT806046_p_human_p_2015_h_05_h_10	4.84406e-05	1.20867e-09	1.94139	40077.7
Hufuf_h_KSA-9158_s_2015_p_KT806047_p_human_p_2015_h_03_h_27	0.000186701	4.76186e-09	7.32009	39207.6
Jeddah_h_KSA-3RS2702_s_2015_p_KU851859_p_human_p_2015_h_07_h_12	0.000278484	7.10857e-09	10.9098	39175.8
Jeddah_h_KSA-C20843_s_2015_p_KT806044_p_human_p_2015_h_02_h_09	4.84535e-05	1.20898e-09	1.94192	40078
Jeddah_h_KSA-C21271_s_2015_p_KT806045_p_human_p_2015_h_02_h_22	4.84428e-05	1.20872e-09	1.94147	40077.7
Jeddah_s_D40_s_2014_p_KT368834_p_camel_p_2014_h_12	0.000119133	2.98123e-09	4.76069	39961.1
Jeddah_s_Jd7_s_2015_p_KT368861_p_camel_p_2015_h_01	4.84474e-05	1.20883e-09	1.94167	40077.9
Jeddah_s_N62b_s_2014_p_KT368847_p_camel_p_2014_h_11	4.84622e-05	1.20921e-09	1.94225	40077.7
Jordan_1_2015_p_KU233363_p_human_p_2015_h_09_h_17	4.8442e-05	1.2087e-09	1.94144	40077.7
Kharj_h_KSA-2598_s_2015_p_KT806053_p_human_p_2015_h_02_h_02	0.000303048	7.66436e-09	11.9825	39540
Kharj_h_KSA-2599_s_2015_p_KT806052_p_human_p_2015_h_02_h_02	0.000247459	6.25995e-09	9.78216	39530.5
KOR_s_CNUH_SNU_s_038_06_2015_p_KT868870_p_human_p_2015_h_06_h_10	4.84448e-05	1.20877e-09	1.94156	40077.8
KOR_s_CNUH_SNU_s_054_06_2015_p_KT868871_p_human_p_2015_h_06_h_09	7.19841e-05	1.79783e-09	2.88221	40039.5
KOR_s_KNIH_s_002_05_2015_p_KT029139_p_human_p_2015_h_05_h_20	0.000185934	4.71439e-09	7.33315	39439.6
KOR_s_Seoul_s_014_h_2015_p_KX034093_p_human_p_2015_h_05_h_30	4.8447e-05	1.20883e-09	1.94165	40077.7
KOR_s_Seoul_s_080_h_3_h_2015_p_KX034097_p_human_p_2015_h_06_h_17	4.8433e-05	1.20848e-09	1.94107	40077.5
KOR_s_Seoul_s_169_h_2015_p_KX034099_p_human_p_2015_h_06_h_26	7.19487e-05	1.79698e-09	2.88073	40038.7
KOREA_s_Seoul_s_163_h_1_h_2015_p_KT374051_p_human_p_2015_h_06_h_19	9.55197e-05	2.38799e-09	3.82079	40000
KOREA_s_Seoul_s_168_h_1_h_2015_p_KT374056_p_human_p_2015_h_06_h_21	9.55313e-05	2.38826e-09	3.82129	40000.4
Najran_h_KSA-C20915_s_2015_p_KT806054_p_human_p_2015_h_02_h_13	7.19831e-05	1.7978e-09	2.88216	40039.4
Riyadh_h_KSA-16077_s_2015_p_KU851863_p_human_p_2015_h_08_h_27	0.000184819	4.68944e-09	7.28403	39411.7
Riyadh_h_KSA-16098_s_2015_p_KU851864_p_human_p_2015_h_08_h_24	9.55363e-05	2.38837e-09	3.82151	40000.6
Riyadh_h_KSA-16117_s_2015_p_KU851862_p_human_p_2015_h_08_h_24	4.84258e-05	1.20831e-09	1.94078	40077.3
Riyadh_h_KSA-16121_s_2015_p_KU851860_p_human_p_2015_h_08_h_24	0.000142629	3.57306e-09	5.69344	39917.8
Riyadh_h_KSA-2716_s_2015_p_KT806051_p_human_p_2015_h_02_h_05	0.000368486	9.38372e-09	14.4699	39268.6
Riyadh_h_KSA-3065_s_2015_p_KT806050_p_human_p_2015_h_02_h_12	0.000224297	5.66431e-09	8.8818	39598.4
Riyadh_h_KSA-3181_s_2015_p_KT806049_p_human_p_2015_h_02_h_15	7.19761e-05	1.79764e-09	2.88187	40039.3
Riyadh_s_Ry162_s_2015_p_KT368871_p_camel_p_2015_h_03	0.000141503	3.67798e-09	5.44406	38473
Riyadh_s_Ry173_s_2015_p_KT368872_p_camel_p_2015_h_03	9.55348e-05	2.38834e-09	3.82143	40000.4
Riyadh_s_Ry177_s_2015_p_KT368873_p_camel_p_2015_h_03	4.84771e-05	1.20956e-09	1.94288	40078.2
Riyadh_s_Ry178_s_2015_p_KT368874_p_camel_p_2015_h_03	4.8464e-05	1.20924e-09	1.94235	40078.2
Riyadh_s_Ry79_s_2015_p_KT368878_p_camel_p_2015_h_03	0.000224137	5.72476e-09	8.77543	39152.1
Riyadh_s_Ry84N_s_2014_p_KT368826_p_camel_p_2014_h_07	0.000394933	1.02181e-08	15.2642	38650.2
Riyadh_s_Ry86_s_2015_p_KT368879_p_camel_p_2015_h_03	9.54974e-05	2.38747e-09	3.81984	39999.5
Riyadh_KKUH_0734_p__p_human_p_2015_h_02_h_18	4.84546e-05	1.20901e-09	1.94196	40078
Riyadh_KKUH_0755_p__p_human_p_2015_h_02_h_23	7.66994e-05	1.94585e-09	3.02326	39417
Riyadh_KKUH_0756_p__p_human_p_2015_h_02_h_23	4.84553e-05	1.20903e-09	1.94199	40078
Riyadh_KKUH_0818_p__p_human_p_2015_h_02_h_28	0.000186002	4.70329e-09	7.35585	39547.2
Riyadh_KKUH_0826_p__p_human_p_2015_h_02_h_28	4.84492e-05	1.20888e-09	1.94174	40077.9
Riyadh_KKUH_0944_p__p_human_p_2015_h_03_h_02	7.19698e-05	1.79749e-09	2.88161	40039.1
Riyadh_KKUH_1080_p__p_human_p_2015_h_03_h_03	0.000161862	4.06729e-09	6.4415	39796.2
Riyadh_KKUH_1145_p__p_human_p_2015_h_03_h_04	4.8468e-05	1.20934e-09	1.94251	40078.2
Riyadh_KKUH_1217_p__p_human_p_2015_h_03_h_04	9.55218e-05	2.38803e-09	3.82089	40000.2
Riyadh_KKUH_1461_p__p_human_p_2015_h_03_h_08	0.000119045	2.97917e-09	4.75691	39959
Riyadh_KKUH_1522_p__p_human_p_2015_h_03_h_09	7.19555e-05	1.79714e-09	2.88102	40038.9
Riyadh_KSA_4050_2015_p_KT026454_p_human_p_2015_h_03_h_01	0.000119068	2.9797e-09	4.7579	39959.6
Taif_s_T150_s_2015_p_KT368889_p_camel_p_2015_h_03	0.000150758	3.79642e-09	5.98669	39710.6
Taif_s_T98_s_2015_p_KT368888_p_camel_p_2015_h_04	0.000329666	8.54977e-09	12.7114	38558.5
THA_s_CU_s_17_06_2015_p_KT225476_p_human_p_2015_h_06_h_17	0.000344964	9.06958e-09	13.1208	38035.2
Jordan-N3_s_2012_p_KC776174_p_human_p_2012_h_04_h_15	0.000438162	1.24348e-08	15.4394	35236.7
Al_h_Hasa_23_2013_p_KJ156860_p_human_p_2013_h_05_h_13	0.0001469	3.72593e-09	5.79177	39426.5
Al_h_Hasa_28_2013_p_KJ156887_p_human_p_2013_h_06_h_22	0.000137481	3.45218e-09	5.47509	39824.4
Asir_2_2013_p_KJ156863_p_human_p_2013_h_08_h_05	0.000308029	7.83948e-09	12.1031	39292
Hafr-Al_h_Batin_4_2013_p_KJ156931_p_human_p_2013_h_08_h_25	9.55237e-05	2.38808e-09	3.82097	40000.3
Hafr-Al_h_Batin_5_2013_p_KJ156951_p_human_p_2013_h_08_h_25	7.0086e-05	1.77429e-09	2.76845	39500.8
Riyadh_6_2013_p_KJ156879_p_human_p_2013_h_07_h_02	0.000142606	3.57253e-09	5.69244	39917.3
NODE_275	0.000484781	1.27705e-08	18.4028	37961.1
NODE_276	4.8452e-05	1.20894e-09	1.94186	40078
NODE_277	7.18704e-05	1.79514e-09	2.87742	40036.2
NODE_279	7.19865e-05	1.79789e-09	2.8823	40039.5
NODE_280	7.19954e-05	1.7981e-09	2.88267	40039.7
NODE_281	0.000119078	2.97992e-09	4.75834	39960
NODE_284	4.84501e-05	1.2089e-09	1.94178	40077.8
NODE_290	4.84469e-05	1.20882e-09	1.94164	40077.8
NODE_291	4.84595e-05	1.20913e-09	1.94216	40078
NODE_294	4.84546e-05	1.20901e-09	1.94196	40078
NODE_295	0.000200044	5.05035e-09	7.92374	39609.9
NODE_304	4.84466e-05	1.20881e-09	1.94163	40077.8
NODE_309	4.84505e-05	1.20891e-09	1.94179	40077.8
NODE_310	7.19737e-05	1.79758e-09	2.88177	40039.3
NODE_311	4.84526e-05	1.20896e-09	1.94188	40077.9
NODE_320	0.000142055	3.56009e-09	5.6683	39902.1
NODE_321	9.55233e-05	2.38807e-09	3.82095	40000.2
NODE_322	0.000119039	2.97906e-09	4.75662	39958.5
NODE_324	0.000238817	6.17402e-09	9.23765	38680.9
NODE_329	4.84427e-05	1.20872e-09	1.94147	40077.7
NODE_330	4.84293e-05	1.20839e-09	1.94093	40077.5
NODE_332	4.84459e-05	1.2088e-09	1.9416	40077.8
NODE_333	0.000165045	4.13969e-09	6.58016	39868.9
NODE_335	4.84269e-05	1.20833e-09	1.94083	40077.5
NODE_337	2.86243e-05	7.30514e-10	1.12161	39183.8
NODE_338	4.84406e-05	1.20867e-09	1.94139	40077.7
NODE_339	9.49808e-05	2.3755e-09	3.79766	39983.5
NODE_340	0.000235541	5.92844e-09	9.35824	39730.7
NODE_343	9.55504e-05	2.38872e-09	3.82208	40000.7
NODE_344	7.40697e-05	1.87292e-09	2.92928	39547.6
NODE_345	7.19948e-05	1.79809e-09	2.88265	40039.7
NODE_346	4.84218e-05	1.20824e-09	1.94058	40076.5
NODE_348	8.91443e-05	2.23518e-09	3.5553	39882.5
NODE_349	0.00013292	3.34472e-09	5.2823	39740.3
NODE_350	0.000117225	2.93685e-09	4.67905	39915.2
NODE_360	0.000166251	4.16902e-09	6.62974	39877.8
NODE_361	6.65366e-05	1.66646e-09	2.6566	39926.9
NODE_363	7.20135e-05	1.79854e-09	2.88342	40040
NODE_364	7.18392e-05	1.79443e-09	2.87605	40034.6
NODE_365	2.9455e-05	7.61101e-10	1.13993	38700.6
NODE_368	4.84662e-05	1.20929e-09	1.94244	40078.2
NODE_370	4.84452e-05	1.20878e-09	1.94157	40077.7
NODE_372	7.19563e-05	1.79716e-09	2.88105	40039
NODE_376	4.84439e-05	1.20875e-09	1.94152	40077.7
NODE_379	4.84158e-05	1.20807e-09	1.94037	40077.1
NODE_380	2.77953e-05	7.22737e-10	1.06896	38458.4
NODE_382	4.84872e-05	1.2098e-09	1.9433	40078.6
NODE_383	0.000130715	3.28734e-09	5.19765	39763.2
NODE_384	0.000211025	5.37763e-09	8.28091	39241.3
NODE_385	4.84475e-05	1.20884e-09	1.94167	40077.8
NODE_386	4.84372e-05	1.20859e-09	1.94125	40077.6
NODE_387	2.78884e-05	7.17695e-10	1.0837	38858.3
NODE_388	0.000196406	4.95983e-09	7.77753	39599.3
NODE_389	4.84477e-05	1.20884e-09	1.94168	40077.9
NODE_390	0.000142653	3.57351e-09	5.69462	39919.5
NODE_391	0.000330055	9.28032e-09	11.7384	35565
NODE_394	8.73397e-05	2.19824e-09	3.47015	39731.7
NODE_395	2.73548e-05	7.08595e-10	1.05601	38604.2
NODE_400	7.99528e-05	2.01006e-09	3.18022	39776.2
NODE_401	0.000187918	5.07975e-09	6.95172	36993.5
NODE_402	0.000167939	4.29856e-09	6.56113	39068.6
NODE_403	4.71087e-05	1.17573e-09	1.88753	40067.5
NODE_404	7.19731e-05	1.79756e-09	2.88175	40039.2
NODE_405	9.54818e-05	2.38708e-09	3.81921	39999.4
NODE_413	4.84682e-05	1.20934e-09	1.94252	40078.2
NODE_415	4.84408e-05	1.20867e-09	1.9414	40077.7
NODE_416	0.000481764	1.25447e-08	18.5015	38403.8
NODE_417	0.000188343	4.73291e-09	7.495	39794.4
NODE_418	4.84514e-05	1.20893e-09	1.94183	40077.9
NODE_419	9.54299e-05	2.38592e-09	3.81693	39997.2
NODE_420	9.54927e-05	2.38738e-09	3.8196	39998.9
NODE_422	4.84398e-05	1.20865e-09	1.94135	40077.7
NODE_424	0.000308927	8.25628e-09	11.5592	37417.2
NODE_426	6.65586e-05	1.67518e-09	2.64452	39732.2
NODE_427	4.84287e-05	1.20838e-09	1.9409	40077.4
NODE_428	0.00119352	3.66889e-08	38.8259	32530.7
NODE_430	7.19585e-05	1.79723e-09	2.88112	40038.6
NODE_433	0.000212856	5.3511e-09	8.46699	39778
NODE_434	8.80603e-05	2.26946e-09	3.41694	38802.2
NODE_435	4.84326e-05	1.20847e-09	1.94106	40077.5
NODE_436	0.000270777	6.86454e-09	10.681	39445.7
NODE_437	0.000135872	3.41361e-09	5.4081	39803
NODE_438	0.000142149	3.56231e-09	5.67223	39903.5
NODE_444	0.000119125	2.98102e-09	4.76038	39961.2
NODE_446	0.00022566	5.75031e-09	8.85558	39243.1
NODE_447	0.000215584	5.56432e-09	8.35258	38744
NODE_448	4.84507e-05	1.20891e-09	1.9418	40078
NODE_449	0.000294549	7.48568e-09	11.59	39348.3
NODE_450	7.19459e-05	1.79691e-09	2.88062	40038.8
NODE_451	0.000142707	3.57477e-09	5.69695	39920.6
NODE_452	3.56635e-05	9.32153e-10	1.36446	38259.3
NODE_453	4.78877e-05	1.19513e-09	1.91882	40069.1
NODE_454	7.17204e-05	1.79165e-09	2.87099	40030.3
NODE_456	0.000189031	4.82075e-09	7.41224	39211.9
NODE_460	0.000273364	6.9293e-09	10.7843	39450.4
NODE_461	4.84511e-05	1.20892e-09	1.94182	40077.9
NODE_462	4.84442e-05	1.20875e-09	1.94154	40077.8
NODE_463	9.55349e-05	2.38837e-09	3.8214	40000.1
NODE_464	7.19779e-05	1.79768e-09	2.88195	40039.4
NODE_465	4.84432e-05	1.20873e-09	1.94149	40077.7
NODE_467	4.84346e-05	1.20852e-09	1.94114	40077.6
NODE_468	9.65689e-05	2.44015e-09	3.82171	39575
NODE_469	9.14815e-05	2.29183e-09	3.65161	39916.4
NODE_470	0.000117981	2.95472e-09	4.71096	39929.7
NODE_471	0.000189833	4.76544e-09	7.56204	39835.3
NODE_473	0.000118354	2.96332e-09	4.72704	39939.8
NODE_476	7.20077e-05	1.7984e-09	2.88318	40039.9
NODE_479	7.19585e-05	1.79721e-09	2.88114	40038.9
NODE_480	4.83566e-05	1.20665e-09	1.93789	40075
NODE_481	5.57256e-05	1.45212e-09	2.1385	38375.5
NODE_482	4.60861e-05	1.17541e-09	1.80697	39208.6
NODE_483	4.8431e-05	1.20843e-09	1.94099	40077.5
NODE_484	4.84265e-05	1.20833e-09	1.94081	40077.3
NODE_485	4.84418e-05	1.2087e-09	1.94144	40077.7
NODE_488	7.50808e-05	1.91663e-09	2.94117	39173.4
NODE_489	4.62313e-05	1.15376e-09	1.85248	40069.9
NODE_493	0.000141774	3.55359e-09	5.65623	39896
NODE_495	7.83927e-05	1.97079e-09	3.11824	39777.2
NODE_501	0.000220487	5.5842e-09	8.70572	39484.1
NODE_502	0.000283176	7.2111e-09	11.1201	39269.4
NODE_504	7.1987e-05	1.7979e-09	2.88233	40039.5
NODE_505	4.84868e-05	1.20979e-09	1.94328	40078.5
NODE_506	0.000198776	5.04643e-09	7.82966	39389.4
NODE_507	0.000128948	3.28491e-09	5.06178	39254.6
NODE_508	6.9188e-05	1.73086e-09	2.76566	39973.1
NODE_509	0.000162173	4.07676e-09	6.45125	39779.9
NODE_510	2.56782e-05	6.51914e-10	1.01144	39388.9
NODE_511	0.000144685	3.66061e-09	5.71868	39524.9
NODE_512	0.000119077	2.97989e-09	4.75837	39960.3
NODE_514	0.000230739	5.85204e-09	9.09774	39428.8
NODE_515	0.000117674	2.9474e-09	4.69811	39924.8
NODE_516	9.33183e-05	2.33583e-09	3.72815	39950.8
NODE_517	4.84475e-05	1.20883e-09	1.94167	40077.8
NODE_518	7.19946e-05	1.79808e-09	2.88264	40039.7
NODE_519	0.000124247	3.13561e-09	4.92319	39624.3
NODE_521	7.19677e-05	1.79743e-09	2.88153	40039.2
NODE_522	0.000140481	3.59946e-09	5.48271	39028.3
NODE_523	0.000190156	4.99224e-09	7.24311	38090.3
NODE_524	7.1997e-05	1.79813e-09	2.88275	40039.8
NODE_526	9.55383e-05	2.38844e-09	3.82155	40000.2
NODE_527	4.8447e-05	1.20882e-09	1.94165	40077.8
NODE_528	4.84524e-05	1.20895e-09	1.94187	40077.9
NODE_529	7.03237e-05	1.75828e-09	2.81265	39995.8
NODE_530	7.19849e-05	1.79784e-09	2.88224	40039.6
NODE_531	7.19744e-05	1.79759e-09	2.8818	40039.3
NODE_532	8.64791e-05	2.17071e-09	3.44524	39839
NODE_533	0.00011509	2.89875e-09	4.56945	39703.3
NODE_534	0.000289819	7.36394e-09	11.4063	39356.5
NODE_535	0.000140062	3.61999e-09	5.4192	38691.3
NODE_536	8.86938e-05	2.23312e-09	3.52269	39717.5
NODE_537	4.81242e-05	1.20097e-09	1.9284	40071.3
NODE_538	0.000101439	2.63357e-09	3.90719	38517.6
NODE_539	0.00010964	2.78666e-09	4.31374	39344.6
NODE_540	7.43113e-05	1.86936e-09	2.95405	39752.4
NODE_541	0.000742415	2.11204e-08	26.0971	35151.6
NODE_542	0.000114806	2.87929e-09	4.57764	39872.9
NODE_543	0.000413776	1.12323e-08	15.2426	36837.9
NODE_544	0.000169038	4.31462e-09	6.62254	39177.9
NODE_545	0.00018911	4.75005e-09	7.52887	39812.2
NODE_546	4.84608e-05	1.20916e-09	1.94222	40078.1
