# Supplementary material for: MERS-CoV spillover at the camel-human interface
Source: eLife. 2018 Jan 16;7:e31257. doi: 10.7554/eLife.31257 (PMC5777824; doi:10.7554/eLife.31257)
Supplement: Figure 4—source data 3. [file elife-31257-fig4-data3.zip › MERS_CoV_274_rename.importation_status.txt]

Node	Beg	End
D998_s_15_p_KX108943_p_camel_p_2015_h_04_h_23	1	5881
D998_s_15_p_KX108943_p_camel_p_2015_h_04_h_23	22247	30130
EMC_s_2012_p_JX869059_p_human_p_2012_h_06_h_13	24704	30130
Riyadh_s_Ry162_s_2015_p_KT368871_p_camel_p_2015_h_03	1	1346
Jordan-N3_s_2012_p_KC776174_p_human_p_2012_h_04_h_15	25124	28605
NODE_380	18146	19418
NODE_387	23406	24296
NODE_395	28778	30130
NODE_452	1	2452
NODE_510	1	624
