# Supplementary material for: MERS-CoV spillover at the camel-human interface
Source: eLife. 2018 Jan 16;7:e31257. doi: 10.7554/eLife.31257 (PMC5777824; doi:10.7554/eLife.31257)
Supplement: Figure 4—source data 3. [file elife-31257-fig4-data3.zip › MERS_CoV_274_rename.labelled_tree.newick]

((D998_s_15_p_KX108943_p_camel_p_2015_h_04_h_23:0.00103,(Egypt_NRCE-NC163_s_2014_p_KU740200_p_camel_p_2014_h_12_h_17:0.00131494,(NRCE_h_HKU205_p_KJ477102_p_camel_p_2013_h_11_h_15:0.00107426,(Camel_Egypt_NRCE_h_HKU270_p__p_camel_p_2013_h_12_h_30:1e-07,Camel_Egypt_NRCE_h_HKU271_p__p_camel_p_2013_h_12_h_30:4.84386e-05)NODE_428:0.00119352)NODE_542:0.000114806)NODE_543:0.000413776)NODE_545:0.00018911,((EMC_s_2012_p_JX869059_p_human_p_2012_h_06_h_13:0.000531098,Jordan-N3_s_2012_p_KC776174_p_human_p_2012_h_04_h_15:0.000438162)NODE_544:0.000169038,((Munich_s_AbuDhabi_s_2013_p_KF192507_p_human_p_2013_h_03_h_22:0.000255004,((England_s_1_s_2012_p_KC164505_p_human_p_2012_h_09_h_11:0.000226358,(Riyadh_4_2013_p_KJ156952_p_human_p_2013_h_03_h_01:0.00015108,(Riyadh_3_2013_p_KF600613_p_human_p_2013_h_02_h_05:0.000276994,(Wadi-Ad_h_Dawasir_1_2013_p_KJ156881_p_human_p_2013_h_06_h_12:0.000272999,(Riyadh_5_2013_p_KJ156944_p_human_p_2013_h_07_h_02:0.000266428,((Jeddah_h_1_p_KF958702_p_human_p_2013_h_11_h_05:1e-07,Jeddah_h_1_p_KF917527_p_camel_p_2013_h_11_h_08:1e-07)NODE_506:0.000198776,(Taif_3_2013_p_KJ156938_p_human_p_2013_h_06_h_13:0.000119087,Taif_1_2013_p_KJ156949_p_human_p_2013_h_06_h_12:1e-07)NODE_511:0.000144685)NODE_519:0.000124247)NODE_528:4.84524e-05)NODE_531:7.19744e-05)NODE_533:0.00011509)NODE_536:8.86938e-05)NODE_537:4.81242e-05,(KSA-363_p_KJ713298_p_camel_p_2013_h_11:0.000284219,(Riyadh_2014KSA_158_s_KSA_s_2014_p_KM027281_p_human_p_2014_h_05_h_20:0.000368277,(KSA-503_p_KJ713297_p_camel_p_2013_h_11:0.000250786,((D1157_s_15_p_KX108944_p_camel_p_2015_h_05_h_12:0.000352887,(Riyadh_h_KSA-2049_s_2015_p_KR011266_p_human_p_2015_h_01_h_06:1e-07,(Riyadh_h_KSA-2343_s_2015_p_KR011264_p_human_p_2015_h_01_h_21:1e-07,(Riyadh_h_KSA-2345_s_2015_p_KR011263_p_human_p_2015_h_01_h_21:1e-07,Riyadh_h_KSA-2466_s_2015_p_KR011265_p_human_p_2015_h_01_h_26:1e-07)NODE_431:1e-07)NODE_432:1e-07)NODE_433:0.000212856)NODE_460:0.000273364,((Jeddah_s_D35_s_2014_p_KT368831_p_camel_p_2014_h_12:6.53432e-05,(Jeddah_s_D33b_s_2014_p_KT368829_p_camel_p_2014_h_12:1e-07,(Jeddah_s_D36_s_2014_p_KT368832_p_camel_p_2014_h_12:1e-07,Jeddah_s_D34_s_2014_p_KT368830_p_camel_p_2014_h_12:1e-07)NODE_421:1e-07)NODE_422:4.84398e-05)NODE_424:0.000308927,((KSA-505_p_KJ713295_p_camel_p_2013_h_11:6.98247e-05,Riyadh_s_Ry179_s_2015_p_KT368875_p_camel_p_2015_h_03:0.000509717)NODE_480:4.83566e-05,(KSA-378_p_KJ713296_p_camel_p_2013_h_11:0.00014267,(Qatar_2_2014_p_KJ650098_p_camel_p_2014_h_02_h_16:7.19693e-05,(Florida_s_USA-2_SaudiArabia_2014_p_KJ829365_p_human_p_2014_h_05_h_10:4.84564e-05,(Jeddah_C8826_s_KSA_p_KM027258_p_human_p_2014_h_04_h_12:7.1969e-05,((Jeddah_C7149_s_KSA_p_KM027255_p_human_p_2014_h_04_h_05:1e-07,Makkah_C9355_s_KSA_s_Makkah_p_KM027261_p_human_p_2014_h_04_h_15:1e-07)NODE_435:4.84326e-05,(Jeddah_C10306_s_KSA_p_KM027260_p_human_p_2014_h_04_h_21:4.80036e-05,(Jeddah_C9055_s_KSA_p_KM027259_p_human_p_2014_h_04_h_14:4.84282e-05,(Jeddah_C7569_s_KSA_p_KM027256_p_human_p_2014_h_04_h_03:1e-07,((Jeddah_h_KFH_h_605TD_p__p_human_p_2014_h_06_h_09:1e-07,Jeddah_C7770_s_KSA_p_KM027257_p_human_p_2014_h_04_h_07:2.57985e-05)NODE_425:1e-07,(Jeddah_h_KFH_h_285TA_p__p_human_p_2014_h_06_h_03:4.84452e-05,(Jeddah_h_KFH_h_949NSG1_p__p_human_p_2014_h_06_h_18:1e-07,(Jeddah_h_KFH_h_668TD_p__p_human_p_2014_h_06_h_09:1e-07,Jeddah_h_KFH_h_899NF_p__p_human_p_2014_h_06_h_16:1e-07)NODE_418:4.84514e-05)NODE_419:9.54299e-05)NODE_423:1e-07)NODE_426:6.65586e-05)NODE_439:1e-07)NODE_440:1e-07)NODE_441:1e-07)NODE_442:1e-07)NODE_443:1e-07)NODE_444:0.000119125)NODE_452:3.56635e-05)NODE_469:9.14815e-05)NODE_482:4.60861e-05)NODE_505:4.84868e-05)NODE_507:0.000128948)NODE_517:4.84475e-05)NODE_522:0.000140481)NODE_534:0.000289819)NODE_539:0.00010964)NODE_540:7.43113e-05,(Riyadh_1_2012_p_KF600612_p_human_p_2012_h_10_h_23:0.000181195,(((Riyadh_2_2012_p_KF600652_p_human_p_2012_h_10_h_30:7.19902e-05,((England_s_2_s_2013_p_KM015348_p_human_p_2013_h_02_h_10:1e-07,(England_s_3_s_2013_p_KM210278_p_human_p_2013_h_02_h_10:1e-07,England_s_4_s_2013_p_KM210277_p_human_p_2013_h_02_h_13:4.84496e-05)NODE_513:1e-07)NODE_514:0.000230739,(Riyadh_9_2013_p_KJ156869_p_human_p_2013_h_07_h_17:0.000383945,(Al_h_Hasa_23_2013_p_KJ156860_p_human_p_2013_h_05_h_13:0.0001469,((Al_h_Hasa_25_2013_p_KJ156866_p_human_p_2013_h_05_h_02:7.19773e-05,(Al_h_Hasa_18_2013_p_KF600651_p_human_p_2013_h_05_h_23:1e-07,(Al_h_Hasa_21_2013_p_KF600634_p_human_p_2013_h_05_h_30:7.19893e-05,Al_h_Hasa_3_2013_p_KF186565_p_human_p_2013_h_04_h_22:1e-07)NODE_486:1e-07)NODE_487:1e-07)NODE_489:4.62313e-05,(Al_h_Hasa_1_2013_p_KF186567_p_human_p_2013_h_05_h_09:1e-07,(Al_h_Hasa_2_2013_p_KF186566_p_human_p_2013_h_04_h_21:4.84392e-05,(Al_h_Hasa_12_2013_p_KF600627_p_human_p_2013_h_05_h_07:1e-07,(Al_h_Hasa_16_2013_p_KF600644_p_human_p_2013_h_05_h_12:7.19565e-05,((Al_h_Hasa_17_2013_p_KF600647_p_human_p_2013_h_05_h_15:7.17119e-05,(Al_h_Hasa_28_2013_p_KJ156887_p_human_p_2013_h_06_h_22:0.000137481,(Al_h_Hasa_19_2013_p_KF600632_p_human_p_2013_h_05_h_23:1e-07,(Al_h_Hasa_27_2013_p_KJ156943_p_human_p_2013_h_06_h_19:4.72882e-05,Al_h_Hasa_26_2013_p_KJ156882_p_human_p_2013_h_06_h_18:1e-07)NODE_474:1e-07)NODE_475:1e-07)NODE_476:7.20077e-05)NODE_485:4.84418e-05,((Al_h_Hasa_15_2013_p_KF600645_p_human_p_2013_h_05_h_11:1e-07,Al_h_Hasa_7_2013_p_KF600623_p_human_p_2013_h_05_h_01:4.84433e-05)NODE_484:4.84265e-05,(Al_h_Hasa_4_2013_p_KF186564_p_human_p_2013_h_05_h_01:4.64815e-05,(Al_h_Hasa_14_2013_p_KF600615_p_human_p_2013_h_05_h_08:3.03707e-05,(Al_h_Hasa_8_2013_p_KF600618_p_human_p_2013_h_05_h_01:0.000246004,Al_h_Hasa_11_2013_p_KF600629_p_human_p_2013_h_05_h_03:6.86104e-05)NODE_490:1e-07)NODE_491:1e-07)NODE_492:1e-07)NODE_494:1e-07)NODE_496:1e-07)NODE_497:1e-07)NODE_498:1e-07)NODE_499:1e-07)NODE_500:1e-07)NODE_501:0.000220487)NODE_515:0.000117674)NODE_524:7.1997e-05)NODE_527:4.8447e-05)NODE_529:7.03237e-05,(Buraidah_1_2013_p_KF600630_p_human_p_2013_h_05_h_13:0.000159428,(KSA-376_p_KJ713299_p_camel_p_2013_h_11:0.000351415,(Asir_2_2013_p_KJ156863_p_human_p_2013_h_08_h_05:0.000308029,(Taif_2_2013_p_KJ156896_p_human_p_2013_h_06_h_12:0.000168224,(UAE_h_FRA1_1627_h_2013_BAL_p_KJ361500_p_human_p_2013_h_04_h_26:0.000298414,(((Oman_2874_2013_p_KT156561_p_human_p_2013_h_12_h_28:0.000270133,(KFU_h_HKU1_p_KJ650297_p_camel_p_2013_h_11_h_30:1e-07,(KFU_h_HKU13_p_KJ650295_p_camel_p_2013_h_12_h_30:1e-07,KFU_h_HKU19Dam_p_KJ650296_p_camel_p_2013_h_12_h_30:1e-07)NODE_472:1e-07)NODE_473:0.000118354)NODE_495:7.83927e-05,((Oman_2285_2013_p_KT156560_p_human_p_2013_h_10_h_28:0.000119009,AbuDhabi_UAE_9_2013_p_KP209312_p_human_p_2013_h_11_h_15:0.000148181)NODE_503:1e-07,(UAE_s_D1164_d_14_s_2014_p_KP719930_p_camel_p_2014_h_06:1e-07,((D1164_d_1_s_14_p_KX108937_p_camel_p_2014_h_06_h_02:3.20765e-05,UAE_s_D1164_d_11_s_2014_p_KP719929_p_camel_p_2014_h_06:1e-07)NODE_450:7.19459e-05,(UAE_s_D1164_d_9_s_2014_p_KP719927_p_camel_p_2014_h_06:2.86879e-05,UAE_s_D1164_d_10_s_2014_p_KP719928_p_camel_p_2014_h_06:4.84475e-05)NODE_453:4.78877e-05)NODE_455:1e-07)NODE_456:0.000189031)NODE_504:7.1987e-05)NODE_509:0.000162173,((UAE_s_D469_h_14_p_KU242424_p_camel_p_2014_h_03_h_04:1e-07,(UAE_s_D511_h_14_p_KU242423_p_camel_p_2014_h_03_h_12:1e-07,(UAE_s_D1339_d_2_s_2014_p_KP719931_p_camel_p_2014_h_06:1e-07,UAE_s_D1243_d_12_s_2014_p_KP719932_p_camel_p_2014_h_06:9.55466e-05)NODE_447:0.000215584)NODE_483:4.8431e-05)NODE_493:0.000141774,((UAE_s_D1209_s_2014_p_KP719933_p_camel_p_2014_h_06:7.98106e-05,(D389_s_15_p_KX108942_p_camel_p_2015_h_02_h_15:0.000141088,(D374_s_15_p_KX108940_p_camel_p_2015_h_02_h_12:4.84402e-05,(D2597_d_2_s_14_p_KX108938_p_camel_p_2014_h_12_h_13:7.19811e-05,(D252_s_15_p_KX108939_p_camel_p_2015_h_01_h_30:1e-07,D383_s_15_p_KX108941_p_camel_p_2015_h_02_h_14:0.000113499)NODE_429:1e-07)NODE_430:7.19585e-05)NODE_445:1e-07)NODE_446:0.00022566)NODE_471:0.000189833,(AbuDhabi_s_Gayathi_UAE_2_2014_p_KP209310_p_human_p_2014_h_03_h_07:0.00021331,(AbuDhabi_UAE_16_2014_p_KP209308_p_human_p_2014_h_04_h_10:7.19673e-05,(AbuDhabi_UAE_8_2014_p_KP209306_p_human_p_2014_h_04_h_07:1e-07,(AbuDhabi_UAE_26_2014_p_KP209313_p_human_p_2014_h_04_h_13:4.84412e-05,(AbuDhabi_UAE_30_2014_p_KP209309_p_human_p_2014_h_04_h_19:1e-07,(AbuDhabi_UAE_18_2014_p_KP209307_p_human_p_2014_h_04_h_10:5.73367e-05,AbuDhabi_UAE_33_2014_p_KP209311_p_human_p_2014_h_04_h_17:1e-07)NODE_457:1e-07)NODE_458:1e-07)NODE_459:1e-07)NODE_462:4.84442e-05)NODE_463:9.55349e-05)NODE_468:9.65689e-05)NODE_508:6.9188e-05)NODE_512:0.000119077)NODE_518:7.19946e-05)NODE_520:1e-07)NODE_521:7.19677e-05)NODE_525:1e-07)NODE_526:9.55383e-05)NODE_530:7.19849e-05)NODE_532:8.64791e-05,((Hafr-Al_h_Batin_4_2013_p_KJ156931_p_human_p_2013_h_08_h_25:9.55237e-05,(Hafr-Al_h_Batin_5_2013_p_KJ156951_p_human_p_2013_h_08_h_25:7.0086e-05,(Hafr-Al_h_Batin_6_2013_p_KJ156874_p_human_p_2013_h_08_h_28:1e-07,(Riyadh_12_2013_p_KJ156926_p_human_p_2013_h_08_h_08:1e-07,Hafr-Al_h_Batin_2_2013_p_KJ156910_p_human_p_2013_h_08_h_05:1e-07)NODE_477:1e-07)NODE_478:1e-07)NODE_479:7.19585e-05)NODE_502:0.000283176,(Jeddah_s_F13A_s_2014_p_KT368824_p_camel_p_2014_h_05:0.000707835,((Germany3_s_UAE_h_Dubai_s_Abu_h_Dhabi_p__p_human_p_2015_h_03_h_11:0.000887779,((Riyadh_2014KSA_683_s_KSA_s_2014_p_KM027262_p_human_p_2014_h_04_h_22:0.000130749,Indiana_s_USA-1_SaudiArabia_2014_p_KJ813439_p_human_p_2014_h_04_h_30:1e-07)NODE_405:9.54818e-05,((Riyadh_h_KKUH_h_291_p__p_human_p_2014_h_05_h_06:1e-07,(Riyadh_h_KKUH_h_368_p__p_human_p_2014_h_05_h_13:7.19563e-05,Riyadh_h_KKUH_h_90b_p__p_human_p_2014_h_04_h_24:1e-07)NODE_403:4.71087e-05)NODE_404:7.19731e-05,(KFMC-9_p_KT121574_p_human_p_2014_h_05_h_07:4.83778e-05,(KFMC-6_p_KT121576_p_human_p_2014_h_05_h_18:4.8452e-05,(KFMC-5_p_KT121572_p_human_p_2014_h_05_h_12:1e-07,(KFMC-3_p_KT121573_p_human_p_2014_h_05_h_09:1e-07,(KFMC-4_p_KT121575_p_human_p_2014_h_05_h_12:1e-07,(KFMC-2_p_KT121577_p_human_p_2014_h_05_h_11:4.84529e-05,(KFMC-10_p_KT121578_p_human_p_2014_h_05_h_01:0.000236362,(KFMC-1_p_KT121580_p_human_p_2014_h_04_h_28:1e-07,(KFMC-7_p_KT121581_p_human_p_2014_h_05_h_03:0.000123081,KFMC-8_p_KT121579_p_human_p_2014_h_04_h_30:0.000139287)NODE_406:1e-07)NODE_407:1e-07)NODE_408:1e-07)NODE_409:1e-07)NODE_410:1e-07)NODE_411:1e-07)NODE_412:1e-07)NODE_413:4.84682e-05)NODE_414:1e-07)NODE_415:4.84408e-05)NODE_416:0.000481764)NODE_481:5.57256e-05,((Riyadh_14_2013_p_KJ156934_p_human_p_2013_h_08_h_15:1e-07,Riyadh_13_2013_p_KJ156888_p_human_p_2013_h_08_h_13:0.000119087)NODE_449:0.000294549,(Riyadh_6_2013_p_KJ156879_p_human_p_2013_h_07_h_02:0.000142606,((Hafr-Al_h_Batin_1_2013_p_KF600628_p_human_p_2013_h_06_h_04:6.93002e-05,((Riyadh_11_2013_p_KJ156946_p_human_p_2013_h_08_h_06:7.19827e-05,Riyadh_8_2013_p_KJ156880_p_human_p_2013_h_07_h_17:1e-07)NODE_448:4.84507e-05,(Madinah_3b_2013_p_KJ156916_p_human_p_2013_h_09_h_11:0.000119082,(Riyadh_10_2013_p_KJ156891_p_human_p_2013_h_09_h_05:1e-07,Riyadh_17_2013_p_KJ156918_p_human_p_2013_h_08_h_26:1e-07)NODE_427:4.84287e-05)NODE_438:0.000142149)NODE_451:0.000142707)NODE_465:4.84432e-05,((Qatar3_p_KF961221_p_human_p_2013_h_10_h_13:4.84782e-05,Qatar4_p_KF961222_p_human_p_2013_h_10_h_17:1e-07)NODE_436:0.000270777,(Riyadh_7_2013_p_KJ156937_p_human_p_2013_h_07_h_15:0.000165413,((Riyadh_h_KKUH_h_643_p__p_human_p_2014_h_11_h_02:1e-07,Riyadh_h_KKUH_h_665_p__p_human_p_2014_h_11_h_19:4.844e-05)NODE_391:0.000330055,(((Riyadh_h_KKUH_h_104_p__p_human_p_2014_h_04_h_25:1e-07,Riyadh_h_KKUH_h_105_p__p_human_p_2014_h_04_h_25:1e-07)NODE_417:0.000188343,(Riyadh_s_Ry23N_s_2014_p_KT368825_p_camel_p_2014_h_07:0.00041513,((Jeddah_s_S93_s_2014_p_KT368855_p_camel_p_2014_h_09:0.000163769,((Jeddah_s_S100_s_2014_p_KT368853_p_camel_p_2014_h_09:0.000111955,Jeddah_s_S73_s_2014_p_KT368854_p_camel_p_2014_h_09:4.84417e-05)NODE_389:4.84477e-05,(Jeddah_s_O23b_s_2014_p_KT368849_p_camel_p_2014_h_10:1e-07,(Jeddah_s_O30_s_2014_p_KT368851_p_camel_p_2014_h_10:4.84601e-05,Jeddah_s_O24_s_2014_p_KT368850_p_camel_p_2014_h_10:1e-07)NODE_392:1e-07)NODE_393:1e-07)NODE_394:8.73397e-05)NODE_395:2.73548e-05,((Taif_s_KSA-7032_s_2014_p_KU710264_p_human_p_2014_h_11_h_04:0.000252782,(Jeddah_h_KSA-C20860_s_2015_p_KT806055_p_human_p_2015_h_02_h_10:7.19812e-05,(Jeddah_s_Jd199_s_2015_p_KT368867_p_camel_p_2015_h_02:1e-07,Jeddah_s_Jd175_s_2015_p_KT368866_p_camel_p_2015_h_02:1e-07)NODE_383:0.000130715)NODE_390:0.000142653)NODE_398:1e-07,(Taif_s_T157b_s_2015_p_KT368890_p_camel_p_2015_h_03:0.000189815,((Jeddah_s_D92_s_2014_p_KT368845_p_camel_p_2014_h_12:7.1993e-05,(Jeddah_s_D90_s_2014_p_KT368844_p_camel_p_2014_h_12:7.02724e-05,(Jeddah_s_D88_s_2014_p_KT368843_p_camel_p_2014_h_12:1e-07,Jeddah_s_D100_s_2014_p_KT368828_p_camel_p_2014_h_12:1e-07)NODE_381:1e-07)NODE_382:4.84872e-05)NODE_384:0.000211025,(Jeddah_s_O47b_s_2014_p_KT368852_p_camel_p_2014_h_10:0.000147332,(Jeddah_s_S99_s_2014_p_KT368857_p_camel_p_2014_h_09:4.84371e-05,(Jeddah_s_S94_s_2014_p_KT368856_p_camel_p_2014_h_09:1e-07,Jeddah_s_401_s_2014_p_KT368827_p_camel_p_2014_h_09:1e-07)NODE_386:4.84372e-05)NODE_388:0.000196406)NODE_396:1e-07)NODE_397:1e-07)NODE_399:1e-07)NODE_400:7.99528e-05)NODE_402:0.000167939)NODE_420:9.54927e-05)NODE_434:8.80603e-05,(Taif_s_T92_s_2015_p_KT368887_p_camel_p_2015_h_04:0.000435171,(Taif_s_T98_s_2015_p_KT368888_p_camel_p_2015_h_04:0.000329666,(Riyadh_h_KSA-2716_s_2015_p_KT806051_p_human_p_2015_h_02_h_05:0.000368486,(Khobar_h_KSA-6736_s_2015_p_KT806048_p_human_p_2015_h_02_h_07:0.000207882,(((Riyadh_s_Ry137_s_2015_p_KT368869_p_camel_p_2015_h_03:1e-07,Riyadh_s_Ry86_s_2015_p_KT368879_p_camel_p_2015_h_03:9.54974e-05)NODE_275:0.000484781,((Riyadh_s_Ry177_s_2015_p_KT368873_p_camel_p_2015_h_03:4.84771e-05,(Riyadh_s_Ry173_s_2015_p_KT368872_p_camel_p_2015_h_03:9.55348e-05,Riyadh_s_Ry178_s_2015_p_KT368874_p_camel_p_2015_h_03:4.8464e-05)NODE_336:1e-07)NODE_337:2.86243e-05,(Jeddah_h_KSA-3RS2702_s_2015_p_KU851859_p_human_p_2015_h_07_h_12:0.000278484,((Taif_s_T68_s_2015_p_KT368884_p_camel_p_2015_h_04:1e-07,(Taif_s_T89_s_2015_p_KT368885_p_camel_p_2015_h_04:1e-07,Taif_s_T91b_s_2015_p_KT368886_p_camel_p_2015_h_04:1e-07)NODE_282:1e-07)NODE_283:1e-07,(Taif_s_T16_s_2015_p_KT368882_p_camel_p_2015_h_04:1e-07,(Taif_s_T22_s_2015_p_KT368883_p_camel_p_2015_h_04:1e-07,(Taif_s_T7_s_2015_p_KT368881_p_camel_p_2015_h_04:1e-07,Taif_s_T3_s_2015_p_KT368880_p_camel_p_2015_h_04:1e-07)NODE_276:4.8452e-05)NODE_278:1e-07)NODE_279:7.19865e-05)NODE_284:4.84501e-05)NODE_295:0.000200044)NODE_344:7.40697e-05)NODE_365:2.9455e-05,(((Taif_s_T150_s_2015_p_KT368889_p_camel_p_2015_h_03:0.000150758,(Jeddah_s_D40_s_2014_p_KT368834_p_camel_p_2014_h_12:0.000119133,Jeddah_s_D38b_s_2014_p_KT368833_p_camel_p_2014_h_12:1e-07)NODE_347:1e-07)NODE_349:0.00013292,((Riyadh_h_KSA-16121_s_2015_p_KU851860_p_human_p_2015_h_08_h_24:0.000142629,((Jordan_1_2015_p_KU233363_p_human_p_2015_h_09_h_17:4.8442e-05,Jordan_10_2015_p_KU233362_p_human_p_2015_h_09_h_17:0.000133102)NODE_310:7.19737e-05,(Riyadh_h_KSA-16098_s_2015_p_KU851864_p_human_p_2015_h_08_h_24:9.55363e-05,(Riyadh_h_KSA-16120_s_2015_p_KU851861_p_human_p_2015_h_08_h_24:1e-07,Riyadh_h_KSA-16117_s_2015_p_KU851862_p_human_p_2015_h_08_h_24:4.84258e-05)NODE_277:7.18704e-05)NODE_281:0.000119078)NODE_323:1e-07)NODE_324:0.000238817,(Riyadh_h_KSA-3181_s_2015_p_KT806049_p_human_p_2015_h_02_h_15:7.19761e-05,(Riyadh_KKUH_1080_p__p_human_p_2015_h_03_h_03:0.000161862,(Riyadh_KKUH_0755_p__p_human_p_2015_h_02_h_23:7.66994e-05,((Riyadh_KKUH_0756_p__p_human_p_2015_h_02_h_23:4.84553e-05,Riyadh_KSA_2959_2015_p_KT026453_p_human_p_2015_h_02_h_10:1e-07)NODE_341:1e-07,(Riyadh_KKUH_0734_p__p_human_p_2015_h_02_h_18:4.84546e-05,((Riyadh_KKUH_0826_p__p_human_p_2015_h_02_h_28:4.84492e-05,(Riyadh_KKUH_0944_p__p_human_p_2015_h_03_h_02:7.19698e-05,Riyadh_KKUH_1470_p__p_human_p_2015_h_03_h_08:1e-07)NODE_331:1e-07)NODE_332:4.84459e-05,(Riyadh_KKUH_0818_p__p_human_p_2015_h_02_h_28:0.000186002,((Riyadh_KKUH_1066_p__p_human_p_2015_h_03_h_03:1e-07,Riyadh_KKUH_0780_p__p_human_p_2015_h_02_h_25:1e-07)NODE_318:1e-07,(Riyadh_KKUH_1145_p__p_human_p_2015_h_03_h_04:4.8468e-05,(Riyadh_KKUH_1461_p__p_human_p_2015_h_03_h_08:0.000119045,((Riyadh_KKUH_1522_p__p_human_p_2015_h_03_h_09:7.19555e-05,Riyadh_KKUH_0801_p__p_human_p_2015_h_02_h_27:1e-07)NODE_293:1e-07,(Riyadh_KKUH_1217_p__p_human_p_2015_h_03_h_04:9.55218e-05,Riyadh_KKUH_0939_p__p_human_p_2015_h_03_h_02:1e-07)NODE_292:1e-07)NODE_294:4.84546e-05)NODE_316:1e-07)NODE_319:1e-07)NODE_321:9.55233e-05)NODE_334:1e-07)NODE_335:4.84269e-05)NODE_338:4.84406e-05)NODE_342:1e-07)NODE_343:9.55504e-05)NODE_348:8.91443e-05)NODE_364:7.18392e-05)NODE_371:1e-07)NODE_372:7.19563e-05,((((Jeddah_s_Jd1b_s_2015_p_KT368858_p_camel_p_2015_h_01:1e-07,(Jeddah_s_Jd4_s_2015_p_KT368859_p_camel_p_2015_h_01:1e-07,(Jeddah_s_Jd7_s_2015_p_KT368861_p_camel_p_2015_h_01:4.84474e-05,Jeddah_s_Jd6b_s_2015_p_KT368860_p_camel_p_2015_h_01:1e-07)NODE_325:1e-07)NODE_327:1e-07)NODE_329:4.84427e-05,(Jeddah_s_Jd85_s_2015_p_KT368862_p_camel_p_2015_h_01:1e-07,(Jeddah_s_Jd86_s_2015_p_KT368863_p_camel_p_2015_h_01:1e-07,(Jeddah_s_Jd87_s_2015_p_KT368864_p_camel_p_2015_h_01:1e-07,Jeddah_s_Jd90_s_2015_p_KT368865_p_camel_p_2015_h_01:1e-07)NODE_326:1e-07)NODE_328:1e-07)NODE_330:4.84293e-05)NODE_333:0.000165045,(Jeddah_s_N62b_s_2014_p_KT368847_p_camel_p_2014_h_11:4.84622e-05,(Jeddah_s_D42_s_2014_p_KT368835_p_camel_p_2014_h_12:1e-07,((Jeddah_s_N51_s_2014_p_KT368846_p_camel_p_2014_h_11:1e-07,(Jeddah_s_N68b_s_2014_p_KT368848_p_camel_p_2014_h_11:1e-07,(Jeddah_s_D46b_s_2014_p_KT368838_p_camel_p_2014_h_12:1e-07,Jeddah_s_D43b_s_2014_p_KT368836_p_camel_p_2014_h_12:1e-07)NODE_345:7.19948e-05)NODE_353:1e-07)NODE_355:1e-07,(Jeddah_s_D45_s_2014_p_KT368837_p_camel_p_2014_h_12:1e-07,(Jeddah_s_D47_s_2014_p_KT368839_p_camel_p_2014_h_12:1e-07,(Jeddah_s_D48_s_2014_p_KT368840_p_camel_p_2014_h_12:1e-07,(Jeddah_s_D50b_s_2014_p_KT368842_p_camel_p_2014_h_12:1e-07,Jeddah_s_D49_s_2014_p_KT368841_p_camel_p_2014_h_12:1e-07)NODE_351:1e-07)NODE_352:1e-07)NODE_354:1e-07)NODE_356:1e-07)NODE_357:1e-07)NODE_358:1e-07)NODE_359:1e-07)NODE_360:0.000166251,(Riyadh_s_Ry84N_s_2014_p_KT368826_p_camel_p_2014_h_07:0.000394933,((Kharj_h_KSA-2599_s_2015_p_KT806052_p_human_p_2015_h_02_h_02:0.000247459,Riyadh_h_KSA-3065_s_2015_p_KT806050_p_human_p_2015_h_02_h_12:0.000224297)NODE_374:1e-07,((Kharj_h_KSA-2598_s_2015_p_KT806053_p_human_p_2015_h_02_h_02:0.000303048,((Riyadh_s_Ry162_s_2015_p_KT368871_p_camel_p_2015_h_03:0.000141503,(Riyadh_h_KSA-16077_s_2015_p_KU851863_p_human_p_2015_h_08_h_27:0.000184819,(Riyadh_KSA_4050_2015_p_KT026454_p_human_p_2015_h_03_h_01:0.000119068,(Riyadh_s_Ry136_s_2015_p_KT368868_p_camel_p_2015_h_03:1e-07,(Riyadh_s_Ry63_s_2015_p_KT368876_p_camel_p_2015_h_03:1e-07,Riyadh_s_Ry64_s_2015_p_KT368877_p_camel_p_2015_h_03:1e-07)NODE_311:4.84526e-05)NODE_322:0.000119039)NODE_339:9.49808e-05)NODE_346:4.84218e-05)NODE_350:0.000117225,((Najran_h_KSA-C20915_s_2015_p_KT806054_p_human_p_2015_h_02_h_13:7.19831e-05,(Riyadh_s_Ry79_s_2015_p_KT368878_p_camel_p_2015_h_03:0.000224137,(Jeddah_h_KSA-C21271_s_2015_p_KT806045_p_human_p_2015_h_02_h_22:4.84428e-05,Jeddah_h_KSA-C20843_s_2015_p_KT806044_p_human_p_2015_h_02_h_09:4.84535e-05)NODE_361:6.65366e-05)NODE_362:1e-07)NODE_363:7.20135e-05,(Hufuf_h_KSA-9158_s_2015_p_KT806047_p_human_p_2015_h_03_h_27:0.000186701,(THA_s_CU_s_17_06_2015_p_KT225476_p_human_p_2015_h_06_h_17:0.000344964,(D1189_d_1_s_15_p_KX108946_p_camel_p_2015_h_05_h_18:0.000158105,D1271_s_15_p_KX108945_p_camel_p_2015_h_05_h_29:0.000246407)NODE_366:1e-07)NODE_367:1e-07)NODE_368:4.84662e-05)NODE_369:1e-07)NODE_370:4.84452e-05)NODE_373:1e-07,(Riyadh_s_Ry159b_s_2015_p_KT368870_p_camel_p_2015_h_03:1e-07,(KOR_s_KNIH_s_002_05_2015_p_KT029139_p_human_p_2015_h_05_h_20:0.000185934,((ChinaGD01_p_KT036372_p_human_p_2015_h_05_h_28:4.84468e-05,(Hufuf_h_KSA-11002_s_2015_p_KT806046_p_human_p_2015_h_05_h_10:4.84406e-05,(KOR_s_CNUH_SNU_s_038_06_2015_p_KT868870_p_human_p_2015_h_06_h_10:4.84448e-05,(KOREA_s_Seoul_s_163_h_1_h_2015_p_KT374051_p_human_p_2015_h_06_h_19:9.55197e-05,(KOREA_s_Seoul_s_168_h_1_h_2015_p_KT374056_p_human_p_2015_h_06_h_21:9.55313e-05,(KOR_s_CNUH_SNU_s_122_06_2015_p_KT868875_p_human_p_2015_h_06_h_10:1e-07,(KOR_s_Seoul_s_050_h_1_h_2015_p_KX034094_p_human_p_2015_h_06_h_11:1e-07,(KOR_s_Seoul_s_066_h_2015_p_KX034095_p_human_p_2015_h_06_h_04:1e-07,KOR_s_Seoul_s_080_h_3_h_2015_p_KX034097_p_human_p_2015_h_06_h_17:4.8433e-05)NODE_298:1e-07)NODE_300:1e-07)NODE_302:1e-07)NODE_304:4.84466e-05)NODE_312:1e-07)NODE_313:1e-07)NODE_314:1e-07)NODE_315:1e-07,(KOR_s_CNUH_SNU_s_016_06_2015_p_KT868865_p_human_p_2015_h_06_h_11:1e-07,(KOR_s_CNUH_SNU_s_023_06_2015_p_KT868866_p_human_p_2015_h_06_h_11:1e-07,(KOR_s_CNUH_SNU_s_024_06_2015_p_KT868867_p_human_p_2015_h_06_h_08:1e-07,(KOR_s_CNUH_SNU_s_030_06_2015_p_KT868868_p_human_p_2015_h_06_h_08:1e-07,(KOR_s_CNUH_SNU_s_031_06_2015_p_KT868869_p_human_p_2015_h_06_h_11:1e-07,(KOR_s_CNUH_SNU_s_054_06_2015_p_KT868871_p_human_p_2015_h_06_h_09:7.19841e-05,((KOR_s_CNUH_SNU_s_082_06_2015_p_KT868872_p_human_p_2015_h_06_h_10:1e-07,KOR_s_CNUH_SNU_s_148_06_2015_p_KT868876_p_human_p_2015_h_06_h_10:1e-07)NODE_291:4.84595e-05,(KOR_s_CNUH_SNU_s_085_06_2015_p_KT868873_p_human_p_2015_h_06_h_10:1e-07,((KOR_s_Seoul_s_014_h_2015_p_KX034093_p_human_p_2015_h_05_h_30:4.8447e-05,KOR_s_CNUH_SNU_s_172_06_2015_p_KT868877_p_human_p_2015_h_06_h_22:1e-07)NODE_296:1e-07,(KOR_s_CNUH_SNU_s_110_06_2015_p_KT868874_p_human_p_2015_h_06_h_11:1e-07,(KOR_s_Seoul_s_077_h_2_h_2015_p_KX034096_p_human_p_2015_h_06_h_17:1e-07,(KOR_s_Seoul_s_162_h_1_h_2015_p_KX034098_p_human_p_2015_h_06_h_22:1e-07,(KOR_s_Seoul_s_169_h_2015_p_KX034099_p_human_p_2015_h_06_h_26:7.19487e-05,(KOR_s_Seoul_s_177_h_3_h_2015_p_KX034100_p_human_p_2015_h_07_h_03:1e-07,(KOREA_s_Seoul_s_014_h_1_h_2015_p_KT374052_p_human_p_2015_h_05_h_31:1e-07,(KOREA_s_Seoul_s_035_h_1_h_2015_p_KT374054_p_human_p_2015_h_06_h_03:1e-07,Korea_s_Seoul_s_SNU1_h_035_s_2015_p_KU308549_p_human_p_2015_h_06_h_08:1e-07)NODE_280:7.19954e-05)NODE_285:1e-07)NODE_286:1e-07)NODE_287:1e-07)NODE_288:1e-07)NODE_289:1e-07)NODE_290:4.84469e-05)NODE_297:1e-07)NODE_299:1e-07)NODE_301:1e-07)NODE_303:1e-07)NODE_305:1e-07)NODE_306:1e-07)NODE_307:1e-07)NODE_308:1e-07)NODE_309:4.84505e-05)NODE_317:1e-07)NODE_320:0.000142055)NODE_340:0.000235541)NODE_375:1e-07)NODE_376:4.84439e-05)NODE_377:1e-07)NODE_378:1e-07)NODE_379:4.84158e-05)NODE_380:2.77953e-05)NODE_385:4.84475e-05)NODE_387:2.78884e-05)NODE_401:0.000187918)NODE_437:0.000135872)NODE_454:7.17204e-05)NODE_461:4.84511e-05)NODE_464:7.19779e-05)NODE_466:1e-07)NODE_467:4.84346e-05)NODE_470:0.000117981)NODE_488:7.50808e-05)NODE_510:2.56782e-05)NODE_516:9.33183e-05)NODE_523:0.000190156)NODE_535:0.000140062)NODE_538:0.000101439)NODE_541:0.000742415)NODE_546:4.84608e-05)NODE_547;
