# Supplementary material for: MERS-CoV spillover at the camel-human interface
Source: eLife. 2018 Jan 16;7:e31257. doi: 10.7554/eLife.31257 (PMC5777824; doi:10.7554/eLife.31257)
Supplement: Figure 4—source data 3. [file elife-31257-fig4-data3.zip › MERS_CoV_274_rename.ML_sequence.fasta]

>Jeddah_h_1_p_KF917527_p_camel_p_2013_h_11_h_08
GATAAGTGAATAGCTTGGCTATCTCACCTTCGTCTCTTGCAGAACTTGATTACGTAACTGATTTGCATTGTCGGGGATGTCATTATTTGCTGCATCTAGCGATAGCCCGCATGCCCCAAGGCCGTCAGTACACTAGCTGCTAGCCTTACGTGGCACACCATGACTTTACGCCGTCCGCGACGCGGTTCCTATATCCACCTGGACTTTCTCCCTCGACCCTGCCCACATGCAGTCTAATGCCTTATGCCTCCCATCGCTCGAGTAGACCCTTACGCCCCTCGAGAGCCTCTCCTCTTGAGCGATCTACCGGCTCGCGTCAACCTATTACTGCGGGCGTCACCTAACTCAGCCATAGCCGCATCTATCTTCGATCAAACTGAGTCATTCCCGGCTGCAGGTCCCCAACGGGACCAACCGGATGACCTTTAGCCAAACTCAGCCCGACCTACACTACGTGCACCGTCATAAGCCGTGGTACCCGCTCGATGGCAGGCAGCGCCCGATCCGTCATCGAGCCGTATGACCTCTCAAGCTACCCGAGGTCTCATATGCTCCACCCGGGCACCCCTCTCACGTCCATCCTCGTTAACAACGTATCATCACCTGATGAGCTCCCTAGCAAGCCCCCCTAACTTTTCTAGTCGCGATCGTTGCATTGCCCGTTAAAGCTTTTGAGCTACGCCTCAGTAACTTCTGGGACCCGTTCTTCCCTACTCCCCTCGGTCCCGGCTCCTCGGAGCCATCACTCTAGTCTGCTAGTTCCAGTTACTTAGCGTCGACTGTCCGCGTTGCTAGCACAGGTTGGCTTACTCGTAGGTGCCCGCCCAGCGTCCCCCGTATACGCTGAGCTCCACTCTGGCACTAGAACCCTAGTCCGTCAGTTGGACATTCTCTTCTCTGACATGCCCGCCAGCTCGCATGCTGCTATACTGGTCTTGCCCGCCTACGTCCCCATTATACGACGGCTCGCTCAACAGCTATGCCTTCAGTCTTTCACTAGCATCGTCACTGAGCATGAGCTTGACGCGGTACTCTCCCAGTCCAGCGGTGCACTTCCGCCTAGTCATGTTTTGACTGGCCATGTGCCAAGAAGTCACTGGCTCTAGGGCTACACGTTGACTACCCGGGGCCTATGACTCACCGACTAGATCGGTTTCCTTGCAACATCGCTCTAGCTTTCGTTTTTTGCCTGGCTTGCCTCCCCCGAGCCTATTACGCAATCCCTGCCATTTCGGCTTGGCATCATCGACCTCGTACCACGCGTTCATGTGGTTGTCTATGCCTGTCGCCTCTACGGGCATGCATGGTGCTAGTACCGGGGACTTGCTCAGGCTACATGCAGCACCGTAACTCACTTTGAGTCCTTGCTGCAAGTCAGTTTGTTGACCATGCTGATCCTATCTGGAGAGGCTGCCTTCGGGGGCCAATTTCGTCAGTCTTGCAACGTATGGCTGACGTGACGCTATCAAGCTGGAACTTGCCGCTATACGAGAGCTGTCAGCGATCCTCCTTGCATCGTTCTACTGCTCACTTGGTCTTGTCATGCATGCTTGGAGGTTCGTTCCTTTTCGCCCAGTGACGCACGACGCTCTCCTCCGAGCGGTCATCCCACTGGTATGTCCCCGCGCTACGAGTCTATCCGCCCTGAGCCTTAGCGCCTATCCTCCCTAAGCGTTGCTGTTGTCTAGCCTGGGTTGGCCGCATCCCCGCGTTGACCTGGCTACGCCGCGCCGGGTAGCACCGCTCTTCTGCACGCATGCTGGAAACGTACGTACGGTACTCGATTCCCTCGACGCCCTGCGGGATGACCTGAGGCCCCTCGGCTACTTCGCCGGTCTCAGGCATCACATGCGCTTGTCGAGCCCCTTTGCAGCTGTAACTCGCATCCGGACGGGTCCTACGACTACTATGTGAGTTCGCCCTAGCTATGCGTCTGGGACCACCTCCGCCAGCGCCCATGTCGATTATTAGTGGCGGGGCCCAAGCTGTGGCTGTCTCGTAGTAGTTGTCTTCCAATTTTCTCCCGACATGGCAGGTTTATCCAGAATTCTATGTCAGTCGCACCTCCACTGCTAGACCTCGCAGTCACTGCTGCATACTGCTATGGTACGTCCAGTGGACGCAACTGACGTCACCGACAATGAGTGTTCAGGCTCTTGACTGTACCCCCCACGTCCCGCGTCGATCGCGCTGCTCCCCTATTGTGCTTCGGGAGTCGCCGCGATCACAGCCAGTGATCCGTGCTGTTCTCAGGCATGAGAGCTCGCCCACTAGTCGGCATCGTTTGTACATACGGTCAATCGTAGGTACAGATGCAGTGACTGACAGTCCCCGACTAATATCATGATGGCTATAGATTGCAAAAAAAAAAAAAAAAAA
>Jeddah_h_1_p_KF958702_p_human_p_2013_h_11_h_05
GATAAGTGAATAGCTTGGCTATCTCACCTTCGTCTCTTGCAGAACTTGATTACGTAACTGATTTGCATTGTCGGGGATGTCATTATTTGCTGCATCTAGCGATAGCCCGCATGCCCCAAGGCCGTCAGTACACTAGCTGCTAGCCTTACGTGGCACACCATGACTTTACGCCGTCCGCGACGCGGTTCCTATATCCACCTGGACTTTCTCCCTCGACCCTGCCCACATGCAGTCTAATGCCTTATGCCTCCCATCGCTCGAGTAGACCCTTACGCCCCTCGAGAGCCTCTCCTCTTGAGCGATCTACCGGCTCGCGTCAACCTATTACTGCGGGCGTCACCTAACTCAGCCATAGCCGCATCTATCTTCGATCAAACTGAGTCATTCCCGGCTGCAGGTCCCCAACGGGACCAACCGGATGACCTTTAGCCAAACTCAGCCCGACCTACACTACGTGCACCGTCATAAGCCGTGGTACCCGCTCGATGGCAGGCAGCGCCCGATCCGTCATCGAGCCGTATGACCTCTCAAGCTACCCGAGGTCTCATATGCTCCACCCGGGCACCCCTCTCACGTCCATCCTCGTTAACAACGTATCATCACCTGATGAGCTCCCTAGCAAGCCCCCCTAACTTTTCTAGTCGCGATCGTTGCATTGCCCGTTAAAGCTTTTGAGCTACGCCTCAGTAACTTCTGGGACCCGTTCTTCCCTACTCCCCTCGGTCCCGGCTCCTCGGAGCCATCACTCTAGTCTGCTAGTTCCAGTTACTTAGCGTCGACTGTCCGCGTTGCTAGCACAGGTTGGCTTACTCGTAGGTGCCCGCCCAGCGTCCCCCGTATACGCTGAGCTCCACTCTGGCACTAGAACCCTAGTCCGTCAGTTGGACATTCTCTTCTCTGACATGCCCGCCAGCTCGCATGCTGCTATACTGGTCTTGCCCGCCTACGTCCCCATTATACGACGGCTCGCTCAACAGCTATGCCTTCAGTCTTTCACTAGCATCGTCACTGAGCATGAGCTTGACGCGGTACTCTCCCAGTCCAGCGGTGCACTTCCGCCTAGTCATGTTTTGACTGGCCATGTGCCAAGAAGTCACTGGCTCTAGGGCTACACGTTGACTACCCGGGGCCTATGACTCACCGACTAGATCGGTTTCCTTGCAACATCGCTCTAGCTTTCGTTTTTTGCCTGGCTTGCCTCCCCCGAGCCTATTACGCAATCCCTGCCATTTCGGCTTGGCATCATCGACCTCGTACCACGCGTTCATGTGGTTGTCTATGCCTGTCGCCTCTACGGGCATGCATGGTGCTAGTACCGGGGACTTGCTCAGGCTACATGCAGCACCGTAACTCACTTTGAGTCCTTGCTGCAAGTCAGTTTGTTGACCATGCTGATCCTATCTGGAGAGGCTGCCTTCGGGGGCCAATTTCGTCAGTCTTGCAACGTATGGCTGACGTGACGCTATCAAGCTGGAACTTGCCGCTATACGAGAGCTGTCAGCGATCCTCCTTGCATCGTTCTACTGCTCACTTGGTCTTGTCATGCATGCTTGGAGGTTCGTTCCTTTTCGCCCAGTGACGCACGACGCTCTCCTCCGAGCGGTCATCCCACTGGTATGTCCCCGCGCTACGAGTCTATCCGCCCTGAGCCTTAGCGCCTATCCTCCCTAAGCGTTGCTGTTGTCTAGCCTGGGTTGGCCGCATCCCCGCGTTGACCTGGCTACGCCGCGCCGGGTAGCACCGCTCTTCTGCACGCATGCTGGAAACGTACGTACGGTACTCGATTCCCTCGACGCCCTGCGGGATGACCTGAGGCCCCTCGGCTACTTCGCCGGTCTCAGGCATCACATGCGCTTGTCGAGCCCCTTTGCAGCTGTAACTCGCATCCGGACGGGTCCTACGACTACTATGTGAGTTCGCCCTAGCTATGCGTCTGGGACCACCTCCGCCAGCGCCCATGTCGATTATTAGTGGCGGGGCCCAAGCTGTGGCTGTCTCGTAGTAGTTGTCTTCCAATTTTCTCCCGACATGGCAGGTTTATCCAGAATTCTATGTCAGTCGCACCTCCACTGCTAGACCTCGCAGTCACTGCTGCATACTGCTATGGTACGTCCAGTGGACGCAACTGACGTCACCGACAATGAGTGTTCAGGCTCTTGACTGTACCCCCCACGTCCCGCGTCGATCGCGCTGCTCCCCTATTGTGCTTCGGGAGTCGCCGCGATCACAGCCAGTGATCCGTGCTGTTCTCAGGCATGAGAGCTCGCCCACTAGTCGGCATCGTTTGTACATACGGTCAATCGTAGGTACAGATGCAGTGACTGACAGTCCCCGACTAATATCATGATGGCTATAGATTGCAAAAAAAAAAAAAAAAAA
>Riyadh_3_2013_p_KF600613_p_human_p_2013_h_02_h_05
GATAAGTGAATAGCTTGGCTATCTCACCCTCGTCTCTTGCAGAACTTGATTACGTAACTGATTTGCATTGTCGGGGATGTCATTATTTGCTGCATCTAGCGATAGCCCGCATGCCCCAAGGCCGTCAGTACACTAGCTGCTAGCCTTACGTGGCACACCATGACTTTACGCCGCCCGCGACGCGGTTCCTATATCCACCTGGACTCTCTCCCTCGACCCTGCCCACATGCAGTCTAATGCCTTATGCCTCCCATCGCTCGAATAGACCCTTACGCCCCTCGAGAACCTCTCCTCCAGAGCGATCTACCAGCTCGCGTCAACCTACTACTGCGGGCGTCACCTAACTCAGCCATAGCCGCATCTATCTTCGATCAAACTGAGTCATTCCTGGCTGCAGGCCCCCAACGGGGCCAACCGGATGACCTTTAGTCAAACTCAGCCCGACCTACACTACGTGCACCGTCATAAGCCGTGGTACCCGCTCGATGGCAGGCAGCGCCCGATCCGTCATCGAGCCGTATAACCTCTCAAGCTACCCGAGGTCTCATATGCTCCATCCGGGCGCCCCTCTCACGTCCACCCTCGTTAACAACGTATCATCACCTGATGAGCTCCCTAGCAAGCCCCCCTAACTTCTCTAGTCGCGATCGCTGCATTGCCCGTTAAAGCTTTTGAGCTACGCCTCAGTAACTTCTGGGACCCGTTCTTCCCTACTCCCCTCGGTCCCGGCTCCTTGGAGCCATCACTCTAGTCTGCTAGTTCCAGTTACTTAGCGTCGACTGTCCGCGTTGCTAGCACAGGTTGGCTTACTCGTAGGTGCCCGCCCAGCGTCCCCCGTATACGCTGAGCTCCACCCTGGCACTAGAACCCTAGTCCGTCAGTTGGACATTCTCTTCTCTGACATGCCCGCCAGCTCGCATGCTGCTATACTGGTCTTGCCCGCCTACGTCCCCATTATACGACGGCTCGCTCAACAGCTATGCCTTCAGTCTTTCACTAGCATCGTCACTGAGCATGAGCTTGACGCGGTACTCTCCCAGTCCAGCGGTGCACTTCCGCCTAGTCATGTTTTGACTGGCCATGTGCCAAGAAGTCACTGGCTCTAGGGCTACACGTTGACTACCCGGGGCCTATGACTCACCGACTAGATCGGTTTCCTTGCAACATCGCTCTAGCTTTCGTTTTTTGCCTGGCTTGCCTCCCCCGAGCCTATTACGCAATCCTTGCCATTTCGGCTTGGCATCATCGACCTCGTACCACGCGTTCATGTGGTTGTCTATGCCTGTCACCTCTACGGGCATGCATGGTGCTAGTACCGGGGACTTGCTCAGGCTACATGCAGCACCGTAACTCACTTTGAGTCCTTGCTGCAAGTCAGTTTGTTGACCATGCTGATCCTATCTGGAGAGGCTGCCTTCGGGGGCCAATTTCGTCAGCCCTGCAACGTATGGCTGACGTGACGCTATCAAGCTGGAACTTGCCGCTATACGAGAGCTGTCAGCGATCCTCCTTGCATCGTTCTACTGCTCACTTGGTCTTGTCATGCATGCTTGGAGGTTCGTTCCTTTTCGCCCAGTGACGCACGACGCTCTCCTCCGAGCGGTCATCCCACTGGTATGTCCCCGCGCTACGAGTCTATCCGCCCTGAGCCTTAGCGCCTATCCTCCCTAAGCGTTGCTGTTGTCTAGCCTGGGTTGGCCGCATCCCCGCGTTGACCTGGCTACGCCGCGCCGGGTAGCACCGCTCTTCTGCACGCATGCTGGAAACGTACGTACGGTGCTCGATTCCCTCGTCGCCCTGCGGGATGACCTGAGGCCCCTCGGCTACTTTGCCGGTCCCAGGCATCACATGCGCTTGTCGAGCCCCTTTGCAGCTGTAACTCGCATCCGGACGGGTCCTACGACTACTAGGTGAGTTCGCCCTAGCTATGCGTCTGGGACCACCTCCGCCAGCGCCCATGTCGATTAGTAGTGGCGGGGCCCAAGCTGTGGCTGTCTCGTAGTAGTCGTCTTCCAATTTTCTCCCGACATGGCAGGTTTATCCAGAATTCTATGTCAGTCGCACCTCCACTGCTAGACCTCGCAGTCACTGCTGCATACTGCTATGGTACGTCCAGTGGACGCAACTGACGTCACCGACAATGAGTGTTCAGGCTCTTGACCGTACCCCCCACGTCCCGCGTCGATCGCGCTGCTCCCCTATTGTGCTGCGGGAGTCGCCGCGATCACAGCCAGTGATCCGTGCTGTTCTCAGGTATGAGAGCTCGCCCACTAGTCGGCATCGTTTGTACATACGGTCAATCGTAGGTACAGATGCAGTGACTGACAGTCCCCGACTAATATCATGATGGCTATAGATTGCAAAAAAAAAAAAAAAAAA
>Riyadh_4_2013_p_KJ156952_p_human_p_2013_h_03_h_01
GATAAGTGAATAGCTTGGCTATCTCACCCTCGTCTCTTGCAGAACTTGATTACGTAACTGATTTGCATTGTCGGGGATGTCATTATTTGCTGCATCTAGCGATAGCCCGCATGCCCCAAGGCCGTCAGTACACTAGCTGCTAGCCTTACGTGGCACACCATGACTTTACGCCGTCCGCGACGCGGGTCCTATATCCACCTGGACTCTCTCCCTCGACCCTGCCCACATGCAGTCTAATGCCTTATGCCTCCCATCGCTCGAATAGACCCTTACGCCCCTCGAGAGCCTCTCCTCTTGAGCGATCTACCGGCTCGCGTCAACCTACTACTGCGGGCGTCACCTAACTCAGCCATAGCCGCATCTATCTTCGATCAAACTGAGTCATTCCCGGCTGCAGGCCCCCAACGGGACCAACCGGATGACCTTTAGTCAAACTCAGCCCGACCTACACTACGTGCACCGTCATAAGCCGTGGTATCCGCTCGATGGCAGGCAGCGCCCGATCCGTCATCGAGCCGTATAACCTCTCAAGCTACCCGAGGTCTCATATGCTCCACCCGGGCACCCCTCTCACGTCCACCCTCGTTAACAACGTATCATCACCTGATGAGCTCCCTAGCAAGCCCCTCTAACTTCTCTAGTCGCGATCGTTGCATTGCCCGTTAAAGCTTTTGAGCTACGCCCCAGTAACTTCTGGGACCCGTTCTTCCCTACTCCCCTCGGTCCCGGCTCCTCGGAGCCATCACTCTAGTCTGCTAGTTCCAGTTACTTAGCGTCGACTGCCCGCGTTGCTAGCACAGGTTGGCTTACTCGTAGGTGCCCGCCCAGCGTCCCCCGTATACGCTGAGCTCCACCCTGGCACCAGGACCCTAGTCCGTCAGTTGGACATTCTCTTCTCTGACATGCCCGCCAGCTCGCATGCTGCTATACTGGTCTTGCCCGCCTACGTCCCTATTATACGACGGCTCGCTCAACAGCTATGCCTTCAGTCTTTCACTAGCATCGTCACTGAGCATGAGCTTGACGCGGTACTCTCCCAGTCCAGCGGTGCACTTCCGCCTAGTCATGTTTTGACTGGCCATGTGCCAAGAAGTCACTGGCTCTAGGGCTACACGTTGACTACCCGGGGCCTATGACTCACCGACTAGATCGGTTTCCCTGCAACATCGCTCTAGCTTTCGTTTTTTGCCTGGCTTGCCTCCCCCGAGCCTATTACGCAATCCCTGCCATTTCGGCTTGGCATCATCGACCTCGTACCACGCGTTCATGTGGTTGTCTATGCCTGTCGCCTCTACGGGCATGCATGGTGCTAGTACCGGGGACTTGCTCAGGCTACATGCAGCACCGTAACTCACTTTGAGTCCTTGCTGCAAGTCAGTTTGTTGACCATGCTGATCCTATCTGGAGAGGCTGCCTTCGGGGGCCAATTTCGTCAGCCCTGCAACGTATGGCTGACGTGACGCTATCAAGCTGGAACTTGCCGCTATACGAGAGCTGTCAGCGATCCTCCTTGCATCGTTCTACTGCTCACTTGGTCTTGTCATGCATGCTTGGAGGTTCGTTCCTTTTCGCCCAGTGACGCACGACGCTCTCCTCCGAGCGGTCATCCCACTGGTATGTCCCCGCGCTACGAGTCTATCCGCCCTGAGCCTTAGCGCCTACCCTTCCTAAGCGTTGCTGTTGTCTAGCCTGGGTTGGCTGCACCCCCGCGCTGACCTGGCTACGCCGCGCCGGGTAGCACCGCTCTTCTGCACGCATGCTGGAAACGTACGTACGGTACTCGATTCCCTCGACGCCCTGCGGGATGACCTGAGGCCCCTCGGCTACTTCGCCGGTCTCAGGCATCACATGCGCTTGTCGAGCCCCTTTGCAGCTGTAACTCGCATCCGGACGGGTCCTACGACTACTAGGTGAGTTCGCCCTAGCTATGCGTCTGGGACCACCTCCGCCAGCGCCCATGTCGATTAGTAGTGGCGGGGCCCAAGCTGTGGCTGTCTCGTAGTAGTCGTCTTCCAATTTTCTCCCGACATGGCAGGTTTATCCAGAATTCTATGTCAGTCGCACCTCCACTGCTAGACCTCGCAGTCACTGCTGCATACTGCTATGGTACGTCCAGTGGACGCAACTGACGTCACCGACAATGAGTGTTCAGGCTCTTGACTGTACCCCCCACGTCCCGCGTCGATCGCGCTGCTCCCCTATTGTGCTGCGGGAGTCGCCGCGATCACAGCCAGTGATCCGTGCTGTTCTCAGGCATGAGAGCTCGCCCACTAGTCGGCATCGTTTGTACATACGGTCAATCGTAGGTACAGATGCAGTGACTGACAGTCCCCGACTAATATCATGATGGCTATAGATTGCAAAAAAAAAAAAAAAAAA
>Riyadh_5_2013_p_KJ156944_p_human_p_2013_h_07_h_02
GATAAGTGAATAGCTTGGCTATCTCACCCTCGTCTCTTGCAGAACTTGATTACGTAACTGATTTGCATTGTCGGGGATGTCATTATTTGCTGCATCTAGCGATAGCCCGCATGCCCCAAGGCCGTCAGTACACTAGCTGCTAGCCTTACGTGGCACACCATGACTTTACGCCGTTCGCGACGCGGTTCCTATATCCACCTGGACTTTCTCCCTCGGCCCTGCCCACATGCAGTCTAATGCCTTATGCCTCCCATCGCTCGAATAGACCCTTACGCCCCTCGAGAGCCTCTCCTCTTGAGCGATCTACCGGCTCGCGTCAACCTACTACTGCGGGCGTCACCTAACTCAGCCATAGCCGCATCTATCTTCGATCAAACTGAGTCATTCCTGGCTGCAGGCCCCCAACGGGACCAACCGGATGACCTTTAGTCAAACTCAGCCCGACCTACACTACGTGCACCGTCATAAGCCGTGGTACCCGCTCGATGGCAGGCAGCGCCCGATCCGTCATCGAGCCGCATGACCTCTCAAGCTACCCGAGGTCTCATATGCTCCACCCGGGCACCCCTCTCACGTCCACCCTCGTTAACAACGTATCATCACCTGATGAGCTCCCTAGCAAGCCCCCCTAACTTCTCTAGTCGCGATCGTTGCATTGCCCGTTAAAGCTTTTGAGCTACGCCTCAGTAACTTCTGGGACCCGTTCTTCCCTACTCCCCTCGGTCCCGGCTCCTCGGAGCCATCACTCTAGTCTGCTAGTTCCAGTTACTTAGCGTCGACTGTCCGCGTTGCTAGCACAGTTTGGCTTACTCGTAGATGCCCGCCCAGCGTCCCCCGTATACGCTGAGCTCCACCCTGGCACTAGAACCCTAGTCCGTCAGTTGGACATTCTCTTCTCTGACATGCCCGCCAGCTCGCATGCTGCTATACTGGTCTTGCCCGCCTACGTCCCCATTATACGACGGCTCGCTCAACAGCTATGCCTTCAGTCTTTCACTAGCATCGTCACTGAGCATGAGCTTGACGCGGTACTCTCCCAGTCCAGCGGTGCACTTCCGCCTAGTCATGTTTTGACTGGCCATGTGCCAAGAAGTCACTGGCTCTAGGGCTACACGTTGACTACCCGGGGCCTATGACTCACCGACTAGATCGGTTTCCTTGCAACATCGCTCTAGCTTTCGTTTTTTGCCTGGCTTGCCTCCCCCGAGCCTATTACGCAATCCCTGCCATTTCGGCTTGGCATCATCGACCTCGTACCACGCGTTCATGTGGTTGTCTATGCCTGTCGCCTCTACGGGCATGCATGGTGCTAGTACCGGGGACTTGCTCAGGCTACATGCAGCACCGTAACTCACTTTGAGTCCTTGCTGCAAGTCAGTTTGTTGACCATGCTGATCCTATCTGGAGAGGCTGCCTTCGGGGGCCAATTTCGTCAGCCTTGCAACGTATGGCTGACGTGACTCTATCAAGCTGGAACTTGCCGCTATACGAGAGCTGTCAGCGATCCTCCTTGCATCGTTCTACTGCTCACTTGGTCTTGTCATGCATGCTTGGAGGTTCGTTCTTTTTCGCCCAGTGACGCACGACGCTCTCCTCCGAGCGGTCATCCCACTGGTATGTCCCCGCGCTACGAGTCTATCCGCCCTGAGCCTTAGCGCCTATCCTCCCTAAGCGTTGCTGTTGTCTAGCCTGGGTTGGCCGCATCCCCGCGTTGACCTGGCTACGCCGCGCCGGGTAGCACCGCTCTTCTGCACGCATGCTGGAAACGTACGTACGGTACTCGATTCCCTCGACGCCCTGCGGGATGACCTGAGGCCCCTCGGCTACTTCGCCGGTCTCAGGCATCACATGCGCTTGTCGAGCCCCTTTGCAGCTGTAACTCGCATCCGGACGGGTCCTACGACTACTAGGTGAGTTCGCCCTAGCTATGCGTCTGGGACCACCTCCGCCAGCGCCCATGTCGATTAGTAGTGGCGGGGCCCAAGCTGTGGCTGTCTCGTAGTAGTTGTCTTCCAATTTTCTCCCGACATGGCAGGTTTATCCAGAATTCTATGTCAGTCGCACCTCCACTGCTAGACCTCGCAGTCACTGCTGCATACTGCTATGGTACGTCCAGTGGACGCGACTGACGTCACCGACAATGAGTGTTCAGGCTCTTGACTGTACCCCCCACGTCCCGCGTCGATCGCGCTGCTCCCCTATTGTGCTTCGGGAGTCGCCGCGATCACAGCCAGTGATCCGTGCTGTTCTCAGGCATGAGAGCTCGCCCACTAGTCGGCATCGTTTGTACATACGGTCAATCGTAGGTACAGATGCAGTGACTGACAGTCCCCGACTAATATCATGATGGCTATAGATTGCAAAAAAAAAAAAAAAAAA
>Taif_1_2013_p_KJ156949_p_human_p_2013_h_06_h_12
GATAAGTGAATAGCTTGGCTATCTCACCCTCGTCTCTTGCAGAACTTGATTACGTAACTGATTTGCATTGTCGGGGATGTCATTATTTGCTGCATCTAGCGATAGCCCGCATGCCCCAAGGCCGTCAGTACACTAGCTGCTAGCCTTACGTGGTACACCATGACTTTACGCCGTCCGCGACGCGGTTCCTATATCCACCTGGACTTTCTCCCTCGACCCTGCCCACATGCAGTCTAATGCCTTATGCCTCCCATCGCTCGAGTAGACCCTTACGCCCCTCGAGAGCCTCTCCTCTTGAGCGATCTACCGGCTCGCGTCAACCTACTACTGCGGGCGTCACCTAACTCAGCCATAGCCGCATCTATCTTCGATCAAACTGAGTCATTCCCGGCTGCAGGTCCCCAACGGGACCAACCGGATGACCTTTAGCCAAACTCAGCCCGACCTACACTACGTGCACCGTCATAAGCCGTGGTACCCGCTCGATGGCAGGCAGCGCCCGATCCGTCATCGAGCCGTATGACCTCTCAAGCTACCCGAGGTCTCATATGCTCCACCCGGGCACCCCTCTCACGTCCATCCTCGTTAACAACGTATCATCACCTGATGAGCTCCCTAGCAAGCCCCCCTAACTTTTCTAGTCGCGATCGTTGCATTGCCCGTTAAAGCTTTTGAGCTACGCCTCAGTAACTTCTGGGACCCGTTCTTCCCTACTCCCCTCGGTCCCGGCTCCTCGGAGCCATCACTCTAGTCTGCTAGTTCCAGTTACTTAGCGTCGACTGTCCGCGTTGCTAGCACAGGTTGGCTTACTCGTAGGTGCCCGCCCAGCGTCCCCCGTATACGCTGAGCTCCACCCTGGCACTAGAACCCTAGTCCGTCAGTTGGACATTCTCTTCTCTGACATGCCCGCCAGCTCGCATGCTGCTATACTGGTCTTGCCCGCCTATGTCCCCATTATACGACGGCTCGCTCAACAGCTATGCCTTCAGTCTTTCACTAGCATCGTCACTGAGCATGAGCTTGACGCGGTACTCTCCCAGTCTAGCGGTGCACTTCCGCCTAGTCATGTTTTGACTGGCCATGTGCCAAGAAGTCACTGGCTCTAGGGCTACACGTTGACTACCCGGGGCCTATGACTCACCGACTAGATCGGTTTCCTTGCAACATCGCTCTAGCTTTCGTTTTTTGCCTGGCTTGCCTCCCCCGAGCCTATTACGCAATCCCTGCCATTTCGGCTTGGCATCATCGACCTCGTACCACGCGTTCATGTGGTTGTCTATGCCTGTCGCCTCTACGGGCATGCATGGTGCTAGTACCGGGGACTTGCTCAGGCTACATGCAGCACCGTAACTCACTTTGAGTCCTTGCTGCAAGTCAGTTTGTTGACCATGCTGATCCTATCTGGAGAGGCTGCTTTCGGGGGCCAATTTCGTCAGCCCTGCAACGTATGGCTGACGTGACGCTATTAAGCTGGAACTTGCCGCTATACGAGAGTTGTCAGCGATCCTCCTTGCATCGTTCTACTGCTCACTTGGTCTTGTCATGCATGCTTGGAGGTTCGTTCCTTTTCGCCCAGTGACGCACGACGCTCTCCTCCGAGCGGTCATCCCACTGGTATGTCCCCGCGCTACGAGTCTATCCGCCCTGAGCCTTAGCGCCTATCCTCCCTAAGCGTTGCTGTTGTCTAGCCTGGGTTGGCCGCATCCCCGCGTTGACCTGGCTACGCCGCGCCGGGTAGCACCGCTCTTCTGCACGCATGCTGGAAACGTACGTACGGTACTCGATTCCCTCGACGCCCTGCGGGATGACCTGAGGCCCCTCGGCTACTTCGCCGGTCTCAGGCATCACATGCGCTTGTCGAGCCCCTTTGCAGCTGTAACTCGCATCCGGACGGGTCCTACGACTACTAGGTGAGTTCGCCCTAGCTATGCGTCTGGGACCACCTCCGCCAGCGCCCATGTCGATTAGTAGTGGCGGGGCCCAAGCTGTGGCTGTCTCGTAGTAGTTGTCTTCCAATTTTCTCCCGACATGGCAGGTTTATCCAGAATTCTATGTCAGTCGCACCTCCACTGCTAGACCTCGCAGTCACTGCTGCATACTGCTATGGTACGTCCAGTGGACGCAACTGACGTCACCGACAATGAGTGTTCAGGCTCTTGACTGTACCCCCCACGTCCCGCGTCGATCGCGCTGCTCCCCTATTGTGCTGCGGGAGTCGCCGCGATCACAGCCAGTGATCCGTGCTGTTCTCAGGCATGAGAGCTCGCCCACTAGTCGGCATCGTTTGTACATACGGTCAATCGTAGGTACAGATGCAGTGACTGACAGTCCCCGACTAATATCATGATGGCTATAGATTGCAAAAAAAAAAAAAAAAAA
>Taif_3_2013_p_KJ156938_p_human_p_2013_h_06_h_13
GATAAGTGAATAGCTTGGCTATCTCACCCTCGTCTCTTGCAGAACTTGATTACGTAACTGATTTGCATTGTCGGGGATGTCATTATTTGCTGCATCTAGCGATAGCCCGCATGCCCCAAGGCCGTCAGTACACTAGCTGCTAGCCTTACGTGGTACACCATGACTTTACGCCGTCCGCGACGCGGTGCCTATATCCACCTGGACTTTCTCCCTCGACCCTGCCCACATGCAGTCTAATGCCTTATGCCTCCCATCGCTCGAGTAGACCCTTACGCCCCTCGAGAGCCTCTCCTCTTGAGCGATCTACCGGCTCGCGTCAACCTACTACTGCGGGCGTCACCTAACTCAGCCATAGCCGCATCTATCTTCGATCAAACTGAGTCATTCCCGGCTGCAGGTCCCCAACGGGACCAACCGGATGACCTTTAGCCAAACTCAGCCCGACCTACACTACGTGCACCGTCATAAGCCGTGGTACCCGCTCGATGGCAGGCAGCGCCCGATCCGTCATCGAGCCGTATGACCTCTCAAGCTACCCGAGGTCTCATATGCTCCACCCGGGCACCCCTCTCACGTCCATCCTCGTTAACAACGTATCATCACCTGATGAGCTCCCTAGCAAGCCCCCCTAACTTTTCTAGTCGCGATCGTTGCATTGCCCGTTAAAGCTTTTGAGCTACGCCTCAGTAACTTCTGGGACCCGTTCTTCCCTACTCCCCTCGGTCCCGGCTCCTCGGAGCCATCACTCTAGTCTGCTAGTTCCAGTTACTTAGCGTCGACTGTCCGCGTTGCTAGCACAGGTTGGCTTACTCGTAGGTGCCCGCCCAGCGTCCCCCGTATACGCTGAGCTCCACCCTGGCACTAGAACCCTAGTCCGTCAGTTGGACATTCTCTTCTCTGACATGCCCGCCAGCTCGCATGCTGCTATACTGGTCTTGCCCGCCTATGTTCCCATTATACGACGGCTCGCTCAACAGCTATGCCTTCAGTCTTTCACTAGCATCGTCACTGAGCATGAGCTTGACGCGGTACTCTCCCAGTCTAGCGGTGCACTTCCGCCTAGTCATGTTTTGACTGGCCATGTGCCAAGAAGTCACTGGCTCTAGGGCTACACGTTGACTACCCGGGGCCTATGACTCACCGACTAGATCGGTTTCCTTGCAACATCGCTCTAGCTTTCGTTTTTTGCCTGGCTTGCCTCCCCCGAGCCCATTACGCAATCCCTGCCATTTCGGCTTGGCATCATCGACCTCGTACCACGCGTTCATGTGGTTGTCTATGCCTGTCGCCTCTACGGGCATGCATGGTGCTAGTACCGGGGACTTGCTCAGGCTACATGCAGCACCGTAACTCACTTTGAGTCCTTGCTGCAAGTCAGTTTGTTGACCATGCTGATCCTATCTGGAGAGGCTGCTTTCGGGGGCCAATTTCGTCAGCCCTGCAACGTATGGCTGACGTGACGCTATTAAGCTGGAACTTGCCGCTATACGAGAGTTGTCAGCGATCCTCCTTGCATCGTTCTACTGCTCACTTGGTCTTGTCATGCATGCTTGGAGGTTCGTTCCTTTTCGCCCAGTGACGCACGACGCTCTCCTCCGAGCGGTCATCCCACTGGTATGTCCCCGCGCTACGAGTCTATCCGCCCTGAGCCTTAGCGCCTATCCTCCCTAAGCGTTGCTGTTGTCTAGCCTGGGTTGGCCGCATCCCCGCGTTGACCTGGCTACGCCGCGCCGGGTAGCACCGCTCTTCTGCACGCATGCTGGAAACGTACGTACGGTACTCGATTCCCTCGACGCCCTGCGGGATGACCTGAGGCCCCTCGGCTACTTCGCCGGTCTCAGGCATCACATGCGCTTGTCGAGCCCCTTTGCAGCTGTAACTCGCATCAGGACGGGTCCTACGACTACTAGGTGAGTTCGCCCTAGCTATGCGTCTGGGACCACCTCCGCCAGCGCCCATGTCGATTAGTAGTGGCGGGGCCCAAGCTGTGGCTGTCTCGTAGTAGTTGTCTTCCAATTTTCTCCCGACATGGCAGGTTTATCCAGAATTCTATGTCAGTCGCACCTCCACTGCTAGACCTCGCAGTCACTGCTGCATACTGCTATGGTACGTCCAGTGGACGCAACTGACGTCACCGACAATGAGTGTTCAGGCTCTTGACTGTACCCCCCACGTCCCGCGTCGATCGCGCTGCTCCCCTATTGTGCTGCGGGAGTCGCCGCGATCACAGCCAGTGATCCGTGCTGTTCTCAGGCATGAGAGCTCGCCCACTAGTCGGCATCGTTTGTACATACGGTCAATCGTAGGTACAGATGCAGTGACTGACAGTCCCCGACTAATATCATGATGGCTATAGATTGCAAAAAAAAAAAAAAAAAA
>Wadi-Ad_h_Dawasir_1_2013_p_KJ156881_p_human_p_2013_h_06_h_12
GATAAGTGAATAGCTTGGCTATCTCACCCTCGTCTCTTGCAGAACTTGATTACGTAACTGATTTGCATTGTCGGGGATGTCATTATTTGCTGCATCTAGCGATAGCCCGCATGCCCCAAGGCCGTCAGTACACTAGCTGCTAGCCTTACGTGGCACACCATGACTTTACGCCGTCCGCGACGCGGTTCCTATATCCACCTGGACTTTCTCCCTCGACCCTGCCCACATGCAGTCTAATGCCTTATGCCTCCCATCGCTCGAATAGACCCTTACGCCCCTCGAGAGCCTCTCCCCTTGAGCGATCTACCGGCTCGCGTCAACCTACTACTGCGGGCGTCACCTAACTCAGCCATAGCCGCATCTATCTTCGATCAAACTGAGTCATTCCCGGCTGCAGGTCCCCAACGGGACCAACCGGATGACCTTTAGTTAAACTCAGCCCGACCTACACTACGTGCACCGTCATAAGCCGTGGTACCCGCTCGATGGCAGGCAGCGCCCGATCCGTCATCGAGCCGTATGACCTCTCAAGCTACCCGAGGTCTCATATGCTCCACCCGGGCACCCCTCTCACGTCCACCCTCGTTAACAACGTATCATCACCTGATGAGCTCCCTAGCAAGCCCCCCTAACTTCTCTAGTCGCGATCGTTGCATTGCCCGTTAAAGCTTTTGAGCTACGCCTCAGTAACTTCTGGGACCCGTTCTTCCCTACTCCCCTCGGTCCCAGCTCCTCGGAGCCATCACTCTAGTCTGCTAGTTCCAGTTACTTAGCGTCGACTGTCCGCGTTGCTAGCACAGGTTGGCTTACTCGTAGGTGCCCGCCCAGCGTCCCCCGTATACGCTGAGCTCCACCCTGGCACTAGAACCCTAGTCCGTCAGTTGGACATTCTCTTCTCTGACATGCCCGCCAGCTCGCATGCTGCTATACTGGTCTTACCCGCCTACGTCCCCATTATACGACGGCTCGCCCAACAGCTATGCCTTCAGTCTTTCACTAGCATCGTCACTGAGCATGAGCTTGACGCGGTACTCTCCCAGTCCAGCGGTGCACTTCCGCCTAGTCATGTTTTGACTGGCCATGTGCCAAGAAGTCACTGGCTCTAGGGCTACACGTTGACTACCCGGGGCCTATGACTCACCGACTAGATCGGTTTCCTTGCAACATCGCTCTAGCTTTCGTTTTTTGCCTGGCTTGTCTCCCCCGAGCCTATTACGCAATCCCTGCCATTTCGGCTTGGCATCATCGACCTCGTACCACGCGTTCATGTGGTTGTCTATGCCTGTCGCCTCTACGGGCATGCATGGTGCTAGTACCGGGGACTTGCTCAGGCTACATGCAGCACCGTAACTCACTTTGAGTCCTTGCTGCAAGTCAGTTTGTTGACCATGCTGATCCTATCTGGAGAGGCTGCCTTCGGGGGCCAATTTCGTCAGCCCTGCAACGTATGGCTGACGTGACGCTATCAAGCTGGAACTTGCCGCTATACGAGAGCTGTCAGCGATCCTCCTTGCATCGTTCTACTGCTCACTCGGTCTTGTCATGCATGCTTGGAGGTTCGTTCCTTTTCGCCCAGTGACGCACGACGCTCTCCTCCGAGCGGTCATCCCACTGGTATGTCCCCGCGCTACGAGTCTATCCGCCCTGAGCCTTAGCGCCTATCCTCCCTAAGCGTTGCTGTTGTCTAGCCTGGGTTGGCCGCATCCCCGCGTTGACCTGGCTACGCCGCGCCGGGTAGCACCGCTCTTCTGCACGCATGCTGGAAACGTACGTACGGTACTCGATTCCCTCGACGCCCTGCGGGATGACCTGAGGCCCCTCGGCTACTTCGCCGGTCTCAGGCATCACATGCGCTTGTCCAGCCCCTTTGCAGCTGTAACTCGCATCCGGACGGGTTTTACGACTACTAGGTGAGTTCGCCCTAGCTATGCGTCTGGGACCACCTCCGCCAGCGCCCATGTCGATTAGTAGTGGCGGGGCCCAAGCTGTGGCTGTCTCGTAGTAGTCGTCTTCCAATTTTCTCCCGACATGGCAGGTTTATCCAGAATTCTATGTCAGTCGCACCTCCACTGCTAGATCTCGCAGTCACTGCTGCATACTGCTACGGTACGTCCAGTGGACGCAACTGACGTCACCGACAATGAGTGTTCAGGCTCTTGACTGTACCCCCCACGTCCCGCGTCGATCGCGCTGCTCCCCTATTGTGCTGCGGGAGTCGCCGCGATCACAGCCAGTGATCCGTGCTGTTCTCAGGCATGAGAGCTCGCCCACTAGTCGGCATCGTTTGTACATACGGTCAATCGTAGGTACAGATGCAGTGACTGACAGTCCCCGACTAATATCATGATGGCTATAGATTGCAAAAAAAAAAAAAAAAAA
>D1164_d_1_s_14_p_KX108937_p_camel_p_2014_h_06_h_02
GATAAGTGAATAGCTTGGCTATCTCACCCTCGTCTCTTGCAGAACTTGATTACGTAACTGATTTGCATTGTCGGGGATGTCATTATTTGCTGCATCTAGCGATAGCCCGCATGCCCTAAGGCCGTCAGTACATTAGCTGCTAGCCTTACGTGGCACACCATGACTTTACGCCGTCCGCGACGCGGTTCCTATATTCACCTGGACTCTCTCTCTCGACCCTGCCCACATGCAGTCTAATCTCTTATGCCTCCCATCGCTCGAATAGACCCTTACGCCCCTCGAGAGCCTCTCCTCCTGAGCGATCTACCGGCTCGCGTCGACCTACTACTGCGGGCGTCACCTAACTCAGCCATAGCCGCATTTATCTTCGATCAAACTGAGTCGTTCCCGGCTGCAGGCCCCCAACGGGACCAACCGGATGACCTTTAGTCAAACTCAGCTCGACCTACACTACGTGCACCGTCATAAGCCGTGGTACCCGCTCGATGGCAGGCAGCGCCCGATCCGTTATCGAGCCGTATAACCTCTCAAGCTACCCGAGGTCTCATATGCTCCACCCGGGCACCCCTCTCACGTCCACCCTCGTTAACAACGTATCATCACCTGATGAGCTCCCTAGCAAGCCCCTCTAACTTCTCTAGTCGCGATCATTGCATTGCCCGTTAAAGCTTTTGAGCTACGCCTCAGTAACTTCTGGGACCCGTTCTTCCCTACTCCCCTCGGTCCCGGCTCCTCGGAGCCATCACTCTAGTCTGCTAGTTCCAGTTACTTAGCGTCGACTGCCCGCTTTGCTAGCACAGGTTGGCTTACTCGTAGGTGCCCGCCCAGCGTCCCCCGTATACGCTGAGCTCCACCCTGGCACCAGGACCCTAGTCCGTCAGTTGGACATTCTCTTCTTTGACATGCCCGCCAGCTCGCATGCTGCTATACTGGTCTTGCCCGCCCACATCCCCATTATACGACGGCTCGCTCAACAGCTATGCCTTCAGTCTTTCACTAGCATCGTCACTGAGCATGAGCTTGACGCGGTACTCTCCCAGTCCAGCGGTGCACTTCCGCCTAGTCATGTTTTGACTGGCCATGTGCCAAGAAGTCACTGGCTCTAGGGCTACACGTTGACTACCCGGGGCCTATGACTCACCGACTAGATCGGTTTCCTTGCAACATCGCTCTAGCTTTCGTTTTTTGCCTGGCTTGCCTCCCCCGAGCCTATTACGCAATCCCTGCCATTTCGGCTTGGCATCATCGACCTCGTACCACGCGTTCATGTGGTTGCCTATGCCTGTCGTCTCTACGGGCATGCACGGTGCTAGTACCGGGAACTTGCTCAGGCTATATGCAGCACCGTAACTCACCTTGAGTCCTTGCTGCGAGTCAGTTTGTTGACCATGCTGATCCTATCTGGAGAAGCTGCCTTCGGGGGCCAATTTCGTCAGCCCTGTAACGTATGGCTGACGTGACGCTATCAAGCTGGAACTTGCCGCTATACGAGAACTGTCAGCGATACTCCTTGCATCGTTCTACTGCTCCCTTGGTCTTGTCATGCATGCTTGGAGGTTCGTTCCTTTTCGCCCAGTGACGCACGACGCTCTCCTCCGTGCGGTCATCCCACTGGTATGCCCCCGAGCTACGAGTCTATCCGCCCTGAGCCTCAGCGCCTATCCTCCCTAAGCGTTGCTGTTGTCTAGCCTGGGTTGGCTGCACCCCCGCGCTGCTCTGGCTACGCCGCACCGGGTAGCACTGTTTTTCTGCACGCATGCTGGAAACGTGGGTACGGTACTTGATTCCCTCGACCCCCTGCGGGATGACCTGATGCCCCCCGGCTACTTCGCCGGTCTCAGGCATCACATGCGTTTGTCGAGCCCCTCTGCAGCTTTAACTCGCATCCGGACGACCCCTCCGACTACTAGGTGTGTTCGTCCTAGCTATGCGTCTGGGACCACCTCCGCCAGCGCCCATGTCGATTAGTAGTGGCGGGGCCCAAGCTGTGGCTGTCTCGTAGTAGCCGTCTTCCAATTTTCTCCCGATATGGCAGGTTTATCCAGAATTCCATGTCAGTCGCACCTCCACTGCTAGACCTCGCAGTCACTGCTGCATACTGCTATGGTACGTCCAGTGGACGCAACTGACGTCACCGGCAATGAGTGTTCAGGCTCTTGACTGTACCCCCCACGGCCCGCGTCGATCGCGCTGCTCCCCTATTGTGCTGCGGGAGCCGCCGCGATCACAGCCAGTGATCCGTGCTGTTCTCAGGCAAGAGAGCTCGCCCACTAGTCGGCATCGTTTGCACATACGGTCAATCGTAGGTACAGATGCAGTGACTGACAGTCCCCGACTAATATCATGATGGCTATAGATTGCAAAAAAAAAAAAAAAAAA
>UAE_s_D1164_d_10_s_2014_p_KP719928_p_camel_p_2014_h_06
GATAAGTGAATAGCTTGGCTATCTCACCCTCGTCTCTTGCAGAACTTGATTACGTAACTGATTTGCATTGTCGGGGATGTCATTATTTGCTGCATCTAGCGATAGCCCGCATGCCCTAAGGCCGTCAGTACATTAGCTGCTAGCCTTACGTGGCACACCATGACTTTACGCCGTCCGCGACGCGGTTCCTATATTCACCTGGACTCTCTCTCTCGACCCTGCCCACATGCAGTCTAATGCCTTATGCCTCCCATCGCTCGAATAGACCCTTACGCCCCTCGAGAGCCTCTCCTCCTGAGCGATCTACCGGCTCGCGTCGACCTACTACTGCGGGCGTCACCTAACTCAGCCATAGCCGCATTTATCTTCGATCAAACTGAGTCGTTCCCGGCTGCAGGCCCCCAACGGGACCAACCGGATGACCTTTAGTCAAACTCAGCTCGACCTACACTACGTGCACCGTCATAAGCCGTGGTACCCGCTCGATGGCAGGCAGCGCCCGATCCGTTATCGAGCCGTATAACCTCTCAAGCTACCCGAGGTCTCATATGCTCCACCCGGGCACCCCTCTCACGTCCACCCTCGTTAACAACGTATCATCACCTGATGAGCTCCCTAGCAAGCCCCTCTAACTTCTCTAGTCGCGATCATTGCATTGCCCGTTAAAGCTTTTGAGCTACGCCTCAGTAACTTCTGGGACCCGTTCTTCCCTACTCCCCTCGGTCCCGGCTCCTCGGAGCCATCACTCTAGTCTGCTAGTTCCAGTTACTTAGCGTCGACTGCCCGCGTTGCTAGCACAGGTTGGCTTACTCGTAGGTGCCCGCCCAGCGTCCCCCGTATACGCTGAGCTCCACCCTGGCACCAGGACCCTAGTCCGTCAGTTGGACATTCTCTTCTTTGACATGCCCGCCAGCTCGCATGCTGCTATACTGGTCTTGCCCGCCCACATCCCCATTATACGACGGCTCGCTCAACAGCTATGCCTTCAGTCTTTCACTAGCATCGTCACTGAGCATGAGCTTGACGCGGTACTCTCCCAGTCCAGCGGTGCACTTCCGCCTAGTCATGTTTTGACTGGCCATGTGCCAAGAAGTCACTGGCTCTAGGGCTACACGTTGACTACCCGGGGCCTATGACTCACCGACTAGATCGGTTTCCTTGCAACATCGCTCTAGCTTTCGTTTTTTGCCTGGCTTGCCTCCCCCGAGCCTATTACGCAATCCCTGCCATTTCGGCTTGGCATCATCGACCTCGTACCACGCGTTCATGTGGTTGCCTATGCCTGTCGTCTCTACGGGCATGCACGGTGCTAGTACCGGGAACTTGCTCAGGCTATATGCAGCACCGTAACTCACCTTGAGTCCTTGCTGCGAGTCAGTTTGTTGACCATGCTGATCCTATCTGGAGAAGCTGCCTTCGGGGGCCAATTTCGTCAGCCCTGTAACGTATGGCTGACGTGACGCTATCAAGCTGGAACTTGCCGCTATACGAGAACTGTCAGCGATACTCCTTGCATCGTTCTACTGCTCCCTTGGTCTTGTCATGCATGCTTGGAGGTTCGTTCCTTTTCGCCCGGTGACGCACGACGCTCTCCTCCGTGCGGTCATCCCACTGGTATGCCCCCGCGCTACGAGTCTATCCGCCCTGAGCCTCAGCGCCTATCCTCCCTAAGCGTTGCTGTTGTCTAGCCTGGGTTGGCTGCACCCCCGCGCTGCTCTGGCTACGCCGCACCGGGTAGCACTGTTTTTCTGCACGCATGCTGGAAACGTGGGTACGGTACTTGATTCCCTCGACCCCCTGCGGGATGACCTGATGCCCCCCGGCTACTTCGCCGGTCTCAGGCATCACATGCGTTTGTCGAGCCCCTCTGCAGCTTTAACTCGCATCCGGACGACCCCTCCGACTACTAGGTGTGTTCGTCCTAGCTATGCGTCTGGGACCACCTCCGCCAGCGCCCATGTCGATTAGTAGTGGCGGGGCCCAAGCTGTGGCTGTCTCGTAGTAGCCGTCTTCCAATTTTCTCCCGATATGGCAGGTTTATCCAGAATTCCATGTCAGTCGCACCTCCACTGCTAGACCTCGCAGTCACTGCTGCATACTGCTATGGTACGTCCAGTGGACGCAACTGACGTCACCGGCAATGAGTGTTCAGGCTCTTGACTGTACCCCCCACGGCCCGCGTCGATCGCGCTGCTCCCCTATTGTGCTGCGGGAGCCGCCGCGATCACAGCCAGTGATCCGTGCTGTTCTCAGGCAAGAGAGCTCGCCCACTATTCGGCATCGTTTGCACATACGGTCAATCGTAGGTACAGATGCAGTGACTGACAGTCCCCGACTAATATCATGATGGCTATAGATTGCAAAAAAAAAAAAAAAAAA
>UAE_s_D1164_d_11_s_2014_p_KP719929_p_camel_p_2014_h_06
GATAAGTGAATAGCTTGGCTATCTCACCCTCGTCTCTTGCAGAACTTGATTACGTAACTGATTTGCATTGTCGGGGATGTCATTATTTGCTGCATCTAGCGATAGCCCGCATGCCCTAAGGCCGTCAGTACATTAGCTGCTAGCCTTACGTGGCACACCATGACTTTACGCCGTCCGCGACGCGGTTCCTATATTCACCTGGACTCTCTCTCTCGACCCTGCCCACATGCAGTCTAATGCCTTATGCCTCCCATCGCTCGAATAGACCCTTACGCCCCTCGAGAGCCTCTCCTCCTGAGCGATCTACCGGCTCGCGTCGACCTACTACTGCGGGCGTCACCTAACTCAGCCATAGCCGCATTTATCTTCGATCAAACTGAGTCGTTCCCGGCTGCAGGCCCCCAACGGGACCAACCGGATGACCTTTAGTCAAACTCAGCTCGACCTACACTACGTGCACCGTCATAAGCCGTGGTACCCGCTCGATGGCAGGCAGCGCCCGATCCGTTATCGAGCCGTATAACCTCTCAAGCTACCCGAGGTCTCATATGCTCCACCCGGGCACCCCTCTCACGTCCACCCTCGTTAACAACGTATCATCACCTGATGAGCTCCCTAGCAAGCCCCTCTAACTTCTCTAGTCGCGATCATTGCATTGCCCGTTAAAGCTTTTGAGCTACGCCTCAGTAACTTCTGGGACCCGTTCTTCCCTACTCCCCTCGGTCCCGGCTCCTCGGAGCCATCACTCTAGTCTGCTAGTTCCAGTTACTTAGCGTCGACTGCCCGCTTTGCTAGCACAGGTTGGCTTACTCGTAGGTGCCCGCCCAGCGTCCCCCGTATACGCTGAGCTCCACCCTGGCACCAGGACCCTAGTCCGTCAGTTGGACATTCTCTTCTTTGACATGCCCGCCAGCTCGCATGCTGCTATACTGGTCTTGCCCGCCCACATCCCCATTATACGACGGCTCGCTCAACAGCTATGCCTTCAGTCTTTCACTAGCATCGTCACTGAGCATGAGCTTGACGCGGTACTCTCCCAGTCCAGCGGTGCACTTCCGCCTAGTCATGTTTTGACTGGCCATGTGCCAAGAAGTCACTGGCTCTAGGGCTACACGTTGACTACCCGGGGCCTATGACTCACCGACTAGATCGGTTTCCTTGCAACATCGCTCTAGCTTTCGTTTTTTGCCTGGCTTGCCTCCCCCGAGCCTATTACGCAATCCCTGCCATTTCGGCTTGGCATCATCGACCTCGTACCACGCGTTCATGTGGTTGCCTATGCCTGTCGTCTCTACGGGCATGCACGGTGCTAGTACCGGGAACTTGCTCAGGCTATATGCAGCACCGTAACTCACCTTGAGTCCTTGCTGCGAGTCAGTTTGTTGACCATGCTGATCCTATCTGGAGAAGCTGCCTTCGGGGGCCAATTTCGTCAGCCCTGTAACGTATGGCTGACGTGACGCTATCAAGCTGGAACTTGCCGCTATACGAGAACTGTCAGCGATACTCCTTGCATCGTTCTACTGCTCCCTTGGTCTTGTCATGCATGCTTGGAGGTTCGTTCCTTTTCGCCCAGTGACGCACGACGCTCTCCTCCGTGCGGTCATCCCACTGGTATGCCCCCGAGCTACGAGTCTATCCGCCCTGAGCCTCAGCGCCTATCCTCCCTAAGCGTTGCTGTTGTCTAGCCTGGGTTGGCTGCACCCCCGCGCTGCTCTGGCTACGCCGCACCGGGTAGCACTGTTTTTCTGCACGCATGCTGGAAACGTGGGTACGGTACTTGATTCCCTCGACCCCCTGCGGGATGACCTGATGCCCCCCGGCTACTTCGCCGGTCTCAGGCATCACATGCGTTTGTCGAGCCCCTCTGCAGCTTTAACTCGCATCCGGACGACCCCTCCGACTACTAGGTGTGTTCGTCCTAGCTATGCGTCTGGGACCACCTCCGCCAGCGCCCATGTCGATTAGTAGTGGCGGGGCCCAAGCTGTGGCTGTCTCGTAGTAGCCGTCTTCCAATTTTCTCCCGATATGGCAGGTTTATCCAGAATTCCATGTCAGTCGCACCTCCACTGCTAGACCTCGCAGTCACTGCTGCATACTGCTATGGTACGTCCAGTGGACGCAACTGACGTCACCGGCAATGAGTGTTCAGGCTCTTGACTGTACCCCCCACGGCCCGCGTCGATCGCGCTGCTCCCCTATTGTGCTGCGGGAGCCGCCGCGATCACAGCCAGTGATCCGTGCTGTTCTCAGGCAAGAGAGCTCGCCCACTAGTCGGCATCGTTTGCACATACGGTCAATCGTAGGTACAGATGCAGTGACTGACAGTCCCCGACTAATATCATGATGGCTATAGATTGCAAAAAAAAAAAAAAAAAA
>UAE_s_D1164_d_14_s_2014_p_KP719930_p_camel_p_2014_h_06
GATAAGTGAATAGCTTGGCTATCTCACCCTCGTCTCTTGCAGAACTTGATTACGTAACTGATTTGCATTGTCGGGGATGTCATTATTTGCTGCATCTAGCGATAGCCCGCATGCCCTAAGGCCGTCAGTACATTAGCTGCTAGCCTTACGTGGCACACCATGACTTTACGCCGTCCGCGACGCGGTTCCTATATTCACCTGGACTCTCTCTCTCGACCCTGCCCACATGCAGTCTAATGCCTTATGCCTCCCATCGCTCGAATAGACCCTTACGCCCCTCGAGAGCCTCTCCTCCTGAGCGATCTACCGGCTCGCGTCGACCTACTACTGCGGGCGTCACCTAACTCAGCCATAGCCGCATTTATCTTCGATCAAACTGAGTCGTTCCCGGCTGCAGGCCCCCAACGGGACCAACCGGATGACCTTTAGTCAAACTCAGCTCGACCTACACTACGTGCACCGTCATAAGCCGTGGTACCCGCTCGATGGCAGGCAGCGCCCGATCCGTTATCGAGCCGTATAACCTCTCAAGCTACCCGAGGTCTCATATGCTCCACCCGGGCACCCCTCTCACGTCCACCCTCGTTAACAACGTATCATCACCTGATGAGCTCCCTAGCAAGCCCCTCTAACTTCTCTAGTCGCGATCATTGCATTGCCCGTTAAAGCTTTTGAGCTACGCCTCAGTAACTTCTGGGACCCGTTCTTCCCTACTCCCCTCGGTCCCGGCTCCTCGGAGCCATCACTCTAGTCTGCTAGTTCCAGTTACTTAGCGTCGACTGCCCGCGTTGCTAGCACAGGTTGGCTTACTCGTAGGTGCCCGCCCAGCGTCCCCCGTATACGCTGAGCTCCACCCTGGCACCAGGACCCTAGTCCGTCAGTTGGACATTCTCTTCTTTGACATGCCCGCCAGCTCGCATGCTGCTATACTGGTCTTGCCCGCCCACATCCCCATTATACGACGGCTCGCTCAACAGCTATGCCTTCAGTCTTTCACTAGCATCGTCACTGAGCATGAGCTTGACGCGGTACTCTCCCAGTCCAGCGGTGCACTTCCGCCTAGTCATGTTTTGACTGGCCATGTGCCAAGAAGTCACTGGCTCTAGGGCTACACGTTGACTACCCGGGGCCTATGACTCACCGACTAGATCGGTTTCCTTGCAACATCGCTCTAGCTTTCGTTTTTTGCCTGGCTTGCCTCCCCCGAGCCTATTACGCAATCCCTGCCATTTCGGCTTGGCATCATCGACCTCGTACCACGCGTTCATGTGGTTGCCTATGCCTGTCGTCTCTACGGGCATGCACGGTGCTAGTACCGGGAACTTGCTCAGGCTATATGCAGCACCGTAACTCACCTTGAGTCCTTGCTGCGAGTCAGTTTGTTGACCATGCTGATCCTATCTGGAGAAGCTGCCTTCGGGGGCCAATTTCGTCAGCCCTGTAACGTATGGCTGACGTGACGCTATCAAGCTGGAACTTGCCGCTATACGAGAACTGTCAGCGATACTCCTTGCATCGTTCTACTGCTCCCTTGGTCTTGTCATGCATGCTTGGAGGTTCGTTCCTTTTCGCCCAGTGACGCACGACGCTCTCCTCCGTGCGGTCATCCCACTGGTATGCCCCCGCGCTACGAGTCTATCCGCCCTGAGCCTCAGCGCCTATCCTCCCTAAGCGTTGCTGTTGTCTAGCCTGGGTTGGCTGCACCCCCGCGCTGCTCTGGCTACGCCGCACCGGGTAGCACTGTTTTTCTGCACGCATGCTGGAAACGTGGGTACGGTACTTGATTCCCTCGACCCCCTGCGGGATGACCTGATGCCCCCCGGCTACTTCGCCGGTCTCAGGCATCACATGCGTTTGTCGAGCCCCTCTGCAGCTTTAACTCGCATCCGGACGACCCCTCCGACTACTAGGTGTGTTCGTCCTAGCTATGCGTCTGGGACCACCTCCGCCAGCGCCCATGTCGATTAGTAGTGGCGGGGCCCAAGCTGTGGCTGTCTCGTAGTAGCCGTCTTCCAATTTTCTCCCGATATGGCAGGTTTATCCAGAATTCCATGTCAGTCGCACCTCCACTGCTAGACCTCGCAGTCACTGCTGCATACTGCTATGGTACGTCCAGTGGACGCAACTGACGTCACCGGCAATGAGTGTTCAGGCTCTTGACTGTACCCCCCACGGCCCGCGTCGATCGCGCTGCTCCCCTATTGTGCTGCGGGAGCCGCCGCGATCACAGCCAGTGATCCGTGCTGTTCTCAGGCAAGAGAGCTCGCCCACTAGTCGGCATCGTTTGCACATACGGTCAATCGTAGGTACAGATGCAGTGACTGACAGTCCCCGACTAATATCATGATGGCTATAGATTGCAAAAAAAAAAAAAAAAAA
>UAE_s_D1164_d_9_s_2014_p_KP719927_p_camel_p_2014_h_06
GATAAGTGAATAGCTTGGCTATCTCACCCTCGTCTCTTGCAGAACTTGATTACGTAACTGATTTGCATTGTCGGGGATGTCATTATTTGCTGCATCTAGCGATAGCCCGCATGCCCCAAGGCCGTCAGTACATTAGATGCTAGCCTTACGTGGCACACCATGCCTTTACGCCGTCCGCGACGCGGTTCCTATATTCACCTGGACTCTCTCTCTCGACCCTGCCCACATGCAGTCTAATGCCTTATGCCTCCCATCGCTCGAATAGACCCTTACGCCCCTCGAGAGCCTCTCCTCCTGAGCGATCTACCGGCTCGCGTCGACCTACTACTGCGGGCGTCACCTAACTCAGCCATAGCCGCATTTATCTTCGATCAAACTGAGTCGTTCCCGGCTGCAGGCCCCCAACGGGACCAACCGGATGACCTTTAGTCAAACTCAGCTCGACCTACACTACGTGCACCGTCATAAGCCGTGGTACCCGCTCGATGGCAGGCAGCGCCCGATCCGTTATCGAGCCGTATAACCTCTCAAGCTACCCGAGGTCTCATATGCTCCACCCGGGCACCCCTCTCACGTCCACCCTCGTTAACAACGTATCATCACCTGATGAGCTCCCTAGCAAGCCCCTCTAACTTCTCTAGTCGCGATCATTGCATTGCCCGTTAAAGCTTTTGAGCTACGCCTCAGTAACTTCTGGGACCCGTTCTTCCCTACTCCCCTCGGTCCCGGCTCCTCGGAGCCATCACTCTAGTCTGCTAGTTCCAGTTACTTAGCGTCGACTGCCCGCGTTGCTAGCACAGGTTGGCTTACTCGTAGGTGCCCGCCCAGCGTCCCCCGTATACGCTGAGCTCCACCCTGGCACCAGGACCCTAGTCCGTCAGTTGGACATTCTCTTCTTTGACATGCCCGCCAGCTCGCATGCTGCTATACTGGTCTTGCCCGCCCACATCCCCATTATACGACGGCTCGCTCAACAGCTATGCCTTCAGTCTTTCACTAGCATCGTCACTGAGCATGAGCTTGACGCGGTACTCTCCCAGTCCAGCGGTGCACTTCCGCCTAGTCATGTTTTGACTGGCCATGTGCCAAGAAGTCACTGGCTCTAGGGCTACACGTTGACTACCCGGGGCCTATGACTCACCGACTAGATCGGTTTCCTTGCAACATCGCTCTAGCTTTCGTTTTTTGCCTGGCTTGCCTCCCCCGAGCCTATTACGCAATCCCTGCCATTTCGGCTTGGCATCATCGACCTCGTACCACGCGTTCATGTGGTTGCCTATGCCTGTCGTCTCTACGGGCATGCACGGTGCTAGTACCGGGAACTTGCTCAGGCTATATGCAGCACCGTAACTCACCTTGAGTCCTTGCTGCGAGTCAGTTTGTTGACCATGCTGATCCTATCTGGAGAAGCTGCCTTCGGGGGCCAATTTCGTCAGCCCTGTAACGTATGGCTGACGTGACGCTATCAAGCTGGAACTTGCCGCTATACGAGAACTGTCAGCGATACTCCTTGCATCGTTCTACTGCTCCCTTGGTCTTGTCATGCATGCTTGGAGGTTCGTTCCTTTTCGCCCAGTGACGCACGACGCTCTCCTCCGTGCGGTCATCCCACTGGTATGCCCCCGCGCTACGAGTCTATCCGCCCTGAGCCTCAGCGCCTATCCTCCCTAAGCGTTGCTGTTGTCTAGCCTGGGTTGGCTGCACCCCCGCGCTGCTCTGGCTACGCCGCACCGGGTAGCACTGTTTTTCTGCACGCATGCTGGAAACGTGGGTACGGTACTTGATTCCCTCGACCCCCTGCGGGATGACCTGATGCCCCCCGGCTACTTCGCCGGTCTCAGGCATCACATGCGTTTGTCGAGCCCCTCTGCAGCTTTAACTCGCATCCGGACGACCCCTCCGACTACTAGGTGTGTTCGTCCTAGCTATGCGTCTGGGACCACCTCCGCCAGCGCCCATGTCGATTAGTAGTGGCGGGGCCCAAGCTGTGGCTGTCTCGTAGTAGCCGTCTTCCAATTTTCTCCCGATATGGCAGGTTTATCCAGAATTCCATGTCAGTCGCACCTCCACTGCTAGACCTCGCAGTCACTGCTGCATACTGCTATGGTACGTCCAGTGGACGCAACTGACGTCACCGGCAATGAGTGTTCAGGCTCTTGACTGTACCCCCCACGGCCCGCGTCGATCGCGCTGCTCCCCTATTGTGCTGCGGGAGCCGCCGCGATCACAGCCAGTGATCCGTGCTGTTCTCAGGCAAGAGAGCTCGCCCACTATTCGGCATCGTTTGCACATACGGTCAATCGTAGGTACAGATGCAGTGACTGACAGTCCCCGACTAATATCATGATGGCTATAGATTGCAAAAAAAAAAAAAAAAAA
>AbuDhabi_s_Gayathi_UAE_2_2014_p_KP209310_p_human_p_2014_h_03_h_07
GATAAGTGAATAGCTTGGCTATCTCACCCTCGTCTCTTGCAGAACTTGATTACGTAACTGATTTGCATTGTCGGGGATGTCATTATTTGCTGCATCTAGCGATAGCCCGCATGCCCCAAGGCCGTCAGTACACTAGCTGCTAGCCTTACGTGGCACACCATGACTTTACGCCGTCCGCGACGCGGTTCCTATATTCACCTGGACTCTCTCCCTCGACCCTGCCCACATGCAGTCCAATGCCTTATGCCTCCCATCGCTCGAATAGACCCTTACGCCCCTCGAGAGCCTCTCCTCCTGAGCGATCTACCGGCTCGCGTCAACCTACTACTGCGGGCGTCACCTAACTCAGCCATAGCCGCATCTATCTTCGATCAAACTGAGTCGTTCCCGGCTGCAGGCCCCCAACGGGACCAACCGGATGACCTTTAGTCAAGCTCAGCCCGACCTACACTACGTGCACCGTCATAAGCCGTGGTACCCGCTCGATGGCAGGCAGCGCCCGATCCGTTATCGAGCCGTATAACCTTTCAAGCTACCCGAGGTCTCATATGCCCCACCCGGGCACCCCTCTCACGTCCACCCTCGTTAACAACGTATCATCACCTGATGAGCTCCCTAGCAAGCCCCTCTAACTTCTCTAGTCGCGATCATTGCATTGCCCGTTAAAGCTTTTGAGCTACGCCTCAGTAACTTCTGGGACCCGTTCTTCCCTACTCCTCTCGGTCCCGGCTCCTCGGAGCCATCACTCTAGTCTGCTAGTTCCAGTTACTTAGCGTCGACTGCCCGCGTTGCTAGCACAGGTTGGCTTACTCGTAGGTGCCCGCCCAGCGTCCCCCGTATACGCTGAGCTCCACCCTGGCACCAGGACCCTAGTCCGTCAGTTGGACATTCTCTTCTTTGACATGCCCGCCAGCTCGCATGCTGCTATACTGGTCTTGCCCGCCCACATCCCCATTATACGACGGCTCGCTCAACAGCTATGCCTTCAGTCTTTCACTAGCATCGTCACTGAGCATGAGCTTGACGCGGTACTCTCCCAGTCCAGCGGTGCACTCCCGCCTAGTCATGTTTTGACTGGCCATGTGCCAAGAAGTCACTGGCTCTAGGGCTACACGTTGACTACCCGGGGCCTATGACTCACCGACTAGATCGGTTTCCTTGCAACATCGCTCTAGCTTTCGTTTTTTACCTGGCTTGCCTCCCCCGAGCCTATTACGCAATCCCTGCCATTTCGGCTTGGCATCATCGACCTCGTACCACGCGTTCATGTGGTTGCCTATGCCTGTCGTTTCTACGGGCATGCATGGTGCTAGTACCGGGAACTTGCTCAGGCTACATGCAGCACCGTAACTCACCTTGAGTCCTTGCTGTGAGTCAGTTTGTTGACCATGCTGATCCTATCTGGAGAAGCTGCCTTCGGGGGCCAATTTCGTCAGCCCTGCAACGTATGGCTGACGTGACGCTATCAAGCTGGAACTTGCCGCTATACGAGAACTGTCAGCGATCCTCCTTGCATCGTTCTACTGCTCCCTTGGTCTTGTCATGCATGCTTGGAGTTTCGTTCCTTTTCGCCCAGTGACGCACGACGCTCTCCTCCGAGCGGTCATCCCACTGGTATGCCCCCGCGCTACGAGTCTATCCGCCCTGAGCCTTAGCGCCTATCCCCCCTAAGCGTTGCTGTTGTCTAGCCTGGGTTGGCTGCGCCCCCGCGCTGATCTGGCTACGCCGCGCCGGGTAGCACTGTTTTTCTGCACGCATGCTGGAAACGTGGGTACGGTACTCGATTCCCTTGACCCCCTGCGGGATGACCTGATGCCCCCCGGCTACTTCGCCGGTCTCAGGCATCACATGCGCTTGTCGAGCCCCTCTGCAGCTGTAACTCGCATCCGGACGGGTCCTCCGACTACTAGGTGTGTTCGTCCTAGCTATGCGTCTGGGACCACCTCCGCCAGCGCCCATGTCGATTAGTAGTGGCGGGGCCCAAGCTTTGGCTGTCTCGTAGTAGCCGTCTTCCAATTTTCTCCCGATATGGCAGGTTTATCCAGTCATCCATGTCAGTCGCACCTCCACTGCTAGACCTCGCAGTCACTGCTGCATACTGCTATGGTACGTCCAGTGTACGCAACTGACGTCACCGGCAATGAGTGTTCAGGCTCTTGACTGTACCCCCCACGGCCCGCGTCGATCGCGCTGCTCCCCTATTGTGCTGCGGGAGCCGCCTCGATCACAGCCAGTGATCCGTGCTGTTCTCAGGCAAGAGAGCTCGCCCACTAGTCGGCATCGTTTGCACATACGGTCAATCGTAGGTACAGATGCAGTGACTGACAGTCCCCGACTAATATCATGATGGCTATAGATTGCAAAAAAAAAAAAAAAAAA
>AbuDhabi_UAE_16_2014_p_KP209308_p_human_p_2014_h_04_h_10
GATAAGTGAATAGCTTGGCTATCTCACCCTCGTCTCTTGCAGAACTTGATTACGTAACTGATTTGCATTGTCGGGGATGTCATTATTTGCTGCATCTAGCGATAGCCCGCATGCCCCAAGGCCGTCAGTACACTAGCTGCTAGCCTTACGTGGCACACCATGACTTTACGCCGTTCGCGACGCGGTTCCTATATTCACCTGGACTCTCTCCCTCGACCCTGCCCACATGCAGTCTAATGCCTTATGCCTCCCATCGCTCGAATAGACCCTTACGCCCCTCGAGAGCCTCTCCTCCTGAGCGATCTACCGGCTCGCGTCAACCTACTACTGCGGGCGTCACCTAACTCAGCCATAGCCGCATCTATCTTCGATCAAACTGAGTCGTTTCCGGCTGCAGGCCCCCAACGGGACCAACCGGATGACCTTTAGTCAAGCTCAGCCCGACCTACACTACGTGCACCGTCATAAGCCGTGGTACCCGCTCGATGGCAGGCAGCGCCCGATCCGTTATCGAGCCGTATAACCTTTCAAGCTACCCGAGGTCTCATATGCCCCACCCGGGCACCCCTCTCACGTCCACCCTCGTTAACAACGTATCATCACCTGATGAGCTCCCTAGCAAGCCCCTCTAACTTCTCTAGTCGCGATCATTGCATTGCCCGTTAAAGCTTTTGAGCTACGCCTCAGTAACTGCTGGGACCCGTTCTTCCCTACTCCCCTCGGTCCCGGCTCCTCGGAGCCATCACTCTAGTCTGCTAGTTCCAGTTACTTAGCGTCGACTGCCCGCGTTGCTAGCACAGGTTGGCTTACTCGTAGGTGCCCGCCCAGCGTCCCCCGTATACGCTGAGCTCCACCCTGGCACCAGGACCCTAGTCCGTCAGTTGGACATTCTCTTCTTTGACATGCCCGCCAGCTCGCATGCTGCTATACTGGTCTTGCCCGCCCACATCCCCATTATACGACGGCTCGCTCAACAGCTATGCCTTCAGTCTTTCACTAGCATCGTCACTGAGCATGAGCTTGACGCGGTACTCTCCCAGTCCAGCGGTGCACTTCCGCCTAGTCATGTTTTGACTGGCCATGTGCCAAGAAGTCACTGGCTCTAGGGCTACACGTTGACTACCCGGGGCCTATGACTCACCGACTAGATCGGTTTCCTTGCAACATCGCTCTAGCTTTCGTTTTTTACCTGGCTTGCCTCCCCCGCGCCTATTACGCAATCCCTGCCATTTCGGCTTGGCATCATCGACCTCGTACCACGCGTTCATGTGGTTGCCTATGCCTGTCGTTTCTACGGGCATGCATGGTGCTAGTACCGGGAACTTGCTCAGGCTACATGCAGCACCGTAACTCACCTTGAGTCCTGGCTGCGAGTCAGTTTGTTGACCATGCTGATCCTATCTGGAGAAGCTGCCTTCGGGGGCCAATTTCGTCAGCCCTGCAACGTATGGCTGACGTGACGCTATCAAGCTGGAACTTGCCGCTATACGAGAACTGTCAGCGATCCTCCTTGCATCGTTCTACTGCTCCCTTGGTCTTGTCATGCATGCTTGGAGTTTCGTTCCTTTTCGCCCAGTGACGCACGACGCTCTCCTCCGAGCGGTCATCCCACTGGTATGCCCCCGCGCTACGAGTCTATCCGCCCTGAGCCTTAGCGCCTATCCTCCCTAAGCGTTGCTGTTGTCTAGCCTGGGTTGGCTGCGCCCCCGCGCTGATCTGGCTACGCCGCGCCGGGTAGCACTGTTTTTCTGCACGCATGCTGGAAACGTGGGTACGGTACTCGATTCCCTTGACCCCCTGCGGGATGACCTGATGCCCCCCGGCTACTTCGCCGGTCTCAGGCATCACATGCGCTTGTCGAGCCCCTCTGCAGCTGTAACTCGCATCCGGACGGGTCCTCCGACTACTAGGTGTGTTCGTCCTAGCTATGCGTCTGGGACCACCTCCGCCAGCGCCCATGTCGATTAGTAGTGGCGGGGCCCAAGCTGTGGCTGTCTCGTAGTAGCCGTCTTCCAATTTTCTCCCGATATGGCAGGTTTATCCAGTCATCCATGTCAGTCGCACCTCCACTGCTAGACCTCGCAGTCACTGCTGCATACTGCTATGGTACGTCCAGTGGACGCAACTGACGTCACCGGCAATGAGTGTTCAGGCTCTTGACTGTACCCCCCACGGCCCGCGTCGATCGCGCTGCTCCCCTATTGTGCTGCGGGAGCCGCCGCGATCACAGCCAGTGATCCGTGCTGTTCTCAGGCAAGAGAGCTCGCCCACTAGTCGGCATCGTTTGCACATACGGTCAATCGTAGGTACAGATGCAGTGACTGACAGTCCCCGACTAATATCATGATGGCTATAGATTGCAAAAAAAAAAAAAAAAAA
>AbuDhabi_UAE_18_2014_p_KP209307_p_human_p_2014_h_04_h_10
GATAAGTGAATAGCTTGGCTATCTCACCCTCGTCTCTTGCAGAACTTGATTACGTAACTGATTTGCATTGTCGGGGATGTCATTATTTGCTGCATCTAGCGATAGCCCGCATGCCCCAAGGCCGTCAGTACACTAGCTGCTAGCCTTACGTGGCACACCATGACTTTACGCCGTTCGCGACGCGGTTCCTATATTCACCTGGACTCTCTCCCTCGACCCTGCCCACATGCAGTCTAATGCCTTATGCCTCCCATCGCTCGAATAGACCCTTACGCCCCTCGAGAGCCTCTCCTCCTGAGCGATCTACCGGCTCGCGTCAACCTACTACTGCGGGCGTCACCTAACTCAGCCATAGCCGCATCTATCTTCGATCAAACTGAGTCGTTTCCGGCTGCAGGCCCCCAACGGGACCAACCGGATGACCTTTAGTCAAGCTCAGCCCGACCTACACTACGTGCACCGTCATAAGCCGTGGTACCCGCTCGATGGCAGGCAGCGCCCGATCCGTTATCGAGCCGTATAACCTTTCAAGCTACCCGAGGTCTCATATGCCCCACCCGGGCACCCCTCTCACGTCCACCCTCGTTAACAACGTATCATCACCTGATGAGCTCCCTAGCAAGCCCCTCTAACTTCTCTAGTCGCGATCATTGCATTGCCCGTTAAAGCTTTTGAGCTACGCCTCAGTAACTGCTGGGACCCGTTCTTCCCTACTCCCCTCGGTCCCGGCTCCTCGGAGCCATCACTCTAGTCTGCTAGTTCCAGTTACTTAGCGTCGACTGCCCGCGTTGCTAGCACAGGTTGGCTTACTCGTAGGTGCCCGCCCAGCGTCCCCCGTATACGCTGAGCTCCACCCTGGCACCAGGACCCTAGTCCGTCAGTTGGACATTCTCTTCTTTGACATGCCCGCCAGCTCGCATGCTGCTATACTGGTCTTGCCCGCCCACATCCCCATTATACGATGGCTCGCTCAACAGCTATGCCTTCAGTCTTTCACTAGCATCGTCACTGAGCATGAGCTTGACGCGGTACTCTCCCAGTCCAGCGGTGCACTTCCGCCTAGTCATGTTTTGACTGGCCATGTGCCAAGAAGTCACTGGCTCTAGGGCTACACGTTGACTACCCGGGGCCTATGACTCACCGACTAGATCGGTTTCCTTGCAACATCGCTCTAGCTTTCGTTTTTTACCTGGCTTGCCTCCCCCGAGCCTATTACGCAATCCCTGCCATTTCGGCTTGGCATCATCGACCTCGTACCACGCGTTCATGTGGTTGCCTATGCCTGTCGTTTCTACGGGCATGCATGGTGCTAGTACCGGGAACTTGCTCAGGCTACATGCAGCACCGTAACTCACCTTGAGTCCTTGCTGCGAGTCAGTTTGTTGACCATGCTGATCCTATCTGGAGAAGCTGCCTTCGGGGGCCAATTTCGTCAGCCCTGCAACGTATGGCTGACGTGACGCTATCAAGCTGGAACTTGCCGCTATACGAGAACTGTCAGCGATCCTCCTTGCATCGTTCTACTGCTCCCTTGGTCTTGTCATGCATGCTCGGAGTTTCGTTCCTTTTCGCCCAATGACGCACGACGCTCTCCTCCGAGCGGTCATCCCACTGGTATGCCCCCGCGCTACGAGTCTATCCGCCCTGAGCCTTAGCGCCTATCCTCCCTAAGCGTTGCTGTTGTCTAGCCTGGGTTGGCTGCGCCCCCGCGCTGATCTGGCTACGCCGCGCCGGGTAGCACTGTTTTTCTGCACGCATGCTGGAAACGTGGGTACGGTACTCGATTCCCTTGACCCCCTGCGGGATGACCTGATGCCCCCCGGCTACTTCGCCGGTCTCAGGCATCACATGCGCTTGTCGAGCCCCTCTGCAGCTGTAACTCGCATCCGGACGGGTCCTCCGACTACTAGGTGTGTTCGTCCTAGCTATGCGTCTGGGACCACCTCCGCCAGCGCCCATGTCGATTAGTAGTGGCGGGGCCCAAGCTGTGGCTGTCTCGTAGTAGCCGTCTTCCAATTTTCTCCCGATATGGCAGGTTTATCCAGTCATCCATGTCAGTCGCACCTCCACTGCTAGACCTCGCAGTCACTGCTGCATACTGCTATGGTACGTCCAGTGGACGCAACTGACGTCACCGGCAATGAGTGTTCAGGCTCTTGACTGTACCCCCCACGGCCCGCGTCGATCGCGCTGCTCCCCTATTGTGCTGCGGGAGCCGCCGCGATCACAGCCAGTGATCCGTGCTGTTCTCAGGCAAGAGAGCTCGCCCACTAGTCGGCATCGTTTGCACATACGGTCAATCGTAGGTACAGATGCAGTGACTGACAGTCCCCGACTAATATCATGATGGCTATAGATTGCAAAAAAAAAAAAAAAAAA
>AbuDhabi_UAE_26_2014_p_KP209313_p_human_p_2014_h_04_h_13
GATAAGTGAATAGCTTGGCTATCTCACCCTCGTCTCTTGCAGAACTTGATTACGTAACTGATTTGCATTGTCGGGGATGTCATTATTTGCTGCATCTAGCGATAGCCCGCATGCCCCAAGGCCGTCAGTACACTAGCTGCTAGCCTTACGTGGCACACCATGACTTTACGCCGTTCGCGACGCGGTTCCTATATTCACCTGGACTCTCTCCCTCGACCCTGCCCACATGCAGTCTAATGCCTTATGCCTCCCATCGCTCGAATAGACCCTTACGCCCCTCGAGAGCCTCTCCTCCTGAGCGATCTACCGGCTCGCGTCAACCTACTACTGCGGGCGTCACCTAACTCAGCCATAGCCGCATCTATCTTCGATCAAACTGAGTCGTTTCCGGCTGCAGGCCCCCAACGGGACCAACCGGATGACCTTTAGTCAAGCTCAGCCCGACCTACACTACGTGCACCGTCATAAGCCGTGGTACCCGCTCGATGGCAGGCAGCGCCCGATCCGTTATCGAGCCGTATAACCTTTCAAGCTGCCCGAGGTCTCATATGCCCCACCCGGGCACCCCTCTCACGTCCACCCTCGTTAACAACGTATCATCACCTGATGAGCTCCCTAGCAAGCCCCTCTAACTTCTCTAGTCGCGATCATTGCATTGCCCGTTAAAGCTTTTGAGCTACGCCTCAGTAACTGCTGGGACCCGTTCTTCCCTACTCCCCTCGGTCCCGGCTCCTCGGAGCCATCACTCTAGTCTGCTAGTTCCAGTTACTTAGCGTCGACTGCCCGCGTTGCTAGCACAGGTTGGCTTACTCGTAGGTGCCCGCCCAGCGTCCCCCGTATACGCTGAGCTCCACCCTGGCACCAGGACCCTAGTCCGTCAGTTGGACATTCTCTTCTTTGACATGCCCGCCAGCTCGCATGCTGCTATACTGGTCTTGCCCGCCCACATCCCCATTATACGATGGCTCGCTCAACAGCTATGCCTTCAGTCTTTCACTAGCATCGTCACTGAGCATGAGCTTGACGCGGTACTCTCCCAGTCCAGCGGTGCACTTCCGCCTAGTCATGTTTTGACTGGCCATGTGCCAAGAAGTCACTGGCTCTAGGGCTACACGTTGACTACCCGGGGCCTATGACTCACCGACTAGATCGGTTTCCTTGCAACATCGCTCTAGCTTTCGTTTTTTACCTGGCTTGCCTCCCCCGAGCCTATTACGCAATCCCTGCCATTTCGGCTTGGCATCATCGACCTCGTACCACGCGTTCATGTGGTTGCCTATGCCTGTCGTTTCTACGGGCATGCATGGTGCTAGTACCGGGAACTTGCTCAGGCTACATGCAGCACCGTAACTCACCTTGAGTCCTTGCTGCGAGTCAGTTTGTTGACCATGCTGATCCTATCTGGAGAAGCTGCCTTCGGGGGCCAATTTCGTCAGCCCTGCAACGTATGGCTGACGTGACGCTATCAAGCTGGAACTTGCCGCTATACGAGAACTGTCAGCGATCCTCCTTGCATCGTTCTACTGCTCCCTTGGTCTTGTCATGCATGCTTGGAGTTTCGTTCCTTTTCGCCCAGTGACGCACGACGCTCTCCTCCGAGCGGTCATCCCACTGGTATGCCCCCGCGCTACGAGTCTATCCGCCCTGAGCCTTAGCGCCTATCCTCCCTAAGCGTTGCTGTTGTCTAGCCTGGGTTGGCTGCGCCCCCGCGCTGATCTGGCTACGCCGCGCCGGGTAGCACTGTTTTTCTGCACGCATGCTGGAAACGTGGGTACGGTACTCGATTCCCTTGACCCCCTGCGGGATGACCTGATGCCCCCCGGCTACTTCGCCGGTCTCAGGCATCACATGCGCTTGTCGAGCCCCTCTGCAGCTGTAACTCGCATCCGGACGGGTCCTCCGACTACTAGGTGTGTTCGTCCTAGCTATGCGTCTGGGACCACCTCCGCCAGCGCCCATGTCGATTAGTAGTGGCGGGGCCCAAGCTGTGGCTGTCTCGTAGTAGCCGTCTTCCAATTTTCTCCCGATATGGCAGGTTTATCCAGTCATCCATGTCAGTCGCACCTCCACTGCTAGACCTCGCAGTCACTGCTGCATACTGCTATGGTACGTCCAGTGGACGCAACTGACGTCACCGGCAATGAGTGTTCAGGCTCTTGACTGTACCCCCCACGGCCCGCGTCGATCGCGCTGCTCCCCTATTGTGCTGCGGGAGCCGCCGCGATCACAGCCAGTGATCCGTGCTGTTCTCAGGCAAGAGAGCTCGCCCACTAGTCGGCATCGTTTGCACATACGGTCAATCGTAGGTACAGATGCAGTGACTGACAGTCCCCGACTAATATCATGATGGCTATAGATTGCAAAAAAAAAAAAAAAAAA
>AbuDhabi_UAE_30_2014_p_KP209309_p_human_p_2014_h_04_h_19
GATAAGTGAATAGCTTGGCTATCTCACCCTCGTCTCTTGCAGAACTTGATTACGTAACTGATTTGCATTGTCGGGGATGTCATTATTTGCTGCATCTAGCGATAGCCCGCATGCCCCAAGGCCGTCAGTACACTAGCTGCTAGCCTTACGTGGCACACCATGACTTTACGCCGTTCGCGACGCGGTTCCTATATTCACCTGGACTCTCTCCCTCGACCCTGCCCACATGCAGTCTAATGCCTTATGCCTCCCATCGCTCGAATAGACCCTTACGCCCCTCGAGAGCCTCTCCTCCTGAGCGATCTACCGGCTCGCGTCAACCTACTACTGCGGGCGTCACCTAACTCAGCCATAGCCGCATCTATCTTCGATCAAACTGAGTCGTTTCCGGCTGCAGGCCCCCAACGGGACCAACCGGATGACCTTTAGTCAAGCTCAGCCCGACCTACACTACGTGCACCGTCATAAGCCGTGGTACCCGCTCGATGGCAGGCAGCGCCCGATCCGTTATCGAGCCGTATAACCTTTCAAGCTACCCGAGGTCTCATATGCCCCACCCGGGCACCCCTCTCACGTCCACCCTCGTTAACAACGTATCATCACCTGATGAGCTCCCTAGCAAGCCCCTCTAACTTCTCTAGTCGCGATCATTGCATTGCCCGTTAAAGCTTTTGAGCTACGCCTCAGTAACTGCTGGGACCCGTTCTTCCCTACTCCCCTCGGTCCCGGCTCCTCGGAGCCATCACTCTAGTCTGCTAGTTCCAGTTACTTAGCGTCGACTGCCCGCGTTGCTAGCACAGGTTGGCTTACTCGTAGGTGCCCGCCCAGCGTCCCCCGTATACGCTGAGCTCCACCCTGGCACCAGGACCCTAGTCCGTCAGTTGGACATTCTCTTCTTTGACATGCCCGCCAGCTCGCATGCTGCTATACTGGTCTTGCCCGCCCACATCCCCATTATACGATGGCTCGCTCAACAGCTATGCCTTCAGTCTTTCACTAGCATCGTCACTGAGCATGAGCTTGACGCGGTACTCTCCCAGTCCAGCGGTGCACTTCCGCCTAGTCATGTTTTGACTGGCCATGTGCCAAGAAGTCACTGGCTCTAGGGCTACACGTTGACTACCCGGGGCCTATGACTCACCGACTAGATCGGTTTCCTTGCAACATCGCTCTAGCTTTCGTTTTTTACCTGGCTTGCCTCCCCCGAGCCTATTACGCAATCCCTGCCATTTCGGCTTGGCATCATCGACCTCGTACCACGCGTTCATGTGGTTGCCTATGCCTGTCGTTTCTACGGGCATGCATGGTGCTAGTACCGGGAACTTGCTCAGGCTACATGCAGCACCGTAACTCACCTTGAGTCCTTGCTGCGAGTCAGTTTGTTGACCATGCTGATCCTATCTGGAGAAGCTGCCTTCGGGGGCCAATTTCGTCAGCCCTGCAACGTATGGCTGACGTGACGCTATCAAGCTGGAACTTGCCGCTATACGAGAACTGTCAGCGATCCTCCTTGCATCGTTCTACTGCTCCCTTGGTCTTGTCATGCATGCTTGGAGTTTCGTTCCTTTTCGCCCAGTGACGCACGACGCTCTCCTCCGAGCGGTCATCCCACTGGTATGCCCCCGCGCTACGAGTCTATCCGCCCTGAGCCTTAGCGCCTATCCTCCCTAAGCGTTGCTGTTGTCTAGCCTGGGTTGGCTGCGCCCCCGCGCTGATCTGGCTACGCCGCGCCGGGTAGCACTGTTTTTCTGCACGCATGCTGGAAACGTGGGTACGGTACTCGATTCCCTTGACCCCCTGCGGGATGACCTGATGCCCCCCGGCTACTTCGCCGGTCTCAGGCATCACATGCGCTTGTCGAGCCCCTCTGCAGCTGTAACTCGCATCCGGACGGGTCCTCCGACTACTAGGTGTGTTCGTCCTAGCTATGCGTCTGGGACCACCTCCGCCAGCGCCCATGTCGATTAGTAGTGGCGGGGCCCAAGCTGTGGCTGTCTCGTAGTAGCCGTCTTCCAATTTTCTCCCGATATGGCAGGTTTATCCAGTCATCCATGTCAGTCGCACCTCCACTGCTAGACCTCGCAGTCACTGCTGCATACTGCTATGGTACGTCCAGTGGACGCAACTGACGTCACCGGCAATGAGTGTTCAGGCTCTTGACTGTACCCCCCACGGCCCGCGTCGATCGCGCTGCTCCCCTATTGTGCTGCGGGAGCCGCCGCGATCACAGCCAGTGATCCGTGCTGTTCTCAGGCAAGAGAGCTCGCCCACTAGTCGGCATCGTTTGCACATACGGTCAATCGTAGGTACAGATGCAGTGACTGACAGTCCCCGACTAATATCATGATGGCTATAGATTGCAAAAAAAAAAAAAAAAAA
>AbuDhabi_UAE_33_2014_p_KP209311_p_human_p_2014_h_04_h_17
GATAAGTGAATAGCTTGGCTATCTCACCCTCGTCTCTTGCAGAACTTGATTACGTAACTGATTTGCATTGTCGGGGATGTCATTATTTGCTGCATCTAGCGATAGCCCGCATGCCCCAAGGCCGTCAGTACACTAGCTGCTAGCCTTACGTGGCACACCATGACTTTACGCCGTTCGCGACGCGGTTCCTATATTCACCTGGACTCTCTCCCTCGACCCTGCCCACATGCAGTCTAATGCCTTATGCCTCCCATCGCTCGAATAGACCCTTACGCCCCTCGAGAGCCTCTCCTCCTGAGCGATCTACCGGCTCGCGTCAACCTACTACTGCGGGCGTCACCTAACTCAGCCATAGCCGCATCTATCTTCGATCAAACTGAGTCGTTTCCGGCTGCAGGCCCCCAACGGGACCAACCGGATGACCTTTAGTCAAGCTCAGCCCGACCTACACTACGTGCACCGTCATAAGCCGTGGTACCCGCTCGATGGCAGGCAGCGCCCGATCCGTTATCGAGCCGTATAACCTTTCAAGCTACCCGAGGTCTCATATGCCCCACCCGGGCACCCCTCTCACGTCCACCCTCGTTAACAACGTATCATCACCTGATGAGCTCCCTAGCAAGCCCCTCTAACTTCTCTAGTCGCGATCATTGCATTGCCCGTTAAAGCTTTTGAGCTACGCCTCAGTAACTGCTGGGACCCGTTCTTCCCTACTCCCCTCGGTCCCGGCTCCTCGGAGCCATCACTCTAGTCTGCTAGTTCCAGTTACTTAGCGTCGACTGCCCGCGTTGCTAGCACAGGTTGGCTTACTCGTAGGTGCCCGCCCAGCGTCCCCCGTATACGCTGAGCTCCACCCTGGCACCAGGACCCTAGTCCGTCAGTTGGACATTCTCTTCTTTGACATGCCCGCCAGCTCGCATGCTGCTATACTGGTCTTGCCCGCCCACATCCCCATTATACGATGGCTCGCTCAACAGCTATGCCTTCAGTCTTTCACTAGCATCGTCACTGAGCATGAGCTTGACGCGGTACTCTCCCAGTCCAGCGGTGCACTTCCGCCTAGTCATGTTTTGACTGGCCATGTGCCAAGAAGTCACTGGCTCTAGGGCTACACGTTGACTACCCGGGGCCTATGACTCACCGACTAGATCGGTTTCCTTGCAACATCGCTCTAGCTTTCGTTTTTTACCTGGCTTGCCTCCCCCGAGCCTATTACGCAATCCCTGCCATTTCGGCTTGGCATCATCGACCTCGTACCACGCGTTCATGTGGTTGCCTATGCCTGTCGTTTCTACGGGCATGCATGGTGCTAGTACCGGGAACTTGCTCAGGCTACATGCAGCACCGTAACTCACCTTGAGTCCTTGCTGCGAGTCAGTTTGTTGACCATGCTGATCCTATCTGGAGAAGCTGCCTTCGGGGGCCAATTTCGTCAGCCCTGCAACGTATGGCTGACGTGACGCTATCAAGCTGGAACTTGCCGCTATACGAGAACTGTCAGCGATCCTCCTTGCATCGTTCTACTGCTCCCTTGGTCTTGTCATGCATGCTTGGAGTTTCGTTCCTTTTCGCCCAGTGACGCACGACGCTCTCCTCCGAGCGGTCATCCCACTGGTATGCCCCCGCGCTACGAGTCTATCCGCCCTGAGCCTTAGCGCCTATCCTCCCTAAGCGTTGCTGTTGTCTAGCCTGGGTTGGCTGCGCCCCCGCGCTGATCTGGCTACGCCGCGCCGGGTAGCACTGTTTTTCTGCACGCATGCTGGAAACGTGGGTACGGTACTCGATTCCCTTGACCCCCTGCGGGATGACCTGATGCCCCCCGGCTACTTCGCCGGTCTCAGGCATCACATGCGCTTGTCGAGCCCCTCTGCAGCTGTAACTCGCATCCGGACGGGTCCTCCGACTACTAGGTGTGTTCGTCCTAGCTATGCGTCTGGGACCACCTCCGCCAGCGCCCATGTCGATTAGTAGTGGCGGGGCCCAAGCTGTGGCTGTCTCGTAGTAGCCGTCTTCCAATTTTCTCCCGATATGGCAGGTTTATCCAGTCATCCATGTCAGTCGCACCTCCACTGCTAGACCTCGCAGTCACTGCTGCATACTGCTATGGTACGTCCAGTGGACGCAACTGACGTCACCGGCAATGAGTGTTCAGGCTCTTGACTGTACCCCCCACGGCCCGCGTCGATCGCGCTGCTCCCCTATTGTGCTGCGGGAGCCGCCGCGATCACAGCCAGTGATCCGTGCTGTTCTCAGGCAAGAGAGCTCGCCCACTAGTCGGCATCGTTTGCACATACGGTCAATCGTAGGTACAGATGCAGTGACTGACAGTCCCCGACTAATATCATGATGGCTATAGATTGCAAAAAAAAAAAAAAAAAA
>AbuDhabi_UAE_8_2014_p_KP209306_p_human_p_2014_h_04_h_07
GATAAGTGAATAGCTTGGCTATCTCACCCTCGTCTCTTGCAGAACTTGATTACGTAACTGATTTGCATTGTCGGGGATGTCATTATTTGCTGCATCTAGCGATAGCCCGCATGCCCCAAGGCCGTCAGTACACTAGCTGCTAGCCTTACGTGGCACACCATGACTTTACGCCGTTCGCGACGCGGTTCCTATATTCACCTGGACTCTCTCCCTCGACCCTGCCCACATGCAGTCTAATGCCTTATGCCTCCCATCGCTCGAATAGACCCTTACGCCCCTCGAGAGCCTCTCCTCCTGAGCGATCTACCGGCTCGCGTCAACCTACTACTGCGGGCGTCACCTAACTCAGCCATAGCCGCATCTATCTTCGATCAAACTGAGTCGTTTCCGGCTGCAGGCCCCCAACGGGACCAACCGGATGACCTTTAGTCAAGCTCAGCCCGACCTACACTACGTGCACCGTCATAAGCCGTGGTACCCGCTCGATGGCAGGCAGCGCCCGATCCGTTATCGAGCCGTATAACCTTTCAAGCTACCCGAGGTCTCATATGCCCCACCCGGGCACCCCTCTCACGTCCACCCTCGTTAACAACGTATCATCACCTGATGAGCTCCCTAGCAAGCCCCTCTAACTTCTCTAGTCGCGATCATTGCATTGCCCGTTAAAGCTTTTGAGCTACGCCTCAGTAACTGCTGGGACCCGTTCTTCCCTACTCCCCTCGGTCCCGGCTCCTCGGAGCCATCACTCTAGTCTGCTAGTTCCAGTTACTTAGCGTCGACTGCCCGCGTTGCTAGCACAGGTTGGCTTACTCGTAGGTGCCCGCCCAGCGTCCCCCGTATACGCTGAGCTCCACCCTGGCACCAGGACCCTAGTCCGTCAGTTGGACATTCTCTTCTTTGACATGCCCGCCAGCTCGCATGCTGCTATACTGGTCTTGCCCGCCCACATCCCCATTATACGATGGCTCGCTCAACAGCTATGCCTTCAGTCTTTCACTAGCATCGTCACTGAGCATGAGCTTGACGCGGTACTCTCCCAGTCCAGCGGTGCACTTCCGCCTAGTCATGTTTTGACTGGCCATGTGCCAAGAAGTCACTGGCTCTAGGGCTACACGTTGACTACCCGGGGCCTATGACTCACCGACTAGATCGGTTTCCTTGCAACATCGCTCTAGCTTTCGTTTTTTACCTGGCTTGCCTCCCCCGAGCCTATTACGCAATCCCTGCCATTTCGGCTTGGCATCATCGACCTCGTACCACGCGTTCATGTGGTTGCCTATGCCTGTCGTTTCTACGGGCATGCATGGTGCTAGTACCGGGAACTTGCTCAGGCTACATGCAGCACCGTAACTCACCTTGAGTCCTTGCTGCGAGTCAGTTTGTTGACCATGCTGATCCTATCTGGAGAAGCTGCCTTCGGGGGCCAATTTCGTCAGCCCTGCAACGTATGGCTGACGTGACGCTATCAAGCTGGAACTTGCCGCTATACGAGAACTGTCAGCGATCCTCCTTGCATCGTTCTACTGCTCCCTTGGTCTTGTCATGCATGCTTGGAGTTTCGTTCCTTTTCGCCCAGTGACGCACGACGCTCTCCTCCGAGCGGTCATCCCACTGGTATGCCCCCGCGCTACGAGTCTATCCGCCCTGAGCCTTAGCGCCTATCCTCCCTAAGCGTTGCTGTTGTCTAGCCTGGGTTGGCTGCGCCCCCGCGCTGATCTGGCTACGCCGCGCCGGGTAGCACTGTTTTTCTGCACGCATGCTGGAAACGTGGGTACGGTACTCGATTCCCTTGACCCCCTGCGGGATGACCTGATGCCCCCCGGCTACTTCGCCGGTCTCAGGCATCACATGCGCTTGTCGAGCCCCTCTGCAGCTGTAACTCGCATCCGGACGGGTCCTCCGACTACTAGGTGTGTTCGTCCTAGCTATGCGTCTGGGACCACCTCCGCCAGCGCCCATGTCGATTAGTAGTGGCGGGGCCCAAGCTGTGGCTGTCTCGTAGTAGCCGTCTTCCAATTTTCTCCCGATATGGCAGGTTTATCCAGTCATCCATGTCAGTCGCACCTCCACTGCTAGACCTCGCAGTCACTGCTGCATACTGCTATGGTACGTCCAGTGGACGCAACTGACGTCACCGGCAATGAGTGTTCAGGCTCTTGACTGTACCCCCCACGGCCCGCGTCGATCGCGCTGCTCCCCTATTGTGCTGCGGGAGCCGCCGCGATCACAGCCAGTGATCCGTGCTGTTCTCAGGCAAGAGAGCTCGCCCACTAGTCGGCATCGTTTGCACATACGGTCAATCGTAGGTACAGATGCAGTGACTGACAGTCCCCGACTAATATCATGATGGCTATAGATTGCAAAAAAAAAAAAAAAAAA
>AbuDhabi_UAE_9_2013_p_KP209312_p_human_p_2013_h_11_h_15
GATAAGTGAATAGCTTGGCTATCTCACCCTCGTCTCTTGCAGAACTTGATTACGTAACTGATTTGCATTGTCGGGGATGTCATTATTTGCTGCATCTAGCGATAGCCCGCATGCCCTAAGGCCGTCAGTACACTAGCTGCTAGCCTTACGTGGCACACCATGACTTTACGCCGTCCGCGACGCGGTTCCTATATTCACCTGGACTCTCTCCCTCGACCCTGCCCACATGCAGTCTAATGCCTTATGCCTCCCATCGCTCGAATAGACCCTTACGCCCCTCGAGAGCCTCTCCTCCTGAGCGATCTACCGGCTCGCGTCAACCTACTACTGCGGGCGTCACCTAACTCAGCCATAGCCGCATTTATCTTCGATCAAACTGAGTCGTTCCCGGCTGCAGGCCCCCAACGGGACCAACCGGATGACCTTTAGTCAAACTCAGCTCGACCTACACTACGTGCACCGTCATAAGCCGTGGTACCCGCTCGATGGCAGGTAGCGCCCGATCCGTTATCGAGCCGTATAACCTCTCAAGCTACCCGAGGTCTCATATGCTCCACCCGGGCACCCCTCTCACGTCCACCCTCGTTAACAACGTATCATCACCTGATGAGCTCCTTAGCAAGCCCCTCTAACTTCTCTAGTCGCGATCATTGCATTGCCCGTTAAAGCTTTTGAGCTACGCCTCAGTAACTTCTGGGACCCGTTCTTCCCTACTCCCCTCGGTCCCGGCTCCTCGGAGCCATCACTCTAGTCTGCTAGTTCCAGTTACTTAGCGTCGACTGCCCGCGTTGCTAGCACAGGTTGGCTTACTCGTAGGTGCCCGCCCAGCGTCCCCCGTATACGCTGAGCTCCACCCTGGCACCAGGACCCTAGTCCGTCAGTTGGACATTCTCTTCTTTGACATGCCCGCCAGCTCGCATGCTGCTATACTGGTCTTGCCCGCCCACATTCCCATTACACGACGGCTCGCTCAACAGCTATGCCTTCAGTCTTTCACTAGCATCGTCACTGAGCATGAGCTTGACGCGGTACTCTCCCAGTCCAGCGGTGCACTTCCGCCTAGTCATGTTTTGACTGGCCATGTGCCAAGAAGTCACTGGCTCTAGGGCTACACGTTGACTACCCGGGGCCTATGACTCACCGACTAGATCGGTTTCCTTGCAACATCGCTCTAGCTTTCGTTTTTTGCCTGGCTTGCCTCCCCCGAGCCTATTACGCAATCCCTGCCATTTCGGCTTGGCATCATCGACCTCGTACCACGCGTTCATGTGGTTGCCTATGCCTGTCGTCTCTACGGGCATGCACGGTGCTAGTACCGGGAACTTGCTCAGGCTACATGCAGCACCGTAACTCACCTTGAGTCCTTGCTGCGAGTCAGTTTGTTGACCATGCTGATCCTATCTGGAGAAGCTGCCTTCGGGGGCCAATTTCGTCAGCCCTGCAACGTATGGCTGACGTGACGCTATCAAGCTGGAACTTGCCGCTATACGAGAACTGTCAGCGATCCTCCTTGCATCGTTCTACTGCTCCCTTGGTCTTGTCATGCATGCTTGGAGGTTCGTTCCTTTTCGCCCAGTGACGCACGACGCTCTCCTCCGAGCGGTCATCCCACTGGTATGCCCCCGCGTTACGAGTCTATCCGCCCTGAGCCTCAGCGCCTATCCTCCCTAAGCGTTGCTGTTGTCTAGCCTGGGTTGGCTGCACCCCCGCGCTGCTCTGGCTACGCCGCACCGGGTAGCACTGTTTTTCTGCACGCATGCTGGAAACGTGGATACGGTACTTGATTCCCTCGACCCCCTGCGGGATGACCTGATGCCCCCCGGCTACTTCGCCGGTCTCAGGCATCACATGCGTTTGTCGAGCCCCTCTGCAGCTGTAACTCGCATCCGGACGGGTCCTCCGACTACTAGGTGTGTTCGTCCTAGCTATGCGTCTGGGACCACCTCCGCCAGCGCCCATGTCGATTAGTAGTGGCGGGGCCCAAGCTGTGGCTGTCTCGTAGTAGCCGTCTTCCAATTTTCTCCCGATATGGCAGGTTTATCCAGAATTCCATGTCAGTCGCACCTCCACTGCTAGACCTCGCAGTCACTGCTGCATACTGCTATGGTACGTCCAGTGGACGCAACTGACGTCACCGGCAATGAGTGTTCAGGCTCTTGACTGTACCCCCCACGGCCCGCGTCGATCGCGCTGCTCCCCTATTGTGCTGCGGGAGCCGCCGCGATCACAGCCAGTGATCCGTGCTGTTCTCAGGCAAGAGAGCTCGCCCACTAGTCGGCATCGTTTGCACATACGGTCAATCGTAGGTACAGATGCAGTGACTGACAGTCCCCGACTAATATCATGATGGCTATAGATTGCAAAAAAAAAAAAAAAAAA
>Al_h_Hasa_11_2013_p_KF600629_p_human_p_2013_h_05_h_03
GATAAGTGAATAGCTTGGCTATCTCACCCTCGTCTCTTGCAGAACTTGATTACGTAACTGATTTGCATTGTCGGGGATGTCATTATTTGCTGCATCTAGCGATAGCCCGCATGCCCCAAGGCCGTCAGTACACTAGCTGCTAGCCTTACGTGGCACACCATGACTTTACGCCGTCCGCGACGCGGTTCCTATATCCACCTGGACTCTCTCCCTCGACCCTGCCCACATGCAGTCTAATGCCTTATGCCTCCCATCGCTCGAATAGACCCTTACGCCCCTCGAGAGCCTCTCCTCCTGAGCGATCTACCGGCTCGCGTCAACCTACTACTGCGGGCGTCACCTAACTCAGCCATAGCCGCATCTATCTTCGATCAAACTGAGTCGTTCCCGGCTGCAGGCCCCCAACGGGACCAACCGGATGACCTTTAGTCAAACTCAGCCCGACCTACACTACGTGCACCGTCATAAGCCGTTGTACCCGCTCGATGGCAGGCAGCGCCCGATCCGTTATCGAGCCGTATAACCTCTCAAGCTACCCGAGTTCTCATATGCTCCACCCGGGCACCCCTCTCACGTCCACCCTCGTTAACAACGTATCATCACCTGATGAGCTCCCTAGCAAGCCCCTCTAACTTCTCTAGTCGCGATCGTTGCATTGCCCGTTAAAGCTTTTGAGCTACGCCTCAGTAACTTCTGGGACCCGTTCTTCCCTACTCCCCTCGGTCCCGACTCCTCGGAGCCATCACTCTAGTCTGCTAGTTCCAGTTACTTAGCGTCGACTGCCTGCGTTGCTAGCACAGGTTGGCTTACTCGTAGGTGCCCACCCAGCGTCCCCCGTATACGCTGAGCTCCACCCTGGCACCGGGACCCTAGTCCGTCAGTTGGACATTCTCTTCTTTGACATGCCCGCCAGCTCGCATGCTGCTATACTGGTCTTGCCCGCCCACATCCCCATTATACGACGGCTCGCTCAACAGCTATGCCTTCAGTCTTTTACTAGCATCGTCACTGAGCATGAGCTTGACGCGGTACTCTCCCAGTCCAGAGGTGCACTTCCGCCTAGTCATGTTTTGACTGGCCATATGCCAAGAAGTCACTGGCTCTAGGGCTACACGTTGACTACCCGGGGCCTATGACTCACCTACTAGATCGGTTTCCTTGCAACATCGCTCTAGCTTTCGTTTTTTGCCTGGCTTGCCTCCCCCGAGCCTATTACGCAATCCCTGCCATTTCGGCTTGGCATCATCGACCTCGTACCACGCGTTCATGTGGTTGCCTATGCCTGTCGCCCCTACGGGCATGCATGGTGCTAGTACCGGGAACTTGCTCAGGCTACATGCAGCACCGTAACTCACTTTGAGTCCTTGCTGCGAGTCAGTTTGTTGACCATGCTGATCCTATCTGGAGAAGCTGCCTTCGGGGGCCAATTTCGTCAGCCCTGCAACGTATGGCTGACGTGACGCTATCAAGCTGGAACTTGCCGCTATACGAGAGCTGTCAGCGATCCTCCCTGCATCGTTCTACTGCTCCCTTGGTCTTGTCATGCATGCTTGGAGGTTCGTTCCTTTTCGCCCAGCGACGCACGACGCCCTCCTCCGAGCGGTCATCCCACTGGTATGCCCCCGCGCTACGAGTCTATCCGCCCTGAGCCTCAGCGCCTATCCTCCCTAAGCGTTGCTGTTGTCTAGCCTGAGTTGGCTGCACCCCCGCGCTGACCTGGCTACGCCGCGCCGGGTAGCACTGTTTTTCTGCACGCATGCTGGAAACGTGGGTACGGTACTCGATTCCCTCGACCTCCTGCGGGATGACCTGAGGCCCCCCTGCTACTTCGCCGGTCTCAGGCATCACATGCGCTTGTCGAGCCCCTCTGCAGCTGTAACCCGCATCCGGACGGGTCCTCCGACTACTAGGTGTGTTCGTCCTAGCTTTGCGTCTGGGACCACCTCCGCCAGCGCCCATGTCGATTAGTAGTGGCGGGGCCCAAGCTGTGGCTGTCTCGTAGTAGTCGTCTTCCAATTTTCTCCCGATATGGCAGGTTTATCCAGAATTCCATGTCAGTCGCATCTCCACTGCTAGACCTCGCAGTCACTGCTGCATACTGCTATGGTACGTCCAGTGGACGCAACTGACGTCACCGGCAATGAGTGTTCAGGCTCTTGACTGTACCCCCCACGTCCCGCGTCGATCGCGCTGCTCCCCTATTGTGCTGCGGGAGCCGCCGCGATCACAGCCAGTGATCCGTGCTGTTCTCAGGCAAGAGAGCTCGCCCACTAGTCGGCATCGTTTGCACATACGGTCAATCGTAGGTACAGATGCAGTGACTGACAGTCCCCGACTAATATCATGATGGCTATAGATTGCAAAAAAAAAAAAAAAAAA
>Al_h_Hasa_12_2013_p_KF600627_p_human_p_2013_h_05_h_07
GATAAGTGAATAGCTTGGCTATCTCACCCTCGTCTCTTGCAGAACTTGATTACGTAACTGATTTGCATTGTCGGGGATGTCATTATTTGCTGCATCTAGCGATAGCCCGCATGCCCCAAGGCCGTCAGTACACTAGCTGCTAGCCTTACGTGGCACACCATGACTTTACGCCGTCCGCGACGCGGTTCCTATATCCACCTGGACTCTCTCCCTCGACCCTGCCCACATGCAGTCTAATGCCTTATGCCTCCCATCGCTCGAATAGACCCTTACGCCCCTCGAGAGCCTCTCCTCCTGAGCGATCTACCGGCTCGCGTCAACCTACTACTGCGGGCGTCACCTAACTCAGCCATAGCCGCATCTATCTTCGATCAAACTGAGTCGTTCCCGGCTGCAGGCCCCCAACGGGACCAACCGGATGACCTTTAGTCAAACTCAGCCCGACCTACACTACGTGCACCGTCATAAGCCGTTGTACCCGCTCGATGGCAGGCAGCGCCCGATCCGTTATCGAGCCGTATAACCTCTCAAGCTACCCGAGTTCTCATATGCTCCACCCGGGCACCCCTCTCACGTCCACCCTCGTTAACAACGTATCATCACCTGATGAGCTCCCTAGCAAGCCCCTCTAACTTCTCTAGTCGCGATCGTTGCATTGCCCGTTAAAGCTTTTGAGCTACGCCTCAGTAACTTCTGGGACCCGTTCTTCCCTACTCCCCTCGGTCCCGACTCCTCGGAGCCATCACTCTAGTCTGCTAGTTCCAGTTACTTAGCGTCGACTGCCTGCGTTGCTAGCACAGGTTGGCTTACTCGTAGGTGCCCACCCAGCGTCCCCCGTATACGCTGAGCTCCACCCTGGCACCGGGACCCTAGTCCGTCAGTTGGACATTCTCTTCTTTGACATGCCCGCCAGCTCGCATGCTGCTATACTGGTCTTGCCCGCCCACATCCCCATTATACGACGGCTCGCTCAACAGCTATGCCTTCAGTCTTTTACTAGCATCGTCACTGAGCATGAGCTTGACGCGGTACTCTCCCAGTCCAGCGGTGCACTTCCGCCTAGTCATGTTTTGACTGGCCATGTGCCAAGAAGTCACTGGCTCTAGGGCTACACGTTGACTACCCGGGGCCTATGACTCACCTACTAGATCGGTTTCCTTGCAACATCGCTCTAGCTTTCGTTTTTTGCCTGGCTTGCCTCCCCCGAGCCTATTACGCAATCCCTGCCATTTCGGCTTGGCATCATCGACCTCGTACCACGCGTTCATGTGGTTGCCTATGCCTGTCGCCCCTACGGGCATGCATGGTGCTAGTACCGGGAACTTGCTCAGGCTACATGCAGCACCGTAACTCACTTTGAGTCCTTGCTGCGAGTCAGTTTGTTGACCATGCTGATCCTATCTGGAGAAGCTGCCTTCGGGGGCCAATTTCGTCAGCCCTGCAACGTATGGCTGACGTGACGCTATCAAGCTGGAACTTGCCGCTATACGAGAGCTGTCAGCGATCCTCCCTGCATCGTTCTACTGCTCCCTTGGTCTTGTCATGCATGCTTGGAGGTTCGTTCCTTTTCGCCCAGCGACGCACGACGCCCTCCTCCGAGCGGTCATCCCACTGGTATGCCCCCGCGCTACGAGTCTATCCGCCCTGAGCCTCAGCGCCTATCCTCCCTAAGCGTTGCTGTTGTCTAGCCTGAGTTGGCTGCACCCCCGCGCTGACCTGGCTACGCCGCGCCGGGTAGCACTGTTTTTCTGCACGCATGCTGGAAACGTGGGTACGGTACTCGATTCCCTCGACCTCCTGCGGGATGACCTGAGGCCCCCCTGCTACTTCGCCGGTCTCAGGCATCACATGCGCTTGTCGAGCCCCTCTGCAGCTGTAACCCGCATCCGGACGGGTCCTCCGACTACTAGGTGTGTTCGTCCTAGCTTTGCGTCTGGGACCACCTCCGCCAGCGCCCATGTCGATTAGTAGTGGCGGGGCCCAAGCTGTGGCTGTCTCGTAGTAGTCGTCTTCCAATTTTCTCCCGATATGGCAGGTTTATCCAGAATTCCATGTCAGTCGCATCTCCACTGCTAGACCTCGCAGTCACTGCTGCATACTGCTATGGTACGTCCAGTGGACGCAACTGACGTCACCGGCAATGAGTGTTCAGGCTCTTGACTGTACCCCCCACGTCCCGCGTCGATCGCGCTGCTCCCCTATTGTGCTGCGGGAGCCGCCGCGATCACAGCCAGTGATCCGTGCTGTTCTCAGGCAAGAGAGCTCGCCCACTAGTCGGCATCGTTTGCACATACGGTCAATCGTAGGTACAGATGCAGTGACTGACAGTCCCCGACTAATATCATGATGGCTATAGATTGCAAAAAAAAAAAAAAAAAA
>Al_h_Hasa_14_2013_p_KF600615_p_human_p_2013_h_05_h_08
GATAAGTGAATAGCTTGGCTATCTCACCCTCGTCTCTTGCAGAACTTGATTACGTAACTGATTTGCATTGTCGGGGATGTCATTATTTGCTGCATCTAGCGATAGCCCGCATGCCCCAAGGCCGTCAGTACACTAGCTGCTAGCCTTACGTGGCACACCATGACTTTACGCCGTCCGCGACGCGGTTCCTATATCCACCTGGACTCTCTCCCTCGACCCTGCCCACATGCAGTCTAATGCCTTATGCCTCCCATCGCTCGAATAGACCCTTACGCCCCTCGAGAGCCTCTCCTCCTGAGCGATCTACCGGCTCGCGTCAACCTACTACTGCGGGCGTCACCTAACTCAGCCATAGCCGCATCTATCTTCGATCAAACTGAGTCGTTCCCGGCTGCAGGCCCCCAACGGGACCAACCGGATGACCTTTAGTCAAACTCAGCCCGACCTACACTACGTGCACCGTCATAAGCCGTTGTACCCGCTCGATGGCAGGCAGCGCCCGATCCGTTATCGAGCCGTATAACCTCTCAAGCTACCCGAGTTCTCATATGCTCCACCCGGGCACCCCTCTCACGTCCACCCTCGTTAACAACGTATCATCACCTGATGAGCTCCCTAGCAAGCCCCTCTAACTTCTCTAGTCGCGATCGTTGCATTGCCCGTTAAAGCTTTTGAGCTACGCCTCAGTAACTTCTGGGACCCGTTCTTCCCTACTCCCCTCGGTCCCGACTCCTCGGAGCCATCACTCTAGTCTGCTAGTTCCAGTTACTTAGCGTCGACTGCCTGCGTTGCTAGCACAGGTTGGCTTACTCGTAGGTGCCCACCCAGCGTCCCCCGTATACGCTGAGCTCCACCCTGGCACCGGGACCCTAGTCCGTCAGTTGGACATTCTCTTCTTTGACATGCCCGCCAGCTCGCATGCTGCTATACTGGTCTTGCCCGCCCACATCCCCATTATACGACGGCTCGCTCAACAGCTATGCCTTCAGTCTTTTACTAGCATCGTCACTGAGCATGAGCTTGACGCGGTACTCTCCCAGTCCAGCGGTGCACTTCCGCCTAGTCATGTTTTGACTGGCCATGTGCCAAGAAGTCACTGGCTCTAGGGCTACACGTTGACTACCCGGGGCCTATGACTCACCTACTAGATCGGTTTCCTTGCAACATCGCTCTAGCTTTCGTTTTTTGCCTGGCTTGCCTCCCCCGAGCCTATTACGCAATCCCTGCCATTTCGGCTTGGCATCATCGACCTCGTACCACGCGTTCATGTGGTTGCCTATGCCTGTCGCCCCTACGGGCATGCATGGTGCTAGTACCGGGAACTTGCTCAGGCTACATGCAGCACCGTAACTCACTTTGAGTCCTTGCTGCGAGTCAGTTTGTTGACCATGCTGATCCTATCTGGAGAAGCTGCCTTCGGGGGCCAATTTCGTCAGCCCTGCAACGTATGGCTGACGTGACGCTATCAAGCTGGAACTTGCCGCTATACGAGAGCTGTCAGCGATCCTCCCTGCATCGTTCTACTGCTCCCCTGGTCTTGTCTTGCATGCTTGGAGGTTCGTTCCTCTTCGCCCAGCGACGCACGACGCCCTCCTCCGAGCGGTCATCCCACTGGTATGCCCCCGCGCTACGAGTCTATCCGCCCTGAGCCTCAGCGCCTATCCTCCCTAAGCGTTGCTGTTGTCTAGCCTGAGTTGGCTGCACCCCCGCGCTGACCTGGCTACGCCGCGCCGGGTAGCACTGTTTTTCTGCACGCATGCTGGAAACGTGGGTACGGTACTCGATTCCCTCGACCTCCTGCGGGATGACCTGAGGCCCCCCTGCTACTTCGCCGGTCTCAGGCATCACATGCGCTTGTCGAGCCCCTCTGCAGCTGTAACCCGCATCCGGACGGGTCCTCCGACTACTAGGTGTGTTCGTCCTAGCTTTGCGTCTGGGACCACCTCCGCCAGCGCCCATGTCGATTAGTAGTGGCGGGGCCCAAGCTGTGGCTGTCTCGTAGTAGTCGTCTTCCAATTTTCTCCCGATATGGCAGGTTTATCCAGAATTCCATGTCAGTCGCATCTCCACTGCTAGACCTCGCAGTCACTGCTGCATACTGCTATGGTACGTCCAGTGGACGCAACTGACGTCACCGGCAATGAGTGTTCAGGCTCTTGACTGTACCCCCCACGTCCCGCGTCGATCGCGCTGCTCCCCTATTGTGCTGCGGGAGCCGCCGCGATCACAGCCAGTGATCCGTGCTGTTCTCAGGCAAGAGAGCTCGCCCACTAGTCGGCATCGTTTGCACATACGGTCAATCGTAGGTACAGATGCAGTGACTGACAGTCCCCGACTAATATCATGATGGCTATAGATTGCAAAAAAAAAAAAAAAAAA
>Al_h_Hasa_15_2013_p_KF600645_p_human_p_2013_h_05_h_11
GATAAGTGAATAGCTTGGCTATCTCACCCTCGTCTCTTGCAGAACTTGATTACGTAACTGATTTGCATTGTCGGGGATGTCATTATTTGCTGCATCTAGCGATAGCCCGCATGCCCCAAGGCCGTCAGTACACTAGCTGCTAGCCTTACGTGGCACACCATGACTTTACGCCGTCCGCGACGCGGTTCCTATATCCACCTGGACTCTCTCCCTCGACCCTGCCCACATGCAGTCTAATGCCTTATGCCTCCCATCGCTCGAATAGACCCTTACGCCCCTCGAGAGCCTCTCCTCCTGAGCGATCTACCGGCTCGCGTCAACCTACTACTGCGGGCGTCACCTAACTCAGCCATAGCCGCATCTATCTTCGATCAAACTGAGTCGTTCCCGGCTGCAGGCCCCCAACGGGACCAACCGGATGACCTTTAGTCAAACTCAGCCCGACCTACACTACGTGCACCGTCATAAGCCGTTGTACCCGCTCGATGGCAGGCAGCGCCCGATCCGTTATCGAGCCGTATAACCTCTCAAGCTACCCGAGTTCTCATATGCTCCACCCGGGCACCCCTCTCACGTCCACCCTCGTTAACAACGTATCATCACCTGATGAGCTCCCTAGCAAGCCCCTCTAACTTCTCTAGTCGCGATCGTTGCATTGCCCGTTAAAGCTTTTGAGCTACGCCTCAGTAACTTCTGGGACCCGTTCTTCCCTACTCCCCTCGGTCCCGACTCCTCGGAGCCATCACTCTAGTCTGCTAGTTCCAGTTACTTAGCGTCGACTGCCTGCGTTGCTAGCACAGGTTGGCTTACTCGTAGGTGCCCACCCAGCGTCCCCCGTATACGCTGAGCTCCACCCTGGCACCGGGACCCTAGTCCGTCAGTTGGACATTCTCTTCTTTGACATGCCCGCCAGCTCGCATGCTGCTATACTGGTCTTGCCCGCCCACATCCCCATTATACGACGGCTCGCTCAACAGCTATGCCTTCAGTCTTTTACTAGCATCGTCACTGAGCATGAGCTTGACGCGGTACTCTCCCAGTCCAGCGGTGCACTTCCGCCTAGTCATGTTTTGACTGGCCATGTGCCAAGAAGTCACTGGCTCTAGGGCTACACGTTGACTACCCGGGGCCTATGACTCACCTACTAGATCGGTTTCCTTGCAACATCGCTCTAGCTTTCGTTTTTTGCCTGGCTTGCCTCCCCCGAGCCTATTACGCAATCCCTGCCATTTCGGCTTGGCATCATCGACCTCGTACCACGCGTTCATGTGGTTGCCTATGCCTGTCGCCCCTACGGGCATGCATGGTGCTAGTACCGGGAACTTGCTCAGGCTACATGCAGCACCGTAACTCACTTTGAGTCCTTGCTGCGAGTCAGTTTGTTGACCATGCTGATCCTATCTGGAGAAGCCGCCTTCGGGGGCCAATTTCGTCAGCCCTGCAACGTATGGCTGACGTGACGCTATCAAGCTGGAACTTGCCGCTATACGAGAGCTGTCAGCGATCCTCCCTGCATCGTTCTACTGCTCCCTTGGTCTTGTCATGCATGCTTGGAGGTTCGTTCCTTTTCGCCCAGCGACGCACGACGCCCTCCTCCGAGCGGTCATCCCACTGGTATGCCCCCGCGCTACGAGTCTATCCGCCCTGAGCCTCAGCGCCTATCCTCCCTAAGCGTTGCTGTTGTCTAGCCTGAGTTGGCTGCACCCCCGCGCTGACCTGGCTACGCCGCGCCGGGTAGCACTGTTTTTCTGCACGCATGCTGGAAACGTGGGTACGGTACTCGATTCCCTCGACCTCCTGCGGGATGACCTGAGGCCCCCCTGCTACTTCGCCGGTCTCAGGCATCACATGCGCTTGTCGAGCCCCTCTGCAGCTGTAACCCGCATCCGGACGGGTCCTCCGACTACTAGGTGTGTTCGTCCTAGCTTTGCGTCTGGGACCACCTCCGCCAGCGCCCATGTCGATTAGTAGTGGCGGGGCCCAAGCTGTGGCTGTCTCGTAGTAGTCGTCTTCCAATTTTCTCCCGATATGGCAGGTTTATCCAGAATTCCATGTCAGTCGCATCTCCACTGCTAGACCTCGCAGTCACTGCTGCATACTGCTATGGTACGTCCAGTGGACGCAACTGACGTCACCGGCAATGAGTGTTCAGGCTCTTGACTGTACCCCCCACGTCCCGCGTCGATCGCGCTGCTCCCCTATTGTGCTGCGGGAGCCGCCGCGATCACAGCCAGTGATCCGTGCTGTTCTCAGGCAAGAGAGCTCGCCCACTAGTCGGCATCGTTTGCACATACGGTCAATCGTAGGTACAGATGCAGTGACTGACAGTCCCCGACTAATATCATGATGGCTATAGATTGCAAAAAAAAAAAAAAAAAA
>Al_h_Hasa_16_2013_p_KF600644_p_human_p_2013_h_05_h_12
GATAAGTGAATAGCTTGGCTATCTCACCCTCGTCTCTTGCAGAACTTGATTACGTAACTGATTTGCATTGTCGGGGATGTCATTATTTGCTGCATCTAGCGATAGCCCGCATGCCCCAAGGCCGTCAGTACACTAGCTGCTAGCCTTACGTGGCACACCATGACTTTACGCCGTCCGCGACGCGGTTCCTATATCCACCTGGACTCTCTCCCTCGACCCTGCCCACATGCAGTCTAATGCCTTATGCCTCCCATCGCTCGAATAGACCCTTACGCCCCTCGAGAGCCTCTCCTCCTGAGCGATCTACCGGCTCGCGTCAACCTACTACTGCGGGCGTCACCTAACTCAGCCATAGCCGCATCTATCTTCGATCAAACTGAGTCGTTCCCGGCTGCAGGCCCCCAACGGGACCAACCGGATGACCTTTAGTCAAACTCAGCCCGACCTACACTACGTGCACCGTCATAAGCCGTTGTACCCGCTCGATGGCAGGCAGCGCCCGATCCGTTATCGAGCCGTATAACCTCTCAAGCTACCCGAGTTCTCATATGCTCCACCCGGGCACCCCTCTCACGTCCACCCTCGTTAACAACGTATCATCACCTGATGAGCTCCCTAGCAAGCCCCTCTAACTTCTCTAGTCGCGATCGTTGCATTGCCCGTTAAAGCTTTTGAGCTACGCCTCAGTAACTTCTGGGACCCGTTCTTCCCTACTCCCCTCGGTCCCGACTCCTCGGAGCCATCACTCTAGTCTGCTAGTTCCAGTTACTTAGCGTCGACTGCCTGCGTTGCTAGCACAGGTTGGCTTACTCGTAGGTGCCCACCCAGCGTCCCCCGTATACGCTGAGCTCCACCCTGGCACCGGGACCCTAGTCCGTCAGTTGGACATTCTCTTCTTTGACATGCCCGCCAGCTCGCATGCTGCTATACTGGTCTTGCCCGCCCACATCCCCATTATACGACGGCTCGCTCAACAGCTATGCCTTCAGTCTTTTACTAGCATCGTCACTGAGCATGAGCTTGACGCGGTACTCTCCCAGTCCAGCGGTGCACTTCCGCCTAGTCATGTTTTGACTGGCCATGTGCCAAGAAGTCACTGGCTCTAGGGCTACACGTTGACTACCCGGGGCCTATGACTCACCTACTAGATCGGTTTCCTTGCAACATCGCTCTAGCTTTCGTTTTTTGCCTGGCTTGCCTCCCCCGAGCCTATTACGCAATCCCTGCCATTTCGGCTTGGCATCATCGACCTCGTACCACGCGTTCATGTGGTTGCCTATGCCTGTCGCCCCTACGGGCATGCATGGTGCTAGTACCGGGAACTTGCTCAGGCTACATGCAGCACCGTAACTCACTTTGAGTCCTTGCTGCGAGTCAGTTTGTTGACCATGCTGATCCTATCTGCAGAAGCTGCCTTCGGGGGCCAATTTCGTCAGCCCTGCAACGTATGGCTGACGTGACGCTATCAAGCTGGAACTTGCCGCTATACGAGAGCTGTCAGCGATCCTCCCTGCATCGTTCTACTGCTCCCTTGGTCTTGTCATGCATGCTTGGAGGTTCGTTCCTTTTCGCCCAGCGACGCACGACGCCCTCCTCCGAGCGGTCATCCCACTGGTATGCCCCCGCGCTACGAGTCTATCCGCCCTGAGCCTCAGCGCCTATCCTCCCTAAGCGTTGCTGTTGTCTAGCCTGAGTTGGCTGCACCCCCGCGCTGACCTGGCTACGCCGCGCCGGGTAGCACTGTTTTTCTGCACGCATGCTGGAAACGTGGGTACGGTACTCGATTCCCTCGACCTCCTGCGGGATGACCTGAGGCCCCCCTGCTACTTCGCCGGTCTCAGGCATCACATGCGCTTGTCGAGCCCCTCTGCAGCTGTAACCCGCATCCGGACGGGTCCTCCGACTACTAGGTGTGTTCGTCCTAGCTTTGCGTCTGGGACCACCTCCGCCAGCGCCCATGTCGATTAGTAGTGGCGGGGCCCAAGCTGTGGCTGTCTCGTAGTAGTCGTCTTCCAATTTTCTCCCGATATGGCAGGTTTATCCAGAATTCCATGTCAGTCGCATCTCCACTGCTAGACCTCGCAGTCAATGCTGCATACTGCTATGGTACGTCCAGTGGACGCAACTGACGTCACCGGCAATGAGTGTTCAGGCTCTTGACTGTACCCCCCACGTCCCGCGTCGATCGCGCTGCTCCCCTATTGTGCTGCGGGAGCCGCCGCGATCACAGCCAGTGATCCGTGCTGTTCTCAGGCAAGAGAGCTCGCCCACTAGTCGGCATCGTTTGCACATACGGTCAATCGTAGGTACAGATGCAGTGACTGACAGTCCCCGACTAATATCATGATGGCTATAGATTGCAAAAAAAAAAAAAAAAAA
>Al_h_Hasa_17_2013_p_KF600647_p_human_p_2013_h_05_h_15
GATAAGTGAATAGCTTGGCTATCTCACCCTCGTCTCTTGCAGAACTTGATTACGTAACTGATTTGCATTGTCGGGGATGTCATTATTTGCTGCATCTAGCGATAGCCCGCATGCCCCAAGGCCGTCAGTACACTAGCTGCTAGCCTTACGTGGCACACCATGACTTTACGCCGTCCGCGACGCGGTTCCTATATCCACCTGGACTCTCTCCCTCGACCCTGCCCACATGCAGTCTAATGCCTTATGCCTCCCATCGCTCGAATAGACCCTTACGCCCCTCGAGAGCCTCTCCTCCTGAGCGATCTACCGGCTCGCGTCAACCTACTACTGCGGGCGTCACCTAACTCAGCCATAGCCGCATCTATCTTCGATCAAACTGAGTCGTTCCCGGCTGCAGGCCCCCAACGGGACCAACCGGGTGACCTTTAGTCAAACTCAGCCCGACCTACACTACGTGCACCGTCATAAGCCGTTGTACCCGCTCGATGGCAGGCAGCGCCCGATCCGTTATCGAGCCGTATAACCTCTCAAGCTACCCGAGTTCTCATATGCTCCACCCGGGCACCCCTCTCACGTCCACCCTCGTTAACAACGTATCATCACCTGATGAGCTCCCTAGCAAGCCCCTCTAACTTCTCTAGTCGCGATCGTTGCATTGCCCGTTAAAGCTTTTGAGCTACGCCTCAGTAACTTCTGGGACCCGTTCTTCCCTACTCCCCTCGGTCCCGACTCCTCGGAGCCATCACTCTAGTCTGCTAGTTCCAGTTACTTAGCGTCGACTGCCTGCGTTGCTAGCACAGGTTGGCTTACTCGTAGGTGCCCACCCAGCGTCCCCCGTATACGCTGAGCTCCACCCTGGCACCGGGACCCTAGTCCGTCAGTTGGACATTCTCTTCTTTGACATGCCCGCCAGCTCGCATGCTGCTATACTGGTCTTGCCCGCCCATATCCCCATTATACGACGGCTCGCTCAACAGCTATGCCTTCAGTCTTTTACTAGCATCGTCACTGAGCATGAGCTTGACGCGGTACTCTCCCAGTCCAGCGGTGCACTTCCGCCTAGTCATGTTTTGACTGGCCATGTGCCAAGAAGTCACTGGCTCTAGGGCTACACGTTGACTACCCGGGGCCTATGACTCACCTACTAGATCGGTTTCCTTGCAACATCGCTCTAGCTTTCGTTTTTTGCCTGGCTTGCCTCCCCCGAGCCTATTACGCAATCCCTGCCATTTCGGCTTGGCATCATCGACCTCGTACCACGCGTTCATGTGGTTGCCTATGCCTGTCGCCCCTACGGGCATGCATGGTGCTAGTACCGGGAACTTGCTCAGGCTACATGCAGCACCGTAACTCACTTTGAGTCCTTGCTGCGAGTCAGTTCGTTGACCATGCTGATCCTATCTGGGGAAGCTGCCTTCGGGGGCCAATTTCGTCAGCCCTGCAACGTATGGCTGACGTGACGCTATCAAGCTGGAACTTGCCGCTATACGAGAGCTGTCAGCGATCCTCCCTGCATCGTTCTACTGCTCCCTTGGTCTTGTCATGCATGCTTGGAGGTTCGTTCCTTTTCGCCCAGCGACGCACGACGCCCTCCTCCGAGCGGTCATCCCACTGGTATGCCCCCGCGCTACGAGTCTATCCGCCCTGAGCCTCAGCGCCTATCCTCCCTAAGCGTTGCTGTTGTCTAGCCTGAGTTGGCTGCACCCCCGCGCTGACCTGGCTACGCCGCGCCGGGTAGCACTGTTTTTCTGCACGCATGCTGGAAACGTGGGTACGGTACTCGATTCCCTCGACCTCCTGCGGGATGACCTGAGGCCCCCCTGCTACTTCGCCGGTCTCAGGCATCACATGCGCTTGTCGAGCCCCTCTGCAGCTGTAACCCGCATCCGGACGGGTCCTCCGACTACTAGGTGTGTTCGTCCTAGCTTTGCGTCTGGGACCACCTCCGCCAGCGCCCATGTCGATTAGTAGTGGCGGGGCCCAAGCTGTGGCTGTCTCGTAGTAGTCGTCTTCCAATTTTCTCCCGATATGGCAGGTTTATCCAGAATTCCATGTCAGTCGCATCTCCACTGCTAGACCTCGCAGTCACTGCTGCATACTGCTATGGTACGTCCAGTGGACGCAACTGACGTCACCGGCAATGAGTGTTCAGGCTCTTGACTGTACCCCCCACGTCCCGCGTCGATCGCGCTGCTCCCCTATTGTGCTGCGGGAGCCGCCGCGATCACAGCCAGTGATCCGTGCTGTTCTCAGGCAAGAGAGCTCGCCCACTAGTCGGCATCGTTTGCACATACGGTCAATCGTAGGTACAGATGCAGTGACTGACAGTCCCCGACTAATATCATGATGGCTATAGATTGCAAAAAAAAAAAAAAAAAA
>Al_h_Hasa_18_2013_p_KF600651_p_human_p_2013_h_05_h_23
GATAAGTGAATAGCTTGGCTATCTCACCCTCGTCTCTTGCAGAACTTGATTACGTAACTGATTTGCATTGTCGGGGATGTCATTATTTGCTGCATCTAGCGATAGCCCGCATGCCCCAAGGCCGTCAGTACACTAGCTGCTAGCCTTACGTGGCACACCATGACTTTACGCCGTCCGCGACGCGGTTCCTATATCCACCTGGACTCTCTCCCTCGACCCTGCCCACATGCAGTCTAATGCCTTATGCCTCCCATCGCTCGAATAGACCCTTACGCCCCTCGAGAGCCTCTCCTCCTGAGCGATCTACCGGCTCGCGTCAACCTACTACTGCGGGCGTCACCTAACTCAGCCATAGCCGCATCTATCTTCGATCAAACTGAGTCGTTCCCGGCTGCAGGCCCCCAACGGGACCAACCGGATGACCTTTAGTCAAACTCAGCCCGACCTACACTACGTGCACCGTCATAAGCCGTTGTACCCGCTCGATGGCAGGCAGCGCCCGATCCGTTATCGAGCCGTATAACCTCTCAAGCTACCCGAGTTCTCATATGCTCCACCCGGGCACCCCTCTCACGTCCACCCTCGTTAACAACGTATCATCACCTGATGAGCTCCCTAGCAAGCCCCTCTAACTTCTCTAGTCGCGATCGTTGCATTGCCCGTTAAAGCTTTTGAGCTACGCCTCAGTAACTTCTGGGACCCGTTCTTCCCTACTCCCCTCGGTCCCGACTCCTCGGAGCCATCACTCTAGTCTGCTAGTTCCAGTTACTTAGCGTCGACTGCCTGCGTTGCTAGCACAGGTTGGCTTACTCGTAGGTGCCCACCCAGCGTCCCCCGTATACGCTGAGCTCCACCCTGGCACCGGGACCCTAGTCCGTCAGTTGGACATTCTCTTCTTTGACATGCCCGCCAGCTCGCATGCTGCTATACTGGTCTTGCCCGCCCACATCCCCATTATACGACGGCTCGCTCAACAGCTATGCCTTCAGTCTTTTACTAGCATCGTCACTGAGCATGAGCTTGACGCGGTACTCTCCCAGTCCAGCGGTGCACTTCCGCCTAGTCATGTTTTGACTGGCCATGTGCCAAGAAGTCACTGGCTCTAGGGCTACACGTTGACTACCCGGGGCCTATGACTCACCTACTAGATCGGTTTCCTTGCAACATCGCTCTAGCTTTCGTTTTTTGCCTGGCTTGCCTCCCCCGAGCCTATTACGCAATCCCTGCCATTTCGGCTTGGCATCATCGACCTCGTACCACGCGTTCATGTGGTTGCCTATGCCTGTCGCCCCTACGGGCATGCATGGTGCTAGTACCGGGAACTTGCTCAGGCTACATGCAGCACCGTAACTCACTTTGAGTCCTTGCTGCGAGTCAGTTTGTTGACCATGCTGATCCTATCTGGAGAAGCTGCCTTCGGGGGCCAATTTCGTCAGCCCTGCAACGTATGGCTGACGTGACGCTATCAAGCTGGAACTTGCCGCTATACGAGAGCTGTCAGCGATCCTCCCTGCATCGTTCTACTGCTCCCTTGGTCTTGTCATGCATGCTTGGAGGTTCGTTCCTTTTCGCCCAGCGACGCACGACGCCCTCCTCCGAGCGGTCATCCCACTGGTATGCCCCCGCGCTACGAGTCTATCCGCCCTGAGCCTCAGCGCCTATCCTCCCTAAGCGTTGCTGTTGTCTAGCCTGAGTTGGCTGCACCCCCGCGCTGACCTGGCTACGCCGCGCCGGGTAGCACTGTTTTTCTGCACGCATGCTGGAAACGTGGGTACGGTACTCGATTCCCTCGACCTCCTGCGGGATGACCTGAGGCCCCCCTGCTACTTCGCCGGTCTCAGGCATCACATGCGCTTGTCGAGCCCCTCTGCAGCTGTAACCCGCATCCGGACGGGTCCTCCGACTACTAGGTGTGTTCGTCCTAGCTTTGCGTCTGGGACCACCTCCGCCAGCGCCCATGTCGATTAGTAGTGGCGGGGCCCAAGCTGTGGCTGTCTCGTAGTAGTCGTCTTCCAATTTTCTCCCGATATGGCAGGTTTATCCAGAATTCCATGTCAGTCGCATCTCCACTGCTAGACCTCGCAGTCACTGCTGCATACTGCTATGGTACGTCCAGTGGACGCAACTGACGTCACCGGCAATGAGTGTTCAGGCTCTTGACTGTACCCCCCACGTCCCGCGTCGATCGCGCTGCTCCCCTATTGTGCTGCGGGAGCCGCCGCGATCACAGCCAGTGATCCGTGCTGTTCTCAGGCAAGAGAGCTCGCCCACTAGTCGGCATCGTTTGCACATACGGTCAATCGTAGGTACAGATGCAGTGACTGACAGTCCCCGACTAATATCATGATGGCTATAGATTGAAAAAAAAAAAAAAAAAAA
>Al_h_Hasa_19_2013_p_KF600632_p_human_p_2013_h_05_h_23
GATAAGTGAATAGCTTGGCTATCTCACCCTCGTCTCTTGCAGAACTTGATTACGTAACTGATTTGCATTGTCGGGGATGTCATTATTTGCTGCATCTAGCGATAGCCCGCATGCCCCAAGGCCGTCAGTACACTAGCTGCTAGCCTTACGTGGCACACCATGACTTTACGCCGTCCGCGACGCGGTTCCTATATCCACCTGGACTCTCTCCCTCGACCCTGCCCACATGCAGTCTAATGCCTTATGCCTCCCATCGCTCGAATAGACCCTTACGCCCCTCGAGAGCCTCTCCTCCTGAGCGATCTACCGGCTCGCGTCAACCTACTACTGCGGGCGTCACCTAACTCAGCCATAGCCGCATCTATCTTCGATCAAACTGAGTCGTTCCCGGCTGCAGGCCCCCAACGGGACCAACCGGATGACCTTTAGTCAAACTCAGCCCGACCTACACTACGTGCACCGTCATAAGCCGTTGTACCCGCTCGATGGCAGGCAGCGCCCGATCCGTTATCGAGCCGTATAACCTCTCAAGCTACCCGAGTTCTCATATGCTCCACCCGGGCACCCCTCTCACGTCCACCCTCGTTAACAACGTATCATCACCTGATGAGCTCCCTAGCAAGCCCCTCTAACTTCTCTAGTCGCGATCGTTGCATTGCCCGTTAAAGCTTTTGAGCTACGCCTCAGTAACTTCTGGGACCCGTTCTTCCCTACTCCCCTCGGTCCCGACTCCTCGGAGCCATCACTCTAGTCTGCTAGTTCCAGTTACTTAGCGTCGACTGCCTGCGTTGCTAGCACAGGTTGGCTTACTCGTAGGTGCCCACCCAGCGTCCCCCGTATACGCTGAGCTCCACCCTGGCACCGGGACCCTAGTCCGTCAGTTGGACATTCTCTTCTTTGACATGCCCGCCAGCTCGCATGCTGCTATACTGGTCTTGCCCGCCCATATCCCCATTATACGACGGCTCGCTCAACAGCTATGCCTTCAGTCTTTTACTAGCATCGTCACTGAGCATGAGCTTGACGCGGTACTCTCCCAGTCCAGCGGTGCACTTCCGCCTAGTCATGTTTTGACTGGCCATGTGCCAAGAAGTCACTGGCTCTAGGGCTACACGTTGACTACCCGGGGCCTATGACTCACCTACTAGATCGGTTTCCTTGCAACATCGCTCTAGCTTTCGTTTTTTGCCTGGCTTGCCTCCCCCGATCCTATTACGCAATCCCTGCCATTTCGGCTTGGCATCATCGACCTCGTACCACGCGTTCATGTGGTTGCCTATGCCTGTCGCCCCTACGGGCATGCATGGTGCTAGTACCGGGAACTTGCTCAGGCTACATGCAGCACCGTAACTCACTTTGAGTCCTTGCTGCGAGTCAGTTTGTTGACCATGCTGATCCTATCTGGAGAAGCTGCCTTCGGGGGCCAATTTCGTCAGCCCTGCAACGTATGGCTGACGTGACGCTATCAAGCTGGAACTTGCCGCTATACGAGAGCTGTCAGCGATCCTCCCTGCATCGTTCTACTGCTCCCTTGGTCTTGTCATGCATGCTTGGAGGTTCGTTCCTTTTCGCCCAGCGACGCACGACGCCCTCCTCCGAGCGGTCATCCCACTGGTATGCCCCCGCGCTACGAGTCTATCCGCCCTGAGCCTCAGCGCCTATCCTCCCTAAGCGTTGCTGTTGTCTAGCCTGAGTTGGCTGCACCCCCGCGCTGACCTGGCTACGCCGCGCCGGGTAGCACTGTTTTTCTGCACGCATGCTGGAAACGTGGGTACGGTACTCGATTCCCTCGACCTCCTGCGGGATGACCTGAGGCCCCCCTGCTACTTCGCCGGTCTCAGGCATCACATGCGCTTGTCGAGCCCCTCTGCAGCTGTAACCCGCATCCGGACGGGTCCTCCGACTACTAGGTGTGTTCGTCCTAGCTTTGCGTCTGGGACCACCTCCGCCAGCGCCCATGTCGATTAGTAGTGGCGGGGCCCAAGCTGTGGCTGTCTCGTAGTAGTCGTCTTCCAATTTTCTCCCGATATGGCAGGTTTATCCAGAATTCCATGTCAGTCGCATCTCCACTGCTAGACCTCGCAGTCACTGCTGCATACTGCTATGGTACGTCCAGTGGACGCAACTGACGTCACCGGCAATGAGTGTTCAGGCTCTTGACTGTACCCCCCACGTCCCGCGTCGATCGCGCTGCTCCCCTATTCTGCTGCGGGAGCCGCCGCGATCACAGCCAGTGATCCGTGCTGTTCTCAGGCAAGAGAGCTCGCCCACTAGTCGGCATCGTTTGCACATACGGTCAATCGTAGGTACAGATGCAGTGACTGACAGTCCCCGACTAATATCATGATGGCTATAGATTGCAAAAAAAAAAAAAAAAAA
>Al_h_Hasa_1_2013_p_KF186567_p_human_p_2013_h_05_h_09
GATAAGTGAATAGCTTGGCTATCTCACCCTCGTCTCTTGCAGAACTTGATTACGTAACTGATTTGCATTGTCGGGGATGTCATTATTTGCTGCATCTAGCGATAGCCCGCATGCCCCAAGGCCGTCAGTACACTAGCTGCTAGCCTTACGTGGCACACCATGACTTTACGCCGTCCGCGACGCGGTTCCTATATCCACCTGGACTCTCTCCCTCGACCCTGCCCACATGCAGTCTAATGCCTTATGCCTCCCATCGCTCGAATAGACCCTTACGCCCCTCGAGAGCCTCTCCTCCTGAGCGATCTACCGGCTCGCGTCAACCTACTACTGCGGGCGTCACCTAACTCAGCCATAGCCGCATCTATCTTCGATCAAACTGAGTCGTTCCCGGCTGCAGGCCCCCAACGGGACCAACCGGATGACCTTTAGTCAAACTCAGCCCGACCTACACTACGTGCACCGTCATAAGCCGTTGTACCCGCTCGATGGCAGGCAGCGCCCGATCCGTTATCGAGCCGTATAACCTCTCAAGCTACCCGAGTTCTCATATGCTCCACCCGGGCACCCCTCTCACGTCCACCCTCGTTAACAACGTATCATCACCTGATGAGCTCCCTAGCAAGCCCCTCTAACTTCTCTAGTCGCGATCGTTGCATTGCCCGTTAAAGCTTTTGAGCTACGCCTCAGTAACTTCTGGGACCCGTTCTTCCCTACTCCCCTCGGTCCCGACTCCTCGGAGCCATCACTCTAGTCTGCTAGTTCCAGTTACTTAGCGTCGACTGCCTGCGTTGCTAGCACAGGTTGGCTTACTCGTAGGTGCCCACCCAGCGTCCCCCGTATACGCTGAGCTCCACCCTGGCACCGGGACCCTAGTCCGTCAGTTGGACATTCTCTTCTTTGACATGCCCGCCAGCTCGCATGCTGCTATACTGGTCTTGCCCGCCCACATCCCCATTATACGACGGCTCGCTCAACAGCTATGCCTTCAGTCTTTTACTAGCATCGTCACTGAGCATGAGCTTGACGCGGTACTCTCCCAGTCCAGCGGTGCACTTCCGCCTAGTCATGTTTTGACTGGCCATGTGCCAAGAAGTCACTGGCTCTAGGGCTACACGTTGACTACCCGGGGCCTATGACTCACCTACTAGATCGGTTTCCTTGCAACATCGCTCTAGCTTTCGTTTTTTGCCTGGCTTGCCTCCCCCGAGCCTATTACGCAATCCCTGCCATTTCGGCTTGGCATCATCGACCTCGTACCACGCGTTCATGTGGTTGCCTATGCCTGTCGCCCCTACGGGCATGCATGGTGCTAGTACCGGGAACTTGCTCAGGCTACATGCAGCACCGTAACTCACTTTGAGTCCTTGCTGCGAGTCAGTTTGTTGACCATGCTGATCCTATCTGGAGAAGCTGCCTTCGGGGGCCAATTTCGTCAGCCCTGCAACGTATGGCTGACGTGACGCTATCAAGCTGGAACTTGCCGCTATACGAGAGCTGTCAGCGATCCTCCCTGCATCGTTCTACTGCTCCCTTGGTCTTGTCATGCATGCTTGGAGGTTCGTTCCTTTTCGCCCAGCGACGCACGACGCCCTCCTCCGAGCGGTCATCCCACTGGTATGCCCCCGCGCTACGAGTCTATCCGCCCTGAGCCTCAGCGCCTATCCTCCCTAAGCGTTGCTGTTGTCTAGCCTGAGTTGGCTGCACCCCCGCGCTGACCTGGCTACGCCGCGCCGGGTAGCACTGTTTTTCTGCACGCATGCTGGAAACGTGGGTACGGTACTCGATTCCCTCGACCTCCTGCGGGATGACCTGAGGCCCCCCTGCTACTTCGCCGGTCTCAGGCATCACATGCGCTTGTCGAGCCCCTCTGCAGCTGTAACCCGCATCCGGACGGGTCCTCCGACTACTAGGTGTGTTCGTCCTAGCTTTGCGTCTGGGACCACCTCCGCCAGCGCCCATGTCGATTAGTAGTGGCGGGGCCCAAGCTGTGGCTGTCTCGTAGTAGTCGTCTTCCAATTTTCTCCCGATATGGCAGGTTTATCCAGAATTCCATGTCAGTCGCATCTCCACTGCTAGACCTCGCAGTCACTGCTGCATACTGCTATGGTACGTCCAGTGGACGCAACTGACGTCACCGGCAATGAGTGTTCAGGCTCTTGACTGTACCCCCCACGTCCCGCGTCGATCGCGCTGCTCCCCTATTGTGCTGCGGGAGCCGCCGCGATCACAGCCAGTGATCCGTGCTGTTCTCAGGCAAGAGAGCTCGCCCACTAGTCGGCATCGTTTGCACATACGGTCAATCGTAGGTACAGATGCAGTGACTGACAGTCCCCGACTAATATCATGATGGCTATAGATTGCAAAAAAAAAAAAAAAAAA
>Al_h_Hasa_21_2013_p_KF600634_p_human_p_2013_h_05_h_30
GATAAGTGAATAGCTTGGCTATCTCACCCTCGTCTCTTGCAGAACTTGATTACGTAACTGATTTGCATTGTCGGGGATGTCATTATTTGCTGCATCTAGCGATAGCCCGCATGCCCCAAGGCCGTCAGTACACTAGCTGCTAGCCTTACGTGGCACACCATGACTTTACGCCGTCCGCGACGCGGTTCCTATATCCACCTGGACTCTCTCCCTCGACCCTGCCCACATGCAGTCTAATGCCTTATGCCTCCCATCGCTCGAATAGACCCTTACGCCCCTCGAGAGCCTCTCCTCCTGAGCGATCTACCGGCTCGCGTCAACCTACTACTGCGGGCGTCACCTAACTCAGCCATAGCCGCATCTATCTTCGATCAAACTGAGTCGTTCCCGGCTGCAGGCCCCCAACGGGACCAACCGGATGACCTTTAGTCAAACTCAGCCCGACCTACACTACGTGCACCGTCATAAGCCGTTGTACCCGCTCGATGGCAGGCAGCGCCCGATCCGTTATCGAGCCGTATAACCTCTCAAGCTACCCGAGTTCTCATATGCTCCACCCGGGCACCCCTCTCACGTCCACCCTCGTTAACAACGTATCATCACCTGATGAGCTCCCTAGCAAGCCCCTCTAACTTCTCTAGTCGCGATCGTTGCATTGCCCGTTAAAGCTTTTGAGCTACGCCTCAGTAACTTCTGGGACCCGTTCTTCCCTACTCCCCTCGGTCCCGACTCCTCGGAGCCATCACTCTAGTCTGCTAGTTCCAGTTACTTAGCGTCGACTGCCTGCGTTGCTAGCACAGGTTGGCTTACTCGTAGGTGCCCACCCAGCGTCCCCCGTATACGCTGAGCTCCACCCTGGCACCGGGACCCTAGTCCGTCAGTTGGACATTCTCTTCTTTGACATGCCCGCCAGCTCGCATGCTGCTATACTGGTCTTGCCCGCCCACATCCCCATTATACGACGGCTCGCTCAACAGCTATGCCTTCAGTCTTTTACTAGCATCGTCACTGAGCATGAGCTTGACGCGGTACTCTCCCAGTCCAGCGGTGCACTTCCGCCTAGTCATGTTTTGACTGGCCATGTGCCAAGAAGTCACTGGCTCTAGGGCTACACGTTGACTACCCGGGGCCTATGACTCACCTACTAGATCGGTTTCCTTGCAACATCGCTCTAGCTTTCGTTTTTTGCCTGGCTTGCCTCCCCCGAGCCTATTACGCAATCCCTGCCATTTCGGCTTGGCATCATCGACCTCGTACCACGCGTTCATGTGGTTGCCTATGCCTGTCGCCCCTACGGGCATGCATGGTGCTAGTACCGGGAACTTGCTCAGGCTACATGCAGCACCGTAACTCACTTTGAGTCCTTGCTGCGAGTCAGTTTGTTGACCATGCTGATCCTATCTGGAGAAGCTGCCTTCGGGGGCCAATTTCGTCAGCCCTGCAACGTATGGCTGACGTGACGCTATCAAGCTGGAACTTGCCGCTATACGAGAGCTGTCAGCGATCCTCCCTGCATCGTTCTACTGCTCCCTTGGTCTTGTCATGCATGCTTGGAGGTTCGTTCCTTTTCGCCCAGCGACGCACGACGCCCTCCTCCGAGCGGTCATCCCACTGGTATGCCCCCGCGCTACGAGTCTATCCGCCCTGAGCCTCAGCGCCTATCCTCCCTAAGCGTTGCTGTTGTCTAGCCTGAGTTGGCTGCACCCCCGCGCTGACCTGGCTACGCCGCGCCGGGTAGCACTGTTTTTCTGCACGCATGCTGGAAACGTGGGTACGGTACTCGATTCCCTCTACCTCCTGCGGGATGACCTGAGGCCCCCCTGCTACTTCGCCGGTCTCAGGCATCACATGCGCTTGTCGAGCCCCTCTGCAGCTGTAACCCGCATCCGGACGGGTCCTCCGACTACTAGGTGTGTTCGTCCTAGCTTTGCGTCTGGGACCACCTCCGCCAGCGCCCATGTCGATTAGTAGTGGCGGGGCCCAAGCTGTGGCTGTCTCGTAGTAGTCGTTTTCCAATTTTCTCCCGATATGGCAGGTTTATCCAGAATTCCATGTCAGTCGCATCTCCACTGCTAGACCTCGCAGTCACTGCTGCATACTGCTATGGTACGTCCAGTGGACGCAACTGACGTCACCGGCAATGAGTGTTCAGGCTCTTGACTGTACCCCCCACGTCCCGCGTCGATCGCGCTGCTCCCCTATTGTGCTGCGGGAGCCGCCGCGATCACAGCCAGTGATCCGTGCTGTTCTCAGGCAAGAGAGCTCGCCCACTAGTCGGCATCGTTTGCACATACGGTCAATCGTAGGTACAGATGCAGTGACTGACAGTCCCCGACTAATATCATGATGGCTATAGATTGAAAAAAAAAAAAAAAAAAA
>Al_h_Hasa_25_2013_p_KJ156866_p_human_p_2013_h_05_h_02
GATAAGTGAATAGCTTGGCTATCTCACCCTCGTCTCTTGCAGAACTTGATTACGTAACTGATTTGCATTGTCGGGGATGTCATTATTTGCTGCATCTAGCGATAGCCCGCATGCCCCAAGGCCGTCAGTACACTAGCTGCTAGCCTTACGTGGCACACCATGACTTTACGCCGTCCGCGACGCGGTTCCTATATCCACCTGGACTCTCTCCCTCGACCCTGCCCACATGCAGTCTAATGCCTTATGCCTCCCATCGCTCGAATAGACCCTTACGCCCCTCGAGAGCCTCTCCTCCTGAGCGATCTACCGGCTCGCGTCAACCTACTACTGCGGGCGTCACCTAACTCAGCCATAGCCGCATCTATCTTCGATCAAACTGAGTCGTTCCCGGCTGCAGGCCCCCAACGGGACCAACCGGATGACCTTTAGTCAAACTCAGCCCGACCTACACTACGTGCACCGTCATAAGCCGTTGTACCCGCTCGATGGCAGGCAGCGCCCGATCCGTTATCGAGCCGTATAACCTCTCAAGCTACCCGAGTTCTCATATGCTCCACCCGGGCACCCCTCTCACGTCCACCCTCGTTAACAACGTATCATCACCTGATGAGCTCCCTAGCAAGCCCCTCTAACTTCTCTAGTCGCGATCGTTGCATTGCCCGTTAAAGCTTTTGAGCTACGCCTCAGTAACTTCTGGGACCCGTTCTTCCCTACTCCCCTCGGTCCCGACTCCTCGGAGCCATCACTCCAGTCTGCTAGTTCCAGTTACTTAGCGTCGACTGCCTGCGTTGCTAGCACAGGTTGGCTTACTCGTAGGTGCCCACCCAGCGTCCCCCGTATACGCTGAGCTCCACCCTGGCACCGGGACCCTAGTCCGTCAGTTGGACATTCTCTTCTTTGACATGCCCGCCAGCTCGCATGCTGCTATACTGGTCTTGCCCGCCCACATCCCCATTATACGACGGCTCGCTCAACAGCTATGCCTTCAGTCTTTTACTAGCATCGTCACTGAGCATGAGCTTGACGCGGTACTCTCCCAGTCCAGCGGTGCACTTCCGCCTAGTCATGTTTTGACTGGCCATGTGCCAAGAAGTCACTGGCTCTAGGGCTACACGTTGACTACCCGGGGCCTATGACTCACCTACTAGATCGGTTTCCTTGCAACATCGCTCTAGCTTTCGTTTTTTGCCTGGCTTGCCTCCCCCGAGCCTATTACGCAATCCCTGCCATTTCGGCTTGGCATCATCGACCTCGTACCACGCGTTCATGTGGTTGCCTATGCCTGTCGCCCCTACGGGCATGCATGGTGCTAGTACCGGGAACTTGCTCAGGCTACATGCAGCACCGTAACTCACTTTGAGTCCTTGCTGCGAGTCAGTTTGTTGACCATGCTGATCCTATCTGGAGAAGCTGCCTTCGGGGGCCAATTTCGTCAGCCCTGCAACGTATGGCTGACGTGACGCTATCAAGCTGGAACTTGCCGCTATACGAGAGCTGTCAGCGATCCTCCCTGCATCGTTCTACTGCTCCCTTGGTCTTGTCATGCATGCTTGGAGGTTCGTTCCTTTTCGCCCAGCGACGCACGACGCCCTCCTCCGAGCGGTCATCCCACTGGTATGCCCCCGCGCTACGAGTCTATCCGCCCTGAGCCTCAGCGCCTATCCTCCCTAAGCGTTGCTGTTGTCTAGCCTGAGTTGGCTGCACCCCCGCGCTGACCTGGCTACGCCGCGCCGGGTAGCACTGTTTTTCTGCACGCATGCTGGAAACGTGGGTACGGTACTCGATTCCCTCGACCTCCTGCGGGATGACCTGAGGCCCCCCTGCTACTTCGCCGGTCTCAGGCATCACATGCGCTTGTCGAGCCCCTCTGCAGCTGTAACCCGCATCCGGACGGGTCCTCCGACTACTAGGTGTGTTCGTCCTAGCTTTGCGTCTGGGACCACCTCCGCCAGCGCCCATGTCGATTAGTAGTGGCGGGGCCCAAGCTGTGGCTGTCTCGTAGTAGTCGTCTTCCAATTTTCTCCCGATATGGCAGGTTTATCCAGAATTCCATGTCAGTCGCATCTCCACTGCTAGACCTCGCAGTCACTGCTGCATACTGCTATGGTACGTCCAGTGGACGCAACTGACGTCATCGGCAATGAGTGTTCAGGCTCTTGACTGTACCCCCCACGTCCCGCGTCGATCGCGCTGCTCCCCTATTGTGCTGCGGGAGCCGCCGCGATCACAGCCAGTGATCCGTGCTGTTCTCAGGCAAGAGAGCTCGCCCACTAGTCGGCATCGTTTGCACATACGGTCAATCGTAGGTACAGATGCAGTGACTGACAGTCCCCGACTAATATCATGATGGCTATAGATTGAAAAAAAAAAAAAAAAAAA
>Al_h_Hasa_26_2013_p_KJ156882_p_human_p_2013_h_06_h_18
GATAAGTGAATAGCTTGGCTATCTCACCCTCGTCTCTTGCAGAACTTGATTACGTAACTGATTTGCATTGTCGGGGATGTCATTATTTGCTGCATCTAGCGATAGCCCGCATGCCCCAAGGCCGTCAGTACACTAGCTGCTAGCCTTACGTGGCACACCATGACTTTACGCCGTCCGCGACGCGGTTCCTATATCCACCTGGACTCTCTCCCTCGACCCTGCCCACATGCAGTCTAATGCCTTATGCCTCCCATCGCTCGAATAGACCCTTACGCCCCTCGAGAGCCTCTCCTCCTGAGCGATCTACCGGCTCGCGTCAACCTACTACTGCGGGCGTCACCTAACTCAGCCATAGCCGCATCTATCTTCGATCAAACTGAGTCGTTCCCGGCTGCAGGCCCCCAACGGGACCAACCGGATGACCTTTAGTCAAACTCAGCCCGACCTACACTACGTGCACCGTCATAAGCCGTTGTACCCGCTCGATGGCAGGCAGCGCCCGATCCGTTATCGAGCCGTATAACCTCTCAAGCTACCCGAGTTCTCATATGCTCCACCCGGGCACCCCTCTCACGTCCACCCTCGTTAACAACGTATCATCACCTGATGAGCTCCCTAGCAAGCCCCTCTAACTTCTCTAGTCGCGATCGTTGCATTGCCCGTTAAAGCTTTTGAGCTACGCCTCAGTAACTTCTGGGACCCGTTCTTCCCTACTCCCCTCGGTCCCGACTCCTCGGAGCCATCACTCTAGTCTGCTAGTTCCAGTTACTTAGCGTCGACTGCCTGCGTTGCTAGCACAGGTTGGCTTACTCGTAGGTGCCCACCCAGCGTCCCCCGTATACGCTGAGCTCCACCCTGGCACCGGGACCCTAGTCCGTCAGTTGGACATTCTCTTCTTTGACATGCCCGCCAGCTCGCATGCTGCTATACTGGTCTTGCCCGCCCATATCCCCATTATACGACGGCTCGCTCAACAGCTATGCCTTCAGTCTTTTACTAGCATCGTCACTGAGCATGAGCTTGACGCGGTACTCTCCCAGTCCAGCGGTGCACTTCCGCCTAGTCATGTTTTGACTGGCCATGTGCCAAGAAGTCACTGGCTCTAGGGCTACACGTTGACTACCCGGGGCCTATGACTCACCTACTAGATCGGTTTCCTTGCAACATCGCTCTAGCTTTCGTTTTTTGCCTGGCTTGCCTCCCCCGATCCTATTACGCAATCCCTGCCATTTCGGCTTGGCATCATCGACCTCGTACCACGCGTTCATGTGGTTGCCTATGCCTGTCGCCCCTACGGGCATGCATGGTGCTAGTACCGGGAACTTGCTCAGGCTACATGCAGCACCGTAACTCACTTTGAGTCCTTGCTGCGAGTCAGTTTGTTGACCATGCTGATCCTATCTGGAGAAGCTGCCTTCGGGGGCCAATTTCGTCAGCCCTGCAACGTATGGCTGACGTGACGCTATCAAGCTGGAACTTGCCGCTATACGAGAGCTGTCAGCGATCCTCCCTGCATCGTTCTACTGCTCCCTTGGTCTTGTCATGCATGCTTGGAGGTTCGTTCCTTTTCGCCCAGCGACGCACGACGCCCTCCTCCGAGCGGTCATCCCACTGGTATGCCCCCGCGCTACGAGTCTATCCGCCCTGAGCCTCAGCGCCTATCCTCCCTAAGCGTTGCTGTTGTCTAGCCTGAGTTGGCTGCACCCCCGCGCTGACCTGGCTACGCCGCGCCGGGTAGCACTGTTTTTCTGCACGCATGCTGGAAACGTGGGTACGGTACTCGATTCCCTCGACCTCCTGCGGGATGACCTGAGGCCCCCCTGCTACTTCGCCGGTCTCAGGCATCACATGCGCTTGTCGAGCCCCTCTGCAGCTGTAACCCGCATCCGGACGGGTCCTCCGACTACTAGGTGTGTTCGTCCTAGCTTTGCGTCTGGGACCACCTCCGCCAGCGCCCATGTCGATTAGTAGTGGCGGGGCCCAAGCTGTGGCTGTCTCGTAGTAGTCGTCTTCCAATTTTCTCCCGATATGGCAGGTTTATCCAGAATTCCATGTCAGTCGCATCTCCACTGCTAGACCTCGCAGTCACTGCTGCATACTGCTATGGTACGTCCAGTGGACGCAACTGACGTCACCGGCAATGAGTGTTCAGGCTCTTGACTGTACCCCCCACGTCCCGCGTCGATCGCGCTGCTCCCCTATTCTGCTGCGGGAGCCGCCGCGATCACAGCCAGTGATCCGTGCTGTTCTCAGGCAAGAGAGCTCGCCCACTAGTCGGCATCGTTTGCACATACGGTCAATCGTAGGTACAGATGCAGTGACTGACAGTCCCCGACTAATATCATGATGGCTATAGATTGCAAAAAAAAAAAAAAAAAA
>Al_h_Hasa_27_2013_p_KJ156943_p_human_p_2013_h_06_h_19
GATAAGTGAATAGCTTGGCTATCTCACCCTCGTCTCTTGCAGAACTTGATTACGTAACTGATTTGCATTGTCGGGGATGTCATTATTTGCTGCATCTAGCGGTAGCCCGCATGCCCCAAGGCCGTCAGTACACTAGCTGCTAGCCTTACGTGGCACACCATGACTTTACGCCGTCCGCGACGCGGTTCCTATATCCACCTGGACTCTCTCCCTCGACCCTGCCCACATGCAGTCTAATGCCTTATGCCTCCCATCGCTCGAATAGACCCTTACGCCCCTCGAGAGCCTCTCCTCCTGAGCGATCTACCGGCTCGCGTCAACCTACTACTGCGGGCGTCACCTAACTCAGCCATAGCCGCATCTATCTTCGATCAAACTGAGTCGTTCCCGGCTGCAGGCCCCCAACGGGACCAACCGGATGACCTTTAGTCAAACTCAGCCCGACCTACACTACGTGCACCGTCATAAGCCGTTGTACCCGCTCGATGGCAGGCAGCGCCCGATCCGTTATCGAGCCGTATAACCTCTCAAGCTACCCGAGTTCTCATATGCTCCACCCGGGCACCCCTCTCACGTCCACCCTCGTTAACAACGTATCATCACCTGATGAGCTCCCTAGCAAGCCCCTCTAACTTCTCTAGTCGCGATCGTTGCATTGCCCGTTAAAGCTTTTGAGCTACGCCTCAGTAACTTCTGGGACCCGTTCTTCCCTACTCCCCTCGGTCCCGACTCCTCGGAGCCATCACTCTAGTCTGCTAGTTCCAGTTACTTAGCGTCGACTGCCTGCGTTGCTAGCACAGGTTGGCTTACTCGTAGGTGCCCACCCAGCGTCCCCCGTATACGCTGAGCTCCACCCTGGCACCGGGACCCTAGTCCGTCAGTTGGACATTCTCTTCTTTGACATGCCCGCCAGCTCGCATGCTGCTATACTGGTCTTGCCCGCCCATATCCCCATTATACGACGGCTCGCTCAACAGCTATGCCTTCAGTCTTTTACTAGCATCGTCACTGAGCATGAGCTTGACGCGGTACTCTCCCAGTCCAGCGGTGCACTTCCGCCTAGTCATGTTTTGACTGGCCATGTGCCAAGAAGTCACTGGCTCTAGGGCTACACGTTGACTACCCGGGGCCTATGACTCACCTACTAGATCGGTTTCCTTGCAACATCGCTCTAGCTTTCGTTTTTTGCCTGGCTTGCCTCCCCCGATCCTATTACGCAATCCCTGCCATTTCGGCTTGGCATCATCGACCTCGTACCACGCGTTCATGTGGTTGCCTATGCCTGTCGCCCCTACGGGCATGCATGGTGCTAGTACCGGGAACTTGCTCAGGCTACATGCAGCACCGTAACTCACTTTGAGTCCTTGCTGCGAGTCAGTTTGTTGACCATGCTGATCCTATCTGGAGAAGCTGCCTTCGGGGGCCAATTTCGTCAGCCCTGCAACGTATGGCTGACGTGACGCTATCAAGCTGGAACTTGCCGCTATACGAGAGCTGTCAGCGATCCTCCCTGCATCGTTCTACTGCTCCCTTGGTCTTGTCATGCATGCTTGGAGGTTCGTTCCTTTTCGCCCAGCGACGCACGACGCCCTCCTCCGAGCGGTCATCCCACTGGTATGCCCCCGCGCTACGAGTCTATCCGCCCTGAGCCTCAGCGCCTATCCTCCCTAAGCGTTGCTGTTGTCTAGCCTGAGTTGGCTGCACCCCCGCGCTGACCTGGCTACGCCGCGCCGGGTAGCACTGTTTTTCTGCACGCATGCTGGAAACGTGGGTACGGTACTCGATTCCCTCGACCTCCTGCGGGATGACCTGAGGCCCCCCTGCTACTTCGCCGGTCTCAGGCATCACATGCGCTTGTCGAGCCCCTCTGCAGCTGTAACCCGCATCCGGACGGGTCCTCCGACTACTAGGTGTGTTCGTCCTAGCTTTGCGTCTGGGACCACCTCCGCCAGCGCCCATGTCGATTAGTAGTGGCGGGGCCCAAGCTGTGGCTGTCTCGTAGTAGTCGTCTTCCAATTTTCTCCCGATATGGCAGGTTTATCCAGAATTCCATGTCAGTCGCATCTCCACTGCTAGACCTCGCAGTCACTGCTGCATACTGCTATGGTACGTCCAGTGGACGCAACTGACGTCACCGGCAATGAGTGTTCAGGCTCTTGACTGTACCCCCCACGTCCCGCGTCGATCGCGCTGCTCCCCTATTCTGCTGCGGGAGCCGCCGCGATCACAGCCAGTGATCCGTGCTGTTCTCAGGCAAGAGAGCTCGCCCACTAGTCGGCATCGTTTGCACATACGGTCAATCGTAGGTACAGATGCAGTGACTGACAGTCCCCGACTAATATCATGATGGCTATAGATTGCAAAAAAAAAAAAAAAAAA
>Al_h_Hasa_2_2013_p_KF186566_p_human_p_2013_h_04_h_21
GATAAGTGAATAGCTTGGCTATCTCACCCTCGTCTCTTGCAGAACTTGATTACGTAACTGATTTGCATTGTCGGGGATGTCATTATTTGCTGCATCTAGCGATAGCCCGCATGCCCCAAGGCCGTCAGTACACTAGCTGCTAGCCTTACGTGGCACACCATGACTTTACGCCGTCCGCGACGCGGTTCCTATATCCACCTGGACTCTCTCCCTCGACCCTGCCCACATGCAGTCTAATGCCTTATGCCTCCCATCGCTCGAATAGACCCTTACGCCCCTCGAGAGCCTCTCCTCCTGAGCGATCTACCGGCTCGCGTCAACCTACTACTGCGGGCGTCACCTAACTCAGCCATAGCCGCATCTATCTTCGATCAAACTGAGTCGTTCCCGGCTGCAGGCCCCCAACGGGACCAACCGGATGACCTTTAGTCAAACTCAGCCCGACCTACACTACGTGCACCGTCATAAGCCGTTGTACCCGCTCGATGGCAGGCAGCGCCCGATCCGTTATCGAGCCGTATAACCTCTCAAGCTACCCGAGTTCTCATATGCTCCACCCGGGCACCCCTCTCACGTCCACCCTCGTTAACAACGTATCATCACCTGATGAGCTCCCTAGCAAGCCCCTCTAACTTCTCTAGTCGCGATCGTTGCATTGCCCGTTAAAGCTTTTGAGCTACGCCTCAGTAACTTCTGGGACCCGTTCTTCCCTACTCCCCTCGGTCCCGACTCCTCGGAGCCATCACTCTAGTCTGCTAGTTCCAGTTACTTAGCGTCGACTGCCTGCGTTGCTAGCACAGGTTGGCTTACTCGTAGGTGCCCACCCAGCGTCCCCCGTATACGCTGAGCTCCACCCTGGCACCGGGACCCTAGTCCGTCAGTTGGACATTCTCTTCTTTGACATGCCCGCCAGCTCGCATGCTGCTATACTGGTCTTGCCCGCCCACATCCCCATTATACGACGGCTCGCTCAACAGCTATGCCTTCAGTCTTTTACTAGCATCGTCACTGAGCATGAGCTTGACGCGGTACTCTCCCAGTCCAGCGGTGCACTTCCGCCTAGTCATGTTTTGACTGGCCATGTGCCAAGAAGTCACTGGCTCTAGGGCTACACGTTGACTACCCGGGGCCTATGACTCACCTACTAGATCGGTTTCCTTGCAACATCGCTCTAGCTTTCGTTTTTTGCCTGGCTTGCCTCCCCCGAGCCTATTACGCAATCCCTGCCATTTCGGCTTGGCATCATCGACCTCGTACCACGCGTTCATGTGGTTGCCTATGCCTGTCGCCCCTACGGGCATGCATGGTGCTAGTACCGGGAACTTGCTCAGGCTACATGCAGCACCGTAACTCACTTTGAGTCCTTGCTGCGAGTCAGTTTGTTGACCATGCTGATCCTATCTGGAGAAGCTGCCTTCGGGGGCCAATTTCGTCAGCCCTGCAACGTATGGCTGACGTGACGCTATCAAGCTGGAACTTGCCGCTATACGAGAGCTGTCAGCGATCCTCCCTGCATCGTTCTACTGTTCCCTTGGTCTTGTCATGCATGCTTGGAGGTTCGTTCCTTTTCGCCCAGCGACGCACGACGCCCTCCTCCGAGCGGTCATCCCACTGGTATGCCCCCGCGCTACGAGTCTATCCGCCCTGAGCCTCAGCGCCTATCCTCCCTAAGCGTTGCTGTTGTCTAGCCTGAGTTGGCTGCACCCCCGCGCTGACCTGGCTACGCCGCGCCGGGTAGCACTGTTTTTCTGCACGCATGCTGGAAACGTGGGTACGGTACTCGATTCCCTCGACCTCCTGCGGGATGACCTGAGGCCCCCCTGCTACTTCGCCGGTCTCAGGCATCACATGCGCTTGTCGAGCCCCTCTGCAGCTGTAACCCGCATCCGGACGGGTCCTCCGACTACTAGGTGTGTTCGTCCTAGCTTTGCGTCTGGGACCACCTCCGCCAGCGCCCATGTCGATTAGTAGTGGCGGGGCCCAAGCTGTGGCTGTCTCGTAGTAGTCGTCTTCCAATTTTCTCCCGATATGGCAGGTTTATCCAGAATTCCATGTCAGTCGCATCTCCACTGCTAGACCTCGCAGTCACTGCTGCATACTGCTATGGTACGTCCAGTGGACGCAACTGACGTCACCGGCAATGAGTGTTCAGGCTCTTGACTGTACCCCCCACGTCCCGCGTCGATCGCGCTGCTCCCCTATTGTGCTGCGGGAGCCGCCGCGATCACAGCCAGTGATCCGTGCTGTTCTCAGGCAAGAGAGCTCGCCCACTAGTCGGCATCGTTTGCACATACGGTCAATCGTAGGTACAGATGCAGTGACTGACAGTCCCCGACTAATATCATGATGGCTATAGATTGCAAAAAAAAAAAAAAAAAA
>Al_h_Hasa_3_2013_p_KF186565_p_human_p_2013_h_04_h_22
GATAAGTGAATAGCTTGGCTATCTCACCCTCGTCTCTTGCAGAACTTGATTACGTAACTGATTTGCATTGTCGGGGATGTCATTATTTGCTGCATCTAGCGATAGCCCGCATGCCCCAAGGCCGTCAGTACACTAGCTGCTAGCCTTACGTGGCACACCATGACTTTACGCCGTCCGCGACGCGGTTCCTATATCCACCTGGACTCTCTCCCTCGACCCTGCCCACATGCAGTCTAATGCCTTATGCCTCCCATCGCTCGAATAGACCCTTACGCCCCTCGAGAGCCTCTCCTCCTGAGCGATCTACCGGCTCGCGTCAACCTACTACTGCGGGCGTCACCTAACTCAGCCATAGCCGCATCTATCTTCGATCAAACTGAGTCGTTCCCGGCTGCAGGCCCCCAACGGGACCAACCGGATGACCTTTAGTCAAACTCAGCCCGACCTACACTACGTGCACCGTCATAAGCCGTTGTACCCGCTCGATGGCAGGCAGCGCCCGATCCGTTATCGAGCCGTATAACCTCTCAAGCTACCCGAGTTCTCATATGCTCCACCCGGGCACCCCTCTCACGTCCACCCTCGTTAACAACGTATCATCACCTGATGAGCTCCCTAGCAAGCCCCTCTAACTTCTCTAGTCGCGATCGTTGCATTGCCCGTTAAAGCTTTTGAGCTACGCCTCAGTAACTTCTGGGACCCGTTCTTCCCTACTCCCCTCGGTCCCGACTCCTCGGAGCCATCACTCTAGTCTGCTAGTTCCAGTTACTTAGCGTCGACTGCCTGCGTTGCTAGCACAGGTTGGCTTACTCGTAGGTGCCCACCCAGCGTCCCCCGTATACGCTGAGCTCCACCCTGGCACCGGGACCCTAGTCCGTCAGTTGGACATTCTCTTCTTTGACATGCCCGCCAGCTCGCATGCTGCTATACTGGTCTTGCCCGCCCACATCCCCATTATACGACGGCTCGCTCAACAGCTATGCCTTCAGTCTTTTACTAGCATCGTCACTGAGCATGAGCTTGACGCGGTACTCTCCCAGTCCAGCGGTGCACTTCCGCCTAGTCATGTTTTGACTGGCCATGTGCCAAGAAGTCACTGGCTCTAGGGCTACACGTTGACTACCCGGGGCCTATGACTCACCTACTAGATCGGTTTCCTTGCAACATCGCTCTAGCTTTCGTTTTTTGCCTGGCTTGCCTCCCCCGAGCCTATTACGCAATCCCTGCCATTTCGGCTTGGCATCATCGACCTCGTACCACGCGTTCATGTGGTTGCCTATGCCTGTCGCCCCTACGGGCATGCATGGTGCTAGTACCGGGAACTTGCTCAGGCTACATGCAGCACCGTAACTCACTTTGAGTCCTTGCTGCGAGTCAGTTTGTTGACCATGCTGATCCTATCTGGAGAAGCTGCCTTCGGGGGCCAATTTCGTCAGCCCTGCAACGTATGGCTGACGTGACGCTATCAAGCTGGAACTTGCCGCTATACGAGAGCTGTCAGCGATCCTCCCTGCATCGTTCTACTGCTCCCTTGGTCTTGTCATGCATGCTTGGAGGTTCGTTCCTTTTCGCCCAGCGACGCACGACGCCCTCCTCCGAGCGGTCATCCCACTGGTATGCCCCCGCGCTACGAGTCTATCCGCCCTGAGCCTCAGCGCCTATCCTCCCTAAGCGTTGCTGTTGTCTAGCCTGAGTTGGCTGCACCCCCGCGCTGACCTGGCTACGCCGCGCCGGGTAGCACTGTTTTTCTGCACGCATGCTGGAAACGTGGGTACGGTACTCGATTCCCTCGACCTCCTGCGGGATGACCTGAGGCCCCCCTGCTACTTCGCCGGTCTCAGGCATCACATGCGCTTGTCGAGCCCCTCTGCAGCTGTAACCCGCATCCGGACGGGTCCTCCGACTACTAGGTGTGTTCGTCCTAGCTTTGCGTCTGGGACCACCTCCGCCAGCGCCCATGTCGATTAGTAGTGGCGGGGCCCAAGCTGTGGCTGTCTCGTAGTAGTCGTCTTCCAATTTTCTCCCGATATGGCAGGTTTATCCAGAATTCCATGTCAGTCGCATCTCCACTGCTAGACCTCGCAGTCACTGCTGCATACTGCTATGGTACGTCCAGTGGACGCAACTGACGTCACCGGCAATGAGTGTTCAGGCTCTTGACTGTACCCCCCACGTCCCGCGTCGATCGCGCTGCTCCCCTATTGTGCTGCGGGAGCCGCCGCGATCACAGCCAGTGATCCGTGCTGTTCTCAGGCAAGAGAGCTCGCCCACTAGTCGGCATCGTTTGCACATACGGTCAATCGTAGGTACAGATGCAGTGACTGACAGTCCCCGACTAATATCATGATGGCTATAGATTGAAAAAAAAAAAAAAAAAAA
>Al_h_Hasa_4_2013_p_KF186564_p_human_p_2013_h_05_h_01
GATAAGTGAATAGCTTGGCTATCTCACCCTCGTCTCCTGCAGAACTTGATTACGTAACTGATTTGCATTGTCGGGGATGTCATTATTTGCTGCATCTAGCGATAGCCCGCATGCCCCAAGGCCGTCAGTACACTAGCTGCTAGCCTTACGTGGCACACCATGACTTTACGCCGTCCGCGACGCGGTTCCTATATCCACCTGGACTCTCTCCCTCGACCCTGCCCACATGCAGTCTAATGCCTTATGCCTCCCATCGCTCGAATAGACCCTTACGCCCCTCGAGAGCCTCTCCTCCTGAGCGATCTACCGGCTCGCGTCAACCTACTACTGCGGGCGTCACCTAACTCAGCCATAGCCGCATCTATCTTCGATCAAACTGAGTCGTTCCCGGCTGCAGGCCCCCAACGGGACCAACCGGATGACCTTTAGTCAAACTCAGCCCGACCTACACTACGTGCACCGTCATAAGCCGTTGTACCCGCTCGATGGCAGGCAGCGCCCGATCCGTTATCGAGCCGTATAACCTCTCAAGCTACCCGAGTTCTCATATGCTCCACCCGGGCACCCCTCTCACGTCCACCCTCGTTAACAACGTATCATCACCTGATGAGCTCCCTAGCAAGCCCCTCTAACTTCTCTAGTCGCGATCGTTGCATTGCCCGTTAAAGCTTTTGAGCTACGCCTCAGTAACTTCTGGGACCCGTTCTTCCCTACTCCCCTCGGTCCCGACTCCTCGGAGCCATCACTCTAGTCTGCTAGTTCCAGTTACTTAGCGTCGACTGCCTGCGTTGCTAGCACAGGTTGGCTTACTCGTAGGTGCCCACCCAGCGTCCCCCGTATACGCTGAGCTCCACCCTGGCACCGGGACCCTAGTCCGTCAGTTGGACATTCTCTTCTTTGACATGCCCGCCAGCTCGCATGCTGCTATACTGGTCTTGCCCGCCCACATCCCCATTATACGACGGCTCGCTCAACAGCTATGCCTTCAGTCTTTTACTAGCATCGTCACTGAGCATGAGCTTGACGCGGTACTCTCCCAGTCCAGCGGTGCACTTCCGCCTAGTCATGTTTTGACTGGCCATGTGCCAAGAAGTCACTGGCTCTAGGGCTACACGTTGACTACCCGGGGCCTATGACTCACCTACTAGATCGGTTTCCTTGCAACATCGCTCTAGCTTTCGTTTTTTGCCTGGCTTGCCTCCCCCGAGCCTATTACGCAATCCCTGCCATTTCGGCTTGGCATCATCGACCTCGTACCACGCGTTCATGTGGTTGCCTATGCCTGTCGCCCCTACGGGCATGCATGGTGCTAGTACCGGGAACTTGCTCAGGCTACATGCAGCACCGTAACTCACTTTGAGTCCTTGCTGCGAGTCAGTTTGTTGACCATGCTGATCCTATCTGGAGAAGCTGCCTTCGGGGGCCAATTTCGTCAGCCCTGCAACGTATGGCTGACGTGACGCTATCAAGCTGGAACTTGCCGCTATACGAGAGCTGTCAGCGATCCTCCCTGCATCGTTCTACTGCTCCCTTGGTCTTGTCATGCATGCTTGGAGGTTCGTTCCTTTTCGCCCAGCGACGCACGACGCCCTCCTCCGAGCGGTCATCCCACTGGTATGCCCCCGCGCTACGAGTCTATCCGCCCTGAGCCTCAGCGCCTATCCTCCCTAAGCGTTGCTGTTGTCTAGCCTGAGTTGGCTGCACCCCCGCGCTGACCTGGCTACGCCGCGCCGGGTAGCACTGTTTTTCTGCACGCATGCTGGAAACGTGGGTACGGTACTCGATTCCCTCGACCTCCTGCGGGATGACCTGAGGCCCCCCTGCTACTTCGCCGGTCTCAGGCATCACATGCGCTTGTCGAGCCCCTCTGCAGCTGTAACCCGCATCCGGACGGGTCCTCCGACTACTAGGTGTGTTCGTCCTAGCTTTGCGTCTGGGACCACCTCCGCCAGCGCCCATGTCGATTAGTAGTGGCGGGGCCCAAGCTGTGGCTGTCTCGTAGTAGTCGTCTTCCAATTTTCTCCCGATATGGCAGGTTTATCCAGAATTCCATGTCAGTCGCATCTCCACTGCTAGACCTCGCAGTCACTGCTGCATACTGCTATGGTACGTCCAGTGGACGCAACTGACGTCACCGGCAATGAGTGTTCAGGCTCTTGACTGTACCCCCCACGTCCCGCGTCGATCGCGCTGCTCCCCTATTGTGCTGCGGGAGCCGCCGCGATCACAGCCAGTGATCCGTGCTGTTCTCAGGCAAGAGAGCTCGCCCACTAGTCGGCATCGTTTGCACATACGGTCAATCGTAGGTACAGATGCAGTGACTGACAGTCCCCGACTAATATCATGATGGCTATAGATTGCAAAAAAAAAAAAAAAAAA
>Al_h_Hasa_7_2013_p_KF600623_p_human_p_2013_h_05_h_01
GATAAGTGAATAGCTTGGCTATCTCACCCTCGTCTCTTGCAGAACTTGATTACGTAACTGATTTGCATTGTCGGGGATGTCATTATTTGCTGCATCTAGCGATAGCCCGCATGCCCCAAGGCCGTCAGTACACTAGCTGCTAGCCTTACGTGGCACACCATGACTTTACGCCGTCCGCGACGCGGTTCCTATATCCACCTGGACTCTCTCCCTCGACCCTGCCCACATGCAGTCTAATGCCTTATGCCTCCCATCGCTCGAATAGACCCTTACGCCCCTCGAGAGCCTCTCCTCCTGAGCGATCTACCGGCTCGCGTCAACCTACTACTGCGGGCGTCACCTAACTCAGCCATAGCCGCATCTATCTTCGATCAAACTGAGTCGTTCCCGGCTGCAGGCCCCCAACGGGACCAACCGGATGACCTTTAGTCAAACTCAGCCCGACCTACACTACGTGCACCGTCATAAGCCGTTGTACCCGCTCGATGGCAGGCAGCGCCCGATCCGTTATCGAGCCGTATAACCTCTCAAGCTACCCGAGTTCTCATATGCTCCACCCGGGCACCCCTCTCACGTCCACCCTCGTTAACAACGTATCATCACCTGATGAGCTCCCTAGCAAGCCCCTCTAACTTCTCTAGTCGCGATCGTTGCATTGCCCGTTAAAGCTTTTGAGCTACGCCTCAGTAACTTCTGGGACCCGTTCTTCCCTACTCCCCTCGGTCCCGACTCCTCGGAGCCATCACTCTAGTCTGCTAGTTCCAGTTACTTAGCGTCGACTGCCTGCGTTGCTAGCACAGGTTGGCTTACTCGTAGGTGCCCACCCAGCGTCCCCCGTATACGCTGAGCTCCACCCTGGCACCGGGACCCTAGTCCGTCAGTTGGACATTCTCTTCTTTGACATGCCCGCCAGCTCGCATGCTGCTATACTGGTCTTGCCCGCCCGCATCCCCATTATACGACGGCTCGCTCAACAGCTATGCCTTCAGTCTTTTACTAGCATCGTCACTGAGCATGAGCTTGACGCGGTACTCTCCCAGTCCAGCGGTGCACTTCCGCCTAGTCATGTTTTGACTGGCCATGTGCCAAGAAGTCACTGGCTCTAGGGCTACACGTTGACTACCCGGGGCCTATGACTCACCTACTAGATCGGTTTCCTTGCAACATCGCTCTAGCTTTCGTTTTTTGCCTGGCTTGCCTCCCCCGAGCCTATTACGCAATCCCTGCCATTTCGGCTTGGCATCATCGACCTCGTACCACGCGTTCATGTGGTTGCCTATGCCTGTCGCCCCTACGGGCATGCATGGTGCTAGTACCGGGAACTTGCTCAGGCTACATGCAGCACCGTAACTCACTTTGAGTCCTTGCTGCGAGTCAGTTTGTTGACCATGCTGATCCTATCTGGAGAAGCCGCCTTCGGGGGCCAATTTCGTCAGCCCTGCAACGTATGGCTGACGTGACGCTATCAAGCTGGAACTTGCCGCTATACGAGAGCTGTCAGCGATCCTCCCTGCATCGTTCTACTGCTCCCTTGGTCTTGTCATGCATGCTTGGAGGTTCGTTCCTTTTCGCCCAGCGACGCACGACGCCCTCCTCCGAGCGGTCATCCCACTGGTATGCCCCCGCGCTACGAGTCTATCCGCCCTGAGCCTCAGCGCCTATCCTCCCTAAGCGTTGCTGTTGTCTAGCCTGAGTTGGCTGCACCCCCGCGCTGACCTGGCTACGCCGCGCCGGGTAGCACTGTTTTTCTGCACGCATGCTGGAAACGTGGGTACGGTACTCGATTCCCTCGACCTCCTGCGGGATGACCTGAGGCCCCCCTGCTACTTCGCCGGTCTCAGGCATCACATGCGCTTGTCGAGCCCCTCTGCAGCTGTAACCCGCATCCGGACGGGTCCTCCGACTACTAGGTGTGTTCGTCCTAGCTTTGCGTCTGGGACCACCTCCGCCAGCGCCCATGTCGATTAGTAGTGGCGGGGCCCAAGCTGTGGCTGTCTCGTAGTAGTCGTCTTCCAATTTTCTCCCGATATGGCAGGTTTATCCAGAATTCCATGTCAGTCGCATCTCCACTGCTAGACCTCGCAGTCACTGCTGCATACTGCTATGGTACGTCCAGTGGACGCAACTGACGTCACCGGCAATGAGTGTTCAGGCTCTTGACTGTACCCCCCACGTCCCGCGTCGATCGCGCTGCTCCCCTATTGTGCTGCGGGAGCCGCCGCGATCACAGCCAGTGATCCGTGCTGTTCTCAGGCAAGAGAGCTCGCCCACTAGTCGGCATCGTTTGCACATACGGTCAATCGTAGGTACAGATGCAGTGACTGACAGTCCCCGACTAATATCATGATGGCTATAGATTGCAAAAAAAAAAAAAAAAAA
>Al_h_Hasa_8_2013_p_KF600618_p_human_p_2013_h_05_h_01
GATAAGTGAATAGCTTGGCTATCTCACCCTCGTCTCTTGCAGAACTTGATTACGTAACTGATTTGCATTGTCGGGGATGTCATTATTTGCTGCATCTAGCGATAGCCCGCATGCCCCAAGGCCGTCAGTACACTAGCTGCTAGCCTTACGTGGCACACCATGACTTTACGCCGTCCGCGACGCGGTTCCTATATCCACCTGGACTCTCTCCCTCGACCCTGCCCACATGCAGTCTAATGCCTTATGCCTCCCATCGCTCGAATAGACCCTTACGCCCCTCGAGAGCCTCTCCTCCTGAGCGATCTACCGGCTCGCGTCAACCTACTACTGCGGGCGTCACCTAACTCAGCCATAGCCGCATCTATCTTCGATCAAACTGAGTCGTTCCCGGCTGCAGGCCCCCAACGGGACCAACCGGATGACCTTTAGTCAAACTCAGCCCGACCTACACTACGTGCACCGTCATAAGCCGTTGTACCCGCTCGATGGCAGGCAGCGCCCGATCCGTTATCGAGCCGTATAACCTCTCAAGCTACCCGAGTTCTCATATGCTCCACCCGGGCACCCCTCTCACGTCCACCCTCGTTAACAACGTATCATCACTTGATAAGCTCCCTAGCAAGCCCCTCTAACTTCTCTAGTCGCGATCGTTGCATTGCCCGTTAAAGCTTTTGAGCTACGCCTCAGTAACTTCTGGGACCCGTTCTTCCCTACTCCCCTCGGTCCCGACTCCTCGGAGCCATCACTCTAGTCTGCTAGTTCCAGTTACTTAGCGTCGACTGCCTGCGTTGCTAGCACAGGTTGGCTTACTCGTAGGTGCCCACCCAGCGTCCCCCGTATACGCTGAGCTCTACCCTGACACCGGGACCCTAGTCCGTCAGTTGGACATTCTCTTCTTTGACATGCCCGCCAGCTCGCATGCTGCTATACTGGTCTTGCCCGCCCACATCCCCATTATACGACGGCTCGCTCAACAGCTATGCCTTCAGTCTTTTACTAGCATCGTCACTGAGCATGAGCTTGACGCGGTACTCTCCCAGTCCAGCGGTGCACTTCCGCCTAGTCATGTTTTGACTGGCCATGTGCCAAGAAGTCACTGGCTCTAGGGCTACACGTTGACTACCCGGGGCCTATGACTCACCTACTAGATCGGTTTCCTTGCAACATCGCTCTAGCTTTCGTTTTTTGCCTGGCTTGCCTCCCCCGAGCCTATTACGCCATCCCTGCCATTTCGGCTTGGCATCATCGACCTCGTACCACGCGTTCATGTGGTTGCCTATGCCTGTCGCCCCTACGGGCATGCATGGTGCTAGTACCGGGAACTTGCTCAGGCTACATGCAGCACCGTAACTCGCTTTGAGTCCTTGCTGCGAGTCAGTTTGTTGACCATGCTGATCCTATCTGGAGAAGCTGCCTTCGGGGGCCAATTTCGTCAGCCCTGCAACGTATGGCTGACGTGACGCTATCAAGCTGGAACTTGCCGCTATACGAGAGCTGTCAGCGATCCTCCCTGCATCGTTCTACTGCTCCCTTGGTCTTGTCATGCATGCTTGGAGGTTCGTTCCTTTTCGCCCAGCGACGCACGACGCCCTCCTCCGAGCGGTCATCCCACTGGTATGCCCCCGCGCTACGAGTCTATCCGCCCTGAGCCTCAGCGCCTATCCTCCCTAAGCGTTGCTGTTGTCTTGCCTGAGTTGGCTGCACCCCCGCGCTGACCTGGCTACGCCGCGCCGGGTAGCACTGTTTTTCTGCACGCATGCTGGAAACGTGGGTACGGTACTCTATTCCCTCGACCTCCTGCGGGATGACCTGAGGCCCACCTGCTACTTCGCCGGTCTCAGGCATCACATGCGCTTGTCGAGCCCCTCTGCAGCTGTAACCCGCATCCGGACGGGTCCTCCGACTACTAGGGGTGTTCGTCCTAGCTTTGCGTCTGGGACCACCTCCGCCAGCGCCCATGTCGATTAGTAGTGGCGGGGCCCAAGCTGTGGCTGTCTCGTAGTAGTCGTCTTCCAATTTTCTCCCGATATGGCAGGTTTATCCAGAATTCCATGTCAGTCGCATCTCCACTGCTAGACCTCGCAGTCACTGCTGCATACTGCTATGGTACGTCCAGTGGACGCAACTGACGTCACCGGCAATGAGTGTTCAGGCTCTTGACTGTACCCCCCACGTCCCGCGTCGATCGCGCTGCTCCCCTATTGTGCTGCGGGAGCCGCCGCGATCACAGCCAGTGATCCGTGCTGTTCTCAGGCAAGAGAGCTCGCCCACTAGTCGGCATCGTTTGCACATACGGTCAATCGTAGGTACAGATGCAGTGACTGACAGTCCCCGACTAATATCATGATGGATATAGATTGCAAAAAAAAAAAAAAAAAA
>Buraidah_1_2013_p_KF600630_p_human_p_2013_h_05_h_13
GATAAGTGAATAGCTTGGCTATCTCACCCTCGTCTCTTGCAGAACTTGCTTACGTAACTGATTTGCATTGTCGGGGATGTCATTATTTGCTGCATCTAGCGATAGCCCGCATGCCCCAAGGCCGTCAGTACACTAGCTGCTAGCCTTACGTGGCACACCATGACTTTACGCCGTCCGCGACGCGGTTCCTATATCCACCTGGACTCTCTCCCTCGACCCTGCCCACATGCAGTCTAATGCCTTATGCCTCCCATCGCTCGAATAGACCCTTACGCCCCTCGAGAGCCTCTCCTCCTGAGCGATCTACCGGCTCGCGTCAACCTACTACTGCGGGCGTCACCTAACTCAGCCATAGCCGCATCTATCTTCGATCAAACTGAGTCGTTCCCGGCTGCAGGCCCCCAACGGGACCAACCGGATGACCTTTAGTCAAACTCAGCCCGACCTACACTACGTGCACCGTCATAAGCCGTGGTACCCGCTCGATGGCAGGCAGCGCCCGATCCGTTATCGAGCCGTATAACCTCTCAAGCTACCCGAGGTCTCATATGCTCCACCCGGGCACCCCTCTCACGTCCACCCTCGTTAACAACGTATCATCACCTGATGAGCTCCCTAGCAAGCCCCTCTAACTTCTCTAGTCGCGATCGTTGCATTGCCCGTTAAAGCTTTTGAGCTACGCCTCAGTAACTTCTGGGACCCGTTCTTCCCTACTCCCCTCGGTCCCGGCTCCTCGGAGCCATCACTCTAGTCTGCTAGTTCCAGTTACTTAGCGTCGACTGCCCGCGTTGCTAGCACAGGTTGGCTTACTCGTAGGTGCCCGCCCAGCGTCCCCCGTATACGCTGAGCTCCACCCTGGCACCAGGACCCTAGTCCGTCAGTTGGACATTCTCTTCTTTGACATGCCCGCCAGCTCGCATGCTGCTATACTGGTCTTGCCCGCCCACATTCCCATTATACGACGGCTCGCTCAACAGCTATGCCTTCAGTCTTTCACTAGCATCGTCACTGAGCATGAGCTTGACGCGGTACTCTCCCAGTCCAGCGGTGCACTTCCGCCTAGTCATGTTTTGACTGGCCATGTGCCAAGAAGTCACTGGCTCTAGGGCTACACGTTGACTACCCGGGGCCTATGACTCACCGACTAGATCGGTTTCCTTGCAACATCGCTCTAGCTTTCGTTTTTTGCCTGGCTTGCCTCCCCCGAGCCTATTACGCAATCCCTGCCATTTCGGCTTGGCATCATCGACCTCGTACCACGCGTTCATGTGGTTGCCTATGCCTGTCGCCTCTACGGGCATGCATGGTGCTAGTACCGGGAACTTGCTCAGGCTACATGCAGCACCGTAACTCACTTTGAGTCCTTGCTGCGAGTCAGTTTGTTGACCATGCTGATCCTATCTGGAGAAGCTGCCTTCGGGGGCCAATTTCGTCAGCCCTGCAACGTATGGCTGACGTGACGCTATCAAGCTGGAACTTGCCGCTATACGAGAACTGTCAGCGATCCTCCTTGCATCGTTCTACTGCTCCCTTGGTCTTGTCATGCATGCTTGGAGGTTCGTTCCTTTTCGCCCAGTGACGCACGACGCTCTCCTCCGAGCGGTCATCCCACTGGTATGCCCCCGCGCTACGAGTCTATCCGCCCTGAGCCTCAGCGCCTATCCTCCCTAAGCGTTGCTGTTGTCTAGCCTGGGTTGGCTGCACCCCCGCGCTGACCTGGCTACGCCGCGCCGGGTAGCACTGTTTTTCTGCACGCATGCTGGAAACGTGGGTACGGTACTCGATTCCCTCGACCCCCTGCGGGATGACCTGAGGCCCCCCGGCTACTTCGTTGGTCTCAGGCATCACATGCGCTTGTCGAGCCCCTCTGCAGCTGTAACTCGCATCCGGACGGGTCCTCCGACTACTAGGTGTGTTCGTCCTAGCTATGCGTCTGGGACCACCTCCGCCAGCGCCCATGTCGATTAGTAGTGGCGGGGCCCAAGCTGTGGCTGTCTCGTAGTAGTCGTCTTCCAACTTTCTCCCGATATGGCAGGTTTATCCAGAATTCCATGTCAGTCGCACCTCCACTGCTAGACCTCGCGGTCACTGCTGCATACTGCTATGGTACGTCCAGTGGACGCAACTGACGTCACCGGCAATGAGTGTTCAGGCTCTTGACTGTACCCCCCACGGCCCGCGTCGATCGCGCTGCTCCCCTATTGTGCTGCGGGAGCCGCCGCGATCACAGCCAGTGATCCGTGCTGTTCTCAGGCAAGAGAGCTCGCCCACTAGTCGGCATCGTTTGCACATACGGTCAATCGTAGGTACAGATGCAGTGACTGACAGTCCCTGACTAATATCATGATGGCTATAGATTGCAAAAAAAAAAAAAAAAAA
>Camel_Egypt_NRCE_h_HKU270_p__p_camel_p_2013_h_12_h_30
GATAAGTGAATAGCTTGGCTATCTCACCCTCGTCTCTTGCAGAACTTGATTACGTAACTGATTTGCATTGTCGGGGATGTCATTATTTGCTGCATCTAGCGATAGCCCGCATGCCCCAAGGTCGTCGGTACACCAGCCGCTAGCCTTATGTGGCACACCACGACTTTACGCCGTCCGCGACGCGGTTCCTACGTCCACCTGGACTCTCTCCCGCGACCCTGCCCACATGCAGTCTTGTGCCTTATGCCTCCCATCGCTCGAATAGACCCTTACGCTCCTTGAGAGCCTCCCCTCCAGAGCGATCTACCGGCTCGCGTCAACCTACTACTGTGGGCGTCACCTAACTCAGCCATAGCCGCATCTACCTTCGATCAAACTGAGTCACTCCTGGTTGCAGGCCCCCAACGGGGCTAACCGAATGACCTTTAGTCAAACTCAGCCCGACCTGCACTACGTGCACCGTCATAAGCTGGGGTACCCGCTCGATGACAGGCAGCGCCCGATCCGTCATCGAGCCGTATAGCTTCTCAAGCTACCCGAGGTCTCATATGCTCCTCCCGAGCATCCCCCTCACGTCCACCCTCGTCAACGACGTATCATCACCTGATGATCTCCCTAGCAATCCACCCTAACTTCTCTAGTCGCGATCGTTGCATTGCCCATTAAAGTTTTTGAGCTACGCCTCAGTAACTTCTGGGATCCGTTCTTCCCTGCTCCCCGCGGCCCCGGCTCCTCGGAGCCATCACTCTCACTTGCTAGCTCCAGCTACCTAGCGTCGATTGCCCGCGCTGCTAGTACAGGTTGGCTTACTCGTAGGTGCCCGCCCAGCGTTCCCCGTACACGCTGAGCTCCACCCTGGCACCAAGACCCTAGTCCTTCAGTTGGACACTCTCTTTGTTGACATGCCCGCCAGCTTGCATGCTGCTATACTGGTCTTGCCCACCCACATCCCCATTATACGACGGCTCGTTTAACAGCTATGCCTTCAGTCTTTCACTAGCATCGTCACTGAGCATGAGCTCGGCGTTGTACTCTTCCAGCCCAGCGGTGCACTTCCGCCTAGTCATGTTTTGACTCGCCATGTGCCAAGAAGTCACTGGCTCTAGGGCTATACGTTGACCACCCGGGGCCTATGACTCACCGACTAGATCGGCCTCCTTGCAACATCGCTCTAGCTTTCGTTTTTTGCCTGGCTTGCCTCTCCCGAGCCTATTACGCAATCCCTGCCATTGTGGCTTGGTATCATCGACCTCGTACCACGCGTTCATGCGGTTGTCTACGCCTGTTGCCTTCACGGGCATGCATGGTTCTAGCACCGGGACCTTGCTCAGGCTACATGCAGCACCGTAACTCACTTTGAGTCCTTGCCGCGAGTCAGTTTGTTGACCATGCTGATCCTATCTGGAGAGGCTGCCTTCGGGTGCCAACTTCGTCAGCCCTGCAACGTATTGCTGACGTGACGCTATCAAGCTGGAACTTGCCGCTATACGAGAGCTGTCAGCGATCCGCCTTGCATCGTTCCACTGCTCCCTTGGTCTTGTCATGCATGCTTGGAGGCTCGTTCCTTTTCGCCCAGTTACGCACGACTCTCTTCTCCGAGCGGTCATCCCACTGGTATGTCCCCGCGCTACGAGTCTATCCGCCCCAAGCCTCAGCGCCTATCCTCCCTAAGCGTTGCTGTTGTCTAGCCTGGGCTGCCTGCACCCCTGCGTTGACCTGGCAACGCCGCGCCGGGTAGAACCGCTTTTCTGCACGCATGCTGGAAACGTAGGTACGGTATTCGATTCCCTCGGCGCCCTTCGGGATGACCTGAGGCCCCCCGGCCACTTCGCCGGTCTCAGGCATCACATGCGCTTGTCGAGCCCCTTTGCAGCTGTAACTCGCATCCGTACGGGTCCTCCGACTACTAGGTGTGTTCGCTCTAGCTATGCGTCTGGGACCACCTCCGCCAGCGCCCATGTCGATTAGTAGTGGCGGGGCCCTAGCTGTGTCTGTTTCGTAGTATTCGTCTTCCCATTTTCTCCCGACATGGCAGGTTTATCCAGAATTCCACGTCAGTCGCACCTCCACTGCTAGACCTCGCAGTCACTGCTGCATACTGCTATGGTACGTCCAGTGGACGCAACTGACGTCACCGGCAATGAGTGTTCAGGCTCTTGACTGTACCCCCCACGTCCCGCGTCGATCTCGTTGCTCCCCTATTGTGCTGCGGGCGCCGCCGCGATCACAGCCAGTGATCCGTGCTGTTCTCAGGCAAGAGAGCTCGTCTACTAGTCGGCATCGTTTGTACATACGGTCAATCGTAGGTACAGATGCAGTGACTGACAGTCCCCGACTAATATCATGATGGCTATAGATTGCAAAAAAAAAAAAAAAAAA
>Camel_Egypt_NRCE_h_HKU271_p__p_camel_p_2013_h_12_h_30
GATAAGTGAATAGCTTGGCTATCTCACCCTCGTCTCTTGCAGAACTTGATTACGTAACTGATTTGCATTGTCGGGGATGTCATTATTTGCTGCATCTAGCGATAGCCCGCATGCCCCAAGGTCGTCGGTACACCAGCCGCTAGCCTTATGTGGCACACCACGACTTTACGCCGTCCGCGACGCGGTTCCTACGTCCACCTGGACTCTCTCCCGCGACCCTGCCCACATGCAGTCTTGTGCCTTATGCCTCCCATCGCTCGAATAGACCCTTACGCTCCTTGAGAGCCTCCCCTCCAGAGCGATCTACCGGCTCGCGTCAACCTACTACTGTGGGCGTCACCTAACTCAGCCATAGCCGCATCTACCTTCGATCAAACTGAGTCACTCCTGGTTGCAGGCCCCCAACGGGGCTAACCGAATGACCTTTAGTCAAACTCAGCCCGACCTGCACTACGTGCACCGTCATAAGCTGGGGTACCCGCTCGATGACAGGCAGCGCCCGATCCGTCATCGAGCCGTATAGCTTCTCAAGCTACCCGAGGTCTCATATGCTCCTCCCGAGCATCCCCCTCACGTCCACCCTCGTCAACGACGTATCATCACCTGATGATCTCCCTAGCAATCCACCCTAACTTCTCTAGTCGCGATCGTTGCATTGCCCATTAAAGTTTTTGAGCTACGCCTCAGTAACTTCTGGGATCCGTTCTTCCCTGCTCCCCGCGGCCCCGGCTCCTCGGAGCCATCACTCTCACTTGCTAGCTCCAGCTACCTAGCGTCGATTGCCCGCGCTGCTAGTACAGGTTGGCTTACTCGTAGGTGCCCGCCCAGCGTTCCCCGTACACGCTGAGCTCCACCCTGGCACCAAGACCCTAGTCCTTCAGTTGGACACTCTCTTTGTTGACATGCCCGCCAGCTTGCATGCTGCTATACTGGTCTTGCCCACCCACATCCCCATTATACGACGGCTCGTTTAACAGCTATGCCTTCAGTCTTTCACTAGCATCGTCACTGAGCATGAGCTCGGCGTTGTACTCTTCCAGCCCAGCGGTGCACTTCCGCCTAGTCATGTTTTGACTCGCCATGTGCCAAGAAGTCACTGGCTCTAGGGCTATACGTTGACCACCCGGGGCCTATGACTCACCGACTAGATCGGCCTCCTTGCAACATCGCTCTAGCTTTCGTTTTTTGCCTGGCTTGCCTCTCCCGAGCCTATTACGCAATCCCTGCCATTGTGGCTTGGTATCATCGACCTCGTACCACGCGTTCATGCGGTTGTCTACGCCTGTTGCCTTCACGGGCATGCATGGTTCTAGCACCGGGACCTTGCTCAGGCTACATGCAGCACCGTAACTCACTTTGAGTCCTTGCCGCGAGTCAGTTTGTTGACCATGCTGATCCTATCTGGAGAGGCTGCCTTCGGGTGCCAACTTCGTCAGCCCTGCAACGTATTGCTGACGTGACGCTATCAAGCTGGAACTTGCCGCTATACGAGAGCTGTCAGCGACCCGCCTTGCATCGTTCCACTGCTCCCTTGGTCTTGTCATGCATGCTTGGAGGCTCGTTCCTTTTCGCCCAGTTACGCACGACTCTCTTCTCCGAGCGGTCATCCCACTGGTATGTCCCCGCGCTACGAGTCTATCCGCCCCAAGCCTCAGCGCCTATCCTCCCTAAGCGTTGCTGTTGTCTAGCCTGGGCTGCCTGCACCCCTGCGTTGACCTGGCAACGCCGCGCCGGGTAGAACCGCTTTTCTGCACGCATGCTGGAAACGTAGGTACGGTATTCGATTCCCTCGGCGCCCTTCGGGATGACCTGAGGCCCCCCGGCCACTTCGCCGGTCTCAGGCATCACATGCGCTTGTCGAGCCCCTTTGCAGCTGTAACTCGCATCCGTACGGGTCCTCCGACTACTAGGTGTGTTCGCTCTAGCTATGCGTCTGGGACCACCTCCGCCAGCGCCCATGTCGATTAGTAGTGGCGGGGCCCTAGCTGTGTCTGTTTCGTAGTATTCGTCTTCCCATTTTCTCCCGACATGGCAGGTTTATCCAGAATTCCACGTCAGTCGCACCTCCACTGCTAGACCTCGCAGTCACTGCTGCATACTGCTATGGTACGTCCAGTGGACGCAACTGACGTCACCGGCAATGAGTGTTCAGGCTCTTGACTGTACCCCCCACGTCCCGCGTCGATCTCGTTGCTCCCCTATTGTGCTGCGGGCGCCGCCGCGATCACAGCCAGTGATCCGTGCTGTTCTCAGGCAAGAGAGCTCGTCTACTAGTCGGCATCGTTTGTACATACGGTCAATCGTAGGTACAGATGCAGTGACTGACAGTCCCCGACTAATATCATGATGGCTATAGATTGCAAAAAAAAAAAAAAAAAA
>D1157_s_15_p_KX108944_p_camel_p_2015_h_05_h_12
GATAAGTGAATAGCTTGGCTATCTCACCCTCGTCTCTTGCAGAACTTGATTACGTAACTGATTTGCATTGTCGGGGATGTCATTATTTGCTGCATCTAGCGATAGCCCGCATGCCCCAATGCCGTCAGTACACTAGCTGCTAGCCTTACGTGGCACACCATGACTTTACGCCGTCCGCGACGCGGTTCCTATACCCGCCTGGACTTTCTCCCTCGGCCCTACCCACATGCAGTCTAATGCCTTATGTCTCTCATCGCTCGAATAGGCCCTTACGCCCCTCGAGAGCCTCTCCTCTTGAGCGATCTACCGGCTCGCGTCAACCTACTACTGCGGGCGTCACCTAACTCAGCCATAGCCGCATCTATCTTCGATCAAACTGAGTCATTCCTGGCTGCAGGCCCCCAACGGGACCAACCGGATGACCTTTATTCAAACTCAGCCCGATCTACACTACGTGCACCGTCATAAGCCGTGGTACCCGCTCGATGGCAGGCAGCGCCCGATCCGTTATCGAGCCGTATAACCTCTCAAGCTACCCGAGGTCTCATATGCTTCACCCGGGCACCTCTCTCACGTCCGCCCTCTTTAACAACGTATCATCACCTGATGAGCTCCCTAGCAAGCCCCTCTAACTTCTTTAGTCGCGATCATTGCATTGCCCGTTAAAGCTTTTGAGCTACGCCTCAGTAACTTCTGGGACCCGTTCTTCCCTACTTCCCTCGGTCCCGGCTTCTCGGAGCCATCACTTTAGTCTGCTAGTTCCAGTTACTTAGCGTCGACTGCCCGCGTTGCTAGCACATGTTGGCTTACTCGTAGGTGCCCGCCCAGCGTCCCTCGTATACGCTGAGCTCCACCCTGGCACCAGGACCCTAGTCCGTCAGTTGGACATTCTCTTCTTTGACATGCCCGCCAGTTCGCATGCTGCTATACTGGTCTTGCCCGCCCACATCCCCATTATACGACGGCTCACTCAACAGCTATGCCTTCAGTCTTCCACTAGCATCGTCACTGAGCATGAGCTTGACGCGGTACTCTCCCAGTCCAGCGGTGCACTTACGCTTAGTCATGTTCTGACTGGCCATGTGCCAAGAAGTCACTGGCTCTAGGGCTACACGTTGACTACCCGAGGCCTATGACTCACCGACTAGATCGGTTTCCTTGCAACATCGCTCTAGCTTTCGTTTTTTGCCTGGCTTGCCCCCCCCGAGCCTATTACGCAATCCCTGCCATTTCGGCTTGGCACTATCGACCTCGTACCACGCGTTCATGTGGTTGTCTATGCCTGTCGCCTCTACGGGCATGCATGGTGCTAGTACCGGGGACTTGCTCAGGCTACATGCAGCACCGTAACTCACTTTGAGTCCTTGCTGCAAGTCAGTTTGTTGACCATGCTGATCCTATCTGGAGAGGCTGCCTTCGGGGGCCAATTTCGTCAGCCTTGCAACGTATGGCTGACGTGACGCTATCAAGCTGGAACTTGCCGCTATACGAGAGCTGTCAGCGATCCTCCTTGCATCGTTCTACTGCTCACTTGGTCTTGTCATGCATGCTTGGAGGTTTGTTCCTTTTCGCCCAGTGACGCACGACGCTCTCCTCCGAGCGGTCATCCCACTGGTATGTCCCCGCGCTACGAGTCTATCCGCTCTGAGCCTTAGCGCCTATCCTCCCTAAGCGTTGCTGTTGTCTAGCCTGGGTTGGCCGCATCCCCGCGTTTACCTGGCTACGTCGCGCCGGGTAGCACCGCTCCTCTGCACGCATGCTGGAAACGTGGGTACGGTACTCGATTCCCTCGACCCCCTGCGGGATGACCTGAGGCCCCTCGGCTACTTCGCCGGTCTCAGGCATCACATGCGCCTGTCGAGCCCCTTTGCAGCTGTAACTCGCATCCGGACGGGTCCTCCGACTACTAGGTGTGTTCGCCCTAGCTATGCGTCTGGGATCACCTCCGCCAGCGCCCATGTCGATTAGTAGTGGCGGGGCTCAAGCTGTGGCTGTCTCGTAGTAGTCGTCTTCCAATTTTCTCCCGACATGGCAGGTTTATCCAGAATTCTATGTCAGTCGCACCTCCACTGCTAGACCTCGCAGTCACTGCTGCATACTGCTATGGTACGTCCAGTGGACGCAACTGACGTCACCGACAATGAGTGTTCAGGCTCTTGACTGTACCCCCCACGTCCCGCGTCGATCGCGCTGCTCCCCTATTGTGCTGCGGGAGCCGCCGCGATCACGGCCAGTGATCCGTGCTGTTCTCAGGCAAGAGAGCTCGCCCACTAGTCGGCATCGTTTGTACATACGGTCAATCGTAGGTACAGATGCAGTGACTGACAGTCCCCGACTAATATCATGATGGCTATAGATTGCAAAAAAAAAAAAAAAAAA
>D252_s_15_p_KX108939_p_camel_p_2015_h_01_h_30
GATAAGTGAATAGCTTGGCTATCTCACCCTCGTCTCTTGCAGAACTTGATTACGTAACTGATTTGCATTGTCGGGGATGTCATTATTTGCTGCATCTAGCGATAGCCCGCATGCCCCAAGGCCGTCAGTACACTAGCTGCTAGCCTTACGTGGCACACCATTACTTTACGCCGTCCGCGACGCGTTTCCTATATTCACCTGGACTCTCTCCCTCGACCCTGCCCACATGCAGTCTAATGCCTTATGCCTCCCATCGCTCGAATAGACCCTTACGCCCCTCGAGAGCCTCTCCTCCTGAGCGATCTACCGGCTCGCGTCAACCTACTACTGCGGGCGTCACCTAACTCAGCCATAGCCGCATCTATCTTCGATCAAACTGAGTCGTTCCCGGCTGCAGGCCCCCAACGGGACCAACCGGATGACCTTTAGTCAAACTCAGCCCGACCTACACTACGTGCATCGTCATAAGCCGTGGTACCCGCTCGATGGCAGGCAGCGCCCGATCCGTTATCGAGCCGTATAACCTTTCAAGCTACCCGAGGTCTCATATGCTCCACCCGGGCACCCCTCTCACGTCCACCCTCGTTAACAACGTATCATCACCTGATGAGCTCCCTAGCAAGCCCCTCTAACTTCTCTAGTCGCGATCATCGCATTGCCCGTTAAAGCTCTTGAGCTACGCCTCAGTAACTTCTGGGACCCGTTCTTCCCTACTCCCCTCGGTCCCGGCTCCTCGGAGCCATCACTCTAGTCTGCTAGTTCCAGTTACTTAGCGTCGACTGCCCGCGTTGCTAGCACAGGTTGGCTTACTCGTAGGCGCCCGCCCAGCGTCCCCCGTATACGCTGAGCTCCACCCTGGCACCAGGACCCTAGTCCGTCAGTTGGACATTCTCTTCTTTGACATGCCCGCCAGCTCGCATGCTGCTATACTGGTCTTGTCCGCCCACATCCCCATTATACGACGGCTCGCTCAACAGCTATGCCTTCAGTCTTTCACTAGCATCGTCACTGAGCATGAACTTGACGCGGTACTCTCCCAGTCCAGCGGTGCACTCCCGCCTAGTCATGTTTTGACTGGCCATGTGCCAAGAAGTCACTGGCTCTAGGGCTACACGTTGACTACCCGGGGCCTATGACTCACCGACTAGATCGGTTTCCTTGCAACATCGCTCTAGCTTTCGTTTTTTACCTGGCTTGCCTCCCCCGAGCCTATTACGCAATCTCTGCCATTTCGGCTTGGCATCATCGACCTCGTACCACGCGTTCATGTGGTTGCCTATGTCTGTCGTTTCTACGGGCATGCATGGTGCTAGTACCGGGAACTTGCTCAGGCTACATGCAGCACCGTAACTCACCTTGAGTCCTTGCTGCGAGTCAGTTTGTTGACCATGCTGATCCTATCTGGAGAAGCTGCCTTCGGGGGCCAATTTCGTCAGCCCTGCAACGTATGGCTGACGTGACGCTATCAAGCTGGAACTTGTCGCTATACGAGAACTGTCAGCGATCCTCCTTGCATCGTTTTACTGCTCCCTTGGTCTTGTCATGCATGCTTGGAGGTTCGTTCCTTTTCGCCCAGTGACGCACGACGCTCTCCTCCGAGCGGTCATCCCACTGGTATGCCCCCGCGCTACGAGTCTATCCGCCCTGAGCCTTAGCGTTTATCCTCCCTAAGTGTTGCTGTTGTCTAGCCTGGGTTGGCTGTGCCCCCGCGCTGATCTGGCTACGCCGCGCCGGGTAGCACTGTTTTTCTGCACGCATGCTGGAAACGTGGGTACGGTACTCGATTCCCTTGACCCCCTGCGGGATGACCTGATGCCCCCCGGCTACTTCGCCGGTCTCAGGCATCACATGCGCTTGTCGAGCCCCTCTGCAGCTGTAACTCGCATCCGGACGGGTCCTCCGACTACTAGGTGTGTTCGTCCTAGCTATGCGTCTGGGACCACCTCCGCCAGCGCCCATGTCGATTAGTAGTGGCGGGGCCCAAGCTGTGGCTGTCTCGTAGTAGCCGTCTTCCAATTTTCTCCCGGTATGGCAGGTTTATCCAGAATTCCATGTCAGTCGCACCTCCACTGCTAGACCTCGCAGTCACTGCTGCATACTGCTATGGTACGTCCAGTGGACGCAACTGACGTCACCGGCAATGAGCGTTCAGGCTCTTGACTGTACCCCCCACGGCCCGCGTCGATCGCGCTGCTCCCCTATTGTGCTGCGGGAGCCGCCGCGATCACACCCAGTGATCCGTGCTGTTCTCAGGCAAGAGAGCTCGCCCACTAGTCGGCATCGTTTGCACATACGGTCAATCGTAGGTACAGATGCAGTGACTGACAGTCCCCGACTAATATCATGATGGCTATAGATTGCAAAAAAAAAAAAAAAAAA
>D2597_d_2_s_14_p_KX108938_p_camel_p_2014_h_12_h_13
GATAAGTGAATAGCTTGGCTATCTCACCCTCGTCTCTTGCAGAACTTGATTACGTAACTGATTTGCATTGTCGGGGATGTCATTATTTGCTGCATCTAGCGATAGCCCGCATGCCCCAAGGCCGTCAGTACACTAGCTGCTAGCCTTACGTGGCACACCATTACTTTACGCCGTCCGCGACGCGTTTCCTATATTCACCTGGACTCTCTCCCTCGACCCTGCCCACATGCAGTCTAATGCCTTATGCCTCCCATCGCTCGAATAGACCCTTACGCCCCTCGGGAGCCTCTCCTCCTGAGCGATCTACCGGCTCGCGTCAACCTACTACTGCGGGCGTCACCTAACTCAGCCATAGCCGCATCTATCTTCGATCAAACTGAGTCGTTCCCGGCTGCAGGCCCCCAACGGGACCAACCGGATGACCTTTAGTCAAACTCAGCCCGACCTACACTACGTGCATCGTCATAAGCCGTGGTACCCGCTCGATGGCAGGCAGCGCCCGATCCGTTATCGAGCCGTATAACCTTTCAAGCTACCCGAGGTCTCATATGCTCCACCCGGGCACCCCTCTCACGTCCACCCTCGTTAACAACGTATCATCACCTGATGAGCTCCCTAGCAAGCCCCTCTAACTTCTCTAGTCGCGATCATCGCATTGCCCGTTAAAGCTCTTGAGCTACGCCTCAGTAACTTCTGGGACCCGTTCTTCCCTACTCCCCTCGGTCCCGGCTCCTCGGAGCCATCACTCTAGTCTGCTAGTTCCAGTTACTTAGCGTCGACTGCCCGCGTTGCTAGCACAGGTTGGCTTACTCGTAGGCGCCCGCCCAGCGTCCCCCGTATACGCTGAGCTCCACCCTGGCACCAGGACCCTAGTCCGTCAGTTGGACATTCTCTTCTTTGACATGCCCGCCAGCTCGCATGCTGCTATACTGGTCTTGTCCGCCCACATCCCCATTATACGACGGCTCGCTCAACAGCTATGCCTTCAGTCTTTCACTAGCATCGTCACTGAGCATGAACTTGACGCGGTACTCTCCCAGTCCAGCGGTGCACTCCCGCCTAGTCATGTTTTGACTGGCCATGTGCCAAGAAGTCACTGGCTCTAGGGCTACACGTTGACTACCCGGGGCCTATGACTCACCGACTAGATCGGTTTCCTTGCAACATCGCTCTAGCTTTCGTTTTTTACCTGGCTTGCCTCCCCCGAGCCTATTACGCAATCTCTGCCATTTCGGCTTGGCATCATCGACCTCGTACCACGCGTTCATGTGGTTGCCTATGTCTGTCGTTTCTACGGGCATGCATGGTGCTAGTACCGGGAACTTGCTCAGGCTACATGCAGCACCGTAACTCACCTTGAGTCCTTGCTGCGAGTCAGTTTGTTGACCATGCTGATCCTATCTGGAGAAGCTGCCTTCGGGGGCCAATTTCGTCAGCCCTGCAACGTATGGCTGACGTGACGCTATCAAGCTGGAACTTGTCGCTATACGAGAACTGTCAGCGATCCTCCTTGCATCGTTTTACTGCTCCCTTGGTCTTGTCATGCATGCTTGGAGGTTCGTTCCTTTTCGCCCAGTGACGCACGACGCTCTCCTCCGAGCGGTCATCCCACTGGTATGCCCCCGCGCTACGAGTCTATCCGCCCTGAGCCTTAGCGTTTATCCTCCCTAAGTGTTGCTGTTGTCTAGCCTGGGTTGGCTGTGCCCCCGCGCTGATCTGGCTACGCCGCGCCGGGTAGCACTGTTTTTCTGCACGCATGCTGGAAACGTGGGTACGGTACTCGATTCCCTTGACCCCCTGCGGGATGACCTGATGCCCCCCGGCTACTTCGCCGGTCTCAGGCATCACATGCGCTTGTCGAGCCCCTCTGCAGCTGTAACTCGCATCCGGACGGGTCCTCCGACTACTAGGTGTGTTCGTCCTAGCTATGCGTCTGGGACCACCTCCGCCAGCGCCCATGTCGATTAGTAGTGGCGGGGCCCAAGCTGTGGCTGTCTCGTAGTAGCCGTCTTCCAATTTTCTCCCGGTATGGCAGGTTTATCCAGAATTCCATGTCAGTCGCACCTCCACTGCTAGACCTCGCAGTCACTGCTGCATACTGCTATGGTACGTCCAGTGGATGCAACTGACGTCACCGGCAATGAGCGTTCAGGCTCTTGACTGTACCCCCCACGGCCCGCGTCGATCGCGCTGCTCCCCTATTGTGCTGCGGGAGCCGCCGCGATCACACCCAGTGATCCGTGCTGTTCTCAGGCAAGAGAGCTCGCCCACTAGTCGGCATCGTTTGCACATACGGTCAATCGTAGGTACAGATGCAGTGACTGACAGTCCCCGACTAATATCATGATGGCTATAGATTGCAAAAAAAAAAAAAAAAAA
>D374_s_15_p_KX108940_p_camel_p_2015_h_02_h_12
GATAAGTGAATAGCTTGGCTATCTCACCCTCGTCTCTTGCAGAACTTGATTACGTAACTGATTTGCATTGTCGGGGATGTCATTATTTGCTGCATCTAGCGATAGCCCGCATGCCCCAAGGCCGTCAGTACACTAGCTGCTAGCCTTACGTGGCACACCATGACTTTACGCCGTCCGCGACGCGTTTCCTATATTCACCTGGACTCTCTCCCTCGACCCTGCCCACATGCAGTCTAATGCCTTATGCCTCCCATCGCTCGAATAGACCCTTACGCCCCTCGAGAGCCTCTCCTCCTGAGCGATCTACCGGCTCGCGTCAACCTACTACTGCGGGCGTCACCTAACTCAGCCATAGCCGCATCTATCTTCGATCAAACTGAGTCGTTCCCGGCTGCAGGCCCCCAACGGGACCAACCGGATGACCTTTAGTCAAACTCAGCCCGACCTACACTACGTGCATCGTCATAAGCCGTGGTACCCGCTCGATGGCAGGCAGCGCCCGATCCGTTATCGAGCCGTATAACCTTTCAAGCTACCCGAGGTCTCATATGCTCCACCCGGGCACCCCTCTCACGTCCACCCTCGTTAACAACGTATCATCACCTGATGAGCTCCCTAGCAAGCCCCTCTAACTTCTCTAGTCGCGATCATCGCATTGCCCGTTAAAGCTTTTGAGCTACGCCTCAGTAACTTCTGGGACCCGTTCTTCCCTACTCCCCTCGGTCCCGGCTCCTCGGAGCCATCACTCTAGTCTGCTAGTTCCAGTTACTTAGCGTCGACTGCCCGCGTTGCTAGCACAGGTTGGCTTACTCGTAGGCGCCCGCCCAGCGTCCCCCGTATACGCTGAGCTCCACCCTGGCACCAGGACCCTAGTCCGTCAGTTGGACATTCTCTTCTTTGACATGCCCGCCAGCTCGCATGCTGCTATACTGGTCTTGTCCGCCCACATCCTCATTATACGACGGCTCGCTCAACAGCTATGCCTTCAGTCTTTCACTAGCATCGTCACTGAGCATGAACTTGACGCGGTACTCTCCCAGTCCAGCGGTGCACTCCCGCCTAGTCATGTTTTGACTGGCCATGTGCCAAGAAGTCACTGGCTCTAGGGCTACACGTTGACTACCCGGGGCCTATGACTCACCGACTAGATCGGTTTCCTTGCAACATCGCTCTAGCTTTCGTTTTTTACCTGGCTTGCCTCCCCCGAGCCTATTACGCAATCTCTGCCATTTCGGCTTGGCATCATCGACCTCGTACCACGCGTTCATGTGGTTGCCTATGTCTGTCGTTTCTACGGGCATGCATGGTGCTAGTACCGGGAACTTGCTCAGGCTACATGCAGCACCGTAACTCACCTTGAGTCCTTGCTGCGAGTCAGTTTGTTGACCATGCTGATCCTATCTGGAGAAGCTGCCTTCGGGGGCCAATTTCGTCAGCCCTGCAACGTATGGCTGACGTGACGCTATCAAGCTGGAACTTGTCGCTATACGAGAACTGTCAGCGATCCTCCTTGCATCGTTTTACTGCTCCCTTGGTCTTGTCATGCATGCTTGGAGGTTCGTTCCTTTTCGCCCAGTGACGCACGACGCTCTCCTCCGAGCGGTCATCCCACTGGTATGCCCCCGCGCTACGAGTCTATCCGCCCTGAGCCTTAGCGTTTATCCTCCCTAAGTGTTGCTGTTGTCTAGCCTGGGTTGGCTGTGCCCCCGCGCTGATCTGGCTACGCCGCGCCGGGTAGCACTGTTTTTCTGCACGCATGCTGGAAACGTGGGTACGGTACTCGATTCCCTTGACCCCCTGCGGGATGACCTGATGCCCCCCGGCTACTTCGCCGGTCTCAGGCATCACATGCGCTTGTCGAGCCCCTCTGCAGCTGTAACTCGCATCCGGACGGGTCCTCCGACTACTAGGTGTGTTCGTCCTAGCTATGCGTCTGGGACCACCTCCGCCAGCGCCCATGTCGATTAGTAGTGGCGGGGCCCAAGCTGTGGCTGTCTCGTAGTAGCCGTCTTCCAATTTTCTCCCGGTATGGCAGGTTTATCCAGAATTCCATGTCAGTCGCACCTCCACTGCTAGACCTCGCAGTCACTGCTGCATACTGCTATGGTACGTCCAGTGGACGCAACTGACGTCACCGGCAATGAGCGTTCAGGCTCTTGACTGTACCCCCCACGGCCCGCGTCGATCGCGCTGCTCCCCTATTGTGCTGCGGGAGCCGCCGCGATCACACCCAGTGATCCGTGCTGTTCTCAGGCAAGAGAGCTCGCCCACTAGTCGGCATCGTTTGCACATACGGTCAATCGTAGGTACAGATGCAGTGACTGACAGTCCCCGACTAATATCATGATGGCTATAGATTGCAAAAAAAAAAAAAAAAAA
>D383_s_15_p_KX108941_p_camel_p_2015_h_02_h_14
GATAAGTGAATAGCTTGGCTATCTCACCCTCGTCTCTTGCAGAACTTGATTACGTAACTGATTTGCATTGTCGGGGATGTCATTATTTGCTGCATCTAGCGATAGCCCGCATGCCCCAAGGCCGTCAGTACACTAGCTGCTAGCCTTACGTGGCACACCATTACTTTACGCCGTCCGCGACGCGTTTCCTATATTCACCTGGACTCTCTCCCTCGACCCTGCCCACATGCAGTCTAATGCCTTATGCCTCCCATCGCTCGAATAGACCCTTACGCCCCTCGAGAGCCTCTCCTCCTGAGCGATCTACCGGCTCGCGTCAACCTACTACTGCGGGCGTCACCTAACTCAGCCATAGCCGCATCTATCTTCGATCAAACTGAGTCGTTCCCGGCTGCAGGCCCCCAACGGGACCAACCGGATGACCTTTAGTCAAACTCAGCCCGACCTACACTACGTGCATCGTCATAAGCCGTGGTACCCGCTCGATGGCAGGCAGCGCCCGATCCGTTATCGAGCCGTATAACCTTTCAAGCTACCCGAGGTCTCATATGCTCCACCCGGGCACCCCTCTCACGTCCACCCTCGTTAACAACGTATCATCACCTGATGAGCTCCCTAGCAAGCCCCTCTAACTTCTCTAGTCGCGATCATCTCATTGCCCGTTAAAGCTCTTGAGCTACGCCTCAGTACCTTCTGGGACCCGTTCTTCCCTACTCCCCTCGGTCCCGGCTCCTCGGAGCCATCACTCTAGTCTGCTAGTTCCAGTTACTTAGCGTCGACTGCCCGCGTTGCTAGCACAGGTTGGCTTACTCGTAGGCGCCCGCCCAGCGTCCCCCGTATACGCTGAGCTCCACCCTGGCACCAGGACCCTAGTCCGTCAGTTGGACATTCTCTTCTTTGACATGCCCGCCAGCTCGCATGCTGCTATACTGGTCTTGTCCGCCCACATCCCCATTATACGACGGCTCGCTCAACAGCTATGCCTTCAGTCTTTCACTAGCATCGTCACTGAGCATGAACTTGACGCGGTACTCTCCCAGTCCAGCGGTGCACTCCCGCCTAGTCATGTTTTGACTGGCCATGTGCCAAGAAGTCACTGGCTCTAGGGCTACACGTTGACTACCCGGGGCCTATGACTCACCGACTAGATCGGTTTCCTTGCAACATCGCTCTAGCTTTCGTTTTTTACCTGGCTTGCCTCCCCTGAGCCTATTACGCAATCTCTGCCATTTCGGCTTGGCATCATCGACCTCGTACCACGCGTTCATGTGGTTGCCTATGTCTGTCGTTTCTACGGGCATGCATGGTGCTAGTACCGGGAACTTGCTCAGGCTACATGCAGCACCGTAACTCACCTTGAGTCCTTGCTGCGAGTCAGTTTGTTGACCATGCTGATCCTATCTGGAGAAGCTGCCTTCGGGGGCCAATTTCGTCAGCCCTGCAACGTATGGCTGACGTGACGCTATCAAGCTGGAACTTGTCGCTATACGAGAACTGTCAGCGATCCTCCTTGCATCGTTTTACTGCTCCCTTGGTCTTGTCATGCATGCTTGGAGGTTCGTTCCTTTTCGCCCAGTGACGCACGACGCTCTCCTCCGAGCGGTCATCCCACTGGTATGCCCCCGCGCTACGAGTCTATCCGCCCTGAGCCTTAGCGTTTATCCTCCCTAAGTGTTGCTGTTGTCTAGCCTGGGTTGGCTGTGCCCCCGCGCTGATCTGGCTACGCCGCGCCGGGTAGCACTGTTTTTCTGCACGCATGCTGGAAACGTGGGTACGGTACTCGATTCCCTTGACCCCCTGCGGGATGACCTGATGCCCCCCGGCTACTTCGCCGGTCTCAGGCATCACATGCGCTTGTCGAGCCCCTCTGCAGCTGTAACTCGCATCCGGACGGGTCCTCCGACTACTAGGTGTGTTCGTCCTAGCTATGCGTCTGGGACCACCTCCGCCAGCGCCCATGTCGATTAGTAGTGGCGGGGCCCAAGCTGTGGCTGTCTCGTAGTAGCCGTCTTCCAATTTTCTCCCGGTATGGCAGGTTTATCCAGAATTCCATGTCAGTCGCACCTCCACTGCTAGACCTCGCAGTCACTGCTGCATACTGCTATGGTACGTCCAGTGGACGCAACTGACGTCACCGGCAATGAGCGTTCAGGCTCTTGACTGTACCCCCCACGGCCCGCGTCGATCGCGCTGCTCCCCTATTGTGCTGCGTGAGCCGCCGCGATCACACCCAGTGATCCGTGCTGTTCTCAGGCAAGAGAGCTCGCCCACTAGTCGGCATCGTTTGCACATACGGTCAATCGTAGGTACAGATGCAGTGACTGACAGTCCCCGACTAATATCATGATGGCTATAGATTGCAAAAAAAAAAAAAAAAAA
>D389_s_15_p_KX108942_p_camel_p_2015_h_02_h_15
GATAAGTGAATAGCTTGGCTATCTCACCCTCGTCTCTTGCAGAACTTGATTACGTAACTGACTTGCATTGTCGGGGATGTCATTATTTGCTGCATCTAGCGATAGCCCGCATGCCCCAAGGCCGTCAGTACACTAGCTGCTAGCCTTACGTGGCACACCATGACTTTACGCCGTCCGCGACGCGTTTCCTATATTCACCTGGACTCTCTCCCTCGACCCTGCCCACATGCAGTCTAATGCCTTATGCCTCCCATCGCTCGAATAGACCCTTACGCCCCTTGAGAGCCTCTCCTCCTGAGCGATCTACCGGCTCGCGTCAACCTACTACTGCGGGCGTCACCTAACTCAGCCATAGCCGCATCTATCTTCGATCAAACTGAGTCGTTCCCGGCTGCAGGCCCCCAACGGGACCAACCGGATGACCTTTAGTCAAACTCAGCCCGACCTACACTACGTGCATCGTCATAAGCCGTGGTACCCGCTCGATGGCAGGCAGCGCCCGATCCGTTATCGAGCCGTATAACCTTTCAAGCTACCCGAGGTCTCATATGCTCCACCCGGGCACCCCTCTCACGTCCACCCTCGTTAACAACGTATCATCACCTGATGAGCTCCCTAGCAAGCCCCTCTAACTTCTCTAGTCGCGATCATCGCATTGCCCGTTAAAGCTTTTGAGCTACGCCTCAGTAACTTCTGGGACCCGTTCTTCCCTACTCCCCTCGGTCCCGGCTCCTCGGAGCCATCACTCTAGTCTGCTAGTTCCAGTTACTTAGCGTCGACTGCCCGCGTTGCTAGCACAGGTTGGCTTACTCGTAGGCGCCCGCCCAGCGTCCCCCGTATACGCTGAGCTCCACCCTGGCACCAGGACCCTAGTCCGTCAGTTGGACATTCTCTTCTTTGACATGCCCGCCAGCTCGCATGCTGCTATACTGGTCTTGTCCGCCCACATCCCCATTATACGACGGCTCGCTCAACAGCTATGCCTTCAGTCTTTCACTAGCATCGTCACTGAGCATGAACTTGACGCGGTACTCTCCCAGTCCAGCGGTGCACTCCCGCCTAGTCATGTTTTGACTGGCCATGTGCCAAGAAGTCACTGGCTCTAGGGCTACACGTTGACTACCCGGGGCCTATGACTCACCGGCTAGATCGGTTTCCTTGCAACATCGCTCTAGCTTTCGTTTTTTACCTGGCTTGCCTCCCCCGAGCCTATTACGCAATCTCTGCCATTTCGGCTTGGCATCATCGACCTCGTACCACGCGTTCATGTGGTTGCCTATGTCTGTCGTTTCTACGGGCATGCATGGTGCTAGTACCGGGAACTTGCTCAGGCTACATGCAGCACCGTAACTCACCTTGAGTCCTTGCTGCGAGTCAGTTTGTTGACCATGCTGATCCTATCTGGAGAAGCTGCCTTCGGGGGCCAATTTCGTCAGCCCTGCAACGTATGGCTGACGTGACGCTATCAAGCTGGAACTTGTCGCTATACGAGAACTGTCAGCGATCCTCCTTGCATCGTTTTACTGCTCCCTTGGTCTTGTCATGCATGCTTGGAGGTTCGTTCCTTTTCGCCCAGTGACGCACGACGCTCTCCTCCGAGCGGTCATCCCACTGGTATGCCCCCGCGCTACGAGTCTATCCGCCTTGAGCCTTAGCGTTTATCCTCCCTAAGTGTTGCTGTTGTCTAGCCTGGGTTGGCTGTGCCCCCGCGCTGATCTGGCTACGCCGCGCCGGGTAGCACTGTTTTTCTGCACGCATGCTGGAAACGTGGGTACTGTACTCGATTCCCTTGACCCCCTGCGGGATGACCTGATGCCCCCCGGCTACTTCGCCGGTCTCAGGCATCACATGCGCTTGTCGAGCCCCTCTGCAGCTGTAACTCGCATCCGGACGGGTCCTCCGACTACTAGGTGTGTTCGTCCTAGCTATGCGTCTGGGACCACCTCCGCCAGCGCCCATGTCGATTAGTAGTGGCGGGGCCCAAGCTGTGGCTGTCTCGTAGTAGCCGTCTTCCAATTTTCTCCCGGTATGGCAGGTTTATCCAGAATTCCATGTCAGTCGCACCTCCACTGCTAGACCTCGCAGTCACTGCTGCATACTGCTATGGTACGTCCAGTGGACGCAACTGACGTCACCGGCAATGAGCGTTCAGGCTCTTGACTGTACCCCCCACGGCCCGCGTCGATCGCGCTGCTCCCCTATTGTGCTGCGGGAGCCGCCGCGATCACACCCAGTGATCCGTGCTGTTCTCAGGCAAGAGAGCTCGCCCACTAGTCGGCATCGTTTGCACATACGGTCAATCGTAGGTACAGATGCAGTGACTGACAGTCCCCGACTAATATCATGATGGCTATAGATTGCAAAAAAAAAAAAAAAAAA
>D998_s_15_p_KX108943_p_camel_p_2015_h_04_h_23
GATAAGTGAATAGCTTGGCTATCTCACTCTCGTCTCTTGCAGAACTTGATTACGTAACTGATTTGCATTGTCGTGGATGTCATTATTTGCTGCATTTAGCGATAGCCTGCATGCCCCAAGGCCGTTGGTACACCAGCCGCTAGCCTTACGTGGCACATCATGACTTTACGCCGTCTACGACGCGGTTCCTACATCCACCTGGACTCTCCCCCGCGACCCTGCCCACATGCAGTCTAATGCCTTATGCCTCCCATCGCTCGAATAGACCCTTACGCCTTTTGAGAGCCTCCACTCCAGAGCGATCTACCGGTTCGCGTCAACCTACTACTGCGGGCGTCACTTAACTCAGTCATAGCCGCATCTACCTTTGATCAAACTGAGTCACTCCTGGTTGCAGGCCTCCAACGGGGCAAGCCGGATGACCTTTAGTCAAACTCAGCCCGACTTGCACTACGTGCACCGTCATAAGCCGGGGTACCCGCTCGATGGCAGGCAACGCCCGATCCGCCATCGCGCCGTATAACCTCTCAAGCTACCCGATGTTTTATATGCTCCTCCCGAGTACCCCTCCCACGCCCACCCTCGTTAACAACGTATCATCACCTGATGAGCTCCCTAGCAAGCCCCCCTAACTTCTCTAGTCGCGATCGTTGCATTGCCCGTTAAAGCTTTGGAGCTACGCCTCAGTAACTTCTGGGACCCTTTCTTCCCTACTCCACGCGGTCCCGGCTCCTCAGAGCCATCACTCTAGTCTGCTAGCTCCAGTTACTTAGCGTCGACTGCCCACGCTGCTAGCACAGGTTGGCTTACTCGTAGGTGCCCGTCCAGCGCCCCCCGTATACGCTGAGCTCCACCTTGGCACCAGGACCCTAGTCCGTCAGTTGGACACTCTTTTCGCTGACATGCCCGCCAGCTCGCATGCTGCTATACTGGTCCTGCCCGCTCACATCCCCATTATACGACGGCTCGTTCAACAGCTATGCTTTCAGTCTCTCACTAGCATCGTCACTGAGCATGAGCTCGGCGCGGTACTCTCCTAGCCCAGCGGTGCACCTCCGCCTAGTCATGTTTTGACTGGCAATGTGCCAAGAAGTCACTGGCTCTAGGGCTACACGTTGACTACCCGGGGCCTATGACTCACCGACTAGATCGGTTTCCTTGCAACATCGCTCTAGCTTTCGTTTTTTGCCTGGCTTGCCTCCCCCGAGCCTATTACGCAATCCCTGCCATTGCGGCTTGGCATCATCGACCTCGTACCACGCGTTCATGTGGTTGTCTACGCCTTTCGCCTCTACGGGCATGCATGGCGCTAGTACCGGGGACTTGCTCAGGCTACATGCAGCACCGTAACTTACTCTGAGTCCTTGCTGCGAGTCAGTTTGTTGACCATGCTGATCCTATCCGGAGAGGCTGCCTTCGGTGGCCAATTCCGTCAGCCCTGCAACGTATGGCTGAAGTGACGCCATCAAGCTGGAACTTGCCGCTATACGAGAGCCGTCAGCTATCCGCCTTGCATCGTTCTACTGCTCCCTTGGTCTTGTCATGCATGCTTGGAGGCTCGTTCCTTTTCGTCCAGTGACGCACGACGCTCTTCTCCGAGCGGTCATCCCACTGGTATGTCCCCGCGCTACGAGTTTATCCGCCTTGAGCCGCAGCGCTTATCCCCCCTAAGCGTCGCTGTTGTCTAGCCTGGGTTGGCTGCACCCCCGGGTTGACCTGGCTACCCCTCGTCGGGTAGCACCGCTTTTCTGCACGCATGCTTGAAACGTAGGTACGGTACTCGATTCTCTCGGCGCCCTTCGGGATGACCTGAGACCCCCCGGCTTTCTCGCCGGTCTCAGGCATCACATGCGCTTGTCGAGTCGCCCTGCAGCTGTAACTCGCATTCGGACGGGTCCTCCGACTACTAGGTGTGTTCGCCTTAGCCATGCGTCTGGGACCACCGCCGCCAGCGCCCATGTCGATTAGTAGTGGCGGGGCCCAAGCTGTGGCCGTTTCGTAGTAGTCGTCTTTCAATTTTCTCCCGACATGGCAGGTTTATCCAGAATTCCATGTCAGTCGCACTTCCACTGCTAGCCCTCGCAGTCACTGCTGCATACTGCTATCGTACGTCCAGTGGACGCAACTGACGTCATCGGCAATGAGTTTTCAGTTTCTTGACTGTACCCCCCGCGTCCCACGTCGATCGCGCTGCTCCTCTATTGTGCCGCGGGAGCCGCTGCGATCACAGCCAGTGATCCGTGTCGTTCTCAGGCAAGAAAGCTCGCCTACTAGTCGGCATCGTTTGTACATACGGTCAATCGTAGGTACAGATGCAGTGACTGACAGTCCCCGACTAATATCATGATGGCTATAGATTGCAAAAAAAAAAAAAAAAAA
>Egypt_NRCE-NC163_s_2014_p_KU740200_p_camel_p_2014_h_12_h_17
GATAAGTGAATAGCTTGGCTATCTCACCCTCGTCTCTTGCAGAACTTGATTACGTAACTGATTTGCATTGTCGGGGATGTCATTAATTGCTGCATCTAGCGATAGCCCGCATGCCCCAAGGCCGTCGGTACACCATCCGCTAGCCTTACGTGGCACACCATGACTTTACGCCGTCCGCGACGTGGTTCCTACATCCACCTGGACTCTCTCCCGCGACCCTGCCCACATGCAGTCTTGTGCCTTATGCCTCCCATCGCTCGAATAGACCTTTACGCTCCTCGAGAGCCTCCCCTCCAGAGCGATCTACCGGCTTGCGTCAACCTACTACTGCGGGCGTCATCTAACTCAGCCATAGCCGCATCTACCCTCGATCAAACTGAGTCACTCCTGGTTGCAGGCCCCCAACGTGGCCAACCGGATGATCTTCAGTCAAACTCAGCCCGACCTGCTCTACGTGCACCGTCATAAGCCGGGGTATCCGCTCGATGGCAGGCCGCGCCCGATCCGTCATCGAGCCGTATAGCTTCTCAAGCTACCTGAGGTCTCATATGCTCCTCCCGAGCACCCCTCCCACGTCCACCCTCGTCAACAACGTATCATCACCTGATGAGCTCTCTAGCAATCCCCCCTAACTTCTCTAGTCGCGATCGTTGCATTGCCCATTAAAGCTTTTGAGCTACGCCTCAGTAACTTCTGGGATCTGTTTTTCCCTACTCCCCGCGGCCCCGGCTCCTCGGAGCCATCACTCTCGCTTGCTAGCTCCAGCTACCTAGCGTCGACCACCCGCGCTGCTAGTATAGGTTGGCTTACTCGTAGGTGCCCGCCCAGCGTCCCCCGTACACGCTGAGCTCCACCCTGGCACCAGGATCCTAGTCCTTCAGTTGGACACTCTCTTTGTTGACATGCCCGCCAGCTCGCATGCTGCTATACTGTTCTTGTCCACCCACATCCCCATTATACGACGGCTCGTTCAACAGCTATGCCTTCAGTCTTTCACTAGCATCGTCACTGAGCATGAGCTCGGCGTGGTACTCTCCCAGCCCAGCGGTGCATTTCCGCCTAGTCATGCTTTGACTGGCCATGTGCCAAGAAGTCACTGGCTCTAGGGCTACACGTTGACTATCCGGGGCCCATGACTCACCGACTAGATCGGCTTTCTTGCTACATCGCTCTAGTTTTCGTTTTCTGCCTGGCTTGCCTCTCCCGAGCCTATTACGCAATCCCTGCCATTGTGGCTGGGCATCATCGACCTCGTACCACGCGTTCATGTGTCTGTCTACGTCTGTCGCCTCTACGGGCATGCATGGTGCTAGTATCAGGACCTTGCTCAGGCTACATGCAGCACCGTAACTCACTTTGAGTCCTTGCTGCGAGTCAGTTTGTTGACCATGCTGATCCTATCTGGAGAGGTTGCCTTCGGGGGCTAATTTTGTCAGCCCTGCAACGTATGGCTGACGTGACGCTATCAAGCTGGAACTTGCCGCTATACGAGAGCTGTCAGCGATCCGCCTTGCATCGTTCTACTGCTCCCTTGGTCTTGTCATGCATGCTTGGAGGCTCGTTCCTTTTCGCCCAGTAACGCACGATTCTCTTCTCCGAGCGGTCATCCCACTGGTATGTCCCCGCGCTACGAGTCTATTCGCCCTGAGCCTCAGCGCCTATCCTCCCTAAGTGTTGCTGTTGTCCAGCCTCGGTTGGCTGCACCCCCGCGTTGACCTGGCTACGCCGCGTCAGGTAGCACCGCTTTTCTGCACGCATGCTGGCAACGTAGGTACGGTACTCGATTCCCTCGGCGCTCTTCGGGATGACCTGAGGCCCCCCGGCTACTTCGCCGGTCTCAGGCATCACATGCGCTTGTTGAGCCCCTCTGCAGCTGTAACTCGCATTCGGACGGTTCCCCCGACTACTAGGTGTGTTCGCCCTAGCTATGCGTCTGGGACCACCTCCGCCAGCGCCCATGTCAATTAGTAGTGGCGGGGCCCAAGCTGTGGCTGTTTCGTAGTATTCGTCTTCCAATTCTCTCCTGACATGGCAGGTTTATCCAGAATTCCATGTCAGTCGCACCTCCACTGCTAGACCTCGCAGTCACTGCTGCATACTGCTATGGTACGTCCAGTGGACGTAACTGACGTCACCGGCAATGAGTGTTCAGGCTCTTGACTGTACCCCCCACGTCCCGCGTCGACTGCGTTGCTCCCCTATTGTGCTGCAGGAGCCGCCGCGATCACAGCCAGTGCTCCGTGCTATTCTCAGGCAAGAGAGCTCGCCTACTAGTCGGCATCGTTTGTACATACGGTCAATCGTAGGTACAGATGCAGTGACTGACAGTCACCGACTAATATCATGATGGCTATAGATTGCAAAAAAAAAAAAAAAAAA
>EMC_s_2012_p_JX869059_p_human_p_2012_h_06_h_13
GATAAGTGAATAGCTTGGCTATCTCACCCTCGTCTCTTGCAGAACTTGATTACGTAACTGACTTGCATTGTCGGGGATGTCATTATTTGCTGCATCTAGCGATAGCCCGCATGCCCCAAGGCCGTCGGTACACTAGCCGCTAGCCTTACGTGGCACACCATGACTTTACGCCGTCCGCGACGCGGTTCCTACATCCACCTGGACTCTCTCCCTCGACCCTGCCCACATGCAGTTTAGTGCCTTATGCCTCCCATCGATCGAATAGACCCTTACGCCCCTCGAGAGCCTCCCCTCCATAGCGATCTACCGGCTCGCGTCAACCTACTACTGCGGGCGTCACCTAACTCAGCCATAGCCGCATCTACCTTCGATCAAACTGAGTCACTCCTGGCTGCAGGCCCCCAACGGGACCCACCGGATAACCTTTAGTCAAACTCAGCCCGACCTGCACTACGTGCACCGTCATAAGCCGGGGTACCCGCTCGATGGCAGGCAGCGCCCGATCCGTCATCGAGCCGTATGGCCTCTCAAGCTACCCGAGGTCTCATATGCTCCTCCCGAGCACCCCTCTCACGTCCACCCTCGTTAATAACGTATCATCACCTGATGAGCTCCCTAGCAAGCTCCCCTAACTTCTCTAGTCGCGATCGTTGCATCGCCCGCTAAAGCTTTTGAGCTACGCCTCAGTAACTTCTGGGACCCGTTCTTCCCTACTCCCCTCGGTCCCGGCTCCTCGGAGCCATCACTCTAGCCTGCTAGCTCCAGTTACCTAGCGTCGACTGCCCGTGCTGCTAGCACAGGTTGGCTTACTCGTAGGTGCCCGCCCAACGTCCCCCGTATACGCTGAGCTCCACCCTGGCACCAGGACCCTAGTCCGTCAGTTGGACACTCTCTTCGCTGACATGCCTGCCAGCTCGCATGCTGCTATACTGGTCTTGCCCGCCCACATCCCCATTATACGACGGCTCGTTCAACAGCTATGCCTTCAGTCTTTCACTAGCACCGTCACTGAGCATGAGCTCGGCGCGGTACCCTCCCAGCCCAGCGGTGCACTTCCGCCTAGCCATGTTTTGACTGGCCATGTGCCAAGAAGTCACTGGCTCTAGGGCTACACGTTGACTACCCGGGGCCTATGACTCACCGACTAGATCGGTTTCTTTGCAACATCGCCCTAGCTTTCGTTTTTTGCCTGGCTTGCCTCCCCCGAGCCTATTACGCAATCCCTGCTATTTCGGCTTGGCATCATCGACCTCGTACCACGCGTTCATGTGGTCTTCTACGCCTGTCGCCTCTATGGGCATGCATGGTGCTAGTACAGGGGACTTGCTCAGGCTACATGCAGCACCGTAACTCACTTTGAGTCCTTGCTGCGAGTCAGTTTGTTGACCATGCTGATCCTATCTGGAGAGGCTGCCTTCGGGGGCCAATTTCTTCAGCCCTGCAACGTATGGCTGACTTGACGCTATCAAGCTGGAACTTGCCGCTATACGAGAGCTGTCAGCGATCCTCCTTGCATCGTTCTACTGCTCCCTTGGTCTTGTCATGCATGCTTGGAGGTTCGTTCCTTTTCGCCCAGTGACGCACGACGCTCTCCTCCGAGCGGTCATCCCACTGGTATGTCCCCGCGCTACGAGTCTATCCGCCCTGAGCCTCAGCGCCTATCCTCCCTAAGCGTTGCTGTTGTCTAGCCTGGGTTGGCTGCACCCCCGCGTTGACCTGGCTACGCCGCGCCGGGTAGCACCGCTTTTCTGCACGCATGCTGGAAACGTAGGTACGGTACTCGATTCCCTCGACCCCCTGCGGGATGACCTGAGGCTCCCCGGCTACTTCGCCGGTCCCAGGCATCACATGCGCTTGTCGAGTCCCCCTGCAGCTGTAACTCGCATCCTGACGGGTCCTCCGACTACTAGGTGTGTCCGCCCTAGCTATGCGTCTGGGACCACATCCGCCAGCGCCCATGTCGATTAGTAGTGGCGGGGCCCAAGCTGTGGCCGTTTCGTAGTAGTCGTCTTCCAATTTTCTCCCGACATGGCAGGTTTATCCAGAATTCCATGTCAGTCGAACCTCCACTGCTAGACCTCGCAGTCACTGCTGCATACTGCTATGGTACGTCCAGTGGACGCAACTGACGTCACCGGCAATGAGTGTTCAGGCTCTTGACTGTACCCCCCACGTCCCGCGTCAATCGCGTTGCTCCCCTATTGTGCTGCGGTAGCCGCCGCGATCACAGCCAGTGATCCGTGCTGTTCTCAGGCAAGAGAGCTCGCCCACTAGTCGGCATCGTTTGCACATACGGTCAATCGTAGGTACAGATGCATTGACTGACAGTCCCCGACTAATATCATGATGGCTATAGATTGCAAAAAAAAAAAAAAAAAA
>England_s_1_s_2012_p_KC164505_p_human_p_2012_h_09_h_11
GATAAGTGAATAGCTTGGCTATCTCACCCTCGTCTCTTGCAGAACTTGATTACGTAACTGATTTGCATTGTCGGGGATGTCATTATTTGCTGCATCTAGCGATAGCCCGCATGCCCCAAGGCCGTCAGTACACTAGCTGCTAGCCTTACGTGGCACACCATGACTTTACGCCGTCCGCGACGCGGTTCCTATATCCACCTGGACTCTCTCCCTCGACCCTGCCCACATGCAGTCTAATGCCTTATGCCTCCCATCGCTCGAATAGACCCTTACGCCCCTCGAGAGCCTCTCCTCCTGAGCGATCTACCGGCTCGCGTCAACCTACTACTGCGGGCGTCACCTAACTCAGCCATAGCCGCATCTATCTTCGATCAAACTGAGTCATTCCCGGCTGCAGGCCCCCAACGGGACCAACCGGATGACCTTTAGTCAAACTCAGCCCGACCTACACTACGTGCACCGTCATAAGCCGTGGTACCCGCTCGATGGCAGGCAGCGCCCGATCCGTTATCGAGCCGTATAACCTCTCAAGCTACCCGAGGTCTCATATGCTCCACCCGGGCACCCCTCTCACGTCCACCCTCGTTAACAACGTATCATCACCTGATGAGCTCCCTAGCAAGCCCCTCTAACTTCTCTAGTCGCGATCGTTGCATTGCCCGTTAAAGCTTTTGAGCTACGCCTCAGTAACTTCTGGGACCCGTTCTTCCCTACTCCCCTCGGTCCCGGCTCCTCGGAGCCATCACTCTAGTCTGCTAGTTCCAGTTACTTAGCGTCGACTGCCCGCGTTGCTAGCACAGGTTGGCTTACTCGTAGGTGCCCGCCCAGCGTCCCCCGTATACGCTGAGCTCCACCCTGGCACCAGGACCCTAGTCCGTCAGTTGGACATTCTCTTCTCTGACATGCCCGCCAGCTCGCATGCTGCTATACTGGTCTTGCCCGCCTACGTCCCCAATATACGACGGCTCGCTCAACAGCTATGCCTTCAGTCTTTCACTAGCATCGTCACTGAGCATGAGCTTGACGCGGTACTCTCCCAGTCCAGCGGTGCACTTCCGCCTAGTCATGTTTTGACTGGCCATGTGCCAAGAAGTCACTGGCTCTAGGGCTACACGTTGACTACCCGGGGCCTATGACTCACCGACTAGATCGGTTTCCTTGCAACATCGCTCTAGCTTTCGTTTTTTGCCCGGCTTGCCTCCCCCGAGCCTATTACGCAATCCCTGCCATTTCGGCTTGGCATCATCGACCTCGTACCACGCGTTCATGTGGTTGTCTATGCCTGTCGCCTCTACGGGCATGCATGGTGCTAGTACCGGGGACTTGCTCAGGCTACATGCAGCACCGTAACTCACTTTGAGTCCTTGCTGCAAGTCAGTTTGTTGACCATGCTGATCCTATCTGGAGAGGCTGCCTTCTGGGGCCAATTTCGTCAGCCCTGCAACGTATGGCTGACGTGACGCTATCAAGCTGGAACTTGCCGCTATACGAGAGCTGTCAGCGATCCTCCTTGCATCGTTCTACTGCTCACTTGGTCTTGTCATGCATGCTTGGAGGTTCGTTCCTTTTCGCCCAGTGACGCACGACGCTCTCCTCCGAGCGGTCATCCCACTGGTATGTCCCCGCGCTACGAGTCTATCCGCCCTGAGCTTTAGCGCCTATCCTCTCTAAGCGTTGCTGTTGTCTAGCCTGGGTTGGCCGCACCCCCGCGTTGACCTGGCTACGCCGCGCCGGGTAGCACCGCTCTTCTGCACGCATGCTGGAAACGTACGTACGGTACTCGATTCCCTCGACGCCCTGCGGGATGACCTGAGGCCCCTCGGCTACTTCGCCGGTCTCAGGCATCACATGCGCTTGTCGAGCCCCTTTGCAGCTGTAACTCGCATCCGGACGGGTCCTCCGACTACTAGGTGTGTTCGCCCTAGCTATGCGTCTGGGATCACCTCCGCCAGCGCCCATGTCGATTAGTAGTGGCGGGGCCCAAGCTGTGGCTGTCTCGTAGTAGTCGTCTTCCAATTTTCTCCCGACATGGCAGGTTTATCCAGAATTCTATGTCAGTCGCACCTCCACTGCTAGACCTCGCAGTCACTGCTGCATACTGCTATGGTACGTCCAGTGGACGCAACTGACGTCACCGGCAATGAGTGTTCAGGCTCTTGACTGTACCCCCCACGTCCCGCGTCGATCGCGCTGCTCCCCTATTGTGCTGCGGGAGCCGCCGCGATCACAGCCAGTGATCCGTGCTGTTCTCAGGCATTAGAGCTCGCCCACTAGTCGGCATCGTTTGTACATACGGTCAATCGTAGGTACAGATGCAGTGACTGACAGTCCCCGACTAATATCATGATGGCTATAGATTGCAAAAAAAAAAAAAAAAAA
>England_s_2_s_2013_p_KM015348_p_human_p_2013_h_02_h_10
GATAAGTGAATAGCTTGGCTATCTCACCCTCGTCTCTTGCAGAACTTGATTACGTAACTGATTTGCATTGTCGGGGATGTCATTATTTGCTGCATCTAGCGATAGCCCGCATGCCCCAAGGCCGTCAGTACACTAGCTGCTAGCCTTACGTGGCACACCATGACTTTACGCCGTCCGCGACGTGGTTCCTATATCCACCTGGACTCTCTCCCTCGACCCTGCCCACATGCAGTCTAATGCCTTATGCCTCCCATCGCTCGAATAGACCCTTACGCCCCTCGAGAGCCTCTCCTCCTGAGCGATCTACCGGCTCGCGTCAACCTACTACTGCGGGCGTCACCTAACTCAGCCATAGCCGCATCTATCTTCGATCAAACTGAGTCGTTCCCGGCTGCAGGCCCCCAACGGGACCAACCGGATGACCTTTAGTCAAACTCAGCCCGACCTACACTACGTGCACCGTCATAAGCCGTGGTACCCGCTCGATGGCAGGCAGCGCCCGATCCGTTATCGAGCCATATAACCTCTCAAGCTACCCGGGGTCTCATATGCTCCACCCGGGCACCCCTCTCACGTCCACCCTCGTTAACAACGTATCATCACCTGATGAGCTCCCTAGCAAGCCCCTCTAACTTCTCTAGTCGCGATCGTTGCATTGCCCGTTAAAGCTTTTGAGCTACGCCTCAGTAACTTCTGGGACCCGTTCTTCCCTACTCCCCTCGGTCCCGGCTCCTCGGAGCCATCACTCTAGTCTGCTAGTTCCAGTTACTTAGCGTCGACTGCCTGCGTTGCTAGCACAGGTTGGCTTACTCGTAGGTGCCCACCCAGCGTCTCCCGTATACGCTGAGCTCCACCCTGGCACCAGGACCCTAGTCCGTCAGTTGGACATTCTCTTCTTTGACATGCCCGCCAGCTCGCATGCTGCTATACTGGTCTTGCCCGCCCACATCCCCATTATACGACGGCTCGCTCAACAGCTATGCCTTCAGTCTTTCACTAGCATCGTCACTGAGCATGAGCTTGACGCGGTACTCTCCCAGTCCAGCGGTGCACTTCCGCCTAGTCATGTTTTGACTGGCCATGTGCCAAGAAGTCACTGGCTCTAGGGCTACACGTTGACTACCCGGGGCCTATGACTCACCGACTAGATCGGTTTCCTTGCAACATCGCTCTAGCTTTCGTTTTTTGCCTGGCTTGCCTCCCCCGAGCCTATTACGCAATCCCTGCCATTTCGGCTTGGCATCATCGACCTCGTACCACGCGTTCATGTGGTTGCCTATGCCTGTCGCCTCTACGGGCATGCATGGTGCTAGTACCGGGAACTTGCTCAGGCTACATGCAGCACCGTAACTCACTTTGAGTCCTTGCTGCGAGTCAGTTTGTTGACCATGCTGATCCTATCTGGAGAAGCTACCTTCGGGGGCCAATTTCGTCAGCCCTGCAACGTATGGCTGACGTGACGCTATCAAGCTGGAACTTGCCGCTATACGAGAGCTGTCAGCGATCCTCCTTGCATCGTTCTACTGCTCCCTTGGTCTTGTCATGCATGCTTGGAGGTTCGTTCCTTTTCGCCCAGTGACGCACGACGCCCTCCTCCGAGCGGTCATCCTACTGGTATGCCCCCGCGCTACGAGTCTATCCGCCCTGAGCCTCAGCGCCTATCCTCCCTAAGCGTTGCTGTTGTCTAGCCTGGGTTGGCTGCATTCCCGCGCTGACCTGGCTACGCCGCGCCGGGTAGCACTGTTTTTCTGCACGCATGCTGGAAACGTGGGTACGGTACTCGATTCCCTCGACCCCCTGCGGGATGACCTGAGGCCCCCCGGCTACTTCGCCGGTCTCAGGCATCACATGCGCTTGTCGAGCCCCTCTGCAGCTGTAACTCGCATCCGGACGGGTCCTCCGACTACTAGGTGTATTCGTCCTAGCTATGCGTCTGGGACCACCTCCGCCAGCGCCCATGTCGATTAGTAGTGGCGGGGCCCAAGCTGTGGCTGTCTCGTAGTAGTCGTCTTCCAATTTTCTCCCGATATGGCAGGTTTATCCAGAATTCCATGTCAGTCGCACCTCCACTGCTAGACCTCGCAGTCACTGCTGCATACTGCTATGGTACGTCCAGTGGACGCAACTGACGTCACCGGCAATGAGTGTTCAGGCTCTTGACTGTACCCCCCACGTCCCGCGTCGATCGCGCTGCTCTCCTATTGTGCTGCGGGAGCCGCCGCGATCACAGCCAGTGATCCGTGCTGTTCTCAGGCAAGAGAGCTCGCCCACTAGTCGGCATCGTTTGCACATACGGTCAATCGTAGGTACAGATGCAGTGACTGACAGTCCCCGACTAATATCATGATGGCTATAGATTGCAAAAAAAAAAAAAAAAAA
>England_s_3_s_2013_p_KM210278_p_human_p_2013_h_02_h_10
GATAAGTGAATAGCTTGGCTATCTCACCCTCGTCTCTTGCAGAACTTGATTACGTAACTGATTTGCATTGTCGGGGATGTCATTATTTGCTGCATCTAGCGATAGCCCGCATGCCCCAAGGCCGTCAGTACACTAGCTGCTAGCCTTACGTGGCACACCATGACTTTACGCCGTCCGCGACGTGGTTCCTATATCCACCTGGACTCTCTCCCTCGACCCTGCCCACATGCAGTCTAATGCCTTATGCCTCCCATCGCTCGAATAGACCCTTACGCCCCTCGAGAGCCTCTCCTCCTGAGCGATCTACCGGCTCGCGTCAACCTACTACTGCGGGCGTCACCTAACTCAGCCATAGCCGCATCTATCTTCGATCAAACTGAGTCGTTCCCGGCTGCAGGCCCCCAACGGGACCAACCGGATGACCTTTAGTCAAACTCAGCCCGACCTACACTACGTGCACCGTCATAAGCCGTGGTACCCGCTCGATGGCAGGCAGCGCCCGATCCGTTATCGAGCCATATAACCTCTCAAGCTACCCGGGGTCTCATATGCTCCACCCGGGCACCCCTCTCACGTCCACCCTCGTTAACAACGTATCATCACCTGATGAGCTCCCTAGCAAGCCCCTCTAACTTCTCTAGTCGCGATCGTTGCATTGCCCGTTAAAGCTTTTGAGCTACGCCTCAGTAACTTCTGGGACCCGTTCTTCCCTACTCCCCTCGGTCCCGGCTCCTCGGAGCCATCACTCTAGTCTGCTAGTTCCAGTTACTTAGCGTCGACTGCCTGCGTTGCTAGCACAGGTTGGCTTACTCGTAGGTGCCCACCCAGCGTCTCCCGTATACGCTGAGCTCCACCCTGGCACCAGGACCCTAGTCCGTCAGTTGGACATTCTCTTCTTTGACATGCCCGCCAGCTCGCATGCTGCTATACTGGTCTTGCCCGCCCACATCCCCATTATACGACGGCTCGCTCAACAGCTATGCCTTCAGTCTTTCACTAGCATCGTCACTGAGCATGAGCTTGACGCGGTACTCTCCCAGTCCAGCGGTGCACTTCCGCCTAGTCATGTTTTGACTGGCCATGTGCCAAGAAGTCACTGGCTCTAGGGCTACACGTTGACTACCCGGGGCCTATGACTCACCGACTAGATCGGTTTCCTTGCAACATCGCTCTAGCTTTCGTTTTTTGCCTGGCTTGCCTCCCCCGAGCCTATTACGCAATCCCTGCCATTTCGGCTTGGCATCATCGACCTCGTACCACGCGTTCATGTGGTTGCCTATGCCTGTCGCCTCTACGGGCATGCATGGTGCTAGTACCGGGAACTTGCTCAGGCTACATGCAGCACCGTAACTCACTTTGAGTCCTTGCTGCGAGTCAGTTTGTTGACCATGCTGATCCTATCTGGAGAAGCTACCTTCGGGGGCCAATTTCGTCAGCCCTGCAACGTATGGCTGACGTGACGCTATCAAGCTGGAACTTGCCGCTATACGAGAGCTGTCAGCGATCCTCCTTGCATCGTTCTACTGCTCCCTTGGTCTTGTCATGCATGCTTGGAGGTTCGTTCCTTTTCGCCCAGTGACGCACGACGCCCTCCTCCGAGCGGTCATCCTACTGGTATGCCCCCGCGCTACGAGTCTATCCGCCCTGAGCCTCAGCGCCTATCCTCCCTAAGCGTTGCTGTTGTCTAGCCTGGGTTGGCTGCATTCCCGCGCTGACCTGGCTACGCCGCGCCGGGTAGCACTGTTTTTCTGCACGCATGCTGGAAACGTGGGTACGGTACTCGATTCCCTCGACCCCCTGCGGGATGACCTGAGGCCCCCCGGCTACTTCGCCGGTCTCAGGCATCACATGCGCTTGTCGAGCCCCTCTGCAGCTGTAACTCGCATCCGGACGGGTCCTCCGACTACTAGGTGTATTCGTCCTAGCTATGCGTCTGGGACCACCTCCGCCAGCGCCCATGTCGATTAGTAGTGGCGGGGCCCAAGCTGTGGCTGTCTCGTAGTAGTCGTCTTCCAATTTTCTCCCGATATGGCAGGTTTATCCAGAATTCCATGTCAGTCGCACCTCCACTGCTAGACCTCGCAGTCACTGCTGCATACTGCTATGGTACGTCCAGTGGACGCAACTGACGTCACCGGCAATGAGTGTTCAGGCTCTTGACTGTACCCCCCACGTCCCGCGTCGATCGCGCTGCTCTCCTATTGTGCTGCGGGAGCCGCCGCGATCACAGCCAGTGATCCGTGCTGTTCTCAGGCAAGAGAGCTCGCCCACTAGTCGGCATCGTTTGCACATACGGTCAATCGTAGGTACAGATGCAGTGACTGACAGTCCCCGACTAATATCATGATGGCTATAGATTGCAAAAAAAAAAAAAAAAAA
>England_s_4_s_2013_p_KM210277_p_human_p_2013_h_02_h_13
GATAAGTGAATAGCTTGGCTATCTCACCCTCGTCTCTTGCAGAACTTGATTACGTAACTGATTTGCATTGTCGGGGATGTCATTATTTGCTGCATCTAGCGATAGCCCGCATGCCCCAAGGCCGTCAGTACACTAGCTGCTAGCCTTACGTGGCACACCATGACTTTACGCCGTCCGCGACGTGGTTCCTATATCCACCTGGACTCTCTCCCTCGACCCTGCCCACATGCAGTCTAATGCCTTATGCCTCCCATCGCTCGAATAGACCCTTACGCCCCTCGAGAGCCTCTCCTCCTGAGCGATCTACCGGCTCGCGTCAACCTACTACTGCGGGCGTCACCTAACTCAGCCATAGCCGCATCTATCTTCGATCAAACTGAGTCGTTCCCGGCTGCAGGCCCCCAACGGGACCAACCGGATGACCTTTAGTCAAACTCAGCCCGACCTACACTACGTGCACCGTCATAAGCCGTGGTACCCGCTCGATGGCAGGCAGCGCCCGATCCGTTATCGAGCCATATAACCTCTCAAGCTACCCGGGGTCTCATATGCTCCACCCGGGCACCCCTCTCACGTCCACCCTCGTTAACAACGTATCATCACCTGATGAGCTCCCTAGCAAGCCCCTCTAACTTCTCTAGTCGCGATCGTTGCATTGCCCGTTAAAGCTTTTGAGCTACGCCTCAGTAACTTCTGGGACCCGTTCTTCCCTACTCCCCTCGGTCCCGGCTCCTCGGAGCCATCACTCTAGTCTGCTAGTTCCAGTTACTTAGCGTCGACTGCCTGCGTTGCTAGCACAGGTTGGCTTACTCGTAGGTGCCCACCCAGCGTCTCCCGTATACGCTGAGCTCCACCCTGGCACCAGGACCCTAGTCCGTCAGTTGGACATTCTCTTCTTTGACATGCCCGCCAGCTCGCATGCTGCTATACTGGTCTTGCCCGCCCACATCCCCATTATACGACGGCTCGCTCAACAGCTATGCCTTCAGTCTTTCACTAGCATCGTCACTGAGCATGAGCTTGACGCGGTACTCTCCCAGTCCAGCGGTGCACTTCCGCCTAGTCATGTTTTGACTGGCCATGTGCCAAGAAGTCACTGGCTCTAGGGCTACACGTTGACTACCCGGGGCCTATGACTCACCGACTAGATCGGTTTCCTTGCAACATCGCTCTAGCTTTCGTTTTTTGCCTGGCTTGCCTCCCCCGAGCCTATTACGCAATCCCTGCCATTTCGGCTTGGCATCATCGACCTCGTACCACGCGTTCATGTGGTTGCCTATGCCTGTCGCCTCTACGGGCATGCATGGTGCTAGTACCGGGAACTTGCTCAGGCTACATGCAGCACCGTAACTCACTTTGAGTCCTTGCTGCGAGTCAGTTTGTTGACCATGCTGATCCTATCTGGAGAAGCTACCTTCGGGGGCCAATTTCGTCAGCCCTGCAACGTATGGCTGACGTGACGCTATCAAGCTGGAACTTGCCGCTATACGAGAGCTGTCAGCGATCCTCCTTGCATCGTTCTACTGCTCCCTTGGTCTTGTCATGCATGCTTGGAGGTTCGTTCCTTTTCGCCCAGTGACACACGACGCCCTCCTCCGAGCGGTCATCCTACTGGTATGCCCCCGCGCTACGAGTCTATCCGCCCTGAGCCTCAGCGCCTATCCTCCCTAAGCGTTGCTGTTGTCTAGCCTGGGTTGGCTGCATTCCCGCGCTGACCTGGCTACGCCGCGCCGGGTAGCACTGTTTTTCTGCACGCATGCTGGAAACGTGGGTACGGTACTCGATTCCCTCGACCCCCTGCGGGATGACCTGAGGCCCCCCGGCTACTTCGCCGGTCTCAGGCATCACATGCGCTTGTCGAGCCCCTCTGCAGCTGTAACTCGCATCCGGACGGGTCCTCCGACTACTAGGTGTATTCGTCCTAGCTATGCGTCTGGGACCACCTCCGCCAGCGCCCATGTCGATTAGTAGTGGCGGGGCCCAAGCTGTGGCTGTCTCGTAGTAGTCGTCTTCCAATTTTCTCCCGATATGGCAGGTTTATCCAGAATTCCATGTCAGTCGCACCTCCACTGCTAGACCTCGCAGTCACTGCTGCATACTGCTATGGTACGTCCAGTGGACGCAACTGACGTCACCGGCAATGAGTGTTCAGGCTCTTGACTGTACCCCCCACGTCCCGCGTCGATCGCGCTGCTCTCCTATTGTGCTGCGGGAGCCGCCGCGATCACAGCCAGTGATCCGTGCTGTTCTCAGGCAAGAGAGCTCGCCCACTAGTCGGCATCGTTTGCACATACGGTCAATCGTAGGTACAGATGCAGTGACTGACAGTCCCCGACTAATATCATGATGGCTATAGATTGCAAAAAAAAAAAAAAAAAA
>Florida_s_USA-2_SaudiArabia_2014_p_KJ829365_p_human_p_2014_h_05_h_10
GATAAGTGAATAGCTTGGCTATCTCACCCTCGTCTCTTGCAGAACTTGATTACGTAACTGATTTGCATTGTCGGGGATGTCATTATTTGCTGCATCTAGCGATAGCCCGCATGCCCCAAGGCCGTCAGTACACTAGCTGCTAGCCCTACGTGGCACACCATGACTTTACGCCGTCCGCGACGCGGTTCCTATATCCACCTGGACTCTCTCCCTCGACCCTGCCCACATGCAGTCTAATGCCTTATGCCTCCCATCGCTCGAATAGACCCTTACGCCCCTCGAGAGCCTCTCCTCCTGAGCGATTTACCGGCTCGCGTCAACCTACTACTGCGGGCGTCACCTAACTCAGCCATAGCCGCATCTATCTTCGATCAAACTGAGTCATTCCTGGCTGCAGGCCCCCAACGGGACCAACCGGATGACCTTTATTCAAACTCAGCCCGACCTACACTACGTGCACCGTCATAAGCCGTGGTACCCGCTCGATGGCAGGCAGCGCCCGATCCGTTATCGAGCCGTATAACCTCTCAAGCTACCCGAGGTCTCATATGCTCCACCCGGGCACCTCTCTCACGTCCACCCTCGTTAACAACGTATCATCACCTGATGAGCTCCCTAGCAAGCCCCTCTAACTTCTCTAGTCGCGATCATTGCATTGCCCGTTAAAGCTTTTGAGCTACGCCTCAGTAACTTCTGGGACCCGTTCTTCCCTACTCCCCTCGGTCCCGGCTCCTCGGAGCCATCACTCTAGTCTGCTAGTTCCAGTTACTTAGCGTCGACTGCCCGCGTTGCTAGCACAGGTTGGCTTACTCGTAGGTGCCCGCCCAGCGTCCCTCGTATACGCTGAGCTCCACCCTGGCACCAGGACCCTAGTCCGTCAGTTGGACATTCTCTTCTTTGACATGCCCGCCAGCTCGCATGCTGCTATACTGGTCTTGCCCGCCCACATTCCCATTATACGACGGCTCGCTCAACAGCTATGCCTTCAGTCTTCCACTAGCATCGTCACTGAGCATGAGCTTGACGCGGTACTCTCCCAGTCCAGCGGTGCACTTCCGCCTAGTCATGTTTTGACTGGCCATGTGCCAAGAAGTCACTGGCTCTAGGGCTACACGTTGACTACCCGGGGCCTATGACTCACCGACTAGATCGGTTTCCTTGCAACATCGCTCTAGCTTTCGTTTTTTGCCTGGCTTGCCCCCCCCGAGCCTATTACGCAATCCCTGCCATTTCGGCTTGGCATCATCGACCTCGTACCACGCGTTCATGTGGTTGTCTATGTCTGTCGCCTCTACGGGCATGCATGGTGCTAGTACCGGGGACTTGCTCAGGCTACATGCAGCACCGTAACTCACTTTGAGTCCTTGCTGCAAGTCAGTTTGTTGACCATGCTGATCCTATCTGGAGAGGCTGCCTTCGGGGGCCAATTTCGTCAGCCTTGCAACGTATGGCTGACGTGACGCTATCAAGCTGGAACTTGCCGCTATACGAGAGCTGTCAGCGATCCTCCTTGCATCGTTCTACTGCTCACTTGGTCTTGTCATGCATGCTTGGAGGTTCGTTCCTTTTCGCCCAGTGACGCACGACGCTCTCCTCCGAGCGGTCATCCCACTGGTATGTCCCCGCGCTACGAGTCTATCCGCCCTGAGCCTTAGCGCCTATCCTCCCTAAGCGTTGCTGTTGTCTAGCCTGGGTTGGTCGCATCCCCGCGTTGACCTGGCTACGTCGCGCCGGGTGGCACCGCTCTTCTGCACGCATGCTGGAAACGTGGGTACGGTACTCGATTCCCTCGACCCCCTGCGGGATGACCTGAGGCCCCTCGGCTACTTCGCCGGTCTCAGGCATCACATGCGCTTGTCGAGCCCCTTTGCAGCTGTAACTCGCATCCGGACGGGTCCTCCGACTACTAGGTGTGTTCGCCCTAGCTATGCGTCTGGGATCACCTCCGCCAGCGCCCATGTCGATTAGTAGTGGCGGGGCCCAAGCTGTGGCTGTCTCGTAGTAGTCGTCTTCCAATTTTCTCCCGACATGGCAGGTTTATCCAGAATTCTATGTCAGTCGCACCTCCACTGCTAGACCTCGCAGTCACTGCTGCATACTGCTATGGTACGTCCAGTGGACGCAACTGACGTCACCGACAATGAGTGTTCAGGCTCTTGACTGTACCCCCCACGTCCCGCGTCGATCGCGCAGCTCCCCCATTCTGCTGCGGGAGCCGCCGCGATCACAGCCAGTGATCCGTGCTGTTCTCAGGCATGAGAGCTCGCCCACTAGTCGGCATCGTTTGTACATACGGTCAATCGTAGGTACAGATGCACTGACTGACAGTCCCCGACTAATATCATGATGGCTATAGATTGCAAAAAAAAAAAAAAAAAA
>Germany3_s_UAE_h_Dubai_s_Abu_h_Dhabi_p__p_human_p_2015_h_03_h_11
GATAAGTGAATAGCTTGGCTATCTCACCCTCGTCTCTTGCAGAACTTGATTACGTAACTGATTTGCATTGTCGGGGATGTCACTATTTGCTGCATCTAGCGATAGCCCGCATGCTCCAGGGCCATCGGTACACTAGCCGCTAGCCTTACGTGGCACACCATGACTTTACGCCGTCCGCGACGCGGTTCCTATATTCACCTGGACTCTCTCCCTCGACCCTGCCCACATGCAGTCTAATGCCTTATGCCTCCCATCGCTCGAATAGACCCTTACGCCCCTCGAGAGCCTCTCCTTCTGAGCGATCTACCGGCTCGCGTCAACCTACTACTGCGGGCGTCACCTAACTCAGCCATAGCCGCATCAATCTTCGATCAAACTGAGTCGTTCCCGGCTGCAGGCCCCCATCGGGACCAACCGGATGACCTTTAGTCAAACCCAGCCCGACCTACACTACGTGCACCGTCATAAGCCGTGGTACCTGCTCGATGGCAGGCAGCGCCTGATCCGTTATCGAGCCGTATAACCTCTCAAGCTACCCGAGGTCTCATATGCTCCACCCGGGCACTTCTCTCACGTCCACCCTCGTTAACAACGTATTATCACCTGATGAGCTCCCTAGCAAGCCCCTCTAACTTCTCTAGTCGCGATCATTGCATTGCCCGTTAAAGCTTTTGAGCTACGCCTCAGTAATTTCTGGGACCCGTTCTTCCCTACTCCCCTCGGTCCCGGCTCCTCGGAGCCATCACTCTAGTCTGCTAGTTCCAGTTACTTAGCGTCGACTGCCCGCGTTGCTAGCACAGGTTGGCTTACTCGTAGGTGCCCGCCCAGCGTCCCCCGTATACGCTGAGCTCCACCCTGGCACCAGGACCCTAGTCTGTCAGTTGGACATTCTCTTCTTTGACATGCCCGCCAGCTCGTATGCTGCTATACTGGTCTTGCCCGCCCACATCCCCATTATACGACGGCTTGCTCAACAGCTATGCCTTCAGTCTTTCACTAGCATCGTCACTGAGCATGAGCTTGACGCGGTACTCTCCCAGTCCAGCGGTGCACTTCCGCCTAGTCATGTTTTGACTGGCCATGTGCCAAGAAGTCACTGGCTCTAGGGCTACACGTTGACTACCCGGGGCCTATGACTCACCGACTAGATCGGTTTCCTTGCAACATCGCTCTAGCTTTTGTTTTTTGCCTGGCTTGCCCCCCCCGAGCCTATTACGCAATTCCTGCCATTTCGGCTTGGCATCATCGACCTCGTACCACGCGTTCATGTGGTTGCCTATGCCTGTTGTCTCTACGGGCATGCATGGTGCTAGTACCGGGAACTTGCTCAGGCTACATGCATCACCGTAACTCACTTTGAGTCCTTGCTGCGAGTCAGTTTGTTGATCATGCTGATCCTATCTGGAGAAGCTGCCTTCTGGGGCCAATTTCGTCAGCCCTGCAACGTATGGCTGACGTGACGCTATCAAGCTGGAACTTGCCGCTATACGAGAGCTGTCAGCGATCCTCCTTGCATCGTTCTACTGCTCCCTTGGTCTTGTCAAACATGTTTGGAGGTCCGTTCCTTTTCGCCCAGTGACGCACGACGCTCTCCTCCGAGCGGTCATCCCACTGGTATGCCCCCGCGCTACGAGTCTATCCGCCCTGAGCCTCACCGCCTATCCTCCCTAAGCGTTGCTGTTGTCTAGACTGGGTTGGCTGCACCTCCGCGCTGACCTGGCTACGCCGCGCCGGGTAGCACTGTTTTTCTGCACGCATGCTGGAAACGTGGGTACGGTACTCGATTCCCTCGACCCCCTGCGGGATGACCTGAGGCCCCTCGGCTACTTCGCCGGTCTCAGGCATCACATGCGCTTGTCGAGCCCCTTTGCAGCTGTAACTCGCATCCGGACGGGTCCTCCGACTACTAGGTGTGTTCGCCCTAGCTATGCGTCTGGGATCACCTCCGCCAGCGCCCATGTCGATTAGTAGTGGCGGGGCCCAAGCTGTGGCTGCCTCGTAGTAGTCGTCTTCCACTTTTCTCCCGACATGGCAGGTTTATCCAGAATTCTATGTCAGTCGCACCTCCACTGCTAGACCTCGCAGTCACTTCTGCATACTGCTATGGTACGTCCAGTGGACGCAACTGACGTCACCGACAATGAGTGTTCAGGCTCTTGACTGTACCTCCCACGTCCCGCGTCGATCGCGCTGCTCCCCTACTGTGCTGCGGGAGCCGCCGCGATCACAGTCAGTGATCCGTGCTGTTTTCAGGCATGAGAGCTCGCCCACTAGTCGGCATCGTTTGTACATACGGTCAATCGTAGGTACAGATGCAGTGACTGACAGTCCCCGACTAATATCATGATGGCTATAGATTGCAAAAAAAAAAAAAAAAAA
>Hafr-Al_h_Batin_1_2013_p_KF600628_p_human_p_2013_h_06_h_04
GATAAGTGAATAGCTTGGCTATCTCACCCTCGTCTCTTGCAGAACTTGATTACGTAACTGATTTGCATTGTCGGGGATGTCACTATTTGCTGCATCTAGCGATAGCCCGCATGCCCCAAGGCCATCGGTACACTAGCCGCTAGCCTTACGTGGCACACCATGACTTTACGCTGTCCGCGACGCGGTTCCCACATCCACCTGGACTCTCTCCCTCGACCATGCCCACATGCAGTCTAATGCCTTATGCCTCCCATCGCTCGAATAGACCCTTACGCCCCTCGAGAGCCTCTCCTCCTGAGCGATCTACCGGCTCGCGTCAACCTACTACTGCGGGCGTCACCTAACTCAGCCATAGCCGCATCTATCTTCGATCAAACTGAGTCGTTCCCGGCTGCAGGCCCCCAACGGGACCAACCGGATGACCTTTAGTCAAACTCAGCCCGACCTACACTACGTGCACCGTCATAAGCCGTGGTACCCGCTCGATGGCAGGCAGCGCCCGATCCGTTATCGAGCCGTATAACCTCTCAAGCTACCCGAGGTCTCATATGCTCCACCCGGGCACCCCTCTCACGTCCACCCTCGTTAACAACGTATCATCACCTGATGCGCTCCCTAGCAAGCCCCTCTAACTTCTCTAGTCGCGATCGTTGCATTGCCCGTTAAAGCTTTTGAGCTACGCATCAGTAACTTCTGGGACCCGTTCTTCCCTACTCCCCTCGGTCCCGGCTCCTCGGAGCCATCACTCTAGTCTGCTAGTTCCAGTTACTTAGCGTCGACTGCCTGCGTTGCTAGCACAGGTTGGCTTACTCGTAGGTGCCCACCCAGCGTCCCCCGTATACGCTGAGCTCCACCCTGGCACCAGGACCCTAGTCCGTCAGTTGGACATTCTCTTCTTTGACATGCCCGCCAGCTCGCATGCTGCTATACTGGTCTTGCCCGCCCACATCCCCATTATACGACGGCTCGCTCAACAGCTATGCCTTCAGTCTTTCACTAGCATCGTCACTGAGCATGAGCTTGACGCGGTACTCTCCCAGTCCAGCGGTGCACTTCTGCCTAGTCATGTTTTGACTGGCCATGTGCCAAGAAGTCACTGGCTCTAGGGCTACACGTTGACTACCCGGGGCCTATGACTCACCTACTAGATCGGTTTCCTTGCAACATCGCTCTAGCTTTCGTTTTTTGCCTGGCTTGCCTCCCCCGAGCCTATTACGCAATCCCTGCCATTTCGGCTTGGCATCATCGACCTCGTACCACGCGTTCATGTGGTTGCCTATGCCTGTCGCCTCTACGGGCATGCATGGTGCTAGTACCGGGAACTTGCTCAGGCTACATGCAGCACCGTAACTCACTTTGAGTCCTTGCTGCGAGTCAGTTTGTTGACCATGCTGATCCTATCTGGAGAAGCTGCCTTCGGGGGCCAATTTCGTCAGCCCTGCAACGTATGGCTGACGTGACGCTATCAAGCTGGAACTTGCCGCTATACGAGAGCTGTCAGCGATCCTCCTTGCATCGTTCTACTGCTCACTTGGTCTTGTCATGCATGTTTGGAGGTTCGCTCCTTTTCGCCCAGTGACGCACGACTCTCTCCTCCGAGCGGTCATCCCACTGGTATGTCCCCGCGCTACGAGTCTATCCGCCCTGAGCCTTAGCGCCTACCCTCCCTAAGCGTTGCTGTTGTCTAGCCTGGGTCGGCTGCACCCCCGCGCTGACCGGGCTACGCCGCGCCGGGTAGCACTGTTTTTCTGCATGCATGCTGGAAACGTGGGTACGGTACTCGATTCCCTCGACCCCCTGCGGGATGACCTGAGGCCCCTCGGCTACTTCGCCGGTCTCAGGCATCACATGCGCTTGTCGAGCCCCTTTGCAGCTGTAACTCGCATCCGGACGGGTCCTCCGACTACTAGGTGTGTTCGCCCTAGCTATGCGTCTGGGATCACCTCCGCCAGCGCCCATGTCGATTAGTAGTGGCGGGGCCCAAGCTGTGGCTGTCTCGTAGTAGTCGTCTTCCAATTTTCTCCCGACATGGCAGGTTTATCCAGAATTCTATGTCAGTCGCACCTCCACTGCTAGACCTCGCAGTCACTGCTGCATACTGCTATGGTACGTCCAGTGGACGCAACTGACGTCACCGACAATGAGTGTTCAGGCTCTTGACTGTACCCCCCACGTCCCGCGTCGATCGCGCTGCTCCCCTATTGTGCTGCGGGAGCCGCCGCGATCACAGCCAGTGATCCGTGCTGTTCTCAGGCAAGAGAGCTCGCCCACTAGTCGGCATCGTTTGTACATACGGTCAATCGTAGGTACAGATGCAGTGACTGACAGTCCCCGACTAATATCATGATGGCTATAGATTGCAAAAAAAAAAAAAAAAAA
>Hafr-Al_h_Batin_2_2013_p_KJ156910_p_human_p_2013_h_08_h_05
GATAAGTGAATAGCTTGGCTATCTCACCCTCGTCTCTTGCAGAACTTGATTACGTAACTGATTTGCATTGTCGGGGATGTCATTATTTGCTGCATCTAGCGATAGCCCGCATGCCCCAAGGCCGTCAGTACACTAGCTGCTAGCCCTACGTGGCACACCATGACTTTACGCCGTCCGCGACGCGGTTCCTATATCCACCTGGACTCTCTCCCTCGACCCTGCCCACATGCAGTCTAATGCCTTATGCCTCCCATCGCTCGAATAGACCCTTACGCCCCTCGAGAGCCTCTCCTCCTGAGCGATCTACCGGCTCGCGTCAACCTACTACTGCGGGCGTCACCTAACTCAGCCATAGCCGCATCTATCTTCGATCAAACTGAGTCGTTCCCGGCTGCAGGCCCCCAACGGGACCAACCGGATGACCTTTGGTCAAACTCAGCCCGACCTACACTACGTGCACCGTCATAAGCCGTGGTACCCGCTCGATGGCAGGCAGCGCCCGATCCGTTATCGAGCCGTATAACCTCTCAAGCTACCCGAGGTCTCATATGCTCCACCCGGGTACCCCTCTCACGTCCACCCTCGTTAACAACGTATCATCACCTGATGAGCTCCCTAGCAAGCCCCTCTAACTTCTCTAGTCGCGATCGTTGCATTGCCCGTTAAAGCTTTTGAGCTACGCATCAGTAACTTCTGGGACCCGTTCTTCCCTACTCCCCTCGGTCCCGGCTCCTCGGAGCCATCACTCTAGTCTGCTAGTTCCAGTTACTTAGCGTCGACTGCCTGCGTTGCTAGCACAGGTCGGCTTACTCGTAGGTGCCCACCCAGCGTCCCCCGTATACGCTGAGCTCCACCCTGGCACCAGGACCCTAGTCCGTCAGTTGGACATTCTCTTCTTTGACATGCCCGCCAGCTCGCATGCTGCTATACTGGTCTTGCCCGCCCACATTCCCATTATACGACGGCTCGCTCAACAGCTATGCCTTCAGTCTTTCACTAGCATCGTCACTGAGCATGAGCTTGACGCGGTACTCTCCCAGTCCAGCGGTGCACTTCTGCCTAGTCATGTTTTGACTGGCCATGTGCCAAGAAGTCACTGGCTCTAGGGCTACACGTTGACTACCCGGGGCCTATGACTCACCTACTAGATCGGTTTCCTTGCAACATCGCTCTAGCTTTCGTTTTTTGCCTGGCTTGCCTCCCCCGAGCCTATTACGCAATCCCTGCCATTTCGGCTTGGCATCATCGACCTCGTACCACGCGTTCATGTGGTTGCCTATGCCTGTCGCCTCTACGGGCATGCATGGTGCTAGTACCGGGAACTTGCTCAGGCTACATGCAGCACCGTAACTCACTTTGAGTCCTTGCTGCGAGTCAGTTTGTTGACCATGCTGATCCTATCTGGAGAAGCTGCCTTCGGGGGCCAATTTCGTCAGCCCTGCAACGTATGGCTGACGTGACGCTATCAAGCTGGAACTTGCCGCTATACGAGAGCTGTCAGCGATCCTCCTTGCATCGTTCTACTGCTCACTTGGTCTTGTCATGCATGTTTGGAGGTTCGCTCCTTTTCGCCCAGTGACGCACGACTCTCTCCTCCGAGCGGTCATCCCACTGGTATGTCCCCGCGCTACGAGTCTATCCGCCCTGAGCCTTAGCGCCTACCCTCCCTAAGCGTTGCTGTTGTCTAGCCTGGGTCGGCTGCACCCCCGCGCTGACCGGGCTACGCCGCGCCGGGTAGCACTGTTTTTCTGCACGCATGCTGGAAACGTGGGTACGGTACTCGATTCCCTCGACCCCCTGCGGGATGACCTGAGGCCCCTCGGCTACTTCGCCGGTCTCAGGCATCACATGCGCTTGTCGAGCCCCTTTGCAGCTGTAACTCGCATCCGGACGGGTCCTCCGACTACTAGGTGTGTTCGCCCTAGCTATGCGTCTGGGATCACCTCCGCCAGCGCCCATGTCGATTAGTAGTGGCGGGGCCCAAGCTGTGGCTGTCTCGTAGTAGTCGTCTTCCAATCTTCTCCCGACATGGCAGGTTTATCCAGAATTCCATGTCAGTCGCACCTCCACTGCTAGACCTCGCAGTCACTGCTGCATACTGCTATGGTACGTCCAGTGGGCGCAACTGACGTCACCGGCAATGAGTGTTCAGGCTCTTGACTGTACCCCCCACGGCCCGCGTCGTTCGCGCTGCTCCCCTATTGTGCTGCGGGAGCCGCCGCGATCACAGCCAGTGATCCGTGCTGTTCTCAGGCAAGAGAGCTCGCCCACTAGTCGGCATCGTTTGCACATACGGTCAATCGTAGGTACAGATGCAGTGACTGACAGTCCCCGACTAATATCATGATGGCTATAGATTGCAAAAAAAAAAAAAAAAAA
>Hafr-Al_h_Batin_6_2013_p_KJ156874_p_human_p_2013_h_08_h_28
GATAAGTGAATAGCTTGGCTATCTCACCCTCGTCTCTTGCAGAACTTGATTACGTAACTGATTTGCATTGTCGGGGATGTCATTATTTGCTGCATCTAGCGATAGCCCGCATGCCCCAAGGCCGTCAGTACACTAGCTGCTAGCCCTACGTGGCACACCATGACTTTACGCCGTCCGCGACGCGGTTCCTATATCCACCTGGACTCTCTCCCTCGACCCTGCCCACATGCAGTCTAATGCCTTATGCCTCCCATCGCTCGAATAGACCCTTACGCCCCTCGAGAGCCTCTCCTCCTGAGCGATCTACCGGCTCGCGTCAACCTACTACTGCGGGCGTCACCTAACTCAGCCATAGCCGCATCTATCTTCGATCAAACTGAGTCGTTCCCGGCTGCAGGCCCCCAACGGGACCAACCGGATGACCTTTGGTCAAACTCAGCCCGACCTACACTACGTGCACCGTCATAAGCCGTGGTACCCGCTCGATGGCAGGCAGCGCCCGATCCGTTATCGAGCCGTATAACCTCTCAAGCTACCCGAGGTCTCATATGCTCCACCCGGGTACCCCTCTCACGTCCACCCTCGTTAACAACGTATCATCACCTGATGAGCTCCCTAGCAAGCCCCTCTAACTTCTCTAGTCGCGATCGTTGCATTGCCCGTTAAAGCTTTTGAGCTACGCATCAGTAACTTCTGGGACCCGTTCTTCCCTACTCCCCTCGGTCCCGGCTCCTCGGAGCCATCACTCTAGTCTGCTAGTTCCAGTTACTTAGCGTCGACTGCCTGCGTTGCTAGCACAGGTCGGCTTACTCGTAGGTGCCCACCCAGCGTCCCCCGTATACGCTGAGCTCCACCCTGGCACCAGGACCCTAGTCCGTCAGTTGGACATTCTCTTCTTTGACATGCCCGCCAGCTCGCATGCTGCTATACTGGTCTTGCCCGCCCACATTCCCATTATACGACGGCTCGCTCAACAGCTATGCCTTCAGTCTTTCACTAGCATCGTCACTGAGCATGAGCTTGACGCGGTACTCTCCCAGTCCAGCGGTGCACTTCTGCCTAGTCATGTTTTGACTGGCCATGTGCCAAGAAGTCACTGGCTCTAGGGCTACACGTTGACTACCCGGGGCCTATGACTCACCTACTAGATCGGTTTCCTTGCAACATCGCTCTAGCTTTCGTTTTTTGCCTGGCTTGCCTCCCCCGAGCCTATTACGCAATCCCTGCCATTTCGGCTTGGCATCATCGACCTCGTACCACGCGTTCATGTGGTTGCCTATGCCTGTCGCCTCTACGGGCATGCATGGTGCTAGTACCGGGAACTTGCTCAGGCTACATGCAGCACCGTAACTCACTTTGAGTCCTTGCTGCGAGTCAGTTTGTTGACCATGCTGATCCTATCTGGAGAAGCTGCCTTCGGGGGCCAATTTCGTCAGCCCTGCAACGTATGGCTGACGTGACGCTATCAAGCTGGAACTTGCCGCTATACGAGAGCTGTCAGCGATCCTCCTTGCATCGTTCTACTGCTCACTTGGTCTTGTCATGCATGTTTGGAGGTTCGCTCCTTTTCGCCCAGTGACGCACGACTCTCTCCTCCGAGCGGTCATCCCACTGGTATGTCCCCGCGCTACGAGTCTATCCGCCCTGAGCCTTAGCGCCTACCCTCCCTAAGCGTTGCTGTTGTCTAGCCTGGGTCGGCTGCACCCCCGCGCTGACCGGGCTACGCCGCGCCGGGTAGCACTGTTTTTCTGCACGCATGCTGGAAACGTGGGTACGGTACTCGATTCCCTCGACCCCCTGCGGGATGACCTGAGGCCCCTCGGCTACTTCGCCGGTCTCAGGCATCACATGCGCTTGTCGAGCCCCTTTGCAGCTGTAACTCGCATCCGGACGGGTCCTCCGACTACTAGGTGTGTTCGCCCTAGCTATGCGTCTGGGATCACCTCCGCCAGCGCCCATGTCGATTAGTAGTGGCGGGGCCCAAGCTGTGGCTGTCTCGTAGTAGTCGTCTTCCAATCTTCTCCCGACATGGCAGGTTTATCCAGAATTCCATGTCAGTCGCACCTCCACTGCTAGACCTCGCAGTCACTGCTGCATACTGCTATGGTACGTCCAGTGGGCGCAACTGACGTCACCGGCAATGAGTGTTCAGGCTCTTGACTGTACCCCCCACGGCCCGCGTCGTTCGCGCTGCTCCCCTATTGTGCTGCGGGAGCCGCCGCGATCACAGCCAGTGATCCGTGCTGTTCTCAGGCAAGAGAGCTCGCCCACTAGTCGGCATCGTTTGCACATACGGTCAATCGTAGGTACAGATGCAGTGACTGACAGTCCCCGACTAATATCATGATGGCTATAGATTGCAAAAAAAAAAAAAAAAAA
>Indiana_s_USA-1_SaudiArabia_2014_p_KJ813439_p_human_p_2014_h_04_h_30
GATAAGTGAATAGCTTGGCTATCTCACCCTCGTCTCTTGCAGAACTTGATTACGTAACTGATTTGCATTGTCGGGGATGTCATTATTTGCTGCATCTAGCGATAGCCCGCATGCTCCAAGGCCATCGGTACACTAGCCGTTAGCCTTACGTGGCACGCCATGACTTTACGCCGTCCGCGACGCGGTTCCTATATCCACCTGGACTCTCTCCCTCGACCCTGCCCACATGCAGACTAATGCCTTATGCCTCCCATCGCTCGAATAGACCCTTACGCCCCTCGAGAGCCTCTCCTCCTGAGCGATCTACCGGCTCGCGTCAACCTACTACTGCGGGCGTCACCTAACTCAGCCATAGCCGCATCTATCTTCGATCAAACTGAGTCGTTCCCGGCTGCAGGCCCCCAACGGGACCAACCGGATGACTTTTGGTCAAACTCAGCCCGACCTACACTACGTGCACCGTCATAAGCCGTGGTACCCGCTCGATGGTAGGCAGCGCCCGATCCGTTATCGAGCCGTATAACCTCTCAAGCTACCCGAGGTCTCATATGTTCCACCCGGGCACCCCTCTCACGTCCACCCTCGTTAACAACGTATCATCACCTGATGCGCTCCCTAGCAAGCCCCTCTAACTTCTCTAGTCGCGATCGTTGCATTGCCCGTTAAAGCTTTTGAGCTACGCATCAGTAACTTCTGGGACCCGTTCTTCCCTACTCCCCTCGGCCCCGGCTCCTCGGAGCCATCACTCTAGTCTGCTAGTTCCAGTTACTTAGCGTCGACTGCCCGCGTTGCTAGCACAGGTTGGCTTACTCGTAGGTGCCCGCCCAGCGTCCCCCGCATACGCTGAGCTCCACCCTGGCACCAGGACCCTAGTCCGTCAGTTGGACATTCTCTTCTTTGACATGCCCGCCAGCTCGCATGCTGCTATACTGGTCTTGCCCGCCCACATCCCCGTTATACGACGGCTCGCTCAACAGCTATGCCTTCAGTCTTTCACTAGCATCGTCACTGAGCATGAGCTTGACGCGGTACTCTCCCAGTCCAGCGGTGCACTTCCGCCTAGTCATGTTTTGACTGGCCATGTGCCAAGAAGTCACTGGCTCTAGGGCTACACGTTGACTACCCGGGGCCTATGACTCACCTACTAGATCGGTTTCCTTGCAACATCGCTCTAGCTTTCGTTTTTTGCCTGGCTTGCCTCTCCCGAGCCTATTACGCAAACCCTGCCATTTCGGCTTAGCATCATCGACCTCGTACTACGCGTTCATGTGGTTGCCTATGCCTGTCGCCTCTACGGGCATGCATGGTGCTAGTACCGGGAACTTGCTCAGGCTACATGCAGCACCGTAACTCACTTTGAGTCCTTGCTGCGAGTCAGTTTGTTGACCATGCTGATCCTATCTGGAGAAGCTGCCTTCGGGGGCCAATTTCGTCAGCCCTGCAACGTACGGCTGACGTGACGCTATCAAGCTGGAACTTGCTGCTATACGAGAGCTGTCAGCGATCCTCCTTGCATCGTTCTACTGCTCACTTGGTCTTGTCATGCATGTTTGGAGGTTCGCTCCTTTTCGCCCAGTGACGCACGACGCTCTCCTCCGAGCGGTCATCCCACTGGTATGCCCCCGCGCTACGAGTCTATCCGTCCTGAGCCTCAGCGCCTATCCTCCCTAAGCGTTGCTGTTGTCTAGCCTGGGTTGGCTGCACCCCCGCGCTGACCTGGCTACGCCGCGCCGGGTAGCACTGTTTTTCTGCACGCATGCTGGAAACGTGGGTACGGTACTCGATTCCCTCGACCCCCTGCGGGATGACCTGAGGCCCCTCGGCTACTTCGCCGGTCTCAGGCATCACATGCGCTTGTCGAGCCCCTTTGCAGCTGTAACTCGCATCCGGACGGGTCCTCCGACTACTAGGTGTGTTCGCCCTAGCTATGCGTCTGGGATCACCTCTGCCAGCGCCCATGTCGATTTGTAGTGGAGGGGCCCAAGCTGTGGCTGTCTCGTAGTAGTCGTCTTCCAATTTTCTCCCGACATGGCAGGTTTATCCAGAATTCTATGTCAGTCGCACCTCCACTGCTAGACCTCGCAGTCACTGCTGCATACTGCTATGGTACGTCAAGTGGACGCAACTGACGTCACCGACAATGAGTGTTCAGGCTCTTGACTGTACCCCCCACGTCCCGCGTCGATCGCGCTGCTCCCCTATTGTGTTGCGGGAGCCGCCGCGATCACAGCCAGTGATCCGTGCTGTTCTCAGGCATGAGAGCTCACCCACTAGTCGGCATCGTTTGTACATACGGTCAATCGTAGGTACAGATGCAGTGACTGACAGTCCCCGACTAATATCATGATGGCTATAGATTGCAAAAAAAAAAAAAAAAAA
>Jeddah_h_KFH_h_285TA_p__p_human_p_2014_h_06_h_03
GATAAGTGAATAGCTTGGCTATCTCACCCTCGTCTCTTGCAGAACTTGATTACGTAACTGATTTGCATTGTCGGGGATGTCATTATTTGCTGCATCTAGCGATAGCCCGCATGCCCCAAGGCCGTCAGTACACTAGCTGCTAGCCCTACGTGGCACACCATGACTTTACGCCGTCCGCGACGCGGTTCCTATATCCACCTGGACTTTCTCCTTCGACCCTGCCCACATGCAGTCTAATGCCTTATGCCTCCCATCGCTCGAATAGACCCTTACGCCCCTCGAGAGCCTCTCCTCCTGAGCGATTTACCGGCTCGCGTCAACCTACTACTGCGGGCGTCACCTAACTCAGCCATAGCCGCATCTATCTTCGATCAAACTGAGTCATTCCTGGCTGCAGGCCCCCAACGGGACCAACCGGATGACCTTTATTCAAACTCAGCCCGACCTACACTACGTGCACCGTCATAAGCCGTGGTACCCGCTCGATGGCAGGCAGCGCCCGATCCGTTATCGAGCCGTATAACCTCTCAAGCTACCCGAGGTCTCATATGCTCCACCCGGGCACCTCTCTCACGTCCACCCTCGTTAACAACGTATCATCACCTGATGAGCTCCCTAGCAAGCCCCTCTAACTTCTCTAGTCGCGATCATTGCATTGCCCGTTAAAGCTTTTGAGCTACGCCTCAGTAACTTCTGGGACCCGTTCTTCCCTACTCCCCTCGGTCCCGGCTCCTCGGAGCCATCACTCTAGTCTGCTAGTTCCAGTTACTTAGCGTCGACTGCCCGCGTTGCTAGCACAGGTTGGCTTACTCGTAGGTGCCCGCCCAGCGTCCCTCGTATACGCTGAGCTCCACCCTGGCACCAGGACCCTAGTCCGTCAGTTGGACATTCTCTTCTTTGACATGCCCGCCAGCTCGCATGCTGCTATACTGGTCTTGCCCGCCCACATTCCCATTATACGACGGCTCGCTCAACAGCTATGCCTTCAGTCTTCCACTAGCATCGTCACTGAGCATGAGCTTGACGCGGTACTCTCCCAGTCCAGCGGTGCACTTCCGCCTAGTCATGTTTTGACTGGCCATGTGCCAAGAAGTCACTGGCTCTAGGGCTACACGTTGACTACCCGGGGCCTATGACTCACCGACTAGATCGGTTTCCTTGCAACATCGCTCTAGCTTTCGTTTTTTGCCTGGCTTGCCCCCCCCGAGCCTATTACGCAATCCCTGCCATTTCGGCTTGGCATCATCGACCTCGTACCACGCGTTCATGTAGTTGTCTATGTCTGTCGCCTCTACGGGCATGCATGGTGCTAGTACCGGGGATTTGCTCAGGCTACATGCAGCACCGTAACTCACTTTGAGTCCTTGCTGCAAGTCAGTTTGTTGACCATGCTGATCCTATCTGGAGAGGCTGCCTTCGGGGGCCAATTTCGTCAGCCTTGCAACGTATGGCTGACGTGACGCTATCAAGCTGGAACTTGCCGCTATACGAGAGCTGTCAGCGATCCTCCTTGCATCGTTCTACTGCTCACTTGGTCTTGTCATGCATGCTTGGAGGTTCGTTCCTTTTCGCCCAGTGACGCACGACGCTCTCCTCCGAGCGGTCATCCCACTGGTATGTCCCCGCGCTACGAGTCTATCCGCCCTGAGCCTTAGCGCCTATCCTCCCTAAGCGTTGCTGTTGTCTAGCCTGGGTTGGCCGCATCCCCGCGTTGACCTGGCTACGTCGCGCCGGGTGGCACCGCTCTTCTGCACGCATGCTGGAAACGTGGGTACGGTACTCGATTCCCTCGACCCCCTGCGGGATGACCTGAGGCCCCTCGGCTACTTCGCCGGTCTCAGGCATCACATGCGCTTGTCGAGCCCCTTTGCAGCTGTAACTCGCATCCGGACGGGTCCTCCGACTACTAGGTGTGTTCGCCCTAGCTATGCGTCTGGGATCACCTCCGCCAGCGCCCATGTCGATTAGTAGTGGCGGGGCCCAAGCTGTGGCTGTCTCGTAGTAGTCGTCTTCCAATTTTCTCCCGACATGGCAGGTTTATCCAGAATTCTATGTCAGTCGCACCTCCACTGCTAGACCTCGCAGTCACTGCTGCATACTGCTATGGTACGTCCAGTGGACGCAACTGACGTCACCGACAATGAGTGTTCAGGCTCTTGACTGTACCCCCCACGTCCCGCGTCGATCGCGCAGCTCCCCCATTCTGCTGCGGGAGCCGCCGCGATCACAGCCAGTGATCCGTGCTGTTCTCAGGCATGAGAGCTCGCCCACTAGTCGGCATCGTTTGTACATACGGTCAATCGTAGGTACAGATGCACTGACTGACAGTCCCCGACTAATATCATGATGGCTATAGATTGCAAAAAAAAAAAAAAAAAA
>Jeddah_h_KFH_h_605TD_p__p_human_p_2014_h_06_h_09
GATAAGTGAATAGCTTGGCTATCTCACCCTCGTCTCTTGCAGAACTTGATTACGTAACTGATTTGCATTGTCGGGGATGTCATTATTTGCTGCATCTAGCGATAGCCCGCATGCCCCAAGGCCGTCAGTACACTAGCTGCTAGCCCTACGTGGCACACCATGACTTTACGCCGTCCGCGACGCGGTTCCTATATCCACCTGGACTTTCTCCTTCGACCCTGCCCACATGCAGTCTAATGCCTTATGCCTCCCATCGCTCGAATAGACCCTTACGCCCCTCGAGAGCCTCTCCTCCTGAGCGATTTACCGGCTCGCGTCAACCTACTACTGCGGGCGTCACCTAACTCAGCCATAGCCGCATCTATCTTCGATCAAACTGAGTCATTCCTGGCTGCAGGCCCCCAACGGGACCAACCGGATGACCTTTATTCAAACTCAGCCCGACCTACACTACGTGCACCGTCATAAGCCGTGGTACCCGCTCGATGGCAGGCAGCGCCCGATCCGTTATCGAGCCGTATAACCTCTCAAGCTACCCGAGGTCTCATATGCTCCACCCGGGCACCTCTCTCACGTCCACCCTCGTTAACAACGTATCATCACCTGATGAGCTCCCTAGCAAGCCCCTCTAACTTCTCTAGTCGCGATCATTGCATTGCCCGTTAAAGCTTTTGAGCTACGCCTCAGTAACTTCTGGGACCCGTTCTTCCCTACTCCCCTCGGTCCCGGCTCCTCGGAGCCATCACTCTAGTCTGCTAGTTCCAGTTACTTAGCGTCGACTGCCCGCGTTGCTAGCACAGGTTGGCTTACTCGTAGGTGCCCGCCCAGCGTCCCTCGTATACGCTGAGCTCCACCCTGGCACCAGGACCCTAGTCCGTCAGTTGGACATTCTCTTCTTTGACATGCCCGCCAGCTCGCATGCTGCTATACTGGTCTTGCCCGCCCACATTCCCATTATACGACGGCTCGCTCAACAGCTATGCCTTCAGTCTTCCACTAGCATCGTCACTGAGCATGAGCTTGACGCGGTACTCTCCCAGTCCAGCGGTGCACTTCCGCCTAGTCATGTTTTGACTGGCCATGTGCCAAGAAGTCACTGGCTCTAGGGCTACACGTTGACTACCCGGGGCCTATGACTCACCGACTAGATCGGTTTCCTTGCAACATCGCTCTAGCTTTCGTTTTTTGCCTGGCTTGCCCCCCCCGAGCCTATTACGCAATCCCTGCCATTTCGGCTTGGCATCATCGACCTCGTACCACGCGTTCATGTGGTTGTCTATGTCTGTCGCCTCTACGGGCATGCATGGTGCTAGTACCGGGGATTTGCTCAGGCTACATGCAGCACCGTAACTCACTTTGAGTCCTTGCTGCAAGTCAGTTTGTTGACCATGCTGATCCTATCTGGAGAGGCTGCCTTCGGGGGCCAATTTCGTCAGCCTTGCAACGTATGGCTGACGTGACGCTATCAAGCTGGAACTTGCCGCTATACGAGAGCTGTCAGCGATCCTCCTTGCATCGTTCTACTGCTCACTTGGTCTTGTCATGCATGCTTGGAGGTTCGTTCCTTTTCGCCCAGTGACGCACGACGCTCTCCTCCGAGCGGTCATCCCACTGGTATGTCCCCGCGCTACGAGTCTATCCGCCCTGAGCCTTAGCGCCTATCCTCCCTAAGCGTTGCTGTTGTCTAGCCTGGGTTGGCCGCATCCCCGCGTTGACCTGGCTACGTCGCGCCGGGTGGCACCGCTCTTCTGCACGCATGCTGGAAACGTGGGTACGGTACTCGATTCCCTCGACCCCCTGCGGGATGACCTGAGGCCCCTCGGCTACTTCGCCGGTCTCAGGCATCACATGCGCTTGTCGAGCCCCTTTGCAGCTGTAACTCGCATCCGGACGGGTCCTCCGACTACTAGGTGTGTTCGCCCTAGCTATGCGTCTGGGATCACCTCCGCCAGCGCCCATGTCGATTAGTAGTGGCGGGGCCCAAGCTGTGGCTGTCTCGTAGTAGTCGTCTTCCAATTTTCTCCCGACATGGCAGGTTTATCCAGAATTCTATGTCAGTCGCACCTCCACTGCTAGACCTCGCAGTCACTGCTGCATACTGCTATGGTACGTCCAGTGGACGCAACTGACGTCACCGACAATGAGTGTTCAGGCTCTTGACTGTACCCCCCACGTCCCGCGTCGATCGCGCAGCTCCCCCATTCTGCTGCGGGAGCCGCCGCGATCACAGCCAGTGATCCGTGCTGTTCTCAGGCATGAGAGCTCGCCCACTAGTCGGCATCGTTTGTACATACGGTCAATCGTAGGTACAGATGCACTGACTGACAGTCCCCGACTAATATCATGATGGCTATAGATTGCAAAAAAAAAAAAAAAAAA
>Jeddah_h_KFH_h_668TD_p__p_human_p_2014_h_06_h_09
GATAAGTGAATAGCTTGGCTATCTCACCCTCGTCTCTTGCAGAACTTGATTACGTAACTGATTTGCATTGTCGGGGATGTCATTATTTGCTGCATCTAGCGATAGCCCGCATGCCCCAAGGCCGTCAGTACACTGGCTGCTAGCCCTACGTGGCACACCATGACTTTACGCCGTCCGCGACGCGGTTCCTATATCCACCTGGACTTTCTCCTTCGACCCTGCCCACATGCAGTCTAATGCCTTATGCCTCCCATCGCTCGAATAGACCCTTACGCCCCTCGAGAGCCTCTCCTCCTGAGCGATTTACCGGCTCGCGTCAACCTACTACTGCGGGCGTCACCTAACTCAGCCATAGCCGCATCTATCTTCGATCAAACTGAGTCATTCCTGGCTGCAGGCCCCCAACGGGACCAACCGGATGACCTTTATTCAAACTCAGCCCGACCTACACTACGTGCACCGTCATAAGCCGTGGTACCCGCTCGATGGCAGGCAGCGCCCGATCCGTTATCGAGCCGTATAACCTCTCAAGCTACCCAAGGTCTCATATGCTCCACCCGGGCACCTCTCTCACGTCCACCCTCGTTAACAACGTATCATCACCTGATGAGCTCCCTAGCAAGCCCCTCTAACTTCTCTAGTCGCGATCATTGCATTGCCCGTTAAAGCTTTTGAGCTACGCCTCAGTAACTTCTGGGACCCGTTCTTCCCTACTCCCCTCGGTCCCGGCTCCTCGGAGCCATCACTCTAGTCTGCTAGTTCCAGTTACTTAGCGTCGACTGCCCGCGTTGCTAGCACAGGTTGGCTTACTCGTAGGTGCCCGCCCAGCGTCCCTCGTATACGCTGAGCTCCACCCTGGCACCAGGACCCTAGTCCGTCAGTTGGACATTCTCTTCTTTGACATGCCCGCCAGCTCGCATGCTGCTATACTGGTCTTGCCCGCCCACATTCCCATTATACGACGGCTCGCTCAACAGCTATGCCTTCAGTCTTCCACTAGCATCGTCACTGAGCATGAGCTTGGCGCGGTACTCTCCCAGTTCAGCGGTGCACTTCCGCCTAGTCATGTTTTGACTGGCCATGTGCCAAGAAGTCACTGGCTCTAGGGCTACACGTTGACTACCCGGGGCCTATGACTCACCGACTAGATCGGTTTCCTTGCAACATCGCTCTAGCTTTCGTTTTTTGCCTGGCTTGCCCCCCCCGAGCCTATTACGCAATCCCTGCCATTTCGGCTTGGCATCATCGACCTCGTACCACGCGTTCATGTGGTTGTCTATGTCTGTCGCCTCTACGGGCATGCATGGTGCTAGTACCGGGGATTTGCTCAGGCTACATGCAGCACCGTAACTCACTTTGAGTCCTTGCTGCAAGTCAGTTTGTTGACCATGCTGATCCTATCTGGAGAGGCTGCCTTCGGGGGCCAATTTCGTCAGCCTTGCAACGTATGGCTGACGTGACGCTATCAAGCTGGAACTTGCCGCTATACGAGAGCTGTCAGCGATCCTCCTTGCATCGTTCTACTGCTCACTTGGTCTTGTCATGCATGCTTGGAGGTTCGTTCCTTTTCGCCCAGTGACGCACGACGCTCTCCTCCGAGCGGTCATCCCACTGGTATGTCCCCGCGCTACGAGTCTATCCGCCCTGAGCCTTAGCGCCTATCCTCCCTAAGCGTTGCTGTTGTCTAGCCTGGGTTGGCCGCATCCCCGCGTTGACCTGGCTACGTCGCGCCGGGTGGCACCGCTCTTCTGCACGCATGCTGGAAACGTGGGTACGGTACTCGATTCCCTCGACCCCCTGCGGGATGACCTGAGGCCCCTCGGCTACTTCGCCGGTCTCAGGCATCACATGCGCTTGTCGAGCCCCTTTGCAGCTGTAACTCGCATCCGGACGGGTCCTCCGACTACTAGGTGTGTTCGCCCTAGCTATGCGTCTGGGATCACCTCCGCCAGCGCCCATGTCGATTAGTAGTGGCGGGGCCCAAGCTGTGGCTGTCTCGTAGTAGTCGTCTTCCAATTTTCTCCCGACATGGCAGGTTTATCCAGAATTCTATGTCAGTCGCACCTCCACTGCTAGACCTCGCAGTCACTGCTGCATACTGCTATGGTACGTCCAGTGGACGCAACTGACGTCACCGACAATGAGTGTTCAGGCTCTTGACTGTACCCCCCACGTCCCGCGTCGATCGCGCAGCTCCCCCATTCTGCTGCGGGAGCCGCCGCGATCACAGCCAGTGATCCGTGCTGTTCTCAGGCATGAGAGCTCGCCCACTAGTCGGCATCGTTTGTACATACGGTCAATCGTAGGTACAGATGCACTGACTGACAGTCCCCGACTAATATCATGATGGCTATAGATTGCAAAAAAAAAAAAAAAAAA
>Jeddah_h_KFH_h_899NF_p__p_human_p_2014_h_06_h_16
GATAAGTGAATAGCTTGGCTATCTCACCCTCGTCTCTTGCAGAACTTGATTACGTAACTGATTTGCATTGTCGGGGATGTCATTATTTGCTGCATCTAGCGATAGCCCGCATGCCCCAAGGCCGTCAGTACACTGGCTGCTAGCCCTACGTGGCACACCATGACTTTACGCCGTCCGCGACGCGGTTCCTATATCCACCTGGACTTTCTCCTTCGACCCTGCCCACATGCAGTCTAATGCCTTATGCCTCCCATCGCTCGAATAGACCCTTACGCCCCTCGAGAGCCTCTCCTCCTGAGCGATTTACCGGCTCGCGTCAACCTACTACTGCGGGCGTCACCTAACTCAGCCATAGCCGCATCTATCTTCGATCAAACTGAGTCATTCCTGGCTGCAGGCCCCCAACGGGACCAACCGGATGACCTTTATTCAAACTCAGCCCGACCTACACTACGTGCACCGTCATAAGCCGTGGTACCCGCTCGATGGCAGGCAGCGCCCGATCCGTTATCGAGCCGTATAACCTCTCAAGCTACCCAAGGTCTCATATGCTCCACCCGGGCACCTCTCTCACGTCCACCCTCGTTAACAACGTATCATCACCTGATGAGCTCCCTAGCAAGCCCCTCTAACTTCTCTAGTCGCGATCATTGCATTGCCCGTTAAAGCTTTTGAGCTACGCCTCAGTAACTTCTGGGACCCGTTCTTCCCTACTCCCCTCGGTCCCGGCTCCTCGGAGCCATCACTCTAGTCTGCTAGTTCCAGTTACTTAGCGTCGACTGCCCGCGTTGCTAGCACAGGTTGGCTTACTCGTAGGTGCCCGCCCAGCGTCCCTCGTATACGCTGAGCTCCACCCTGGCACCAGGACCCTAGTCCGTCAGTTGGACATTCTCTTCTTTGACATGCCCGCCAGCTCGCATGCTGCTATACTGGTCTTGCCCGCCCACATTCCCATTATACGACGGCTCGCTCAACAGCTATGCCTTCAGTCTTCCACTAGCATCGTCACTGAGCATGAGCTTGGCGCGGTACTCTCCCAGTTCAGCGGTGCACTTCCGCCTAGTCATGTTTTGACTGGCCATGTGCCAAGAAGTCACTGGCTCTAGGGCTACACGTTGACTACCCGGGGCCTATGACTCACCGACTAGATCGGTTTCCTTGCAACATCGCTCTAGCTTTCGTTTTTTGCCTGGCTTGCCCCCCCCGAGCCTATTACGCAATCCCTGCCATTTCGGCTTGGCATCATCGACCTCGTACCACGCGTTCATGTGGTTGTCTATGTCTGTCGCCTCTACGGGCATGCATGGTGCTAGTACCGGGGATTTGCTCAGGCTACATGCAGCACCGTAACTCACTTTGAGTCCTTGCTGCAAGTCAGTTTGTTGACCATGCTGATCCTATCTGGAGAGGCTGCCTTCGGGGGCCAATTTCGTCAGCCTTGCAACGTATGGCTGACGTGACGCTATCAAGCTGGAACTTGCCGCTATACGAGAGCTGTCAGCGATCCTCCTTGCATCGTTCTACTGCTCACTTGGTCTTGTCATGCATGCTTGGAGGTTCGTTCCTTTTCGCCCAGTGACGCACGACGCTCTCCTCCGAGCGGTCATCCCACTGGTATGTCCCCGCGCTACGAGTCTATCCGCCCTGAGCCTTAGCGCCTATCCTCCCTAAGCGTTGCTGTTGTCTAGCCTGGGTTGGCCGCATCCCCGCGTTGACCTGGCTACGTCGCGCCGGGTGGCACCGCTCTTCTGCACGCATGCTGGAAACGTGGGTACGGTACTCGATTCCCTCGACCCCCTGCGGGATGACCTGAGGCCCCTCGGCTACTTCGCCGGTCTCAGGCATCACATGCGCTTGTCGAGCCCCTTTGCAGCTGTAACTCGCATCCGGACGGGTCCTCCGACTACTAGGTGTGTTCGCCCTAGCTATGCGTCTGGGATCACCTCCGCCAGCGCCCATGTCGATTAGTAGTGGCGGGGCCCAAGCTGTGGCTGTCTCGTAGTAGTCGTCTTCCAATTTTCTCCCGACATGGCAGGTTTATCCAGAATTCTATGTCAGTCGCACCTCCACTGCTAGACCTCGCAGTCACTGCTGCATACTGCTATGGTACGTCCAGTGGACGCAACTGACGTCACCGACAATGAGTGTTCAGGCTCTTGACTGTACCCCCCACGTCCCGCGTCGATCGCGCAGCTCCCCCATTCTGCTGCGGGAGCCGCCGCGATCACAGCCAGTGATCCGTGCTGTTCTCAGGCATGAGAGCTCGCCCACTAGTCGGCATCGTTTGTACATACGGTCAATCGTAGGTACAGATGCACTGACTGACAGTCCCCGACTAATATCATGATGGCTATAGATTGCAAAAAAAAAAAAAAAAAA
>Jeddah_h_KFH_h_949NSG1_p__p_human_p_2014_h_06_h_18
GATAAGTGAATAGCTTGGCTATCTCACCCTCGTCTCTTGCAGAACTTGATTACGTAACTGATTTGCATTGTCGGGGATGTCATTATTTGCTGCATCTAGCGATAGCCCGCATGCCCCAAGGCCGTCAGTACACTGGCTGCTAGCCCTACGTGGCACACCATGACTTTACGCCGTCCGCGACGCGGTTCCTATATCCACCTGGACTTTCTCCTTCGACCCTGCCCACATGCAGTCTAATGCCTTATGCCTCCCATCGCTCGAATAGACCCTTACGCCCCTCGAGAGCCTCTCCTCCTGAGCGATTTACCGGCTCGCGTCAACCTACTACTGCGGGCGTCACCTAACTCAGCCATAGCCGCATCTATCTTCGATCAAACTGAGTCATTCCTGGCTGCAGGCCCCCAACGGGACCAACCGGATGACCTTTATTCAAACTCAGCCCGACCTACACTACGTGCACCGTCATAAGCCGTGGTACCCGCTCGATGGCAGGCAGCGCCCGATCCGTTATCGAGCCGTATAACCTCTCAAGCTACCCAAGGTCTCATATGCTCCACCCGGGCACCTCTCTCACGTCCACCCTCGTTAACAACGTATCATCACCTGATGAGCTCCCTAGCAAGCCCCTCTAACTTCTCTAGTCGCGATCATTGCATTGCCCGTTAAAGCTTTTGAGCTACGCCTCAGTAACTTCTGGGACCCGTTCTTCCCTACTCCCCTCGGTCCCGGCTCCTCGGAGCCATCACTCTAGTCTGCTAGTTCCAGTTACTTAGCGTCGACTGCCCGCGTTGCTAGCACAGGTTGGCTTACTCGTAGGTGCCCGCCCAGCGTCCCTCGTATACGCTGAGCTCCACCCTGGCACCAGGACCCTAGTCCGTCAGTTGGACATTCTCTTCTTTGACATGCCCGCCAGCTCGCATGCTGCTATACTGGTCTTGCCCGCCCACATTCCCATTATACGACGGCTCGCTCAACAGCTATGCCTTCAGTCTTCCACTAGCATCGTCACTGAGCATGAGCTTGGCGCGGTACTCTCCCAGTCCAGCGGTGCACTTCCGCCTAGTCATGTTTTGACTGGCCATGTGCCAAGAAGTCACTGGCTCTAGGGCTACACGTTGACTACCCGGGGCCTATGACTCACCGACTAGATCGGTTTCCTTGCAACATCGCTCTAGCTTTCGTTTTTTGCCTGGCTTGCCCCCCCCGAGCCTATTACGCAATCCCTGCCATTTCGGCTTGGCATCATCGACCTCGTACCACGCGTTCATGTGGTTGTCTATGTCTGTCGCCTCTACGGGCATGCATGGTGCTAGTACCGGGGATTTGCTCAGGCTACATGCAGCACCGTAACTCACTTTGAGTCCTTGCTGCAAGTCAGTTTGTTGACCATGCTGATCCTATCTGGAGAGGCTGCCTTCGGGGGCCAATTTCGTCAGCCTTGCAACGTATGGCTGACGTGACGCTATCAAGCTGGAACTTGCCGCTATACGAGAGCTGTCAGCGATCCTCCTTGCATCGTTCTACTGCTCACTTGGTCTTGTCATGCATGCTTGGAGGTTCGTTCCTTTTCGCCCAGTGACGCACGACGCTCTCCTCCGAGCGGTCATCCCACTGGTATGTCCCCGCGCTACGAGTCTATCCGCCCTGAGCCTTAGCGCCTATCCTCCCTAAGCGTTGCTGTTGTCTAGCCTGGGTTGGCCGCATCCCCGCGTTGACCTGGCTACGTCGCGCCGGGTGGCACCGCTCTTCTGCACGCATGCTGGAAACGTGGGTACGGTACTCGATTCCCTCGACCCCCTGCGGGATGACCTGAGGCCCCTCGGCTACTTCGCCGGTCTCAGGCATCACATGCGCTTGTCGAGCCCCTTTGCAGCTGTAACTCGCATCCGGACGGGTCCTCCGACTACTAGGTGTGTTCGCCCTAGCTATGCGTCTGGGATCACCTCCGCCAGCGCCCATGTCGATTAGTAGTGGCGGGGCCCAAGCTGTGGCTGTCTCGTAGTAGTCGTCTTCCAATTTTCTCCCGACATGGCAGGTTTATCCAGAATTCTATGTCAGTCGCACCTCCACTGCTAGACCTCGCAGTCACTGCTGCATACTGCTATGGTACGTCCAGTGGACGCAACTGACGTCACCGACAATGAGTGTTCAGGCTCTTGACTGTACCCCCCACGTCCCGCGTCGATCGCGCAGCTCCCCCATTCTGCTGCGGGAGCCGCCGCGATCACAGCCAGTGATCCGTGCTGTTCTCAGGCATGAGAGCTCGCCCACTAGTCGGCATCGTTTGTACATACGGTCAATCGTAGGTACAGATGCACTGACTGACAGTCCCCGACTAATATCATGATGGCTATAGATTGCAAAAAAAAAAAAAAAAAA
>Jeddah_h_KSA-C20860_s_2015_p_KT806055_p_human_p_2015_h_02_h_10
GATAAGTGAATAGCTTGGCTATCTCACCCTCGTCTCTTGCAGAACTTGATTACGTAACTGATTTGCATTGTCGGGGATGTCACTATTTGCTGCATCTAGCGATAGCCCGCATGCTCCAAGGCCATCGGTACACTAGCCGCTAGCCTTACGTGGCACACCATGACTTTACGCCGTCCGTGACGCGGTTCCCACATCCACCTGGACTCTCTCCCTCGACCATGCCCACATGCAGTCTAATGCCTTATGCCTCCCATCGCTCGAATAGACCCTTACGCCCCTCGAGAGCCTCTCCTCCTGAGCGATCTACCGGCTCGCGTCAACCTACTACTGCGGGCGTCACCTAACTCAGCCATAGCCGCATCTATCTTCGATCAAACTGAGTCGTTCCCGGCTGCAGGCCCCTAACGGGACCAACCGGATGACCTTTAGTCAAACTCAGCCCGACCTACACTACGTGCACCGTCATAAGCCGTGGTACCCGCTCGATGGCAGGCAGCGCCCGATCCGTTATCGAGCCGTAAGACCTCTCAAGCTACCCGAGGCCTCATGTGCTCCACTTGGGCACCCCTCTCACGTCCACCCTCGTTAACAACGTATCATCACCTGATGCGCTCCCTAGCAAGTCCCTCTAACTTCTCTAGTCGCGATCGTTGCATTGCCCGTTAAAGCTTTTGAGCTACGCATCAGTAACTTCTGAGACCCGTTCTTCCCTATTCCCCTCGGTCCCGGCTCCTCGGAGCCATCACTCTAGTCTGCTAGTTCCAGTTACTTAGCGTCGACTGCCTGCGTTGCTAGCACAGGTTGGCTTACTCGTAGGTGTCCACTAAGCGTCCCCCGTATACGCTGAGCTCCACCCTGGCACCAGGACCCTAGTCCGTCAGTTGGACATTCTCTTCTTTGACATGCCCGCCAGCTCGCATGCTGCTATACTGGTCTTGCCCGCCCACATTCCCATTATACGACGGCTCGCTCAACAGCTATGCCTTCAGTCTTTCACTAGCATCGTCACTGAGCATGAGCTTGACGCGGTACTCTCCCAGTCCAGCGGTGCACTTCTGCCTAGTCATGTTTTGACTGGCCATGTGCCAAGAAGTCACTGGCTCTAGGGCTACACGTTGACTACCCGGGGCCTATGACTCACCTACTAGATCGGTTTCCTTGCAATATCGCTCTAGCTTTTGTTCTTTGCCTGGCTTGCCTCCCCCGAGCCTATTACGCAATCCCTGCCATCTCGGCTTGGCATCATCGACCTCGTACCACGCGTTCATGTGGTTGCCTATGCCTGTCGCCTCTACGGGCATGCATGGTGCTAGTACCGGGAACTTGCTCAGGCTACATGCAGCACCGTAATTCACTTTGAGTCCTTGCTTCGAGTCAGTTTGTTGACCATGCTGATCCTATCTGGAGAAGCTGCCTTCGGGGGCCAATTTCGTCAGCCCTGCAACGTATGGCTGACGTGACGCTATCAAGCTGGAACTTGCCGCTATACGAGAGCTGTCAGCGATCCTCCTTGCATCGTTCTACTGCTCACTTGGTCTTTTCATGCATGTTTGGAGGTTCGCTCCTTTTCGCCCAGTGACGCACGACGCTCTCCTCCTAGCGGTCATCCCACTGGTATGTCCCCGCGCTACGAGTCTATCCGCCCTGAGCCTTAGCGCCTACCCTCCCTAAGCGTTGCTGTTGTCTAGCCTGGGTCGGCTGCACCCCCGCGCTGACCGGGCTGCGCCGCGCCGGGTAGCACTGTTTTTCTGCATGCATGCTGGAAACGTGGGTACGGTACTCGATTCCCTCGACCCCTTGCGGGATGACCTGAGGCCCCTCGGCTACTTCACCGGTCTCAGGCATTACATGCGCTTGTCGAGCCCCTTCGCAGCTGTAACTCGCATCCGGACGGGTCCTCCGACTACTAGGTGTGTTCGCCCTAGCTATGCGTCTGGGATCACCTCCGCCAGCGCCCATGTCGATTAGTAGTGGCGGGGCCCAAGCTGTGGCTGTCTCGTAGTAGTCGTCTTCCAATTTTCTCCCGACATGGCAGGTTTATCCAGAATTCTATGTCAGTCGCACCTCCACTGCTAGACCTCGCAGTCACTGCTGCATACTGCTATGGTACGTCCAGTGGACGCAACTGACGTCACCGACAATGAGTGTTCAGGCTCTTGACTGTACCCCCCACTTCCCGCGTCGATCGCGCTGCTCCCCCATTGTGCTGCGGGAGCCGGCGCGATCACAGCCAGTGATCTGTGCTGTTCTCAGGCAAGAGAGCTCGCCCACTAGTCGGCATCGTTTGTACATACGGTCAATCGTAGGTACAGATGCAGTGACTGACAGTCCCCGACTAATATCATGATGGCTATAGATTGCAAAAAAAAAAAAAAAAAA
>Jeddah_s_401_s_2014_p_KT368827_p_camel_p_2014_h_09
GATAAGTGAATAGCTTGGCTATCTCACCCTCGTCTCTTGCAGAACTTGATTACGTAACTGATTTGCATTGTCGGGGATGTCACTATTTGCTGCATCTAGCGATAGCCCGCATGCTCCAAGGCTATCGGTACACTAGCCGCTAGCCTTACGTGGCACACCATGACTTTACGCCGTCCGCGACGCGGTTCCCACATCCACCTGGACTCTCTCCCTCGACCATGCCCACATGCAGTCTAATGCCTTATGCCTCCCATCGCTCGAATAGACCCTTACGCCCCTCGAGAGCCTCTCCCCCTGAGCGATCTACCGGCTCGCGTCAACCTACTACTGCGGGCGTCACCTAACTCAGCCATAGCCGCATCTATCTTCGATCAAACTGAGTCGTTCCCGGCTGCAGGCCCCTAACGGGACCAACCGGATGACCTTTAGTCAAACTCAGCCCGACCTACACTACGTGCACCGTCATAAGCCGTGGTACCCGCTCGATGGCAGGCAGCGCCCGATCCGTTATCGAGCCGTAAAACCTCTCAAGCTACCCGAGGCCTCATGTGCTCCACTTGGGCACCCCTCTCACGTCCACCCTCGTTAACAACGTATCATCACCTGATGCGCTCCCTAGCAAGTCCCTCTAACTTCTCTAGTCGCGATCGTTGCATTGCCCGTTAAAGCTTTTGAGCTACGCATCAGTAACTTCTGAGACCCGTTCTTCCCTATTCCCCTCGGTCCCGGCTCCTCGGAGCCATCACTCTAGTCTGCTAGTTCCAGTTACTTAGCGTCGACTGCCTGCGTTGCTAGCACAGGTTGGCTTACTCGTAGGTGTCCACTCAGTGTCCCCCGTATACGCTGAGCTCCACCCTGGCACCAGGACCCTAGTCCGTCAGTTGGACATTCTCTTCTTTGACATGCCCGCCAGCTCGCATGCTGCTATACTGGTCTTGCCCGCCCACATCCCCATTATACGACGGCTCGCTCAGCAGCTATGCCTTCAGTCTTTCACTAGCATCGTCACTGAGCATGAGCTTGACTCGGTACTCTCCCAGTCCAGCGGTGCACTTCTGCCTAGTCATGTTTTGACTGGCCATGTGCCAAGAAGTCACTGGCTCTAGGGCTACACGTTGACTACCCGGGGCCTATGACTCACCTACTAGATCGGTTTCCTTGCAATATCGCTCTAGCTTTTGTTCTTTGCCTGGCTTGCCTCCCCCGAGCCTATTACGCAATCCCTGCCATCTCGGCTTGGCATCATCGACCTCGTACCACGCGTTCATGTGGTTGCCTATGCCTGTCGCCTCTACGGGCATGCATGGTGCTAGTACCGGGAACTTGCTCAGGCTACATGCAGCACCGTAATTCACTTTGAGTCCTTGCTTCGAGTCAGTTTGTTGACCATGCTGATCCTATCTGGAGAAGCTGCCTTCGGGGGCCAATTTCGTCAGCCCTGCAACGTATGGCTGACGTGACGCTATCAAGCTGGAACTTGCCGCTATACGAGAGCTGTCAGCGATCCTCCTTGCATCGTTCTACTGCTCACTTGGTCTTTTCATGCATGTTTGGAGGTTCGCTTCTTTTCGCCCAGTGACGCACGACGCTCTCCTCCGAGCGGTCATCCCACTGGTATGTCCCCGCGCTACGAGTCTATCCGTCCTGAGCCTTAGCGCCTACCCTCCCTAAGCGTTGCTGTTGTCTAGCCTGGGTCGGCTGCACCCCCGCGCTGACCGGGCTACGCCGCGCCGGGTAGCACTGTTTTTCTGCATGCATGCTGGAAACGTGGGTACGGTACTCGATTCCCTCGACCCCTTGCGGGATGACCTGAGGCCCCTCGGCTACTTCACCGGTCTCAGGCATTACATGCGCTTGTCGAGCCCCTTCGCAGCTGTAACTCGCATCCGGACGGGTCCTCCGACTACTAGGTGTGTTCGCCCTAGCTATGCGTCTGGGATCACCTCCGCCAGCGCCCATGTCGATTAGTAGTGGCGGGGCCCAAGCTGTGGCTGTCTCGTAATAGTCGTCTTCCAATTTTCTTCCGACATGGCAGGTTTATCCAGAATTCTATGTCAGTCGCACCTCCACTGCTAGACCTCGCAGTCACTGCTGCATACTGCTATGGTACGTCCAGTGGACGCAACTGACGTCACCGACAATGAGTGTTCAGGCTCTTGACTGTACCCCCCACGTCCCGCGTCGATCGCGCTGCTCCCCCATTGTGCTGCGGGAGCCGGCGCGATCACAGCCAGTGATCTGTGCTGTTCTCAGGCAAGAGAGCTCGCCCACTAGTCGGCATCGTTTGTACATACGGTCAATCGTAGGTACAGATGCAGTGACTGACAGTCCCCGACTAATATCATGATGGCTATAGATTGCAAAAAAAAAAAAAAAAAA
>Jeddah_s_D100_s_2014_p_KT368828_p_camel_p_2014_h_12
GATAAGTGAATAGCTTGGCTATCTCACCCTCGTCTCTTGCAGAACTTGATTACGTAACTGATTTGCATTGTCGGGGATGTCACTATTTGCTGCATCTAGCGATAGCCCGCATGCTCCAAGGCCATCGGTACACTAGCCGCTAGCCTTACGTGGCACACCATGACTTTACGCCGTCCGCGACGCGGTTCCCACATCCACCTGGACTCTCTCCCTCGACCATGCCCACATGCAGTCTAATGCCTTATGCCTCCCATCGCTCGAATAGACCCTTACGCCCCTCGAGAGCCTCTCCTCCTGAGCGATCTACCGGCTCGCGTCAACCTACTACTGCGGGCGTTACCTAACTCAGCCATAGCCGCATCTATCTTCGATCAAACTGAGTCGTTCCCGGCTGCAGGCCCCTAACGGGACCAACCGGATGACCTTTAGTCAAACTCAGCCCGACCTACACTACGTGCACCGTCATAAGCCGTGGTACCCGCTCGATGGCAGGCAGCGCCCGATCCGTTATCGAGCCGTAAAATCTCTCAAGCTACCCGAGGCCTCATGCGCTCCACTTGGGCACCCCTCTCACGTCCACCCTCGTTAACAACGTATCATCACCTGATGCGCTCCCTAGCAAGTCCCTCTAACTTCTCTAGTCGCGATCGTTGCATTGCCCGTTCAGGCTTTTGAGCTACGCATCAGTAACTTCTGAGACCCGTTCTTCCCTATTCCCCTCGGTCCCGGCTCCTCGGAGCCATCACTCTAGTCTGCTAGTTCCAGTTACTTAGCGTCGACTGCCTGCGTTGCTAGCACAGGTTGGCTTACTCGTAGGTGTCCACTCAGCGTCCCCCGTATACGCTGAGCTCCACCCTGGCACCAGGACCCTAGTCCGTCAGTTGGACATTCTCTTCTTTGACATGCCCGCCAGCTCGCATGCTGCTATACTGGTCTTGCCCGCCCACATCCCCATTATACGACGGCTCGCTCAACAGCTATGCCTTCAGTCTTTCACTAGCATCGTCACTGAGCATGAGCTTGACGCGGTACTCTCCCAGTCCAGCGGTGCACTTCTGCCTAGTCATGTTTTGACTGGCCATGTGCCAAGAAGTCACTGGCTCTAGGGCTACACGTTGACTACCCGGGGCCTATGACTCACCTACTAGATCGGTTTCCTTGCAATATCGTTCTAGCTTTTGTTCTTTGCCTGGCTTGCCTCCCCCGAGCCTATTACGCAATCCCTGCCATCTCGGCTTGGCATCATCGACCTCGTACCACGCGTTCATGTGGTTGCCTATGCCTGTCGCCTCTACGGGCATGCATGGTGCTAGTACCGGGAACTTGCTCAGGCTACATGCAGCACCGTAATTCACTTTGAGTCCTTGCTTCGAGTCAGTTTGTTGACCATGCTGATCCTATCTGGAGAAGCTGCCTTCGGGGGCCAATTTCGTCAGCCCTGCAACGTATGGCTGACGTGACGCTATCAAGCTGGAACTTGCCGCTATACGAGAGCTGTCAGCGATCCTCCTTGCATCGTTCTACTGCTCACTTGGTCTTTTCATGCATGTTTGGAGGTTCGCTCCTTTTCGCCCAGTGACGCACGACGCTCTCCTCCGAGCGGTCATCCCACTGGTATGTCCCCGCGCTACGAGTCTATCCGCCCTGAGCCTTAGCGCCTACCCTCCCTAAGCGTTGTTGTTGTCTAGCCTGGGTCGGCTGCACCCCCGCGCTGACCGGGCTACGCCGCGCCGGGTAGCACTGTTTTTCTGCATGCATGCTGGAAACGTGGGTACGGTACTCGATTCCCTCGACCCCTTGCGGGATGACCTGAGGCCCCTCGGCTACTTCACCGGTCTCAGGCATTACATGCGCTTGTCGAGCCCCTTCGCAGCTGTAACTCGCATCCGGACGGGTCCTCCGACTACTAGGTGTGTTCGCCCTAGCTATGCGTCTGGGATCACCTCCGCCAGCGCCCATGTCGATTAGTAGTGGCGGGGCCCAAGCTGTGGCTGTCTCGTAGTAGTCGTCTTCCAATTTTCTCCCGACATGGCAGGTTTATCCAGAATTCTATGTCAGTCGCACCTCCACTGCTAGACCTCGCAGTCACTGTCGCATACTGCTATGGTACGTCCAGTGGACGCAACTGACGTCACCGACAATGAGTGTTCAGGCTCTTGACTGTACCCCCCACGTCCCGCGTCGATCGCGCTGCCCCCCCATTGTGCTGCGGGAGCCGGCGCGATCACAGCCAGTGATCTGTGCTGTTCTCAGGCAAGGGAGCTCGCCCACTAGTCGGCATCGTTTGTACATACGGTCAATCGTAGGTACAGATGCAGTGACTGACAGTCCCCGACTAATATCATGATGGCTATAGATTGCAAAAAAAAAAAAAAAAAA
>Jeddah_s_D33b_s_2014_p_KT368829_p_camel_p_2014_h_12
GATAAGTGAATAGCTTGGCTATCTCACCCTCGTCTCTTGCAGAACTTGATTACGTAACTGATTTGCATTGTCGGGGATGTCATTATTTGCTGCATCTAGCGATAGCCCGCATGCCCCAAGGCCGTCAGTACACTAGCTGCTAGCCTTACGTGGCACACCATGACTTTACGCCGTCCGCGACGCGGTTCCTATACCCGCCTGGACTTTCTCCCTCGGCCCTATCCACATGCAGTCTAATGCCTTATGCCTCCCATCGCTCGAATAGGCCCTTACGCCCCTCGAGAGCCTCTCCTCTTGAGCGATCTACCGGCTCGCGTCAACCTACTACTGCGGGCGTCACCTAACTCAGCCATAGCCGCATCTATCTTCGATCAAACTGAGTCATTCCTGGCTGCAGGCCCCCAACGGGACCAACCGGATGACCTTTATTTAAACTCAGCCCGACCTACACTACGTGCACCGTCATAAGCCGTGGTACCCGCTCGATGGCAGGCAGCGCCCGATCCGTTATCGAGCCGTATAACCTCTCAAGCTACCCGAGGTCTCATATGCTCCACCCGGGCACCTCTCTCACGTCCACCCTCGTTAACAACGTATCATCACCTGATGAGCTCCCTAGCAAGCCCCTCTAACTTCTCTAGTCGCGATCATTGTATTGCCCGTTAAAGCTTTTGAGCTACGCCTCAGTAACTTCTGGGACCCGTTCTTCCCTACTCCCCTCGGTCCCGGCTCCTCGGAGCCATCACTCTAGTCTGCTAGTTCCAGTTACTTAGCGTCGACTGCCCGCGTTGCTAGCACAGGTTGGCTTACTCGTAGGTGCCCGCCCAGCGTCCCTCGTATACGCTGAGCTCCACCCTGGTACCAGGACCCTAGTCCGTCAGTTGGACATTCTCTTCTTTGACATGCCCGCCAGCTCGCATGCTGCTATACTGGTCTTGCCCGCCCACATCCCCATTATACGACGGCTCGCTCAACAGCTATGCCTTCAGTCTTCCACTAGCATCGTCACTGAGCATGAGCTTGACGCGGTACTCTCCCAGTCCAGCTGTGCACTTCCGCCTAGTCATGTTTTGACTGGCCATGTGCCAAGAAGTCACTGGCTCTAGGGCTACACGTTGACTACCCGGGGCCTATGACTCACCGACTAGATCGGTTTCCTTGCAACATCGCTCTAGCTTTCGTTTTTTGCCTGGTTTGCCCCCCCCGAGCCTATTACGCAATCCCTGCCGTTTCGGCTTGGCACCATCGACCTCGTACCACGCGTTCATGTGGTTGTCTATGCCTGTCGCCTCTACGGGCATGCATGGTGCTAGTACCGGGGACTTGCTCAGGCTACATGCAGCACCGTAACTCACTTTGAGTCCTTGCTGCAAGTCAGTTTGTTGACCATGCTGATCCTATCTGGAGAGGCTGCCTTTGGGGGCCAATTTCGTCAGCCTTGCAACGTATGGCTGACGTGACGCTATCAAGCTGGAACTTGCCGCTATACGAGAGCTGTCAGCGATCCTCCTTGCATCGTTCTACTGCTCACTTGGTCTTGTCATGCATGCTTGGAGGTTCGTTCCTTTTCGCCCAGTGACGCACGACGCTCTCCTCCGAGCGGTCATCCCACTGGTATGTCCCCGCGCTACGAGTCTATCCGCCCTGAGCCTTAGCGCCCATCCTCCCTAAGCGTTGCTGTTGTCTAGCCTGGGTTGGCCGCATCCCCGCGTTGACCTGGCTACGTCGCGCCGGGTAGCACTGTTTTTCTGCATGCATGCTGGAAACGTGGGTACGGTACTCGATTCCCTCGACCCCTTGCGGGATGACCTGAGGCCCCTCGGCTACTTCACCGGTCTCAGGCATTACATGCGCTTGTCGAGCCCCTTCGCAGCTGTAACTCGCATCCGGACGGGTCCTCCGACTACTAGGTGTGTTCGCCCTAGCTATGCGTCTGGGATCACCTCCGCCAGCGCCCATGTCGATTAGTAGTGGCGTGGCCCAAGCTGTGGCTTTCTCGTAGTAGTCGTCTTCCAATTTTCTCCCGACATGGCAGGTTTATCCAGAATTCTATGTCAGTCGCACCTCCACTGCTAGACCTCGCAGTCACTGCTGCATACTGCTATGGTACGTCCAGTGGACGCAACTGACGTCACCGACAATGAGTGTTCAGGCTCTTGACTGTACCCCCCACGTCCCGCGTCGATCGCGCTGCTCCCCCATTGTGCTGCGGGAGCCGGCGCGATCACAGCCAGTGATCTGTGCTGTTCTCAGGCAAGAGAGCTCGCCCACTAGTCGGCATCGTTTGTACATACGGTCAATCGTAGGTACAGATGCAGTGACTGACAGTCCCCGACTAATATCATGATGGCTATAGATTGCAAAAAAAAAAAAAAAAAA
>Jeddah_s_D34_s_2014_p_KT368830_p_camel_p_2014_h_12
GATAAGTGAATAGCTTGGCTATCTCACCCTCGTCTCTTGCAGAACTTGATTACGTAACTGATTTGCATTGTCGGGGATGTCATTATTTGCTGCATCTAGCGATAGCCCGCATGCCCCAAGGCCGTCAGTACACTAGCTGCTAGCCTTACGTGGCACACCATGACTTTACGCCGTCCGCGACGCGGTTCCTATACCCGCCTGGACTTTCTCCCTCGGCCCTATCCACATGCAGTCTAATGCCTTATGCCTCCCATCGCTCGAATAGGCCCTTACGCCCCTCGAGAGCCTCTCCTCTTGAGCGATCTACCGGCTCGCGTCAACCTACTACTGCGGGCGTCACCTAACTCAGCCATAGCCGCATCTATCTTCGATCAAACTGAGTCATTCCTGGCTGCAGGCCCCCAACGGGACCAACCGGATGACCTTTATTTAAACTCAGCCCGACCTACACTACGTGCACCGTCATAAGCCGTGGTACCCGCTCGATGGCAGGCAGCGCCCGATCCGTTATCGAGCCGTATAACCTCTCAAGCTACCCGAGGTCTCATATGCTCCACCCGGGCACCTCTCTCACGTCCACCCTCGTTAACAACGTATCATCACCTGATGAGCTCCCTAGCAAGCCCCTCTAACTTCTCTAGTCGCGATCATTGTATTGCCCGTTAAAGCTTTTGAGCTACGCCTCAGTAACTTCTGGGACCCGTTCTTCCCTACTCCCCTCGGTCCCGGCTCCTCGGAGCCATCACTCTAGTCTGCTAGTTCCAGTTACTTAGCGTCGACTGCCCGCGTTGCTAGCACAGGTTGGCTTACTCGTAGGTGCCCGCCCAGCGTCCCTCGTATACGCTGAGCTCCACCCTGGTACCAGGACCCTAGTCCGTCAGTTGGACATTCTCTTCTTTGACATGCCCGCCAGCTCGCATGCTGCTATACTGGTCTTGCCCGCCCACATCCCCATTATACGACGGCTCGCTCAACAGCTATGCCTTCAGTCTTCCACTAGCATCGTCACTGAGCATGAGCTTGACGCGGTACTCTCCCAGTCCAGCTGTGCACTTCCGCCTAGTCATGTTTTGACTGGCCATGTGCCAAGAAGTCACTGGCTCTAGGGCTACACGTTGACTACCCGGGGCCTATGACTCACCGACTAGATCGGTTTCCTTGCAACATCGCTCTAGCTTTCGTTTTTTGCCTGGTTTGCCCCCCCCGAGCCTATTACGCAATCCCTGCCGTTTCGGCTTGGCACCATCGACCTCGTACCACGCGTTCATGTGGTTGTCTATGCCTGTCGCCTCTACGGGCATGCATGGTGCTAGTACCGGGGACTTGCTCAGGCTACATGCAGCACCGTAACTCACTTTGAGTCCTTGCTGCAAGTCAGTTTGTTGACCATGCTGATCCTATCTGGAGAGGCTGCCTTTGGGGGCCAATTTCGTCAGCCTTGCAACGTATGGCTGACGTGACGCTATCAAGCTGGAACTTGCCGCTATACGAGAGCTGTCAGCGATCCTCCTTGCATCGTTCTACTGCTCACTTGGTCTTGTCATGCATGCTTGGAGGTTCGTTCCTTTTCGCCCAGTGACGCACGACGCTCTCCTCCGAGCGGTCATCCCACTGGTATGTCCCCGCGCTACGAGTCTATCCGCCCTGAGCCTTAGCGCCCATCCTCCCTAAGCGTTGCTGTTGTCTAGCCTGGGTTGGCCGCATCCCCGCGTTGACCTGGCTACGTCGCGCCGGGTAGCACTGTTTTTCTGCATGCATGCTGGAAACGTGGGTACGGTACTCGATTCCCTCGACCCCTTGCGGGATGACCTGAGGCCCCTCGGCTACTTCACCGGTCTCAGGCATTACATGCGCTTGTCGAGCCCCTTCGCAGCTGTAACTCGCATCCGGACGGGTCCTCCGACTACTAGGTGTGTTCGCCCTAGCTATGCGTCTGGGATCACCTCCGCCAGCGCCCATGTCGATTAGTAGTGGCGTGGCCCAAGCTGTGGCTTTCTCGTAGTAGTCGTCTTCCAATTTTCTCCCGACATGGCAGGTTTATCCAGAATTCTATGTCAGTCGCACCTCCACTGCTAGACCTCGCAGTCACTGCTGCATACTGCTATGGTACGTCCAGTGGACGCAACTGACGTCACCGACAATGAGTGTTCAGGCTCTTGACTGTACCCCCCACGTCCCGCGTCGATCGCGCTGCTCCCCCATTGTGCTGCGGGAGCCGGCGCGATCACAGCCAGTGATCTGTGCTGTTCTCAGGCAAGAGAGCTCGCCCACTAGTCGGCATCGTTTGTACATACGGTCAATCGTAGGTACAGATGCAGTGACTGACAGTCCCCGACTAATATCATGATGGCTATAGATTGCAAAAAAAAAAAAAAAAAA
>Jeddah_s_D35_s_2014_p_KT368831_p_camel_p_2014_h_12
GATAAGTGAATAGCTTGGCTATCTCACCCTCGTCTCTTGCAGAACTTGATTACGTAACTGATTTGCATTGTCGGGGATGTCATTATTTGCTGCATCTAGCGATAGCCCGCATGCCCCAAGGCCGTCAGTACACTAGCTGCTAGCCTTACGTGGCACACCATGACTTTACGCCGTCCGCGACGCGGTTCCTATACCCGCCTGGACTTTCTCCCTCGGCCCTATCCACATGCAGTCTAATGCCTTATGCCTCCCATCGCTCGAATAGGCCCTTACGCCCCTCGAGAGCCTCTCCTCTTGAGCGATCTACCGGCTCGCGTCAACCTACTACTGCGGGCGTCACCTAACTCAGCCATAGCCGCATCTATCTTCGATCAAACTGAGTCATTCCTGGCTGCAGGCCCCCAACGGGACCAACCGGATGACCTTTATTTAAACTCAGCCCGACCTACACTACGTGCACCGTCATAAGCCGTGGTACCCGCTCGATGGCAGGCAGCGCCCGATCCGTTATCGAGCCGTATAACCTCTCAAGCTACCCGAGGTCTCATATGCTCCACCCGGGCACCTCTCTCACGTCCACCCTCGTTAACAACGTATCATCACCTGATGAGCTCCCTAGCAAGCCCCTCTAACTTCTCTAGTCGCGATCATTGTATTGCCCGTTAAAGCTTTTGAGCTACGCCTCAGTAACTTCTGGGACCCGTTCTTCCCTACTCCCCTCGGTCCCGGCTCCTCGGAGCCATCACTCTAGTCTGCTAGTTCCAGTTACTTAGCGTCGACTGCCCGCGTTGCTAGCACAGGTTGGCTTACTCGTAGGTGCCCGCCCAGCGTCCCTCGTATACGCTGAGCTCCACCCTGGTACCAGGACCCTAGTCCGTCAGTTGGACATTCTCTTCTTTGACATGCCCGCCAGCTCGCATGCTGCTATACTGGTCTTGCCCGCCCACATCCCCATTCTATTTCGGCTCGCTCAACAGCTATGCCTTCAGTCTTCCACTAGCATCGTCACTGAGCATGAGCTTGACGCGGTACTCTCCCAGTCCAGCTGTGCACTTCCGCCTAGTCATGTTTTGACTGGCCATGTGCCAAGAAGTCACTGGCTCTAGGGCTACACGTTGACTACCCGGGGCCTATGACTCACCGACTAGATCGGTTTCCTTGCAACATCGCTCTAGCTTTCGTTTTTTGCCTGGCTTGCCCCCCCCGAGCCTATTACGCAATCCCTGCCGTTTCGGCTTGGCACCATCGACCTCGTACCACGCGTTCATGTGGTTGTCTATGCCTGTCGCCTCTACGGGCATGCATGGTGCTAGTGCCGGGGACTTGCTCAGGCTACATGCAGCACCGTAACTCACTTTGAGTCCTTGCTGCAAGTCAGTTTGTTGACCATGCTGATCCTATCTGGAGAGGCTGCCTTTGGGGGCCAATTTCGTCAGCCTTGCAACGTATGGCTGACGTGACGCTATCAAGCTGGAACTTGCCGCTATACGAGAGCTGTCAGCGATCCTCCTTGCATCGTTCTACTGCTCACTTGGTCTTGTCATGCATGCTTGGAGGTTCGTTCCTTTTCGCCCAGTGACGCACGACGCTCTCCTCCGAGCGGTCATCCCACTGGTATGTCCCCGCGCTACGAGTCTATCCGCCCTGAGCCTTAGCGCCCATCCTCCCTAAGCGTTGCTGTTGTCTAGCCTGGGTTGGCCGCATCCCCGCGTTGACCTGGCTACGTCGCGCCGGGTAGCACTGTTTTTCTGCATGCATGCTGGAAACGTGGGTACGGTACTCGATTCCCTCGACCCCTTGCGGGATGACCTGAGGCCCCTCGGCTACTTCACCGGTCTCAGGCATTACATGCGCTTGTCGAGCCCCTTCGCAGCTGTAACTCGCATCCGGACGGGTCCTCCGACTACTAGGTGTGTTCGCCCTAGCTATGCGTCTGGGATCACCTCCGCCAGCGCCCATGTCGATTAGTAGTGGCGTGGCCCAAGCTGTGGCTTTCTCGTAGTAGTCGTCTTCCAATTTTCTCCCGACATGGCAGGTTTATCCAGAATTCTATGTCAGTCGCACCTCCACTGCTAGACCTCGCAGTCACTGCTGCATACTGCTATGGTACGTCCAGTGGACGCAACTGACGTCACCGACAATGAGTGCTCAGGCCCTTGACTGTACCCCCCACGTCCCGCGTCGATCGCGCTGCTCCCCCATTGTGCTGCGGGAGCCGGCGCGATCACAGCCAGTGATCTGTGCTGTTCTCAGGCAAGAGAGCTCGCCCACTAGTCGGCATCGTTTGTACATACGGTCAATCGTAGGTACAGATGCAGTGACTGACAGTCCCCGACTAATATCATGATGGCTATAGATTGCAAAAAAAAAAAAAAAAAA
>Jeddah_s_D36_s_2014_p_KT368832_p_camel_p_2014_h_12
GATAAGTGAATAGCTTGGCTATCTCACCCTCGTCTCTTGCAGAACTTGATTACGTAACTGATTTGCATTGTCGGGGATGTCATTATTTGCTGCATCTAGCGATAGCCCGCATGCCCCAAGGCCGTCAGTACACTAGCTGCTAGCCTTACGTGGCACACCATGACTTTACGCCGTCCGCGACGCGGTTCCTATACCCGCCTGGACTTTCTCCCTCGGCCCTATCCACATGCAGTCTAATGCCTTATGCCTCCCATCGCTCGAATAGGCCCTTACGCCCCTCGAGAGCCTCTCCTCTTGAGCGATCTACCGGCTCGCGTCAACCTACTACTGCGGGCGTCACCTAACTCAGCCATAGCCGCATCTATCTTCGATCAAACTGAGTCATTCCTGGCTGCAGGCCCCCAACGGGACCAACCGGATGACCTTTATTTAAACTCAGCCCGACCTACACTACGTGCACCGTCATAAGCCGTGGTACCCGCTCGATGGCAGGCAGCGCCCGATCCGTTATCGAGCCGTATAACCTCTCAAGCTACCCGAGGTCTCATATGCTCCACCCGGGCACCTCTCTCACGTCCACCCTCGTTAACAACGTATCATCACCTGATGAGCTCCCTAGCAAGCCCCTCTAACTTCTCTAGTCGCGATCATTGTATTGCCCGTTAAAGCTTTTGAGCTACGCCTCAGTAACTTCTGGGACCCGTTCTTCCCTACTCCCCTCGGTCCCGGCTCCTCGGAGCCATCACTCTAGTCTGCTAGTTCCAGTTACTTAGCGTCGACTGCCCGCGTTGCTAGCACAGGTTGGCTTACTCGTAGGTGCCCGCCCAGCGTCCCTCGTATACGCTGAGCTCCACCCTGGTACCAGGACCCTAGTCCGTCAGTTGGACATTCTCTTCTTTGACATGCCCGCCAGCTCGCATGCTGCTATACTGGTCTTGCCCGCCCACATCCCCATTATACGACGGCTCGCTCAACAGCTATGCCTTCAGTCTTCCACTAGCATCGTCACTGAGCATGAGCTTGACGCGGTACTCTCCCAGTCCAGCTGTGCACTTCCGCCTAGTCATGTTTTGACTGGCCATGTGCCAAGAAGTCACTGGCTCTAGGGCTACACGTTGACTACCCGGGGCCTATGACTCACCGACTAGATCGGTTTCCTTGCAACATCGCTCTAGCTTTCGTTTTTTGCCTGGTTTGCCCCCCCCGAGCCTATTACGCAATCCCTGCCGTTTCGGCTTGGCACCATCGACCTCGTACCACGCGTTCATGTGGTTGTCTATGCCTGTCGCCTCTACGGGCATGCATGGTGCTAGTACCGGGGACTTGCTCAGGCTACATGCAGCACCGTAACTCACTTTGAGTCCTTGCTGCAAGTCAGTTTGTTGACCATGCTGATCCTATCTGGAGAGGCTGCCTTTGGGGGCCAATTTCGTCAGCCTTGCAACGTATGGCTGACGTGACGCTATCAAGCTGGAACTTGCCGCTATACGAGAGCTGTCAGCGATCCTCCTTGCATCGTTCTACTGCTCACTTGGTCTTGTCATGCATGCTTGGAGGTTCGTTCCTTTTCGCCCAGTGACGCACGACGCTCTCCTCCGAGCGGTCATCCCACTGGTATGTCCCCGCGCTACGAGTCTATCCGCCCTGAGCCTTAGCGCCCATCCTCCCTAAGCGTTGCTGTTGTCTAGCCTGGGTTGGCCGCATCCCCGCGTTGACCTGGCTACGTCGCGCCGGGTAGCACTGTTTTTCTGCATGCATGCTGGAAACGTGGGTACGGTACTCGATTCCCTCGACCCCTTGCGGGATGACCTGAGGCCCCTCGGCTACTTCACCGGTCTCAGGCATTACATGCGCTTGTCGAGCCCCTTCGCAGCTGTAACTCGCATCCGGACGGGTCCTCCGACTACTAGGTGTGTTCGCCCTAGCTATGCGTCTGGGATCACCTCCGCCAGCGCCCATGTCGATTAGTAGTGGCGTGGCCCAAGCTGTGGCTTTCTCGTAGTAGTCGTCTTCCAATTTTCTCCCGACATGGCAGGTTTATCCAGAATTCTATGTCAGTCGCACCTCCACTGCTAGACCTCGCAGTCACTGCTGCATACTGCTATGGTACGTCCAGTGGACGCAACTGACGTCACCGACAATGAGTGTTCAGGCTCTTGACTGTACCCCCCACGTCCCGCGTCGATCGCGCTGCTCCCCCATTGTGCTGCGGGAGCCGGCGCGATCACAGCCAGTGATCTGTGCTGTTCTCAGGCAAGAGAGCTCGCCCACTAGTCGGCATCGTTTGTACATACGGTCAATCGTAGGTACAGATGCAGTGACTGACAGTCCCCGACTAATATCATGATGGCTATAGATTGCAAAAAAAAAAAAAAAAAA
>Jeddah_s_D88_s_2014_p_KT368843_p_camel_p_2014_h_12
GATAAGTGAATAGCTTGGCTATCTCACCCTCGTCTCTTGCAGAACTTGATTACGTAACTGATTTGCATTGTCGGGGATGTCACTATTTGCTGCATCTAGCGATAGCCCGCATGCTCCAAGGCCATCGGTACACTAGCCGCTAGCCTTACGTGGCACACCATGACTTTACGCCGTCCGCGACGCGGTTCCCACATCCACCTGGACTCTCTCCCTCGACCATGCCCACATGCAGTCTAATGCCTTATGCCTCCCATCGCTCGAATAGACCCTTACGCCCCTCGAGAGCCTCTCCTCCTGAGCGATCTACCGGCTCGCGTCAACCTACTACTGCGGGCGTTACCTAACTCAGCCATAGCCGCATCTATCTTCGATCAAACTGAGTCGTTCCCGGCTGCAGGCCCCTAACGGGACCAACCGGATGACCTTTAGTCAAACTCAGCCCGACCTACACTACGTGCACCGTCATAAGCCGTGGTACCCGCTCGATGGCAGGCAGCGCCCGATCCGTTATCGAGCCGTAAAATCTCTCAAGCTACCCGAGGCCTCATGCGCTCCACTTGGGCACCCCTCTCACGTCCACCCTCGTTAACAACGTATCATCACCTGATGCGCTCCCTAGCAAGTCCCTCTAACTTCTCTAGTCGCGATCGTTGCATTGCCCGTTCAGGCTTTTGAGCTACGCATCAGTAACTTCTGAGACCCGTTCTTCCCTATTCCCCTCGGTCCCGGCTCCTCGGAGCCATCACTCTAGTCTGCTAGTTCCAGTTACTTAGCGTCGACTGCCTGCGTTGCTAGCACAGGTTGGCTTACTCGTAGGTGTCCACTCAGCGTCCCCCGTATACGCTGAGCTCCACCCTGGCACCAGGACCCTAGTCCGTCAGTTGGACATTCTCTTCTTTGACATGCCCGCCAGCTCGCATGCTGCTATACTGGTCTTGCCCGCCCACATCCCCATTATACGACGGCTCGCTCAACAGCTATGCCTTCAGTCTTTCACTAGCATCGTCACTGAGCATGAGCTTGACGCGGTACTCTCCCAGTCCAGCGGTGCACTTCTGCCTAGTCATGTTTTGACTGGCCATGTGCCAAGAAGTCACTGGCTCTAGGGCTACACGTTGACTACCCGGGGCCTATGACTCACCTACTAGATCGGTTTCCTTGCAATATCGTTCTAGCTTTTGTTCTTTGCCTGGCTTGCCTCCCCCGAGCCTATTACGCAATCCCTGCCATCTCGGCTTGGCATCATCGACCTCGTACCACGCGTTCATGTGGTTGCCTATGCCTGTCGCCTCTACGGGCATGCATGGTGCTAGTACCGGGAACTTGCTCAGGCTACATGCAGCACCGTAATTCACTTTGAGTCCTTGCTTCGAGTCAGTTTGTTGACCATGCTGATCCTATCTGGAGAAGCTGCCTTCGGGGGCCAATTTCGTCAGCCCTGCAACGTATGGCTGACGTGACGCTATCAAGCTGGAACTTGCCGCTATACGAGAGCTGTCAGCGATCCTCCTTGCATCGTTCTACTGCTCACTTGGTCTTTTCATGCATGTTTGGAGGTTCGCTCCTTTTCGCCCAGTGACGCACGACGCTCTCCTCCGAGCGGTCATCCCACTGGTATGTCCCCGCGCTACGAGTCTATCCGCCCTGAGCCTTAGCGCCTACCCTCCCTAAGCGTTGTTGTTGTCTAGCCTGGGTCGGCTGCACCCCCGCGCTGACCGGGCTACGCCGCGCCGGGTAGCACTGTTTTTCTGCATGCATGCTGGAAACGTGGGTACGGTACTCGATTCCCTCGACCCCTTGCGGGATGACCTGAGGCCCCTCGGCTACTTCACCGGTCTCAGGCATTACATGCGCTTGTCGAGCCCCTTCGCAGCTGTAACTCGCATCCGGACGGGTCCTCCGACTACTAGGTGTGTTCGCCCTAGCTATGCGTCTGGGATCACCTCCGCCAGCGCCCATGTCGATTAGTAGTGGCGGGGCCCAAGCTGTGGCTGTCTCGTAGTAGTCGTCTTCCAATTTTCTCCCGACATGGCAGGTTTATCCAGAATTCTATGTCAGTCGCACCTCCACTGCTAGACCTCGCAGTCACTGTCGCATACTGCTATGGTACGTCCAGTGGACGCAACTGACGTCACCGACAATGAGTGTTCAGGCTCTTGACTGTACCCCCCACGTCCCGCGTCGATCGCGCTGCCCCCCCATTGTGCTGCGGGAGCCGGCGCGATCACAGCCAGTGATCTGTGCTGTTCTCAGGCAAGGGAGCTCGCCCACTAGTCGGCATCGTTTGTACATACGGTCAATCGTAGGTACAGATGCAGTGACTGACAGTCCCCGACTAATATCATGATGGCTATAGATTGCAAAAAAAAAAAAAAAAAA
>Jeddah_s_D90_s_2014_p_KT368844_p_camel_p_2014_h_12
GATAAGTGAATAGCTTGGCTATCTCACCCTCGTCTCTTGCAGAACTTGATTACGTAACTGATTTGCATTGTCGGGGATGTCACTATTTGCTGCATCTAGCGATAGCCCGCATGCTCCAAGGCCATCGGTACACTAGCCGCTAGCCTTACGTGGCACACCATGACTTTACGCCGTCCGCGACGCGGTTCCCACATCCACCTGGACTCTCTCCCTCGACCATGCCCACATGCAGTCTAATGCCTTATGCCTCCCATCGCTCGAATAGACCCTTACGCCCCTCGAGAGCCTCTCCTCCTGAGCGATCTACCGGCTCGCGTCAACCTACTACTGCGGGCGTTACCTAACTCAGCCATAGCCGCATCTATCTTCGATCAAACTGAGTCGTTCCCGGCTGCAGGCCCCTAACGGGACCAACCGGATGACCTTTAGTCAAACTCAGCCCGACCTACACTACGTGCACCGTCATAAGCCGTGGTACCCGCTCGATGGCAGGCAGCGCCCGATCCGTTATCGAGCCGTAAAATCTCTCAAGCTACCCGAGGCCTCATGCGCTCCACTTGGGCACCCCTCTCACGTCCACCCTCGTTAACAACGTATCATCACCTGATGCGCTCCCTAGCAAGTCCCTCTAACTTCTCTAGTCGCGATCGTTGCATTGCCCGTTCAGGCTTTTGAGCTACGCATCAGTAACTTCTGAGACCCGTTCTTCCCTATTCCCCTCGGTCCCGGCTCCTCGGAGCCATCACTCTAGTCTGCTAGTTCCAGTTACTTAGCGTCGACTGCCTGCGTTGCTAGCACAGGTTGGCTTACTCGTAGGTGTCCACTCAGCGTCCCCCGTATACGCTGAGCTCCACCCTGGCACCAGGACCCTAGTCCGTCAGTTGGACATTCTCTTCTTTGACATGCCCGCCAGCTCGCATGCTGCTATACTGGTCTTGCCCGCCCACATCCCCATTATACGACGGCTCGCTCAACAGCTATGCCTTCAGTCTTTCACTAGCATCGTCACTGAGCATGAGCTTGACGCGGTACTCTCCCAGTCCAGCGGTGCACTTCTGCCTAGTCATGTTTTGACTGGCCATGTGCCAAGAAGTCACTGGCTCTAGGGCTACACGTTGACTACCCGGGGCCTATGACTCACCTACTAGATCGGTTTCCTTGCAATATCGTTCTAGCTTTTGTTCTTTGCCTGGCTTGCCTCCCCCGAGCCTATTACGCAATCCCTGCCATCTCGGCTTGGCATCATCGACCTCGTACCACGCGTTCATGTGGTTGCCTATGCCTGTCGCCTCTACGGGCATGCATGGTGCTAGTACCGGGAACTTGCTCAGGCTACATGCAGCACCGTAATTCACTTTGAGTCCTTGCTTCGAGTCAGTTTGTTGACCATGCTGATCCTATCTGGAGAAGCTGCCTTCGGGGGCCAATTTCGTCAGCCCTGCAACGTATGGCTGACGTGACGCTATCAAGCTGGAACTTGCCGCTATACGAGAGCTGTCAGCGATCCTCCTTGCATCGTTCTACTGCTCACTTGGTCTTTTCATGCATGTTTGGAGGTTCGCTCCTTTTCGCCCAGTGACGCACGACGCTCTCCTCCGAGCGGTCATCCCACTGGTATGTCCCCGCGCTACGAGTCTATCCGCCCTGAGCCTTAGCGCCTACCCTCCCTAAGCGTTGTTGTTGTCTAGCCTGGGTCGGCTGCACCCCCGCGCTGACCGGGCTACGCCGCGCCGGGTAGCACTGTTTTTCTGCATGCATGCTGGAAACGTGGGTACGGTACTCGATTCCCTCGACCCCTTGCGGGATGACCTGAGGCCCCTCGGCTACTTCACCGGTCTCAGGCATTACATGCGCTTGTCGAGCCCCTTCGCAGCTGTAACTCGCATCCGGACGGGTCCTCCGACTACTAGGTGTGTTCGCCCTAGCTATGCGTCTGGGATCACCTCCGCCAGCGCCCCTGTCGATTAGTAGTGGCGGGGCCCAAGCTGTGGCTGTCTCGTAGTAGTCGTCTTCCAATTTTCTCCCGACATGGCAGGTTTATCCAGAATTCTATGTCAGTCGCACCTCCACTGCTAGACCTCGCAGTCACTGTCGCATACTGCTATGGTACGTCCAGTGGACGCAACTGACGTCACCGACAATGAGTGTTCAGGCTCTTGACTGTACCCCCCACGTCCCGCGTCGATCGCGCTGCCCCCCCATTGTGCTGCGGGAGCCGGCGCGATCACAGCCAGTGATCTGTGCTGTTCTCAGGCAAGGGAGCTCGCCCACTAGTCGGCATCGTTTGTACATACGGTCAATCGTAGGTACAGATGCAGTGACTGACAGTCCCCGACTGATATCATGATGGCTATAGATTGCAAAAAAAAAAAAAAAAAA
>Jeddah_s_D92_s_2014_p_KT368845_p_camel_p_2014_h_12
GATAAGTGAATAGCTTGGCTATCTCACCCTCGTCTCTTGCAGAACTTGATTACGTAACTGATTTGCATTGTCGGGGATGTCACTATTTGCTGCATCTAGCGATAGCCCGCATGCTCCAAGGCCATCGGTACACTAGCCGCTAGCCTTACGTGGCACACCATGACTTTACGCCGTCCGCGACGCGGTTCCCACATCCACCTGGACTCTCTCCCTCGACCATGCCCACATGCAGTCTAATGCCTTATGCCTCCCATCGCTCGAATAGACCCTTACGCCCCTCGAGAGCCTCTCCTCCTGAGCGATCTACCGGCTCGCGTCAACCTACTACTGCGGGCGTTACCTAACTCAGCCATAGCCGCATCTATCTTCGATCAAACTGAGTCGTTCCCGGCTGCAGGCCCCTAACGGGACCAACCGGATGACCTTTAGTCAAACTCAGCCCGACCTACACTACGTGCACCGTCATAAGCCGTGGTACCCGCTCGATGGCAGGCAGCGCCCGATCCGTTATCGAGCCGTAAAATCTCTCAAGCTACCCGAGGCCTCATGCGCTCCACTTGGGCACCCCTCTCACGTCCACCCTCGTTAACAACGTATCATCACCTGATGCGCTCCCTAGCAAGTCCCTCTAACTTCTCTAGTCGCGATCGTTGCATTGCCCGTTCAGGCTTTTGAGCTACGCATCAGTAACTTCTGAGACCCGTTCTTCCCTATTCCCCTCGGTCCCGGCTCCTCGGAGCCATCACTCTAGTCTGCTAGTTCCAGTTACTTAGCGTCGACTGCCTGCGTTGCTAGCACAGGTTGGCTTACTCGTAGGTGTCCACTCAGCGTCCCCCGTATACGCTGAGCTCCACCCTGGCACCAGGACCCTAGTCCGTCAGTTGGACATTCTCTTCTTTGACATGCCCGCCAGCTCGCATGCTGCTATACTGGTCTTGCCCGCCCACATCCCCATTATACGACGGCTCGCTCAACAGCTATGCCTTCAGTCTTTCACTAGCATCGTCACTGAGCATGAGCTTGACGCGGTACTCTCCCAGTCCAGCGGTGCACTTCTGCCTAGTCATGTTTTGACTGGCCATGTGCCAAGAAGTCACTGGCTCTAGGGCTACACGTTGACTACCCGGGGCCTATGACTCACCTACTAGATCGGTTTCCTTGCAATATCGTTCTAGCTTTTGTTCTTTGCCTGGCTTGCCTCCCCCGAGCCTATTACGCAATCCCTGCCATCTCGGCTTGGCATCATCGACCTCGTACCACGCGTTCATGTGGTTGCCTATGCCTGTCGCCTCTACGGGCATGCATGGTGCTAGTACCGGGAACTTGCTCAGGCTACATGCAGCACCGTAATTCACTTTGAGTCCTTGCTTCGAGTCAGTTTGTTGACCATGCTGATCCTATCTGGAGAAGCTGCCTTCGGGGGCCAATTTCGTCAGCCCTGCAACGTATGGCTGACGTGACGCTATCAAGCTGGAACTTGCCGCTATACGAGAGCTGTCAGCGATCCTCCTTGCATCGTTCTACTGCTCACTTGGTCTTTTCATGCATGTTTGGAGGTTCGCTCCTTTTCGCCCAGTGACGCACGACGCTCTCCTCCGAGCGGTCATCCCACTGGTATGTCCCCGCGCTACGAGTCTATCCGCCCTGAGCCTTAGCGCCTACCCTCCCTAAGCGTTGTTGTTGTCTAGCCTGGGTCGGCTGCACCCCCGCGCTGACCGGGCTACGCCGCGCCGGGTAGCACTGTTTTTCTGCATGCATGCTGGAAACGTGGGTACGGTACTCGATTCCCTCGACCCCTTGCGGGATGACCTGAGGCCCCTCGGCTACTTCACCGGTCTCAGGCATTACATGCGCTTGTCGAGCCCCTTCGCAGCTGTAACTCGCATCCGGACGGGTCCTCCGACTACTAGGTGTGTTCGCCCTAGCTATGCGTCTGGGATCACCTCCGCCAGCGCCCATGTCGATTAGTAGTGGCGGGGCCCAAGCTGTTGCTGTCTCGTAGTAGTCGTCTTCCAATTTTCTCCCGACATGGCAGGTTTATCCAGAATTCTATGTCAGTCGCACCTCCACTGCTAGACCTCGCAGTCACTGTCGCATACTGCTATGGTACGTCCAGTGGACGCAACTGACGTCACCGACAATGAGTGTTCAGGCTCTTGACTGTACCCCCCACGTCCCGCGTCGATCGCGCTGCTCCCCCATTGTGCTGCGGGAGCCGGCGCGATCGCAGCCAGTGATCTGTGCTGTTCTCAGGCAAGGGAGCTCGCCCACTAGTCGGCATCGTTTGTACATACGGTCAATCGTAGGTACAGATGCAGTGACTGACAGTCCCCGACTAATATCATGATGGCTATAGATTGCAAAAAAAAAAAAAAAAAA
>Jeddah_s_F13A_s_2014_p_KT368824_p_camel_p_2014_h_05
GATAAGTGAATAGCTTGGCTATCTCACCCTCGTCTCTTGCAGAACTTGATTACGTAACTGATTTGCATTGTCGGGGATGTCATTATTTGCTGCATCTAGCTATAGCCCGCATGCCCCAAGGCCGTCAGTACACTAGCTGCTAGCCTTACGTGGCACACCATGACTTTACGCCGTCCGCAACGCGGTTCCTATATCCACCTGGACTTTCTCCCTTGACCCTGCCCACATGCAGTCTAATGCCTTATGCCTCCCATCGCTCGAGTAGACCCTTACGCCCCTCGAGAGCCTCTCCTCTTGAGCGATCTACCGGCTCGCGTCAACCTACTACTGCGGGCATCACCTAACTCAGCCATAGCCGCATCTATCTTCGATCAAACTGAGTCATTCCCGGCTGCAGGTCCCCAACAGGACCAACCGGATGACCTTTAGCCAAACTCAGCCCGACCTACACTACGTGCACCGTCATAAGCCGTGGTACCCGCTCGATGGCAGGCAGCGCCCGATCCGTCATCGAGCCGTATGACCTCTCAAGCTACCCGAGGTCTCATATGCTCCACCCGGGCACCCCTCTTACGTCCACCCTCGTTAACAACGTATCATCACCTGATGAGCTCCCTAGCAAGCCCCCCTAATTTCTCTAGTCGCGATCGTTGCATTGCCCGTTAAAGCTTTTGAGCTACGCCTCAGTAACTTCTAGGACCCGTTCTTCCCTACTCCCCTCGGTTCCGGCTCCTCGGAGCCATCACTCTAGTCTGCTAGTTCCAGTTACTTAGCGTCGACTGCACGCGTTGCTAGCACAGGTTGGCTTACTCGTAGGTGCCCGCCCAGCGTCCCCCGTATACGCTGAGCTCCACCCTGGCACTAGAACCCTAGCCCGTCAGTTGGACATTCTTTTCTCTGACATGCCCGCCAGCTCGCATGCTGCTATACTGGTCTTGCCCGCCCACACCCCCATTATACGACGGCTCGCTCAACAGCTATGCCTTCAGTCTTTCACTAGCATCGTCACTGAGTATGAGCTTGACGCGGTACTCTCCCAGTCCAGCGGTGCACTTCCGCCTAGTCATGTTTTGACTGGCCATGTGCCAAGAAGTCACTGGCTCTAGGGCTACACGTTGACTACCCTGGGCCTATGACTCACCGACTAGATCGGTTTCCTTGCAACATCGCTCTAGCTTTCGTTTTTTGCCTGGCTTGCCTCCCCCGAGCCTATTACGCAATCCCCGCCATTTCGGCTTGGCATCATCGACCTCGTACCACGCGTTCATGTGGTTGCCTATGCCTGTCGCCTCTACGGGCATGCATGGTGCTAGTACCGGGAACTTGCTCAGGCTACATGCAGCACCGTAACTCACTTTGAGTCCTTGCTTCGAGTCAGTTTGTTGACCATGCTGATCCTATCTGGAGAAGCTGCCTTCGGGGGCCAATTTCGTCAGCCCTGCAACGTATGGCTGACGTGACGCTATCAAGCTGGAACTTGCCGCTATACGAGAGCTGTCAGCGATCCTCCTTGCATCGTTCTACTGCTCACTTGGTCTTGTCATGCATGTTTGGAGGTTCGCTCCTTTTCGCTCAGTGACGCACGACGCTCTCCTCCGAGCGGTCATCCCACTGGTATGTCCCCGCGCTACGAGTCTATCTGCCCTGAGCCTTAGCGCCTACCCTCCCTAAGCGTTGCTGTTGTCTAGCCTGGGTCGGCTGCACCCCCGCGCTGACCGGGCTACGCCGCGCCGGGTAGCACTGTTTTTCTGCATGCATGCTGGAAACGTGGGTACGGTACTCGATTCCCTCGACCCCTTGCGGGATGACCTGAGGCCCCTCGGCTACTTCGCCGGTCTCAGGCATCACATGCGCTTGTCGAGCCCCTTTGCAGCTGTAACTCGCATCCGGACGGGTCCTCCGACTACTAGGTGTGTTCGCCCTAGCTATGCGTCTGGGATCACCTCCACCAGCGCCCATGTCGATTAGTAGTGGCGGGGCCCAAGCTGTGGCTGTCTCGTAGTAGTCGTCTTCCAATTTTCTCCCGACATGGCAGGTTTATCCAGAATTCTATGTCAGTCGCACCTCCACTGCTAGACCTCGCAGTCACCGCTGCATACTGCTATGGTACGTCCAGTGGACGCAACTGACGTCACCGACAATGAGTGTTCAGGCTCTTGACTGTACCCCCCACGTCCCGCGTCGATCGCGCTGCTCCCCTATTGTGCTGCGGGAGCCGCCGCGATCACAGCCAGTGACCCGTGCTGTTCTCAGGCAAGAGAGCTTGCCCACTAGTCGGCATCGTTTGTACATACGGTCAATCGTAGGTACAGATGCAGTGACTGACAGTCCCCGACTAATATCATGATGGCTATAGATTGCAAAAAAAAAAAAAAAAAA
>Jeddah_s_Jd175_s_2015_p_KT368866_p_camel_p_2015_h_02
GATAAGTGAATAGCTTGGCTATCTCACCCTCGTCTCTTGCAGAACTTGATTACGTAACTGATTTGCATTGTCGGGGATGTCACTATTTGCTGCATCTAGCGATAGCCCGCATGCTCCAAGGCCATCGGTACACTAGCCGCTAGCCTTACGTGGCACACCATGACTTTACGCCGTCCGTGACGCGGTTCCCACATCCACCTGGACTCTCTCCCTCGACCATGCCCACATGCAGTCTAATGCCTTATGCCTCCCATCGCTCGAATAGACCCTTACGCCCCTCGAGAGCCTCTCCTCCTGAGCGATCTACCGGCTCGCGTCAACCTACTACTGCGGGCGTCACCTAACTCAGCCATAGCCGCATCTATCTTCGATCAAACTGAGTCGTTCCCGGCTGCAGGCCCCTAACGGGACCAACCGGATGACCTTTAGTCAAACTCAGCCCGACCTACACTACGTGCACCGTCATAAGCCGTGGTACCCGCTCGATGGCAGGCAGCGCCCGATCCGTTATCGAGCCGTAAGACCTCTCAAGCTACCCGAGGCCTCATGTGCTCCACTTGGGCACCCCTCTCACGTCCACCCTCGTTAACAACGTATCATCACCTGATGCGCTCCCTAGCAAGTCCCTCTAACTTCTCTAGTCGCGATCGTTGCATTGCCCGTTAAAGCTTTTGAGCTACGCATCAGTAACTTCTGAGACCCGTTCTTCCCTATTCCCCTCGGTCCCGGCTCCTCGGAGCCATCACTCTAGTCTGCTAGTTCTAGTTACTTAGCGTCGACTGCCTGCGTTGCTAGCACAGGTTGGCTTACTCGTAGGTGTCCACTAAGCGTCCCCCGTATACGCTGAGCTCCACCCTGGCACCAGGACCCTAGTCCGTCAGTTGGACATTCTCTTCTTTGACATGCCCGCCAGCTCGCATGCTGCTATACTGGTCTTGCCCGCCCACATCCCCATTATACGACGGCTCGCTCAACAGCTATGCCTTCAGTCTTTCACTAGCATCGTCACTGAGCATGAGCTTGACGCGGTACTCTCCCAGTCCAGCGGTGCACTTCTGCCTAGTCATGTTTTGACTGGCCATGTGCCAAGAAGTCACTGGCTCTAGGGCTACACGTTGACTACCCGGGGCCTATGACTCACCTACTAGATCGGTTTCCTTGCAATATCGCTCTAGCTTTTGTTCTTTGCCTGGCTTGCCTCCCCCGAGCCTATTACGCAATCCCTGCCATCTCGGCTTGGCATCATCGACCTCGTACCACGCGTTCATGTGGTTGCCTATGCCTGTCGCCTCTACGGGCATGCATGGTGCTAGTACCGGGAACTTGCTCAGGCTACATGCAGCACCGTAATTCACTTTGAGTCCTTGCTTCGAGTCAGTTTGTTGACCATGCTGATCCTATCTGGAGAAGCTGCCTTCGGGGGCCAATTTCGTCAGCCCTGCAACGTATGGCTGACGTGACGCTATCAAGCTGGAACTTGCCGCTATACGAGAGCTGTCAGCGATCCTCCTTGCATCGTTCTACTGCTCACTTGGTCTTTTCATGCATGTTTGGAGGTTCGCTCCTTGTCGCCCAGTGACGCACGACGCTCTCCTCCTAGCGGTCATCCCACTGGTATGTCCCCGCGCTACGAGTCTATCCGCCCTGAGCCTTAGCGCCTACCCTCCCTAAGCGTTGCTGTTGTCTAGCCTGGGTCGGCTGCACCCCCGCGCTGACCGGGCTACGCCGCGCCGGGTAGCACTGTTTTTCTGCATGCATGCTGGAAACGTGGGTACGGTACTCGATTCCCTCGACCCCTTGCGGGGTGACCTGAGGCCCCTCGGCTACTTCACCGGTCTCAGGCACTACATGCGCTTGTCGAGCCCCTTCGCAGCTGTAACTCGCATCCGGACGGGTCCTCCGACTACTAGGTGTGTTCGCCCTAGCTATGCGTCTGGGATCACCTCCGCCAGCGCCCATGTCGATTAGTAGTGGCGGGGCCCAAGCTGTGGCTGTCTCGTAGTAGTCGTCTTCCAATTTTCTCCCGACATGGCAGGTTTATCCAGAATTCTATGTCAGTCGCACCTCCACTGCTAGACCTCGCAGTCACTGCTGCATACTGCTATGGTACGTCCAGTGGACGCAACTGACGTCACCGACAATGAGTGTTCAGGCTCTTGACTGTACCCCCCACTTCCCGCGTCGATCGCGCTGCTCCTCCATTGTGCTGCGGGAGCCGGCGCGATCACAGCCAGTGATCTGTGCTGTTCTCAGGCAAGAGAGCTCGCCCACTAGTCGGCATCGTTTGTACATACGGTCAATCGTAGGTACAGATGCAGTGACTGACAGTCCCCGACTAATATCATGATGGCTATAGATTGCAAAAAAAAAAAAAAAAAA
>Jeddah_s_Jd199_s_2015_p_KT368867_p_camel_p_2015_h_02
GATAAGTGAATAGCTTGGCTATCTCACCCTCGTCTCTTGCAGAACTTGATTACGTAACTGATTTGCATTGTCGGGGATGTCACTATTTGCTGCATCTAGCGATAGCCCGCATGCTCCAAGGCCATCGGTACACTAGCCGCTAGCCTTACGTGGCACACCATGACTTTACGCCGTCCGTGACGCGGTTCCCACATCCACCTGGACTCTCTCCCTCGACCATGCCCACATGCAGTCTAATGCCTTATGCCTCCCATCGCTCGAATAGACCCTTACGCCCCTCGAGAGCCTCTCCTCCTGAGCGATCTACCGGCTCGCGTCAACCTACTACTGCGGGCGTCACCTAACTCAGCCATAGCCGCATCTATCTTCGATCAAACTGAGTCGTTCCCGGCTGCAGGCCCCTAACGGGACCAACCGGATGACCTTTAGTCAAACTCAGCCCGACCTACACTACGTGCACCGTCATAAGCCGTGGTACCCGCTCGATGGCAGGCAGCGCCCGATCCGTTATCGAGCCGTAAGACCTCTCAAGCTACCCGAGGCCTCATGTGCTCCACTTGGGCACCCCTCTCACGTCCACCCTCGTTAACAACGTATCATCACCTGATGCGCTCCCTAGCAAGTCCCTCTAACTTCTCTAGTCGCGATCGTTGCATTGCCCGTTAAAGCTTTTGAGCTACGCATCAGTAACTTCTGAGACCCGTTCTTCCCTATTCCCCTCGGTCCCGGCTCCTCGGAGCCATCACTCTAGTCTGCTAGTTCTAGTTACTTAGCGTCGACTGCCTGCGTTGCTAGCACAGGTTGGCTTACTCGTAGGTGTCCACTAAGCGTCCCCCGTATACGCTGAGCTCCACCCTGGCACCAGGACCCTAGTCCGTCAGTTGGACATTCTCTTCTTTGACATGCCCGCCAGCTCGCATGCTGCTATACTGGTCTTGCCCGCCCACATCCCCATTATACGACGGCTCGCTCAACAGCTATGCCTTCAGTCTTTCACTAGCATCGTCACTGAGCATGAGCTTGACGCGGTACTCTCCCAGTCCAGCGGTGCACTTCTGCCTAGTCATGTTTTGACTGGCCATGTGCCAAGAAGTCACTGGCTCTAGGGCTACACGTTGACTACCCGGGGCCTATGACTCACCTACTAGATCGGTTTCCTTGCAATATCGCTCTAGCTTTTGTTCTTTGCCTGGCTTGCCTCCCCCGAGCCTATTACGCAATCCCTGCCATCTCGGCTTGGCATCATCGACCTCGTACCACGCGTTCATGTGGTTGCCTATGCCTGTCGCCTCTACGGGCATGCATGGTGCTAGTACCGGGAACTTGCTCAGGCTACATGCAGCACCGTAATTCACTTTGAGTCCTTGCTTCGAGTCAGTTTGTTGACCATGCTGATCCTATCTGGAGAAGCTGCCTTCGGGGGCCAATTTCGTCAGCCCTGCAACGTATGGCTGACGTGACGCTATCAAGCTGGAACTTGCCGCTATACGAGAGCTGTCAGCGATCCTCCTTGCATCGTTCTACTGCTCACTTGGTCTTTTCATGCATGTTTGGAGGTTCGCTCCTTGTCGCCCAGTGACGCACGACGCTCTCCTCCTAGCGGTCATCCCACTGGTATGTCCCCGCGCTACGAGTCTATCCGCCCTGAGCCTTAGCGCCTACCCTCCCTAAGCGTTGCTGTTGTCTAGCCTGGGTCGGCTGCACCCCCGCGCTGACCGGGCTACGCCGCGCCGGGTAGCACTGTTTTTCTGCATGCATGCTGGAAACGTGGGTACGGTACTCGATTCCCTCGACCCCTTGCGGGGTGACCTGAGGCCCCTCGGCTACTTCACCGGTCTCAGGCACTACATGCGCTTGTCGAGCCCCTTCGCAGCTGTAACTCGCATCCGGACGGGTCCTCCGACTACTAGGTGTGTTCGCCCTAGCTATGCGTCTGGGATCACCTCCGCCAGCGCCCATGTCGATTAGTAGTGGCGGGGCCCAAGCTGTGGCTGTCTCGTAGTAGTCGTCTTCCAATTTTCTCCCGACATGGCAGGTTTATCCAGAATTCTATGTCAGTCGCACCTCCACTGCTAGACCTCGCAGTCACTGCTGCATACTGCTATGGTACGTCCAGTGGACGCAACTGACGTCACCGACAATGAGTGTTCAGGCTCTTGACTGTACCCCCCACTTCCCGCGTCGATCGCGCTGCTCCTCCATTGTGCTGCGGGAGCCGGCGCGATCACAGCCAGTGATCTGTGCTGTTCTCAGGCAAGAGAGCTCGCCCACTAGTCGGCATCGTTTGTACATACGGTCAATCGTAGGTACAGATGCAGTGACTGACAGTCCCCGACTAATATCATGATGGCTATAGATTGCAAAAAAAAAAAAAAAAAA
>Jeddah_s_O23b_s_2014_p_KT368849_p_camel_p_2014_h_10
GATAAGTGAATAGCTTGGCTATCTCACCCTCGTCTCTTGCAGAACTTGATTACGTAACTGATTTGCATTGTCGGGGATGTCACTATTTGCTGCATCTAGCGATAGCCCGCATGCTCCAAGGCCATCGGTACACTAGCCGCTAGCCTTACGTGGCACACCATGACTTTACGCCGTCCGCGACGCGGTTCCCACATCCACCTGGACTCTCTCCCTCGACCATGCCCACATGCAGTCTAATGCCTTATGCCTCCCATCGCTCGAATAGACCCTTACGCCCCTCGAGAGCCTCTCCTCCTGAGCGATCTACCGGCTCGCGTCAACCTACTACTGCGGGCGTCACCTAACTCAGCCATAGCCGCATCTATCTTCGATCAAACTGAGTCGTTCCCGGCTGCAGGCCCCTAACGGGACCAACCGGATGACCTTTAGTCAAACTCAGCCCGACCTACACTACGTGCACCGTCATAAGCCGTGGTACCCGCTCGATGGCAGGCAGCGCCCGATCCGTTATCGAGCCGTAAGGCCTCTCAAGCTACCCGAGGCCTCATGTGCTCCACTTGGGCACCCCTCTCACGTCCACCCTCGTTAACAACGTATCATCACCTGATGCGCTCCCTAGCAAGTCCCTCTAACTTCTCTAGTCGCGATCGTTGCATTGCCCGTTAAAGCTTTTGAGCTATGCATCAGTAACTTCTGAGACCCGTTCTTCCCTATTCCCCTCGGTCCCGGCTCCTCGGAGCCATCACTCTAGTCTGCTAGTTCCAGTTACTTAGCGTCGACTGCCTGCGTTGCTAGCACAGGTTGGCTTACTCGTAGGTGTCCACTCAGCGTCCCCCGTATGCGCTGAGCTCCACCCTGGCACCAGGACCCTAGTCCGTCAGTTGGACATTCTCTTCTTTGACATGCCCGCCAGCTCGCATGCTGCTATACTGGTCTTGCCCGCCCACATCCCCATTATACGACGGCTCGCTCAACAGCTATGCCTTCAGTCTTTCACTAGCATCGTCACTGAGCATGAGCTTGACGCGGTACTCTCCCAGTCCAGCGGTGCACTTCTGCCTAGTCATGTTTTGACTGGCCATGTGCCAAGAAGTCACTGGCTCTAGGGCTACACGTTGACTACCCGGGGCCTATGACTCACCTACTAGATCGGTTTCCTTGCAATATCGCTCTAGCTTTTGTTCTTTGCCTGGCTTGCCTCCCCCGAGCCTATTACGCAATCCCTGCCATCTCGGCTTGGCATCATCGACCTCGTACCACGCGTTCATGTGGTTGCCTATGCCTGTCGCCTCTACGGGCATGCATGGTGCTAGTACCGGGAACTTGCTCAGGCTACATGCAGCACCGTAATTCACTTTGAGTCCTTGCTTCGAGTCAGTTTGTTGACCATGCTGATCCTATCTGGAGAAGCTGCCTTCGGGGGCCAATTTCGTCAGCCCTGCAACGTATGGCTGACGTGACGCTATCAAGCTGGAACTTGCCGCTATACGAGAGCTGTCAGCGATCCTCCTTGCATCGTTCTACTGCTCACTTGGTCTTTTCATGCATGTTTGGAGGTTCGCTCCTTTTCGCCCAGTGACGCACGACGCTCTCCTCCGAGCGGTCATCCCACTGGTATGTCCCCGCGCTACGAGTCTATCCGCCCTGAGCCTTAGCGCCTACCCTCCCTAAGCGTTGCTGTTGTCTAGCCTGGGTCGGCTGCACCCCCGCGCTGACCGGGCTACGCCGCGCCGGGTAGCACTGTTTTTCTGCATGCATGCTGGAAACGTGGGTACGGTACTCGATTCCCTCGACCCCTTGCGGGATGACCTGAGGCCCCTCGGCTACTTCACCGGTCTCAGGCATTACATGCGCTTGTCGAGCCCCTTTGCAGCTGTAACTCGCATCCGGACGGGTCCTCCGACTACTAGGTGTGTTCGCCCTAGCTATGCGTCTGGGATCACCTCCGCCAGCGCCCATGTCGATTAGTAGTGGCGGGGCCCAAGCTGTGGCTGTCTCGTAGTAGTCGTCTTCCAATTTTCTCCCGACATGGCAGGTTTATCCAGAATTCTATGTCAGTCGCACCTCCACTGCTAGACCTCGCAGTCACTGCTGCATACTGCTATGGTACGTCCAGTGGACGCAACTGACGTCACCGACAATGAGTGTTCAGGCTCTTGACTGTACCCCCCACGTCCCGCGTCGATCGCGCAGCTCCCCCATTCTGCTGCGGGAGCCGCCGCGATCACAGCCAGTGATCCGTGCTGTTCTCAGGCATGAGAGCTCGCCCACTAGTCGGCATCGTTTGTACATACGGTCAATCGTAGGTACAGATGCACTGACTGACAGTCCCCGACTAATATCATGATGGCTATAGATTGCAAAAAAAAAAAAAAAAAA
>Jeddah_s_O24_s_2014_p_KT368850_p_camel_p_2014_h_10
GATAAGTGAATAGCTTGGCTATCTCACCCTCGTCTCTTGCAGAACTTGATTACGTAACTGATTTGCATTGTCGGGGATGTCACTATTTGCTGCATCTAGCGATAGCCCGCATGCTCCAAGGCCATCGGTACACTAGCCGCTAGCCTTACGTGGCACACCATGACTTTACGCCGTCCGCGACGCGGTTCCCACATCCACCTGGACTCTCTCCCTCGACCATGCCCACATGCAGTCTAATGCCTTATGCCTCCCATCGCTCGAATAGACCCTTACGCCCCTCGAGAGCCTCTCCTCCTGAGCGATCTACCGGCTCGCGTCAACCTACTACTGCGGGCGTCACCTAACTCAGCCATAGCCGCATCTATCTTCGATCAAACTGAGTCGTTCCCGGCTGCAGGCCCCTAACGGGACCAACCGGATGACCTTTAGTCAAACTCAGCCCGACCTACACTACGTGCACCGTCATAAGCCGTGGTACCCGCTCGATGGCAGGCAGCGCCCGATCCGTTATCGAGCCGTAAGGCCTCTCAAGCTACCCGAGGCCTCATGTGCTCCACTTGGGCACCCCTCTCACGTCCACCCTCGTTAACAACGTATCATCACCTGATGCGCTCCCTAGCAAGTCCCTCTAACTTCTCTAGTCGCGATCGTTGCATTGCCCGTTAAAGCTTTTGAGCTATGCATCAGTAACTTCTGAGACCCGTTCTTCCCTATTCCCCTCGGTCCCGGCTCCTCGGAGCCATCACTCTAGTCTGCTAGTTCCAGTTACTTAGCGTCGACTGCCTGCGTTGCTAGCACAGGTTGGCTTACTCGTAGGTGTCCACTCAGCGTCCCCCGTATGCGCTGAGCTCCACCCTGGCACCAGGACCCTAGTCCGTCAGTTGGACATTCTCTTCTTTGACATGCCCGCCAGCTCGCATGCTGCTATACTGGTCTTGCCCGCCCACATCCCCATTATACGACGGCTCGCTCAACAGCTATGCCTTCAGTCTTTCACTAGCATCGTCACTGAGCATGAGCTTGACGCGGTACTCTCCCAGTCCAGCGGTGCACTTCTGCCTAGTCATGTTTTGACTGGCCATGTGCCAAGAAGTCACTGGCTCTAGGGCTACACGTTGACTACCCGGGGCCTATGACTCACCTACTAGATCGGTTTCCTTGCAATATCGCTCTAGCTTTTGTTCTTTGCCTGGCTTGCCTCCCCCGAGCCTATTACGCAATCCCTGCCATCTCGGCTTGGCATCATCGACCTCGTACCACGCGTTCATGTGGTTGCCTATGCCTGTCGCCTCTACGGGCATGCATGGTGCTAGTACCGGGAACTTGCTCAGGCTACATGCAGCACCGTAATTCACTTTGAGTCCTTGCTTCGAGTCAGTTTGTTGACCATGCTGATCCTATCTGGAGAAGCTGCCTTCGGGGGCCAATTTCGTCAGCCCTGCAACGTATGGCTGACGTGACGCTATCAAGCTGGAACTTGCCGCTATACGAGAGCTGTCAGCGATCCTCCTTGCATCGTTCTACTGCTCACTTGGTCTTTTCATGCATGTTTGGAGGTTCGCTCCTTTTCGCCCAGTGACGCACGACGCTCTCCTCCGAGCGGTCATCCCACTGGTATGTCCCCGCGCTACGAGTCTATCCGCCCTGAGCCTTAGCGCCTACCCTCCCTAAGCGTTGCTGTTGTCTAGCCTGGGTCGGCTGCACCCCCGCGCTGACCGGGCTACGCCGCGCCGGGTAGCACTGTTTTTCTGCATGCATGCTGGAAACGTGGGTACGGTACTCGATTCCCTCGACCCCTTGCGGGATGACCTGAGGCCCCTCGGCTACTTCACCGGTCTCAGGCATTACATGCGCTTGTCGAGCCCCTTTGCAGCTGTAACTCGCATCCGGACGGGTCCTCCGACTACTAGGTGTGTTCGCCCTAGCTATGCGTCTGGGATCACCTCCGCCAGCGCCCATGTCGATTAGTAGTGGCGGGGCCCAAGCTGTGGCTGTCTCGTAGTAGTCGTCTTCCAATTTTCTCCCGACATGGCAGGTTTATCCAGAATTCTATGTCAGTCGCACCTCCACTGCTAGACCTCGCAGTCACTGCTGCATACTGCTATGGTACGTCCAGTGGACGCAACTGACGTCACCGACAATGAGTGTTCAGGCTCTTGACTGTACCCCCCACGTCCCGCGTCGATCGCGCAGCTCCCCCATTCTGCTGCGGGAGCCGCCGCGATCACAGCCAGTGATCCGTGCTGTTCTCAGGCATGAGAGCTCGCCCACTAGTCGGCATCGTTTGTACATACGGTCAATCGTAGGTACAGATGCACTGACTGACAGTCCCCGACTAATATCATGATGGCTATAGATTGCAAAAAAAAAAAAAAAAAA
>Jeddah_s_O30_s_2014_p_KT368851_p_camel_p_2014_h_10
GATAAGTGAATAGCTTGGCTATCTCACCCTCGTCTCTTGCAGAACTTGATTACGTAACTGATTTGCATTGTCGGGGATGTCACTATTTGCTGCATCTAGCGATAGCCCGCATGCTCCAAGGCCATCGGTACACTAGCCGCTAGCCTTACGTGGCACACCATGACTTTACGCCGTCCGCGACGCGGTTCCCACATCCACCTGGACTCTCTCCCTCGACCATGCCCACATGCAGTCTAATGCCTTATGCCTCCCATCGCTCGAATAGACCCTTACGCCCCTCGAGAGCCTCTCCTCCTGAGCGATCTACCGGCTCGCGTCAACCTACTACTGCGGGCGTCACCTAACTCAGCCATAGCCGCATCTATCTTCGATCAAACTGAGTCGTTCCCGGCTGCAGGCCCCTAACGGGACCAACCGGATGACCTTTAGTCAAACTCAGCCCGACCTACACTACGTGCACCGTCATAAGCCGTGGTACCCGCTCGATGGCAGGCAGCGCCCGATCCGTTATCGAGCCGTAAGGCCTCTCAAGCTACCCGAGGCCTCATGTGCTCCACTTGGGCACCCCTCTCACGTCCACCCTCGTTAACAACGTATCATCACCTGATGCGCTCCCTAGCAAGTCCCTCTAACTTCTCTAGTCGCGATCGTTGCATTGCCCGTTAAAGCTTTTGAGCTATGCATCAGTAACTTCTGAGACCCGTTCTTCCCTATTCCCCTCGGTCCCGGCTCCTCGGAGCCATCACTCTAGTCTGCTAGTTCCAGTTACTTAGCGTCGACTGCCTGCGTTGCTAGCACAGGTTGGCTTACTCGTAGGTGTCCACTCAGCGTCCCCCGTATGCGCTGAGCTCCACCCTGGCACCAGGACTCTAGTCCGTCAGTTGGACATTCTCTTCTTTGACATGCCCGCCAGCTCGCATGCTGCTATACTGGTCTTGCCCGCCCACATCCCCATTATACGACGGCTCGCTCAACAGCTATGCCTTCAGTCTTTCACTAGCATCGTCACTGAGCATGAGCTTGACGCGGTACTCTCCCAGTCCAGCGGTGCACTTCTGCCTAGTCATGTTTTGACTGGCCATGTGCCAAGAAGTCACTGGCTCTAGGGCTACACGTTGACTACCCGGGGCCTATGACTCACCTACTAGATCGGTTTCCTTGCAATATCGCTCTAGCTTTTGTTCTTTGCCTGGCTTGCCTCCCCCGAGCCTATTACGCAATCCCTGCCATCTCGGCTTGGCATCATCGACCTCGTACCACGCGTTCATGTGGTTGCCTATGCCTGTCGCCTCTACGGGCATGCATGGTGCTAGTACCGGGAACTTGCTCAGGCTACATGCAGCACCGTAATTCACTTTGAGTCCTTGCTTCGAGTCAGTTTGTTGACCATGCTGATCCTATCTGGAGAAGCTGCCTTCGGGGGCCAATTTCGTCAGCCCTGCAACGTATGGCTGACGTGACGCTATCAAGCTGGAACTTGCCGCTATACGAGAGCTGTCAGCGATCCTCCTTGCATCGTTCTACTGCTCACTTGGTCTTTTCATGCATGTTTGGAGGTTCGCTCCTTTTCGCCCAGTGACGCACGACGCTCTCCTCCGAGCGGTCATCCCACTGGTATGTCCCCGCGCTACGAGTCTATCCGCCCTGAGCCTTAGCGCCTACCCTCCCTAAGCGTTGCTGTTGTCTAGCCTGGGTCGGCTGCACCCCCGCGCTGACCGGGCTACGCCGCGCCGGGTAGCACTGTTTTTCTGCATGCATGCTGGAAACGTGGGTACGGTACTCGATTCCCTCGACCCCTTGCGGGATGACCTGAGGCCCCTCGGCTACTTCACCGGTCTCAGGCATTACATGCGCTTGTCGAGCCCCTTTGCAGCTGTAACTCGCATCCGGACGGGTCCTCCGACTACTAGGTGTGTTCGCCCTAGCTATGCGTCTGGGATCACCTCCGCCAGCGCCCATGTCGATTAGTAGTGGCGGGGCCCAAGCTGTGGCTGTCTCGTAGTAGTCGTCTTCCAATTTTCTCCCGACATGGCAGGTTTATCCAGAATTCTATGTCAGTCGCACCTCCACTGCTAGACCTCGCAGTCACTGCTGCATACTGCTATGGTACGTCCAGTGGACGCAACTGACGTCACCGACAATGAGTGTTCAGGCTCTTGACTGTACCCCCCACGTCCCGCGTCGATCGCGCAGCTCCCCCATTCTGCTGCGGGAGCCGCCGCGATCACAGCCAGTGATCCGTGCTGTTCTCAGGCATGAGAGCTCGCCCACTAGTCGGCATCGTTTGTACATACGGTCAATCGTAGGTACAGATGCACTGACTGACAGTCCCCGACTAATATCATGATGGCTATAGATTGCAAAAAAAAAAAAAAAAAA
>Jeddah_s_O47b_s_2014_p_KT368852_p_camel_p_2014_h_10
GATAAGTGAATAGCTTGGCTATCTCACCCTCGTCTCTTGCAGAACTTGATTACGTAACTGATTTGCATTGTCGGGGATGTCACTATTTGCTGCATCTAGCGATAGCCCGCATGCTCCAAGGCCATCGGTACACTAGCCGCTAGCCTTACGTGGCACACCATGACTTTACGCCGTCCGCGACGCGGTTCCCACATCCACCTGGACTCTCTCCCTCGACCATGCCCACATGCAGTCTAATGCCTTATGCCTCCCATCGCTCGAATAGACCCTTACGCCCCTCGAGAGCCTCTCCTCCTGAGCGATCTACCGGCTCGCGTCAACCTACTACTGCGGGCGTCACCTAACTCAGCCATAGCCGCATCTATCTTCGATCAAACTGAGTCGTTCCCGGCTGCAGGCCCCTAACGGGACCAACCGGATGACCTTTAGTCAAACTCAGCCCGACCTACACTACGTGCACCGTCATAAGCCGTGGTACCCGCTCGATGGCAGGCAGCGCCCGATCCGTTATCGAGCCGTAAAACCTCTCAAGCTACCCGAGGCCTCATGTGCTCCACTTGGGCACCCCTCTCACGTCCACCCTCGTTAACAACGTATCATCACCTGATGCGCTCCCTAGCAAGTCCCTCTAACTTCTCTAGTCGCGATCGTTGCATTGCCCGTTAAAGCTTTTGAGCTACGCATCAGTAACTTCTGAGACCCGTTCTTCCCTATTCCCCTCGGTCCCGGCTCCTCGGAGCCATCACTCTAGTCTGCTAGTTCCAGTTACTTAGCGTCGACTGCCTGCGTTGCTAGCACAGGTTGGCTTACTCGTAGGTGTCCACTCAGCGTCCCCCGTATACGCTGAGCTCCACCCTGGCACCAGGACCCTAGTCCGTCAGTTGGACATTCTCTTCTTTGACATGCCCGCCAGCTCGCATGCTGCTATACTGGTCTTGCCCGCCCACATCCCCATTATACGACGGCTCGCTCAACAGCTATGCCTTCAGTCTTTCACTAGCATCGTCACTGAGCATGAGCTTGACGCGGTACTCTCCCAGTCCAGCGGTGCACTTCTGCCTAGTCATGTTTTGACTGGCCATGTGCCAAGAAGTCACTGGCTCTAGGGCTACACGTTGACTACCCGAGGCCTATGACTCATCTACTAGATCGGTTTCCTTGCAATATCGCTCTAGCTTTTGTTCTTTGCCTGGCTTGCCTCCCCCGAGCCTATTACGCAATCCCTGCCATCTCGGCTTGGCATCATCGACCTCGTACCACGCGTTCATGTGGTTGCCTATGCCTGTCGCCTCTACGGGCATGCATGGTGCTAGTACCGGGAACTTGCTCAGGCTACATGCAGCACCGTAATTCACTTTGAGTCCTTGCTTCGAGTCAGTTTGTTGACCATGCTGATCCTATCTGGAGAAGCTGCCTTCGGGGGCCAATTTCGTCAGCCCTGCGACGTATGGCTGACGTGACGCTATCAAGCTGGAACTTGCCGCTATACGAGAGCTGTCAGCGATCCTCCTTGCATCGTTCTACTGCTCACTTGGTCTTTTCATGCATGTTTGGAGGTTCGCTCCTTTTCGCCAAGTGACGCACGACGCTCTCCTCCGAGCGGTCATCCCACTGGTATGTCCCCGCGCTACGAGTCTTTCCGCCCTGAGCCTTAGCGCCTACCCTCCCTAAGCGTTGCTGTTGTCTAGCCTGGTTCGGCTGCACCCCCGCGCTGACCGGGCTACGCCGCGCCGGGTAGCACTGTTTTTCTGCATGCATGCTGGAAACGTGGGTACGGTACTCGATTCCCTCGACCCCTTGCGGGATGACCTGAGGCCCCTCGGCTACTTCACCGGTCTCAGGCATTACATGCGCTTGTCGAGCCCCTTCGCAGCTGTAACTCGCATCCGGACGGGTCCTCCGACTACTAGGTGTGTTCGCCCTAGCTATGCGTCTGGGATCACCTCCGCCAGCGCCCATGTCGATTAGTAGTGGCGGGGCCCAAGCTGTGGCTGTCTCGTAGTAGTCGTCTTCCAATTTTCTCCCGACATGGCAGGTTTATCCAGAATTCTATGTCAGTCGCACCTCCACTGCTAGACCTCGCAGTCACTGCTGCATACTGCTATGGTACGTCCAGTGGACGCAACTGACGTCACCGACAATGAGTGTTCAGGCTCTTGACTGTACCCCCCACGTCCCGCGTCGATCGCGCTGCTCCCCCATTGTGCTGCGGGAGCCGGCGCGATCACAGCCAGTGATCTGTGCTGTTCTCAGGCAAGAGAGCTCGCCCACTAGTCGGCATCGTTTGTACATACGGTCAATCGTAGGTACAGATGCAGTGACTGACAGTCCCCGACTAATATCATGATGGCTATAGATTGCAAAAAAAAAAAAAAAAAA
>Jeddah_s_S100_s_2014_p_KT368853_p_camel_p_2014_h_09
GATAAGTGAATAGCTTGGCTATCTCACCCTCGTCTCTTGCAGAACTTGATTACGTAACTGATTTGCATTGTCGGGGATGTCACTATTTGCTGCATCTAGCGATAGCCCGCATGCTCCAAGGCCATCGGTACACTAGCCGCTAGCCTTACGTGGCACACCATGACTTTACGCCGTCCGCGACGCGGTTCCCACATCCACCTGGACTCTCTCCCTCGACCATGCCCACATGCAGTCTAATGCCTTATGCCTCCCATCGCTCGAATAGACCCTTACGCCCCTCGAGAGCCTCTCCTCCTGAGCGATCTACCGGCTCGCGTCAACCTACTACTGCGGGCGTCACCTAGCTCAGCCATAGCCGCATCTATCTTCGATCAAACTGAGTCGTTCCCGGCTGCAGGCCCCTAACGGGACCAACCGGATGACCTATAGTCAAACTCAGCCTGGCCTACACTACGTGCACCGTCATAAGCCGTGGTACCCGCTCGATGGCAGGCAGCGCCCGATCCGTTATCGAGCCGTAAGGCCTCTCAAGCTACCCGAGGCCTCATGTGCTCCACTTGGGCACCCCTCTCACGTCCACCCTCGTTAACAACGTATCATCACCTGATGCGCTCCCTAGCAAGTCCCTCTAACTTCTCTAGTCGCGATCGTTGCATTGCCCGTTAAAGCTTTTGAGCTATGCATCAGTAACTTCTGAGACCCGTTCTTCCCTATTCCCCTCGGTCCCGGCTCCTCGGAGCCATCACTCTAGTCTGCTAGTTCCAGTTACTTAGCGTCGACTGCCTGCGTTGCTAGCACAGGTTGGCTTACTCGTAGGTGTCCACTCAGCGTCCCCCGTATGCGCTGAGCTCCACCCTGGCACCAGGACCCTAGTCCGTCAGTTGGACATTCTCTTCTTTGACATGCCCGCCAGCTCGCATGCTGCTATACTGGTCTTGCCCGCCCACATCCCCATTATACGACGGCTCGCTCAACAGCTATGCCTTCAGTCTTTCACTAGCATCGTCACTGAGCATGAGCTTGACGCGGTACTCTCCCAGTCCAGCGGTGCACTTCTGCCTAGTCATGTTTTGACTGGCCATGTGCCAAGAAGTCACTGGCTCTAGGGCTACACGTTGACTACCCGGGGCCTATGACTCACCTACTAGATCGGTTTCCTTGCAATATCGCTCTAGCTTTTGTTCTTTGCCTGGCTTGCCTCCCCCGAGCCTATTACGCAATCCCTGCCATCTCGGCTTGGCATCATCGACCTCGTACCACGCGTTCATGTGGTTGCCTATGCCTGTCGCCTCTACGGGCATGCATGGTGCTAGTACCGGGAACTTGCTCAGGCTACATGCAGCACCGTAATTCACTTTGAGTCCTTGCTTCGAGTCAGTTTGTTGACCATGCTGATCCTATCTGGAGAAGCTGCCTTCGGGGGCCAATTTCGTCAGCCCTGCAACGTATGGCTGACGTGACGCTATCAAGCTGGAACTTGCCGCTATACGAGAGCTGTCAGCGATCCTCCTTGCATCGTTCTACTGCTCACTTGGTCTTTTCATGCATGTTTGGAGGTTCGCTCCTTTTCGCCCAGTGACGCACGTCGCTCTCCTCCGAGCGGTCATCCCACTGGTATGTCCCCGCGCTACGAGTCTATCCGCCCTGAGCCTTAGCGCCTACCCTCCCTAAGCGTTGCTGTTGTCTAGCCTGGGTCGGCTGCACCCCCGCGCTGACCGGGCTACGCCGCGCCGGGTAGCACTGTTTTTCTGCATGCATTCTGGAAACGTGGGTACGGTACTCGATTCCCTCGACCCCTTGCGGGATGACCTGAGGCCCCTCGGCTACTTCACCGGTCTCAGGCATTACATGCGCTTGTCGAGCCCCTTTGCAGCTGTAACTCGCATCCGGACGGGTCCTCCGACTACTAGGTGTGTTCGCCCTAGCTATGCGTCTGGGATCACCTCCGCCAGCGCCCATGTCGATTAGTAGTGGCGGGGCCCAAGCTGTGGCTGTCTCGTAGTAGTCGTCTTCCAATTTTCTCCCGACATGGCAGGTTTATCCAGAATTCTATGTCAGTCGCACCTCCACTGCTAGACCTCGCAGTCACTGCTGCATACTGCTATGGTACGTCCAGTGGACGCAACTGACGTCACCGACAATGAGTGTTCAGGTTCTTGACTGTACCCCCCACGTCCCGCGTCGATCGCGCAGCTCCCCCATTCTGCTGCGGGAGCCGCCGCGATCACAGCCAGTGATCCGTGCTGTTCTCAGGCATGAGAGCTCGCCCACTAGTCGGCATCGTTTGTACATACGGTCAATCGTAGGTACAGATGCATTGACTGACAGTCCCCGACTAATATCATGATGGCTATAGATTGCAAAAAAAAAAAAAAAAAA
>Jeddah_s_S73_s_2014_p_KT368854_p_camel_p_2014_h_09
GATAAGTGAATAGCTTGGCTATCTCACCCTCGTCTCTTGCAGAACTTGATTACGTAACTGATTTGCATTGTCGGGGATGTCACTATTTGCTGCATCTAGCGATAGCCCGCATGCTCCAAGGCCATCGGTACACTAGCCGCTAGCCTTACGTGGCACACCATGACTTTACGCCGTCCGCGACGCGGTTCCCACATCCACCTGGACTCTCTCCCTCGACCATGCCCACATGCAGTCTAATGCCTTATGCCTCCCATCGCTCGAATAGACCCTTACGCCCCTCGAGAGCCTCTCCTCCTGAGCGATCTACCGGCTCGCGTCAACCTACTACTGCGGGCGTCACCTAACTCAGCCATAGCCGCATCTATCTTCGATCAAACTGAGTCGTTCCCGGCTGCAGGCCCCTAACGGGACCAACCGGATGACCTTTAGTCAAACTCAGCCCGACCTACACTACGTGCACCGTCATAAGCCGTGGTACCCGCTCGATGGCAGGCAGCGCCCGATCCGTTATCGAGCCGTAAGGCCTCTCAAGCTACCCGAGGCCTCATGTGCTCCACTTGGGCACCCCTCTCACGTCCACCCTCGTTAACAACGTATCATCACCTGATGCGCTCCCTAGCAAGTCCCTCTAACTTCTCTAGTCGCGATCGTTGCATTGCCCGTTAAAGCTTTTGAGCTATGCATCAGTAACTTCTGAGACCCGTTCTTCCCTATTCCCCTCGGTCCCGGCTCCTCGGAGCCATCACTCTAGTCTGCTAGTTCCAGTTACTTAGCGTCGACTGCCTGCGTTGCTAGCACAGGTTGGCTTACTCGTAGGTGTCCACTCAGCGTCCCCCGTATGCGCTGAGCTCCACCCTGGCACCAGGACCCTAGTCCGTCAGTTGGACATTCTCTTCTTTGACATGCCCGCCAGCTCGCATGCTGCTATACTGGTCTTGCCCGCCCACATCCCCATTATACGACGGCTCGCTCAACAGCTATGCCTTCAGTCTTTCACTAGCATCGTCACTGAGCATGAGCTTGACGCGGTACTCTCCCAGTCCAGCGGTGCACTTCTGCCTAGTCATGTTTTGACTGGCCATGTGCCAAGAAGTCACTGGCTCTAGGGCTACACGTTGACTACCCGGGGCCTATGACTCACCTACTAGATCGGTTTCCTTGCAATATCGCTCTAGCTTTTGTTCTTTGCCTGGCTTGCCTCCCCCGAGCCTATTACGCAATCCCTGCCATCTCGGCTTGGCATCATCGACCTCGTACCACGCGTTCATGTGGTTGCCTATGCCTGTCGCCTCTACGGGCATGCATGGTGCTAGTACCGGGAACTTGCTCAGGCTACATGCAGCACCGTAATTCACTTTGAGTCCTTGCTTCGAGTCAGTTTGTTGACCATGCTGATCCTATCTGGAGAAGCTGCCTTCGGGGGCCAATTTCGTCAGCCCTGCAACGTATGGCTGACGTGACGCTATCAAGCTGGAACTTGCCGCTATACGAGAGCTGTCAGCGATCCTCCTTGCATCGTTCTACTGCTCACTTGGTCTTTTCATGCATGTTTGGAGGTTCGCTCCTTTTCGCCCAGTGACGCACGACGCTCTCCTCCGAACGGTCATCCCACTGGTATGTCCCCGCGCTACGAGTCTATCCGCCCTGAGCCTTAGCGCCTACCCTCCCTAAGCGTTGCTGTTGTCTAGCCTGGGTCGGCTGCACCCCCGCGCTGACCGGGCTACGCCGCGCCGGGTAGCACTGTTTTTCTGCATGCATTCTGGAAACGTGGGTACGGTACTCGATTCCCTCGACCCCTTGCGGGATGACCTGAGGCCCCTCGGCTACTTCACCGGTCTCAGGCATTACATGCGCTTGTCGAGCCCCTTTGCAGCTGTAACTCGCATCCGGACGGGTCCTCCGACTACTAGGTGTGTTCGCCCTAGCTATGCGTCTGGGATCACCTCCGCCAGCGCCCATGTCGATTAGTAGTGGCGGGGCCCAAGCTGTGGCTGTCTCGTAGTAGTCGTCTTCCAATTTTCTCCCGACATGGCAGGTTTATCCAGAATTCTATGTCAGTCGCACCTCCACTGCTAGACCTCGCAGTCACTGCTGCATACTGCTATGGTACGTCCAGTGGACGCAACTGACGTCACCGACAATGAGTGTTCAGGCTCTTGACTGTACCCCCCACGTCCCGCGTCGATCGCGCAGCTCCCCCATTCTGCTGCGGGAGCCGCCGCGATCACAGCCAGTGATCCGTGCTGTTCTCAGGCATGAGAGCTCGCCCACTAGTCGGCATCGTTTGTACATACGGTCAATCGTAGGTACAGATGCACTGACTGACAGTCCCCGACTAATATCATGATGGCTATAGATTGCAAAAAAAAAAAAAAAAAA
>Jeddah_s_S93_s_2014_p_KT368855_p_camel_p_2014_h_09
GATAAGTGAATAGCTTGGCTATCTCACCCTCGTCTCTTGCAGAACTTGATTACGTAACTGATTTGCATTGTCGGGGATGTCACTATTTGCTGCATCTAGCGATAGCCCGCATGCTCCAAGGCTATCGGTACACTAGCCGCTAGCCTTACGTGGCACACCATGACTTTACGCCGTCCGCGACGCGGTTCCCACATCCACCTGGACTCTCTCCCTCGACCATGCCCACATGCAGTCTAATGCCTTATGCCTCCCATCGCTCGAATAGACCCTTACGCCCCTCGAGAGCCTCTCCCCCTGAGCGATCTACCGGCTCGCGTCAACCTACTACTGCGGGCGTCACCTAACTCAGCCATAGCCGCATCTATCTTCGATCAAACTGAGTCGTTCCCGGCTGCAGGCCCCTAACGGGACCAACCGGATGACCTTTAGTCAAACTCAGCCCGACCTACACTACGTGCACCGTCATAAGCCGTGGTACCCGCTCGATGGCAGGCAGCGCCCGATCCGTTATCGAGCCGTAAAACCTCTCAAGCTACCCGAGGCCTCATGTGCTCCACTTGGGCACCCCTCTCACGTCCACCCTCGTTAACAACGTATCATCACCTGATGCGCTCCCTAGCAAGTCCCTCTAACTTCTCTAGTCGCGATCGTTGCATTGCCCGTTAAAGCTTTTGAGCTACGCATCAGTAACTTCTGAGACCCGTTCTTCCCTATTCCCCTCGGTCCCGGCTCCTCGGAGCCATCACTCTAGTCTGCTAGTTCCAGTTACTTAGCGTCGACTGCCTGCGTTGCTAGCACAGGTTGGCTTACTCGTAGGTGTCCACTCAGTGTCCCCCGTATACGCTGAGCTCCACCCTGGCACCAGGACCCTAGTCCGTCAGTTGGACATTCTCTTCTTTGACATGCCCGCCAGCTCGCATGCTGCTATACTGGTCTTGCCCGCCCACATCCCCATTATACGACGGCTCGCTCAGCAGCTATGCCTTCAGTCTTTCACTAGCATCGTCACTGAGCATGAGCTTGACTCGGTACTCTCCCAGTCCAGCGGTGCACTTCTGCCTAGTCATGTTTTGACTGGCCATGTGCCAAGAAGTCACTGGCTCTAGGGCTACACGTTGACTACCCGGGGCCTATGACTCACCTACTAGATCGGTTTCCTTGCAATATCGCTCTAGCTTTTGTTCTTTGCCTGGCTTGCCTCCCCCGAGCCTATTACGCAATCCCTGCCATCTCGGCTTGGCATCATCGACCTCGTACCACGCGTTCATGTGGTTGCCTATGCCTGTCGCCTCTACGGGCATGCATGGTGCTAGTACCGGGAACTTGCTCAGGCTACATGCAGCACCGTAATTCACTTTGAGTCCTTGCTTCGAGTCAGTTTGTTGACCATGCTGATCCTATCTGGAGAAGCTGCCTTCGGGGGCCAATTTCGTCAGCCCTGCAACGTATGGCTGACGTGACGCTATCAAGCTGGAACTTGCTGCTATACGAGAGCTGTCAGCGATCCTCCTTGCATCGTTCTACTGCTCACTTGGTCTTTTCATGCATGTTTGGAGGTTCGCTCCTTTTCGCCCAGTGACGCACGACGCTCTCCTCCGAGCGGTCATCCCACTGGTATGTCCCCGCGCTACGAGTCTATCCGCCCTGAGCCTTAGCGCCTACCCTCCCTAAGCGTTGCTGTTGTCTAGCCTGGGTCGGCTGCACCCCCGCGCTGACCGGGCTACGCCGCGCCGGGTAGCACTGTTTTTCTGCATGCATGCTGGAAACGTGGGTACGGTACTCGATTCCCTCGACCCCTTGCGGGATGACCTGAGGCCCCTCGGCTACTTCACCGGTCTCAGGCATTACATGCGCTTGTCGAGCCCCTTTGCAGCTGTAACTCGCATCCGGACGGGTCCTCCGACTACTAGGTGTGTTCGCCCTAGCTATGCGTCTGGGATCACCTCCGCCAGCGCCCATGTCGATTAGTAGTGGCGGGGCCCAAGCTGTGGCTGTCTCGTAGTAGTCGTCTTCCAATTTTCTCCCGACATGGCAGGTTTATCCAGAATTCTATGTCAGTCGCACCTCCACTGCTAGACCTCGCAGTCACTGCTGCATACTGCTATGGTACGTCCAGTGGACGCAACTGACGTCACCGACAATGAGTGTTCAGGCTCTTGACTGTACCCCCCACGTCCCGCGTCGATCGCGCAGCTCCCCCATTCTGCTGCGGGAGCCGCCGCGATCACAGCCAGTGATCCGTGCTGTTCTCAGGCATGAGAGCTCGCCCACTAGTCGGCATCGTTTGTACATACGGTCAATCGTAGGTACAGATGCACTGACTGACAGTCCCCGACTAATATCATGATGGCTATAGATTGCAAAAAAAAAAAAAAAAAA
>Jeddah_s_S94_s_2014_p_KT368856_p_camel_p_2014_h_09
GATAAGTGAATAGCTTGGCTATCTCACCCTCGTCTCTTGCAGAACTTGATTACGTAACTGATTTGCATTGTCGGGGATGTCACTATTTGCTGCATCTAGCGATAGCCCGCATGCTCCAAGGCTATCGGTACACTAGCCGCTAGCCTTACGTGGCACACCATGACTTTACGCCGTCCGCGACGCGGTTCCCACATCCACCTGGACTCTCTCCCTCGACCATGCCCACATGCAGTCTAATGCCTTATGCCTCCCATCGCTCGAATAGACCCTTACGCCCCTCGAGAGCCTCTCCCCCTGAGCGATCTACCGGCTCGCGTCAACCTACTACTGCGGGCGTCACCTAACTCAGCCATAGCCGCATCTATCTTCGATCAAACTGAGTCGTTCCCGGCTGCAGGCCCCTAACGGGACCAACCGGATGACCTTTAGTCAAACTCAGCCCGACCTACACTACGTGCACCGTCATAAGCCGTGGTACCCGCTCGATGGCAGGCAGCGCCCGATCCGTTATCGAGCCGTAAAACCTCTCAAGCTACCCGAGGCCTCATGTGCTCCACTTGGGCACCCCTCTCACGTCCACCCTCGTTAACAACGTATCATCACCTGATGCGCTCCCTAGCAAGTCCCTCTAACTTCTCTAGTCGCGATCGTTGCATTGCCCGTTAAAGCTTTTGAGCTACGCATCAGTAACTTCTGAGACCCGTTCTTCCCTATTCCCCTCGGTCCCGGCTCCTCGGAGCCATCACTCTAGTCTGCTAGTTCCAGTTACTTAGCGTCGACTGCCTGCGTTGCTAGCACAGGTTGGCTTACTCGTAGGTGTCCACTCAGTGTCCCCCGTATACGCTGAGCTCCACCCTGGCACCAGGACCCTAGTCCGTCAGTTGGACATTCTCTTCTTTGACATGCCCGCCAGCTCGCATGCTGCTATACTGGTCTTGCCCGCCCACATCCCCATTATACGACGGCTCGCTCAGCAGCTATGCCTTCAGTCTTTCACTAGCATCGTCACTGAGCATGAGCTTGACTCGGTACTCTCCCAGTCCAGCGGTGCACTTCTGCCTAGTCATGTTTTGACTGGCCATGTGCCAAGAAGTCACTGGCTCTAGGGCTACACGTTGACTACCCGGGGCCTATGACTCACCTACTAGATCGGTTTCCTTGCAATATCGCTCTAGCTTTTGTTCTTTGCCTGGCTTGCCTCCCCCGAGCCTATTACGCAATCCCTGCCATCTCGGCTTGGCATCATCGACCTCGTACCACGCGTTCATGTGGTTGCCTATGCCTGTCGCCTCTACGGGCATGCATGGTGCTAGTACCGGGAACTTGCTCAGGCTACATGCAGCACCGTAATTCACTTTGAGTCCTTGCTTCGAGTCAGTTTGTTGACCATGCTGATCCTATCTGGAGAAGCTGCCTTCGGGGGCCAATTTCGTCAGCCCTGCAACGTATGGCTGACGTGACGCTATCAAGCTGGAACTTGCCGCTATACGAGAGCTGTCAGCGATCCTCCTTGCATCGTTCTACTGCTCACTTGGTCTTTTCATGCATGTTTGGAGGTTCGCTTCTTTTCGCCCAGTGACGCACGACGCTCTCCTCCGAGCGGTCATCCCACTGGTATGTCCCCGCGCTACGAGTCTATCCGTCCTGAGCCTTAGCGCCTACCCTCCCTAAGCGTTGCTGTTGTCTAGCCTGGGTCGGCTGCACCCCCGCGCTGACCGGGCTACGCCGCGCCGGGTAGCACTGTTTTTCTGCATGCATGCTGGAAACGTGGGTACGGTACTCGATTCCCTCGACCCCTTGCGGGATGACCTGAGGCCCCTCGGCTACTTCACCGGTCTCAGGCATTACATGCGCTTGTCGAGCCCCTTCGCAGCTGTAACTCGCATCCGGACGGGTCCTCCGACTACTAGGTGTGTTCGCCCTAGCTATGCGTCTGGGATCACCTCCGCCAGCGCCCATGTCGATTAGTAGTGGCGGGGCCCAAGCTGTGGCTGTCTCGTAATAGTCGTCTTCCAATTTTCTTCCGACATGGCAGGTTTATCCAGAATTCTATGTCAGTCGCACCTCCACTGCTAGACCTCGCAGTCACTGCTGCATACTGCTATGGTACGTCCAGTGGACGCAACTGACGTCACCGACAATGAGTGTTCAGGCTCTTGACTGTACCCCCCACGTCCCGCGTCGATCGCGCTGCTCCCCCATTGTGCTGCGGGAGCCGGCGCGATCACAGCCAGTGATCTGTGCTGTTCTCAGGCAAGAGAGCTCGCCCACTAGTCGGCATCGTTTGTACATACGGTCAATCGTAGGTACAGATGCAGTGACTGACAGTCCCCGACTAATATCATGATGGCTATAGATTGCAAAAAAAAAAAAAAAAAA
>Jeddah_s_S99_s_2014_p_KT368857_p_camel_p_2014_h_09
GATAAGTGAATAGCTTGGCTATCTCACCCTCGTCTCTTGCAGAACTTGATTACGTAACTGATTTGCATTGTCGGGGATGTCACTATTTGCTGCATCTAGCGATAGCCCGCATGCTCCAAGGCTATCGGTACACTAGCCGCTAGCCTTACGTGGCACACCATGACTTTACGCCGTCCGCGACGCGGTTCCCACATCCACCTGGACTCTCTCCCTCGACCATGCCCACATGCAGTCTAATGCCTTATGCCTCCCATCGCTCGAATAGACCCTTACGCCCCTCGAGAGCCTCTCCCCCTGAGCGATCTACCGGCTCGCGTCAACCTACTACTGCGGGCGTCACCTAACTCAGCCATAGCCGCATCTATCTTCGATCAAACTGAGTCGTTCCCGGCTGCAGGCCCCTAACGGGACCAACCGGATGACCTTTAGTCAAACTCAGCCCGACCTACACTACGTGCACCGTCATAAGCCGTGGTACCCGCTCGATGGCAGGCAGCGCCCGATCCGTTATCGAGCCGTAAAACCTCTCAAGCTACCCGAGGCCTCATGTGCTCCACTTGGGCACCCCTCTCACGTCCACCCTCGTTAACAACGTATCATCACCTGATGCGCTCCCTAGCAAGTCCCTCTAACTTCTCTAGTCGCGATCGTTGCATTGCCCGTTAAAGCTTTTGAGCTACGCATCAGTAACTTCTGAGACCCGTTCTTCCCTATTCCCCTCGGTCCCGGCTCCTCGGAGCCATCACTCTAGTCTGCTAGTTCCAGTTACTTAGCGTCGACTGCCTGCGTTGCTAGCACAGGTTGGCTTACTCGTAGGTGTCCACTCAGTGTCCCCCGTATACGCTGAGCTCCACCCTGGCACCAGGACCCTAGTCCGTCAGTTGGACATTCTCTTCTTTGACATGCCCGCCAGCTCGCATGCTGCTATACTGGTCTTGCCCGCCCACATCCCCATTATACGACGGCTCGCTCAGCAGCTATGCCTTCAGTCTTTCACTAGCATCGTCACTGAGCATGAGCTTGACTCGGTACTCTCCCAGTCCAGCGGTGCACTTCTGCCTAGTCATGTTTTGACTGGCCATGTGCCAAGAAGTCACTGGCTCTAGGGCTACACGTTGACTACCCGGGGCCTATGACTCACCTACTAGATCGGTTTCCTTGCAATATCGCTCTAGCTTTTGTTCTTTGCCTGGCTTGCCTCCCCCGAGCCTATTACGCAATCCCTGCCATCTCGGCTTGGCATCATCGACCTCGTACCACGCGTTCATGTGGTTGCCTATGCCTGTCGCCTCTACGGGCATGCATGGTGCTAGTACCGGGAACTTGCTCAGGCTACATGCAGCACCGTAATTCACTTTGAGTCCTTGCTTCGAGTCAGTTTGTTGACCATGCTGATCCTATCTGGAGAAGCTGCCTTCGGGGGCCAATTTCGTCAGCCCTGCAACGTATGGCTGACGTGACGCTATCAAGCTGGAACTTGCCGCTATACGAGAGCTGTCAGCGATCCTCCTTGCATCGTTCTACTGCTCACTTGGTCTTTTCATGCATGTTTGGAGGTTCGTTCCTTTTCGCCCAGTGACGCACGACGCTCTCCTCCGAGCGGTCATCCCACTGGTATGTCCCCGCGCTACGAGTCTATCCGTCCTGAGCCTTAGCGCCTACCCTCCCTAAGCGTTGCTGTTGTCTAGCCTGGGTCGGCTGCACCCCCGCGCTGACCGGGCTACGCCGCGCCGGGTAGCACTGTTTTTCTGCATGCATGCTGGAAACGTGGGTACGGTACTCGATTCCCTCGACCCCTTGCGGGATGACCTGAGGCCCCTCGGCTACTTCACCGGTCTCAGGCATTACATGCGCTTGTCGAGCCCCTTCGCAGCTGTAACTCGCATCCGGACGGGTCCTCCGACTACTAGGTGTGTTCGCCCTAGCTATGCGTCTGGGATCACCTCCGCCAGCGCCCATGTCGATTAGTAGTGGCGGGGCCCAAGCTGTGGCTGTCTCGTAATAGTCGTCTTCCAATTTTCTTCCGACATGGCAGGTTTATCCAGAATTCTATGTCAGTCGCACCTCCACTGCTAGACCTCGCAGTCACTGCTGCATACTGCTATGGTACGTCCAGTGGACGCAACTGACGTCACCGACAATGAGTGTTCAGGCTCTTGACTGTACCCCCCACGTCCCGCGTCGATCGCGCTGCTCCCCCATTGTGCTGCGGGAGCCGGCGCGATCACAGCCAGTGATCTGTGCTGTTCTCAGGCAAGAGAGCTCGCCCACTAGTCGGCATCGTTTGTACATACGGTCAATCGTAGGTACAGATGCAGTGACTGACAGTCCCCGACTAATATCATGATGGCTATAGATTGCAAAAAAAAAAAAAAAAAA
>Jeddah_C10306_s_KSA_p_KM027260_p_human_p_2014_h_04_h_21
GATAAGTGAATAGCTTGGCTATCTCACCCTCGTCTCTTGCAGAACTTGATTACGTAACTGATTTGCATTGTCGGGGATGTCATTATTTGCTGCATCTAGCGATAGCCCGCATGCCCCAAGGCCGTCAGTACACTAGCTGCTAGCCCTACGTGGCACACCATGACTTTACGCCGTCCGCGACGCGGTTCCTATATCCACCTGGACTCTCTCCCTCGACCCTGCCCACATGCAGTCTAATGCCTTATGCCTCCCATCGCTCGAATAGACCCTTACGCCCCTCGAGAGCCTCTCCTCCTGAGCGATTTACCGGCTCGCGTCAACCTACTACTGCGGGCGTCACCTAACTCAGCCATAGCCGCATCTATCTTCGATCAAACTGAGTCATTCCTGGCTGCAGGCCCCCAACGGGACCAACCGGATGACCTTTATTCAAACTCAGCCCGACCTACACTACGTGCACCGTCATAAGCCGTGGTACCCGCTCGATGGCAGGCAGCGCCCGATCCGTTATCGAGCCGTATAACCTCTCAAGCTACCCGAGGTCTCATATGCTCCACCCGGGCACCTCTCTCACGTCCACCCTCGTTAACAACGTATCATCACCTGATGAGCTCCCTAGCAAGCCCCTCTAACTTCTCTAGTCGCGATCATTGCATTGCCCGTTAAAGCTTTTGAGCTACGCCTCAGTAACTTCTGGGACCCGTTCTTCCCTACTCCCCTCGGTCCCGGCTCCTCGGAGCCATCACTCTAGTCTGCTAGTTCCAGTTACTTAGCGTCGACTGCCCGCGTTGCTAGCACAGGTTGGCTTACTCGTAGGTGCCCGCCCAGCGTCCCTCGTATACGCTGAGCTCCACCCTGGCACCAGGACCCTAGTCCGTCAGTTGGACATTCTCTTCTTTGACATGCCCGCCAGCTCGCATGCTGCTATACTGGTCTTGCCCGCCCACATTCCCATTATACGACGGCTCGCTCAACAGCTATGCCTTCAGTCTTCCACTAGCATCGTCACTGAGCATGAGCTTGACGCGGTACTCTCCCAGTCCAGCGGTGCACTTCCGCCTAGTCATGTTTTGACTGGCCATGTGCCAAGAAGTCACTGGCTCTAGGGCTACACGTTGACTACCCGGGGCCTATGACTCACCGACTAGATCGGTTTCCTTGCAACATCGCTCTAGCTTTCGTTTTTTGCCTGGCTTGCCCCCCCCGAGCCTATTACGCAATCCCTGCCATTTCGGCTTGGCATCATCGACCTCGTACCACGCGTTCATGTGGTTGTCTATGTCTGTCGCCTCTACGGGCATGCATGGTGCTAGTACCGGGGACTTGCTCAGGCTACATGCAGTACCGTAACTCACTTCGAGTCCTTGCTGCAAGTCAGTTTGTTGACCATGCTGATCCTATCTGGAGAGGCTGCCTTCGGGGGCCAATTTCGTCAGCCTTGCAACGTATGGCTGACGTGACGCTATCAAGCTGGAACTTGCCGCTATACGAGAGCTGTCAGCGATCCTCCTTGCATCGTTCTACTGCTCACTTGGTCTTGTCATGCATGCTTGGAGGTTCGTTCCTTTTCGCCCAGTGACGCACGACGCTCTCCTCCGAGCGGTCATCCCACTGGTATGTCCCCGCGCTACGAGTCTATCCGCCCTGAGCCTTAGCGCCTATCCTCCCTAAGCGTTGCTGTTGTCTAGCCTGGGTTGGCCGCATCCCCGCGTTGACCTGGCTACGTCGCGCCGGGTGGCACCGCTCTTCTGCACGCATGCTGGAAACGTGGGTACGGTACTCGATTCCCTCGACCCCCTGCGGGATGACCTGAGGCCCCTCGGCTACTTCGCCGGTCTCAGGCATCACATGCGCTTGTCGAGCCCCTTTGCAGCTGTAACTCGCATCCGGACGGGTCCTCCGACTACTAGGTGTGTTCGCCCTAGCTATGCGTCTGGGATCACCTCCGCCAGCGCCCATGTCGATTAGTAGTGGCGGGGCCCAAGCTGTGGCTGTCTCGTAGTAGTCGTCTTCCAATTTTCTCCCGACATGGCAGGTTTATCCAGAATTCTATGTCAGTCGCACCTCCACTGCTAGACCTCGCAGTCACTGCTGCATACTGCTATGGTACGTCCAGTGGACGCAACTGACGTCACCGACAATGAGTGTTCAGGCTCTTGACTGTACCCCCCACGTCCCGCGTCGATCGCGCAGCTCCCCCATTCTGCTGCGGGAGCCGCCGCGATCACAGCCAGTGATCCGTGCTGTTCTCAGGCATGAGAGCTCGCCCACTAGTCGGCATCGTTTGTACATACGGTCAATCGTAGGTACAGATGCACTGACTGACAGTCCCCGACTAATATCATGATGGCTATAGATTGCAAAAAAAAAAAAAAAAAA
>Jeddah_C7149_s_KSA_p_KM027255_p_human_p_2014_h_04_h_05
GATAAGTGAATAGCTTGGCTATCTCACCCTCGTCTCTTGCAGAACTTGATTACGTAACTGATTTGCATTGTCGGGGATGTCATTATTTGCTGCATCTAGCGATAGCCCGCATGCCCCAAGGCCGTCAGTACACTAGCTGCTAGCCCTACGTGGCACACCATGACTTTACGCCGTCCGCGACGCGGTTCCTATATCCACCTGGACTCTCTCCCTCGACCCTGCCCACATGCAGTCTAATGCCTTATGCCTCCCATCGCTCGAATAGACCCTTACGCCCCTCGAGAGCCTCTCCTCCTGAGCGATTTACCGGCTCGCGTCAACCTACTACTGCGGGCGTCACCTAACTCAGCCATAGCCGCATCTATCTTCGATCAAACTGAGTCATTCCTGGCTGCAGGCCCCCAACGGGACCAACCGGATGACCTTTATTCAAACTCAGCCCGACCTACACTACGTGCACCGTCATAAGCCGTGGTACCCGCTCGATGGCAGGCAGCGCCCGATCCGTTATCGAGCCGTATAACCTCTCAAGCTACCCGAGGTCTCATATGCTCCACCCGGGCACCTCTCTCACGTCCACCCTCGTTAACAACGTATCATCACCTGATGAGCTCCCTAGCAAGCCCCTCTAACTTCTCTAGTCGCGATCATTGCATTGCCCGTTAAAACTTTTGAGCTACGCCTCAGTAACTTCTGGGACCCGTTCTTCCCTACTCCCCTCGGTCCCGGCTCCTCGGAGCCATCACTCTAGTCTGCTAGTTCCAGTTACTTAGCGTCGACTGCCCGCGTTGCTAGCACAGGTTGGCTTACTCGTAGGTGCCCGCCCAGCGTCCCTCGTATACGCTGAGCTCCACCCTGGCACCAGGACCCTAGTCCGTCAGTTGGACATTCTCTTCTTTGACATGCCCGCCAGCTCGCATGCTGCTATACTGGTCTTGCCCGCCCACATTCCCATTATACGACGGCTCGCTCAACAGCTATGCCTTCAGTCTTCCACTAGCATCGTCACTGAGCATGAGCTTGACGCGGTACTCTCCCAGTCCAGCGGTGCACTTCCGCCTAGTCATGTTTTGACTGGCCATGTGCCAAGAAGTCACTGGCTCTAGGGCTACACGTTGACTACCCGGGGCCTATGACTCACCGACTAGATCGGTTTCCTTGCAACATCGCTCTAGCTTTCGTTTTTTGCCTGGCTTGCCCCCCCCGAGCCTATTACGCAATCCCTGCCATTTCGGCTTGGCATCATCGACCTCGTACCACGCGTTCATGTGGTTGTCTATGTCTGTCGCCTCTACGGGCATGCATGGTGCTAGTACCGGGGACTTGCTCAGGCTACATGCAGCACCGTAACTCACTTTGAGTCCTTGCTGCAAGTCAGTTTGTTGACCATGCTGATCCTATCTGGAGAGGCTGCCTTCGGGGGCCAATTTCGTCAGCCTTGCAACGTATGGCTGACGTGACGCTATCAAGCTGGAACTTGCCGCTATACGAGAGCTGTCAGCGATCCTCCTTGCATCGTTCTACTGCTCACTTGGTCTTGTCATGCATGCTTGGAGGTTCGTTCCTTTTCGCCCAGTGACGCACGACGCTCTCCTCCGAGCGGTCATCCCACTGGTATGTCCCCGCGCTACGAGTCTATCCGCCCTGAGCCTTAGCGCCTATCCTCCCTAAGCGTTGCTGTTGTCTAGCCTGGGTTGGCCGCATCCCCGCGTTGACCTGGCTACGTCGCGCCGGGTGGCACCGCTCTTCTGCACGCATGCTGGAAACGTGGGTACGGTACTCGATTCCCTCGACCCCCTGCGGGATGACCTGAGGCCCCTCGGCTACTTCGCCGGTCTCAGGCATCACATGCGCTTGTCGAGCCCCTTTGCAGCTGTAACTCGCATCCGGACGGGTCCTCCGACTACTAGGTGTGTTCGCCCTAGCTATGCGTCTGGGATCACCTCCGCCAGCGCCCATGTCGATTAGTAGTGGCGGGGCCCAAGCTGTGGCTGTCTCGTAGTAGTCGTCTTCCAATTTTCTCCCGACATGGCAGGTTTATCCAGAATTCTATGTCAGTCGCACCTCCACTGCTAGACCTCGCAGTCACTGCTGCATACTGCTATGGTACGTCCAGTGGACGCAACTGACGTCACCGACAATGAGTGTTCAGGCTCTTGACTGTACCCCCCACGTCCCGCGTCGATCGCGCAGCTCCCCCATTCTGCTGCGGGAGCCGCCGCGATCACAGCCAGTGATCCGTGCTGTTCTCAGGCATGAGAGCTCGCCCACTAGTCGGCATCGTTTGTACATACGGTCAATCGTAGGTACAGATGCACTGACTGACAGTCCCCGACTAATATCATGATGGCTATAGATTGCAAAAAAAAAAAAAAAAAA
>Jeddah_C7569_s_KSA_p_KM027256_p_human_p_2014_h_04_h_03
GATAAGTGAATAGCTTGGCTATCTCACCCTCGTCTCTTGCAGAACTTGATTACGTAACTGATTTGCATTGTCGGGGATGTCATTATTTGCTGCATCTAGCGATAGCCCGCATGCCCCAAGGCCGTCAGTACACTAGCTGCTAGCCCTACGTGGCACACCATGACTTTACGCCGTCCGCGACGCGGTTCCTATATCCACCTGGACTCTCTCCCTCGACCCTGCCCACATGCAGTCTAATGCCTTATGCCTCCCATCGCTCGAATAGACCCTTACGCCCCTCGAGAGCCTCTCCTCCTGAGCGATTTACCGGCTCGCGTCAACCTACTACTGCGGGCGTCACCTAACTCAGCCATAGCCGCATCTATCTTCGATCAAACTGAGTCATTCCTGGCTGCAGGCCCCCAACGGGACCAACCGGATGACCTTTATTCAAACTCAGCCCGACCTACACTACGTGCACCGTCATAAGCCGTGGTACCCGCTCGATGGCAGGCAGCGCCCGATCCGTTATCGAGCCGTATAACCTCTCAAGCTACCCGAGGTCTCATATGCTCCACCCGGGCACCTCTCTCACGTCCACCCTCGTTAACAACGTATCATCACCTGATGAGCTCCCTAGCAAGCCCCTCTAACTTCTCTAGTCGCGATCATTGCATTGCCCGTTAAAGCTTTTGAGCTACGCCTCAGTAACTTCTGGGACCCGTTCTTCCCTACTCCCCTCGGTCCCGGCTCCTCGGAGCCATCACTCTAGTCTGCTAGTTCCAGTTACTTAGCGTCGACTGCCCGCGTTGCTAGCACAGGTTGGCTTACTCGTAGGTGCCCGCCCAGCGTCCCTCGTATACGCTGAGCTCCACCCTGGCACCAGGACCCTAGTCCGTCAGTTGGACATTCTCTTCTTTGACATGCCCGCCAGCTCGCATGCTGCTATACTGGTCTTGCCCGCCCACATTCCCATTATACGACGGCTCGCTCAACAGCTATGCCTTCAGTCTTCCACTAGCATCGTCACTGAGCATGAGCTTGACGCGGTACTCTCCCAGTCCAGCGGTGCACTTCCGCCTAGTCATGTTTTGACTGGCCATGTGCCAAGAAGTCACTGGCTCTAGGGCTACACGTTGACTACCCGGGGCCTATGACTCACCGACTAGATCGGTTTCCTTGCAACATCGCTCTAGCTTTCGTTTTTTGCCTGGCTTGCCCCCCCCGAGCCTATTACGCAATCCCTGCCATTTCGGCTTGGCATCATCGACCTCGTACCACGCGTTCATGTGGTTGTCTATGTCTGTCGCCTCTACGGGCATGCATGGTGCTAGTACCGGGGACTTGCTCAGGCTACATGCAGCACCGTAACTCACTTTGAGTCCTTGCTGCAAGTCAGTTTGTTGACCATGCTGATCCTATCTGGAGAGGCTGCCTTCGGGGGCCAATTTCGTCAGCCTTGCAACGTATGGCTGACGTGACGCTATCAAGCTGGAACTTGCCGCTATACGAGAGCTGTCAGCGATCCTCCTTGCATCGTTCTACTGCTCACTTGGTCTTGTCATGCATGCTTGGAGGTTCGTTCCTTTTCGCCCAGTGACGCACGACGCTCTCCTCCGAGCGGTCATCCCACTGGTATGTCCCCGCGCTACGAGTCTATCCGCCCTGAGCCTTAGCGCCTATCCTCCCTAAGCGTTGCTGTTGTCTAGCCTGGGTTGGCCGCATCCCCGCGTTGACCTGGCTACGTCGCGCCGGGTGGCACCGCTCTTCTGCACGCATGCTGGAAACGTGGGTACGGTACTCGATTCCCTCGACCCCCTGCGGGATGACCTGAGGCCCCTCGGCTACTTCGCCGGTCTCAGGCATCACATGCGCTTGTCGAGCCCCTTTGCAGCTGTAACTCGCATCCGGACGGGTCCTCCGACTACTAGGTGTGTTCGCCCTAGCTATGCGTCTGGGATCACCTCCGCCAGCGCCCATGTCGATTAGTAGTGGCGGGGCCCAAGCTGTGGCTGTCTCGTAGTAGTCGTCTTCCAATTTTCTCCCGACATGGCAGGTTTATCCAGAATTCTATGTCAGTCGCACCTCCACTGCTAGACCTCGCAGTCACTGCTGCATACTGCTATGGTACGTCCAGTGGACGCAACTGACGTCACCGACAATGAGTGTTCAGGCTCTTGACTGTACCCCCCACGTCCCGCGTCGATCGCGCAGCTCCCCCATTCTGCTGCGGGAGCCGCCGCGATCACAGCCAGTGATCCGTGCTGTTCTCAGGCATGAGAGCTCGCCCACTAGTCGGCATCGTTTGTACATACGGTCAATCGTAGGTACAGATGCACTGACTGACAGTCCCCGACTAATATCATGATGGCTATAGATTGCAAAAAAAAAAAAAAAAAA
>Jeddah_C7770_s_KSA_p_KM027257_p_human_p_2014_h_04_h_07
GATAAGTGAATAGCTTGGCTATCTCACCCTCGTCTCTTGCAGAACTTGATTACGTAACTGATTTGCATTGTCGGGGATGTCATTATTTGCTGCATCTAGCGATAGCCCGCATGCCCCAAGGCCGTCAGTACACTAGCTGCTAGCCCTACGTGGCACACCATGACTTTACGCCGTCCGCGACGCGGTTCCTATATCCACCTGGACTTTCTCCTTCGACCCTGCCCACATGCAGTCTAATGCCTTATGCCTCCCATCGCTCGAATAGACCCTTACGCCCCTCGAGAGCCTCTCCTCCTGAGCGATTTACCGGCTCGCGTCAACCTACTACTGCGGGCGTCACCTAACTCAGCCATAGCCGCATCTATCTTCGATCAAACTGAGTCATTCCTGGCTGCAGGCCCCCAACGGGACCAACCGGATGACCTTTATTCAAACTCAGCCCGACCTACACTACGTGCACCGTCATAAGCCGTGGTACCCGCTCGATGGCAGGCAGCGCCCGATCCGTTATCGAGCCGTATAACCTCTCAAGCTACCCGAGGTCTCATATGCTCCACCCGGGCACCTCTCTCACGTCCACCCTCGTTAACAACGTATCATCACCTGATGAGCTCCCTAGCAAGCCCCTCTAACTTCTCTAGTCGCGATCATTGCATTGCCCGTTAAAGCTTTTGAGCTACGCCTCAGTAACTTCTGGGACCCGTTCTTCCCTACTCCCCTCGGTCCCGGCTCCTCGGAGCCATCACTCTAGTCTGCTAGTTCCAGTTACTTAGCGTCGACTGCCCGCGTTGCTAGCACAGGTTGGCTTACTCGTAGGTGCCCGCCCAGCGTCCCTCGTATACGCTGAGCTCCACCCTGGCACCAGGACCCTAGTCCGTCAGTTGGACATTCTCTTCTTTGACATGCCCGCCAGCTCGCATGCTGCTATACTGGTCTTGCCCGCCCACATTCCCATTATACGACGGCTCGCTCAACAGCTATGCCTTCAGTCTTCCACTAGCATCGTCACTGAGCATGAGCTTGACGCGGTACTCTCCCAGTCCAGCGGTGCACTTCCGCCTAGTCATGTTTTGACTGGCCATGTGCCAAGAAGTCACTGGCTCTAGGGCTACACGTTGACTACCCGGGGCCTATGACTCACCGACTAGATCGGTTTCCTTGCAACATCGCTCTAGCTTTCGTTTTTTGCCTGGCTTGCCCCCCCCGAGCCTATTACGCAATCCCTGCCATTTCGGCTTGGCATCATCGACCTCGTACCACGCGTTCATGTGGTTGTCTATGTCTGTCGCCTCTACGGGCATGCATGGTGCTAGTACCGGGGATTTGCTCAGGCTACATGCAGCACCGTAACTCACTTTGAGTCCTTGCTGCAAGTCAGTTTGTTGACCATGCTGATCCTATCTGGAGAGGCTGCCTTCGGGGGCCAATTTCGTCAGCCTTGCAACGTATGGCTGACGTGACGCTATCAAGCTGGAACTTGCCGCTATACGAGAGCTGTCAGCGATCCTCCTTGCATCGTTCTACTGCTCACTTGGTCTTGTCATGCATGCTTGGAGGTTCGTTCCTTTTCGCCCAGTGACGCACGACGCTCTCCTCCGAGCGGTCATCCCACTGGTATGTCCCCGCGCTACGAGTCTATCCGCCCTGAGCCTTAGCGCCTATCCTCCCTAAGCGTTGCTGTTGTCTAGCCTGGGTTGGCCGCATCCCCGCGTTGACCTGGCTACGTCGCGCCGGGTGGCACCGCTCTTCTGCACGCATGCTGGAAACGTGGGTACGGTACTCGATTCCCTCGACCCCCTGCGGGATGACCTGAGGCCCCTCGGCTACTTCGCCGGTCTCAGGCATCACATGCGCTTGTCGAGCCCCTTTGCAGCTGTAACTCGCATCCGGACGGGTCCTCCGACTACTAGGTGTGTTCGCCCTAGCTATGCGTCTGGGATCACCTCCGCCAGCGCCCATGTCGATTAGTAGTGGCGGGGCCCAAGCTGTGGCTGTCTCGTAGTAGTCGTCTTCCAATTTTCTCCCGACATGGCAGGTTTATCCAGAATTCTATGTCAGTCGCACCTCCACTGCTAGACCTCGCAGTCACTGCTGCATACTGCTATGGTACGTCCAGTGGACGCAACTGACGTCACCGACAATGAGTGTTCAGGCTCTTGACTGTACCCCGCATGTCTCGCGTCGATCGCGCAGCTCCCCCATTCTGCTGCGGGAGCCGCCGCGATCACAGCCAGTGATCCGTGCTGTTCTCAGGCATGAGAGCTCGCCCACTAGTCGGCATCGTTTGTACATACGGTCAATCGTAGGTACAGATGCACTGACTGACAGTCCCCGACTAATATCATGATGGCTATAGATTGCAAAAAAAAAAAAAAAAAA
>Jeddah_C8826_s_KSA_p_KM027258_p_human_p_2014_h_04_h_12
GATAAGTGAATAGCTTGGCTATCTCACCCTCGTCTCTTGCAGAACTTGATTACGTAACTGATTTGCATTGTCGGGGATGTCATTATTTGCTGCATCTAGCGATAGCCCGCATGCCCCAAGGCCGTCAGTACACTAGCTGCTAGCCCTACGTGGCACACCATGACTTTACGCCGTCCGCGACGCGGTTCCTATATCCACCTGGACTCTCTCCCTCGACCCTGCCCACATGCAGTCTAATGCCTTATGCCTCCCATCGCTCGAATAGACCCTTACGCCCCTCGAGAGCCTCTCCTCCTGAGCGATTTACCGGCTCGCGTCAACCTACTACTGCGGGCGTCACCTAACTCAGCCATAGCCGCATCTATCTTCGATCAAACTGAGTCATTCCTGGCTGCAGGCCCCCAACGGGACCAACCGGATGACCTTTATTCAAACTCAGCCCGACCTACACTACGTGCACCGTCATAAGCCGTGGTACCCGCTCGATGGCAGGCAGCGCCCGATCCGTTATCGAGCCGTATAACCTCTCAAGCTACCCGAGGTCTCATATGCTCCACCCGGGCACCTCTCTCACGTCCACCCTCGTTAACAACGTATCATCACCTGATGAGCTCCCTAGCAAGCCCCTCTAACTTCTCTAGTCGCGATCATTGCATTGCCCGTTAAAGCTTTTGAGCTACGCCTCAGTAACTTCTGGGACCCGTTCTTCCCTACTCCCCTCGGTCCCGGCTCCTCGGAGCCATCACTCTAGTCTGCTAGTTCCAGTTACTTAGCGTCGACTGCCCGCGTTGCTAGCACAGGTTGGCTTACTCGTAGGTGCCCGCCCAGCGTCCCTCGTATACGCTGAGCTCCACCCTGGCACCAGGACCCTAGTCCGTCAGTTGGACATTCTCTTCTTTGACATGCCCGCCAGCTCGCATGCTGCTATACTGGTCTTGCCCGCCCACATTCCCATTATACGACGGCTCGCTCAACAGCTATGCCTTCAGTCTTCCACTAGCATCGTCACTGAGCATGAGCTTGACGCGGTACTCTCCCAGTCCAGCGGTGCACTTCCGCCTAGTCATGTTTTGACTGGCCATGTGCCAAGAAGTCACTGGCTCTAGGGCTACACGTTGACTACCCGGGGCCTATGACTCACCGACTAGATCGGTTTCCTTGCAACATCGCTCTAGCTTTCGTTTTTTGCCTGGCTTGCCCCCCCCGAGCCTATTACGCAATCCCTGCCATTTCGGCTTGGCATCATCGACCTCGTACCACGCGTTCATGTGGTTGTCTATGTCTGTCGCCTCTACGGGCATGCATGGTGCTAGTACCGGGGACTTGCTCAGGCTACATGCAGCACCGTAACTCACTTTGAGTCCTTGCTGCAAGTCAGTTTGTTGACCATGCTGATCCTATCTGGAGAGGCTGCCTTCGGGGGCCAATTTCGTCAGCCTTGCAACGTATGGCTGACGTGACGCTATCAAGCTGGAACTTGCCGCTATACGAGAGCTGTCAGCGCTCCTCCTTGCATCGTTCTACTGCTCACTTGGTCTTGTCATGCATGCTTGGAGGTTCGTTCCTTTTCGCCCAGTGACGCACGACGCTCTCCTCCGAGCGGTCATCCCACTGGTATGTCCCCGCGCTACGAGTCTATCCGCCCTGAGCCTTAGCGCCTATCCTCCCTAAGCGTTGCTGCTGTCTAGCCTGGGTTGGCCGCATCCCCGCGTTGACCTGGCTACGTCGCGCCGGGTGGCACCGCTCTTCTGCACGCATGCTGGAAACGTGGGTACGGTACTCGATTCCCTCGACCCCCTGCGGGATGACCTGAGGCCCCTCGGCTACTTCGCCGGTCTCAGGCATCACATGCGCTTGTCGAGCCCCTTTGCAGCTGTAACTCGCATCCGGACGGGTCCTCCGACTACTAGGTGTGTTCGCCCTAGCTATGCGTCTGGGATCACCTCCGCCAGCGCCCATGTCGATTAGTAGTGGCGGGGCCCAAGCTGTGGCTGTCTCGTAGTAGTCGTCTTCCAATTTTCTCCCGACATGGCAGGTTTATCCAGAATTCTATGTCAGTCGCACCTCCACTGCTAGACCTCGCAGTCACTGCTGCATACTGCTATGGTACGTCCAGTGGACGCAACTGACGTCACCGACAATGAGTGTTCAGGCTCTTGACTGTACCCCCCACGTCCCGCGTCGATCGCGCAGCTCCCCCATTCTGCTGCGGGAGCCGCCGCGATCACAGCCAGTGATCCGTGCTGTTCTCAGGCATGAGAGCTCGCCCACTAGTCGGCATCGTTTGTACATACGGTCAATCGTAGGTACAGATGCACTGACTGACAGTCCCCGACTAATATCATGATGGCTATAGATTGCAAAAAAAAAAAAAAAAAA
>Jeddah_C9055_s_KSA_p_KM027259_p_human_p_2014_h_04_h_14
GATAAGTGAATAGCTTGGCTATCTCACCCTCGTCTCTTGCAGAACTTGATTACGTAACTGATTTGCATTGTCGGGGATGTCATTATTTGCTGCATCTAGCGATAGCCCGCATGCCCCAAGGCCGTCAGTACACTAGCTGCTAGCCCTACGTGGCACACCATGACTTTACGCCGTCCGCGACGCGGTTCCTATATCCACCTGGACTCTCTCCCTCGACCCTGCCCACATGCAGTCTAATGCCTTATGCCTCCCATCGCTCGAATAGACCCTTACGCCCCTCGAGAGCCTCTCCTCCTGAGCGATTTACCGGCTCGCGTCAACCTACTACTGCGGGCGTCACCTAACTCAGCCATAGCCGCATCTATCTTCGATCAAACTGAGTCATTCCTGGCTGCAGGCCCCCAACGGGACCAACCGGATGACCTTTATTCAAACTCAGCCCGACCTACACTACGTGCACCGTCATAAGCCGTGGTACCCGCTCGATGGCAGGCAGCGCCCGATCCGTTATCGAGCCGTATAACCTCTCAAGCTACCCGAGGTCTCATATGCTCCACCCGGGCACCTCTCTCACGTCCACCCTCGTTAACAACGTATCATCACCTGATGAGCTCCCTAGCAAGCCCCTCTAACTTCTCTAGTCGCGATCATTGCATTGCCCGTTAAAGCTTTTGAGCTACGCCTCAGTAACTTCTGGGACCCGTTCTTCCCTACTCCCCTCGGTCCCGGCTCCTCGGAGCCATCACTCTAGTCTGCTAGTTCCAGTTACTTAGCGTCGACTGCCCGCGTTGCTAGCACAGGTTGGCTTACTCGTAGGTGCCCGCCCAGCGTCCCTCGTATACGCTGAGCTCCACCCTGGCACCAGGACCCTAGTCCGTCAGTTGGACATTCTCTTCTTTGACATGCCCGCCAGCTCGCATGCTGCTATACTGGTCTTGCCCGCCCACATTCCCATTATACGACGGCTCGCTCAACAGCTATGCCTTCAGTCTTCCACTAGCATCGTCACTGAGCATGAGCTTGACGCGGTACTCTCCCAGTCCAGCGGTGCACTTCCGCCTAGTCATGTTTTGACTGGCCATGTGCCAAGAAGTCACTGGCTCTAGGGCTACACGTTGACTACCCGGGGCCTATGACTCACCGACTAGATCGGTTTCCTTGCAACATCGCTCTAGCTTTCGTTTTTTGCCTGGCTTGCCCCCCCCGAGCCTATTACGCAATCCCTGCCATTTCGGCTTGGCATCATCGACCTCGTACCACGCGTTCATGTGGTTGTCTATGTCTGTCGCCTCTACGGGCATGCATGGTGCTAGTACCGGGGACTTGCTCAGGCTACATGCAGCACCGTAACTCACTTTGAGTCCTTGCTGCAAGTCAGTTTGTTGACCATGCTGATCCTATCTGGAGAGGCTGCCTTCGGGGGCCAATTTCGTCAGCCTTGCAACGTATGGCTGACGTGACGCTATCAAGCTGGAACTTGCCGCTATACGAGAGCTGTCAGCGATCCTCCTTGCATCGTTCTACTGCTCACTTGATCTTGTCATGCATGCTTGGAGGTTCGTTCCTTTTCGCCCAGTGACGCACGACGCTCTCCTCCGAGCGGTCATCCCACTGGTATGTCCCCGCGCTACGAGTCTATCCGCCCTGAGCCTTAGCGCCTATCCTCCCTAAGCGTTGCTGTTGTCTAGCCTGGGTTGGCCGCATCCCCGCGTTGACCTGGCTACGTCGCGCCGGGTGGCACCGCTCTTCTGCACGCATGCTGGAAACGTGGGTACGGTACTCGATTCCCTCGACCCCCTGCGGGATGACCTGAGGCCCCTCGGCTACTTCGCCGGTCTCAGGCATCACATGCGCTTGTCGAGCCCCTTTGCAGCTGTAACTCGCATCCGGACGGGTCCTCCGACTACTAGGTGTGTTCGCCCTAGCTATGCGTCTGGGATCACCTCCGCCAGCGCCCATGTCGATTAGTAGTGGCGGGGCCCAAGCTGTGGCTGTCTCGTAGTAGTCGTCTTCCAATTTTCTCCCGACATGGCAGGTTTATCCAGAATTCTATGTCAGTCGCACCTCCACTGCTAGACCTCGCAGTCACTGCTGCATACTGCTATGGTACGTCCAGTGGACGCAACTGACGTCACCGACAATGAGTGTTCAGGCTCTTGACTGTACCCCCCACGTCCCGCGTCGATCGCGCAGCTCCCCCATTCTGCTGCGGGAGCCGCCGCGATCACAGCCAGTGATCCGTGCTGTTCTCAGGCATGAGAGCTCGCCCACTAGTCGGCATCGTTTGTACATACGGTCAATCGTAGGTACAGATGCACTGACTGACAGTCCCCGACTAATATCATGATGGCTATAGATTGCAAAAAAAAAAAAAAAAAA
>KFMC-10_p_KT121578_p_human_p_2014_h_05_h_01
GATAAGTGAATAGCTTGGCTATCTCACCCTCGTCTCTTGCAGAACTTGATTACGTAACTGATTTGCATTGTCGGGGATGTCATTATTTGCTGCATCTAGCGATAGCCCGCATGCTCCAAGGCCATCGGTACACTAGCCGTTAGCCTTACGTGGCACGCCATGACCTTACGCCGTCCGCGACGCGGTTCCTATATCCACCTGGACTCTCTCCCTCGACCCTGCCCACATGCAGACTAATGCCTTATGCCTCCCATCGCTCGAATAGACCCTTACGCCCCTCGAGAGCCTCTCCTCCTGAGCGATCTACCGGCTCGCGTCAACCTACTACTGCGGGCGTCACCTAACTCAGCCATAGCCGCATCTGTCTTCGATCAAACTGAGTCGTTCCCGGCTGCAGGCCCCCAACGGGACCAACCGGATGACTTTTGGTCAAACTCGGCCCGACCTACACTACGTGCACCGTCATAAGCCGTGGTACCCGCTCGATGGTAGGCAGCGCCCGATCCGTTATCGAGCCGTATAACCTCTCAAGCTACCCGAGGTCTCATATGTTCCACCCGGGCACCCCTCTCACGTCCACCCTCGTTAACAACGTATCATCACCTGATGCGCTCCCTAGCAAGCCCCTCTAACTTCTCTAGTCGCGATCGTTGCATTGCCCGTTAAAGCTTTTGAGCTACGCATCAGTAACTTCTGGGACCCGTTCTTCTCTACTCCCCTCGGCCCCGGCTCCTCGGAGCCATCACTCTAGTCTGCTAGTTCCAGTTACTTAGCGTCGACTGCCCGCGTTGCTAGCACAGGTTGGCTTACTCGTAGGTGCCCGCCCAGCGTCCCCCGTATACGCTGAGCTCCACCCTGGCACCAGGACCCTAGTCCGTCAGTTGAACATTCTCTTCTTTGACATGCCCGCCAGCTCGCATGCTGCTATACTGGTCTTGCCCGCCCACATTCCCGTTATACGACGGCTCGCTCAACAGCTATGCCTTCAGTCTTTCACTAGCATCGTCACTGAGCATGAGCTTGACGCGGTACTCTCCCAGTCCAGCGGTGCACTTCCGCCTAGTCATGTTTTGACTGGCCATGTGCTAAGAAGTCACTGGCTCTAGGGCTACACGTTGACTACCCGGGGCCTATGACTCACCTACTAGATCGGTTTCCTTGCAACATCGCTCTAGCTTTCGTTTTTTGCCTGGCTTGCCTCTCCCGAGCCTATTACGCAAACCCTGCCATTTCGGCTTAGCATCATCGACCTCGTACCACGCGTTCATGTGGTTGCCTATGCCTGTCGCCTCTACGGGCATGCATGGTGCTAGTACCGGGAACTTGCTCAGGCTACATGCAGCACCGTAACTCACTTTGAGTCCTTGCTGCGAGTCAGTTTGCTGACCATGCTGATCCTATCTGGAGAAGCTGCCTTCGGGGGCCAATTTCGTCAGCCCTGCAACGTACGGCTGACGTGACGCTATCAAGCTGGAACTTGCCGCTATACGAGAGCTGTCAGCGATCCTCCTTGCATCGTTCTACTGCTCACTTGGTCTTGTCATGCATGTTTGGGGGTTCGCTCCTTTTCGCCCAGTGACGCACGACGCTCTCCTCCGAGCGGTCATCCCACTGGTATGCCCCCGCGCTACGAGTCTATCCGTCCTGAGCCTCAGCGCCTATCCTCCCTAAGCGTTGCTGTTGTCTACCCTGGGTTGGCTGCACCCCCGCGCTGACCTGGCTACGCCGCGCCGGGTAGCACTGTTTTTCTGCACGCATGCTGGAAACGTGGGTACGGTACTCGATTCCCTCGACCCCCTGCGGGATGACCTGAGGCCCCTCGGCTACTTCGCCGGTCTCAGGCATCACATGCGCTTGTCGAGCCCCTTTGCAGCTGTAACTCGCATCCGGACGGGTCCTCCGACTACTAGGTGTGTTCGCCCTAGCTATGCGTCCGGGATCACCTCTGCCAGCGCCCATGTCGATTTGTAGTGGAGGGGCCCAAGCTGTGGCTGTCTCGTAGTAGTCGTCTTCCAATTTTCTCCCGACATGGCAGGTTTATCCAGAATTCTATGTCAGTCGCACCTCCACTGCTAGACCTCGCAGTCACTGCTGCATACTGCTATGGTACGTCAAGTGGACGCAACTGACGTCACCGACAATGAGTGTTCAGGCTCTTGACTGTACCCCCCACGTCCCGCGTCGATCGCGCTGCTCCCCTATTGTGTTGCGGGAGCCGCCGCGATCACAGCCAGTGATCCGTGCTGTTCTCAGGCATGAGAGCTCACCCACTAGTCGGCATCGTTTGTACATACGGTCAATCGTAGGTACAGATGCAGTGACTGACAGTCCCCGACTAATATCATGATGGCTATAGATTGCAAAAAAAAAAAAAAAAAA
>KFMC-1_p_KT121580_p_human_p_2014_h_04_h_28
GATAAGTGAATAGCTTGGCTATCTCACCCTCGTCTCTTGCAGAACTTGATTACGTAACTGATTTGCATTGTCGGGGATGTCATTATTTGCTGCATCTAGCGATAGCCCGCATGCTCCAAGGCCATCGGTACACTAGCCGTTAGCCTTACGTGGCACGCCATGACTTTACGCCGTCCGCGACGCGGTTCCTATATCCACCTGGACTCTCTCCCTCGACCCTGCCCACATGCAGACTAATGCCTTATGCCTCCCATCGCTCGAATAGACCCTTACGCCCCTCGAGAGCCTCTCCTCCTGAGCGATCTACCGGCTCGCGTCAACCTACTACTGCGGGCGTCACCTAACTCAGCCATAGCCGCATCTATCTTCGATCAAACTGAGTCGTTCCCGGCTGCAGGCCCCCAACGGGACCAACCGGATGACTTTTGGTCAAACTCAGCCCGACCTACACTACGTGCACCGTCATAAGCCGTGGTACCCGCTCGATGGTAGGCAGCGCCCGATCCGTTATCGAGCCGTATAACCTCTCAAGCTACCCGAGGTCTCATATGTTCCACCCGGGCACCCCTCTCACGTCCACCCTCGTTAACAACGTATCATCACCTGATGCGCTCCCTAGCAAGCCCCTCTAACTTCTCTAGTCGCGATCGTTGCATTGCCCGTTAAAGCTTTTGAGCTACGCATCAGTAACTTCTGGGACCCGTTCTTCCCTACTCCCCTCGGCCCCGGCTCCTCGGAGCCATCACTCTAGTCTGCTAGTTCCAGTTACTTAGCGTCGACTGCCCGCGTTGCTAGCACAGGTTGGCTTACTCGTAGGTGCCCGCCCAGCGTCCCCCGTATACGCTGAGCTCCACCCTGGCACCAGGACCCTAGTCCGTCAGTTGGACATTCTCTTCTTTGACATGCCCGCCAGCTCGCATGCTGCTATACTGGTCTTGCCCGCCCACATTCCCGTTATACGACGGCTCGCTCAACAGCTATGCCTTCAGTCTTTCACTAGCATCGTCACTGAGCATGAGCTTGACGCGGTACTCTCCCAGTCCAGCGGTGCACTTCCGCCTAGTCATGTTTTGACTGGCCATGTGCCAAGAAGTCACTGGCTCTAGGGCTACACGTTGACTACCCGGGGCCTATGACTCACCTACTAGATCGGTTTCCTTGCAACATCGCTCTAGCTTTCGTTTTTTGCCTGGCTTGCCTCTCCCGAGCCTATTACGCAAACCCTGCCATTTCGGCTTAGCATCATCGACCTCGTACCACGCGTTCATGTGGTTGCCTATGCCTGTCGCCTCTACGGGCATGCATGGTGCTAGTACCGGGAACTTGCTCAGGCTACATGCAGCACCGTAACTCACTTTGAGTCCTTGCTGCGAGTCAGTTTGTTGACCATGCTGATCCTATCTGGAGAAGCTGCCTTCGGGGGCCAATTTCGTCAGCCCTGCAACGTACGGCTGACGTGACGCTATCAAGCTGGAACTTGCCGCTATACGAGAGCTGTCAGCGATCCTCCTTGCATCGTTCTACTGCTCACTTGGTCTTGTCATGCATGTTTGGAGGTTCGCTCCTTTTCGCCCAGTGACGCACGACGCTCTCCTCCGAGCGGTCATCCCACTGGTATGCCCCCGCGCTACGAGTCTATCCGTCCTGAGCCTCAGCGCCTATCCTCCCTAAGCGTTGCTGTTGTCTAGCCTGGGTTGGCTGCACCCCCGCGCTGACCTGGCTACGCCGCGCCGGGTAGCACTGTTTTTCTGCACGCATGCTGGAAACGTGGGTACGGTACTCGATTCCCTCGACCCCCTGCGGGATGACCTGAGGCCCCTCGGCTACTTCGCCGGTCTCAGGCATCACATGCGCTTGTCGAGCCCCTTTGCAGCTGTAACTCGCATCCGGACGGGTCCTCCGACTACTAGGTGTGTTCGCCCTAGCTATGCGTCCGGGATCACCTCTGCCAGCGCCCATGTCGATTTGTAGTGGAGGGGCCCAAGCTGTGGCTGTCTCGTAGTAGTCGTCTTCCAATTTTCTCCCGACATGGCAGGTTTATCCAGAATTCTATGTCAGTCGCACCTCCACTGCTAGACCTCGCAGTCACTGCTGCATACTGCTATGGTACGTCAAGTGGACGCAACTGACGTCACCGACAATGAGTGTTCAGGCTCTTGACTGTACCCCCCACGTCCCGCGTCGATCGCGCTGCTCCCCTATTGTGTTGCGGGAGCCGCCGCGATCACAGCCAGTGATCCGTGCTGTTCTCAGGCATGAGAGCTCACCCACTAGTCGGCATCGTTTGTACATACGGTCAATCGTAGGTACAGATGCAGTGACTGACAGTCCCCGACTAATATCATGATGGCTATAGATTGCAAAAAAAAAAAAAAAAAA
>KFMC-2_p_KT121577_p_human_p_2014_h_05_h_11
GATAAGTGAATAGCTTGGCTATCTCACCCTCGTCTCTTGCAGAACTTGATTACGTAACTGATTTGCATTGTCGGGGATGTCATTATTTGCTGCATCTAGCGATAGCCCGCATGCTCCAAGGCCATCGGTACACTAGCCGTTAGCCTTACGTGGCACGCCATGACTTTACGCCGTCCGCGACGCGGTTCCTATATCCACCTGGACTCTCTCCCTCGACCCTGCCCACATGCAGACTAATGCCTTATGCCTCCCATCGCTCGAATAGACCCTTACGCCCCTCGAGAGCCTCTCCTCCTGAGCGATCTACCGGCTCGCGTCAACCTACTACTGCGGGCGTCACCTAACTCAGCCATAGCCGCATCTATCTTCGATCAAACTGAGTCGTTCCCGGCTGCAGGCCCCCAACGGGACCAACCGGATGACTTTTGGTCAAACTCAGCCCGACCTACACTACGTGCACCGTCATAAGCCGTGGTACCCGCTCGATGGTAGGCAGCGCCCGATCCGTTATCGAGCCGTATAACCTCTCAAGCTACCCGAGGTCTCACATGTTCCACCCGGGCACCCCTCTCACGTCCACCCTCGTTAACAACGTATCATCACCTGATGCGCTCCCTAGCAAGCCCCTCTAACTTCTCTAGTCGCGATCGTTGCATTGCCCGTTAAAGCTTTTGAGCTACGCATCAGTAACTTCTGGGACCCGTTCTTCCCTACTCCCCTCGGCCCCGGCTCCTCGGAGCCATCACTCTAGTCTGCTAGTTCCAGTTACTTAGCGTCGACTGCCCGCGTTGCTAGCACAGGTTGGCTTACTCGTAGGTGCCCGCCCAGCGTCCCCCGTATACGCTGAGCTCCACCCTGGCACCAGGACCCTAGTCCGTCAGTTGGACATTCTCTTCTTTGACATGCCCGCCAGCTCGCATGCTGCTATACTGGTCTTGCCCGCCCACATTCCCGTTATACGACGGCTCGCTCAACAGCTATGCCTTCAGTCTTTCACTAGCATCGTCACTGAGCATGAGCTTGACGCGGTACTCTCCCAGTCCAGCGGTGCACTTCCGCCTAGTCATGTTTTGACTGGCCATGTGCCAAGAAGTCACTGGCTCTAGGGCTACACGTTGACTACCCGGGGCCTATGACTCACCTACTAGATCGGTTTCCTTGCAACATCGCTCTAGCTTTCGTTTTTTGCCTGGCTTGCCTCTCCCGAGCCTATTACGCAAACCCTGCCATTTCGGCTTAGCATCATCGACCTCGTACCACGCGTTCATGTGGTTGCCTATGCCTGTCGCCTCTACGGGCATGCATGGTGCTAGTACCGGGAACTTGCTCAGGCTACATGCAGCACCGTAACTCACTTTGAGTCCTTGCTGCGAGTCAGTTTGTTGACCATGCTGATCCTATCTGGAGAAGCTGCCTTCGGGGGCCAATTTCGTCAGCCCTGCAACGTACGGCTGACGTGACGCTATCAAGCTGGAACTTGCCGCTATACGAGAGCTGTCAGCGATCCTCCTTGCATCGTTCTACTGCTCACTTGGTCTTGTCATGCATGTTTGGAGGTTCGCTCCTTTTCGCCCAGTGACGCACGACGCTCTCCTCCGAGCGGTCATCCCACTGGTATGCCCCCGCGCTACGAGTCTATCCGTCCTGAGCCTCAGCGCCTATCCTCCCTAAGCGTTGCTGTTGTCTAGCCTGGGTTGGCTGCACCCCCGCGCTGACCTGGCTACGCCGCGCCGGGTAGCACTGTTTTTCTGCACGCATGCTGGAAACGTGGGTACGGTACTCGATTCCCTCGACCCCCTGCGGGATGACCTGAGGCCCCTCGGCTACTTCGCCGGTCTCAGGCATCACATGCGCTTGTCGAGCCCCTTTGCAGCTGTAACTCGCATCCGGACGGGTCCTCCGACTACTAGGTGTGTTCGCCCTAGCTATGCGTCCGGGATCACCTCTGCCAGCGCCCATGTCGATTTGTAGTGGAGGGGCCCAAGCTGTGGCTGTCTCGTAGTAGTCGTCTTCCAATTTTCTCCCGACATGGCAGGTTTATCCAGAATTCTATGTCAGTCGCACCTCCACTGCTAGACCTCGCAGTCACTGCTGCATACTGCTATGGTACGTCAAGTGGACGCAACTGACGTCACCGACAATGAGTGTTCAGGCTCTTGACTGTACCCCCCACGTCCCGCGTCGATCGCGCTGCTCCCCTATTGTGTTGCGGGAGCCGCCGCGATCACAGCCAGTGATCCGTGCTGTTCTCAGGCATGAGAGCTCACCCACTAGTCGGCATCGTTTGTACATACGGTCAATCGTAGGTACAGATGCAGTGACTGACAGTCCCCGACTAATATCATGATGGCTATAGATTGCAAAAAAAAAAAAAAAAAA
>KFMC-3_p_KT121573_p_human_p_2014_h_05_h_09
GATAAGTGAATAGCTTGGCTATCTCACCCTCGTCTCTTGCAGAACTTGATTACGTAACTGATTTGCATTGTCGGGGATGTCATTATTTGCTGCATCTAGCGATAGCCCGCATGCTCCAAGGCCATCGGTACACTAGCCGTTAGCCTTACGTGGCACGCCATGACTTTACGCCGTCCGCGACGCGGTTCCTATATCCACCTGGACTCTCTCCCTCGACCCTGCCCACATGCAGACTAATGCCTTATGCCTCCCATCGCTCGAATAGACCCTTACGCCCCTCGAGAGCCTCTCCTCCTGAGCGATCTACCGGCTCGCGTCAACCTACTACTGCGGGCGTCACCTAACTCAGCCATAGCCGCATCTATCTTCGATCAAACTGAGTCGTTCCCGGCTGCAGGCCCCCAACGGGACCAACCGGATGACTTTTGGTCAAACTCAGCCCGACCTACACTACGTGCACCGTCATAAGCCGTGGTACCCGCTCGATGGTAGGCAGCGCCCGATCCGTTATCGAGCCGTATAACCTCTCAAGCTACCCGAGGTCTCATATGTTCCACCCGGGCACCCCTCTCACGTCCACCCTCGTTAACAACGTATCATCACCTGATGCGCTCCCTAGCAAGCCCCTCTAACTTCTCTAGTCGCGATCGTTGCATTGCCCGTTAAAGCTTTTGAGCTACGCATCAGTAACTTCTGGGACCCGTTCTTCCCTACTCCCCTCGGCCCCGGCTCCTCGGAGCCATCACTCTAGTCTGCTAGTTCCAGTTACTTAGCGTCGACTGCCCGCGTTGCTAGCACAGGTTGGCTTACTCGTAGGTGCCCGCCCAGCGTCCCCCGTATACGCTGAGCTCCACCCTGGCACCAGGACCCTAGTCCGTCAGTTGGACATTCTCTTCTTTGACATGCCCGCCAGCTCGCATGCTGCTATACTGGTCTTGCCCGCCCACATTCCCGTTATACGACGGCTCGCTCAACAGCTATGCCTTCAGTCTTTCACTAGCATCGTCACTGAGCATGAGCTTGACGCGGTACTCTCCCAGTCCAGCGGTGCACTTCCGCCTAGTCATGTTTTGACTGGCCATGTGCCAAGAAGTCACTGGCTCTAGGGCTACACGTTGACTACCCGGGGCCTATGACTCACCTACTAGATCGGTTTCCTTGCAACATCGCTCTAGCTTTCGTTTTTTGCCTGGCTTGCCTCTCCCGAGCCTATTACGCAAACCCTGCCATTTCGGCTTAGCATCATCGACCTCGTACCACGCGTTCATGTGGTTGCCTATGCCTGTCGCCTCTACGGGCATGCATGGTGCTAGTACCGGGAACTTGCTCAGGCTACATGCAGCACCGTAACTCACTTTGAGTCCTTGCTGCGAGTCAGTTTGTTGACCATGCTGATCCTATCTGGAGAAGCTGCCTTCGGGGGCCAATTTCGTCAGCCCTGCAACGTACGGCTGACGTGACGCTATCAAGCTGGAACTTGCCGCTATACGAGAGCTGTCAGCGATCCTCCTTGCATCGTTCTACTGCTCACTTGGTCTTGTCATGCATGTTTGGAGGTTCGCTCCTTTTCGCCCAGTGACGCACGACGCTCTCCTCCGAGCGGTCATCCCACTGGTATGCCCCCGCGCTACGAGTCTATCCGTCCTGAGCCTCAGCGCCTATCCTCCCTAAGCGTTGCTGTTGTCTAGCCTGGGTTGGCTGCACCCCCGCGCTGACCTGGCTACGCCGCGCCGGGTAGCACTGTTTTTCTGCACGCATGCTGGAAACGTGGGTACGGTACTCGATTCCCTCGACCCCCTGCGGGATGACCTGAGGCCCCTCGGCTACTTCGCCGGTCTCAGGCATCACATGCGCTTGTCGAGCCCCTTTGCAGCTGTAACTCGCATCCGGACGGGTCCTCCGACTACTAGGTGTGTTCGCCCTAGCTATGCGTCCGGGATCACCTCTGCCAGCGCCCATGTCGATTTGTAGTGGAGGGGCCCAAGCTGTGGCTGTCTCGTAGTAGTCGTCTTCCAATTTTCTCCCGACATGGCAGGTTTATCCAGAATTCTATGTCAGTCGCACCTCCACTGCTAGACCTCGCAGTCACTGCTGCATACTGCTATGGTACGTCAAGTGGACGCAACTGACGTCACCGACAATGAGTGTTCAGGCTCTTGACTGTACCCCCCACGTCCCGCGTCGATCGCGCTGCTCCCCTATTGTGTTGCGGGAGCCGCCGCGATCACAGCCAGTGATCCGTGCTGTTCTCAGGCATGAGAGCTCACCCACTAGTCGGCATCGTTTGTACATACGGTCAATCGTAGGTACAGATGCAGTGACTGACAGTCCCCGACTAATATCATGATGGCTATAGATTGCAAAAAAAAAAAAAAAAAA
>KFMC-4_p_KT121575_p_human_p_2014_h_05_h_12
GATAAGTGAATAGCTTGGCTATCTCACCCTCGTCTCTTGCAGAACTTGATTACGTAACTGATTTGCATTGTCGGGGATGTCATTATTTGCTGCATCTAGCGATAGCCCGCATGCTCCAAGGCCATCGGTACACTAGCCGTTAGCCTTACGTGGCACGCCATGACTTTACGCCGTCCGCGACGCGGTTCCTATATCCACCTGGACTCTCTCCCTCGACCCTGCCCACATGCAGACTAATGCCTTATGCCTCCCATCGCTCGAATAGACCCTTACGCCCCTCGAGAGCCTCTCCTCCTGAGCGATCTACCGGCTCGCGTCAACCTACTACTGCGGGCGTCACCTAACTCAGCCATAGCCGCATCTATCTTCGATCAAACTGAGTCGTTCCCGGCTGCAGGCCCCCAACGGGACCAACCGGATGACTTTTGGTCAAACTCAGCCCGACCTACACTACGTGCACCGTCATAAGCCGTGGTACCCGCTCGATGGTAGGCAGCGCCCGATCCGTTATCGAGCCGTATAACCTCTCAAGCTACCCGAGGTCTCATATGTTCCACCCGGGCACCCCTCTCACGTCCACCCTCGTTAACAACGTATCATCACCTGATGCGCTCCCTAGCAAGCCCCTCTAACTTCTCTAGTCGCGATCGTTGCATTGCCCGTTAAAGCTTTTGAGCTACGCATCAGTAACTTCTGGGACCCGTTCTTCCCTACTCCCCTCGGCCCCGGCTCCTCGGAGCCATCACTCTAGTCTGCTAGTTCCAGTTACTTAGCGTCGACTGCCCGCGTTGCTAGCACAGGTTGGCTTACTCGTAGGTGCCCGCCCAGCGTCCCCCGTATACGCTGAGCTCCACCCTGGCACCAGGACCCTAGTCCGTCAGTTGGACATTCTCTTCTTTGACATGCCCGCCAGCTCGCATGCTGCTATACTGGTCTTGCCCGCCCACATTCCCGTTATACGACGGCTCGCTCAACAGCTATGCCTTCAGTCTTTCACTAGCATCGTCACTGAGCATGAGCTTGACGCGGTACTCTCCCAGTCCAGCGGTGCACTTCCGCCTAGTCATGTTTTGACTGGCCATGTGCCAAGAAGTCACTGGCTCTAGGGCTACACGTTGACTACCCGGGGCCTATGACTCACCTACTAGATCGGTTTCCTTGCAACATCGCTCTAGCTTTCGTTTTTTGCCTGGCTTGCCTCTCCCGAGCCTATTACGCAAACCCTGCCATTTCGGCTTAGCATCATCGACCTCGTACCACGCGTTCATGTGGTTGCCTATGCCTGTCGCCTCTACGGGCATGCATGGTGCTAGTACCGGGAACTTGCTCAGGCTACATGCAGCACCGTAACTCACTTTGAGTCCTTGCTGCGAGTCAGTTTGTTGACCATGCTGATCCTATCTGGAGAAGCTGCCTTCGGGGGCCAATTTCGTCAGCCCTGCAACGTACGGCTGACGTGACGCTATCAAGCTGGAACTTGCCGCTATACGAGAGCTGTCAGCGATCCTCCTTGCATCGTTCTACTGCTCACTTGGTCTTGTCATGCATGTTTGGAGGTTCGCTCCTTTTCGCCCAGTGACGCACGACGCTCTCCTCCGAGCGGTCATCCCACTGGTATGCCCCCGCGCTACGAGTCTATCCGTCCTGAGCCTCAGCGCCTATCCTCCCTAAGCGTTGCTGTTGTCTAGCCTGGGTTGGCTGCACCCCCGCGCTGACCTGGCTACGCCGCGCCGGGTAGCACTGTTTTTCTGCACGCATGCTGGAAACGTGGGTACGGTACTCGATTCCCTCGACCCCCTGCGGGATGACCTGAGGCCCCTCGGCTACTTCGCCGGTCTCAGGCATCACATGCGCTTGTCGAGCCCCTTTGCAGCTGTAACTCGCATCCGGACGGGTCCTCCGACTACTAGGTGTGTTCGCCCTAGCTATGCGTCCGGGATCACCTCTGCCAGCGCCCATGTCGATTTGTAGTGGAGGGGCCCAAGCTGTGGCTGTCTCGTAGTAGTCGTCTTCCAATTTTCTCCCGACATGGCAGGTTTATCCAGAATTCTATGTCAGTCGCACCTCCACTGCTAGACCTCGCAGTCACTGCTGCATACTGCTATGGTACGTCAAGTGGACGCAACTGACGTCACCGACAATGAGTGTTCAGGCTCTTGACTGTACCCCCCACGTCCCGCGTCGATCGCGCTGCTCCCCTATTGTGTTGCGGGAGCCGCCGCGATCACAGCCAGTGATCCGTGCTGTTCTCAGGCATGAGAGCTCACCCACTAGTCGGCATCGTTTGTACATACGGTCAATCGTAGGTACAGATGCAGTGACTGACAGTCCCCGACTAATATCATGATGGCTATAGATTGCAAAAAAAAAAAAAAAAAA
>KFMC-5_p_KT121572_p_human_p_2014_h_05_h_12
GATAAGTGAATAGCTTGGCTATCTCACCCTCGTCTCTTGCAGAACTTGATTACGTAACTGATTTGCATTGTCGGGGATGTCATTATTTGCTGCATCTAGCGATAGCCCGCATGCTCCAAGGCCATCGGTACACTAGCCGTTAGCCTTACGTGGCACGCCATGACTTTACGCCGTCCGCGACGCGGTTCCTATATCCACCTGGACTCTCTCCCTCGACCCTGCCCACATGCAGACTAATGCCTTATGCCTCCCATCGCTCGAATAGACCCTTACGCCCCTCGAGAGCCTCTCCTCCTGAGCGATCTACCGGCTCGCGTCAACCTACTACTGCGGGCGTCACCTAACTCAGCCATAGCCGCATCTATCTTCGATCAAACTGAGTCGTTCCCGGCTGCAGGCCCCCAACGGGACCAACCGGATGACTTTTGGTCAAACTCAGCCCGACCTACACTACGTGCACCGTCATAAGCCGTGGTACCCGCTCGATGGTAGGCAGCGCCCGATCCGTTATCGAGCCGTATAACCTCTCAAGCTACCCGAGGTCTCATATGTTCCACCCGGGCACCCCTCTCACGTCCACCCTCGTTAACAACGTATCATCACCTGATGCGCTCCCTAGCAAGCCCCTCTAACTTCTCTAGTCGCGATCGTTGCATTGCCCGTTAAAGCTTTTGAGCTACGCATCAGTAACTTCTGGGACCCGTTCTTCCCTACTCCCCTCGGCCCCGGCTCCTCGGAGCCATCACTCTAGTCTGCTAGTTCCAGTTACTTAGCGTCGACTGCCCGCGTTGCTAGCACAGGTTGGCTTACTCGTAGGTGCCCGCCCAGCGTCCCCCGTATACGCTGAGCTCCACCCTGGCACCAGGACCCTAGTCCGTCAGTTGGACATTCTCTTCTTTGACATGCCCGCCAGCTCGCATGCTGCTATACTGGTCTTGCCCGCCCACATTCCCGTTATACGACGGCTCGCTCAACAGCTATGCCTTCAGTCTTTCACTAGCATCGTCACTGAGCATGAGCTTGACGCGGTACTCTCCCAGTCCAGCGGTGCACTTCCGCCTAGTCATGTTTTGACTGGCCATGTGCCAAGAAGTCACTGGCTCTAGGGCTACACGTTGACTACCCGGGGCCTATGACTCACCTACTAGATCGGTTTCCTTGCAACATCGCTCTAGCTTTCGTTTTTTGCCTGGCTTGCCTCTCCCGAGCCTATTACGCAAACCCTGCCATTTCGGCTTAGCATCATCGACCTCGTACCACGCGTTCATGTGGTTGCCTATGCCTGTCGCCTCTACGGGCATGCATGGTGCTAGTACCGGGAACTTGCTCAGGCTACATGCAGCACCGTAACTCACTTTGAGTCCTTGCTGCGAGTCAGTTTGTTGACCATGCTGATCCTATCTGGAGAAGCTGCCTTCGGGGGCCAATTTCGTCAGCCCTGCAACGTACGGCTGACGTGACGCTATCAAGCTGGAACTTGCCGCTATACGAGAGCTGTCAGCGATCCTCCTTGCATCGTTCTACTGCTCACTTGGTCTTGTCATGCATGTTTGGAGGTTCGCTCCTTTTCGCCCAGTGACGCACGACGCTCTCCTCCGAGCGGTCATCCCACTGGTATGCCCCCGCGCTACGAGTCTATCCGTCCTGAGCCTCAGCGCCTATCCTCCCTAAGCGTTGCTGTTGTCTAGCCTGGGTTGGCTGCACCCCCGCGCTGACCTGGCTACGCCGCGCCGGGTAGCACTGTTTTTCTGCACGCATGCTGGAAACGTGGGTACGGTACTCGATTCCCTCGACCCCCTGCGGGATGACCTGAGGCCCCTCGGCTACTTCGCCGGTCTCAGGCATCACATGCGCTTGTCGAGCCCCTTTGCAGCTGTAACTCGCATCCGGACGGGTCCTCCGACTACTAGGTGTGTTCGCCCTAGCTATGCGTCCGGGATCACCTCTGCCAGCGCCCATGTCGATTTGTAGTGGAGGGGCCCAAGCTGTGGCTGTCTCGTAGTAGTCGTCTTCCAATTTTCTCCCGACATGGCAGGTTTATCCAGAATTCTATGTCAGTCGCACCTCCACTGCTAGACCTCGCAGTCACTGCTGCATACTGCTATGGTACGTCAAGTGGACGCAACTGACGTCACCGACAATGAGTGTTCAGGCTCTTGACTGTACCCCCCACGTCCCGCGTCGATCGCGCTGCTCCCCTATTGTGTTGCGGGAGCCGCCGCGATCACAGCCAGTGATCCGTGCTGTTCTCAGGCATGAGAGCTCACCCACTAGTCGGCATCGTTTGTACATACGGTCAATCGTAGGTACAGATGCAGTGACTGACAGTCCCCGACTAATATCATGATGGCTATAGATTGCAAAAAAAAAAAAAAAAAA
>KFMC-6_p_KT121576_p_human_p_2014_h_05_h_18
GATAAGTGAATAGCTTGGCTATCTCACCCTCGTCTCTTGCAGAACTTGATTACGTAACTGATTTGCATTGTCGGGGATGTCATTATTTGCTGCATCTAGCGATAGCCCGCATGCTCCAAGGCCATCGGTACACTAGCCGTTAGCCTTACGTGGCACGCCATGACTTTACGCCGTCCGCGACGCGGTTCTTATATCCACCTGGACTCTCTCCCTCGACCCTGCCCACATGCAGACTAATGCCTTATGCCTCCCATCGCTCGAATAGACCCTTACGCCCCTCGAGAGCCTCTCCTCCTGAGCGATCTACCGGCTCGCGTCAACCTACTACTGCGGGCGTCACCTAACTCAGCCATAGCCGCATCTATCTTCGATCAAACTGAGTCGTTCCCGGCTGCAGGCCCCCAACGGGACCAACCGGATGACTTTTGGTCAAACTCAGCCCGACCTACACTACGTGCACCGTCATAAGCCGTGGTACCCGCTCGATGGTAGGCAGCGCCCGATCCGTTATCGAGCCGTATAACCTCTCAAGCTACCCGAGGTCTCATATGTTCCACCCGGGCACCCCTCTCACGTCCACCCTCGTTAACAACGTATCATCACCTGATGCGCTCCCTAGCAAGCCCCTCTAACTTCTCTAGTCGCGATCGTTGCATTGCCCGTTAAAGCTTTTGAGCTACGCATCAGTAACTTCTGGGACCCGTTCTTCCCTACTCCCCTCGGCCCCGGCTCCTCGGAGCCATCACTCTAGTCTGCTAGTTCCAGTTACTTAGCGTCGACTGCCCGCGTTGCTAGCACAGGTTGGCTTACTCGTAGGTGCCCGCCCAGCGTCCCCCGTATACGCTGAGCTCCACCCTGGCACCAGGACCCTAGTCCGTCAGTTGGACATTCTCTTCTTTGACATGCCCGCCAGCTCGCATGCTGCTATACTGGTCTTGCCCGCCCACATTCCCGTTATACGACGGCTCGCTCAACAGCTATGCCTTCAGTCTTTCACTAGCATCGTCACTGAGCATGAGCTTGACGCGGTACTCTCCCAGTCCAGCGGTGCACTTCCGCCTAGTCATGTTTTGACTGGCCATGTGCCAAGAAGTCACTGGCTCTAGGGCTACACGTTGACTACCCGGGGCCTATGACTCACCTACTAGATCGGTTTCCTTGCAACATCGCTCTAGCTTTCGTTTTTTGCCTGGCTTGCCTCTCCCGAGCCTATTACGCAAACCCTGCCATTTCGGCTTAGCATCATCGACCTCGTACCACGCGTTCATGTGGTTGCCTATGCCTGTCGCCTCTACGGGCATGCATGGTGCTAGTACCGGGAACTTGCTCAGGCTACATGCAGCACCGTAACTCACTTTGAGTCCTTGCTGCGAGTCAGTTTGTTGACCATGCTGATCCTATCTGGAGAAGCTGCCTTCGGGGGCCAATTTCGTCAGCCCTGCAACGTACGGCTGACGTGACGCTATCAAGCTGGAACTTGCCGCTATACGAGAGCTGTCAGCGATCCTCCTTGCATCGTTCTACTGCTCACTTGGTCTTGTCATGCATGTTTGGAGGTTCGCTCCTTTTCGCCCAGTGACGCACGACGCTCTCCTCCGAGCGGTCATCCCACTGGTATGCCCCCGCGCTACGAGTCTATCCGTCCTGAGCCTCAGCGCCTATCCTCCCTAAGCGTTGCTGTTGTCTAGCCTGGGTTGGCTGCACCCCCGCGCTGACCTGGCTACGCCGCGCCGGGTAGCACTGTTTTTCTGCACGCATGCTGGAAACGTGGGTACGGTACTCGATTCCCTCGACCCCCTGCGGGATGACCTGAGGCCCCTCGGCTACTTCGCCGGTCTCAGGCATCACATGCGCTTGTCGAGCCCCTTTGCAGCTGTAACTCGCATCCGGACGGGTCCTCCGACTACTAGGTGTGTTCGCCCTAGCTATGCGTCCGGGATCACCTCTGCCAGCGCCCATGTCGATTTGTAGTGGAGGGGCCCAAGCTGTGGCTGTCTCGTAGTAGTCGTCTTCCAATTTTCTCCCGACATGGCAGGTTTATCCAGAATTCTATGTCAGTCGCACCTCCACTGCTAGACCTCGCAGTCACTGCTGCATACTGCTATGGTACGTCAAGTGGACGCAACTGACGTCACCGACAATGAGTGTTCAGGCTCTTGACTGTACCCCCCACGTCCCGCGTCGATCGCGCTGCTCCCCTATTGTGTTGCGGGAGCCGCCGCGATCACAGCCAGTGATCCGTGCTGTTCTCAGGCATGAGAGCTCACCCACTAGTCGGCATCGTTTGTACATACGGTCAATCGTAGGTACAGATGCAGTGACTGACAGTCCCCGACTAATATCATGATGGCTATAGATTGCAAAAAAAAAAAAAAAAAA
>KFMC-7_p_KT121581_p_human_p_2014_h_05_h_03
GATAAGTGAATAGCTTGGCTATCTCACCCTCGTCTCTTGCAGAACTTGATTACGTAACTGATTTGCATTGTCGGGGATGTCATTATTTGCTGCATCTAGCGATAGCCCGCATGCTCCAAGGCCATCGGTACACTAGCCGTTAGCCTTACGTGGCACGCCATGACTTTACGCCGTCCGCGACGCGGTTCCTATATCCACCTGGACTCTCTCCCTCGACCCTGCCCACATGCAGACTAATGCCTTATGCCTCCCATCGCTCGAATAGACCCTTACGCCCCTCGAGAGCCTCTCCTCCTGAGCGATCTACCGGCTCGCGTCAACCTACTACTGCGGGCGTCACCTAACTCAGCCATAGCCGCATCTATCTTCGATCAAACTGAGTCGTTCCCGGCTGCAGGCCCCCAACGGGACCAACCGGATGACTTTTGGTCAAACTCAGCCCGACCTACACTACGTGCACCGTCATAAGCCGTGGTACCCGCTCGATGGTAGGCAGCGCCCGATCCGTTATCGAGCCGTATAACCTCTCAAGCTACCCGAGGTCTCATATGTTCCACCCGGGCACCCCTCTCACGTCCACCCTCGTTAACAACGTATCATCACCTGATGCGCTCCCTAGCAAGCCCCTCTAACTTCTCTAGTCGCGATCGTTGCATTGCCCGTTAAAGCTTTTGAGCTACGCATCAGTAACTTCTGGGACCCGTTCTTCCCTACTCCCCTCGGCCCCGGCTCCTCGGAGCCATCACTCTAGTCTGCTAGTTCCAGTTACTTAGCGTCGACTGCCCGCGTTGCTAGCACAGGTTGGCTTACTCGTAGGTGCCCGCCCAGCGTCCCCCGTATACGCTGAGCTCCACCCTGGCACCAGGACCCTAGTCCGTCAGTTGGACATTCTCTTCTTTGACATGCCCGCCAGCTCGCATGCTGCTATACTGGTCTTGCCCGCCCACATTCCCGTTATACGACGGCTCGCTCAACAGCTATGCCTTCAGTCTTTCACTAGCATCGTCACTGAGCATGAGCTTGACGCGGTACTCTCCCAGTCCAGCGGTGCACTTCCGCCTAGTCATGTTTTGACTGGCCATGTGCCAAGAAGTCACTGGCTCTAGGGCTACACGTTGACTACCCGGGGCCTATGACTCACCTACTAGATCGGTTTCCTTGCAACATCGCTCTAGCTTTCGTTTTTTGCCTGGCTTGCCTCTCCCGAGCCTATTACGCAAACCCTGCCATTTCGGCTTAGCATCATCGACCTCGTACCACGCGTTCATGTGGTTGCCTATGCCTGTCGCCTCTACGGGCATGCATGGTGCTAGTACCGGGAACTTGCTCAGGCTACATGCAGCACCGTAACTCACTTTGAGTCCTTGCTGCGAGTCAGTTTGTTGACCATGCTGATCCTATCTGGAGAAGCTGCCTTCGGGGGCCAATTTCGTCAGCCCTGCAACGTACGGCTGACGTGACGCTATCAAGCTGGAACTTGCCGCTATACGAGAGCTGTCAGCGATCCTCCTTGCATCGCTCTACTGCTCACTTGGTCTTGTCATGCATGTTTGGAGGTTCGCTCCTTTTCGCCCAGTGACGCACGACGCTCTCCTCCGAGCGGTCATCCCACTGGTATGCCCCCGCGCTACGAGTCTATCCGTCCTGAGCCTCAGCGCCTATCCTCCCTAAGCGTTGCTGTTGCCTAGCCTGGGTTGGCTGCACCCCCGCGCTGACCTGGCTACGCCGCGCCGGGTAGCACTGTTTTTCTGCACGCATGCTGGAAACGTGGGTACGGTACTCGATTCCCTCGACCCCCTGCGGGATGACCTGAGGCCCCTCGGCTACTTCGCCGGTCTCAGGCGTCACATGCGCTTGTCGAGCCCCTTTGCAGCTGTAACTCGCATCCGGACGGGTCCTCCGACTACTAGGTGTGTTCGCCCTAGCTATGCGTCCGGGATCACCTCTGCCAGCGCCCATGTCGATTTGTAGTGGAGGGGCCCAAGCTGTGGCTGTCTCGTAGTAGTCGTCTTCCAATTTTCTCCCGACATGGCAGGTTTATCCAGAATTCTATGTCAGTCGCACCTCCACTGCTAGACTTCGCAGTCACTGCTGCATACTGCTATGGTACGTCAAGTGGACGCAACTGACGTCACCGACAATGAGTGTTCAGGCTCTTGACTGTACCCCCCACGTCCCGCGTCGATCGCGCTGCTCCCCTATTGTGTTGCGGGAGCCGCCGCGATCACAGCCAGTGATCCGTGCTGTTCTCAGGCATGAGAGCTCACCCACTAGTCGGCATCGTTTGTACATACGGTCAATCGTAGGTACAGATGCAGTGACTGACAGTCCCCGACTAATATCATGATGGCTATAGATTGCAAAAAAAAAAAAAAAAAA
>KFMC-8_p_KT121579_p_human_p_2014_h_04_h_30
GATAAGTGAATAGCTTGGCTATCTCACCCTCGTCTCTTGCAGAACTTGATTACGTAACTGATTTGCATTGTCGGGGATGTCATTATTTGCTGCATCTAGCGATAGCCCGCATGCTCCAAGGCCATCGGTACACTAGCCGTTAGCCTTACGTGGCACGCCATGACTTTACGCCGTCCGCGACGCGGTTCCTATATCCACCTGGACTCTCTCCCTCGACCCTGCCCACATGCAGACTAATGCCTTATGCCTCCCATCGCTCGAATAGACCCTTACGCCCCTCGAGAGCCTCTCCTCCTGAGCGATCTACCGGCTCGCGTCAACCTACTACTGCGGGCGTCACCTAACTCAGCCATAGCCGCATCTATCTTCGATCAAACTGAGTCGTTCCCGGCTGCAGGCCTCCAACGGGACCAACCGGATGACTTTTGGTCAAACTCAGCCCGACCTACACTACGTGCACCGTCATAAGCCGTGGTACCCGCTCGATGGTAGGCAGCGCCCGATCCGTTATCGAGCCGTATAACCTCTCAAGCTACCCGAGGTCTCATATGTTCCACCCGGGCACCCCTCTCACGTCCACCCTCGTTAACAACGTATCATCACCTGATGCGCTCCCTAGCAAGCCCCTCTAACTTCTCTAGTCGCGATCGTTGCATTGCCCGTTAAAGCTTTTGAGCTACGCATCAGTAACTTCTGGGACCCGTTCTTCCCTACTCCCCTCGGCCCCGGCTCCTCGGAGCCATCACTCTAGTCTGCTAGTTCCAGTTACTTAGCGTCGACTGCCCGCGTTGCTAGCACAGGTTGGCTTACTCGTAGGTGCCCGCCCAGCGTCCCCCGTATACGCTGAGCTCCACCCTGGCACCAGGACCCTAGTCCGTCAGTTGGACATTCTCTTCTTTGACATGCCCGCCAGCTCGCATGCTGCTATACTGGTCTTGCCCGCCCACATTCCCGTTATACGACGGCTCGCTCAACAGCTATGCCTTCAGTCTTTCACTAGCATCGTCACTGAGCATGAGCTTGACGCGGTACTCTCCCAGTCCAGCGGTGCACTTCCGCCTAGTCATGTTTTGACTGGCCATGTGCCAAGAAGTCACTGGCTCTAGGGCTACACGTTGACTACCCGGGGCCTATGACTCACCTACTAGATCGGTTTCCTTGCAACATCGCTCTAGCTTTCGTTTTTTGCCTGGCTTGCCTCTCCCGAGCCTATTACGCAAACCCTGCCATTTCGGCTTAGCATCATCGACCTCGTACCACGCGTTCATGTGGTTGCCTATGCCTGTCGCCTCTACGGGCATGCATGGTGCTAGTACCGGGAACTTGCTCAGGCTACATGCAGCACCGTAACTCACTTTGAGTCCTTGCTGCGAGTCAGTTTGTTGACCATGCTGATCCTATCTGGAGAAGCTGCCTTCGGGGGCCAATTTCGTCAGCCCTGCAACGTACGGCTGACGTGACGCTATCAAGCTGGAACTTGCCGCTATACGAGAGCTGTCAGCGATCCTCCTTGCATCGTTCTACTGCTCACTTGGTCTTGTCATGCATGTTTGGAGGTTCGCTCCTTTTCGCCCAGTGACGCACGACGCTCTCCTCCGAGCGGTCATCCCACTGGTATGCCCCCGCGCTGCGAGTCTATCCGTCCTGAGCCTCAGCGCCTATCCTCCCTAAGCGTTGCTGTTGTCTAGCCTGGGTTGGCTGCACCCCCGCGCTGACTTGGCTACGCCGCGCCGGGTAGCACTGTTTTCCTGCACGCATGCTGGAAACGTGGGTACGGTACTCGATTCCCTCGACCCCCTGCGGGATGACCTGAGGCCCCTCGGCTACTTCGCCGGTCTCAGGCATCACATGCGCTTCTCGAGCCCCTTTGCAGCTGTAACTCGCATCCGGACGGGTCCTCCGACTACTAGGTGTGTTCGCCCTAGCTATGCGTCCGGGATCACCTCTGCCAGCGCCCATGTCGATTTGTAGTGGAGGGGCCCAAGCTGTGGCTGTCTCGTAGTAGTCGTCTTCCAATTTTCTCCCGACATGGCAGGTTTATCCAGAATTCTATGTCAGTCGCACCTCCACTGCTAGACCTCGCAGTCACTGCTGCATACTGCTATGGTACGTCAAGTGGACGCAACTGACGTCACCGACAATGAGTGTTCAGGCTCTTGACTGTACCCCCCACGTCCCGCGTCGATCGCGCTGCTCCCCTATTGTGTTGCGGGAGCCGCCGCGATCACAGCCAGTGATCCGTGCTGTTCTCAGGCATGAGAGCTCACCCACTAGTCGGCATCGTTTGTACATACGGTCAATCGTAGGTACAGATGCAGTGACTGACAGTCCCCGACTAATATCATGATGGCTATAGATTGCAAAAAAAAAAAAAAAAAA
>KFMC-9_p_KT121574_p_human_p_2014_h_05_h_07
GATAAGTGAATAGCTTGGCTATCTCACCCTCGTCTCTTGCAGAACTTGATTACGTAACTGATTTGCATTGTCGGGGATGTCATTATTTGCTGCATCTAGCGATAGCCCGCATGCTCCAAGGCCATCGGTACACTAGCCGTTAGCCTTACGTGGCACGCCATGACTTTACGCCGTCCGCGACGCGGTTCCTATATCCACCTGGACTCTCTCCCTCGACCCTGCCCACATGCAGACTAATGCCTTATGCCTCCCATCGCTCGAATAGACCCTTACGCCCCTCGAGAGCCTCTCCTCCTGAGCGATCTACCGGCTCGCGTCAACCTACTACTGCGGGCGTCACCTAACTCAGCCATAGCCGCATCTATCTTCGATCAAACTGAGTCGTTCCCGGCTGCAGGCCCCCAACGGGACCAACCGGATGACTTTTGGTCAAACTCAGCCCGACCTACACTACGTGCACCGTCATAAGCCGTGGTACCCGCTCGATGGTAGGCAGCGCCCGATCCGTTATCGAGCCGTATAACCTCTCAAGCTACCCGAGGTCTCATATGTTCCACCCGGGCACCCCTCTCACGTCCACCCTCGTTAACAACGTATCATCACCTGATGCGCTCCCTAGCAAGCCCCTCTAACTTCTCTAGTCGCGATCGTTGCATTGCCCGTTAAAGCTTTTGAGCTACGCATCAGTAACTTCTGGGACCCGTTCTTCCCTACTCCCCTCGGCCCCGGCTCCTCGGAGCCATCACTCTAGTCTGCTAGTTCCAGTTACTTAGCGTCGACTGCCCGCGTTGCTAGCACAGGTTGGCTTACTCGTAGGTGCCCGCCCAGCGTCCCCCGTATACGCTGAGCTCCACCCTGGCACCAGGACCCTAGTCCGTCAGTTGGACATTCTCTTCTTTGACATGCCCGCCAGCTCGCATGCTGCTATACTGGTCTTGCCCGCCCACATTCCCGTTATACGACGGCTCGCTCAACAGCTATGCCTTCAGTCTTTCACTAGCATCGTCACTGAGCATGAGCTTGACGCGGTACTCTCCCAGTCCAGCGGTGCACTTCCGCCTAGTCATGTTTTGACTGGCCATGTGCCAAGAAGTCACTGGCTCTAGGGCTACACGTTGACTACCCGGGGCCTATGACTCACCTACTAGATCGGTTTCCTTGCAACATCGCTCTAGCTTTCGTTTTTTGCCTGGCTTGCCTCTCCCGAGCCTATTACGCAAACCCTGCCATTTCGGCTTAGCATCATCGACCTCGTACCACGCGTTCATGTGGTTGCCTATGCCTGTCGCCTCTACGGGCATGCATGGTGCTAGTACCGGGAACTTGCTCAGGCTACATGCAGCACCGTAACTCACTTTGAGTCCTTGCTGCGAGTCAGTTTGTTGACCATGCTGATCCTATCTGGAGAAGCTGCCTTCGGGGGCCAATTTCGTCAGCCCTGCAACGTACGGCTGACGTGACGCTATCAAGCTGGAACTTGCCGCTATACGAGAGCTGTCAGCGATCCTCCTTGCATCGTTCTACTGCTCACTTGGTCTTGTCATGCATGTTTGGAGGTTCGCTCCTTTTCGCCCAGTGACGCACGACGCTCTCCTCCGAGCGGTCATCCCACTGGTATGCCCCCGCGCTACGAGTCTATCCGTCCTGAGCCTCAGCGCCTATCCTCCCTAAGCGTTGCTGTTGTCTAGCCTGGGTTGGCTGCACCCCCGCGCTGACCTGGCTACGCCGCGCCGGGTAGCACTGTTTTTCTGCACGCATGCTGGAAACGTGGGTACGGTACTCGATTCCCTCGACCCCCTGCGGGATGACCTGAGGCCCCTCGGCTACTTCGCCGGTCTCAGGCATCACATGCGCTTGTCGAGCCCCTTTGCAGCTGTAACTCGCATCCGGACGGGTCCTCCGACTACTAGGTGTGTTCGCCCTAGCTATGCGTCTGGGATCACCTCTGCCAGCGCCCATGTCGATTTGTAGTGGAGGGGCCCAAGCTGTGGCTGTCTCGTAGTAGTCGTCTTCCAATTTTCTCCCGACATGGCAGGTTTATCCAGAATTCTATGTCAGTCGCACCTCCACTGCTAGACCTCGCAGTCACTGCTGCATACTGCTATGGTACGTCAAGTGGACGCAACTGACGTCACCGACAATGAGTGTTCAGGCTCTTGACTGTACCCCCCACGTCCCGCGTCGATCGCGCTGCTCCCCTATTGTGTTGCGGGAGCCGCCGCGATCACAGCCAGTGATTCGTGCTGTTCTCAGGCATGAGAGCTCACCCACTAGTCGGCATCGTTTGTACATACGGTCAATCGTAGGTACAGATGCAGTGACTGACAGTCCCCGACTAATATCATGATGGCTATAGATTGCAAAAAAAAAAAAAAAAAA
>KFU_h_HKU13_p_KJ650295_p_camel_p_2013_h_12_h_30
GATAAGTGAATAGCTTGGCTATCTCACCCTCGTCTCTTGCAGAACTTGATTACGTAACTGATTTGCATTGTCGGGGATGTCATTATTTGCTGCATCTAGCGATAGCCCGCATGCCCTAAGGCCGTCAGTACACTAGCTGCTAGCCTTACGTGGCACACCATGACTTTACGCCGTCCGCGACGCGGTTCCTATATTCACCTGGACTCTCTCCCTCGACCCTGCCCACATGCAGTCTAATGCCTTATGCCTCCCATCGCTCGAATAGACCCTTACGCCCCTCGAGAGCCTCTCCTCCTGAGCGATCTACCGGCTCGCGTCAACCTACTACTGCGGGCGTCACCTAACTCAGCCATAGCCGCATTTATCTTCGATCAAACTGAGTCGTTCCCGGCTGCAGGCCCCCAACGGGACCAACCGGATGACCTTTAGTCAAACTCAGCCCGACCTACACTACGTGCATCGTCATAAGCCGTGGTACCCGCTCGATGGCAGGCAGCGCCCGATCCGTTATCGAGCCGTATAACCTCTCAAGCTACCCGAGGTCTCATATGCTCCACCCGGGCACCCCTCTCACGTCCACCCTCGTTAACAACGTATCATCACCTGATGAGCTCCCTAGCAAGCCCCTCTAACTTCTCTAGTCGCGATCATTGCACTGCCCGTTAAAGCTTTTGAGCTACGCCTCAGTAACTTCTGGGACCCGTTCTTCCCTACTCCCCTCGGTCCCGGCTCCTCGGAGCCATCACTCTAGTCTGCTAGTTCCAGTTACTTAGCGTCGACTGCCCGCGTTGCTAGCACAGGTTGGCTTACTCGTAGGTGCCCGCCCAGCGTCCCCCGTATACGCTGAGCTCCACCCTGGCACCAGGACCCTAGTCCGTCAGTTGGACATTCTCTTCTTTGACATGCCCGCCAGCTCGCATGCTGCTATACTGGTCTTGCCCGCCCACATCCCCATTATACGACGGCTCGCTCAACAGCTATGCCTTCAGTCTTTCACTAGCATCGTCACTGAGCATGAGCTTGACGCGGTACTCTCCCAGTCCAGCGGTGCACTTCCGCCTAGTCATGTTTTGACTGGCCATGTGCCAAGAAGTCACTGGCTCTAGGGCTACACGTTGACTACCCGGGGCCTATGACTCACCGACTAGATCGGTTTCCTTGCAACATCGCTCTAGCTTTCGTTTTTTGCCTGGCTTGCCTCCCCCGAGCCTATTACGCAATCCCTGCCATTTCGGCTTGGCATCATCGACCTCGTACCACGCGTTCATGTGGTTGCCTATGCCTGTCGTCTCTACGGGCATGCACGGTGCTAGTACCGGGAACTTGCTCAGGCTACATGCAGCACCGTAACTCACCTTGAGTCCTTGCTGCGAGTCAGTTTGTTGACCATGCTGATCCTATCTGGAGAAGCTGCCTTCGGGGGCCAATTTCGTCAGCCCTGCAACGTATGGCTGACGTGACGCTATCAAGCTGGAACTTGCCGCTATACGAGAACTGTCAGCGATCCTCCTTGCATCGTTCTACTGCTCCCTTGGTCTTGTCATGCATGCTTGGAGGTTCGTTCCTTTTCGCCCAGTGACGCACGACGCTCTCCTCCGAGCGGTCATCCCACTGGTATGCCCCCGCGCTACGAGTCTATCCGCCCTGAGCCTCGGCGCCTATCCTCCCTAAGCGTTGCTGTTGTCTAGCCTGGGTTGGCTGCACCCCCGCGCTGATCTGGCTATGCCGCACCGGGTAGCACTGTTTTTCTGCACGCATGCTGGAAACGTGGGTACGGTACTTGATTCCCTCGACCCCCTGCGGGATGACCTGATGCCCCCCGGCTACTTCGCCGGTCTCAGGCATCACATGCGTTTGTCGAGCCCCTCTGCAGCTGTAACTCGCATCCGGACGGGTCCTCCGACTACTAGGTGTGTTCGTCCTAGCTATGCGTCTGCGACCACCTCCGCCAGCGCCCATGTCGATTAGTAATGGCGGGGCCCAAGCTGTGGCTGTCTCGTAGTAGCCGTCTTCCAATTTTCTCCCGATATGGCAGGTTTATCCAGAATTCCATGTCAGTCGCACCTCCACTGCTAGACCTCGCAGTCACTGCTGCATACTGCTATGGTACGTCCAGTGGACGCAACTGACGTCACCGGCAATGAGTGTTCAGGCTCTTGACTGTACCCCCCACGGCCCGCGTAGATCGCGCTGCTCCCCTATTGTGCTGCGGGAGCCGCCGCGATCACAGCCAGTGATCCGTGCTGTTCTCAGGCAAGAGAGCTCGCCCACTAGTCGGCATCGTTTGCACATACGGTCAATCGTAGGTACAGATGCAGTGACTGACAGTCCCCGACTAATATCATGATGGCTATAGATTGCAAAAAAAAAAAAAAAAAA
>KFU_h_HKU19Dam_p_KJ650296_p_camel_p_2013_h_12_h_30
GATAAGTGAATAGCTTGGCTATCTCACCCTCGTCTCTTGCAGAACTTGATTACGTAACTGATTTGCATTGTCGGGGATGTCATTATTTGCTGCATCTAGCGATAGCCCGCATGCCCTAAGGCCGTCAGTACACTAGCTGCTAGCCTTACGTGGCACACCATGACTTTACGCCGTCCGCGACGCGGTTCCTATATTCACCTGGACTCTCTCCCTCGACCCTGCCCACATGCAGTCTAATGCCTTATGCCTCCCATCGCTCGAATAGACCCTTACGCCCCTCGAGAGCCTCTCCTCCTGAGCGATCTACCGGCTCGCGTCAACCTACTACTGCGGGCGTCACCTAACTCAGCCATAGCCGCATTTATCTTCGATCAAACTGAGTCGTTCCCGGCTGCAGGCCCCCAACGGGACCAACCGGATGACCTTTAGTCAAACTCAGCCCGACCTACACTACGTGCATCGTCATAAGCCGTGGTACCCGCTCGATGGCAGGCAGCGCCCGATCCGTTATCGAGCCGTATAACCTCTCAAGCTACCCGAGGTCTCATATGCTCCACCCGGGCACCCCTCTCACGTCCACCCTCGTTAACAACGTATCATCACCTGATGAGCTCCCTAGCAAGCCCCTCTAACTTCTCTAGTCGCGATCATTGCACTGCCCGTTAAAGCTTTTGAGCTACGCCTCAGTAACTTCTGGGACCCGTTCTTCCCTACTCCCCTCGGTCCCGGCTCCTCGGAGCCATCACTCTAGTCTGCTAGTTCCAGTTACTTAGCGTCGACTGCCCGCGTTGCTAGCACAGGTTGGCTTACTCGTAGGTGCCCGCCCAGCGTCCCCCGTATACGCTGAGCTCCACCCTGGCACCAGGACCCTAGTCCGTCAGTTGGACATTCTCTTCTTTGACATGCCCGCCAGCTCGCATGCTGCTATACTGGTCTTGCCCGCCCACATCCCCATTATACGACGGCTCGCTCAACAGCTATGCCTTCAGTCTTTCACTAGCATCGTCACTGAGCATGAGCTTGACGCGGTACTCTCCCAGTCCAGCGGTGCACTTCCGCCTAGTCATGTTTTGACTGGCCATGTGCCAAGAAGTCACTGGCTCTAGGGCTACACGTTGACTACCCGGGGCCTATGACTCACCGACTAGATCGGTTTCCTTGCAACATCGCTCTAGCTTTCGTTTTTTGCCTGGCTTGCCTCCCCCGAGCCTATTACGCAATCCCTGCCATTTCGGCTTGGCATCATCGACCTCGTACCACGCGTTCATGTGGTTGCCTATGCCTGTCGTCTCTACGGGCATGCACGGTGCTAGTACCGGGAACTTGCTCAGGCTACATGCAGCACCGTAACTCACCTTGAGTCCTTGCTGCGAGTCAGTTTGTTGACCATGCTGATCCTATCTGGAGAAGCTGCCTTCGGGGGCCAATTTCGTCAGCCCTGCAACGTATGGCTGACGTGACGCTATCAAGCTGGAACTTGCCGCTATACGAGAACTGTCAGCGATCCTCCTTGCATCGTTCTACTGCTCCCTTGGTCTTGTCATGCATGCTTGGAGGTTCGTTCCTTTTCGCCCAGTGACGCACGACGCTCTCCTCCGAGCGGTCATCCCACTGGTATGCCCCCGCGCTACGAGTCTATCCGCCCTGAGCCTCGGCGCCTATCCTCCCTAAGCGTTGCTGTTGTCTAGCCTGGGTTGGCTGCACCCCCGCGCTGATCTGGCTATGCCGCACCGGGTAGCACTGTTTTTCTGCACGCATGCTGGAAACGTGGGTACGGTACTTGATTCCCTCGACCCCCTGCGGGATGACCTGATGCCCCCCGGCTACTTCGCCGGTCTCAGGCATCACATGCGTTTGTCGAGCCCCTCTGCAGCTGTAACTCGCATCCGGACGGGTCCTCCGACTACTAGGTGTGTTCGTCCTAGCTATGCGTCTGCGACCACCTCCGCCAGCGCCCATGTCGATTAGTAATGGCGGGGCCCAAGCTGTGGCTGTCTCGTAGTAGCCGTCTTCCAATTTTCTCCCGATATGGCAGGTTTATCCAGAATTCCATGTCAGTCGCACCTCCACTGCTAGACCTCGCAGTCACTGCTGCATACTGCTATGGTACGTCCAGTGGACGCAACTGACGTCACCGGCAATGAGTGTTCAGGCTCTTGACTGTACCCCCCACGGCCCGCGTAGATCGCGCTGCTCCCCTATTGTGCTGCGGGAGCCGCCGCGATCACAGCCAGTGATCCGTGCTGTTCTCAGGCAAGAGAGCTCGCCCACTAGTCGGCATCGTTTGCACATACGGTCAATCGTAGGTACAGATGCAGTGACTGACAGTCCCCGACTAATATCATGATGGCTATAGATTGCAAAAAAAAAAAAAAAAAA
>KFU_h_HKU1_p_KJ650297_p_camel_p_2013_h_11_h_30
GATAAGTGAATAGCTTGGCTATCTCACCCTCGTCTCTTGCAGAACTTGATTACGTAACTGATTTGCATTGTCGGGGATGTCATTATTTGCTGCATCTAGCGATAGCCCGCATGCCCTAAGGCCGTCAGTACACTAGCTGCTAGCCTTACGTGGCACACCATGACTTTACGCCGTCCGCGACGCGGTTCCTATATTCACCTGGACTCTCTCCCTCGACCCTGCCCACATGCAGTCTAATGCCTTATGCCTCCCATCGCTCGAATAGACCCTTACGCCCCTCGAGAGCCTCTCCTCCTGAGCGATCTACCGGCTCGCGTCAACCTACTACTGCGGGCGTCACCTAACTCAGCCATAGCCGCATTTATCTTCGATCAAACTGAGTCGTTCCCGGCTGCAGGCCCCCAACGGGACCAACCGGATGACCTTTAGTCAAACTCAGCCCGACCTACACTACGTGCATCGTCATAAGCCGTGGTACCCGCTCGATGGCAGGCAGCGCCCGATCCGTTATCGAGCCGTATAACCTCTCAAGCTACCCGAGGTCTCATATGCTCCACCCGGGCACCCCTCTCACGTCCACCCTCGTTAACAACGTATCATCACCTGATGAGCTCCCTAGCAAGCCCCTCTAACTTCTCTAGTCGCGATCATTGCACTGCCCGTTAAAGCTTTTGAGCTACGCCTCAGTAACTTCTGGGACCCGTTCTTCCCTACTCCCCTCGGTCCCGGCTCCTCGGAGCCATCACTCTAGTCTGCTAGTTCCAGTTACTTAGCGTCGACTGCCCGCGTTGCTAGCACAGGTTGGCTTACTCGTAGGTGCCCGCCCAGCGTCCCCCGTATACGCTGAGCTCCACCCTGGCACCAGGACCCTAGTCCGTCAGTTGGACATTCTCTTCTTTGACATGCCCGCCAGCTCGCATGCTGCTATACTGGTCTTGCCCGCCCACATCCCCATTATACGACGGCTCGCTCAACAGCTATGCCTTCAGTCTTTCACTAGCATCGTCACTGAGCATGAGCTTGACGCGGTACTCTCCCAGTCCAGCGGTGCACTTCCGCCTAGTCATGTTTTGACTGGCCATGTGCCAAGAAGTCACTGGCTCTAGGGCTACACGTTGACTACCCGGGGCCTATGACTCACCGACTAGATCGGTTTCCTTGCAACATCGCTCTAGCTTTCGTTTTTTGCCTGGCTTGCCTCCCCCGAGCCTATTACGCAATCCCTGCCATTTCGGCTTGGCATCATCGACCTCGTACCACGCGTTCATGTGGTTGCCTATGCCTGTCGTCTCTACGGGCATGCACGGTGCTAGTACCGGGAACTTGCTCAGGCTACATGCAGCACCGTAACTCACCTTGAGTCCTTGCTGCGAGTCAGTTTGTTGACCATGCTGATCCTATCTGGAGAAGCTGCCTTCGGGGGCCAATTTCGTCAGCCCTGCAACGTATGGCTGACGTGACGCTATCAAGCTGGAACTTGCCGCTATACGAGAACTGTCAGCGATCCTCCTTGCATCGTTCTACTGCTCCCTTGGTCTTGTCATGCATGCTTGGAGGTTCGTTCCTTTTCGCCCAGTGACGCACGACGCTCTCCTCCGAGCGGTCATCCCACTGGTATGCCCCCGCGCTACGAGTCTATCCGCCCTGAGCCTCGGCGCCTATCCTCCCTAAGCGTTGCTGTTGTCTAGCCTGGGTTGGCTGCACCCCCGCGCTGATCTGGCTATGCCGCACCGGGTAGCACTGTTTTTCTGCACGCATGCTGGAAACGTGGGTACGGTACTTGATTCCCTCGACCCCCTGCGGGATGACCTGATGCCCCCCGGCTACTTCGCCGGTCTCAGGCATCACATGCGTTTGTCGAGCCCCTCTGCAGCTGTAACTCGCATCCGGACGGGTCCTCCGACTACTAGGTGTGTTCGTCCTAGCTATGCGTCTGCGACCACCTCCGCCAGCGCCCATGTCGATTAGTAATGGCGGGGCCCAAGCTGTGGCTGTCTCGTAGTAGCCGTCTTCCAATTTTCTCCCGATATGGCAGGTTTATCCAGAATTCCATGTCAGTCGCACCTCCACTGCTAGACCTCGCAGTCACTGCTGCATACTGCTATGGTACGTCCAGTGGACGCAACTGACGTCACCGGCAATGAGTGTTCAGGCTCTTGACTGTACCCCCCACGGCCCGCGTAGATCGCGCTGCTCCCCTATTGTGCTGCGGGAGCCGCCGCGATCACAGCCAGTGATCCGTGCTGTTCTCAGGCAAGAGAGCTCGCCCACTAGTCGGCATCGTTTGCACATACGGTCAATCGTAGGTACAGATGCAGTGACTGACAGTCCCCGACTAATATCATGATGGCTATAGATTGCAAAAAAAAAAAAAAAAAA
>Khobar_h_KSA-6736_s_2015_p_KT806048_p_human_p_2015_h_02_h_07
GATAAGTGAATAGCTTGGCTATCTCACCCTCGTCTCTTGCAGAACTTGATTACGTAACTGATTTGCATTGTCGGGGATGTCACTATTTGCTGCATCTAGCGATAGCCCGTATGCTCCAAGGCCATCGGTACACTAGCCGCTAGCCTGACGTGGCACACCATGACTTTACGCCGTCCGCGACGCGGTTCCCACATCCACCTGGACTCTCTCCCTCGACCATGCCCACATGCAGTCTAATGCCTTATGCCTCCCATCGCTCGAATAGACCCTTACGCCCCTCGAGAGCCTCTCCTCCTGAGCGATCTACCGGCTCGCGTCAACCTACCACTGCGGGCGTCACCTAACTCAGCCATAGCCGCATCTATCTTCGATCAAACTGAGTCGTTCCCGGCTGCAGGCCCCCAACGGGACCAACCGGATGACCTTTAGTCAAACTCAGCCCAACCTACACTACGTGCACCGTCATAAGCCGTGGTACCCGCTCGATGGCAGGCAGCGCCCGATCCGTTATCGAGCCGTATAACCTCTCAAGCTACCCGAGGTCTCATATGCTCCACCCGGGCACCCCTCTCACGTCCACCCTCGTTAACAACGTATCATCACCTGATGCGCCCCCTAGCAAGTCCCTCTAACTTCTCTAGTCGCGATCGTTGCATTTCCCGTTAAAGCTTTTGAGCTACGCATCAGTAACTTCTGGGACTCGTTCTTCCCTATTCCCCTCGGTCCCGGCTCCTCGGAGCCATCACTCTAGTCTGCTAGTTCCAGTTACTTAGCGTCGACTGCCTGCGTTGCTAGCACAGGTTGGCTTACTCGTAGGTGCCCACCCAGCGTCCCCCGTATACGCTGAGCTCCACCCTGGCACCAGGACCCTAGTCCGTCAGTTGGACATTCTCTTCTTTGACATGCTCGCCAGCTCGCATGCTGCTATACTGGTCTTGCCCGCCCACATCCCCATTATGCGACGGCTCGCTCAACAGCTATGCCTTCAGTCTTTCACTAGCATCGTCACTGAGCATGAGCTTGACGCGGTACTCTCCCAGTCCAGCGGTGCACTTCTGCCTAGTCATGTTTTGACTGGCCATGTGCCAAGAAGTCACTGGCTCTAGGGCTACACGTTGACTACCCGGGGCCTATGACTCACCTACTAGATCGGTTTCCTTGCAACATCGCTCTAGCCTTCGTTTTTTGCCTGGCTTGCCCCCCCCGAGCCTATTACGCAATCCCTGCCGTTTCGGCTTGGCACCATCGACCTCGTACCACGCGTTCATGTGGTTGTCTATGCCTGTCGCCTCTACGGGCATGCATGGTGCTAGTACCGGGAACTTGCTCAGGCTACATGCAGCACCGTAATTCACTTTGAGTCCTTGCTTCGAGTCAGTTTGTTGACCATGCTGATCCTATCTGGAGAAGCTGCCTTCGGGGGCCAATTTCGTCAGCCTTGCAACGTATGGCTGACGTGACGCTATCAAGCTGGAACTTGCCGCTATACGAGAGCTGTCAGCGATCCTCCTTGCATCGTTCTACTGCTCACTTGGTCTTGTCATGCATGCTTGGAGGTTCGTTCCTTTCCGCCCAGTGACGCACGACGCTTTCCTCCGAGCGGTCATCCCACTGGTATGTCCCCGCGCTACGAGTCTATCCGCCCTGAGCCTTAGCGCCTATCCTCCCTAAGCGTTGCTGTTGTCTAGCCTGGGTTGGCCGCATCCCCGCGTTGACCTGGCTACGTTGCGCCGGGTAGCACTGTCTTTCTGCATGCATGCTGGAAACGTGGGTACGGTACTCGATTCCCTCGACCCCTTGCGGGATGACCTGAGGCCCCTCGGCTACTTCGCCGGTCTCAGGCATCACATGCGCTTGTCGAGCCCCTTCGCAGCTGTAACTCGCATCCGGACGGGTCCTCCGACTACTAGGTGTGTTCGCCCTAGCTATGCGCCTGGGATCACCTCCGCCAGCGCCCATGTCGATTAGTAGTGGCGGGGCCCAAGCTGTGGCTGTCTCGTAGTAGTCGTCTTCCAATTTTCTCCCTACATGGCAGGTTTATCCAGAATTCTATGTCAGTCGCACCTCTACTGCTAGACCTCGCAGTCACTGCTGCATACTGCTATGGTACGTCCAGTGGACGCAACTGACGTCACCGACAATGAGTGTTCAGGCTCATGACTGTACTCCCCACGTCCCGCGTCGATCGCGCTGCTCCCCTATTGTGCTGCGGGAGCCGCCGCGATCACAGCCAGTGATCCGTGCTGTTCTCAGGCAAGAGAGCTCGCCCACTAGTCGGCATCGTTTGTACATACGGTCAATCGTAGGTACAGATGCAGTGACTGACAGTCCCCGACTAATATCATGATGGCTATAGATTGCAAAAAAAAAAAAAAAAAA
>KSA-363_p_KJ713298_p_camel_p_2013_h_11
GATAAGTGAATAGCTTGGCTATCTCACCCTCGTCTCTTGCAGAACTTGATTACGTAACTGATTTGCATTGTCGGGGATGTCATTATTTGCTGCATCTAGCGATAGCCCGCATGCCCCAAGGCCGTCAGTACACTAGCTGCTAGCCTTACGTGGCACACCATGACTTTACGCCGTCCGCGACGCGGTTCCTATACCCGCCTGGACTTCCTCCCTCGGCCCTGCCCACATGCAGTCTAATGCCTTATGCTTCCCATCGCTCGAATAGACCCTTACGCCCCTCGAGAGCCTCTCCTCTTGAGCGATCTACCGGCTCGCGTCAACCTACTACTGCGGGCGTCACCTAACTCAGCCATAGCCGCATCTATCTTCGATCAAACTGAGTCATTCCTGGCTGCAGGCCCCCAACGGGACCAACCGGATGACCTTTATTCAAACTCAGCCCGACCTACACTACGTGCACCGTCATAAGCCGTGGTACCCGCTCGATGGCAGGCAGCGCCCGATCCGTTATCGAGCCGTATAACCTCTCAAGCTACCCGAGGTCTCATATGCTCCACCCGGGCACCTCTCTCACGTCCACCCTCGTTAACAACGTATCATCACCTGATGAGCTCCCTAGCAAGCCCCTCTAACTTCTCTAGTCGCGATCGTTGCATTGCCCGTTAAAGCTTTTGAGCTACGCCTCAGTAACTTCTGGGACCCGTTCTTCCCTACTCCCCTCGGTCCCGGCTCCTCGGAGCCATCACTCTAGTCTGCTAGTTCCAGTTACTTAGCGTCGACTGCCCGCGTTGCTAGCACAGGTTGGCTTACTCGTAGGTGCCCGCCCAGCGTCCCTCGTATACGCTGAGCTCCACCCTGGCACCAGGACCCTAGTCCGTCAGTTGGACATTCTCTTCTTTGACATGCCCGCCAGCTCGCATGCTGCTATACTGGTCTTGCCCGCCTACATCCCCATTATACGACGGCTCGCTCAACAGCTATGCCTTCAGTCTTTCACTAGCATCGTCACTGAGCATGAGCTTGACGCGGTACTCTCCCAGTCCAGCGGTGCACTTCCGCCTAGTCATGTTTTGACTGGCCATGTGCCAAGAAGTCACTGGCTCTAGGGCTACACGTTGACTACCCGGGGCCTATGACTCACCGACTAGATCGGTTTCCTTGCAACATCGCTCTAGCTTTCGTTTTTTGCCTGGCTTGCCTCCCCCGAGCCTATTACGCAATCCCTGCCATTTCGGCTTGGCATCATCGACCTCGTACCACGCGTTCATGTGGTTGCCTATGTCTGTCGCCTCTACGGGCATGCATGGTGCTAGTACCGGGAACTTGCTCAGGCTACATGCAGCACCGTAACTCACTTTGAGTCCTTGCTGCGAGTCAGTTTGTTGACCATGCTGATCCTATCTGGAGAAGCTGCCTTCGGGGGCCAATTTCGTCAGCCCTGCAACGTATGGCTGACGTGACGCTATCAAGCTGGAACTTGCCGCTATACGAGAGCTGTCAGCGATCCTCCTTGCATCGTTCTACTGCTCACTTGGTCTTGTCATGCATGCCTGGAGGTTCGTTCCTTTTCGCCCAGTGACGCACGACGTTCTCCTCCGAGCGGTCATCCCACTGGTATGCCCCCGCTCTACGAGTCTATCCGCCCTGAGCCTCAGCGCCTATCCTCCCTAAGCTTTGCTGTTGTCTAGCCTGGGTTGGCCGCATCCCCGCGTTGACCTGGCTACGCCGCGCCGGGTAGCACCGCTCTTCTGCACGCATGCTGGAAACGTACGTACGGTACTCGATTCCCTCGACGCCCTGCGGGATGACCTGAGGCCCCTCGACTACTTCGCCGGTCTCAGGCATCACATGCGCTTGTCGAGCCCCTCTGCAGCTGTAACTCGCATCCGGACGGGTCCTCCGACTACTAGGTGTGCTCGCCCTAGCTATGCGTCTGGGACCACCTCCGCCAGCGCCCATGTCGATTAGTAGTGGCGGGGCCCAAGCTGTGGCTGTCTCGTAGTAGTTGTCTTCCAATTTTCTCCCGACATGGCAGGTTTATCCAGAATTCTATGTCAGTCGCACCTCCACTGCTAGACCTCGCAGTCACTGCTGCATACTGCTATGGTACGTCCAGTGGACGCAACTGACGTCACCGACAATGAGTGTTCAGGCTCTTGACTGTACCCCCCACGTCCCGCGTCGATCGCGCTGCTCCCCTATTGTGCTGCGGGAGCCGCCGCGATCACAGCCAGTGATCCGTGCTGTTCTCAGCCAAGAGAGCTCGCCCACTAGTCGGCATCGTTTGCACATACGGTCAATCGTAGGTACAGATGCAGTGACTGACAGTCCCCGACTAATATCATGATGGCTATAGATTGCAAAAAAAAAAAAAAAAAA
>KSA-376_p_KJ713299_p_camel_p_2013_h_11
GATAAGTGAATAGCTTGGCTATCTCACCCTCGTCTCTTGCAGAACTTGATTACGTAACTGATTTGCATTGTCGGGGATGTCATTATTTGCTGCATCTAGCGATAGCCCGCATGCCCCAAGGCCGTCAGTACACTAGCTGCTAGCCTTACGTGGCACACCATGACTTTACGCCGTCCGCGACGCGGTTCCTATATTCACCTGGACTTTCTCCCTCGACCCTGCCCACATGCAGTCTAATGCCTTATGCCTCCCATCGCTCGAATAGACCCTTACGCCCCTCGAGAGCCTCTCCTCCTGAGCGATCTACTGGCTCGCGTCAACCTACTACTGCGGGCGTCACCTAACTCAGCCATAGCCGCATCTATCTTCGATCAAACTGAGTCGTTCCCGGCTGCAGGCCCCCAACGGGACCAACCGGATGACCTTTAGTCAAACTCAGCCCGACCTACACTACGTGCACCGTCATAAGCCGTGGTACCCGCTCGATGGCAGGCAGCGCCCGATCCGTTATCGAGCCGTATAACCTCTCAAGCTACCCGAGGTCTCATATGCTCCACCCGGGCACCCCTCTCACGTCCACCCTCGTTAACAACGTATCATCACCTGATGAGCTCCCTAGCAAGCCCCTCTAACTTCTCTAGTCGCGATCGTTGCATTGCCCGTTAAAGCTTTTGAGCTACGCCTCAGTAACTTCTGGGACCCGTTCTTCCCTACTCCCCTCGGTCCCGGCTCCTCGGAGCCATCACTCTAGTCTGCTAGTTCCAGTTACTTAGCGTCGACTGCCCGCGTTGCTAGCACAGGTTGGCTTACTCGTAGGTGCCCGCCCAGCGTCCCCCGTATACGCTGAGCTCCACCCTGGCACCAGGACCCTAGTCCGTCAGTTGGACATTCTCTTCTTTGACATGCCCGCCAGCTCGCATGCTGCTATACTGGTCTTGCCCGCCCACATCCCCATTATACGACGGCTCGCTCAACAGCTATGCCTTCAGTCTTTCACTAGCATCGTCACTGAGCATGAGCTTGACGCGGTACTCTCCCAGTCTAGCGGTGCACTTCCGCCTAGTCATGTTTTGACTGGCCATGTGCCAAGAAGTCACTGGCTCTAGGGCTACACGTTGACTACCCGGGGCCTATGACTCACCGACTAGATCGATTTCCTTGCAACATCGCTCTAGCTTTCGTTTTTTGCTTGGCTTGCCTCCCCCGAGCCTATTACGCAATCCCTGCCATTTCGGCTTGGCATCATCGACCTCGTACCACGCGTTCATGTGGTTGCCTATGCCTGTCGCCTCTACGGGCATGCATGGTGCTAGTACCGGGAACTTGCTCAGGCTACATGCAGCACCGTAACTCACTTTGAGTCCTTGTTGCGAGTCAGTTTGTTGACCATGCTGATCCTATCTGGAGAAGCTGTCTCCGGGGGCCAATTTTGTCAGCCCTGCAACGTATGGCTGACGTGACGCTATCAAGCTGGAACTTGCCGCTATACGAGAGCTGTCAGCGATCCTCCTTGCATCGTTCTACTGCTCCCTTGGTCTTGTCATGCATGCTTGGAGGTTCGTTCCTTTTCGCCCAGTGACGCATGACGCTCTCCTCCGAGCGGTCATTCCACTGGTATGCCCCCGCTCTACGAGTCTATCCGCCCTGAGCCTCAGCGCCTATCCTCCCTAAGCGTTGCTGTTGTCTAGCCTGGGTTGGCTGCACCCCCGCGCTGATCTGGCTACGCCGCGCCGGGTAGCACTGTTTTTCTGCACGCATGCTGGAAACGTGGGTACGGTACTCGATTCCCTCGACCCCCTGCTGGATGACCTGATGCCCCTCGGCTACTTCGCCGGTCTCAGGCATCACATGCGCTTGTCGAGCCCCTCTGCAGCTGTAACTCGCATCCGGACGGGTCCTCCGACTACTAGGTGTGTTCGTCCTAGCTATGCGTCTGGGACCACCTCCGCCAGCGCCCATGTCGATTAGTAGTGGCGGGGCCCAAGCTGTGGCTGTCTCGTAGTAGCCGTCTTCCAATTTTCTCCCGATATGGCAGGTTTATCCAGAATTCCATGTCAGTCGCACCTCCACTGCTAGACCTCGCAGTCACTGCTGCATACTGCTATGGTACGTCCAGTGGACGCAACTGACGTCACCGGCAATGAGTGTTCAGGCTCTTGACTGTACCCCCCACGGCCCGCGTCGATCGCGCTGCTCCCCTATTGTGCTGCGGGACCCGCCGCGATCACAGCCAGTGATCCGTGCTGTTCTCAGCCAAGAGAGCTCGCCCACTAGTCGGCATCGTTTGCACATACGGTCAATCGTAGGTACAGATGCAGTGACTGACAGTCCCCGACTAATATCATGATGGCTATAGATTGCAAAAAAAAAAAAAAAAAA
>KSA-378_p_KJ713296_p_camel_p_2013_h_11
GATAAGTGAATAGCTTGGCTATCTCACCCTCGTCTCTTGCAGAACTTGATTACGTAACTGATTTGCATTGTCGGGGATGTCATTATTTGCTGCATCTAGCGATAGCCCGCATGCCCCAAGGCCGTCAGTACACTAGCTGCTAGCCTTACGTGGCACACCATGACTTTACGCCGTCCGCGACGCGGTTCCTATACCCGCCTGGACTTTCTCCCTCGGCCCTGCCCACATGCAGTCTAATGCCTTATGCCTCCCATCGCTCGAATAGGCCCTTACGCCCCTCGAGAGCCTCTCCTCTTGAGCGATTTACCGGCTCGCGTCAACCTACTACTGCGGGCGTCACCTAACTCAGCCATAGCCGCATCTATCTTCGATCAAACTGAGTCATTCCTGGCTGCAGGCCCCCAACGGGACCAACCGGATGACCTTTATTCAAACTCAGTCCGACCTACACTACGTGCACCGTCATAAGCCGTGGTACCCGCTCGATGGCAGGCAGCGCCCGATCCGTTATCGAGCCGTATAACCTCTCAAGCTACCCGAGGTCTCATATGCTCCACCCGGGCACCTCTCTCACGTCCACCCTCGTTAACAACGTATCATCACCTGATGAGCTCCCTAGCAAGCCCCTCTAACTTCTCTAGTCGCGATCATTGCATTGCCCGTTAAAGCTTTTGAGCTACGCCTCAGTAACTTCTGGGACCCGTTCTTCCCTACTCCCCTCGGTCCCGGCCCCTCGGAGCCATCACTCTAGTCTGCTAGTTCCAGTTACTTAGCGTCGACTGCCCGCGTTGCTAGCACAGGTTGGCTTACTCGTAGGTGCCCGCCCAGCGTCCCTCGTATACGCTGAGCTCCACCCTGGCACCAGGACCCTAGTCCGTCAGTTGGACATTCTCTTCTTTGACATGCCCGCCAGCTCGCATGCTGCTATACTGGTCTTGCCCGCCCACATCCCCATTATACGACGGCTCGCTCAACAGCTATGCCTTCAGTCTTCCACTAGCATCGTCACTGAGCATGAGCTTGACGCGGTACTCTCCCAGTCCAGCGGTGCACTTCCGCCTAGTCATGTTTTGACTGGCCATGTGCCAAGAAGTCACTGGCTCTAGGGCTACACGTTGACTACCCGGGGCCTATGACTCACCGACTAGATCGGTTTCCTTGCAACATCGCTCTAGCTTTCGTTTTTTGCCTGGCTTGCCTCCCCCGAGCCTATTACGCAATCCCTGCCATTTCGGCTTGGCATCATCGACCTCGTACCACGCGTTCATGTGGTTGTCTATGCCTGTCGCCTCTACGGGCATGCATGGTGCTAGTACCGGGAACTTGCTCAGGCTACATGCAGCACCGTAACTCACTTTGAGTCCTTGCTGCAAGTCAGTTTGTTGACCATGCTGATCCTATCTGGAGAGGCTGCCTTCGGGGGCCAATTTCGTCAGCCTTGCAACGTATGGCTGACGTGACGCTATCAAGCTGGAACTTGCCGCTATACGAGAGCTGTCAGCGATCCTCCTTGCATCGTTCTACTGCTCACTTGGTCTTGTCATGCATGCTTGGAGGTTCGTTCCTTTTCGCCCAGTGACGCACGACGCTCTCCTCCGAGCGGTCATCCCACTGGTATGTCCCCGCGCTACGAGTCTATCCGCCCTGAGCCTTAGCGCCTATCCTCCCTAAGCGTTGCTGTTGTCTAGCCTGGGTTGGCCGCATCCCCGCGTTGACCTGGCTACGTCGCGCCGGGTAGCACCGCTCTTCTGCACGCATGCTGGAAACGTGGGTACGGTACTCGATTCCCTCGACCCCCTGCGGGATGACCTGAGGCCCCTCGGCTACTTCGCCGGTCTCAGGCATCACATGCGCTTGTCGAGCCCCTTTGCAGCTGTAACTCGCATCCGGACGGGTCCTCTGACTACTAGGTGTGTTCGCCCTAGCTATGCGTCTGGGATCACCTCCGCCAGCGCCCATGTCGATTAGTAGTGGCGGGGCCCAAGCTGTGGCTGTCTCGTAGTAGTCGTCTTCCAATTTTCTCCCGACATGGCAGGTTTATCCAGAATTCTATGTCAGTCGCACCTCCACTGCTAGACCTCGCAGTCACTGCTGCATACTGCTATGGTACGTCCAGTGGACGCAACTGACGTCACCGACAATGAGTGTTCAGGCTCTTGACTGTACCCCCCACGTCCCGCGTCGATCGCGCTGCTCCCCCATTCTGCTGCGGGAGCCGCCGCGATCACAGCCAGTGATCCGTGCTGTTCTCAGGCATGAGAGCTCGCCCACTAGTCGGCATCGTTTGTACATACGGTCAATCGTAGGTACAGATGCACTGACTGACAGTCCCCGACTAATATCATGATGGCTATAGATTGCAAAAAAAAAAAAAAAAAA
>KSA-503_p_KJ713297_p_camel_p_2013_h_11
GATAAGTGAATAGCTTGGCTATCTCACCCTCGTCTCTTGCAGAACTTGATTACGTAACTGATTTGCATTGTCGGGGATGTCATTATTTGCTGCATCTAGCGATAGCCCGCATGCCCCAAGGCCGTCAGTACACTAGCTGCTAGCCTTACGTGGCACACCATGACTTTACGCCGTCCGCGACGCAGTTCCTATATTCACCTGGACTTTCTCCCTCGACCCTGCCCACATGCAGTCTAATGCCTTATGCCTCCCATCGCTCGAATAGGCCCTTACGCCCCTCGAGAGCCTCTCCTCTTGAGCGATCTACCGGCTCGCGTCAACCTACTACTGCGGGCGTCACCTAACTCAGCCATAGCCGCATCTATCTTCGATCAAACTGAGTCATCCCTGGCTGCAGGCCCTCAACGGGACCAACCGGATGACCTTTATTCAAACTCAGCCCGACCTACACTACGTGCACCGTCATAAGCCGTGGTACCCGCTCGATGGCAGGCAGCGCCCGATCCGTTATCGAGCCGTATAACCTCTCAAGCTACCCGAGGTCTCATATGCTCCACCCGGGCACCTCTCTCACGTCCACCCTCGTTAACAACGTATCATCACCTGATGAGCTCCCTAGCAAGCCCCTCTAACTTCTCTAGTCGCGATCATTGCATTGCCCGTTAAAGCTTTTGAGCTACGCCTCAGTAACTTCTGGGACCCGTTCTTCCCTACTCCCCTCGGTCCCGGCTCCTCGGAGCCATCACTCTAGTCTGCTAGTTCCAGTTACTTAGCGTCGACTGCCCGCGTTGCTAGCACAGGTTGGCTTACTCGTAGGTGCCCGCCCAGCGTCCCTCGTATACGCTGAGCTCCACCCTGGCACCAGGACCCTAGTCCGTCAGTTGGACATTCTCTTCTTTGACATGCCCGCCAGCTCGCATGCTGCTATACTGGTCTTGCCCGCCCACATCCCCATTATACGACGGCTCGCTCAACAGCTATGCCTTCAGTCTTTCACTAGCATCGTCACTGAGCATGAGCTTGACGCGGTACTCTCCCAGTCCAGCGGTACACTTCCGCCTAGTCATGTTTTGACTGGCCATGTGCCAAGAAGTCACTGGCTCTAGGGCTACACGTTGACTACCCGGGGCCTATGACTCACCGACTAGATCGGTTTCCTTGCAACATCGCTCTAGCTTTCGTTTTTTGCCTGGCTTGCCCCCCCCGAGCCTATTACGCAATCCCTGCCATTTCGGCTTGGCATCATCGACCTCGTACCACGCGTTCATGTGGTTGCCTATGTCTGTCGCCTCTACGGGCATGCATGGTGCTAGTACCGGGAACTTGCTCAGGCTACATGCGGCACCGTAACTCACTTTGAGTCCTTGCTGCAAGTCAGTTTGTTGACCATGCTGATCCTATCTGGAGAGGCTGCCTTCGGGGTCCAATTTCGTCAGCCCTGCAACGTATGGCTGACGTGACGCTATCAAGCTGGAACTTGCCGCTATACGAGAACTATCAGCGATCCTCCTTGCATCGTTCTACTGCTCCCTTGGTCTTGTCATGCATGCTTGTAGGTTCGTTCCTTTTCGCCCAGTGATGCACGACGCTCTCCTCCGAGCGGTCATCCCACTGGTATGCCCCCGCGCTACGAGTCTATCCTCCCTGGGCCTCAGCGCCTATCCTTCCTAAGCGTTGCTGTTGTCTAGCCTGGGTTGGCCGCATCCCCGCGTTGACCTGGCTACGTCGCGCCGGGTAGCACCGCTCTTCTGCACGCATGCTGGAAACGTGGGTACGGTACTCGATTCCCTCGACCCCCTGCGGGATGACCTGAGGCCCCTCGGCTACTTCGCCGGTCTCAGGCATCACATGCGCTTGTCGAGCCCCTTTGCAGCTGTAACTCGCATCCGGACGGGTCCTCCGACTACTAGGTGTGTTCGCCCTAGCTATGCGTCTGGGATCACCTCCGCCAGCGCCCATGTCGATTAGTAGTGGCGGGGCCCAAGCTGTGGCTGTCTCGTAGTAGTCGTCTTCCAATTTTCTCCCGACATGGCAGGTTTATCCAGAATTCTATGTCAGTCGCACCTCTACTGCTAGACCTCGCAGTCACTGCTGCATACTGCTATGGTACGTCCAGTGGACGCAACTGACGTCACCGACAATGAGTGTTCAGGCTCTTGACTGTACCCCCCACGTCCCGCGTCGATCGCGCTGCTCCCCTATTGTGCTGCGGGAGCCGCCGCGATCACAGCCAGTGATCCGTGCTGTTCTCAGGCAAGAGAGCTCGCCCACTAGTCGGCATCGTTTGTACATACGGTCAATCGTAGGTACAGATGCACTGACTGACAGTCCCCGACTAATATCATGATGGCTATAGATTGCAAAAAAAAAAAAAAAAAA
>KSA-505_p_KJ713295_p_camel_p_2013_h_11
GATAAGTGAATAGCTTGGCTATCTCACCCTCGTCTCTTGCAGAACTTGATTACGTAACTGATTTGCATTGTCGGGGATGTCATTATTTGCTGCATCTAGCGATAGCCCGCATGCCCCAAGGCCGTCAGTACACTAGCTGCTAGCCTTACGTGGCACACCATGACTTTACGCCGTCCGCGACGCGGTTCCTATACCCGCCTGGACTTTCTCCCTCGGCCCTACCCACATGCAGTCTAATGCCTTATGCCTCCCATCGCTCGAATAGGCCCTTACGCCCCTCGAGAGCCTCTCCTCTTGAGCGATCTACCGGCTCGCGTCAACCTACTACTGCGGGCGTCACCTAACTCAGCCATAGCCGCATCTATCTTCGATCAAACTGAGTCATTCCTGGCTGCAGGCCCCCAACGGGACCAACCGGATGACCTTTATTCAAACTCAGCCCGACCTACACTACGTGCACCGTCATAAGCCGTGGTACCCGCTCGATGGCAGGCAGCGCCCGATCCGTTATCGAGCCGTATAACCTCTCAAGCTACCCGAGGTCTCATATGCTCCACCCGGGCACCTCTCTCACGTCCACCCTCGTTAACAACGTATCATCACCTGATGAGCTCCCTAGCAAGCCCCTCTAACTTCTCTAGTCGCGATCATTGCATTGCCCGTTAAAGCTTTTGAGCTACGCCTCAGTAACTTCTGGGACCCGTTCTTCCCTACTCCCCTCGGTCCCGGCTCCTCGGAGCCATCACTCTAGTCTGCTAGTTCCAGTTACTTAGCGTCGACTGCCCGCGTTGCTAGCACAGGTTGGCTTACTCGTAGGTGCCCGCCCAGCGTCCCTCGTATACGCTGAGCTCCACCCTGGCACCAGGACCCTAGTCCGTCAGTTGGACATTCTCTTCTTTGACATGCCCGCCAGCTCGCATGCTGCTATACTGGTCTTGCCCGCCCACATCCCCATTATACGACGGCTCGCTCAACAGCTATGCCTTCAGTCTTCCACTAGCATCGTCACTGAGCATGAGCTTGACGCGGTACTCTCCCAGTCCAGCGGTGCACTTCCGCCTAGTCATGTTTTGACTGGCCATGTGCCAAGAAGTCACTGGCTCTAGGGCTACACGTTGACTACCCGGGGCCTATGACTCACCGACTAGATCGGTTTCCTTGCAACATCGCTCTAGCTTTCGTTTTTTGCCTGGCTTGCCCCCCCCGAGCCTATTACGCAATCCCTGCCATTTCGGCTTGGCACCATCGACCTCGTACCACGCGTTCATGTGGTTGTCTATGCCTGTCGCCTCTACGGGCATGCATGGTGCTAGTACCGGGGACTTGCTCAGGCTACATGCAGCACCGTAACTCACTTTGAGTCCTTGCTGCAAGTCAGTTTGTTGACCATGCTGATCCTATCTGGAGAGGCTGCCTTCGGGGGCCAATTTCGTCAGCCTTGCAACGTATGGCTGACGTGACGCTATCAAGCTGGAACTTGCCGCTATACGAGAGCTGTCAGCGATCCTCCTTGCATCGTTCTACTGCTCACTTGGTCTTGTCATGCATGCTTGGAGGTTCGTTCCTTTTCGCCCAGTGACGCACGACGCTCTCCTCCGAGCGGTCATCCCACTGGTATGTCCCCGCGCTACGAGTCTATCCGCCCTGAGCCTTAGCGCCTATCCTCCCTAAGCGTTGCTGTTGTCTAGCCTGGGTTGGCCGCATCCCCGCGTTGACCTGGCTACGTCGCGCCGGGTAGCACCGCTCTTCTGCACGCATGCTGGAAACGTGGGTACGGTACTCGATTCCCTCGACCCCCTGCGGGATGACCTGAGGCCCCTCGGCTACTTCGCTGGTCTCAGGCATCACATGCGCTTGTCGAGCCCCTTTGCAGCTGTAACTCGCATCCGGACGGGTCCTCCGACTACTAGGTGTGTTCGCCCTAGCTATGCGTCTGGGATCACCTCCGCCAGCGCCCATGTCGATTAGTAGTGGCGGGGCCCAAGCTGTGGCTGTCTCGTAGTAGTCGTCTTCCAATTTTCTCCCGACATGGCAGGTTTATCCAGAATTCTATGTCAGTCGCACCTCCACTGCTAGACCTCGCAGTCACTGCTGCATACTGCTATGGTACGTCCAGTGGACGCAACTGACGTCACCGACAATGAGTGTTCAGGCTCTTGACTGTACCCCCCACGTCCCGCGTCGATCGCGCTGCTCCCCCATTCTGCTGCGGGAGCCGCCGCGATCACAGCCAGTGATCCTTGCTGTTCTCAGGCATGAGAGCTCGCCCACTAGTCGGCATCGTTTGTACATACGGTCAATCGTAGGTACAGATGCACTGACTGACAGTCCCCGACTAATATCATGATGGCTATAGTTTGCAAAAAAAAAAAAAAAAAA
>Madinah_3b_2013_p_KJ156916_p_human_p_2013_h_09_h_11
GATAAGTGAATAGCTTGGCTATCTCACCCTCGTCTCTTGCAGAACTTGATTACGTAACTGATTTGCATTGTCGGGGATGTCACTATTTGCTGCATCTAGCGATAGCCCGCATGCTCCAAGGCCATCGGTACACTAGCCGCTAGCCTTACATGGCACACCATGACTTTACGCCGTCCGCGACGCGGTTCCCACATCCACCTGGACTCTCTCACTCGACCATGCCCACATGCAGTCTAATGCCTTATGCCTCCCATCGCTCGAATAGACCCTTACGCCCCTCGAGAGCCTCTCCTCCTGAGCGATCTACCGGCTCGCGTCAACCTACTACTGCGGGCGTCACCTAACTCAGCCATAGCCGCATCTATCTTCGATCAAACTGAGTCGTTCCCGGCTGCAGTCCCCCAACGGGACCAACCGGACGACCTTTAGTCAAACTCAGCCCGACCTACACTACGTGCACCGTCATAAGCCGTGGTACCCGCTCGATGGCAGGCAGCGCCCGATCCGTTATCGAGCCGTATAACCTCTCAAGCTACCCGAGGTCTCATATGCTCCACCCGGGCACCCCTCTCACGTCCACCCCCGTTAACAACGTATCATCACCTGATGAGCTCCCTAGCAAGCCCCTCTAACTTCTCTAGTCGCGATCGTTGCATTGCCCGTTAAAGCTTTTGAGCTACGCATCAGTAACTTCTGGGACCCGCTCTTCCCTACTCCCCTCGGTCCCGGCTCCTCGGAGCCATCACTCTAGTCTGCTAGTTCCAGTTACTTAGCGTCGACTGCCTGCGTTGCTAGCACAGGTTGGCTTACTCGTAGGTGCCCACCCAGCGTCCCCCGTATACGCTGAGCTCCACCCTGGCACCAGGACCCTAGTCCGTCAGTTGGACATTCTCTTCTTTGACATGCCCGCCAGCTCGCATGCTGCTATACTGGTCTTGCCCGCCCACATTCCCATTATACGACGGCTCGCTCAACAGCTATGCCTTCAGTCTTTCACTAGCATCGTCACTGAGCATGAGCTTGACGCGGTACTCTCCCAGTCCAGCGGTGCACTTCTGCCTAGTCATGTTTTGACTGGCCATGTGCCAAGAAGTCACTGGCTCTAGGGCTACACGTTGACTACCCGGGGCCTATGACTCACCTACTAGATCGGTTTCCTTGCAACATCGCTCTAGCTTTCGTTTTTTGCCTGGCTTGCCTCCCCCGAGCCTATTACGCAATCCCTGCCATTTCGGCTTGGCATCATCGACCTCGTACCACGCGTTCATGTGGTTGCCTATGCCTGTCGCCTCTACGGGCATGCATGGTGCTAGTACCGGGAACTTGCTCAGGCTACATGCAGCACCGTAACTCACTTTGAGTCCTTGCTGCGAGTCAGTTTGTTGACCATGCTGATCCTATCTGGAGAAGCTGCCTTCGGGGGCCAATTTCGTCAGCCCTGCAACGTATGGCTGACGTGACGCTATCGAGCTGGAACTTGCCGCTATACGAGAGCTGTCAGCGATCCTCCTTGCATCGTTCTACTGCTCACTTGGTCTTGTCATGCATGTTTGGAGGTTCGCTCCTTTTCGCCCAGTGACGCACGACTCTCTCCTCCGAGCGGCCATCCCACTGGTATGTCCCCGCGCTACGAGTCTATCCGCCCTGAGCCTTAGCGCCTACCCTCCCTAAGCGTTGCTGTTGTCTAGCCTGGGTCGGCTGCACCCCCGCGCTGACCGGGCTACGCCGCGCCGGGTAACACTGTTTTTCTGCATGCATGCTGGAAACGTGGGTACGGTACTCGATTCCCTCGACCCCTTGCGGGATGACCTGAGGCCCCTTGGCTACTTCGCCGGTCTCAGGCATCACATGCGCTTGTCGAGCCCCTTTGCAGCTGTAACTCGCATCCGGACGGGTCCTCCGACTACTAGGTGTGTTCGCCCTAGCTATGCGTCTGGGATCACCTCCGCCAGCGCCCATGTCGATTAGTAGTGGCGGGGCCCAAGCTGTGGCTGTCTCGTAGTAGTCGTCTTCCAATTTTCTCCCGACATGGCAGGTTTATCCAGAATTCTATGTCAGTCGCACCTCCACTGCTAGACCTCGCAGTCACTGCTGCATACTGCTATGGTACGTCCAGTGGACGCAACTGACGTCACCGACAATGAGTGTTCAGGCTCTTGACTGTACCCCCCACGTCCCGCGTCGATCGCTCTGCTCCCCTATTGTGCTGCGGGAGCCGCCGCGATCACAGCCAGTGATCCGTGCTGTTCTCAGGCAAGAGAGCTCGCCCACTAGTCGGCATCGTTTGTACATACGGTCAATCGTAGGTACAGATGCAGTGACTGACAGTCCCCGACTAATATCATGATGGCTATAGATTGCAAAAAAAAAAAAAAAAAA
>Makkah_C9355_s_KSA_s_Makkah_p_KM027261_p_human_p_2014_h_04_h_15
GATAAGTGAATAGCTTGGCTATCTCACCCTCGTCTCTTGCAGAACTTGATTACGTAACTGATTTGCATTGTCGGGGATGTCATTATTTGCTGCATCTAGCGATAGCCCGCATGCCCCAAGGCCGTCAGTACACTAGCTGCTAGCCCTACGTGGCACACCATGACTTTACGCCGTCCGCGACGCGGTTCCTATATCCACCTGGACTCTCTCCCTCGACCCTGCCCACATGCAGTCTAATGCCTTATGCCTCCCATCGCTCGAATAGACCCTTACGCCCCTCGAGAGCCTCTCCTCCTGAGCGATTTACCGGCTCGCGTCAACCTACTACTGCGGGCGTCACCTAACTCAGCCATAGCCGCATCTATCTTCGATCAAACTGAGTCATTCCTGGCTGCAGGCCCCCAACGGGACCAACCGGATGACCTTTATTCAAACTCAGCCCGACCTACACTACGTGCACCGTCATAAGCCGTGGTACCCGCTCGATGGCAGGCAGCGCCCGATCCGTTATCGAGCCGTATAACCTCTCAAGCTACCCGAGGTCTCATATGCTCCACCCGGGCACCTCTCTCACGTCCACCCTCGTTAACAACGTATCATCACCTGATGAGCTCCCTAGCAAGCCCCTCTAACTTCTCTAGTCGCGATCATTGCATTGCCCGTTAAAACTTTTGAGCTACGCCTCAGTAACTTCTGGGACCCGTTCTTCCCTACTCCCCTCGGTCCCGGCTCCTCGGAGCCATCACTCTAGTCTGCTAGTTCCAGTTACTTAGCGTCGACTGCCCGCGTTGCTAGCACAGGTTGGCTTACTCGTAGGTGCCCGCCCAGCGTCCCTCGTATACGCTGAGCTCCACCCTGGCACCAGGACCCTAGTCCGTCAGTTGGACATTCTCTTCTTTGACATGCCCGCCAGCTCGCATGCTGCTATACTGGTCTTGCCCGCCCACATTCCCATTATACGACGGCTCGCTCAACAGCTATGCCTTCAGTCTTCCACTAGCATCGTCACTGAGCATGAGCTTGACGCGGTACTCTCCCAGTCCAGCGGTGCACTTCCGCCTAGTCATGTTTTGACTGGCCATGTGCCAAGAAGTCACTGGCTCTAGGGCTACACGTTGACTACCCGGGGCCTATGACTCACCGACTAGATCGGTTTCCTTGCAACATCGCTCTAGCTTTCGTTTTTTGCCTGGCTTGCCCCCCCCGAGCCTATTACGCAATCCCTGCCATTTCGGCTTGGCATCATCGACCTCGTACCACGCGTTCATGTGGTTGTCTATGTCTGTCGCCTCTACGGGCATGCATGGTGCTAGTACCGGGGACTTGCTCAGGCTACATGCAGCACCGTAACTCACTTTGAGTCCTTGCTGCAAGTCAGTTTGTTGACCATGCTGATCCTATCTGGAGAGGCTGCCTTCGGGGGCCAATTTCGTCAGCCTTGCAACGTATGGCTGACGTGACGCTATCAAGCTGGAACTTGCCGCTATACGAGAGCTGTCAGCGATCCTCCTTGCATCGTTCTACTGCTCACTTGGTCTTGTCATGCATGCTTGGAGGTTCGTTCCTTTTCGCCCAGTGACGCACGACGCTCTCCTCCGAGCGGTCATCCCACTGGTATGTCCCCGCGCTACGAGTCTATCCGCCCTGAGCCTTAGCGCCTATCCTCCCTAAGCGTTGCTGTTGTCTAGCCTGGGTTGGCCGCATCCCCGCGTTGACCTGGCTACGTCGCGCCGGGTGGCACCGCTCTTCTGCACGCATGCTGGAAACGTGGGTACGGTACTCGATTCCCTCGACCCCCTGCGGGATGACCTGAGGCCCCTCGGCTACTTCGCCGGTCTCAGGCATCACATGCGCTTGTCGAGCCCCTTTGCAGCTGTAACTCGCATCCGGACGGGTCCTCCGACTACTAGGTGTGTTCGCCCTAGCTATGCGTCTGGGATCACCTCCGCCAGCGCCCATGTCGATTAGTAGTGGCGGGGCCCAAGCTGTGGCTGTCTCGTAGTAGTCGTCTTCCAATTTTCTCCCGACATGGCAGGTTTATCCAGAATTCTATGTCAGTCGCACCTCCACTGCTAGACCTCGCAGTCACTGCTGCATACTGCTATGGTACGTCCAGTGGACGCAACTGACGTCACCGACAATGAGTGTTCAGGCTCTTGACTGTACCCCCCACGTCCCGCGTCGATCGCGCAGCTCCCCCATTCTGCTGCGGGAGCCGCCGCGATCACAGCCAGTGATCCGTGCTGTTCTCAGGCATGAGAGCTCGCCCACTAGTCGGCATCGTTTGTACATACGGTCAATCGTAGGTACAGATGCACTGACTGACAGTCCCCGACTAATATCATGATGGCTATAGATTGCAAAAAAAAAAAAAAAAAA
>Munich_s_AbuDhabi_s_2013_p_KF192507_p_human_p_2013_h_03_h_22
GATAAGTGAATAGCTTGGCTATCTCACCCTCGTCTCTTGCAGAACTTGATTACGTAACTGATTTGCATTGTCGGGGATGTCATTATTTGCTGCATCTAGCGATAGCCCGCATGCCCCAAGGCCGTCAGTACACTAGCTGCTAGCCTTACGTGGCACACCATGACTTTACGCCGTCCGCGACGCGGTTCCTATATCCACCTGGACTCTCTCCCTCGACCCTGCCCACATGCAGTCTAATGCCTTATGCCTCCCATCGCTCGAATAGACCCTTACGCCCCTCGAGAGCCTCTCCTCTTGAGCGATCTACCGGCTCGCGTCAACCTGCTACTGCGGGCGTCACCTAACTCAGCCATAGCCGCATCTATCTTCGATCAAACTGAGTCATTCCCGGCTGCAGGCCCCCAACGGGACCAACCGGATGTCCTTTAGTCAAACTCAGCCCGACCTACACTACGTGCACCGTCATAAGCCGTGGTACCCGCTCGATGGCAGGCAGCGCCCGATCCGTCATCGAGCCGTATAACCTCTCAAGCTACCCGAGGTCTCATATGCTCCACCCGGGCACCCCTCTCACGTCCACCCTCGTTAACAACGTATCATCACCTGATGAGCTCCCTAGCAAGCCCTTCTAACTTCTCTAGTCGCGATCGTTGCATTGCCCGTTAAAGCTTTTGAGCTACGCCTCAGTAACTTCTGGGACCCGTTCTTCCCTACTCCCCTCGGTCCCGGCTCCTCGGAGCCATCACTCTAGTCTGCTAGTTCCAGTTACTTAGCGTCGACTGCCCGCGTTGCTAGCACAGGTTGGCTTACTCGTAGGTGCCCGCCCAGCGTCCCCCGTATACGCTGAGCTCCACCCCGGCACCAGGACCCTAGTCCGTCAGTTGGACATTCTCTTCTCTGACATGCCCGCCAGCTCGCATGCTGCTATACTGGTCTTGCCCGCCTACGTCCCCATTATACGACGGCTCGCTCAACAGCTATGCCTTCAGTCTTTCACTAGCATCGTCACTGAGCATGAGCTTGACGCGGTACTCTCCCAGTCCAGCGGTGCACTTCCGCCTAGTCATGTTTTGACTGGCCATGTGCCAAGAAGTCACTGGCTCTAGGGCTACACGTTGACTACCCGGGGCCTATGACTCACCGACTAGATCGGTTTCCTTGCAACATCGCTCTAGCTTTCGTTTTTTGCCTGGCTTGCCTCCCCCGAGCCTATTACGCAATCCCTGCCATTTCGGCTTGGCATCATCGACCTCGTACCACGCGTTCATGTGGTTGTCTATGCCTGTCGCCTCTACGGGCATGCATGGTGCTAGTACCGGGGACTTGCTCAGGCTACATGCAGCACCGTAACTCACTTTGAGTCCTTGCTGCAAGTCAGTTTGTTGACCATGCTGATCCTATCTGGAGAGGCTGCCTTCGGGGGCCAATTTCGTCAGCCCTGCAACGTATGGCTGACGTGACGCTATCAAGCTGGAACTTGCCGCTATACGAGAGCTGTCAGCGATCCTCCTTGCATCGTCCTACTGCTCACTTGGTCTTGTCATGCATGCTTGGAGATTCGTTCCTTTTCGCCCAGTGACGCACGACGCTCTCCTCTGAGCGGTCATCCCACTGGTATGTCCCCGCGCTACGAGTCTATCCGCCCTGAGCCTTAGCGCCTACCCTCCCTAAGCGTTGCTGTTGTCTAGCCTGGGTTGGCTGCACCCCCGCGTTGACCTGGCTACGCCGCGCCGGGTAGCACCGCTCTTCTGCACGCATGCTGGAAACGTACGTACGGTACTCGATTTCCTCGACGCCCTGCGGGATGACCTGAGGCCCCCCGGCTACTTCGCCGGTCTCAGGCATCACATGCGCTTGTCGAGCCCCTCTGCAGCTGTAACTCGCATCCGGACGGGTCCTCCGACTACTAGGTGTGTTCGTCCTAGCTATGCGTCTGGGACCCCCTCCGCCAGCGCCCATGTCGATTAGTAGTGGCGGGGCCCAAGCTGTGGCTGTCTCGTAGTAGTCGTCTTCCAATTTTCTCCCGACATGGCAGGTTTATCCAGAATTCCATGTCAGTCGCACCTCCACTGCTAGACCTCGCAGTCACTGCTGCATACTGCTATGGTACGTCCAGTGGACGCAACTGACGTCACCGGCAATGAGTGTTCAGGCTCTTGACTGTACCCCCCACGTCCCGCGTCGATCGCGCTGCTCCCCTATTGTGCTGCGGGAGCCGCCGCGATCACAGCCAGTGATCCGTGCTGTTCTCAGGCAAGAGAGCTCGCCCACTAGTCGGCATCGTTTGTACATACGGTCAATCGTAGGTACAGATGCAGTGACTGACAGTCCCCGACTAATATCATGATGGCTATAGATTGCAAAAAAAAAAAAAAAAAA
>NRCE_h_HKU205_p_KJ477102_p_camel_p_2013_h_11_h_15
GATAAGTGAATAGCTTGGCTATCTCACCCTCGTCTCTTGCAGAACTTGATTACGTAACTGATTTGCATTGTCGGGGATGTCATTATTTGCTGCATCTAGCGATAGCCCGCATGCCCCAAGGCCGTCGGTACACCAGCCACTAGCCTTACGTGGCACACCATGACTCTACGCCGTCCGCGACGCGGTTCCTACATCTACCTGGACTCTCTCCCGCGACCCTGCCCACATGCAGTCTTGTGCCTTATGCCTCCCATCGCTCGAATAGACCCTTACGTTCCTCGAGAGCCTCCCCTTCAGAGCGATCTACCGGCTCGCGTCAATCTACTACTGCGAGCGTCACCTAACTCAGCCATAGCCGCATCTACCTTCGATCAAACTGAGTCACTCCTGGTTGCAGGCCCCCGACGGGGCCAACTGGACGACCTTTAGTCAAACTCAGCCCGACCTGCACTACGTGCACCGTCATAAGCCGGGGTACCCGCTCGATTGCAGGCAGCGCCCGATCCGTCATCGAGCCGTATAGCTTCTCGAGCTACCCGAGGTCTCATATGCTCCTCCCGAGCACCCCTCCCACGTCCACCTTCGTCAACAACGTATCATCACCTGATGAGCTCCTTAGCAATCCCCCCTAACTTCTCTAGTCGCGATCGTTGCATTGCCCATTAAAGCTTTTGAGCTACGCCTCAGTGACTTCTGGGATCCGTTCTTCCCTACTCCCCGCGGTCCCGGCTCTTCGGAGTCATCACTCTCGCTTGCTAGCTCCAGCTACCTAGCGTCGACTGCCCGCGCTGCTAGCACAGGTTTGCTTACTCGTAAGTGCCCGCCCAGCGTCCCCCGTACACGCTGAGCTCCACCCTGGCACCAGGACCCTAGTCCTTCAGTTGGACACTCTTTTTGTTGACATGCCCGCCAGCTCGCATGCTGCTATACTGGTCTTGCCCACCCACATCCCCATTATACGACGGCTCGTTCAACAGCTATGCCTTCAGTCTTTCACTAGCATCGTCACTGATCATGAGCTCGGCGTTGTATTCTCCCAGCCCAGCGGTGCACTTCCGCCCAATCATGTTTTGACTGGCCATGTGCCAAGAAGTCACTGGCTCTAGGGCTACACGTTGACCGCCTGGGGCCTATGACTCACCGACTAGATCGGCCTCCTTGCAACATCGCTCTAGCTTTCGTTTTTTGTCTGGCTTGCCTCTCCCGAGCCTATTACGCAATCCCTGCCATTGTGGCTTGGCATCATCGACCTCGTACCACGCGTTCATGTGGTTGTCTACGCCTGTCGCCTCTACGGGCATGCATTGTGCTAGTACCGGTACCTTGCTCAGGCTACATGCAGCACCGTAATTCACTTTGAGTCCTTGCTGCGAGTCAGTTTGTTGACCATGCTGATCCTATCTGGAGAGGCTGCCTTCGGGGGCCAGTTTCGTCAGCCTCGCAACGTATGGCTGACGTGACGCTATCAAGCTGGAACTTGCCGCTATACGAGGGCTGTCAGTGATCCGCCTTGCATCGTTCTACTGCCCCCTTGGTCTTGTCATGCATGCTTGGAGGCTCGTTCCTTTTCGCCCAGTGACGCACGACGCTCTTCTCCGAGCGGTTTTCCCACTGGTATGTCCCCGCGCTACGAGCCTATCCGCCCCGATCTTTAGCGCCTATCCTCCCTAAGCGTTGCTGTTGTCTAGCCTGGGTTAGCTGCACCCCCGCGTTGACCTCGTTACGCCGCGCCGGGTAGCACCGCTTTTCTGCACGCATGCTGGAAACGTAGGTACGGTACTCGATTCTCTCGGCGCCCTTCGGGATGACCTGAGGCCCCCCGGTTACTTCGCCGGTCTCAGGCATCACATGCGCTCGTTGAGCCCCTCTGCAGCTGTAACTCGCATCCGGACGGGTCCTCCGACTACTAGGTGTGTTCGCCCTAGCTATGTGTCTGGGACCACCTCCGCCAGCGCCCATGTCGATTAGTAGTGGCGGGGTCCAAGCTGCGGCTGTTTCGTAGTATTCTTCTTCCAATTTTCTCCCGACATGGCAGGTTTATCCAGAATTCCATGTCAGTCGCACCTCCACTGCTAGACCTCGCAGTCACTGCTGCATACTGCTATGGTACGTCCAGTGGACGCAACTGACGTCACCGGCAATGAGTGTTCAGGCTCTTGACTGTACCCCCCACGTTCCGCGTCGATCGCGTTGTTCCCCTATTGTGCTGCGGGAGCCGCCGCGATCACAGCCAGTGATCCGTACTGTTCTCAGCCAAGAGAGCTCGCCTACTAGTCGGCATCGTTTGTACATACGGTCAATCGTAGGTACAGATGCAGTGACTGACAGTCCCCGACTAATATCATGATGGCTATAGATTGCAAAAAAAAAAAAAAAAAA
>Oman_2285_2013_p_KT156560_p_human_p_2013_h_10_h_28
GATAAGTGAATAGCTTGGCTATCTCACCCTCGTCTCTTGCAGAACTTGATTACGTAACTGATTTGCATTGTCGGGGATGTCATTATTTGCTGCATCTAGCGATAGCCCGCATGCCCTAAGGCCGTCAGTACACTAGCTGCTAGCCTTACGTGGCACACCATGACTTTACGCCGTCCGCGACGCGGTTCCTATATTCACCTGGACTCTCTCCCTCGACCCTGCCCACATGCAGTCTAATGCCTTATGCCTCCCATCGCTCGAATAGACCCTTACGCCCCTCGAGAGCCTCTCCTCCTGAGCGATCTACCGGCTCGCGTCAACCTACTACTGCGGGCGTCACCTAACTCAGCCATAGCCGCATTTATCTTCGATCAAACTGAGTCGTTCCCGGCTGCAGGCCCCCAACGGGACCAACCGGATGACCTTTAGTCAAACTCAGCTCGACCTACACTACGTGCACCGTCATAAGCCGTGGTACCCGCTCGATGGCAGGCAGCGCCCGATCCGTTATCGAGCCGTATAACCTCTCAAGCTACCCGAGGTCTCATATGCTCCACCCGGGCACCCCTCTCACGTCCACCCTCGTTAACAACGTATCATCACCTGATGAGCTCCCTAGCAAGCCCCTCTAACTTCTCTAGTCGCGATCATTGCATTGCCCGTTAAAGCTTTTGAGCTACGCCTCAGTAACTTCTGGGACCCGTTCTTCCCTACTCCCCTCGGTCCCGGCTCCTCGGAGCCATCACTCTAGTCTGCTAGTTCCAGTTACTTAGCGTCGACTGCCCGCGTTGCTAGCACAGGTTGGCTTACTCGTAGGTGCCCGCCCAGCGTCCCCCGTATACGCTGAGCTCCACCCTGGCACCAGGACCCTAGTCCGTCAGTTGGACATTCTCTTCTTTGACATGCCCGCCAGCTCGCATGCTGCTATACTGGTCTTGCCCGCCCACATCCCCATTATACGACGGCTCGCTCAACAGCTATGCCTTCAGTCTTTCACTAGCATCGTCACTGAGCATGAGCTTGATGCGGTACTCTCCCAGTCCAGCGGTGCACTTCCGCCTAGTCATGTTTTGACTGGCCATGTGCCAAGAAGTCACTGGCTCTAGAGCTACACGTTGACTACCCGGGGCCTATGACTCACCGACTAGATCGGTTTCCTTGCAACATCGCTCTAGCTTTCGTTTTTTGCCTGGCTTGCCTCCCCCGAGCCTATTACGCAATCCCTGCCATTTCGGCTTGGCATCATCGACCTCGTACCACGCGTTCATGTGGTTGCCTATGTCTGTCGTCTCTACGGGCATGCACGGTGCTAGTACCGGGAACTTGCTCAGGCTACATGCAGCACCGTAACTCACCTTGAGTCCTTGCTGCGAGTCAGTTTGTTGACCATGCTGATCCTATCTGGAGAAGCTGCCTTCGGGGGCCAATTTCGTCAGCCCTGCAACGTATGGCTGACGTGACGCTATCAAGCTGGAACTTGCCGCTATACGAGAACTGTCAGCGATCCTCCTTGCATCGTTCTACTGCTCCCTTGGTCTTGTCATGCATGCTTGGAGGTTCGTTCCTTTTCGCCCAGTGACGCACGACGCTCTCCTCCGAGCGGTCATCCCACTGGTATGCCCCCGCGCTACGAGTCTATCCGCCCTGAGCCTCAGCGCCTATCCTCCCTAAGCGTTGCTGTTGTCTAGCCTGGGTTGGCTGCACCCCCGCGCTGCTCTGGCTACGCCGCACCGGGTAGCACTGTTTTTCTGCACGCATGCTCGAAACGTGGGTACGGTACTTGATTCCCTCGACCCCCTGCGGGATGACCTGATGCCCCCCGGCTACTTCGCCGGTCTCAGGCATCACATGCGTTTGTCGAGCCCCTCTGCAGCTGTAACTCGCATCCGGACGGGTCCTCCGACTACTAGGTGTGTTCGTCCTAGCTATGCGTCTGGGACCACCTCCGCCAGCGCCCATGTCGATTAGTAGTGGCGGGGCCCAAGCTGTGGCTGTCTCGTAGTAGCCGTCTTCCAATTTTCTCCCGATATGGCAGGTTTATCCAGAATTCCATGTCAGTCGCACCTCCACTGCTAGACCTCGCAGTCACTGCTGCATACTGCTATGGTACGTCCAGTGGACGCAACTGACGTCACCGGCAATGAGTGTTCAGGCTCTTGACTGTACCCCCCACGGCCCGCGTCGATCGCGCTGCTCCCCTATTGTGCTGCGGGAGCCGCCGCGATCACAGCCAGTGATCCGTGCTGTTCTCAGGCAAGAGAGCTCGCCCACTAGTCGGCATCGTTTGCACATACGGTCAATCGTAGGTACAGATGCAGTGACTGACAGTCCCCGACTAATATCATGATGGCTATAGATTGCAAAAAAAAAAAAAAAAAA
>Oman_2874_2013_p_KT156561_p_human_p_2013_h_12_h_28
GATAAGTGAATAGCTTGGCTATCTCACCCTCGTCTCTTGCAGAACTTGATTACGTAACTGATTTGCATTGTCGGGGATGTCATTATTTGCTGCATCTAGCGATAGCCCGCATGCCCTAAGGCCGTCAGTACACTAGCTGCTAGCCTTACGTGGCACACCATGACTTTACGCCGTCCGCGACGCGGTTCCTATATTCACCTGGACTCTCTCCCTCGACCCTGCCCACATGCAGTCTAATGCCTTATGCCTCCCATCGCTCGAATAGACCCTTACGCCCCTCGAGAGCCTCTCCTCCTGAGCGATCTACCGGCTCGCGTCAACCTACTACTGCGGGAGTCACCTAACTCAGCCATAGCCGCATTTATCTTCGATCAAACTGAGTCGTTCCCGGCTGCAGGCCCCCAACGGGACCAACCGGATGACCTTTAGTCAAACTCAGCCCGACCTACACTACGTGCACCGTCATAAGCCGTGGTACCCGCTCGATGGCAGGCAGCGCCCGATCCGTTATCGAGCCGTATAACCTCTCAAGCTACCCGAGGTCTCATATGCTCCACCCGGGCACCCCTCTCACGTCCACCCTTGTTAACAACGTATCATCACCTGATGAGCTCCCTAGCAAGCCCCTCTAACTTCCCTAGTCGCGATCATTGCATTGCCCGTTAAAGCTTTTGAGCTACGCCTCAGTAACTTCTGGGACCCGTTCTTCCCTACTCCCCTCGGTCCCGGCTCCTCGGAGCCATCACTCTAGTCTGCTAGTTCCAGTTACTTAGCGTCGACTGCCCGCGTTGCTAGCACAGGTTGGCTTACTCGTAGGTGCCCGCCCAGCGTCCCCCGTATACGCTGAGCTCCACCCTGGCACCAGGACCCTAGTCCGTCAGTTGGACATTCTCTTCTTTGACATGCCCGCCAGCTCGCATGCTGCTATACTGGTCTTGCCTGCCCACATCCCCATTATACGACGGCTCGCTCAACAGCTATGCCTTCAGTCTTTCACTAGCATCGTCACTGAGCATGAGCTTGACGCGGTACTCTCCCAGTCCAGCGGTGCACTTCCGCCTAGTCATGTTTTGACTGGCCATGTGCCAAGAAGTCACTGGCTCTAGGGCTACACGTTGACTACCCGGGGCCTATGACTCACCGACTAGATCGGTTTCCTTGCAACATCGCTCTAGCTTTCGTTTCTTGCCTGGCTTGCCTCCCCCGAGCCTATTACGCAATCCCTGCCATTTCGGCTTGGCATCATCGACCTCGTACCACGCGTTCATGTGGTTGCCTATGCCTGTCGTCTCTACGGGCATGCACGGTGCTAGTACCGGGAACTTGCTCAGGCTACATGCAGCACCGTAACTCACCTTGAGTCCTTGCTGCGAGTCAGTTTGTTGACCATGCTGATCCTATCTGGAGAAGCTGCCTTCGGGGGCCAATTTCGTCAGCCCTGCAACGTATGGCTGACGTGACGCTATCAAGCTGGAACTTGCCGCTATACGAGAACTGTCAGCGATCCTCCTTGCATCGTTCTACTGCTCCCTTGGTCTTGTCATGCATGCTTGGAGGTTCGTTCCTTTTCGCCCAGTGACGCACGACGCTCTCCTCCGAGCGATCATCCCACTGGTATGCCCCCGCGCTACGAGTCTATCCGCCCTGAGCCTCAGCGCCTATCCTCCCTAATCGTTGCTGTTGTCTAGCCTGGGTTGGCTGCACCCCCGCGCTGATCTGGCTACGCCGCACCGGGTAGCACTGTTTTTCTGCACGCATGCTGGAAACGTGGGTACGGTACTTGATTCCCTCGACCCCCTGTGGGATGACCTGATGCCCCCCGGCTACTTCGCCTGTCTCAGGCATCACATGCGTTTGTCGAGCCCCTCTGCAGCTGTAACTCGCATCCGGACGGGTCCTCCGACTACTAGGTGTGTTCGTCCTAGCTATGCGTCTGCGACCACCTCCGCCAGCGCCCATGTCGATTAGTAATGGCGGGGCCCAAGCTGTGGCTGTCTCGTAGTAGCCGTCTTCCAATTTTCTCCCGATATGGCAGGTTTATCCAGAATTCCATGTCAGTCGCACCTTCACTGCTAGACCTCGCAGTCACTGCTGCATACTGCTATGGTACGTCCAGTAGACGCAACTGACGTCACCGGCAATGAGTGTTCAGGCTCTTGACTGTACCCCCCACGGCCCGCGTAGATCGCGCTGCTCCCCTATTGTGCTGCGGGAGCCGCCGCGATCACAGCCAGTGATCCGTGCTGTTCTCAGGCAAGAGAGCTCGCCCACTAGTCGGCATCGTTTGCACATACGGTCAATCGTAGGTACAGATGCAGTGACTGACAGTCCCCGACTAATATCATGATGGCTATAGATTGCAAAAAAAAAAAAAAAAAA
>Qatar3_p_KF961221_p_human_p_2013_h_10_h_13
GATAAGTGAATAGCTTGGCTATCTCACCCTCGTCTCTTGCAGAACTTGATTACGTAACTGATTTGCATTGTCGGGGATGTCATTATTTGCTGCATCTAGCGATAGCCCGCATGCTCCAAGGCCATCGGTACACTAGCCGCTAGCCTTACGTGGCACACCATGACTTTACGCCGTCCGCGACGCGGTTCCCACATCCACCTGGACTCTCTCCCTCGACCATGCCCACATGCAGTCTAATGCCTTATGCCTCCCATCGCTCGAATAGACCCTTACGCCCCTCGAGAGCCTCTCCTCCTGAGCGATCTACCGGCTCGCGTCAACCTACTACTGCGGGCGTCACCTAACTCAGCCATAGCCGCATCTATCTTCGATCAAACTGAGTCGTTCCCGGCTGCAGGCCCCCAACGGGACCAACCGGATGACCTTTAGTCAAACTCAGCCCGACCTACACTACGTGCACCGTCATAAGCCTTGGTACCCGCTCGATGGCAGGCAGCGCCCGATCCGTTATCGAGTCGTATAACCTCTCAAGCTACCCGAGGTCTCATATGCTCCACCCGGGCACCCCTCTCACGTCCACCCTCGTTAACAACGTATCATCACCTGATGCGCTCCCTAGCAAGCCCCTCTAACTTCTCTAGTCGCGATCGTTGCATTGCCCGTTAAAGCTTTTGAGCTACGCATCAGTAACTTCTGGGACCCGTTCTTCCCTACTCCCCTCGGTCCCGGCTCCTCGGAGCCATCACTCTAGTCTGCTAGTTCCAGTTACTTAGCGTCGACTGCCTGCGTTGCTAGCGCAGGTTGGCTTACTCGTAGGTGCCCACCCAGCGTCCCCCGTATACGCTGAGCTCCACCCTGGCACCAGGACCCTAGTCCGTCAGTTGGACATTCTCTTCTTTGACATGCCCGCCAGCTCGCATGCTGCTATACTGGTCTTGCCCGCCCACATCCCCATTATACGACGGCTCGCTCAACAGCTATGCCTTCAGTCTTTCACTAGCATCGTCACTGAGCATGAGCTTGACGCGGTACTCTCCCAGTCCAGCGGTGCACTTCTGCCTAGTCATGTTTTGACTGGCCATGTGCCAAGAAGTCACTGGCTCTAGGGCTACACGTTGACTACCCGGGGCCTATGACTCACCTACTAGATCGGTTTCCTTGCAACATCGCTCTAGCTTTCGTTTTTTGCCTGGCTTGCCTCCCCCGAGCCTATTACGCAATCCCTGCCATTTCGGCTTGGCATCATCGACCTTGTACCACGCGTTCATGTGGTTGCCTATGCCTGTCGCCTCTACGGGCATGCATGGTGCTAGTACCGGGAACTTGCTCAGGCTACATGCAGCACCGTAACTCACTTTGAGTCCTTGCTGCGAGTCAGTTTGTTGACCATGCTGATCCTATCTGGAGAAGCTGCCTTCGGGGGCCAATTTCGTCAGCCCTGCAACGTATGGCTGACGTGACGCTATCAAGCTGGAACTTGCCGCTATACGAGAGCTGTCAGCGATCCTCCTTGCATCGTTCTACTGCTCATTTGGTCTTGTCATGCATGTTTGGAGGTTCGCTCCTTTTCGCCCAGTGACGCACGACGCTCTCCTCCGAGCGGTCATCCCACTGGTATGTCCCCGCGCTACGAGTCTATCCGCCCTGAGCCTTAGTGCCTACCCTCCCTAAGCGTTGCTGTTGTCTAGCCTGGGTCGGCTGCACCCCCGCGCTGACCGGGCTACGCCGCGCCGGGTAGCACTGTTTTTCTGCATGCATGCTGGAAACGTGGGTACGGTACTCGATTCCTTCGACCCCCCGCGGGATGACCTGAGGCCCCTCGGCTACTTCGCCGGTCTCAGGCATCACATGCGCTTGTCGAGCCCCTTTGTAGCTGTAACTCGCATCCGGACGGGTCCTCCGACTACTAGGTGTGTTCGCCCTAGCTATGCGTCTGGGATCACCTCCGCCAGCGCCCATGTCGATTAGTAGTGGCGGGGCCCAAGCTGTGGCTGTCTCGTAGTAGTCGTCTTCCAATTTTCTCCCGACATGGCAGGTTTATCCAGAATTCTATGTCAGTCGCACCTCCACTGCTAGACCTCGCAGTCACTGCTGCATACTGCTATGGTACGTCCAGTGGACGCAACTGACGTCACCGACAATGAGTGTTCAGGCTCTTGACTGTACCCCCCACGTCCCGCGTCGATCGCGCTGCTCCCCTATTGTGTTGCGGGAGCCGCCGCGATCATAGCCAGTGATCCGTGCTGTTCTCAGGCAAGAGAGCTCGCCCACTAGTCGGCATCGTTTGTACATACGGTCAATCGTAGGTACAGATGCAGTGACTGACAGTCCCCGACTAATATCATGATGGCTATAGATTGCAAAAAAAAAAAAAAAAAA
>Qatar4_p_KF961222_p_human_p_2013_h_10_h_17
GATAAGTGAATAGCTTGGCTATCTCACCCTCGTCTCTTGCAGAACTTGATTACGTAACTGATTTGCATTGTCGGGGATGTCATTATTTGCTGCATCTAGCGATAGCCCGCATGCTCCAAGGCCATCGGTACACTAGCCGCTAGCCTTACGTGGCACACCATGACTTTACGCCGTCCGCGACGCGGTTCCCACATCCACCTGGACTCTCTCCCTCGACCATGCCCACATGCAGTCTAATGCCTTATGCCTCCCATCGCTCGAATAGACCCTTACGCCCCTCGAGAGCCTCTCCTCCTGAGCGATCTACCGGCTCGCGTCAACCTACTACTGCGGGCGTCACCTAACTCAGCCATAGCCGCATCTATCTTCGATCAAACTGAGTCGTTCCCGGCTGCAGGCCCCCAACGGGACCAACCGGATGACCTTTAGTCAAACTCAGCCCGACCTACACTACGTGCACCGTCATAAGCCTTGGTACCCGCTCGATGGCAGGCAGCGCCCGATCCGTTATCGAGTCGTATAACCTCTCAAGCTACCCGAGGTCTCATATGCTCCACCCGGGCACCCCTCTCACGTCCACCCTCGTTAACAACGTATCATCACCTGATGCGCTCCCTAGCAAGCCCCTCTAACTTCTCTAGTCGCGATCGTTGCATTGCCCGTTAAAGCTTTTGAGCTACGCATCAGTAACTTCTGGGACCCGTTCTTCCCTACTCCCCTCGGTCCCGGCTCCTCGGAGCCATCACTCTAGTCTGCTAGTTCCAGTTACTTAGCGTCGACTGCCTGCGTTGCTAGCGCAGGTTGGCTTACTCGTAGGTGCCCACCCAGCGTCCCCCGTATACGCTGAGCTCCACCCTGGCACCAGGACCCTAGTCCGTCAGTTGGACATTCTCTTCTTTGACATGCCCGCCAGCTCGCATGCTGCTATACTGGTCTTGCCCGCCCACATCCCCATTATACGACGGCTCGCTCAACAGCTATGCCTTCAGTCTTTCACTAGCATCGTCACTGAGCATGAGCTTGACGCGGTACTCTCCCAGTCCAGCGGTGCACTTCTGCCTAGTCATGTTTTGACTGGCCATGTGCCAAGAAGTCACTGGCTCTAGGGCTACACGTTGACTACCCGGGGCCTATGACTCACCTACTAGATCGGTTTCCTTGCAACATCGCTCTAGCTTTCGTTTTTTGCCTGGCTTGCCTCCCCCGAGCCTATTACGCAATCCCTGCCATTTCGGCTTGGCATCATCGACCTTGTACCACGCGTTCATGTGGTTGCCTATGCCTGTCGCCTCTACGGGCATGCATGGTGCTAGTACCGGGAACTTGCTCAGGCTACATGCAGCACCGTAACTCACTTTGAGTCCTTGCTGCGAGTCAGTTTGTTGACCATGCTGATCCTATCTGGAGAAGCTGCCTTCGGGGGCCAATTTCGTCAGCCCTGCAACGTATGGCTGACGTGACGCTATCAAGCTGGAACTTGCCGCTATACGAGAGCTGTCAGCGATCCTCCTTGCATCGTTCTACTGCTCATTTGGTCTTGTCATGCATGTTTGGAGGTTCGCTCCTTTTCGCCCAGTGACGCACGACGCTCTCCTCCGAGCGGTCATCCCACTGGTATGTCCCCGCGCTACGAGTCTATCCGCCCTGAGCCTTAGTGCCTACCCTCCCTAAGCGTTGCTGTTGTCTAGCCTGGGTCGGCTGCACCCCCGCGCTGACCGGGCTACGCCGCGCCGGGTAGCACTGTTTTTCTGCATGCATGCTGGAAACGTGGGTACGGTACTCGATTCCTTCGACCCCCCGCGGGATGACCTGAGGCCCCTCGGCTACTTCGCCGGTCTCAGGCATCACATGCGCTTGTCGAGCCCCTTTGTAGCTGTAACTCGCATCCGGACGGGTCCTCCGACTACTAGGTGTGTTCGCCCTAGCTATGCGTCTGGGATCACCTCCGCCAGCGCCCATGTCGATTAGTAGTGGCGGGGCCCAAGCTGTGGCTGTCTCGTAGTAGTCGTCTTCCAATTTTCTCCCGACATGGCAGGTTTATCCAGAATTCTATGTCAGTCGCACCTCCACTGCTAGACCTCGCAGTCACTGCTGCATACTGCTATGGTACGTCCAGTGGACGCAACTGACGTCACCGACAATGAGTGTTCAGGCTCTTGACTGTACCCCCCACGTCCCGCGTCGATCGCGCTGCTCCCCTATTGTGCTGCGGGAGCCGCCGCGATCATAGCCAGTGATCCGTGCTGTTCTCAGGCAAGAGAGCTCGCCCACTAGTCGGCATCGTTTGTACATACGGTCAATCGTAGGTACAGATGCAGTGACTGACAGTCCCCGACTAATATCATGATGGCTATAGATTGCAAAAAAAAAAAAAAAAAA
>Qatar_2_2014_p_KJ650098_p_camel_p_2014_h_02_h_16
GATAAGTGAATAGCTTGGCTATCTCACCCTCGTCTCTTGCAGAACTTGATTACGTAACTGATTTGCATTGTCGGGGATGTCATTATTTGCTGCATCTAGCGATAGCCCGCATGCCCCAAGGCCGTCAGTACACTAGCTGCTAGCCCTACGTGGCACACCATGACTTTACGCCGTCCGCGACGCGGTTCCTATATCCACCTGGACTCTCTCCCTCGACCCTGCCCACATGCAGTCTAATGCCTTATGCCTCCCATCGCTCGAATAGACCCTTACGCCCCTCGAGAGCCTCTCCTCCTGAGCGATTTACCGGCTCGCGTCAACCTACTACTGCGGGCGTCACCTAACTCAGCCATAGCCGCATCTATCTTCGATCAAACTGAGTCATTCCTGGCTGCAGGCCCCCAACGGGACCAACCGGATGACCTTTATTCAAACTCAGCCCGACCTACACTACGTGCACCGTCATAAGCCGTGGTACCCGCTCGATGGCAGGCAGCGCCCGATCCGTTATCGAGCCGTATAACCTCTCAAGCTACCCGAGGTCTCATATGCTCCACCCGGGCACCTCTCTCACGTCCACCCTCGTTAACAACGTATCATCACCTGATGAGCTCCCTAGCAAGCCCCTCTAACTTCTCTAGTCGCGATCATTGCATTGCCCGTTAAAGCTTTTGAGCTACGCCTCAGTAACTTCTGGGACCCGTTCTTCCCTACTCCCCTCGGTCCCGGCTCCTCGGAGCCATCACTCTAGTCTGCTAGTTCCAGTTACTTAGCGTCGACTGCCCGCGTTGCTAGTACAGGTTGGCTTACTCGTAGGTGCCCGCCCAGCGTCCCTCGTATACGCTGAGCTCCACCCTGGCACCAGGACCCTAGTCCGTCAGTTGGACATTCTCTTCTTTGACATGCCCGCCAGCTCGCATGCTGCTATACTGGTCTTGCCCGCCCACATCCCCATTATACGACGGCTCGCTCAACAGCTATGCCTTCAGTCTTCCACTAGCATCGTCACTGAGCATGAGCTTGACGCGGTACTCTCCCAGTCCAGCGGTGCACTTCCGCCTAGTCATGTTTTGACTGGCCATGTGCCAAGAAGTCACTGGCTCTAGGGCTACACGTTGACTACCCGGGGCCTATGACTCACCGACTAGATCGGTTTCCTTGCAACATCGCTCTAGCTTTCGTTTTTTGCCTGGCTTGCCCCCCCCGAGCCTATTACGCAATCCCTGCCATTTCGGCTTGGCATCATCGACCTCGTACCACGCGTTCATGTGGTTGTCTATGCCTGTCGCCTCTACGGGCATGCATGGTGCTAGTACCGGGGACTTGCTCAGGCTACATGCAGCACCGTAACTCACTTTGAGTCCTTGCTGCAAGTCAGTTTGTTGACCATGCTGATCCTATCTGGAGAGGCTGCCTTCGGGGGCCAATTTCGTCAGCCTTGCAACGTATGGCTGACGTGACGCTATCAAGCTGGAACTTGCCGCTATACGAGAGCTGTCAGCGATCCTCCTTGCATCGTTCTACTGCTCACTTGGTCTTGTCATGCATGCTTGGAGGTTCGTTCCTTTTCGCCCAGTGACGCACGACGCTCTCCCCCGAGCGGTCATCCCACTGGTATGTCCCCGCGCTACGAGTCTATCCGCCCTGAGCCTTAGCGCCTATCCTCCCTAAGCGTTGCTGTTGTCTAGCCTGGGTTGGCCGCATCCCCGCGTTGACCTGGCTACGTCGCGCCGGGTAGCACCGCTCTTCTGCACGCATGCTGGAAACGTGGGTACGGTACTCGATTCCCTCGACCCCCTGCGGGATGACCTGAGGCCCCTCGGCTACTTCGCCGGTCTCAGGCATCACATGCGCTTGTCGAGCCCCTTTGCAGCTGTAACTCGCATCCGGACGGGTCCTCCGACTACTAGGTGTGTTCGCCCTAGCTATGCGTCTGGGATCACCTCCGCCAGCGCCCATGTCGATTAGTAGTGGCGGGGCCCAAGCTGTGGCTGTCTCGTAGTAGTCGTCTTCCAATTTTCTCCCGACATGGCAGGTTTATCCAGAATTCTATGTCAGTCGCACCTCCACTGCTAGACCTCGCAGTCACTGCTGCATACTGCTATGGTACGTCCAGTGGACGCAACTGACGTCACCGACAATGAGTGTTCAGGCTCTTGACTGTACCCCCCACGTCCCGCGTCGATCGCGCTGCTCCCCCATTCTGCTGCGGGAGCCGCCGCGATCACAGCCAGTGATCCGTGCTGTTCTCAGGCATGAGAGCTCGCCCACTAGTCGGCATCGTTTGTACATACGGTCAATCGTAGGTACAGATGCACTGACTGACAGTCCCCGACTAATATCATGATGGCTATAGATTGCAAAAAAAAAAAAAAAAAA
>Riyadh_h_KKUH_h_104_p__p_human_p_2014_h_04_h_25
GATAAGTGAATAGCTTGGCTATCTCACCCTCGTCTCTTGCAGAACTTGATTACGTAACTGATTTGCATTGTCGGGGATGTCACTATTTGCTGCATCTAGCGATAGCCCGCATGCTCCAAGGCCATCGGTACACTAGCCGCTAGCCTTACGTGGCACACCATGACTTTACGCCGTCCGCGACGCGGTTCCCACATCCACCTGGACTCTCTCCCTCGACCATGCCCACATGCAGTCTAATGCCTTATGCCTCCCATCGCTCGAATAGACCCTTACGCCCCTCGAGAGCCTCTCCTCCTGAGCGATCTACCGGCTCGCGTCAACCTACTACTGCGGGCGTCACCTAACTCAGCCATAGCCGCATCTATCTTCGATCAAACTGAGTCGTTCCCGGCTGCAGGCCCCTAACGGGACCAACCGGATGACCTTTAGTCAAACTCAGCCCGACCTACACTACGTGCACCGTCATAAGCCGTGGTACCCGCTCGATGGCAGGCAGCGCCCGATCCGTTATCGAGCCGTAAAACCTCTCAAGCTACCCGAGGCCTCATATGCTCCACTCGGGCACCCCTCTCACGTCCACCCTCGTTAACAACGTATCATCACCTGATGCGCTCCCTAGCAAGTCCCTCTAACTTCTCTAGTCGCGATCGTTGCATTGCCCGTTAAAGCTTTTGAGCTACGCATCAGTAACTTCTGGGACCCGTTCTTCCCTATTCCCCTCGGTCCCGGCTCCTCGGAGCCATCACTCTAGTCTGCTAGTTCCAGTTACTTAGCGTCGACTGCCTGCGTTGCTAGCACAGGTTGGCTTACTCGTAGGTGTCCACCCAGCGTCCCCCGTATACGCTGAGCTCCACCCTGGCACCAGGACCCTAGTCCGTCAGTTGGACGTTCTCTTCTTTGACATGCCCGCCAGCTCGCATGCTGCTATACTGGTCTTGCCCGCCCACATCCCCATTATACGACGGCTCGCTCAACAGCTATGCCTTCAGTCTTTCACTAGCATCGTCACTGAGCATGAGCTTGACGCGGTACTCTCCCAGTCCAGCGGTGCACTTCTGCCTAGTCATGTTTTGACTGGCCATGTGCCAAGAAGTCACTGGCTCTAGGGCTACACGTTGACTACCCGGGGCCTATGACTCACCTACTAGATCGGTTTCCTTGCAACATCGCTCTAGCTTTCGTTTTTCGCCTGGCTTGCCTCCCCCGAGCCTATTACGCAATCCCTGCCATTTCGGCTTGGCATCATCGACCTCGTACCACGCGTTCATGTGGTTGCCTATGCCTGTCGCCTCTACGGGCATGCATGGTGCTAGTACCGGGAACTTGCTCAGGCTACATGCAGCACCGTAATTCACTTTGAGTCCTTGCTTCGAGTCAGTTTGTTGACCATGCTGATCCTATCTGGAGAAGCTGCCTTCGGGGGCCAATTTCGTCAGCCCTGCAACGTATGGCTGACGTGACGCTATCAAGCTGGAACTTGCCGCTATACGAGAGCTGTCAGCGATCCTCTTTGCATCGTTCTACTGCTCACTTGGTCTTGTCATGCATGTTTGGATGTTCGCTCCTTTTCGCCCAGTGACGCACGACGCTCTCCTCCGAGCGGTCATCCCACTGGTATGTCCCCGCGCTACGAGTCTATCCGCCCTGAGCCTTAGCGCCTACCCTCCCTAAGCGTTGCTCTTGTCTAGCCTGGGTCGGCTGCACCCCCGCGCTGACCGGGCTACGCCGCGTCGGGTAGCACTGTTTTTCTGCATGCATGCTGGAAACGTGGGTACGGTACTCGATTCCCTCGACCCCTTGCGGGATGACCTGAGGCCCCTCGGCTACTTCGCCGGTCTCAGGCATCACATGCGCTTGTCGAGCCCCTTTGCAGCTGTAACTCGCATCCGGACGGGTCCTCCGACTACTAGGTGTGTTCGCCCTAGCTATGCGTCTGGGATCACCTCCGCCAGCGCCCATGTCGATTAGTAGTGGCGGGGCCCAAGCTGTGGCTGTCTCGTAGTAGTCGTCTTCCAATTTTCTCCCGACATGGCAGGTTTATCCAGAATTCTATGTCAGTCGCACCTCCACTGCTAGACCTCGCAGTCACTGCTGCATACTGCTATGGTACGTCCAGTGGACGCAACTGACGTCACCGACAATGAGTGTTCAGGCTCTTGACTGTACCCCCCACGTCCCGCGTCGATCGCGCTGCTCTCCTATTGTGCTGCGGGAGCCGCCGCGATCACAGCCAGTGATCCGTGCTGTTCTCAGGCAAGAGAGCTCGCCCACTAGTCGGCATCGTTTGTACATACGGTCAATCGTAGGTACAGATGCAGTGACTGACAGTCCCCGACTAATATCATGATGGCTATAGATTGCAAAAAAAAAAAAAAAAAA
>Riyadh_h_KKUH_h_105_p__p_human_p_2014_h_04_h_25
GATAAGTGAATAGCTTGGCTATCTCACCCTCGTCTCTTGCAGAACTTGATTACGTAACTGATTTGCATTGTCGGGGATGTCACTATTTGCTGCATCTAGCGATAGCCCGCATGCTCCAAGGCCATCGGTACACTAGCCGCTAGCCTTACGTGGCACACCATGACTTTACGCCGTCCGCGACGCGGTTCCCACATCCACCTGGACTCTCTCCCTCGACCATGCCCACATGCAGTCTAATGCCTTATGCCTCCCATCGCTCGAATAGACCCTTACGCCCCTCGAGAGCCTCTCCTCCTGAGCGATCTACCGGCTCGCGTCAACCTACTACTGCGGGCGTCACCTAACTCAGCCATAGCCGCATCTATCTTCGATCAAACTGAGTCGTTCCCGGCTGCAGGCCCCTAACGGGACCAACCGGATGACCTTTAGTCAAACTCAGCCCGACCTACACTACGTGCACCGTCATAAGCCGTGGTACCCGCTCGATGGCAGGCAGCGCCCGATCCGTTATCGAGCCGTAAAACCTCTCAAGCTACCCGAGGCCTCATATGCTCCACTCGGGCACCCCTCTCACGTCCACCCTCGTTAACAACGTATCATCACCTGATGCGCTCCCTAGCAAGTCCCTCTAACTTCTCTAGTCGCGATCGTTGCATTGCCCGTTAAAGCTTTTGAGCTACGCATCAGTAACTTCTGGGACCCGTTCTTCCCTATTCCCCTCGGTCCCGGCTCCTCGGAGCCATCACTCTAGTCTGCTAGTTCCAGTTACTTAGCGTCGACTGCCTGCGTTGCTAGCACAGGTTGGCTTACTCGTAGGTGTCCACCCAGCGTCCCCCGTATACGCTGAGCTCCACCCTGGCACCAGGACCCTAGTCCGTCAGTTGGACGTTCTCTTCTTTGACATGCCCGCCAGCTCGCATGCTGCTATACTGGTCTTGCCCGCCCACATCCCCATTATACGACGGCTCGCTCAACAGCTATGCCTTCAGTCTTTCACTAGCATCGTCACTGAGCATGAGCTTGACGCGGTACTCTCCCAGTCCAGCGGTGCACTTCTGCCTAGTCATGTTTTGACTGGCCATGTGCCAAGAAGTCACTGGCTCTAGGGCTACACGTTGACTACCCGGGGCCTATGACTCACCTACTAGATCGGTTTCCTTGCAACATCGCTCTAGCTTTCGTTTTTCGCCTGGCTTGCCTCCCCCGAGCCTATTACGCAATCCCTGCCATTTCGGCTTGGCATCATCGACCTCGTACCACGCGTTCATGTGGTTGCCTATGCCTGTCGCCTCTACGGGCATGCATGGTGCTAGTACCGGGAACTTGCTCAGGCTACATGCAGCACCGTAATTCACTTTGAGTCCTTGCTTCGAGTCAGTTTGTTGACCATGCTGATCCTATCTGGAGAAGCTGCCTTCGGGGGCCAATTTCGTCAGCCCTGCAACGTATGGCTGACGTGACGCTATCAAGCTGGAACTTGCCGCTATACGAGAGCTGTCAGCGATCCTCTTTGCATCGTTCTACTGCTCACTTGGTCTTGTCATGCATGTTTGGATGTTCGCTCCTTTTCGCCCAGTGACGCACGACGCTCTCCTCCGAGCGGTCATCCCACTGGTATGTCCCCGCGCTACGAGTCTATCCGCCCTGAGCCTTAGCGCCTACCCTCCCTAAGCGTTGCTCTTGTCTAGCCTGGGTCGGCTGCACCCCCGCGCTGACCGGGCTACGCCGCGTCGGGTAGCACTGTTTTTCTGCATGCATGCTGGAAACGTGGGTACGGTACTCGATTCCCTCGACCCCTTGCGGGATGACCTGAGGCCCCTCGGCTACTTCGCCGGTCTCAGGCATCACATGCGCTTGTCGAGCCCCTTTGCAGCTGTAACTCGCATCCGGACGGGTCCTCCGACTACTAGGTGTGTTCGCCCTAGCTATGCGTCTGGGATCACCTCCGCCAGCGCCCATGTCGATTAGTAGTGGCGGGGCCCAAGCTGTGGCTGTCTCGTAGTAGTCGTCTTCCAATTTTCTCCCGACATGGCAGGTTTATCCAGAATTCTATGTCAGTCGCACCTCCACTGCTAGACCTCGCAGTCACTGCTGCATACTGCTATGGTACGTCCAGTGGACGCAACTGACGTCACCGACAATGAGTGTTCAGGCTCTTGACTGTACCCCCCACGTCCCGCGTCGATCGCGCTGCTCTCCTATTGTGCTGCGGGAGCCGCCGCGATCACAGCCAGTGATCCGTGCTGTTCTCAGGCAAGAGAGCTCGCCCACTAGTCGGCATCGTTTGTACATACGGTCAATCGTAGGTACAGATGCAGTGACTGACAGTCCCCGACTAATATCATGATGGCTATAGATTGCAAAAAAAAAAAAAAAAAA
>Riyadh_h_KKUH_h_291_p__p_human_p_2014_h_05_h_06
GATAAGTGAATAGCTTGGCTATCTCACCCTCGTCTCTTGCAGAACTTGATTACGTAACTGATTTGCATTGTCGGGGATGTCATTATTTGCTGCATCTAGCGATAGCCCGCATGCTCCAAGGCCATCGGTACACTAGCCGTTAGCCTTACGTGGCACGCCATGACTTTACGCCGTCCGCGACGCGGTTCCTATATCCACCTGGACTCTCTCCCTCGACCCTGCCTACATGCAGACTAATGCCTTATGCCTCCCATCGCTCGAATAGACCCTTACGCCCCTCGAGAGCCTCTCCTCCTGAGCGATCTACCGGCTCGCGTCAACCTACTACTGCGGGCGTCACCTAACTCAGCCATAGCCGCATCTATCTTCGATCAAACTGAGTCGTTCCCGGCTGCAGGCCCCCAACGGGACCAACCGGATGACTTTTGGTCAAACTCAGCCCGACCTACACTACGTGCACCGTCATAAGCCGTGGTACCCGCTCGATGGTAGGCAGCGCCCGATCCGTTATCGAGCCGTATAACCTCTCAAGCTACCCGAGGTCTCATATGTTCCACCCGGGCACCCCTCTCACGTCCACCCTCGTTAACAACGTATCATCACCTGATGCGCTCCCTAGCAAGCCCCTCTAACTTCTCTAGTCGCGATCGTTGCATTGCCCGTTAGAGCTTTTGAGCTACGCATCAGTAACTTCTGGGACCCGTTCTTCCCTACTCCCCTCGGCCCCGGCTCCTCGGAGCCATCACTCTAGTCTGCTAGTTCCAGTTACTTAGCGTCGACTGCCCGCGTTGCTAGCACAGGTTGGCTTACTCGTAGGTGCCCGCCCAGCGTCCCCCGTATACGCTGAGCTCCACCCTGGCACCAGGACCCTAGTCCGTCAGTTGGACATTCTCTTCTTTGACATGCCCGCCAGCTCGCATGCTGCTATACTGGTCTTGCCCGCCCACATTCCCGTTATACGACGGCTCGCTCAACAGCTATGCCTTCAGTCTTTCACTAGCATCGTCACTGAGCATGAGCTTGACGCGGTACTCTCCCAGTCCAGCGGTGCACTTCCGCCTAGTCATGTTTTGACTGGCCATGTGCCAAGAAGTCACTGGCTCTAGGGCTACACGTTGACTACCCGGGGCCTATGACTCACCTACTAGATCGGTTTCCTTGCAACATCGCTCTAGCTTTCGTTTTTTGCCTGGCTTGCCTCTCCCGAGCCTATTACGCAAACCCTGCCATTTCGGCTTAGCATCATCGACCTCGTACCACGCGTTCATGTGGTTGCCTATGCCTGTCGCCTCTACGGGCATGCATGGTGCTAGTACCGGGAACTTGCTCAGGCTACATGCAGCACCGTAACTCACTTTGAGTCCTTGCTGCGAGTCAGTTTGTTGACCATGCTGATCCTATCTGGAGAAGCTGCCTTCGGGGGCCAATTTCGTCAGCCCTGCAACGTACGGCTGACGTGACGCTATCAAGCTGGAACTTGCCGCTATACGAGAGCTGTCAGCGATCCTCCTTGCATCGTTCTACTGCTCACTTGGTCTTGTCATGCATGTTTGGAGGTTCGCTCCTTTTCGCCCAGTGACGCACGACGCTCTCCTCCGAGCGGTCATCCCACTGGTATGCCCCCGCGCTACGAGTCTATCCGTCCTGAGCCTCAGCGCCTATCCTCCCTAAGCGTTGCTGTTGTCTAGCCTGGGTTGGCTGCACCCCCGCGCTGACCTGGCTACGCCGCGCCGGGTAGCACTGTTTTTCTGCACGCATGCTGGAAACGTGGGTACGGTACTCGATTCCCTCGACCCCCTGCGGGATGACCTGAGGCCCCTCGGCTACTTCGCCGGTCTCAGGCATCACATGCGCTTGTCGAGCCCCTTTGCAGCTGTAACTCGCATCCGGACGGGTCCTCCGACTACTAGGTGTGTTCGCCCTAGCTATGCGTCTGGGATCACCTCTGCCAGCGCCCATGTCGATTTGTAGTGGAGGGGCCCAAGCTGTGGCTGTCTCGTAGTAGTCGTCTTCCAATTTTCTCCCGACATGGCAGGTTTATCCAGAATTCTATGTCAGTCGCACCTCCACTGCTAGACCTCGCAGTCACTGCTGCATACTGCTATGGTACGTCAAGTGGACGCAACTGACGTCACCGACAATGAGTGTTCAGGCTCTTGACTGTACCCCCCACGTCCCGCGTCGATCGCGCTGCTCCCCTATTGTGTTGCGGGAGCCGCCGCGATCACAGCCAGTGATCCGTGCTGTTCTCAGGCATGAGAGCTCACCCACTAGTCGGCATCGTTTGTACATACGGTCAATCGTAGGTACAGATGCAGTGACTGACAGTCCCCGACTAATATCATGATGGCTATAGATTGCAAAAAAAAAAAAAAAAAA
>Riyadh_h_KKUH_h_368_p__p_human_p_2014_h_05_h_13
GATAAGTGAATAGCTTGGCTATCTCACCCTCGTCTCTTGCAGAACTTGATTACGTAACTGATTTGCATTGTCGGGGATGTCACTATTTGCTGCATCTAGCGATAGCCCGCATGCTCCAAGGCCATCGGTACACTAGCCGTTAGCCTTACGTGGCACGCCATGACTTTACGCCGTCCGCGACGCGGTTCCTATATCCACCTGGACTCTCTCCCTCGACCCTGCCTACATGCAGACTAATGCCTTATGCCTCCCATCGCTCGAATAGACCCTTACGCCCCTCGAGAGCCTCTCCTCCTGAGCGATCTACCGGCTCGCGTCAACCTACTACTGCGGGCGTCACCTAACTCAGCCATAGCCGCATCTATCTTCGATCAAACTGAGTCGTTCCCGGCTGCAGGCCCCCAACGGGACCAACCGGATGACTTTTGGTCAAACTCAGCCCGACCTACACTACGTGCACCGTCATAAGCCGTGGTACCCGCTCGATGGTAGGCAGCGCCCGATCCGTTATCGAGCCGTATAACCTCTCAAGCTACCCGAGGTCTCATATGTTCCACCCGGGCACCCCTCTCACGTCCACCCTCGTTAACAACGTATCATCACCTGATGCGCTCCCTAGCAAGCCCCTCTAACTTCTCTAGTCGCGATCGTTGCATTGCCCGTTAGAGCTTTTGAGCTACGCATCAGTAACTTCTGGGACCCGTTCTTCCCTACTCCCCTCGGCCCCGGCTCCTCGGAGCCATCACTCTAGTCTGCTAGTTCCAGTTACTTAGCGTCGACTGCCCGCGTTGCTAGCACAGGTTGGCTTACTCGTAGGTGCCCGCCCAGCGTCCCCCGTATACGCTGAGCTCCACCCTGGCACCAGGACCCTAGTCCGTCAGTTGGACATTCTCTTCTTTGACATGCCCGCCAGCTCGCATGCTGCTATACTGGTCTTGCCCGCCCACATTCCCGTTATACGACGGCTCGCTCAACAGCTATGCCTTCAGTCTTTCACTAGCATCGTCACTGAGCATGAGCTTGACGCGGTACTCTCCCAGTCCAGCGGTGCACTTCCGCCTAGTCATGTTTTGACTGGCCATGTGCCAAGAAGTCACTGGCTCTAGGGCTACACGTTGACTACCCGGGGCCTATGACTCACCTACTAGATCGGTTTCCTTGCAACATCGCTCTAGCTTTCGTTTTTTGCCTGGCTTGCCTCTCCCGAGCCTATTACGCAAACCCTGCCATTTCGGCTTAGCATCATCGACCTCGTACCACGCGTTCATGTGGTTGCCTATGCCTGTCGCCTCTACGGGCATGCATGGTGCTAGTACCGGGAACTTGCTCAGGCTACATGCAGCACCGTAACTCACTTTGAGTCCTTGCTGCGAGTCAGTTTGTTGACCATGCTGATCCTATCTGGAGAAGCTGCCTTCGGGGGCCAATTTCGTCAGCCCTGCAACGTGCGGCTGACGTGACGCTATCAAGCTGGAACTTGCCGCTATACGAGAGCTGTCAGCGATCCTCCTTGCATCGTTCTACTGCTCACTTGGTCTTGTCATGCATGTTTGGAGGTTCGCTCCTTTTCGCCCAGTGACGCACGACGCTCTCCTCCGAGCGGTCATCCCACTGGTATGCCCCCGCGCTACGAGTCTATCCGTCCTGAGCCTCAGCGCCTATCCTCCCTAAGCGTTGCTGTTGTCTAGCCTGGGTTGGCTGCACCCCCGCGCTGACCTGGCTACGCCGCGCCGGGTAGCACTGTTTTTCTGCACGCATGCTGGAAACGTGGGTACGGTACTCGATTCCCTCGACCCCCTGCGGGATGACCTGAGGCCCCTCGGCTACTTCGCCGGTCTCAGGCATCACATGCGCTTGTCGAGCCCCTTTGCAGCTGTAACTCGCATCCGGACGGGTCCTCCGACTACTAGGTGTGTTCGCCCTAGCTATGCGTCTGGGATCACCTCTGCCAGCGCCCATGTCGATTTGTAGTGGAGGGGCCCAAGCTGTGGCTGTCTCGTAGTAGTCGTCTTCCAATTTTCTCTCGACATGGCAGGTTTATCCAGAATTCTATGTCAGTCGCACCTCCACTGCTAGACCTCGCAGTCACTGCTGCATACTGCTATGGTACGTCAAGTGGACGCAACTGACGTCACCGACAATGAGTGTTCAGGCTCTTGACTGTACCCCCCACGTCCCGCGTCGATCGCGCTGCTCCCCTATTGTGTTGCGGGAGCCGCCGCGATCACAGCCAGTGATCCGTGCTGTTCTCAGGCATGAGAGCTCACCCACTAGTCGGCATCGTTTGTACATACGGTCAATCGTAGGTACAGATGCAGTGACTGACAGTCCCCGACTAATATCATGATGGCTATAGATTGCAAAAAAAAAAAAAAAAAA
>Riyadh_h_KKUH_h_643_p__p_human_p_2014_h_11_h_02
GATAAGTGAATAGCTTGGCTATCTCACCCTCGTCTCTTGCAGAACTTGATTACGTAACTGATTTGCATTGTCGGGGATGTCATTATTTGCTGCATCTAGCGATAGCCCGCATGCTCCAAGGCCATCGGTACACTAGCCGCTAGCCTTACGTGGCACACCATGACTTTACGCCGTCCGCGACGCGGTTCCCACATCCACCTGGACTCTCTCCCTCGACCATGCCCATATGCAGTTTAATGCCTTATGCCTCCCATCGCTCGAATAGACCCTTACGCCCCTCGAGAGCCTCTCCTCCTGAGCGATCTACCGGCTCGCGTCAACCTACTACTGCAGGCGTCACCTAACTCAGTCATAGCCGCATCTATCTTCGATCAAACTGAGTCGTTCCCGGCTGCAGGCCCCCAACGGGACCAACCGGATGACCTTTAGTCAAACTCAGCCCGACCTACACTACGTGCACCGTCATAAGCCTTGGTACCCGCTCGATGGCAGGCAGCGCCCGATCCGTTATCGAGCCGTATAACCTCTTAAGCTACCCGAGGTCTCATATGCTCCACCCGGGCACCCCTCTCACGTCCACCCTCGTTAACAACGTATCATCACCTGATGCGCTCCCTAGCAAGCCCCTCTAACTTCTCTAGTCGCGATCGTTGCATTGCCCGTTAAAGCTTTTGAGCTACGCATCAGTAACTTCTGGGACCCGTTCTTCCCTACTCCCCTCGGTCCCGGCTCCTCGGAGCCATCACTCTAGTCTGCTAGTTCCAGTTACTTAGCGTCGACTGCCTGCGTCGCTAGCACAGGTTGGCTTACTCGTAGGTGCCCACCCAGCGTCCCCCGTATACGCTGAGCTCCACCTTGGCACCAGGACCCTAGTCCGTCAGTTGGACATTCTCTTCTTTGACATGCCCGCCAGCTCGCATGCTGCTATACTGGTCTTGCCCGCCCACATCCCCATTATACGACGGCTCGCTCAACAGCTATGCCTTCAGTCTTTCACTAGCATCGTCACTGAGCATGAGCTTGACGCGGTACTCTCCCAGTCCAGCGGTGCACTTCTGCCTAGTCATGTTTTGACTGGCCATGTGCCAAGAAGTCACTGGCTCTAGGGCTACACGTTGACTACCCGGGGCCTATGACTCACCTACTAGATCGGTTTCCTTGCAACATCGCTCTAGCTTTCGTTTTTTGCCTGGCTTGCCTCCCCCGAGCCTATTACGCAATCCCTGCCATTTCGGCTTGGCATCATCGACCTCGTACCACGCGTTCATGTGGTTGCCTATGCCTGTCGCCTCTACGGGCATGCATGGTGCTAGTACCGGGAACTTGCTCAGGCTACATGCAGCACCGTAATTCACTTTGAGTCCTTGCTTCGAGTCAGTTTGTTGACCATGCTGATCCTATCTGGAGAAGCTGCCTTTGGGGGCCAATTTCGTCAGCCCTGCAACGTATGGCTGACGTGACGCTATCAAGCTGGAACTTGCCGCTATACGAGAGCTGTCAGCGATCCTCCTTGCATCGTTCTACTGCTCACTTGGTCTTGTCATGCATGTTTGGAGGTTCGCTCTTTTTCGCCCAGTGACGCACGACGCTCCTCTCCGAGCGGTCACCACACTGGTATGTCCCCGCGCTACGAGTCTACCCGCCCTGAGCCTTAGCGCCTGTCCTCCCTAAGCGTTGCTGTTGTCTAGCCTGGGTCGGCTGCACCCCCGCGCTGACCGGGCTACGCCGCGCCGGGTAGCACTGTTTTTCTGCATGCATGCTGGAAACGTGGGTACGGTACTCGATTCCCTCGACCCCTTGCGGGATGACCTGAGGCCCCTCGGCTACTTCGCCGGTCTCAGGCATCACATGCGCTTGTCGAGCTCCTTTGCAGCTGTAACTCGCATTCGGACGGGTCCTCCGACTACTAGGTGTGTTCGCCCTAGCTATGCGTCTGGGATCATCTCCGCCAGCGCCTATGTCGATTAGTAGCGGCGGGGCCCAAGCTGTGGCTGTCTCGTAGTAGTCGTCTTCCAATTTTCTCCCGACATGGCAGGTTCATCCAGAATTCCATGTCAGTCGCACCTCCACTGCTAGACCTCGCAGTCACTGCTGCATACTGCTATGGTACGTCCAGTGGACGCAACTGACGTCACCGGCAATGAGTGTTCAGGCTCTTGACTGTACCCCCCACGGCCCGCGTCGATCGCGCTGCTCCCCTATTGTGCTGCGGGAGCCGCCGCGATCACAGCCAGTGATCCGTGCTGTTCTCAGGCAAGAGAGCTCGCCCACTAGTCGGCATCGTTTGTACATACGGTCAATCGTAGGTACAGATGCAGTGACTGACAGTCCCCGACTAATATCATGATGGCTATAGATTGCAAAAAAAAAAAAAAAAAA
>Riyadh_h_KKUH_h_665_p__p_human_p_2014_h_11_h_19
GATAAGTGAATAGCTTGGCTATCTCACCCTCGTCTCTTGCAGAACTTGATTACGTAACTGATTTGCATTGTCGGGGATGTCATTATTTGCTGCATCTAGCGATAGCCCGCATGCTCCAAGGCCATCGGTACACTAGCCGCTAGCCTTACGTGGCACACCATGACTTTACGCCGTCCGCGACGCGGTTCCCACATCCACCTGGACTCTCTCCCTCGACCATGCCCATATGCAGTTTAATGCCTTATGCCTCCCATCGCTCGAATAGACCCTTACGCCCCTCGAGAGCCTCTCCTCCTGAGCGATCTACCGGCTCGCGTCAACCTACTACTGCAGGCGTCACCTAACTCAGTCATAGCCGCATCTATCTTCGATCAAACTGAGTCGTTCCCGGCTGCAGGCCCCCAACGGGACCAACCGGATGACCTTTAGTCAAACTCAGCCCGACCTACACTACGTGCACCGTCATAAGCCTTGGTACCCGCTCGATGGCAGGCAGCGCCCGATCCGTTATCGAGCCGTATAACCTCTTAAGCTACCCGAGGTCTCATATGCTCCACCCGGGCACCCCTCTCACGTCCACCCTCGTTAACAACGTATCATCACCTGATGCGCTCCCTAGCAAGCCCCTCTAACTTCTCTAGTCGCGATCGTTGCATTGCCCGTTAAAGCTTTTGAGCTACGCATCAGTAACTTCTGGGACCCGTTCTTCCCTACTCCCCTCGGTCCCGGCTCCTCGGAGCCATCACTCTAGTCTGCTAGTTCCAGTTACTTAGCGTCGACTGCCTGCGTCGCTAGCACAGGTTGGCTTACTCGTAGGTGCCCACCCAGCGTCCCCCGTATACGCTGAGCTCCACCTTGGCACCAGGACCCTAGTCCGTCAGTTGGACATTCTCTTCTTTGACATGCCCGCCAGCTCGCATGCTGCTATACTGGTCTTGCCCGCCCACATCCCCATTATACGACGGCTCGCTCAACAGCTATGCCTTCAGTCTTTCACTAGCATCGTCACTGAGCATGAGCTTGACGCGGTACTCTCCCAGTCCAGCGGTGCACTTCTGCCTAGTCATGTTTTGACTGGCCATGTGCCAAGAAGTCACTGGCTCTAGGGCTACACGTTGACTACCCGGGGCCTATGACTCACCTACTAGATCGGTTTCCTTGCAACATCGCTCTAGCTTTCGTTTTTTGCCTGGCTTGCCTCCCCCGAGCCTATTACGCAATCCCTGCCATTTCGGCTTGGCATCATCGACCTCGTACCACGCGTTCATGTGGTTGCCTATGCCTGTCGCCTCTACGGGCATGCATGGTGCTAGTACCGGGAACTTGCTCAGGCTACATGCAGCACCGTAATTCACTTTGAGTCCTTGCTTCGAGTCAGTTTGTTGACCATGCTGATCCTATCTGGAGAAGCTGCCTTTGGGGGCCAATTTCGTCAGCCCTGCAACGTATGGCTGACGTGACGCTATCAAGCTGGAACTTGCCGCTATACGAGAGCTGTCAGCGATCCTCCTTGCATCGTTCTACTGCTCACTTGGTCTTGTCATGCATGTTTGGAGGTTCGCTCTTTTTCGCCCAGTGACGCACGACGCTCCTCTCCGAGTGGTCACCACACTGGTATGTCCCCGCGCTACGAGTCTACCCGCCCTGAGCCTTAGCGCCTGTCCTCCCTAAGCGTTGCTGTTGTCTAGCCTGGGTCGGCTGCACCCCCGCGCTGACCGGGCTACGCCGCGCCGGGTAGCACTGTTTTTCTGCATGCATGCTGGAAACGTGGGTACGGTACTCGATTCCCTCGACCCCTTGCGGGATGACCTGAGGCCCCTCGGCTACTTCGCCGGTCTCAGGCATCACATGCGCTTGTCGAGCTCCTTTGCAGCTGTAACTCGCATTCGGACGGGTCCTCCGACTACTAGGTGTGTTCGCCCTAGCTATGCGTCTGGGATCATCTCCGCCAGCGCCTATGTCGATTAGTAGCGGCGGGGCCCAAGCTGTGGCTGTCTCGTAGTAGTCGTCTTCCAATTTTCTCCCGACATGGCAGGTTCATCCAGAATTCCATGTCAGTCGCACCTCCACTGCTAGACCTCGCAGTCACTGCTGCATACTGCTATGGTACGTCCAGTGGACGCAACTGACGTCACCGGCAATGAGTGTTCAGGCTCTTGACTGTACCCCCCACGGCCCGCGTCGATCGCGCTGCTCCCCTATTGTGCTGCGGGAGCCGCCGCGATCACAGCCAGTGATCCGTGCTGTTCTCAGGCAAGAGAGCTCGCCCACTAGTCGGCATCGTTTGTACATACGGTCAATCGTAGGTACAGATGCAGTGACTGACAGTCCCCGACTAATATCATGATGGCTATAGATTGCAAAAAAAAAAAAAAAAAA
>Riyadh_h_KKUH_h_90b_p__p_human_p_2014_h_04_h_24
GATAAGTGAATAGCTTGGCTATCTCACCCTCGTCTCTTGCAGAACTTGATTACGTAACTGATTTGCATTGTCGGGGATGTCACTATTTGCTGCATCTAGCGATAGCCCGCATGCTCCAAGGCCATCGGTACACTAGCCGTTAGCCTTACGTGGCACGCCATGACTTTACGCCGTCCGCGACGCGGTTCCTATATCCACCTGGACTCTCTCCCTCGACCCTGCCTACATGCAGACTAATGCCTTATGCCTCCCATCGCTCGAATAGACCCTTACGCCCCTCGAGAGCCTCTCCTCCTGAGCGATCTACCGGCTCGCGTCAACCTACTACTGCGGGCGTCACCTAACTCAGCCATAGCCGCATCTATCTTCGATCAAACTGAGTCGTTCCCGGCTGCAGGCCCCCAACGGGACCAACCGGATGACTTTTGGTCAAACTCAGCCCGACCTACACTACGTGCACCGTCATAAGCCGTGGTACCCGCTCGATGGTAGGCAGCGCCCGATCCGTTATCGAGCCGTATAACCTCTCAAGCTACCCGAGGTCTCATATGTTCCACCCGGGCACCCCTCTCACGTCCACCCTCGTTAACAACGTATCATCACCTGATGCGCTCCCTAGCAAGCCCCTCTAACTTCTCTAGTCGCGATCGTTGCATTGCCCGTTAGAGCTTTTGAGCTACGCATCAGTAACTTCTGGGACCCGTTCTTCCCTACTCCCCTCGGCCCCGGCTCCTCGGAGCCATCACTCTAGTCTGCTAGTTCCAGTTACTTAGCGTCGACTGCCCGCGTTGCTAGCACAGGTTGGCTTACTCGTAGGTGCCCGCCCAGCGTCCCCCGTATACGCTGAGCTCCACCCTGGCACCAGGACCCTAGTCCGTCAGTTGGACATTCTCTTCTTTGACATGCCCGCCAGCTCGCATGCTGCTATACTGGTCTTGCCCGCCCACATTCCCGTTATACGACGGCTCGCTCAACAGCTATGCCTTCAGTCTTTCACTAGCATCGTCACTGAGCATGAGCTTGACGCGGTACTCTCCCAGTCCAGCGGTGCACTTCCGCCTAGTCATGTTTTGACTGGCCATGTGCCAAGAAGTCACTGGCTCTAGGGCTACACGTTGACTACCCGGGGCCTATGACTCACCTACTAGATCGGTTTCCTTGCAACATCGCTCTAGCTTTCGTTTTTTGCCTGGCTTGCCTCTCCCGAGCCTATTACGCAAACCCTGCCATTTCGGCTTAGCATCATCGACCTCGTACCACGCGTTCATGTGGTTGCCTATGCCTGTCGCCTCTACGGGCATGCATGGTGCTAGTACCGGGAACTTGCTCAGGCTACATGCAGCACCGTAACTCACTTTGAGTCCTTGCTGCGAGTCAGTTTGTTGACCATGCTGATCCTATCTGGAGAAGCTGCCTTCGGGGGCCAATTTCGTCAGCCCTGCAACGTACGGCTGACGTGACGCTATCAAGCTGGAACTTGCCGCTATACGAGAGCTGTCAGCGATCCTCCTTGCATCGTTCTACTGCTCACTTGGTCTTGTCATGCATGTTTGGAGGTTCGCTCCTTTTCGCCCAGTGACGCACGACGCTCTCCTCCGAGCGGTCATCCCACTGGTATGCCCCCGCGCTACGAGTCTATCCGTCCTGAGCCTCAGCGCCTATCCTCCCTAAGCGTTGCTGTTGTCTAGCCTGGGTTGGCTGCACCCCCGCGCTGACCTGGCTACGCCGCGCCGGGTAGCACTGTTTTTCTGCACGCATGCTGGAAACGTGGGTACGGTACTCGATTCCCTCGACCCCCTGCGGGATGACCTGAGGCCCCTCGGCTACTTCGCCGGTCTCAGGCATCACATGCGCTTGTCGAGCCCCTTTGCAGCTGTAACTCGCATCCGGACGGGTCCTCCGACTACTAGGTGTGTTCGCCCTAGCTATGCGTCTGGGATCACCTCTGCCAGCGCCCATGTCGATTTGTAGTGGAGGGGCCCAAGCTGTGGCTGTCTCGTAGTAGTCGTCTTCCAATTTTCTCCCGACATGGCAGGTTTATCCAGAATTCTATGTCAGTCGCACCTCCACTGCTAGACCTCGCAGTCACTGCTGCATACTGCTATGGTACGTCAAGTGGACGCAACTGACGTCACCGACAATGAGTGTTCAGGCTCTTGACTGTACCCCCCACGTCCCGCGTCGATCGCGCTGCTCCCCTATTGTGTTGCGGGAGCCGCCGCGATCACAGCCAGTGATCCGTGCTGTTCTCAGGCATGAGAGCTCACCCACTAGTCGGCATCGTTTGTACATACGGTCAATCGTAGGTACAGATGCAGTGACTGACAGTCCCCGACTAATATCATGATGGCTATAGATTGCAAAAAAAAAAAAAAAAAA
>Riyadh_h_KSA-2049_s_2015_p_KR011266_p_human_p_2015_h_01_h_06
GATAAGTGAATAGCTTGGCTATCTCACCCTCGTCTCTTGCAGAACTTGATTACGTAACTGATTTGCATTGTCGGGGATGTCATTATTTGCTGCATCTAGCGATAGCCCGCATGCCCCAATGCCGTCAGTACACTAGCTGCTAGCCTTACGTGGCACACCATGACTTTACGCCGTCCGCGACGCGGTTCCTATACCCGCCTGGACTTTCTCCCTCGGCCCTACCCACATGCAGTCTAATGCCTTATGCCTCTCATCGCTCGAATAGGCCCTTACGCCCCTCGAGAGCCTCTCCTCTTGAGCGATCTACCGGCTCGCGTCAACCTACTACTGCGGGCGTCACCTAACTCAGCCATAGCCGCATCTATCTCCGATCAAACTGAGTCATTCCTGGCTGCAGGCCCCCAACGGGACCAACCGGATGACCTTTATTCAAACTCAGCCCGACCTACACTACGTGCACTGTCATAAGCCGTGGTACCCGCTCGATGGCAGGCAGCGCCCGATCCGTTATCGAGCCGTATAACCTCTCAAGCTACCCGAGGTCTCATATGCTTCACCCGGGCACCTCTCTCACGTCCGCCCTCGTTAACAACGTATCATCACCTGATGAGCTCCCTAGCAAGCCCCTCTAACTTCTCTAGTCGCGATCATTGCATTGCCCGTTAAAGCTTTTGAGCTACGCCTCAGTAACTTCTGGGACCCGTTCTTCCCTACTCTCCTCGGTCCCGGCTCCTCGGAGCCATCACTCTAGTCTGCTAGTTCCAGTTACTTAGCGTCGACTGCCCGCGTTGCTAGCACATGTTGGCTTACTCGTAGGTGCCCGCCCAGCGTCCCTCGTATACGCTGAGCTCCACCCTGGCACCAGGACCCTAGTCCGTCAGTTGGACATTCTCCTCTTTGACATGCCCGCCAGCTCGCATGCTGCTATACTGGTCTTGCCCGCCCACATCCCCATTATACGACGGCTCGCTCAACAGCTATGCCTTCAGTCTTCCACTAGCATCGTCACTGAGCATGAGCTTGACGCGGTACTCTCCCAGTCCAGCGGTGCACTTCCACTTAGTCATGTTCTGACTGGCCATGTGCCAAGAAGTCACTGGCTCTAGGGCTACACGTTGACTACCCGAGGCCTATGACTCACCGACTAGATCGGTTTCCTTGCAACATCGCTCTAGCTTTCCTTTTTTGCCTGGCTTGCCCCCCCCGAGCCTATTACGCAATCCCTGCCATTTCGGCTTGGCACTATCGACCTCGTACCACGCGTTCATGTGGTTGTCTATGCCTGTCGCCTCTACGGGCATGCATGGTGCTAGTACCGGGGACTTGCTCAGGCTACATGCAGCACCGTAACTCACTTTGAGTCCTTGCTGCAAGTCAGTTTGTTGACCATGCTGATCCTATCTGGAGAGGCTGCCTTCTGGGGCCAATTTCGTCAGCCTTGCAACGTATGGCTGACGTGACGCTATCAAGCTGGAACTTGCCGCTATACGAGAGCTGTCAGCGATCCTCCTTGCATCGTTCTACTGCTCACTTGGTCTTGTCATGCATGCTTGGAGGTTCGTTCCTTTTCGCCCAGTGACGCACGACGCTCTCCTCCGAGCGGTCATCCCACTGGTATGTCCCCGCGCTACGAGTCTATCCGCCCTGAGCCTTAGCGCCTATCCTCCCTAAGCGTTGCTGTTGTCTAGCCTGGGTTGGCCGCATCCCCGCGTTGACCTGGCTACGTCGCGCCGGGTAGCACCGCTCTTCTGCACGCATGCTGGAAACGTGGGTACGGTACTCGATTCCCTCGACCCCCTGCGGGATGACCTGAGGCCCCTCGGCTACTTCGCCGGTCTCAGGCATCACATGCGCCTGTCGAGCCCCTTTGCAGCTGTAACTCGCATCCGGACGGGTCCTCCGACTACTAGGTGTGTTCGCCCTAGCTATGCGTCTGGGATCACCTCCGCCAGCGCCCATGTCGATTAGTAGTGGCGGGGCCCAAGCTGTGGCTGTCTCGTAGTAGTCGTCTTCCAATTTTCTCCCGACATGGCAGGTTTATCCAGAATTCTATGTCAGTCGCACCTCCACTGCTAGACCTCGCAGTCACTGCTGCATACTGCTATGGTACGTCCAGTGGACGCAACTGACGTCACCGACAATGAGTGTTCAGGCTCTTGACTGTACCCCCCACGTCCCGCGTCGATCGCGCTGCTCCCCTATTGTGCTGCGGGAGCCGCCGCGATCACGGCCAGTGATCCGTGCTGTTCTCAGGCAAGAGAGCTCGCTCACTAGTCGGCATCGTTTGTACATACGGTCAATCGTAGGTACAGATGCAGTGACTGACAGTCCCCGACTAATATCATGATGGCTATAGATTGCAAAAAAAAAAAAAAAAAA
>Riyadh_h_KSA-2343_s_2015_p_KR011264_p_human_p_2015_h_01_h_21
GATAAGTGAATAGCTTGGCTATCTCACCCTCGTCTCTTGCAGAACTTGATTACGTAACTGATTTGCATTGTCGGGGATGTCATTATTTGCTGCATCTAGCGATAGCCCGCATGCCCCAATGCCGTCAGTACACTAGCTGCTAGCCTTACGTGGCACACCATGACTTTACGCCGTCCGCGACGCGGTTCCTATACCCGCCTGGACTTTCTCCCTCGGCCCTACCCACATGCAGTCTAATGCCTTATGCCTCTCATCGCTCGAATAGGCCCTTACGCCCCTCGAGAGCCTCTCCTCTTGAGCGATCTACCGGCTCGCGTCAACCTACTACTGCGGGCGTCACCTAACTCAGCCATAGCCGCATCTATCTCCGATCAAACTGAGTCATTCCTGGCTGCAGGCCCCCAACGGGACCAACCGGATGACCTTTATTCAAACTCAGCCCGACCTACACTACGTGCACTGTCATAAGCCGTGGTACCCGCTCGATGGCAGGCAGCGCCCGATCCGTTATCGAGCCGTATAACCTCTCAAGCTACCCGAGGTCTCATATGCTTCACCCGGGCACCTCTCTCACGTCCGCCCTCGTTAACAACGTATCATCACCTGATGAGCTCCCTAGCAAGCCCCTCTAACTTCTCTAGTCGCGATCATTGCATTGCCCGTTAAAGCTTTTGAGCTACGCCTCAGTAACTTCTGGGACCCGTTCTTCCCTACTCTCCTCGGTCCCGGCTCCTCGGAGCCATCACTCTAGTCTGCTAGTTCCAGTTACTTAGCGTCGACTGCCCGCGTTGCTAGCACATGTTGGCTTACTCGTAGGTGCCCGCCCAGCGTCCCTCGTATACGCTGAGCTCCACCCTGGCACCAGGACCCTAGTCCGTCAGTTGGACATTCTCCTCTTTGACATGCCCGCCAGCTCGCATGCTGCTATACTGGTCTTGCCCGCCCACATCCCCATTATACGACGGCTCGCTCAACAGCTATGCCTTCAGTCTTCCACTAGCATCGTCACTGAGCATGAGCTTGACGCGGTACTCTCCCAGTCCAGCGGTGCACTTCCACTTAGTCATGTTCTGACTGGCCATGTGCCAAGAAGTCACTGGCTCTAGGGCTACACGTTGACTACCCGAGGCCTATGACTCACCGACTAGATCGGTTTCCTTGCAACATCGCTCTAGCTTTCCTTTTTTGCCTGGCTTGCCCCCCCCGAGCCTATTACGCAATCCCTGCCATTTCGGCTTGGCACTATCGACCTCGTACCACGCGTTCATGTGGTTGTCTATGCCTGTCGCCTCTACGGGCATGCATGGTGCTAGTACCGGGGACTTGCTCAGGCTACATGCAGCACCGTAACTCACTTTGAGTCCTTGCTGCAAGTCAGTTTGTTGACCATGCTGATCCTATCTGGAGAGGCTGCCTTCTGGGGCCAATTTCGTCAGCCTTGCAACGTATGGCTGACGTGACGCTATCAAGCTGGAACTTGCCGCTATACGAGAGCTGTCAGCGATCCTCCTTGCATCGTTCTACTGCTCACTTGGTCTTGTCATGCATGCTTGGAGGTTCGTTCCTTTTCGCCCAGTGACGCACGACGCTCTCCTCCGAGCGGTCATCCCACTGGTATGTCCCCGCGCTACGAGTCTATCCGCCCTGAGCCTTAGCGCCTATCCTCCCTAAGCGTTGCTGTTGTCTAGCCTGGGTTGGCCGCATCCCCGCGTTGACCTGGCTACGTCGCGCCGGGTAGCACCGCTCTTCTGCACGCATGCTGGAAACGTGGGTACGGTACTCGATTCCCTCGACCCCCTGCGGGATGACCTGAGGCCCCTCGGCTACTTCGCCGGTCTCAGGCATCACATGCGCCTGTCGAGCCCCTTTGCAGCTGTAACTCGCATCCGGACGGGTCCTCCGACTACTAGGTGTGTTCGCCCTAGCTATGCGTCTGGGATCACCTCCGCCAGCGCCCATGTCGATTAGTAGTGGCGGGGCCCAAGCTGTGGCTGTCTCGTAGTAGTCGTCTTCCAATTTTCTCCCGACATGGCAGGTTTATCCAGAATTCTATGTCAGTCGCACCTCCACTGCTAGACCTCGCAGTCACTGCTGCATACTGCTATGGTACGTCCAGTGGACGCAACTGACGTCACCGACAATGAGTGTTCAGGCTCTTGACTGTACCCCCCACGTCCCGCGTCGATCGCGCTGCTCCCCTATTGTGCTGCGGGAGCCGCCGCGATCACGGCCAGTGATCCGTGCTGTTCTCAGGCAAGAGAGCTCGCTCACTAGTCGGCATCGTTTGTACATACGGTCAATCGTAGGTACAGATGCAGTGACTGACAGTCCCCGACTAATATCATGATGGCTATAGATTGCAAAAAAAAAAAAAAAAAA
>Riyadh_h_KSA-2345_s_2015_p_KR011263_p_human_p_2015_h_01_h_21
GATAAGTGAATAGCTTGGCTATCTCACCCTCGTCTCTTGCAGAACTTGATTACGTAACTGATTTGCATTGTCGGGGATGTCATTATTTGCTGCATCTAGCGATAGCCCGCATGCCCCAATGCCGTCAGTACACTAGCTGCTAGCCTTACGTGGCACACCATGACTTTACGCCGTCCGCGACGCGGTTCCTATACCCGCCTGGACTTTCTCCCTCGGCCCTACCCACATGCAGTCTAATGCCTTATGCCTCTCATCGCTCGAATAGGCCCTTACGCCCCTCGAGAGCCTCTCCTCTTGAGCGATCTACCGGCTCGCGTCAACCTACTACTGCGGGCGTCACCTAACTCAGCCATAGCCGCATCTATCTCCGATCAAACTGAGTCATTCCTGGCTGCAGGCCCCCAACGGGACCAACCGGATGACCTTTATTCAAACTCAGCCCGACCTACACTACGTGCACTGTCATAAGCCGTGGTACCCGCTCGATGGCAGGCAGCGCCCGATCCGTTATCGAGCCGTATAACCTCTCAAGCTACCCGAGGTCTCATATGCTTCACCCGGGCACCTCTCTCACGTCCGCCCTCGTTAACAACGTATCATCACCTGATGAGCTCCCTAGCAAGCCCCTCTAACTTCTCTAGTCGCGATCATTGCATTGCCCGTTAAAGCTTTTGAGCTACGCCTCAGTAACTTCTGGGACCCGTTCTTCCCTACTCTCCTCGGTCCCGGCTCCTCGGAGCCATCACTCTAGTCTGCTAGTTCCAGTTACTTAGCGTCGACTGCCCGCGTTGCTAGCACATGTTGGCTTACTCGTAGGTGCCCGCCCAGCGTCCCTCGTATACGCTGAGCTCCACCCTGGCACCAGGACCCTAGTCCGTCAGTTGGACATTCTCCTCTTTGACATGCCCGCCAGCTCGCATGCTGCTATACTGGTCTTGCCCGCCCACATCCCCATTATACGACGGCTCGCTCAACAGCTATGCCTTCAGTCTTCCACTAGCATCGTCACTGAGCATGAGCTTGACGCGGTACTCTCCCAGTCCAGCGGTGCACTTCCACTTAGTCATGTTCTGACTGGCCATGTGCCAAGAAGTCACTGGCTCTAGGGCTACACGTTGACTACCCGAGGCCTATGACTCACCGACTAGATCGGTTTCCTTGCAACATCGCTCTAGCTTTCCTTTTTTGCCTGGCTTGCCCCCCCCGAGCCTATTACGCAATCCCTGCCATTTCGGCTTGGCACTATCGACCTCGTACCACGCGTTCATGTGGTTGTCTATGCCTGTCGCCTCTACGGGCATGCATGGTGCTAGTACCGGGGACTTGCTCAGGCTACATGCAGCACCGTAACTCACTTTGAGTCCTTGCTGCAAGTCAGTTTGTTGACCATGCTGATCCTATCTGGAGAGGCTGCCTTCTGGGGCCAATTTCGTCAGCCTTGCAACGTATGGCTGACGTGACGCTATCAAGCTGGAACTTGCCGCTATACGAGAGCTGTCAGCGATCCTCCTTGCATCGTTCTACTGCTCACTTGGTCTTGTCATGCATGCTTGGAGGTTCGTTCCTTTTCGCCCAGTGACGCACGACGCTCTCCTCCGAGCGGTCATCCCACTGGTATGTCCCCGCGCTACGAGTCTATCCGCCCTGAGCCTTAGCGCCTATCCTCCCTAAGCGTTGCTGTTGTCTAGCCTGGGTTGGCCGCATCCCCGCGTTGACCTGGCTACGTCGCGCCGGGTAGCACCGCTCTTCTGCACGCATGCTGGAAACGTGGGTACGGTACTCGATTCCCTCGACCCCCTGCGGGATGACCTGAGGCCCCTCGGCTACTTCGCCGGTCTCAGGCATCACATGCGCCTGTCGAGCCCCTTTGCAGCTGTAACTCGCATCCGGACGGGTCCTCCGACTACTAGGTGTGTTCGCCCTAGCTATGCGTCTGGGATCACCTCCGCCAGCGCCCATGTCGATTAGTAGTGGCGGGGCCCAAGCTGTGGCTGTCTCGTAGTAGTCGTCTTCCAATTTTCTCCCGACATGGCAGGTTTATCCAGAATTCTATGTCAGTCGCACCTCCACTGCTAGACCTCGCAGTCACTGCTGCATACTGCTATGGTACGTCCAGTGGACGCAACTGACGTCACCGACAATGAGTGTTCAGGCTCTTGACTGTACCCCCCACGTCCCGCGTCGATCGCGCTGCTCCCCTATTGTGCTGCGGGAGCCGCCGCGATCACGGCCAGTGATCCGTGCTGTTCTCAGGCAAGAGAGCTCGCTCACTAGTCGGCATCGTTTGTACATACGGTCAATCGTAGGTACAGATGCAGTGACTGACAGTCCCCGACTAATATCATGATGGCTATAGATTGCAAAAAAAAAAAAAAAAAA
>Riyadh_h_KSA-2466_s_2015_p_KR011265_p_human_p_2015_h_01_h_26
GATAAGTGAATAGCTTGGCTATCTCACCCTCGTCTCTTGCAGAACTTGATTACGTAACTGATTTGCATTGTCGGGGATGTCATTATTTGCTGCATCTAGCGATAGCCCGCATGCCCCAATGCCGTCAGTACACTAGCTGCTAGCCTTACGTGGCACACCATGACTTTACGCCGTCCGCGACGCGGTTCCTATACCCGCCTGGACTTTCTCCCTCGGCCCTACCCACATGCAGTCTAATGCCTTATGCCTCTCATCGCTCGAATAGGCCCTTACGCCCCTCGAGAGCCTCTCCTCTTGAGCGATCTACCGGCTCGCGTCAACCTACTACTGCGGGCGTCACCTAACTCAGCCATAGCCGCATCTATCTCCGATCAAACTGAGTCATTCCTGGCTGCAGGCCCCCAACGGGACCAACCGGATGACCTTTATTCAAACTCAGCCCGACCTACACTACGTGCACTGTCATAAGCCGTGGTACCCGCTCGATGGCAGGCAGCGCCCGATCCGTTATCGAGCCGTATAACCTCTCAAGCTACCCGAGGTCTCATATGCTTCACCCGGGCACCTCTCTCACGTCCGCCCTCGTTAACAACGTATCATCACCTGATGAGCTCCCTAGCAAGCCCCTCTAACTTCTCTAGTCGCGATCATTGCATTGCCCGTTAAAGCTTTTGAGCTACGCCTCAGTAACTTCTGGGACCCGTTCTTCCCTACTCTCCTCGGTCCCGGCTCCTCGGAGCCATCACTCTAGTCTGCTAGTTCCAGTTACTTAGCGTCGACTGCCCGCGTTGCTAGCACATGTTGGCTTACTCGTAGGTGCCCGCCCAGCGTCCCTCGTATACGCTGAGCTCCACCCTGGCACCAGGACCCTAGTCCGTCAGTTGGACATTCTCCTCTTTGACATGCCCGCCAGCTCGCATGCTGCTATACTGGTCTTGCCCGCCCACATCCCCATTATACGACGGCTCGCTCAACAGCTATGCCTTCAGTCTTCCACTAGCATCGTCACTGAGCATGAGCTTGACGCGGTACTCTCCCAGTCCAGCGGTGCACTTCCACTTAGTCATGTTCTGACTGGCCATGTGCCAAGAAGTCACTGGCTCTAGGGCTACACGTTGACTACCCGAGGCCTATGACTCACCGACTAGATCGGTTTCCTTGCAACATCGCTCTAGCTTTCCTTTTTTGCCTGGCTTGCCCCCCCCGAGCCTATTACGCAATCCCTGCCATTTCGGCTTGGCACTATCGACCTCGTACCACGCGTTCATGTGGTTGTCTATGCCTGTCGCCTCTACGGGCATGCATGGTGCTAGTACCGGGGACTTGCTCAGGCTACATGCAGCACCGTAACTCACTTTGAGTCCTTGCTGCAAGTCAGTTTGTTGACCATGCTGATCCTATCTGGAGAGGCTGCCTTCTGGGGCCAATTTCGTCAGCCTTGCAACGTATGGCTGACGTGACGCTATCAAGCTGGAACTTGCCGCTATACGAGAGCTGTCAGCGATCCTCCTTGCATCGTTCTACTGCTCACTTGGTCTTGTCATGCATGCTTGGAGGTTCGTTCCTTTTCGCCCAGTGACGCACGACGCTCTCCTCCGAGCGGTCATCCCACTGGTATGTCCCCGCGCTACGAGTCTATCCGCCCTGAGCCTTAGCGCCTATCCTCCCTAAGCGTTGCTGTTGTCTAGCCTGGGTTGGCCGCATCCCCGCGTTGACCTGGCTACGTCGCGCCGGGTAGCACCGCTCTTCTGCACGCATGCTGGAAACGTGGGTACGGTACTCGATTCCCTCGACCCCCTGCGGGATGACCTGAGGCCCCTCGGCTACTTCGCCGGTCTCAGGCATCACATGCGCCTGTCGAGCCCCTTTGCAGCTGTAACTCGCATCCGGACGGGTCCTCCGACTACTAGGTGTGTTCGCCCTAGCTATGCGTCTGGGATCACCTCCGCCAGCGCCCATGTCGATTAGTAGTGGCGGGGCCCAAGCTGTGGCTGTCTCGTAGTAGTCGTCTTCCAATTTTCTCCCGACATGGCAGGTTTATCCAGAATTCTATGTCAGTCGCACCTCCACTGCTAGACCTCGCAGTCACTGCTGCATACTGCTATGGTACGTCCAGTGGACGCAACTGACGTCACCGACAATGAGTGTTCAGGCTCTTGACTGTACCCCCCACGTCCCGCGTCGATCGCGCTGCTCCCCTATTGTGCTGCGGGAGCCGCCGCGATCACGGCCAGTGATCCGTGCTGTTCTCAGGCAAGAGAGCTCGCTCACTAGTCGGCATCGTTTGTACATACGGTCAATCGTAGGTACAGATGCAGTGACTGACAGTCCCCGACTAATATCATGATGGCTATAGATTGCAAAAAAAAAAAAAAAAAA
>Riyadh_s_Ry179_s_2015_p_KT368875_p_camel_p_2015_h_03
GATAAGTGAATAGCTTGGCTATCTCACCCTCGTCTCTTGCAGAACTTGATTACGTAACTGATTTGCATTGTCGGAGATGTCATTATTTGCTGCATCTAGCGATAGCCCGCATGCCCCAAGGCCGCCAGTACACTAGCTGCTAGCCTTACGTGGCACACCATGACTTTACGCCGTCCGCGACGCGGTTCCTATACCCGCCTGGACTTTCTCCCTCGGTCCTATCCACATGCAGTCTAATGCTTTATGCCTCCCATCGCTCGAATAGGCCCTTACGCCCCTCGAGAGCCTTTCCTCTTGAGCGATCTACCGGCTCGCGTCAACCTACTACTGCGGGCGTCACCTAACTCAGCCATAGCCGCATCTATCTTCGATCAAACTGAGTCATTCCTGGCTGCAGGCCCCCAACGGGACCAACCGGATGACCTTTATTCAAATTCAGCCCGACCTACACTACGTGCACCGTCATAAGCCGTGGTACCCGCTCGATGGCAGGCAGCGCCCGATCCGTTATCGAGCCGTATAACCTCTCAAGCTACCCGAGGTCTCATATGCTCCACCCGGGCACCTCTCTCACGTCCACCCTCGTTAACAACGTATCATCACCTGATGAGCTCCCTAGCAAGCCCCTCTAACTTCTCTAGTCGCGATCATTGTATTGCCCGTCAAAGCTTTTGAGCTACGCCTCAGTAACTTCTGGGACCCGTTCTTCCCTACTCCCCTCGGTCCCGGCTCCTCGGAGCCATCACTCTAGTCTGCTAGTTCCAGTTACTTAGCGTCGACTGCCCGCGTTGCTAGCACAGGTTGGCTTACTCGTAGGTGCCCGCCCAGCGTCCCTCGTATACACTGAGCTCCACCCTGGTACCAGGACCCTAGTCCGTCAGTTGGACATTCTCTTCTTTGACATGCCCGCCAGCTCGCATGCTGCTATACTGGTCTTGCCCGCCCACATCCCCATTATACGACGGCTCGCTCAACAGCTATGCTTTCAGTCTTCCACTAGCATCGTCACTGAGCATGAGCTTGACGCGGTACTCTCCCAGTCCAGCGGTGCACTTCCGCCTAGTCATGTTTTGACTGGCCATGTGCCAAGAAGTCACTGGCTCTAGGGCTACACGTTGACTACCCGGGGCCTATGATTCACCGACTAGATCGGTTTCCTTGCAACATCGCTCTAGCTTTCGTTTTTTGCCTGGCTTGCCCCCCCCGAGCCTATTACGCAATCCCTGCCGTTTCGGCTTGGCACCATCGACCTCGTACCACGCGTTCATGTGGTTGTCTATGCCTGTCGCCTCTACGGGCATGCATGGTGCTAGTACCGGGGACTTGCTCAGGCTACATGCAGCACCGTAACTCACTTTGAGTCCTTGCTGCAAGTCAGTTTGTTGACCATGCTGATCCTATCTGGAGAGGCTGCCTTCGTGGGCCAATTTCGTCAGCCTTGCAACGTATGGCTGACGTGACGCTATCAAGCTGGAACTTGCCGCTATACGAGAGCTGTCAGCGATCTTCCTTGCATCGTTCTACTGCTCACTTGGTCTTGTCATGCATGCTTGGAGGTTCGTTCCTTTTCGCCCAGTGACGCACGACGCTCTCCTCCGAGCGGTCATCCCACTGGTATGTCCCCGCGCTACGAGTCTATCCGCCCTGAGCCTTAGCGCCCATCCTCCCTAAGCGTTGCTGTTGTCTAGCCTGGGTTGGCCGCATCCCCGCGTTGACCTGGCTACGTCGCGCCGGGTAGCACCGCTCTTCTGCACGCATGCTGGAAACGTGGGCACGGTACTCGATTCCCTCGACCCCCTGCGGGATGACCTGAGGCCCCTCGGCTACTTCGCCGGTCTCAGGCATCACATGCGCTTGTCGAGCCCCTTTTCAGCTGTAACTCGCATCCGGACGGGTCCTCCGACTACTAGGTGTGTTCGCCCTAGCTATGCGTCTGGGATCACCTCCGCCAGCGCCCATGTCGATCAGTAGTGGCGGGGCCCAAGCTGTGGCTGTCTCGTAGTAGTCGTCTTCCAATTTTCTCCCGACATGGCGGGTTTATCCAGAATTCTATGTCAGTCGCACCTCCACTGCTAGACCTCGCAGTCACTGCTGCATACTGCTATGGTACGTCCAGTGGACGCAACTGACGTCACCGACAATGATTGTTCAGGCTCTTGACTGTACCCCCCACGTCCCGCGTCGATCGCGCTGCTCCCCCGTTCTGCTGCGGGAGCCTCCGCGATCACAGCCAGTGATCCTTGCTGTTCTCAGGCATGAGAGCTCGCCCACTAGTCGGCATCGTTTGTACATACGGTCAATCGTAGGTACAGATGCACTGACTGACAGTCCCCGACTAATATCATGATGGCTATAGATTGCAAAAAAAAAAAAAAAAAA
>Riyadh_s_Ry23N_s_2014_p_KT368825_p_camel_p_2014_h_07
GATAAGTGAATAGCTTGGCTATCTCACCCTCGTCTCTTGCAGAACTTGATTACGTAACTGATTTGCATTGTCGGGGATGTCACTATTTGCTGCATCTAGCGATAGCCCGCATGCTCCAAGGCCATCGGTACACTAGCCGTTAGCCTTACGTGGCACACCATGACTTTACGCCGTCCGCGACACGGTTCCCACATCCACCTGGACTCTCTCCCTCGACCATGCCCACATGCAGTCTAATGCCTTATGCCTCCCATCGCTCGAATAGACCCTTACGCCCCTCGAGAGCCTCTCCTCCTGAGCGATCTACCGGCTCGCGTCAACCTACTACTGCGGGCGTCATCTAACTCAGCCATAGCCGCATCTATCTTCGATCAAACTGAGTCGTTCCCGGCTGCAGGCCCCTAACGGGACCAACCGGATGACCTTTAGTCAAACTCAGCCCGACCTACACTACGTGCACCGTCATAAGCCGTGGTACCCTCTCGATGGCAGGCAGCGCCCGATCCGTTATCGAGCCGTAAAATCTCTCAAGCTACCCGAGGCCTCATATGCTCCACTTGGTCACCCTTCTCACGTCCACCCTCGTTAACAACGTATCATCACCTGATGCGCTCCCTAGCAAGTCCCTCTAACTTCTCTAGTCGCGATCGTTGCATTGCCCGTTAAAGCTTTTGAGCTACGCATCAGTAACTTCTGAGACCCGTTCTTCCCTATTCCCCTCGGTCCCGGCTCCTCGGAGCCATCACTCTAGTCTGCTAGTTCCAGTTACTTAGCGTCGACTGCCTGCGTTGCTAGCACAGGTTGGCTTACTCGTAGGTGTCCACCCAGCGTCCACCGTATACGTTGAGCTCCACCCTGGCACCAGGACCCTAGTCCGTCAGTTGGACATTCTCTTCTTTGACATGCCCGCCAGCTCGCATGCTGCTATACTGGTCTTGCCCGCCCACATCCCCATTATACGACGGCTCGCTCAACAGCTATGCCTTCAGTCTTTCACTAGCATCGTCACTGAGCATGAGCTTGACGCGGTACTCTCCCAGTCCAGCGGTGCACTTCTGCCTAGTCATGTTTTGACTGGCCATGTGCCAAGAAGTCACTGGCTCTAGGGCTACACGTTGACTACCCGGGGCCTATGACTCACCTACTAGATCGGTTTCCTTGCAACATCGCTCTAGCTTTCGTTTTTTGCCTGGCTTGCCTCCCCCGAGCCTATTACGCAATCCCTGCCATTTCGGCTTGGCATCATCGACCTCGTACCACGCGCTCATGTGGTTGCCTATGCCTGTCGCCTCTACGGGCATGCATGGTGCTAGTACCGGGAACTTGCTCAGGCTACATGCAGCACCGTAATTCACTTTGATTCCTTGCTTCGAGTCAGTTTGTTGACCATGCTGATCCTATCTGGAGAAGCTGCCTTCTGGGGCCAATTTCGTCAGCCCTGCAACGTATGGCTGACGTGACGCTATCAAGCTGGAACTTGCCGCTATACGAGAGCTGTCAGCGATCCTCCTTGCATCGTTCTACTGCTCACTTGGTCTTTTCATGCATGTTTGGAGGTTCGCTCCTTTTCGCCCAGTGACGCACGACGCTCTCCTTCGAGCGGTCATCCCACTGGTATGTCCCCGCGCTACGAGTCTATCCGCCCTGAGCCTTAGCGCCTACCCTCCCTAAGCGTTGCTGTTGTCTAGCCTGGGTCGGCTGCACCCCCGCGCTGACCGGGCTACGCCGCGCCGGGTAGCACTGTTTTTCTGCATGCATGCTGGAAACGTGGGTACGGTACCCGATTCCCTCGACCCCTTGCGGGATGACCTGAGGCCCCTCGGCTACTTCGCCGGTCTCAGGCATCACATGCGCTTGTCGAGCCCCTTTGCAGCTGTAACTCGCATCCGGACGGGTCCTCCGACTACTAGGTGTGTTCGCCCTAGCTATGCGTCTGGGATCACCTCCGCCAGCGCCCATGTCGATTAGTAGTGGCGGGGCCCAAGCTGTGGTTGTCTCGTAGTAGTCGTCTTCCAATTTTCTCCCGACATGGCAGGTTTATCCAGAATTCTATGTCAGTCGCACCTCCACTGCTAGACCTCGCAGTCACTGCTGCATACTGCTATGGTACGTCCAGTGGACGCAACTGACGTCACCGACAATGAGTGTTCAGGCTCTTGACTGTACCCCCCACGTCCCGCGTCGATCGCGCTGCTTCCCTATTGTGCTGCGGGAGCCGCCGCGATCACAGCCAGTGATCCGTGCTGTTCTCAGGCAAGAGAGCTCGCCCACTAGTCGGCATCGTTTGTACATACGGTCAATCGTAGGTACAGATGCACTGACTGATAGTCCCCGACTAATATCATGATGGCTATAGATTGCAAAAAAAAAAAAAAAAAA
>Riyadh_10_2013_p_KJ156891_p_human_p_2013_h_09_h_05
GATAAGTGAATAGCTTGGCTATCTCACCCTCGTCTCTTGCAGAACTTGATTACGTAACTGATTTGCATTGTCGGGGATGTCACTATTTGCTGCATCTAGCGATAGCCCGCATGCTCCAAGGCCATCGGTACACTAGCCGCTAGCCTTACATGGCACACCATGACTTTACGCCGTCCGCGACGCGGTTCCCACATCCACCTGGACTCTCTCACTCGACCATGCCCACATGCAGTCTAATGCCTTATGCCTCCCATCGCTCGAATAGACCCTTACGCCCCTCGAGAGCCTCTCCTCCTGAGCGATCTACCGGCTCGCGTCAACCTACTACTGCGGGCGTCACCTAACTCAGCCATAGCCGCATCTATCTTCGATCAAACTGAGTCGTTCCCGGCTGCAGTCCCCCAACGGGACCAACCGGATGACCTTTAGTCAAACTCAGCCCGACCTACACTACGTGCACCGTCATAAGCCGTGGTACCCGCTCGATGGCAGGCAGCGCCCGATCCGTTATCGAGCCGTATAACCTCTCAAGCTACCCGAGGTCTCATATGCTCCACCCGGGCACCCCTCTCACGTCCACCCCCGTTAACAACGTATCATCACCTGATGAGCTCCCTAGCAAGCCCCTCTAACTTCTCTAGTCGCGATCGTTGCATTGCCCGTTAAAGCTTTTGAGCTACGCATCAGTAACTTCTGGGACCCGTTCTTCCCTACTCCCCTCGGTCCCGGCTCCTCGGAGCCATCACTCTAGTCTGCTAGTTCCAGTTACTTAGCGTCGACTGCCTGCGTTGCTAGCACAGGTTGGCTTACTCGTAGGTGCCCACCCAGCGTCCCCCGTATACGCTGAGCTCCACCCTGGCACCAGGACCCTAGTCCGTCAGTTGGACATTCTCTTCTTTGACATGCCCGCCAGCTCGCATGCTGCTATACTGGTCTTGCCCGCCCACATTCCCATTATACGACGGCTCGCTCAACAGCTATGCCTTCAGTCTTTCACTAGCATCGTCACTGAGCATGAGCTTGACGCGGTACTCTCCCAGTCCAGCGGTGCACTTCTGCCTAGTCATGTTTTGACTGGCCATGTGCCAAGAAGTCACTGGCTCTAGGGCTACACGTTGACTACCCGGGGCCTATGACTCACCTACTAGATCGGTTTCCTTGCAACATCGCTCTAGCTTTCGTTTTTTGCCTGGCTTGCCTCCCCCGAGCCTATTACGCAATCCCTGCCATTTCGGCTTGGCATCATCGACCTCGTACCACGCGTTCATGTGGTTGCCTATGCCTGTCGCCTCTACGGGCATGCATGGTGCTAGTACCGGGAACTTGCTCAGGCTACATGCAGCACCGTAACTCACTTTGAGTCCTTGCTGCGAGTCAGTTTGTTGACCATGCTGATCCGATCTGGAGAAGCTGCCTTCGGGGGCCAATTTCGTCAGCCCTGCAACGTATGGCTGACGTGACGCTATCAAGCTGGAACTTGCCGCTATACGAGAGCTGTCAGCGATCCTCCTTGCATCGTTCTACTGCTCACTTGGTCTTGTCATGCATGTTTGGAGGTTCGCTCCTTTTCGCCCAGTGACGCACGACTCTCTCCTCCGAGCGGCCATCCCACTGGTATGTCCCCGCGCTACGAGTCTATCCGCCCTGAGCCTTAGCGCCTACCCTCCCTAAGCGTTGCTGTTGTCTAGCCTGGGTCGGCTGCACCCCCGCGCTGACCGGGCTACGCCGCGCCGGGTAGCACTGTTTTTCTGCATGCATGCTGGAAACGTGGGTACGGTACTCGATTCCCTCGACCCCTTGCGGGATGACCTGAGGCCCCTTGGCTACTTCGCCGGTCTCAGGCATCACATGCGCTTGTCGAGCCCCTTTGCAGCTGTAACTCGCATCCGGACGGGTCCTCCGACTACTAGGTGTGTTCGCCCTAGCTATGCGTCTGGGATCACCTCCGCCAGCGCCCATGTCGATTAGTAGTGGCGGGGCCCAAGCTGTGGCTGTCTCGTAGTAGTCGTCTTCCAATTTTCTCCCGACATGGCAGGTTTATCCAGAATTCTATGTCAGTCGCACCTCCACTGCTAGACCTCGCAGTCACTGCTGCATACTGCTATGGTACGTCCAGTGGACGCAACTGACGTCACCGACAATGAGTGTTCAGGCTCTTGACTGTACCCCCCACGTCCCGCGTCGATCGCTCTGCTCCCCTATTGTGCTGCGGGAGCCGCCGCGATCACAGCCAGTGATCCGTGCTGTTCTCAGGCAAGAGAGCTCGCCCACTAGTCGGCATCGTTTGTACATACGGTCAATCGTAGGTACAGATGCAGTGACTGACAGTCCCCGACTAATATCATGATGGCTATAGATTGCAAAAAAAAAAAAAAAAAA
>Riyadh_11_2013_p_KJ156946_p_human_p_2013_h_08_h_06
GATAAGTGAATAGCTTGGCTATCTCACCCTCGTCTCTTGCAGAACTTGATTACGTAACTGATTTGCATTGTCGGGGATGTCACTATTTGCTGCATCTAGCGATAGCCCGCATGCTCCAAGGCCATCGGTACACTAGCCGCTAGCCTTACGTGGCACACCATGACTTTACGCCGTCCGCGACGCGGTTCCCACATCCACCTGGACTCTCTCCCTCGACCATGCCCACATGCAGTCTAATGCCTTATGCCTCCCATCGCTCGAATAGACCCTTACGCCCCTCGAGAGCCTCTCCTCCTGAGCGATCTACCGGCTCGCGTCAACCTACTACTGCGGGCGTCACCTAACTCAGCCATAGCCGCATCTATCTTCGATCAAACTGAGTCGTTCCCGGCTGCAGTCCCCCAACGGGACCAACCGGATGACCTTTAGTCAAACTCAGCCCGACCTACACTACGTGCACCGTCATAAGCCGTGGTACCCGCTCGATGGCAGGCAGCGCCCGATCCGTTATCGAGCCGTATAACCTCTCAAGCTACCCGAGGTCTCATATGCTCCACCCGGGCACCCCTCTCACGTCCACCCCCGTTAACAACGTATCATCACCTGATGCGCTCCCTAGCAAGCCCCTCTAACTTCTCTAGTCGCGATCGTTGCATTGCCCGTTAAAGCTTTTGAGCTACGCATCAGTAACTTCTGGGACCCGTTCTTCCCTACTCCCCTCGGTCCCGGCTCCTCGGAGCCATCACTCTAGTCTGCTAGTTCCAGTTACTTAGCGTCGACTGCCTGCGTTGCTAGCACAGGTTGGCTTACTCGTAGGTGCCCACCCAGCGTCCCCCGTATACGCTGAGCTCCACCCTGGCACCAGGACCCTAGTCCGTCAGTTGGACATTCTCTTCTTTGACATGCCCGCCAGCTCGCATGCTGCTATACTGGTCTTGCCCGCCCACATCCCCATTATACGACGGCTCGCTCAACAGCTATGCCTTCAGTCTTTCACTAGCATCGTCACTGAGCATGAGCTTGACGCGGTACTCTCCCAGTCCAGCGGTGCACTTCTGCCTAGTCATGTTTTGACTGGCCATGTGCCAAGAAGTCACTGGCTCTAGGGCTACACGTTGACTACCCGGGGCCTATGACTCACCTACTAGATCGGTTTCCTTGCAACATCGCTCTAGCTTTCGTTTTTTGCCTGGCTTGCCTCCTCCGAGCCTATTACGCAATCCCTGCCATTTCGGCTTGGCATCATCGACCTCGTACCACGCGTTCATGTGGTTGCCTATGCCTGTCGCCTCTACGGGCATGCATGGTGCTAGTACCGGGAACTTGCTCAGGCTACATGCAGCACCGTAACTCACTTTGAGTCCTTGCTGCGAGTCAGTTTGTTGACCATGCTGATCCTATCTGGAGAAGCTGCCTTCGGGGGCCAATTTCGTCAGCCCTGCAACGTATGGCTGACGTGACGCTATCAAGCTGGAACTTGCCGCTATACGAGAGCTGTCAGCGATCCTCCTTGCATCGTTCTACTGCTCACTTGGTCTTGTCATGCATGTTTGGAGGTTCGCTCCTTTTCGCCCAGTGACGTACGACTCTCTCCTCCGAGCGGCCATCCCACTGGTATGTCCCCGCGCTACGAGTCTATCCGCCCTGAGCCTTAGCGCCTACCCTCCCTAAGCGTTGCTGTTGTCTAGCCTGGGTCGGCTGCACCCCCGCGCTGACCGGGCTACGCCGCGCCGGGTAGCACTGTTTTTCTGCACGCATGCTGGAAACGTGGGTACGGTACTCGATTCCCTCGACCCCTTGCGGGATGACCTGAGGCCCCTCGGCTACTTCGCCGGTCTCAGGCATCACATGCGCTTGTCGAGCCCCTTTGCAGCTGTAACTCGCATCCGGACGGGTCCTCCGACTACTAGGTGTGTTCGCCCTAGCTATGCGTCTGGGATCACCTCCGCCAGCGCCCATGTCGATTAGTAGTGGCGGGGCCCAAGCTGTGGCTGTCTCGTAGTAGTCGTCTTCCAATTTTCTCCCGACATGGCAGGTTTATCCAGAATTCTATGTCAGTCGCACCTCCACTGCTAGACCTCGCAGTCACTGCTGCATACTGCTATGGTACGTCCAGTGGACGCAACTGACGTCACCGACAATGAGTGTTCAGGCTCTTGACTGTACCCCCCACGTCCCGCGTCGATCGCTCTGCTCCCCTATTGTGCTGCGGGAGCCGCCGCGATCACAGCCAGTGATCCGTGCTGTTCTCAGGCAAGAGAGCTCGCCCACTAGTCGGCATCGTTTGTACATACGGTCAATCGTAGGTACAGATGCAGTGACTGACAGTCCCCGACTAATATCATGATGGCTATAGATTGCAAAAAAAAAAAAAAAAAA
>Riyadh_12_2013_p_KJ156926_p_human_p_2013_h_08_h_08
GATAAGTGAATAGCTTGGCTATCTCACCCTCGTCTCTTGCAGAACTTGATTACGTAACTGATTTGCATTGTCGGGGATGTCATTATTTGCTGCATCTAGCGATAGCCCGCATGCCCCAAGGCCGTCAGTACACTAGCTGCTAGCCCTACGTGGCACACCATGACTTTACGCCGTCCGCGACGCGGTTCCTATATCCACCTGGACTCTCTCCCTCGACCCTGCCCACATGCAGTCTAATGCCTTATGCCTCCCATCGCTCGAATAGACCCTTACGCCCCTCGAGAGCCTCTCCTCCTGAGCGATCTACCGGCTCGCGTCAACCTACTACTGCGGGCGTCACCTAACTCAGCCATAGCCGCATCTATCTTCGATCAAACTGAGTCGTTCCCGGCTGCAGGCCCCCAACGGGACCAACCGGATGACCTTTGGTCAAACTCAGCCCGACCTACACTACGTGCACCGTCATAAGCCGTGGTACCCGCTCGATGGCAGGCAGCGCCCGATCCGTTATCGAGCCGTATAACCTCTCAAGCTACCCGAGGTCTCATATGCTCCACCCGGGTACCCCTCTCACGTCCACCCTCGTTAACAACGTATCATCACCTGATGAGCTCCCTAGCAAGCCCCTCTAACTTCTCTAGTCGCGATCGTTGCATTGCCCGTTAAAGCTTTTGAGCTACGCATCAGTAACTTCTGGGACCCGTTCTTCCCTACTCCCCTCGGTCCCGGCTCCTCGGAGCCATCACTCTAGTCTGCTAGTTCCAGTTACTTAGCGTCGACTGCCTGCGTTGCTAGCACAGGTCGGCTTACTCGTAGGTGCCCACCCAGCGTCCCCCGTATACGCTGAGCTCCACCCTGGCACCAGGACCCTAGTCCGTCAGTTGGACATTCTCTTCTTTGACATGCCCGCCAGCTCGCATGCTGCTATACTGGTCTTGCCCGCCCACATTCCCATTATACGACGGCTCGCTCAACAGCTATGCCTTCAGTCTTTCACTAGCATCGTCACTGAGCATGAGCTTGACGCGGTACTCTCCCAGTCCAGCGGTGCACTTCTGCCTAGTCATGTTTTGACTGGCCATGTGCCAAGAAGTCACTGGCTCTAGGGCTACACGTTGACTACCCGGGGCCTATGACTCACCTACTAGATCGGTTTCCTTGCAACATCGCTCTAGCTTTCGTTTTTTGCCTGGCTTGCCTCCCCCGAGCCTATTACGCAATCCCTGCCATTTCGGCTTGGCATCATCGACCTCGTACCACGCGTTCATGTGGTTGCCTATGCCTGTCGCCTCTACGGGCATGCATGGTGCTAGTACCGGGAACTTGCTCAGGCTACATGCAGCACCGTAACTCACTTTGAGTCCTTGCTGCGAGTCAGTTTGTTGACCATGCTGATCCTATCTGGAGAAGCTGCCTTCGGGGGCCAATTTCGTCAGCCCTGCAACGTATGGCTGACGTGACGCTATCAAGCTGGAACTTGCCGCTATACGAGAGCTGTCAGCGATCCTCCTTGCATCGTTCTACTGCTCACTTGGTCTTGTCATGCATGTTTGGAGGTTCGCTCCTTTTCGCCCAGTGACGCACGACTCTCTCCTCCGAGCGGTCATCCCACTGGTATGTCCCCGCGCTACGAGTCTATCCGCCCTGAGCCTTAGCGCCTACCCTCCCTAAGCGTTGCTGTTGTCTAGCCTGGGTCGGCTGCACCCCCGCGCTGACCGGGCTACGCCGCGCCGGGTAGCACTGTTTTTCTGCACGCATGCTGGAAACGTGGGTACGGTACTCGATTCCCTCGACCCCCTGCGGGATGACCTGAGGCCCCTCGGCTACTTCGCCGGTCTCAGGCATCACATGCGCTTGTCGAGCCCCTTTGCAGCTGTAACTCGCATCCGGACGGGTCCTCCGACTACTAGGTGTGTTCGCCCTAGCTATGCGTCTGGGATCACCTCCGCCAGCGCCCATGTCGATTAGTAGTGGCGGGGCCCAAGCTGTGGCTGTCTCGTAGTAGTCGTCTTCCAATCTTCTCCCGACATGGCAGGTTTATCCAGAATTCCATGTCAGTCGCACCTCCACTGCTAGACCTCGCAGTCACTGCTGCATACTGCTATGGTACGTCCAGTGGGCGCAACTGACGTCACCGGCAATGAGTGTTCAGGCTCTTGACTGTACCCCCCACGGCCCGCGTCGTTCGCGCTGCTCCCCTATTGTGCTGCGGGAGCCGCCGCGATCACAGCCAGTGATCCGTGCTGTTCTCAGGCAAGAGAGCTCGCCCACTAGTCGGCATCGTTTGCACATACGGTCAATCGTAGGTACAGATGCAGTGACTGACAGTCCCCGACTAATATCATGATGGCTATAGATTGCAAAAAAAAAAAAAAAAAA
>Riyadh_13_2013_p_KJ156888_p_human_p_2013_h_08_h_13
GATAAGTGAATAGCTTGGCTATCTCACCCTCGTCTCTTGCAGAACTTGATTACGTAACTGATTTGCATTGTCGGGGATGTCACTATTTGCTGCATCTAGCGATAGCCCGCATGCTCCAAGGCCATCGGTACACTAGCCGCTAGCCTTACGTGGCACACCATGACTTTACGCCGTCCGCGACGCGGTTCCCACATCCACCTGGACTCTCTCCCTCGACCATGCCCACATGCAGTCTAATGCCTTATGCCTCCCATCGCTCGAATAGACCCTTACGCCCCTCGAGAGCCTCTCCTCCTGAGCGATCTACCGGCTCGCGTCAACCTACTACTGCGGGCGTCACCTAACTCAGCCATAGCCGCATCTATATTCGATCAAACTGAGTCGTTCCCGGCTGCAGGCCCCCAACGGGACCAACCGGATGACCTTTAGTCAAACTCAGCCCGACCTACACTACGTGCACCGTCATAAGCCGTGGTACCCGCTCGATGGCAGGCAGCGCCCGATCCGTTATCGAGCCGTATAACCTCTCAAGCTACCCGAGGTCTCATATGCTCCACCCGGGCACCCCTCTCACGTTCACCCTCGTTAACAACGTATCATCACCTGATGAGCTCCCTAGCAAGCCCCCCTAACTTCTCTAGTCGCGATCGTTGCATTGCCCGTTAAAGCTTTTGAGCTACTCCTCAGTAACTTCTGGGACCCGTTCTTCCCTACTCCCCTCGGTCCCGGCTCCTCGGAGCCATCACTCTAGTCTGCTAGTTCCAGTTACTTAGCGTCGACTGCCCGCGTTGCTAGCACAGGTTGGCTTACTCGTAGGTGCCCGCCCAGCGTCCCCCGTATACGCTGAGCTCCACCCTGGCACCAGGACCCTAGTTCGTCAGTTGGACATTCTCTCCTTTGACATGCCCGCCAGCTCGCATGCTGCTATACTGGTCTTGCCCGCCCACATCCCCATTATACGGCGGCTCGCTCAACAGCTATGCCTTCAGTCTTTCACTAGCATCGTCACTGAGCATGAGCTTGACGCGGTACTCTCCCAGTCCAGCGGTGCACTTCTGCCTAGTCATGTTTTGACTGGCCATGTGCCAAGAAGTCACTGGCTCTAGGGCTACACGTTGACTACCCGGGGCCTATGACTCACCTACTAGATCGGTTTCCTTGCAACATCGCTCTAGCTTTCGTTTTTTGCCTGGCTTGCCTCCCCCGAGCCTATTACGCAATCCCTGCCATTTCGGCTTGGCATCATCGACCTCGTACCACGTGTTCATGTGGTTGCCTATGCCTGTCGCCTCTACGGGCATGCATGGTGCTAGTACCGGGGACTTGCTCAGGCTACATGCAGCACCGTAACTCACTTTGAGTCCTTGCTTCGAGTCAGTTTGTTGACCATGCTGATCATATCTGGAGAAGCTGCCTTCGGGGGCCAATTTCGTCAGCCCTGCAACGTATGGCTGACGTGACGCTATCAAGCTGGAACTTGCCGCTATACGAGAGCTGTCAGCGATCCTCCTTGCATCGTTCTACTGCTCACTTGGTCTTGTCATGCATGTTTGGAGGTTCGCTCCTTTTCGCCCAGTGACGCACGACGCTCTCCTCCGAGCGGTCATCCCACTGGTATGTCCCCGCGCTACGAGTCTATCCGCCCTGAGCCTTAGCGCCTACCCTCCCTAAGCGTTGCTGTTGTCTAGCCTGGGTCGGCTGCACCCCCGCGCTGACCGGGCTACGCCGCGCCGGGTAGCACTGTTTTTCTGCACGCATGCTGGAAACGTGGGTACGGTACTCGATTCCCTCGACCCCTTGCGGGATGACCTGAGGCCCCTCGGCTACTTCGCTGGTCTCAGGCATCACATGCGCTTGTCGAGCCCTTTTGCAGCTGTAACTCGCATCCGGACGGGTCCTCCGACTACTAGGTGTGTTCGCCCTAGCTATGCGTCTGGGATCACCTCCGCCAGCGCCCATGTCGATTAGTAGTGGCGGGGCCCAAGCTGTGGCTGTCTCGTAGTAGTCGTCTTCCAATTTTCTCCCGACATGGCAGGTTTATCCAGAATTCTATGTCAGTCGCACCTCCACTGCTAGACCCCGCAGTCACTGCTGCATACTGCTATGGTACGTCCAGTGGACGCAACTGACGTCACCGACAATGAGTGTTCAGGTTCTTGACTGTACCCCCCACGTCCCGCGTCGATCGCGCTGCTCCCCTATTGTGCTGCGGGAGCCGCCGCGATCACAGCCAGTGATCCGTGCTGTTCTCAGGCAAGAGAGCTCGCCCACTAGTCGGCATCGTTTGTACATACGGTCAATCGTAGGTACAGATGCAGTGACTGACAGTCCCCGACTAATATCATGATGGCTATAGATTGCAAAAAAAAAAAAAAAAAA
>Riyadh_14_2013_p_KJ156934_p_human_p_2013_h_08_h_15
GATAAGTGAATAGCTTGGCTATCTCACCCTCGTCTCTTGCAGAACTTGATTACGTAACTGATTTGCATTGTCGGGGATGTCACTATTTGCTGCATCTAGCGATAGCCCGCATGCTCCAAGGCCATCGGTACACTAGCCGCTAGCCTTACGTGGCACACCATGACTTTACGCCGTCCGCGACGCGGTTCCCACATCCACCTGGACTCTCTCCCTCGACCATGCCCACATGCAGTCTAATGCCTTATGCCTCCCATCGCTCGAATAGACCCTTACGCCCCTCGAGAGCCTCTCCTCCTGAGCGATCTACCGGCTCGCGTCAACCTACTACTGCGGGCGTCACCTAACTCAGCCATAGCCGCATCTATATTCGATCAAACTGAGTCGTTCCCGGCTGCAGGCCCCCAACGGGACCAACCGGATGACCTTTAGTCAAACTCAGCCCGACCTACACTACGTGCACCGTCATAAGCCGTGGTACCCGCTCGATGGCAGGCAGCGCCCGATCCGTTATCGAGCCGTATAACCTCTCAAGCTACCCGAGGTCTCATATGCTCCACCCGGGCACCCCTCTCACGTTCACCCTCGTTAACAACGTATCATCACCTGATGAGCTCCCTAGCAAGCCCCCCTAACTTCTCTAGTCGCGATCGTTGCATTGCCCGTTAAAGCTTTTGAGCTACTCCTCAGTAACTTCTGGGACCCGTTCTTCCCTACTCCCCTCGGTCCCGGCTCCTCGGAGCCATCACTCTAGTCTGCTAGTTCCAGTTACTTAGCGTCGACTGCCCGCGTTGCTAGCACAGGTTGGCTTACTCGTAGGTGCCCGCCCAGCGTCCCCCGTATACGCTGAGCTCCACCCTGGCACCAGGACCCTAGTTCGTCAGTTGGACATTCTCTCCTTTGACATGCCCGCCAGCTCGCATGCTGCTATACTGGTCTTGCCCGCCCACATCCCCATTATACGACGGCTCGCTCAACAGCTATGCCTTCAGTCTTTCACTAGCATCGTCACTGAGCATGAGCTTGACGCGGTACTCTCCCAGTCCAGCGGTGCACTTCTGCCTAGTCATGTTTTGACTGGCCATGTGCCAAGAAGTCACTGGCTCTAGGGCTACACGTTGACTACCCGGGGCCTATGACTCACCTACTAGATCGGTTTCCTTGCAACATCGCTCTAGCTTTCGTTTTTTGCCTGGCTTGCCTCCCCCGAGCCTATTACGCAATCCCTGCCATTTCGGCTTGGCATCATCGACCTCGTACCACGTGTTCATGTGGTTGCCTATGCCTGTCGCCTCTACGGGCATGCATGGTGCTAGTACCGGGGACTTGCTCAGGCTACATGCAGCACCGTAACTCACTTTGAGTCCTTGCTTCGAGTCAGTTTGTTGACCATGCTGATCCTATCTGGAGAAGCTGCCTTCGGGGGCCAATTTCGTCAGCCCTGCAACGTATGGCTGACGTGACGCTATCAAGCTGGAACTTGCCGCTATACGAGAGCTGTCAGCGATCCTCCTTGCATCGTTCTACTGCTCACTTGGTCTTGTCATGCATGTTTGGAGGTTCGCTCCTTTTCGCCCAGTGACGCACGACGCTCTCCTCCGAGCGGTCATCCCACTGGTATGTCCCCGCGCTACGAGTCTATCCGCCCTGAGCCTTAGCGCCTACCCTCCCTAAGCGTTGCTGTTGTCTAGCCTGGGTCGGCTGCACCCCCGCGCTGACCGGGCTACGCCGCGCCGGGTAGCACTGTTTTTCTGCACGCATGCTGGAAACGTGGGTACGGTACTCGATTCCCTCGACCCCTTGCGGGATGACCTGAGGCCCCTCGGCTACTTCGCCGGTCTCAGGCATCACATGCGCTTGTCGAGCCCTTTTGCAGCTGTAACTCGCATCCGGACGGGTCCTCCGACTACTAGGTGTGTTCGCCCTAGCTATGCGTCTGGGATCACCTCCGCCAGCGCCCATGTCGATTAGTAGTGGCGGGGCCCAAGCTGTGGCTGTCTCGTAGTAGTCGTCTTCCAATTTTCTCCCGACATGGCAGGTTTATCCAGAATTCTATGTCAGTCGCACCTCCACTGCTAGACCTCGCAGTCACTGCTGCATACTGCTATGGTACGTCCAGTGGACGCAACTGACGTCACCGACAATGAGTGTTCAGGTTCTTGACTGTACCCCCCACGTCCCGCGTCGATCGCGCTGCTCCCCTATTGTGCTGCGGGAGCCGCCGCGATCACAGCCAGTGATCCGTGCTGTTCTCAGGCAAGAGAGCTCGCCCACTAGTCGGCATCGTTTGTACATACGGTCAATCGTAGGTACAGATGCAGTGACTGACAGTCCCCGACTAATATCATGATGGCTATAGATTGCAAAAAAAAAAAAAAAAAA
>Riyadh_17_2013_p_KJ156918_p_human_p_2013_h_08_h_26
GATAAGTGAATAGCTTGGCTATCTCACCCTCGTCTCTTGCAGAACTTGATTACGTAACTGATTTGCATTGTCGGGGATGTCACTATTTGCTGCATCTAGCGATAGCCCGCATGCTCCAAGGCCATCGGTACACTAGCCGCTAGCCTTACATGGCACACCATGACTTTACGCCGTCCGCGACGCGGTTCCCACATCCACCTGGACTCTCTCACTCGACCATGCCCACATGCAGTCTAATGCCTTATGCCTCCCATCGCTCGAATAGACCCTTACGCCCCTCGAGAGCCTCTCCTCCTGAGCGATCTACCGGCTCGCGTCAACCTACTACTGCGGGCGTCACCTAACTCAGCCATAGCCGCATCTATCTTCGATCAAACTGAGTCGTTCCCGGCTGCAGTCCCCCAACGGGACCAACCGGATGACCTTTAGTCAAACTCAGCCCGACCTACACTACGTGCACCGTCATAAGCCGTGGTACCCGCTCGATGGCAGGCAGCGCCCGATCCGTTATCGAGCCGTATAACCTCTCAAGCTACCCGAGGTCTCATATGCTCCACCCGGGCACCCCTCTCACGTCCACCCCCGTTAACAACGTATCATCACCTGATGAGCTCCCTAGCAAGCCCCTCTAACTTCTCTAGTCGCGATCGTTGCATTGCCCGTTAAAGCTTTTGAGCTACGCATCAGTAACTTCTGGGACCCGTTCTTCCCTACTCCCCTCGGTCCCGGCTCCTCGGAGCCATCACTCTAGTCTGCTAGTTCCAGTTACTTAGCGTCGACTGCCTGCGTTGCTAGCACAGGTTGGCTTACTCGTAGGTGCCCACCCAGCGTCCCCCGTATACGCTGAGCTCCACCCTGGCACCAGGACCCTAGTCCGTCAGTTGGACATTCTCTTCTTTGACATGCCCGCCAGCTCGCATGCTGCTATACTGGTCTTGCCCGCCCACATTCCCATTATACGACGGCTCGCTCAACAGCTATGCCTTCAGTCTTTCACTAGCATCGTCACTGAGCATGAGCTTGACGCGGTACTCTCCCAGTCCAGCGGTGCACTTCTGCCTAGTCATGTTTTGACTGGCCATGTGCCAAGAAGTCACTGGCTCTAGGGCTACACGTTGACTACCCGGGGCCTATGACTCACCTACTAGATCGGTTTCCTTGCAACATCGCTCTAGCTTTCGTTTTTTGCCTGGCTTGCCTCCCCCGAGCCTATTACGCAATCCCTGCCATTTCGGCTTGGCATCATCGACCTCGTACCACGCGTTCATGTGGTTGCCTATGCCTGTCGCCTCTACGGGCATGCATGGTGCTAGTACCGGGAACTTGCTCAGGCTACATGCAGCACCGTAACTCACTTTGAGTCCTTGCTGCGAGTCAGTTTGTTGACCATGCTGATCCGATCTGGAGAAGCTGCCTTCGGGGGCCAATTTCGTCAGCCCTGCAACGTATGGCTGACGTGACGCTATCAAGCTGGAACTTGCCGCTATACGAGAGCTGTCAGCGATCCTCCTTGCATCGTTCTACTGCTCACTTGGTCTTGTCATGCATGTTTGGAGGTTCGCTCCTTTTCGCCCAGTGACGCACGACTCTCTCCTCCGAGCGGCCATCCCACTGGTATGTCCCCGCGCTACGAGTCTATCCGCCCTGAGCCTTAGCGCCTACCCTCCCTAAGCGTTGCTGTTGTCTAGCCTGGGTCGGCTGCACCCCCGCGCTGACCGGGCTACGCCGCGCCGGGTAGCACTGTTTTTCTGCATGCATGCTGGAAACGTGGGTACGGTACTCGATTCCCTCGACCCCTTGCGGGATGACCTGAGGCCCCTTGGCTACTTCGCCGGTCTCAGGCATCACATGCGCTTGTCGAGCCCCTTTGCAGCTGTAACTCGCATCCGGACGGGTCCTCCGACTACTAGGTGTGTTCGCCCTAGCTATGCGTCTGGGATCACCTCCGCCAGCGCCCATGTCGATTAGTAGTGGCGGGGCCCAAGCTGTGGCTGTCTCGTAGTAGTCGTCTTCCAATTTTCTCCCGACATGGCAGGTTTATCCAGAATTCTATGTCAGTCGCACCTCCACTGCTAGACCTCGCAGTCACTGCTGCATACTGCTATGGTACGTCCAGTGGACGCAACTGACGTCACCGACAATGAGTGTTCAGGCTCTTGACTGTACCCCCCACGTCCCGCGTCGATCGCTCTGCTCCCCTATTGTGCTGCGGGAGCCGCCGCGATCACAGCCAGTGATCCGTGCTGTTCTCAGGCAAGAGAGCTCGCCCACTAGTCGGCATCGTTTGTACATACGGTCAATCGTAGGTACAGATGCAGTGACTGACAGTCCCCGACTAATATCATGATGGCTATAGATTGCAAAAAAAAAAAAAAAAAA
>Riyadh_1_2012_p_KF600612_p_human_p_2012_h_10_h_23
GATAAGTGAATAGCTTGGCTATCTCACCCTCGTCTCTTGCAGAACTTGATTACGTATCTGATTCGCATTGTCGGGGATGTCATTATTTGCTGCATCTAGCGATAGCCCGCATGCCACAAGGCCGTCAGTACACTAGCTGCTAGCCTTACGTTGCACACCATGACTTTACGCCGTCCGCGACGCGGTTCCTATATCCACCTGGACTCTCTCCCTCGACCCTGCCCACATGCAGTCTAATGCCTTATGCCTCCCATCGCTCGAATAGACCCTTACGCCCCTCGAGAGCCTCTCCTCCTGAGCGATCTACCGGCTCGCGTCAACCTACTACTGCGGGCGTCACCTAACTCAGCCATAGCCGCATCTATCTTCGATCAAACTGAGTCATTCCCGGCTGCAGGCCCCCAACGGGACCAACCGGATGACCTTTAGTCAAACTCAGCCCGACCTACACTACGTGCACCGTCATAAGCCGTGGTACCCGCTCGATGGCAGGCAGCGCCCGATCCGTTATCGAGCCGTATAACCTCTCAAGCTACCCGAGGTCTCATATGCTCCACCCGGGCACCCCTCTCACGTCCACCCTCGTTAACAACGTATCATCACCTGATGAGCTCCCTAGCAAGCCCCTCTAACTTCTCTAGTCGCGATCGTTGCATTGCCCGTTAAAGCTTTTGAGCTACGCCTCAGTAACTTCTGGGACCCGTTCTTCCCTACTCCCCTCGGTCCCGGCTCCTCGGAGCCATCACTCTAGTCTGCTAGTTCCAGTTACTTAGCGTCGACTGCCCGCGTTGCTAGCACAGGTTGGCTTACTCGTAGGTGCCCGCCCAGCGTCCCCCGTATACGCTGAGCTCCACCCTGGCACCAGGACCCTAGTCCGTCAGTTGGACGTTCTCTTCTCTGACATGCCCGCCAGCTCGCATGCTGCTATACTGGTCTTGCCCGCCTACGTCCCCATTATACGACGGCTCGCTCAACAGCTATGCCTTCAGTCTTTCACTAGCATCGTCACTGAGCATGAGCTTGACGCGGTACTCCCCCAGTCCAGCGGTGCACTTCCGCCTAGTCATGTTTTGACTGGCCATGTGCCAAGAAGTCACTGGCTCTAGGGCTACACGTTGACTACCCGGGGCCTATGACTCACCGACTAGATCGGTTTCCTTGCAACATCGCTCTAGCTTTCGTTTTTTGCCCGGCTTGCCTCCCCCGAGCCTATTACGCAATCCCTGCCATTTCGGCTTGGCATCATCGACCTCGTACCACGCGTTCATGTGGTTGTCTATGCCTGTCGCCTCTACGGGCATGCATGGTGCTAGTACCGGGGATTTGCTCAGGCTACATGCAGCACCGTAACTCACTTTGAGTCCTTGCTGCAAGTCAGTTTGTTGACCATGCTGATCCTATCTGGAGAGGCTGCCTTCTGGGGCCAATTTCGTCAGCCCTGCAACGTATGGCTGACGTGACGCTATCAAGCTGGAACTTGCCGCTATACGAGAGCTGTCAGCGATCCTCCTTGCATCGTTCTACTGCTCACTTGGTCTTGTCATGCATGCTTGGAGGTTCGTTCCTTTTCGCCCAGTGACGCACGACGCTCTCCTCCGAGCGGTCATCCCACTGGTATGTCCCCGCGCTACGAGTCTATCCGCCCTGAGCCTTAGCGCCTATCCTCCCTGAGCGTTGCTGTTGTCTAGCCTGGGTTGGCTGCACCCCCGCGCTGACCTGGCTACGCCGCGCCGGGTAGCACTGTTTTTCTGCACGCATGCTGGAAACGTGGGTACGGTACTCGATTCCCTCGACCCCCTGCGGGATGACCTGAGGCCCCCCGGCTACTTCGCCGGTCTCAGGCATCACATGCGCTTGTCGAGCCCCTCTGCAGCTGTAACTCGCATCCGGACGGGTCCTCCGACTACTAGGTGTGTTCGTCCTAGCTATGCGTCTGGGACCACCTCCGCCAGCGCCCATGTCGATTAGTAGTGGCGGGGCCCAAGCTGTGGCTGTCTCGTAGTAGTCGTCTTCCAATTTTCTCCCGATATGGCAGGTTTATCCAGAATTCCATGTCAGTCGCACCTCCACTGCTAGACCTCGCAGTCACTGCTGCATACTGCTATGGTACGTCCAGTGGACGCAACTGACGTCACCGGCAATGAGTGTTCAGGCTCTTGACTGTACCCCCCACGTCCCGCGTCGATCGCGCTGCTCCCCTATTGTGCTGCGGGAGCCGCCGCGATCACAGCCAGTGATCCGTGCTGTTCTCAGGCAAGAGAGCTCGCCCACTAGTCGGCATCGTTTGCACATACGGTCAATCGTAGGTACAGATGCAGTGACTGACAGTCCCCGACTAATATCATGATGGCTATAGATTGCAAAAAAAAAAAAAAAAAA
>Riyadh_2014KSA_158_s_KSA_s_2014_p_KM027281_p_human_p_2014_h_05_h_20
GATAAGTGAATAGCTTGGCTATCTCACCCTCGTCTCTTGCAGAACTTGATTACGTAACTGATTTGCATTGTCGGGGATGTCATTATTTGCTGCATCTAGCGATAGCCCGCATGCCCCAAGGCCGTCAGTACACTAGCTGCTAGCCTTACGTGGCACACCATGATTTTACGCCGTCCGCGACGCGGTTCCTATATCCACCTGGACTTTCTCCCTCGGCCCTGCCCACATGCAGTCTAATGCCTTATGCCTCCCATCGCTCGAATAGGCCCTTACGCCCCTCGAGAGCCTCTCCTCCTGAGCGATCTACCGGCTCGCGTCAACCTACTACTGCGGGCGTCACCTAACTCAGCCATAGCCGCATCTATCTTCGATCAAACTGAGTCGTTCCCGGCTGCAGGCCCCCAACGGGATCAACCGGATGACCTTTAGTCAAACTCAGCCCGACCTACACTACGTGCACCGTCATAAGCCGTGGTACCCGCTCGATGGCAGGCAGCGCCCGATCCGTTATCGAGCCGTATAACCTCTCAAGCTACCCGAGGTCTCATATGCTCCACCCGGGCACCCCTCTCACGTCCACTCTCGTTAACAACGTATCATCACCTGATGAGCTCCCTAGCAAGCCCCTCTAACTTCTCTAGTCGCGATCATTGCATTGCCCGTTAAAGCTTTTGAGCTACGCCTCAGTAACTTCTGGGACCCGTTCTTCCCTACTCCCCTCGGTCCCGGCTCCTCGGAGCCATCACTCTAGTCTGCTAGTTCCAGTTACTTAGCGTCGACTGCCCGCGTTGCTAGTACAGGTTGGCTTACTCGTAGGTGCCCGCCCAGCGTCCCCCGTATACGCTGAGCTCCACCCTGGCACCAGGACCCTAGTCCGTCAGTTGGACATTCTCTTCTTTGACATGCCCGCCAGCTCGCATGCTGCTATACTGGTCTTGCCCGCCCACATCCCCATTATACGACGGCTCGCTCAACAGCTATGCCTTCAGTCTTTCACTAGCATCGTCACTGAGCATGAGCTTGACGCGGTACTCTCCCAGTCTAGCGGTGCACTTCCGCCTAGTCATGTTTTGACTGGCCATGTGCCAAGAAGTCACTGGCTCTAGGGCTACACGTTGACTACCCGGGGCCTATGACTCACCGACTAGATCGATTTCCTTGCAACATCGCTCTAGCTTTCGTTTTTTGCTTGGCTTGCTTCCCCCGAGCCTATTACGCAATCCCTGCCATTTCGGCTTGGCATCATCGACCTCGTACCACGCGTTCATGTGGTTGCCTATGCCTGTCGTCTCTACGGGCATGCATGGTGCTAGTACCGGGGACTTGCTCAGGCTACATGCAGCACCGTAACTCACTTTGAGTCCTTGCTGCAAGTCAGTTTGTTGACCATGCTGATCCTATCTGGAGAGGCTGCCTTCGGGGGCCAATTTCGTCAGCCTTGCAACGTATGGCTGACGTGACGCTATCAAGCTGGAACTTGCCGCTATACGAGAGCTGTCAGCGATCCTCCTCTTATCGTTCTACTGCTCACTTGGTCTTGTCATGCATGCTTGGAGGTTCGTTCCTTTTCGCCCAGTGACGCACGACGCTCTCCTCCGAGCGGTCATCCCACTGGTATGTCCTCGCGCTACGAGTCTATCCGCCCTGAGCCTTAGCGCCTATCCTCCCTAAGCGTTGCTGTTGTCTAGCCTGGGTTGGCCGCATCCCCGCGTTGACCTGGCTACGTCGCGCCGGGTAGCACCGCTCTTCTGCACGCATGCTGGAAACGTGGGTACGGTACTCGATTCCCTCGACCCCCTGCGGGATGACCTGAGGTCCCTCGGCTACTTCGCCGGTCTCAGGCATCACATGCGCTTGTCGAGCCCCTTTGCAGCTGTAACTCGCATCCGGACGGGTCCTCCGACTACTAGGTGTGTTCGCCCTAGCTATGCGTCTGGGATCACCTCCGCCAGCGCCCATGTCGATTAGTAGTGGCGGGGCCCAAGCTGTGGCTGTCTCGTAGTAGTCGTCTTCCAATTTTCTCCCGACATGGCAGGTTTATCCAGAATTCTATGTCAGTCGCACCTCCACTGCTAGACCTCGCAGTCACTGCTGCATACTGCTATGGTACGTCCAGTGGACGCAACTGACGTCACCGACAATGAGTGTTCAGGCTCTTGACTGTACCCCCCACGTCCCGCGTCGATCGCGCTGCTCCCCTATTGTGCTGCGGGAGCCGCCGCGATCACAGCCAGTGATCCGTGCTGTTCTCAGGCAAGAGAGCTCGCCCACTAGTCGGCATCGTTTGTACATACGGTCAATCGTAGGTACAGATGCAGTGACTGACAGTCCCCGACTAATATCATGATGGCTATAGATTGCAAAAAAAAAAAAAAAAAA
>Riyadh_2014KSA_683_s_KSA_s_2014_p_KM027262_p_human_p_2014_h_04_h_22
GATAAGTGAATAGCTTGGCTATCTCACCCTCGTCTCTTGCAGAACTTGATTACGTAACTGATTTGCATTGTCGGGGATGTCATTATTTGCTGCATCTAGCGATAGCCCGCATGCTCCAAGGCCATCGGTACACTAGCCGTTAGCCTTACGTGGCACGCCATGACTTTACGCCGTCCGCGACGCGGTTCCTATATCCACCTGGACTCTCTCCCTCGACCCTGCCCACATGCAGACTAATGCCTTATGCCTCCCATCGCTCGAATAGACCCTTACGCCCCTCGAGAGCCTCTCCTCCTGAGCGATCTACCGGCTCGCGTCAACCTACTACTGCGGGCGTCACCTAACTCAGCCATAGCCGCATCTATCTTCGATCAAACTGAGTCGTTCCCGTCTGCAGGCCCCCAACGGGACCAACCGGATGACTTTTGGTCAAACTCAGCCCGACCTACACTACGTGCACCGTCATAAGCCGTGGTACCCGCTCGATGGTAGGCAGCGCCCGATCCGTTATCGAGCCGTATAACCTCTCAAGCTACCCGAGGTCTCATATGTTCCACCCGGGCACCCCTCTCACGTCCACCCTCGTTAACAACGTATCATCACCTGATGCGCTCCCTAGCAAGCCCCTCTAACTTCTCTAGTCGCGATCGTTGCATTGCCCGTTAAAGCTTTTGAGCTACGCATCAGTAACTTCTGGGACCCGTTCTTCCCTACTCCCCTCGGCCCCGGCTCCTCGGAGCCATTACTCTAGTCTGCTAGTTCCAGTTACTTAGCGTCGACTGCCCGCGTTGCTAGCACAGGTTGGCTTACTCGTAGGTGCCCGCCCCGCGTCCCCCGCATACGCTGAGCTCCACCCTGGCACCAGGACCCTAGTCCGTCAGTTGGACATTCTCTTCTTTGACATGCCCGCCAGCTCGCATGCTGCTATACTGGTCTTGCCCGCCCACATCCCCGTTATACGACGGCTCGCTCAACAGCTATGCCTTCAGTCTTTCACTAGCATCGTCACTGAGCATGAGCTTGACGCGGTACTCTCCCAGTCCAGCGGTGCACTTCCGCCTAGTCATGTTTTGACTGGCCATGTGCCAAGAAGTCACTGGCTCTAGGGCTACACGTTGACTACCCGGGGCCTATGACTCACCTACTAGATCGGTTTCCTTGCAACATCGCTCTAGCTTTCGTTTTTTGCCTGGCTTGCCTCTCCCGAGCCTATTACGCAGACCCTGCCATTTCGGCCTAGCATCATCGACCTCGTACTACGCGTTCATGTGGTTGCCTATGCCTGTCGCCTCTACGGGCATGCATGGTGCTAGTACCGGGAACTTGCTCAGGCTACATGCAGCACCGTAACTCACTTTGAGTCCTTGCTGCGAGTCAGTTTGTTGACCATGCTGATCCTATCTGGAGAAGCTGCCTTCGGGGGCCAATTTCGTCAGCCCTGCAACGTACGGCTGACGTGACGCTATCAAGCTGGAACTTGCTGCTATACGAGAGCTGTCAGCGATCCTCCTTGCATCGTTCTACTGCTCACTTGGTCTTGTCATGCATGTTTGGAGGTTCGCTCCTTTTCGCCCAGTGACGCACGACGCTCTCCTCCGAGCGGTCATCCCACTGGTATGCCCCCGCGCTACGAGTCTATCCGTCCTGAGCCTCAGCGCCTATCCTCCCTAAGCGTTGCTGTTGTCTAGCCTGGGTTGGCTGCACCCCCGCGCTGACCTGGCTACGCCGCGCCGGGTAGCACTGTTTTTCTGCACGCATGCTGGAAACGTGGGTACGGTACTCGATTCCCTCGACCCCCTGCGGGATGACCTGAGGCCCCTCGGCTACTTCGCCGGTCTCAGGCATCACATGCGCTTGTCGAGCCCCTTTGCAGCTGTAACTCGCATCCGGACGGGTCCTCCGACTACTAGGTGTGTTCGCCCTAGCTATGCGTCTGGGATCACCTCTGCCAGCGCCCATGTCGATTTGTAGTGGAGGGGCCCAAGCTGTGGCTGTCTCGTAGTAGTCGTCTTCCAATTTTCTCCCGACATGGCAGGTTTATCCAGAATTCTATGTCAGTCGCACCTCCACTGCTAGACCTCGCAGTCACTGCTGCATACTGCTATGGTACGTCAAGTGGACGCAACTGACGTCACCGACAATGAGTGTTCAGGCTCTTGACTGTACCCCCCACGTCCCGCGTCGATCGCGCTGCTCCCCTATTGTGTTGCGGGAGCCGCCGCGATCACAGCCAGTGATCCGTGCTGTTCTCAGGCATGAGAGCTCACCCACTAGTCGGCATCGTTTGTACATACGGTCAATCGTAGGTACAGATGCAGTGACTGACAGTCCCCGACTAATATCATGATGGCTATAGATTGCAAAAAAAAAAAAAAAAAA
>Riyadh_2_2012_p_KF600652_p_human_p_2012_h_10_h_30
GATAAGTGAATAGCTTGGCTATCTCACCCTCGTCTCTTGCAGAACTTGATTACGTAACTGATTTGCATTGTCGGGGATGTCATTATTTGCTGCATCTAGCGATAGCCCGCATGCCCCAAGGCCGTCAGTACACTAGCTGCTAGCCTTACGTGGCACACCATGACTTTACGCCGTCCGCGACGCGGTTCCTATATCCACCTGGACTCTCTCCCTCGACCCTGCCCACATGCAGTCTAATGCCTTATGCCTCCCATCGCTCGAATAGACCCTTACGCCCCTCGAGAGCCTCTCCTCCTGAGCGATCTACCGGCTCGCGTCAACCTACTACTGCGGGCGTCACCTAACTCAGCCATAGCCGCATCTATCTTCGATCAAACTGAGTCGTTCCCGGCTGCAGGCCCCCAACGGGACCAACCGGATGACCTTTAGTCAAACTCAGCCCGACCTACACTACGTGCACCGTCATAAGCCGTGGTACCCGCTCGATGGCAGGCAGCGCCCGATCCGTTATCGAGCCGTATAACCTCTCAAGCTACCCGAGGTCTCATATGCTCCACCCGGGCACCCCTCTCACGTCCACCCTCGTTAACAACGTATCATCACCTGATGAGCTCCCTAGCAAGCCCCTCTAACTTCTCTAGTCGCGATCGTTGCATTGCCCGTTAAAGCTTTTGAGCTACGCCTCAGTAACTTCTGGGACCCGTTCTTCCCTACTCCCCTCGGTCCCGGCTCCTCGGAGCCATCACTCTAGTCTGCTAGTTCCAGTTACTTAGCGTCGACTGCCTGCGTTGCTAGCACAGGTTGGCTTACTCGTAGGTGCCCACCCAGCGTCCCCCGTATACGCTGAGCTCCACCCTGGCACCAGGACCCTAGTCCGTCAGTTGGACATTCTCTTCTTTGACATGCCCGCCAGCTCGCATGCTGCTATACTGGTCTTGCCCGCCCACATCCCCATTATACGACGGCTCGCTCAACAGCTATGCCTTCAGTCTTTCACTAGCATCGTCACTGAGCATGAGCTTGACGCGGTACTCTCCCAGTCCAGCGGTGCACTTCCGCCTAGTCATGTTTTGACTGGCCATGTGCCAAGAAGTCACTGGCTCTAGGGCTACACGTTGACTACCCGGGGCCTATGACTCACCGACTAGATCGGTTTCCTTGCAACATCGCTCTAGCTTTCGTTTTTTGCCTGGCTTGCCTCCCCCGAGCCTATTACGCAATCCCTGCCATTTCGGCTTGGCATCATCGACCTCGTACCACGCGTTCATGTGGTTGCCTATGCCTGTCGCCTCTACGGGCATGCATGGTGCTAGTACCGGGAACTTGCTCAGGCTACATGCAGCACCGTAACTCACTTTGAGTCCTTGCTGCGAGTCAGTTTGTTGACCATGCTGATCCTATCTGGAGAAGCTGCCTTCGGGGGCCAATTTCGTCAGCCCTGCAACGTATGGCTGACGTGACGCTATCAAGCTGGAACTTGCCGCTATACGAGAGCTGTCAGCGATCCTCCTTGCATCGTTCTACTGCTCCCTTGGTCTTGTCATGCATGCTTGGAGGTTCGTTCCTTTTCGCCCAGTGACGCACGACGCTCTCCTCCGAGCGGTCATCCCACTGGTATGCCCCCGCGCTACGAGTCTATCCGCCCTGAGCCTCAGCGCCTATCCTCCCTAAGCGTTGCCGTTGTCTAGCCTGGGTTGGCTGCACCCCCGCGCTGACCTGGCTACGCCGCGCCGGGTAGCACTGTTTTTCTGCACGCATGCTGGAAACGTGGGTACGGTACTCGATTCCCTCGACCCCCTGCGGGATGACCTGAGGCCCCCCGGCTACTTCGCCGGTCTCAGGCATCACATGCGCTTGTCGAGCCCCTCTGCAGCTGTAACTCGCATCCGGACGGGTCCTCCGACTACTAGGTGTGTTCGTCCTAGCTATGCGTCTGGGACCACCTCCGCCAGCGCCCATGTCGATTAGTAGTGGCGGGGCCCAAGCTGTGGCTGTCTCGTAGTAGTCGTCTTCCAATTTTCTCCCGATATGGCAGGTTTATCCAGAATTCCATGTCAGTCGCACCTCCACTGCTAGACCTCGCAGTCACTGCTGCATACTGCTATGGTACGTCCAGTGGACGCAACTGATGTCACCGGCAATGAGTGTTCAGGCTCTTGACTGTACCCCCCACGTCCCGCGTCGATCGCGCTGCTCCCCTATTGTGCTGCGGGAGCCGCCGCGATCACAGCCAGTGATCCGTGCTGTTCTCAGGCAAGAGAGCTCGCCCACTAGTCGGCATCGTTTGCACATACGGTCAATCGTAGGTACAGATGCAGTGACTGACAGTCCCCGACTAATATCATGATGGCTATAGATTGCAAAAAAAAAAAAAAAAAA
>Riyadh_7_2013_p_KJ156937_p_human_p_2013_h_07_h_15
GATAAGTGAATAGCTTGGCTATCTCACCCTCGTCTCTTGCAGAACTTGATTACGTAACTGATTTGCATTGTCGGGGATGTCACTATTTGCTGCATCTAGCGATAGCCCGCATGCTCCAAGGCCATCGGTACACTAGCCGCTAGCCTTACGTGGCACACCATGACTTTACGCCGTCCGCGACGCGGTTCCCACATCCACCTGGACTCTCTCCCTCGACCATGCCCACATGCAGTCTAATGCCTTATGCCTCCCATCGCTCGAATAGACCCTTACGCCCCTCGAGAGCCTCTCCTCCTGAGCGATCTACCGGCTCGCGTCAACCTACTACTGCGGGCGTCACCTAACTCAGCCATAGCCGCATCTATCTTCGATCAAACTGAGTCGTTCCCGGCTGCAGGCCCCCAACGGGACCAACCGGATGACCTTTAGTCAAACTTAGCCCGACCTACACTACGTGCACCGTCATAAGCCGTGGTACCCGCTCGATGGCAGGCAGCGTCCGATCCGTTATCGAGCCGTATAACCTCTCAAGCTACCCGAGGTCTCATATGCTCCACCCGGGCACCCCTCTCACGTCCACCCTCGTTAACAACGTATCATCACCTGATGCGCTCCCTAGCAAGCCCCTCTAACTTCTCTAGTCGCGATCGTTGCATTGCCCGTTAAAGCTTTTGAGCTACGCATCAGTAACTTCTGGGACCCGTTCTTCCCTACTCCCCTCGGTCCCGGCTCCTCGGAGCCATCACTCTAGTCTGCTAGTTCCAGTTACTTAGCGTCGACTGCCTGCGTTGCTAGCACAGGTTGGCTTACTCGTAGGTGCCCACCCAGCGTCCCCCGTATACGCTGAGCTCCACCCTGGCACCAGGACCCTAGTCCGTCAGTTGGACATTCTCTTCTTTGACATGCCCGCCAGCTCGCATGCTGCTATACTGGTCTTGCCCGCCCACATCCCCATTATACGACGGCTCGCTCAACAGCTATGCCTTCAGTCTTTCACTAGCATCGTCACTGAGCATGAGCTTGACGCGGTACTCTCCCAGTCCAGCGGTGCACTTCTGCCTAGTCATGTTTTGACTGGCCATGTGCCAAGAAGTCACTGGCTCTAGGGCTACACGTTGACTACCCGGGGCCTATGACTCACCTACTAGATCGGTTTCCTTGCAACATCGCTCTAGCTTTCGTTTTTTGCCTGGCTTGCCTCCCCCGAGCCTATTACGCAATCCCTGCCATTTCGGCTTGGCATCATCGACCTCGTACCACGCGTTCATGTGGTTGCCTATGCCTGTCGCCTCTACGGGCATGCATGGTGCTAGTACCGGGAACTTGCTCAGGCTACATGCAGCACCGTAACTCACTTTGAGTCCTTGCTTCGAGTCAGTTTGTTGACCATGCTGATCCTATCTGGAGAAGCTGCCTTCGGGGGCCAATTTCGTCAGCCCTGCAACGTATGGCTGACGTGACGCTATCAAGCTGGAACTTGCCGCTATACGAGAGCTGTCAGCGATCCTCCTTGCATCGTTCTACTGCTCACTTGGTCTTGTCATGCATGTTTGGAGGTTCGCTCCTTTTCGCCCAGTGACGCACGACGCTCTCCTCCGAGCGGTCATCCCACTGGTATGTCCCTGCGCTACGAGTCTATCCGCCCTGAGCCTTAGCGCCTACCCTCCCTAAGCGTTGCTGTTGTCTAGCCTGGGTCGGCTGCACCCCCGCGCTGACCGGGCTACGCCGCGCCGGGTAGCACTGTTTTTCTGCACGCATGCTGGAAACGTGGGTACGGTACTCGATTCCCTCGACCCCTTGCGGGATGACCTGAGGCCCCTCGGCTACTTCGCCGGTCTCAGGCATCACATGCGCTTGTCGAGCCCCTTTGCAGCTGTAACTCGCATCCGGACGGGTCCTCCGACTACTAGGTGTGTTCGCCCTAGCTATGCGTCTGGGATCACCTCCGCCAGCGCCCATGTCGATTAGTAGTGGCGGGGCCCAAGCTGTGGCTGTCTCGTAGTAGTCGTCTTCCAATTTTCTCCCGACATGGCAGGTTTATCCAGAATTCTATGTCAGTCGCATCTCCACTGCTAGACCTCGCAGTCACTGCTGCATACTGCTATGGTACGTCCAGTGGACGCAACTGACGTCACCGACAATGAGTGTTCAGGCTCTTGACTGTACCCCCCACGTCCCGCGTCGATCGCGCTGCTCCCCTATTGCGCTGCGGGAGCCGCCGCGATCACAGCCAGTGATCCGTGCTGTTCTCAGGCAAGAGAGCTCGCCCACTAGTCGGCATCGTTTGTACATACGGTCAATCGTAGGTACAGATGCAGTGACTGACAGTCCCCGACTAATATCATGATGGCTATAGATTGCAAAAAAAAAAAAAAAAAA
>Riyadh_8_2013_p_KJ156880_p_human_p_2013_h_07_h_17
GATAAGTGAATAGCTTGGCTATCTCACCCTCGTCTCTTGCAGAACTTGATTACGTAACTGATTTGCATTGTCGGGGATGTCACTATTTGCTGCATCTAGCGATAGCCCGCATGCTCCAAGGCCATCGGTACACTAGCCGCTAGCCTTACGTGGCACACCATGACTTTACGCCGTCCGCGACGCGGTTCCCACATCCACCTGGACTCTCTCCCTCGACCATGCCCACATGCAGTCTAATGCCTTATGCCTCCCATCGCTCGAATAGACCCTTACGCCCCTCGAGAGCCTCTCCTCCTGAGCGATCTACCGGCTCGCGTCAACCTACTACTGCGGGCGTCACCTAACTCAGCCATAGCCGCATCTATCTTCGATCAAACTGAGTCGTTCCCGGCTGCAGTCCCCCAACGGGACCAACCGGATGACCTTTAGTCAAACTCAGCCCGACCTACACTACGTGCACCGTCATAAGCCGTGGTACCCGCTCGATGGCAGGCAGCGCCCGATCCGTTATCGAGCCGTATAACCTCTCAAGCTACCCGAGGTCTCATATGCTCCACCCGGGCACCCCTCTCACGTCCACCCCCGTTAACAACGTATCATCACCTGATGCGCTCCCTAGCAAGCCCCTCTAACTTCTCTAGTCGCGATCGTTGCATTGCCCGTTAAAGCTTTTGAGCTACGCATCAGTAACTTCTGGGACCCGTTCTTCCCTACTCCCCTCGGTCCCGGCTCCTCGGAGCCATCACTCTAGTCTGCTAGTTCCAGTTACTTAGCGTCGACTGCCTGCGTTGCTAGCACAGGTTGGCTTACTCGTAGGTGCCCACCCAGCGTCCCCCGTATACGCTGAGCTCCACCCTGGCACCAGGACCCTAGTCCGTCAGTTGGACATTCTCTTCTTTGACATGCCCGCCAGCTCGCATGCTGCTATACTGGTCTTGCCCGCCCACATCCCCATTATACGACGGCTCGCTCAACAGCTATGCCTTCAGTCTTTCACTAGCATCGTCACTGAGCATGAGCTTGACGCGGTACTCTCCCAGTCCAGCGGTGCACTTCTGCCTAGTCATGTTTTGACTGGCCATGTGCCAAGAAGTCACTGGCTCTAGGGCTACACGTTGACTACCCGGGGCCTATGACTCACCTACTAGATCGGTTTCCTTGCAACATCGCTCTAGCTTTCGTTTTTTGCCTGGCTTGCCTCCCCCGAGCCTATTACGCAATCCCTGCCATTTCGGCTTGGCATCATCGACCTCGTACCACGCGTTCATGTGGTTGCCTATGCCTGTCGCCTCTACGGGCATGCATGGTGCTAGTACCGGGAACTTGCTCAGGCTACATGCAGCACCGTAACTCACTTTGAGTCCTTGCTGCGAGTCAGTTTGTTGACCATGCTGATCCTATCTGGAGAAGCTGCCTTCGGGGGCCAATTTCGTCAGCCCTGCAACGTATGGCTGACGTGACGCTATCAAGCTGGAACTTGCCGCTATACGAGAGCTGTCAGCGATCCTCCTTGCATCGTTCTACTGCTCACTTGGTCTTGTCATGCATGTTTGGAGGTTCGCTCCTTTTCGCCCAGTGACGCACGACTCTCTCCTCCGAGCGGCCATCCCACTGGTATGTCCCCGCGCTACGAGTCTATCCGCCCTGAGCCTTAGCGCCTACCCTCCCTAAGCGTTGCTGTTGTCTAGCCTGGGTCGGCTGCACCCCCGCGCTGACCGGGCTACGCCGCGCCGGGTAGCACTGTTTTTCTGCACGCATGCTGGAAACGTGGGTACGGTACTCGATTCCCTCGACCCCTTGCGGGATGACCTGAGGCCCCTCGGCTACTTCGCCGGTCTCAGGCATCACATGCGCTTGTCGAGCCCCTTTGCAGCTGTAACTCGCATCCGGACGGGTCCTCCGACTACTAGGTGTGTTCGCCCTAGCTATGCGTCTGGGATCACCTCCGCCAGCGCCCATGTCGATTAGTAGTGGCGGGGCCCAAGCTGTGGCTGTCTCGTAGTAGTCGTCTTCCAATTTTCTCCCGACATGGCAGGTTTATCCAGAATTCTATGTCAGTCGCACCTCCACTGCTAGACCTCGCAGTCACTGCTGCATACTGCTATGGTACGTCCAGTGGACGCAACTGACGTCACCGACAATGAGTGTTCAGGCTCTTGACTGTACCCCCCACGTCCCGCGTCGATCGCTCTGCTCCCCTATTGTGCTGCGGGAGCCGCCGCGATCACAGCCAGTGATCCGTGCTGTTCTCAGGCAAGAGAGCTCGCCCACTAGTCGGCATCGTTTGTACATACGGTCAATCGTAGGTACAGATGCAGTGACTGACAGTCCCCGACTAATATCATGATGGCTATAGATTGCAAAAAAAAAAAAAAAAAA
>Riyadh_9_2013_p_KJ156869_p_human_p_2013_h_07_h_17
GATAAGTGAATAGCTTGGCTATCTCACCCTCGTCTCTTGCAGAACTTGATTACGTAACTGATTTGCATTGTCGGGGATGTCATTATTTGCTGCATCTAGCGATAGCCCGCATGCCCCAAGGCCGTCAGTACACTAGCTGCTAGCCTTACGTGGCACACCATGACTTTACGCCGTCCGCGACGCGGTTCCTATATCCACCTGGACTCTCTCCCTCGACCCTGCCCACATGCAGTCTAATGCCTTATGCCTCCCATCGCTCGAATAGACCCTTACGCCCCTCGAGAGCCTCTCCTCCTGAGCGATCTACCGGCTCGCGTCACCCTACTACTGCGGGCGTCACCTAACTCAGCCATAGCCGCATCTATCTTCGATCAAACTGAGTCGTTCCCAGCTGCAGGCCCCCAACGGGACCAATCGGATGACCTTTAGTCAAACTCAGCCCGACCTACACTACGTGCACCGTCATAAGCCGTGGTACCCGCTCGATGGCAGGCAGCGCCCGATCCGTTATCGAGCCGTATAACCTCTCAAGCTATCCGAGGTCTCATATGCTCCACCCGGGCACCCCTCTCACGTCCACCCTCGTTAACAACGTATCATCACCTGATGAGCTCCCTAGCAAGCCCCTCTAACTTCTCTAGTCGCGATCGTTGCATTGCCTGTTAAAGCTTTTGAGCTACGCCTCAGTAACTTCTGGGACCCGTTCTTCCCCACTCCCCTCGGTCCCGGCTCCTCGGAGCCATCACTCTAGTCTGCTAGTTCCAGTTACTTAGCGTCGACTGCCTGCGTTGCTAGCACAGGTTGGCTTACTCGTAGGTGCCCACCCAGCGTCCCCCGTATACGCTGAGCTCCACCCTGGCACCAGGACCCTAGTCCGTCAGTTGGACATTCTCTTCTTTGACATGCCCGCCAGCTCGCATGCTGCTATACTGGTCTTGCCCGCCCACATCCCCGTTATACGACGGCTCGCTCAACAGCTATGCCTTCAGTCTTTTACTAGCATCGTCACTGAGCATGAGCTTGACGCGGTACTCTCCCAGTCCAGCGGTGCACTTCCGCCTAGTCATGTTTTGACTGGCCATGTGCCAAGAAGTCACTGGCTCTAGGGCTACACGTTGACTACCCGGGGCCTATGACTCACCGACTAGATCGGTTTCCTTGCAACATCGCTCTAGCTTTCGTTTTTTGCCTGGCTTGCCTCCCCCGAGCCTATTACGCAATCCCTGCCATTTCGGCTTGGCATCATCGACCTCGTACCACGCGTTCATGTGGTTGCCTATGCCTGTCGCCCCTACGGGCATGCATGGTGCTAGTACCGGGAACTTGCTCAGGCTACATGCAGCACCGTAACTCACTTTGAGTCTTTGCTGCGAGTCAGTTTGTTGACCATGCTGATCCTATCTGGAGAAGCTGCCTTCGGGGGCCAATTTCGTCAGCCCTGCAACGTATGGCTGACGTGACGCTATCAAGCTGGAACTTGCCGCTATACGAGAGCTGTCAGCGATCCTCCTTGCATCGTTCTACTGCTCCCTTGGTCTTGTCATGCATGCTTGGAGGTTCGTTCCTTTTCGCCCAGCGACGCACGACGCCCTCCTCCGAGCGGTCATCCCACTGGTATGCCCCCGCGCTACGAGTCTATCCGCCCTCAGCCTCAGCGCCTATTCTCCCTAAGCGTTGCTGTTGTCTAGCCTGGGTTGGCTGCACCCCCGCGCTGACCTGGCTACGCCGCGCCGGGTAGCACTGTTTTTCTGCACGCATGCTGGAAACGTGGGTACGGTACTCGATTCCCTCGACCTCCTGCGGGATGACCTGAGGCCCCCCGGCTACTTCGCCGGTCTCAGGCATCACATGCGCTTGTCGAGCCCCTCTGCAGCTGTAACTCGCATCCGGACGGGTCCTCCGACTACTAGGTTTGTTCGTCCTAGCTATGCGTCTGGGACCACCTCCGCCAGCGCCCATGTCGATTAGTAGTGGCGGGGCCCAAGCTGTGGCTGTCCCTTAGTAGTCGTCTTCCAATTTTCTCCCGACATGGCAGGTTTATCCAGAATTCTATGTCAGTCGCACCTCCACTGCTAGACCTCGCAGTCACTGCTGCATACTGCTATGGTACGTCCAGTGGACGCAACTGACGTCACCGACAATGAGTGTTCAGGTTCTTGACTGTACCCCCCACGTCCCGCGTCGATCGTGCTGCTCCCCTATTGTGCTGCGGGAGCCGCCGCGATCACAGCCAGTGATCCGTGCTGTTCTCAGGCGAGAGATCTCGCCCACTAGTCGGCATCGTTTGCACATACGGTCAATCGTAGGTACAGATGCAGTGACTGACAGTCCCTGACTAATATCATGATGGCTATAGATTGCAAAAAAAAAAAAAAAAAA
>Taif_s_KSA-7032_s_2014_p_KU710264_p_human_p_2014_h_11_h_04
GATAAGTGAATAGCTTGGCTATCTCACCCTCGTCTCTTGCAGGACTTGATTACGTAACTGATTTGCATTGTCGGGGATGTCACTATTTGCTGCATCTAGCGATAGCCCGCATGCTCCAAGGCCATCGGTACACTAGCCGCTAGCCTTACGTGGCGCACCATGACTTTACGCCGTCCGCGACGCGGTTCCCACATCCACCTGGACTCTCTCCCTCGACCATGCCCACATGCAGTCTAATGCCTTATGCCTCCCATCGCTCGAATAGACCCTTACGCCCCTCGAGAGCCTCTCCTCCTGAGCGATCTACCGGCTCGCGTCAACCTACTACTGCGGGCGTCACCTAACTCAGCCATAGCCGCATCTATCTTCGATCAAACTGAGTCGTTCCCGGCTGCAGGCCCCTAACGGGACCAACCGGATGACCTTTAGTCAAACTCAGCCCGACCTACACTACGTGCACCGTCATAAGCCGTGGTACCCGCTCGATGGCAGGCAGCGCCCGATCCGTTATCGAGCCGTAAAACCTCTCAAGCTACCCGAGGCCTCATGTGCTCCACTTGGGCACCCCTCTCACGTCCACCCTCGTTAACAACGTATCATCACCTGATGCGCTCCCTAGCAAGTCCCTCTAACTTCTCTAGTCGCGATCGTTGCATTGCCCGTTAAAGCTTTTGAGCTACGCATCAGTAACTTCTGAGACCCGTTCTTCCCTATTCCCCTCGGTCCCGGCTCCTCGGAGCCATCACTCTAGTCTGCTAGTTCCAGTTACTTAGCGTCGACTGCCTGCGTTGCTAGCACAGGTTGGCTTACTCGTAGGTGTCCACTCAGCGTCCCCCGTATACGCTGAGCTCCATCCTGGCACCAGGACCCTAGTCCGTCAGTTGGACATTCTCTTCTTTGACATGCCCGCCAGCTCGCATGCTGCTATACTGGTCTTGCCCGCCCACATTCCCATTATACGACGGCTCGCTCAACAGCTATGCCTTCAGTCTTTCACTAGCATCGTCACTGAGCATGAGCTTGACGCGGTACTCTCCCAGTCCAGCGGTGCACTTCTGCCTAGTCATGTTTTGACTGGCCATGTGCCAAGAAGTCACTGGCTCTAGGGCTACACGTTGACTACCCGGGGCCTATGACTCACCTACTAGATCGGTTTCCTTGCAATATCGCTCTAGCTTTTGTTCTTTGCCTAGCTTGCCTCCCCCGAGCCTATTACGCAATCCCTGCCATCTCGGCTTGGCATCATCGACCTCGTACCACGCGTTCATGTGGTTGCCTATGCCTGTCGCCTCTACGGGCATGCATGGTGCTAGTACCGGGAACTTGCTCAGGCTACATGCAGCACCGTAATTCACTTTGAGTCCTTGCTTCGAGTCAGTTTGTTGACCATGCTGATCCTATCTGGAGAAGCTGCCTTCGGGGGCCAATTTCGTCAGCCCTGCAACGTATGGCTGACGTGACGCTATCAAGCTGGAACTTGCCGCTATACGAGAGCTGTCAGCGATCCTCCTTGCATCGTTCTACTGCTCACTTGGTCTTTTCATGCATGTTTGGAGGTTCGCTCCTTTTCGCCCAGTGACGCACGACGCTCTCCTCCGAGCGGTCATCCCACTGGTATGTCCCCGCGCTACGAGTCTATCCGCCCTGAGCCTTAGCGCCTACCCTCCCTAAGCGTTGCTGTTGTTTAGCCTGGGTCGGCTGCACCCCCGCGCTGACCGGGCTACGCCGCGCCGGGTAGCACTGTTTTTCTGCATGCATGCTGGAAACGTGGGTACGGTACTCGATTCCCTCGACCCCTTGCGAGATGACCTGAGGCCCCTCGGCTACTTCACCGGTCTCAGGCATTACATGCGCTTGTCGAGCCCCTTCGCAGCTGTAACTCGCATCCGGACGGGTCCTCCGACTACTAGGTGTGTTCGCCCTAGCTATTCGTCTGGGATCACCTCCGCCAGCGCCCATGTCGATTAGTAGTGTCGGGGCCCAAGCTGTGGCTGTCTCGTAGTAGTCGTCTTCCAATTTTCTCCCGACATGGCAGGTTTATCCAGAATTCTATGTCAGTCGCACCTCCACTGCTAGACCTCGCAGTCACTGCTGCATACTGCTATGGTACGTCCAGTGGACGCAACTGACGTCACCGACAATGAGTGTTCAGGCTCTTGACTGTACCCCCCACGTCCCGCGTCGATCGCGCTGTTCCCCCATTGTGCTGCGGGAGCCGGCGCGATCACAGCCAGTGATCTGTGCTGTTCTCAGGCAAGAGAGCTCGCCCACTAGTCGGCATCGTTTGTACATACGGTCAATCGTAGGTACAGATGCAGTGACTGACAGTCCCCGACTAATATCATGATGGCTATAGATTGCAAAAAAAAAAAAAAAAAA
>Taif_s_T157b_s_2015_p_KT368890_p_camel_p_2015_h_03
GATAAGTGAATAGCTTGGCTATCTCACCCTCGTCTCTTGCAGAACTTGATTACGTAACTGATTTGCATTGTCGGGGATGTCACTATTTGCTGCATCTAGCGATAGCCCGCATGCTCCAAGGCCATCGGTACACTAGCCGCTAGCCTTACGTGGCACACCATGACTTTACGCCGTCCGCGACGCGGTTCCCACATCCACCTGGACTCTCTCCCTCGACCATGCCCACATGCAGTCTAATGCCTTATGCCCCCCATCGCTCGAATAGACCCTTACGCCCCTCGAGAGCCTCTCCTCCTGAGCGATCTACCGGCTCGCGTCAACCTACTACTGCGGGCGTCACCTAACTCAGCCATAGCCGCATCTATCTTCGATCAAACTGAGTCGTTCCCGGCTGCAGGCCCCTAACGGGACCAACCGGATGACCTTTAGTCAAACTCAGCCCGACCTACACTACGTGCACCGTCATAAGCCGTGGTACCCGCTCGATGGCAGGCAGCGCCCGATCCGTTATCGAGCCGTAAAACCTCTCAAGCTACCCGAGGCCTCATGTGCTCCACTTGGGCACCCCTCTCACGTCCACCCTCGTTAACAACGTATCATCACCTGATGCGCTCCCTAGCAAGTCCCTCTAACTTCTCTAGTCGCGATCGTTGCATTGCCCGTTAAAGCTTTTAAGCTACGCATCAGTAACTTCTGAGACCCGTTCTTCCCTATTCCCCTCGGTCCCGGCTCCTCGGAGCCATCACTCTAGTCTGCTAGTTCCAGTTACTTAGCGTCGACTGCCTGCGTTGCTAGCACAGGTTGGCTTACTCGTAGGTGTCCACTCAGCGTCCCCCGTATACGCTGAGCTCCACCCTGGCACCAGGACCCTAGTCCGTCAGTTGGACATTCTCTTCTTTGACATGCCCGCCAGCTCGCATGCTGCTATACTGGTCTTGCCCGCCCACATCCCCATTATACGACGGCTCGCTCAACAGCTATGCCTTCAGTCTTTCACTAGCATCGTCACTGAGCATGAGCTTGACGCGGTACTCTCCCAGTCCAGCGGTGCACTTCTGCCTAGTCATGTTTTGACTGGCCATGTGCCAAGAAGTCACTGGCTCTAGGGCTACACGTTGACTACCCGGGGCCTATGACTCACCTACTAGATCGGTTTCCTTGCAATATCGCTCTAGCTTTTGTTCTTTGCCTGGCTTGCCTCCCCCGAGCCTATTACGCAATCCCTGCCATCTCGGCTTGGCATCATCGACCTCGTACCACGCGTTCATGTGGTTGCCTATGCCTGTCGCCTCTACTGGCATGCATGGTGCTAGTACCGGGAACTTGCTCAGGCTACATGCAGCACCGTAATTCACTTTGAGTCCTTGCTTCGAGTCAGTTTGTTGACCATGCTGATCCTATCTGGAGAAGCTGCCTTCGGGGGCCTATTTCGTCAGCCCTGCAACGTATGGCTGACGTGACGCTATCAAGCTGGAACTTGCCGCTATACGAGAGCTGTCAGCGATCCTCCTTGCATCGTTCTACTGCTCACTTGGTCTTTTCATGCATGTTTGGAGGTTCGCTCCTTTTCGCCCAGTGACGCACGACGCTCTCCTCCGAGCGGTCATCCCACTGGTATGTCCCCGCGCTACGAGTCTATCCGCCCTGAGCCTTAGCTCCTACCCTCCCTAAGCGTTGCTGTTGTCTAGCCTGGGTCGGCTGCACCCCCGCGCTGACCGGGCTACGCCGCGCCGGGTAGCACTGTTTTTCTGCATGCATGCTGGAAACGTGGGTACGGTACTCGATTCCCTCGACCCCTTGCGGGATGACCTGAGGCCCCTCGGCTACTTCACCGGTCTCAGGCATTACATGCGCTTGTCGAGCCCCTTCGCAGCTGTAACTCGCATCCGGACGGGTCCTCCGACTACTAGGTGTGTTCGCCCTAGCTATGCGTCTGGGATCACCTCCGCCAGCGCCCATGTCGATTAGTAGTGGCGGGGCCCAAGCTGTGGCTGTCTCGTAGTAGTCGTCTTCCAATTTTCTCCCGACATGGCAGTTTTATCCAGAATTCTATGTCAGTCGCACCTCCACTGCTAGACCTCGCAGTCACTGCTGCATACTGCTATGGTACGTCCAGTGGACGCAACTGACGTCACCGACAATGAGTGTTCAGGCTCTTGACTGTACCCCCCACGTCCCGCGTCGATCTCGCTGCTCCCCCATTGTGCTGCGGGAGCCGGCGCGATCACAGCCAGTGATCTGTGCTGTTCTCAGGCAAGAGAGCTCGCCCACTAGTCGGCATCGTTTGTACATACGGTCAATCGTAGGTACAGATGCAGTGACTGACAGTCCCCGACTAATATCATGATGGCTATAGATTGCAAAAAAAAAAAAAAAAAA
>Taif_s_T92_s_2015_p_KT368887_p_camel_p_2015_h_04
GATAAGTGAATAGCTTGGCTATCTCACCCTCGTCTCTTGCAGAACTTGATTACGTAACTGATTTGCATTGTCGGGGATGTCACTATTTGCTGCATCTAGCGATAGCCCGTATGCTCCAAGGCCATCGGTACACTAGCCGCTAGCCTTACGTGGCACACCATGACTTTACGCCGTCCGCGACGCGGTTCCCACATCCACCTGGACTCTCTCCCTCGACCATGCCCACATGCAGTCTAATGCCTTATGCCTCCCATCGCTCGAATAGACCCTTACGCCCCTCGAGAGCCTCTCCTCCTGAGCGATCTACCGGCTCGCGTCAACCTACCACTGCGGGCGTCACCTAACTCAGCCATAGCCGCATCTATCTTCGATCGAACTGAGTCGTTCCCGGCTGCAGGCCCCCAAAGGGACCAACCGGATGACCTTTAGTCAGACTCAGCCCAACCTACACTACGTGCACCGTCATAAGCCGTGGTACCCGCTCGATGGCAGGCAGCGCCCGATCCGTTATCGAGCTGTATAACCTCTCAAGCTACCCGAGGTCTCATATGCTCCACCCGGGCACCCCTCTCACGTCCACCCTCGTTAACAACGTATCATCACCTGATGCGCCCCCTAGCAAGTCCCTCTAACTTCTCTAGTCGCGATCGTTGCATTTCCCGTTAAAGCTTTTGAGCTACGCATCAGTAACTTCTGGGACTCGTTCTTCCCTATTCCCCTCGGTCCCGGCTCCTCGGAGCCATCACTCTAGTCTGCTAGTTCCAGTTACTTAGCGTCGACTGCCTGCGTTGCTAGCACAGGTTGGCTTACTCGTAGGTGCCCACCCAGCGTCCCCCGTATACGCTGAGCTCCACCCTGGCACCAGGACCCTAGTCCGTCAGTTGGACATTCTCTTCTTTGACATGCCCGCCAGCTCGCATGCTGCTATACTGGTCTTGCCCGCCCACATCCCCATTATACGACGGCTCGCTCAACAGCTATGCCTTCAGTCTTTCACTAGTATCGTCACTGAGCATGAGCTTGACGCGGTACTCTCCCAGTCCAGCGGTGCACTTCTGCCTAGTCATGTTTTGACTGGCCATGTGCCAAGAAGTCACTGGCTCTAGGGCTACACGTTGACTACCCGGGGCCTATGACTCACCTACTAGATCGGTTTCCTTGCAATATCGCTCTAGCTTTTGTTCTTTGCCTGGCTTGCCTCCCCCGAGCCTATTACGTAATCCCTGCCATCTCGGCTTGGCATCATCGATCTCGTACCACGCGTTCATGTGGTTGCCTATGCCTGTCGCCTCTACGGGCATGCATGGTGCTAGTACCGGGAACTTGCTCAGGCTACGTGCAGCACCGTAATTCACTTTGAGTCCTTGCTTCGAGTCAGTTTGTTGACCATGCTGATCCTATCTGGAGAAGCTGCCTTCGGGGGCCAATTTCGTCAGCCCTGCAACGTATGGCTGACGTGACGCTATCAAGCTGGAACTTGCCGCTATACGAGAGCTGTCAGCGATCCTCCTTGCATCGTTCTACTGCTCACTTGGTCTTTTCATGCATGTTTGGAGGTTCGCTCCTTTTCGCCCAGTGACGCACGACGCTCTCCTCCGAGCGGTCATCCCACTGGTATGTCCCCGCGCTACGAGTCTATCCGCCCTGAGCCTTAGCGCCTACCCTCCCTAAGCGTTGCTGTTGTCTAGCCTGGGTCGGCTGCACCCCCGCGCTGACCGGGCTACGCCGCGCCGGGTAGCACTGTTTTTCTGCATGCATGCTGGAAACGTGGGTACGGTACTCGATTCCCTCGACCCCTTGCGGGATGACCTGAGGCCCCTCGGCTACTTCACCGGTCTCAGGCATTACATGCGCTTGTCGAGCCCCTTCGCAGCTGTAACTCGCATCCGGACGGGTCCTCCGACTACTAGGTGTGTTCGCCCTAGCTATGCGTCTGGGATCACCTCCGCCAGCGCCCATGTCGATTAGTAGTGGCGGGGCCCAAGCTGTGGCTGTCTCGTAGTAGTCGTCTTCCAATTTTCTCCCGACATGGCAGGCTTATCCAGAATTCTATGTCAGTCGCACCTCCACTGCTAGACCTCGCAGTCACTGCTGCATACTGCTATGGTACGTCCAGTGGACGCAACTGACGTCACCGACAATGAGTGTTCAGGCTCTTGACTGTACCCCCCACGTCCCGCGTCGATCGCGCTGCTCCCCCATTGTGCTGCGGGAGCCGGCGCGATCACAGCCAGTGATCTGTGCTGTTCTCAGGCAAGAGAGCTCGCCCACTAGTCGGCATCGTTTGTACATACGGTCAATCGTAGGTACAGATGCAGTGACTGACAGTCCCCGACTAATATCATCATGGCTATAGATTGCAAAAAAAAAAAAAAAAAA
>Taif_2_2013_p_KJ156896_p_human_p_2013_h_06_h_12
GATAAGTGAATAGCTTGGCTATCTCACCCTCGTCTCTTGCAGAACTTGATTACGTAACTGATTTGCATTGTCGGGGATGTCATTATTTGCTGCATCTAGCGATAGCCCGCATGCCCCAAGGCCGTCAGTACACTAGCTGCTAGCCTTACGTGGCACACCATGACTTTACGCCGTCCGCGACGCGGTTCCTATATTCACCTGGACTCTCTCCCTCGACCCTGCCCACATGCAGTCTAATGCCTTATGCCTCCCATCGCTCGAATAGACCCTTACGCCCCTCGAGAGCCTCTCCTCCTGAGCGATCTACCGGCTCGCGTCAACCTACTACTGCGGGCGTCACCTAACTCAGCCATAGCCGCATCAATCTTCGATCAAACTGAGTCGTTCCCGGCTGCAGGCCCCCAACGGGACCAACCGGATGACCTTTAGTCAAACTCAGCCCGACCTACACTACGTGCACCGTCATAAGCCGTGGTACCCGCTCGATGGCAGGCAGCGCCTGATCCGTTATCGAGCCGTATAACCTCTCAAGCTACCCGAGGTCTCTTATGCTCCACCCGGGCACCCCTCTCACGTCCACCCTCGTTAACAACGTATCATCACCTGATGAGCTCCCTAGCAAGCCCCTCTAACTTCTCTAGTCGCGATCATTGCATTGCCCGTTAAAGCTTTTGAGCTACGCCTCAGTAACTTCTGGGACCCGTTCTTCCCTACTCCCCTCGGTCCCGGCTCCTCGGAGCCATCACTCTAGTCTGCTAGTTCCAGTTACTTAGCGTCGACTGCCCGCGTTGCTAGCACAGGTTGGCTTACTCGTAGGTGCCCGCCCAGCGTCCCCCGTATACGCTGAGCTCCACCCTGGCACCAGGACCCTAGTCCGTCAGTTGGACATTCTCTTCTTTGACATGCCCGCCAGCTCGCATGCTGCTATACTGGTCTTGCCCGCCCACATCCCCATTATACGACGGCTCGCTCAACAGCTATGCCTTCAGTCTTTCACTAGCATCGTCACTGAGCATGAGCTTGACGCGGTACTCTCCCAGTCCAGCGGTGCACTTCCGCCTAGTCATGTTTTGACTGGCCATGTGCCAAGAAGTCACTGGCTCTAGGGCTACACGTTGACTACCCGGGGCCTATGACTCACCGACTAGATCGGTTTCCTTGCAACATCGCTCTAGCTTTCGTTTTTTGCCTGGCTTGCCCCCCCCGAGCCTATTACGCAATCCCTGCCATTTCGGCTTGGCATCATCGACCTCGTACCACGCGTTCATGTGGTTGCCTATGCCTGTCGTCTCTACGGGCATGCATGGTGCTAGTACCGGGAACTTGCTCAGGCTACATGCAGCACCGTAACTCACTTTGAGTCCTTGCTGCGAGTCAGTTTGTTGACCATGCTGATCCTATCTGGAGAAGCTGCCTTCGGGGGCCAATTTCGTCAGCCCTGCAACGTATGGCTGACGTGACGCTATCAAGCTGGAACTTGCCGCTATACGAGAACTGTCAGCGATCCTCCTTGCATCGTTCTACTGCTCCCTTGGTCTTGTCATGCATGCTTGGAGGTTCGTTCCTTTTCGCCCAGTGACGCACGACGCTCTCCTCCGAGCGGTCATCCCACTGGTATGCCCCCGCGCTACGAGTCTATCCGCCCTGAGCCTCAGCGCCTATCCTCCCTAAGCGTTGCTGTTGTCTAGCCTGGGTTGGCTGCACCCCCGCGCTGACCTGGCTACGCCGCGCCGGGTAGCACTGTTTTTCTGCACGCATGCTGGAAACGTGGGTACGGTACTCGATTCCCTCGACCCCCTGCGGGATGACCTGATGCCCCCCGGCTACTTCGCCGGTCTCAGGCATCACATGCGCTTGCCGAGCCCCTCTGCAGCTGTAACTCGCATCCGGACGGGTCCTCCGACTACTAGGTGTGTTCGTCCTAGCTATGCGTCTGGGACCACCTCCGCCAGCGCCCATGTCGATTAGTAGTGGCGGGGCCCAAGCTGTGGCTGTCTCGTAGTAGTCGTCTTCCAATTTTATCCCGATATGGCAGGTTTATCCAGAATTCCATGTCAGTCGCACCTCCACTGCTAGACCTCGCAGTCACTGCTGCATACTGCTATGGTACGTCCAGTGGACGCAACTGACGTCACCGGCAATGAGTGTTCAGGCTCTTGACTGTACCCCCCACGGCCCGCGTCGATCGCGCTGCTCCCCTATTGTGCTGCGGGAGCCGCCGCGATCACAGCCAGTGATCCGTGCTGTTCTCAGGCAAGAGAGCTCGCCCACTAGTCGGCATCGTTTGCACATACGGTCAATCGTAGGTACAGATGCAGTGACTGACAGTCCCCGACTAATATCATGATGGCTATAGATTGCAAAAAAAAAAAAAAAAAA
>UAE_h_FRA1_1627_h_2013_BAL_p_KJ361500_p_human_p_2013_h_04_h_26
GATAAGTGAATAGCTTGGCTATCTCACCCTCGTCTCTTGCAGAACTTGATTACGTAACTGATTTGCATTGTCGGGGATGTCATTATTTGCTGCATCTAGCGATAGCCCGCATGCCCCAAGGCCGTCAGTACACTAGCTGCTAGCCTTACGTGGCACACCATGACTTTACGCCGTCCGCGACGCGGTTCCTGTATTCACCTGGACTCTCTCCCTCGATCCTGCCCACATGCAGTCTAATGCCTTATGCCTCCCATCGCTCGAATAGACCCTTACGCCCCTCGAGAGCCTCTCCTCCTGAGCGATCTACCGGCTCGCGTCAACCTACTACTGCGGGCGTCACCTAACTCAGCCATAGCCGCATCTATCTTCGATCAAACTGAGTCGTTCCCGGCTGCAGGCCCCCAACGGGACCAACCGGATGACCTTTAGTCAAACTCAGCCCGACCTACACTACGTGCACCGTCATAAGCCGTGGTACCCGCTCGATGGCAGGCAGCGCCCGATCTGTTATCGAGCCGTATAACCTCTCAAGCTACCCGAGGTCTCATATGCTCCACCCGGGCACCCCTCTCACGTCCACCCTCGTTAACAACGTATCATCACCTGATGAGCTCCCTAGCAAGCCCCTCTAACTTCTCTAGTCGTGATCATTGCGTTGCCCGTTAAAGCTTTTGAGCTACGCCTCAGTAACTTCTGGGACCCGTTCTTCCCTACTCCCCTTGGTCCCGGCTCCTCGGAGCCATCACTCTAGTCTGCTAGTTCCAGTTACTTAGCGTCGACTGCCCGCGTTGCTAGCACAGGTTGGCTTACTCGTAGGTGCCCGCCCAGCGTCCCCCGTATACGCTGAGCTCCACCCTGGCACCAGGACCCTAGTCCGTCAGTTGGACATTCTCTTCTTTGACATGCCCGCCAGCTCGCATGCTGCTATACTGGTCTTGCCCGCCCACATCCCCATTATACGACGGCTCGCTCAACAGCTATGCCTTCAGTCTTTCACTAGCATCGTCACTGAGCATGAGCTTGACGCGGTACTCTCCCAGTCCAGCGGTGCACTTCCGCCTAGTCATGTTTTGACTGGCCATGTGCCAAGAAGTCACTGGCTCTAGGGCTACACGTTGACTACTCGGGGCCTATGACTCACCGACTAGATCGGTTTCCTTGCAACATCGCTCTAGCTTTCGTTTTTTGCCTGGCTTGCCTCCCCCGAGCCTATTACGCAATCCCTGCCATTTCGGCTTGGCGTCATCGACCTCGTACCACGCGTTCATGTGGTTGCCTATGCCTGTCGTCTCTACGGGCATGCATGGTGCTAGTACCGGGAACTTGCTCAGGCTACATGCAGCACCGTAACTCACTTTGAGTCCTTGCTGCGAGTCAGTTTGTTGACCATGCTGATCCTATCTGGAGAAGCTGCCTTCGGGGGCCAATTTCGTCAGCCCTGCAACGTATGGCTGACGTGACGCTCTCAAGCTGGAACTTGCCGCTATACGAGAACTGTCAGCGATCCTCCTTGCATCGTTCTACTGCTCCCTTGGTCTTGTCATGCATGCTTGGAGGTTCGTTCCTTTTCGCCCAGTGACGCACGACGCTCTCCTCCGAGCGGTCATCCCACTGGCATGCCCCCGCGCTACGAGTCTATCCGCCCTGAGCCTCAGCGCCTATCCTCCCTAAGCGTTGCTGTTGTCTAGCCTGGGTTGGCTGCACCCCCGCGCTGACCTGGCTACGCCGCGCCGGGTAGCACTTTTTTTCTGCACGCATGCTGGAAACGTGGGTACGGTACTCGATTCCCTCGACCCCCTGCGGGATGACCTGATGCCCCCCGGCTACTTCGCCGGTCTCAGGCATCACATGCGCTTGTCGGACCCCTCTGCAGCTGTAACTCGCATCCGGACGGGTCCTCCGACTACTAGGTGTGTTCGTCCTAGCTATGCGTCTGGGACCACCTCCGCCAGCGCCCATGTCGATTAGTAGTGGCGGGGCCCAAGCTGTGGCTGTCTCGTAGTAGCCGTCTTCCAATTTTCTCCCGATATGGCAGGTTTATCCAGAATTCCATGTCAGTCGCACCTCCACTGCTAGACCTCGCAGTCACTGCTGCATACTGCTATGGTACGTCCAGTGGACGCAACTGACGTCACCGGCAATGAGTGTTCAGGCTCTTGACTGTACCCCCCACGGCCCGCGTCGATCGCGCTGCTCCCCTATTGTGCTGCGGGAGCCGCCGCGATCACAGCCAGTGATCCGTGCTGTTCTCAGGCAAGAGAGCTCGCCCACTAGTCGGCATCGTTTGCACATACGGTCAATCGTAGGTACAGATGCAGTGACTGACAGTCCCCGACTAATATCATGATGGCTATAGATTGCAAAAAAAAAAAAAAAAAA
>UAE_s_D1209_s_2014_p_KP719933_p_camel_p_2014_h_06
GATAAGTGAATAGCTTGGCTATCTCACCCTCGTCTCTTGCAGAACTTGATTACGTAACTGATTTGCATTGTCGGGGATGTCATTATTTGCTGCATCTAGCGATAGCCCGCATGCCCCAAGGCCGTCAGTACACTAGCTGCTAGCCTTACGTGGCACACCATGACTTTACGCCGTCCGCGACGCGTTTCCTATATTCACCTGGACTCTCTCCCTCGACCCTGCCCACATGCAGTCTAATGCCTTATGCCTCCCATCGCTCGAATAGACCCTTACGCCCCTCGAGAGCCTCTCCTCCTGAGCGATCTACCGGCTCGCGTCAACCTACTACTGCGGGCGTCACCTAACTCAGCCATAGCCGCATCTATCTTCGATCAAACTGAGTCGTTCCCGGCTGCAGGCCCCCAACGGGACCAACCGGATGACCTTTAGTCAAACTCAGCCCGACCTACACTACGTGCATCGTCATAAGCCGTGGTACCCGCTCGATGGCAGGCAGTGCCCGATCCGTTATCGAGCCGTATGACCTTTCAAGCTACCCGAGGTCTCATATGCTCCACCCGGGCACCCCTCTCACGTCCACCCTCGTTAACAACGTATCATCACCTGATGAGCTCCCTAGCAAGCCCCTCTAACTTCTCTAGTCGCGATCATTGCATTGCCCGTTAAAGCTTTTGAGCTACGCCTCAGTAACTTCTGGGACCCGTTCTTCCCTACTCCCCTCGGTCCCGGCTCCTCGGAGCCATCACTCTAGTCTGCTAGTTCCAGTTACTTAGCGTCGACTGCCCGCGTTGCTAGCACAGGTTGGCTTACTCGTAGGCGCCCGCCCAGCGTCCCCCGTATACGCTGAGCTCCACCCTGGCACCAGGACCCTAGTCCGTCAGTTGGACATTCTCTTCTTTGACATGCCCGCCAGCTCGCATGCTGCTATACTGGTCTTGTCCGCCCACATCCCCATTATACGACGGCTCGCTCAACAGCTATGCCTTCAGTCTTTCACTAGCATCGTCACTGAGCATGAGCTTGACGCGGTACTCTCCCAGTCCAGCGGTGCACTTCCGCCTAGTCATGTTTTGACTGGCCATGTGCCAAGAAGTCACTGGCTCTAGGGCTACACGTTGACTACCCGGGGCCTATGACTCACCGACTAGATCGGTTTCCTTGCAACATCGCTCTAGCTTTCGTTTTTTACCTGGCTTGCCTCCCCCGAGCCTATTACGCAATCCCTGCCATTTCGGCTTGGCATCATCGACCTCGTACCACGCGTTCATGTGGTTGCCTATGCCTGTCGTTTCTACGGGCATGCATGGTGCTAGTACCGGGAACTTGCTCAGGCTACATGCAGCACCGTAACTCACCTTGAGTCCTTGCTGCGAGTCAGTTTGTTGACCATGCTGATCCTATCTGGAGAAGCTGCCTTCGGGGGCCAATTTCGTCAGCCCTGCAACGTATGGCTGACGTGACGCTATCAAGCTGGAACTTGTCGCTATACGAGAACTGTCAGCGATCCTCCTTGCATCGTTCTACTGCTCCCTTGGTCTTGTCATGCATGCTTGGAGGTTCGTTCCTTTTCGCCCAGTGACGCACGACGCTCTCCTCCGAGCGGTCATCCCACTGGTATGCCCCCGCGCTACGAGTCTATCCGCCCTGAGCCTTAGCGCCTATCCTCCCTAAGCGTTGCTGTTGTCTAGCCTGGGTTGGCTGTGCCCCCGCGCTGATCTGGCTACGCCGCGCCGGGTAGCACTGTTTTTCTGCACGCATGCTGGAAACGTGGGTACGGTACTCGATTCCCTTGACCCCCTGCGGGATGACCTGATGCCACCCGGCTACTTCGCCGGTCTCAGGCATCACATGCGCTTGTCGAGCCCCTCTGCAGCTGTAACTCGCATCCGGACGGGTCCTCCGACTACTAGGTGTGTTCGTCCTAGCTATGCGTCTGGGACCACCTCCGCCAGCGCCCATGTCGATTAGTAGTGGCGGGGCCCAAGCTGTGGCTGTCTCGTAGTAGCCGTCTTCCAATTTTCTCCCGGTATGGCAGGTTTATCCAGAATTCCATGTCAGTCGCACCTCCACTGCTAGACCTCGCAGTCACTGCTGCATACTGCTATGGTACGTCCAGTGGACGCAACTGACGTCACCGGCAATGAGTGTTCAGGCTCTTGACTGTACCCCCCACGGCCCGCGTCGATCGCGCTGCTCCCCTATTGTGCTGCGGGAGCCGCCGCGATCACAGCCAGTGATCCGTGCTGTTCTCAGGCAAGAGAGCTCGCCCACTAGTCGGCATCGTTTGCACATACGGTCAATCGTAGGTACAGATGCAGTGACTGACAGTCCCCGACTAATATCATGATGGCTATAGATTGCAAAAAAAAAAAAAAAAAA
>UAE_s_D1243_d_12_s_2014_p_KP719932_p_camel_p_2014_h_06
GATAAGTGAATAGCTTGGCTATCTCACCCTCGTCTCTTGCAGAACTTGATTACGTAACTGATTTGCATTGTCGGGGATGTCATTATTTGCTGCATCTAGCGATAGCCCGCATGCCCCAAGGCCGTCAGTACACTAGCTGCTAGCCTTACGTGGCACACCATGACTTTACGCCGTCCGCGACGCGGTTCCTATATTCACCTGGACTCTCTCCCTCGACCCTGCCCACATGCAGTCTAATGCCTTATGCCTCCCATCGCTCGAATAGACCCTTACGCCCCTCGAGAGCCTCTCCTCCTGAGCGATCTACCGGCTCGCGTCAACCTACTACTGCGGTCGTCACCTAACTCAGCCATAGCCGCATCTATCTTCGATCAAACTGAGTCGTTCCCGGCTGCAGGCCCCCAACGGGACCAACCGGATGACCTTTAGTCAAACTCAGCCCGACCTACACTACGTGCACCGTCATAAGCCGTGGTACCCGCTCGATGGCAGGCAGCGCCCGATCCGTTATCGAGCCGTATAACCTTTCAAGCTACCCGAGGTCTCATATACTCCACCCGGGCACCCCTCTCACGTCCACCCTCGTTAACAACGTATCATCACCTGATGAGCTTCCTAGCAAGCCCCTCTAACTTCTCTAGTCGCGATCATTGCATTGTCCGTTAAAGCTTTTGAGCTACGCCTCAGTAACTTCTGGGACCTGTTCTTCCCTACTCCCCTCGGTCCCGGCTCCTCGGAGCCATCACTCTAGTCTGCTAGTTCCAGTTACTTAGCGTCGACTGCCCGCGTTGCTAGCACAGGTTGGCTTACTCGTAGGTGCCCGCCCAGCGTCCCCCGTATACGCTGAGCTCCACCCTGGCACCAGGGCCCTAGTCCGTCAGTTGGACATTCTCTTCTTTGACATGCCCGCCAGCTCGCATGCTGCTATACTGGTCTTGTCCGCCCACATCCCCATTATACGACGGCTCGCTCAACAGCTATGCCTTCAGTCCTTCACTAGCATCGTCACTGAGCATGAGCTTGACGCGGTACTCTCCCAGTCCAGCGGTGCACTTCCGCCTAGTCATGTTTTGACTGGCCATGTGCCAAGGAGTCACTGGCTCTAGGGCTACACGTTGACTACCCGGGGCCTATGACTCACCGACTAGATCGGTTTCCTTGCAACATCGCTCTAGCTTTCGTTTTTTACCTGGCTTGCCTCCCCCGAGCCTATTACGCAATCCCTGTCATTTCGGCTTGGCATCATCGACCTCGTACCACGCGTTCATGTGGTTGCCTATGCCTGTCGTTTCTACGGGCATGCATGGTGCTAGTACCGGGAACTTGCTCAGGCTACATGCAGCACCGTAACTCACCTTGAGTCCTTGCTGCGAGTCAGTTTGTTGACCATGCTGATCCTATCTGGAGAAGCTGCCTTCGGGGGCCAATTTCGTCAGCCCTGCAACGTATGGCTGACGTGACGCTATCAAGCTGGAACTTGCCGCTATACGAGAACTGTCAGCGATCCTCCTTGCATCGTTCTACTGCTCCCTTGGTCTTGTCATGCATGCTTGGAGGTTCGTTCCTTTTCGCCCAGTGACGCACGACGCTCTCCTCCGAGCGGTCATCCCACTGGTATGCCCCCGCGCTACGAGTCTATCCGCCCTGAGCCTTAGCGCCTATCTTCCCTAAGCGTTGCTGTTGTCTAGCCTGGGTTGGCTTCACCCCCGCGCTGATCTGGCTACGCCGCGCCGGGTAGCACTGTTTTTCTGCACGCATGCTGGAAACGTGGGTACGGTACTCGATTCCCTTGACCCCCTGCGGGATGACCTGATGCCCCCCGGCTACTCCGCCGGTCTCAGGCATCACATGCGCTTGTCGAGCTCCTCTGCAGCTGTAACTCGCATCCGGACGGATTTTCCGACTACTAGGTGTGTTCGTCCTAGCTATGCGTCTGGGACCACCTCCGCCAGCGCCCATGTCGATTAGTAGTGGCGGGGCCCAAGCTGTGGCTGTCTCGTAGTAGCCGTCTTCCAATTTTCTCCCGACATGGCAGGTTTATCCAGAATTCCATGTCAGTCGCACCTCCACTGCTAGACCTCGCAGTCACTGCTGCATACTGCTATGGTACGTCCAGTGGACGCAACTGACGTCACCGTCAATGAGTGTTCAGGCTCTTGACTGTACCCCCCACGGCCCGCGTCGATCGCGCTGCTCCCCTATTGTGCTGCGGGAGCCGCCGCGATCACAGCCAGTGATCCGTGCTGTTCTCAGGCAAGAGAGCTCGCCCACTAGTCGGCATCGTTTGCACATACGGTCAATCGTAGGTACAGATGCAGTGACTGACAGTCCCCGACTAATATCATGATGGCTATAGATTGCAAAAAAAAAAAAAAAAAA
>UAE_s_D1339_d_2_s_2014_p_KP719931_p_camel_p_2014_h_06
GATAAGTGAATAGCTTGGCTATCTCACCCTCGTCTCTTGCAGAACTTGATTACGTAACTGATTTGCATTGTCGGGGATGTCATTATTTGCTGCATCTAGCGATAGCCCGCATGCCCCAAGGCCGTCAGTACACTAGCTGCTAGCCTTACGTGGCACACCATGACTTTACGCCGTCCGCGACGCGGTTCCTATATTCACCTGGACTCTCTCCCTCGACCCTGCCCACATGCAGTCTAATGCCTTATGCCTCCCATCGCTCGAATAGACCCTTACGCCCCTCGAGAGCCTCTCCTCCTGAGCGATCTACCGGCTCGCGTCAACCTACTACTGCGGTCGTCACCTAACTCAGCCATAGCCGCATCTATCTTCGATCAAACTGAGTCGTTCCCGGCTGCAGGCCCCCAACGGGACCAACCGGATGACCTTTAGTCAAACTCAGCCCGACCTACACTACGTGCACCGTCATAAGCCGTGGTACCCGCTCGATGGCAGGCAGCGCCCGATCCGTTATCGAGCCGTATAACCTTTCAAGCTACCCGAGGTCTCATATGCTCCACCCGGGCACCCCTCTCACGTCCACCCTCGTTAACAACGTATCATCACCTGATGAGCTTCCTAGCAAGCCCCTCTAACTTCTCTAGTCGCGATCATTGCATTGTCCGTTAAAGCTTTTGAGCTACGCCTCAGTAACTTCTGGGACCTGTTCTTCCCTACTCCCCTCGGTCCCGGCTCCTCGGAGCCATCACTCTAGTCTGCTAGTTCCAGTTACTTAGCGTCGACTGCCCGCGTTGCTAGCACAGGTTGGCTTACTCGTAGGTGCCCGCCCAGCGTCCCCCGTATACGCTGAGCTCCACCCTGGCACCAGGACCCTAGTCCGTCAGTTGGACATTCTCTTCTTTGACATGCCCGCCAGCTCGCATGCTGCTATACTGGTCTTGTCCGCCCACATCCCCATTATACGACGGCTCGCTCAACAGCTATGCCTTCAGTCCTTCACTAGCATCGTCACTGAGCATGAGCTTGACGCGGTACTCTCCCAGTCCAGCGGTGCACTTCCGCCTAGTCATGTTTTGACTGGCCATGTGCCAAGGAGTCACTGGCTCTAGGGCTACACGTTGACTACCCGGGGCCTATGACTCACCGACTAGATCGGTTTCCTTGCAACATCGCTCTAGCTTTCGTTTTTTACCTGGCTTGCCTCCCCCGAGCCTATTACGCAATCCCTGTCATTTCGGCTTGGCATCATCGACCTCGTACCACGCGTTCATGTGGTTGCCTATGCCTGTCGTTTCTACGGGCATGCATGGTGCTAGTACCGGGAACTTGCTCAGGCTACATGCAGCACCGTAACTCACCTTGAGTCCTTGCTGCGAGTCAGTTTGTTGACCATGCTGATCCTATCTGGAGAAGCTGCCTTCGGGGGCCAATTTCGTCAGCCCTGCAACGTATGGCTGACGTGACGCTATCAAGCTGGAACTTGCCGCTATACGAGAACTGTCAGCGATCCTCCTTGCATCGTTCTACTGCTCCCTTGGTCTTGTCATGCATGCTTGGAGGTTCGTTCCTTTTCGCCCAGTGACGCACGACGCTCTCCTCCGAGCGGTCATCCCACTGGTATGCCCCCGCGCTACGAGTCTATCCGCCCTGAGCCTTAGCGCCTATCTTCCCTAAGCGTTGCTGTTGTCTAGCCTGGGTTGGCTTCACCCCCGCGCTGATCTGGCTACGCCGCGCCGGGTAGCACTGTTTTTCTGCACGCATGCTGGAAACGTGGGTACGGTACTCGATTCCCTTGACCCCCTGCGGGATGACCTGATGCCCCCCGGCTACTCCGCCGGTCTCAGGCATCACATGCGCTTGTCGAGCTCCTCTGCAGCTGTAACTCGCATCCGGACGGATTTTCCGACTACTAGGTGTGTTCGTCCTAGCTATGCGTCTGGGACCACCTCCGCCAGCGCCCATGTCGATTAGTAGTGGCGGGGCCCAAGCTGTGGCTGTCTCGTAGTAGCCGTCTTCCAATTTTCTCCCGATATGGCAGGTTTATCCAGAATTCCATGTCAGTCGCACCTCCACTGCTAGACCTCGCAGTCACTGCTGCATACTGCTATGGTACGTCCAGTGGACGCAACTGACGTCACCGTCAATGAGTGTTCAGGCTCTTGACTGTACCCCCCACGGCCCGCGTCGATCGCGCTGCTCCCCTATTGTGCTGCGGGAGCCGCCGCGATCACAGCCAGTGATCCGTGCTGTTCTCAGGCAAGAGAGCTCGCCCACTAGTCGGCATCGTTTGCACATACGGTCAATCGTAGGTACAGATGCAGTGACTGACAGTCCCCGACTAATATCATGATGGCTATAGATTGCAAAAAAAAAAAAAAAAAA
>UAE_s_D469_h_14_p_KU242424_p_camel_p_2014_h_03_h_04
GATAAGTGAATAGCTTGGCTATCTCACCCTCGTCTCTTGCAGAACTTGATTACGTAACTGATTTGCATTGTCGGGGATGTCATTATTTGCTGCATCTAGCGATAGCCCGCATGCCCCAAGGCCGTCAGTACACTAGCTGCTAGCCTTACGTGGCACACCATGACTTTACGCCGTCCGCGACGCGGTTCCTATATTCACCTGGACTCTCTCCCTCGACCCTGCCCACATGCAGTCTAATGCCTTATGCCTCCCATCGCTCGAATAGACCCTTACGCCCCTCGAGAGCCTCTCCTCCTGAGCGATCTACCGGCTCGCGTCAACCTACTACTGCGGTCGTCACCTAACTCAGCCATAGCCGCATCTATCTTCGATCAAACTGAGTCGTTCCCGGCTGCAGGCCCCCAACGGGACCAACCGGATGACCTTTAGTCAAACTCAGCCCGACCTACACTACGTGCACCGTCATAAGCCGTGGTACCCGCTCGATGGCAGGCAGCGCCCGATCCGTTATCGAGCCGTATAACCTTTCAAGCTACCCGAGGTCTCATATGCTCCACCCGGGCACCCCTCTCACGTCCACCCTCGTTAACAACGTATCATCACCTGATGAGCTCCCTAGCAAGCCCCTCTAACTTCTCTAGTCGCGATCATTGCATTGCCCGTTAAAGCTTTTGAGCTACGCCTCAGTAACTTCTGGGACCCGTTCTTCCCTACTCCCCTCGGTCCCGGCTCCTCGGAGCCATCACTCTAGTCTGCTAGTTCCAGTTACTTAGCGTCGACTGCCCGCGTTGCTAGCACAGGTTGGCTTACTCGTAGGTGCCCGCCCAGCGTCCCCCGTATACGCTGAGCTCCACCCTGGCACCAGGACCCTAGTCCGTCAGTTGGACATTCTCTTCTTTGACATGCCCGCCAGCTCGCATGCTGCTATACTGGTCTTGTCCGCCCACATCCCCATTATACGACGGCTCGCTCAACAGCTATGCCTTCAGTCCTTCACTAGCATCGTCACTGAGCATGAGCTTGACGCGGTACTCTCCCAGTCCAGCGGTGCACTTCCGCCTAGTCATGTTTTGACTGGCCATGTGCCAAGAAGTCACTGGCTCTAGGGCTACACGTTGACTACCCGGGGCCTATGACTCACCGACTAGATCGGTTTCCTTGCAACATCGCTCTAGCTTTCGTTTTTTACCTGGCTTGCCTCCCCCGAGCCTATTACGCAATCCCTGCCATTTCGGCTTGGCATCATCGACCTCGTACCACGCGTTCATGTGGTTGCCTATGCCTGTCGTTTCTACGGGCATGCATGGTGCTAGTACCGGGAACTTGCTCAGGCTACATGCAGCACCGTAACTCACCTTGAGTCCTTGCTGCGAGTCAGTTTGTTGACCATGCTGATCCTATCTGGAGAAGCTGCCTTCGGGGGCCAATTTCGTCAGCCCTGCAACGTATGGCTGACGTGACGCTATCAAGCTGGAACTTGCCGCTATACGAGAACTGTCAGCGATCCTCCTTGCATCGTTCTACTGCTCCCTTGGTCTTGTCATGCATGCTTGGAGGTTCGTTCCTTTTCGCCCAGTGACGCACGACGCTCTCCTCCGAGCGGTCATCCCACTGGTATGCCCCCGCGCTACGAGTCTATCCGCCCTGAGCCTCAGCGCCTATCCTCCCTAAGCGTTGCTGTTGTCTAGCCTGGGTTGGCTGCACCCCCGCGCTGATCTGGCTACGCCGCGCCGGGTAGCACTGTTTTTCTGCACGCATGCTGGAAACGTGGGTACGGTACTCGATTCCCTTGACCCCCTGCGGGATGACCTGATGCCCCCCGGCTACTCCGCCGGTCTCAGGCATCACATGCGCTTGTCGAGCCCCTCTGCAGCTGTAACTCGCATCCGGACGGGTCCTCCGACTACTAGGTGTGTTCGTCCTAGCTATGCGTCTGGGACCACCTCCGCCAGCGCCCATGTCGATTAGTAGTGGCGGGGCCCAAGCTGTGGCTGTCTCGTAGTAGCCGTCTTCCAATTTTCTCCCGATATGGCAGGTTTATCCAGAATTCCATGTCAGTCGCACCCCCACTGCTAGACCTCGCAGTCACTGCTGCATACTGCTATGGTACGTCCAGTGGACGCAACTGACGTCACCGGCAATGAGTGTTCAGGCTCTTGACTGTACCCCCCACGGCCCGCGTCGATCGCGCTGCTCCCCTATTGTGCTGCGGGAGCCGCCGCGATCACAGCCAGTGATCCGTGCTGTTCTCAGGCAAGAGAGCTCGCCCACTAGTCGGCATCGTTTGCACATACGGTCAATCGTAGGTACAGATGCAGTGACTGACAGTCCCCGACTAATATCATGATGGCTATAGATTGCAAAAAAAAAAAAAAAAAA
>UAE_s_D511_h_14_p_KU242423_p_camel_p_2014_h_03_h_12
GATAAGTGAATAGCTTGGCTATCTCACCCTCGTCTCTTGCAGAACTTGATTACGTAACTGATTTGCATTGTCGGGGATGTCATTATTTGCTGCATCTAGCGATAGCCCGCATGCCCCAAGGCCGTCAGTACACTAGCTGCTAGCCTTACGTGGCACACCATGACTTTACGCCGTCCGCGACGCGGTTCCTATATTCACCTGGACTCTCTCCCTCGACCCTGCCCACATGCAGTCTAATGCCTTATGCCTCCCATCGCTCGAATAGACCCTTACGCCCCTCGAGAGCCTCTCCTCCTGAGCGATCTACCGGCTCGCGTCAACCTACTACTGCGGTCGTCACCTAACTCAGCCATAGCCGCATCTATCTTCGATCAAACTGAGTCGTTCCCGGCTGCAGGCCCCCAACGGGACCAACCGGATGACCTTTAGTCAAACTCAGCCCGACCTACACTACGTGCACCGTCATAAGCCGTGGTACCCGCTCGATGGCAGGCAGCGCCCGATCCGTTATCGAGCCGTATAACCTTTCAAGCTACCCGAGGTCTCATATGCTCCACCCGGGCACCCCTCTCACGTCCACCCTCGTTAACAACGTATCATCACCTGATGAGCTCCCTAGCAAGCCCCTCTAACTTCTCTAGTCGCGATCATTGCATTGTCCGTTAAAGCTTTTGAGCTACGCCTCAGTAACTTCTGGGACCCGTTCTTCCCTACTCCCCTCGGTCCCGGCTCCTCGGAGCCATCACTCTAGTCTGCTAGTTCCAGTTACTTAGCGTCGACTGCCCGCGTTGCTAGCACAGGTTGGCTTACTCGTAGGTGCCCGCCCAGCGTCCCCCGTATACGCTGAGCTCCACCCTGGCACCAGGACCCTAGTCCGTCAGTTGGACATTCTCTTCTTTGACATGCCCGCCAGCTCGCATGCTGCTATACTGGTCTTGTCCGCCCACATCCCCATTATACGACGGCTCGCTCAACAGCTATGCCTTCAGTCCTTCACTAGCATCGTCACTGAGCATGAGCTTGACGCGGTACTCTCCCAGTCCAGCGGTGCACTTCCGCCTAGTCATGTTTTGACTGGCCATGTGCCAAGAAGTCACTGGCTCTAGGGCTACACGTTGACTACCCGGGGCCTATGACTCACCGACTAGATCGGTTTCCTTGCAACATCGCTCTAGCTTTCGTTTTTTACCTGGCTTGCCTCCCCCGAGCCTATTACGCAATCCCTGCCATTTCGGCTTGGCATCATCGACCTCGTACCACGCGTTCATGTGGTTGCCTATGCCTGTCGTTTCTACGGGCATGCATGGTGCTAGTACCGGGAACTTGCTCAGGCTACATGCAGCACCGTAACTCACCTTGAGTCCTTGCTGCGAGTCAGTTTGTTGACCATGCTGATCCTATCTGGAGAAGCTGCCTTCGGGGGCCAATTTCGTCAGCCCTGCAACGTATGGCTGACGTGACGCTATCAAGCTGGAACTTGCCGCTATACGAGAACTGTCAGCGATCCTCCTTGCATCGTTCTACTGCTCCCTTGGTCTTGTCATGCATGCTTGGAGGTTCGTTCCTTTTCGCCCAGTGACGCACGACGCTCTCCTCCGAGCGGTCATCCCACTGGTATGCCCCCGCGCTACGAGTCTATCCGCCCTGAGCCTCAGCGCCTATCCTCCCTAAGCGTTGCTGTTGTCTAGCCTGGGTTGGCTGCACCCCCGCGCTGATCTGGCTACGCCGCGCCGGGTAGCACTGTTTTTCTGCACGCATGCTGGAAACGTGGGTACGGTACTCGATTCCCTTGACCCCCTGCGGGATGACCTGATGCCCCCCGGCTACTCCGCCGGTCTCAGGCATCACATGCGCTTGTCGAGCCCCTCTGCAGCTGTAACTCGCATCCGGACGGGTCCTCCGACTACTAGGTGTGTTCGTCCTAGCTATGCGTCTGGGACCACCTCCGCCAGCGCCCATGTCGATTAGTAGTGGCGGGGCCCAAGCTGTGGCTGTCTCGTAGTAGCCGTCTTCCAATTTTCTCCCGATATGGCAGGTTTATCCAGAATTCCATGTCAGTCGCACCCCCACTGCTAGACCTCGCAGTCACTGCTGCATACTGCTATGGTACGTCCAGTGGACGCAACTGACGTCACCGGCAATGAGTGTTCAGGCTCTTGACTGTACCCCCCACGGCCCGCGTCGATCGCGCTGCTCCCCTATTGTGCTGCGGGAGCCGCCGCGATCACAGCCAGTGATCCGTGCTGTTCTCAGGCAAGAGAGCTCGCCCACTAGTCGGCATCGTTTGCACATACGGTCAATCGTAGGTACAGATGCAGTGACTGACAGTCCCCGACTAATATCATGATGGCTATAGATTGCAAAAAAAAAAAAAAAAAA
>Jordan_10_2015_p_KU233362_p_human_p_2015_h_09_h_17
GATAAGTGAATAGCTTGGCTATCTCACCCTCGTCTCTTGCAGAACTTGATTACGTAACTGATTTGCATTGTCGGGGATGTCACTATCTGCTGCATCTAGCGATAGCCCGTATGCTCCAAGGCCATCGGTACACTAGCCGCTAGCCTGACGTGGCACACCATGACTTTACGTCGTCCGCGACGCGGTTCCCACATCCACCTGGACTCTCTCCCTCGACCATGCCCACATGCAGTCTAATGCCTTATGCCTCCCATCGCTCGAATAGACCCTTACGCCCCTCGAGAGCCTCTCCTCCCGAGCGATCTACCGGCTCGCGTCAACCCACCACTGCGGGCGTCACCTAACTCAGCCATAGCCGCATCTATCTTCGATCAAACTGAGTCGTTCCCGGCTGCAGGTTCCCAACGGGACCAACCGGATGACCTTTAGTCAAACTCAGCCCAACCTACACTACGTGCACCGTCATAAGCCGTGGTACCCGCTCGATGGCAGGCAGCGCCCGATCCGTTATCGAGCCGTATAACCTCTCAAGCTACCCGAGGTCTCATATGCTCCATCCGGGCACCCCTCTCCCGTCCACCCTCGTTAACAACGTATCATCACCTGATGCGCCCCCTAGCAAGTCCCTCTAACTTCTCTAGTCGCGATCGTTGCATTTCCCGTTAAAGCTTTTGAGCTACGCATCAGTAACTTCTGGGACCCGTTCTTCCCTATTCCCCTCGGTCCCGGCTCCTCGGAGCCATCACTCTAGTCTGCTAGTTCCAGTTACTTAGCGTCGACTGCCTGCGTTGCTAGCACAGGTTGGCTTACTCGTAGGTGCCCACCCCGAGTCCCCCGTATACGCCGAGCTCCACCCTGGCACCAGGACCCTAGTCCGTCAGTTGGACATTCTCTTCTTTGACATGCCCGCCAGCTCGCATGCTGCTATACTGGTCTTGCCCGCCCACATCCCCATTATACGACGGCTCGCTCAACAGCTATGCCTTCAGTCTTTCACTAGCATCGTCACTGAGCATGAGCTTGACGCGGTACTCTCCCAGTCCAGCGGTGCACTTCTGCCTAGTCATGTTTTGACTGGCCATGTGCCACGAAGTCACTGGCTCTAGGGCTACACGTTGACTACCCGGGGCCTATGACTCACCTACTAGATCGGTTTCCTTGCAACATCGCTCTAGCTTACGTTTTTTGCCTGGCTTGCCCCCCCCGAGCCTATTACGCAATCCCTGCCATTTCGGCTTGGCATCATCGACCTCGTACCACGCATTCATGTGGTTGTCTATGCCTGTCGCCTCTACGGGCATACATGGTGCTAGTACCGGGGACTTGCTCAGGCTACATGCAGCACCGTAACTCACTTTGAGTCCTTGCTGCAAGTCAGTTTGTTGACCATGCTGATCCTATCTGGAGAGGCTGCCTTCGGGGGCCAATTTCGTCAGCTTTTCAACGTATGGCTGACGTGACGCTATCAAGCTGGAACTTGCCGCTATACGAGAGCTGTCAGCGATCCTCCTTGCATCGTTCTACTGCTCACTTGGTCTTGTCATGCATGCTTGGAGGTTCGTTCCTTTCCGCCCAGTGACGCACGACGCTCTCCTCCGAGCGGTCATCCCACTGGTATGTCCCCGCGCTACGAGTCTATCCGCCCTGAGCCTTAGCGCCTATCCTCCCTAAGCGTTGCTGTTGTCTAGCCTGGGTTGGCCGCATCCCCGCGTTGACCTGGCTACGTCGCGCCGGGTAGCACTGTCTTTCTGCATGCATGCTGGAAACGTGGGTACGGTACTCGATTCCCTCGACCCCTTGCGGGATGACCTGAGGCCCCTCGGCTACTTCGCCGGTCTCAGGCATCACATGCGCTTGTCGAGCCTCTTTGCAGCTGTAACTCGCATCCGGCCGGGTCTTCCGACTACTAGGTGTGTTCGCCCTAGCTATGCGCCTAGGATTACCTCCGCCAGCGCCCATGTCGATTAGTAGTGGCGGGGCCCAAGCTGTGGCTGTCTCGTAGTAGTCGTCTTCCAATTTTCTCCCTACATGGCAGGTTTATCCAGAATTCTATGTCAGTCGCACCTCTACTGCTAGACCTCGCAGTCACTGCTGCATACTGCTATGGTACGTCCAGCGGACGCAACTGACGTCACCGACAATGAGTGTTCAGGCTCATGACTGTACTCCCCACGTCCCGTGTCGATCGCGCTGCTCCCCTATTGTGCTGCGGGAGCCGCCGCGATCACAGCCAGTTATCCGTGCTGTTCTCAGGCAAGAGAGCTCGCCCACTAGTCGGCATCGTTTGTACATACGGTCAATCGTAGGTACAGATGCAGTGACTGACAGTCCCCGACTAATATCATGATGGCTATAGATTGCAAAAAAAAAAAAAAAAAA
>ChinaGD01_p_KT036372_p_human_p_2015_h_05_h_28
GATAAGTGAATAGCTTGGCTATCTCACCCTCGTCTCTTGCAGAACTTGATTACGTAACTGATTTGCATTGTCGGGGATGTCATTATTTGCTGCATCTAGCGATAGCCCGTATGCTCCAAGGCCATCGGTACACTAGCCGCTAGCCTGACGTGGCACACCATGACTTTACGCCGTCCGCGACGCGGTTCCCACATCCACCTGGACTCTCTCCCTCGACCATGCCCACATGCAGTCTAATGCCTTATGCCTCCCATCGCTCGAATAGACCCTTACGCCCCTCGAGAGCCTCTCCTCCTGAGCGATCTACCGGCTCGCGTCAACCTACCACTGCGGGCGTCACCTAACTCAGCCATAGCCGCATCTATCTTCGATCAGACTGAGTCGTTCCCGGCTGCAGGCCCCCAACGGGACCAACCGGATGACCTTTAGTCAAACTCAGCCCAACCTACACTACGTGCACCGTCATAAGCCGTGGTACCCGCTCGATGGCAGGCAGCGCCCGATCCGTTATCGAGCCGTATAACCTCTCAAGCTACCCGAGGTCTCATATGCTCCACCCGGGTACCCCTCTTACGTCCACCCTCGTTAACAACGTATCATCACCTGATGCGCCCCCTAGCAAGTCCCTCTAACTTCTCTAGTCGCGATCGTTGCATTTCCCGTTAAAGCTTTTGAGCTACGCATCAGTAACTTCCGGGACTCGTTCTTCCCTATTCCCCTCGGTCCCGGCTCCTCGGAGCCATCACTCTAGTCTGCTAGTTCCAGTTACTTAGCGTCGACTGCCTGCGTTGCTAGCACAGGTTGGCTTACTCGTAGGTGCCCACCCAGCGTCCCCCGTATACGCTGAGCTTCACCCTGGCACCAGGACCCTAGTCCGTCAGTTGGACATTCTCTTCTTTGACATGCCCGTCAGCTCGCATGCTGCTATACTGGTCTTGCCCGCCCACATTCCCATTATACGACGGCCCGCTCAACAGCTATGCCTTCAGTCTTTCACTAGCATCGTCACTGAGCATGAGCTTGACGCGGTACTCTCCCAGTCCAGCGGTGCACTTCTGCCTAGTCATGTTTTGACTGGCCATGTGCCAAGAAGTCACTGGCTCTAGGGCTACACGTTGACTACCCGGGGCCTATGACTCACCTACTAGATCGGTTTCCTTGCAACATCGCTCTAGCTTTCGTTTTTTGCCTGGCTTGCCCCCCCCGAGCCTATTACGCAATCCCTGCCATTTCGGCTTGGCATCATCGACCTCGTACCACGCGTTCATGTGGTTGTCTATGCCTGTCGCCTCTACGGGCATACATGGTGCTAGTACCGGGGACTTGCTCAGGCTACATGCAGCACCGTAACTCACTTTGAGTCCTTGCTGCAAGTCAGTTTGTTGACCATGCTGATCCTATCTGGAGAGGCTGCCTTCGGGGGCCAATTTCGTCAGCCTTTCAACGTATGGCTGACGTGACGCTATCAAGCTGGAACTTGCCGCTATACGAGAGCTGTCAGCGATCCTCCTTGCATCGTTCTACTGCTCACTTAGTCTTGTCATGCATGCTTGGAGGTTCGTTCCTTTCCGCCCAGTGACGCACGACGCTCTCCTCCGAGCGGTCATCCCACTGGTATGTCCCCGCGCTACGAGTCTATCCGCCCTGAGCCTTAGCGCCTATCCTCCCTAAGCGTTGCTGTTGTCTAGCCCGGGTTGGCCGCATCCCCGCGTTGACCTGGCTACGTCGCGCCGGGTAGCACTGTCTTTCTGCATGCATGCTGGAAACGTGGGTACGGTACTCGACTCCCTCGATCCCTTGCGGGATGACCTGAGGCCCCTCGGCTACTTCGCCGGTCTCAGGCATCACATGCGCTTGTCGAGCCTCTTTGCAGCTGTAACTTGCATCCGGTCGGGTCTTCCGACTACTAGGTGTGTTCGCCCTAGCTATGCGCCTGGGATCACCTCCGCCAGCGCCCATGTCGATTAGTAGTGGCGGGGCCCAAGCTGTGGCTGTCTCGTAGTAGTCGTCTTCCAATTTTCTCCCTACATGGCAGGTTTATCCAGAATTCTATGTCAGTCGCACCTCTACTGCTAGACCTCGCAGTCACTGCTGCATACTGCTATGGTACGTCCAGTGGACGCAACTGACGTCACCGACAATGAGTGTTCAGGCTTATGACTGTACTCCCCACGTCCCGCGTCGATCGCGCTGCTCCCCTATTGTGCTGCGGGAGCCGCCGCGATCACAGCCAGTGATCCGTGCTGTTCTCAGGCAAGAGAGCTCGCCCACTAGTCGGCATCGTTTGTACATACGGTCAATCGTAGGTACAGATGCAGTGACTGACAGTCCCCGACTAATATCATGATGGCTATAGATTGCAAAAAAAAAAAAAAAAAA
>D1189_d_1_s_15_p_KX108946_p_camel_p_2015_h_05_h_18
GATAAGTGAATAGCTTGGCTATCTCACCCTCGTCTCTTGCAGAACTTGATTACGTAACTGATTTGCATTGTCGGGGATGTCACTATTTGCTGCATCTAGCGATAGCCCGTATGCTCCAAGGCCATCGGTACACTAGCCGCTAGCCTGACGTGGCACACCATGACTTTACGCCGTCCGCGACGCGGTTCCCACATCCACCTGGACTCTCTCCCTCGACCATGCCCACATGCAGTCTAATGCCTTATGCCTCCCATCGCTCGAATAGACCCTTACGCCCCTCGAGAGCCTCTCCTCCTGAGCGATCTACCGGCTCGCGTCAACCTACCACTGCGGGCGTCACCTAACTCAGCCATAGCCGCATCTATCTTCGATCAAACTGAGTCGTTCCCGGCTGCAGGCCCCCAACGGGACCAACCGGATGACCTTTAGTCAAACTCAGCCCAACCTACACTACGTGCACCGTCATAAGCCGTGGTACCCGCTCGATGGCAGGCAGCGCCCGATCCGTTATCGAGCCGTATAACCTCTCAAGCTACCCGAGGTCTCATATGCTCCACCCGGGCACCCCTCTCACGTCCACCCTCGTTAACAACGTATCATCACCTGATGCGCCCCCTAGCAAGTCCCTCTAACTTCTCTAGTCACGATCGTTGCATTTCTCGTTAAAGCTTTTGAGCTACGCATCAGTAACTTCTGGGACTCGTTCTTTCCTATTCCCCTCGGTCCCGGCTCCTCGGAGCCATCACTCTAGTCTGCTAGTTCCAGTTACTTAGCGTCGACTGCCTGCGTTGCTAGCACAGGTTGGCTTACTCGTAGGTGCCCACCCAGCGTCCCCCGTATACGCTGAGCTCCACCCTGGCATCAGGACCCTAGTCCGTCAGTTGGACATTCTCTTCTTTGACATGCCCGCCAGCTCGCATGCTGCTATACTGGTCTTGCCCGCCCACATCCCCATTATACGACGGCTCGCTCAACAGCTATGCCTTCAGTCTTTCACTAGCATCGTCACTGAGCATGAGCTTGACGCGGTACTCTCCCAGTCCAGCGGTGCACTTCTGCCTAGTCATGTTTTGACTGGCCATGTGCCAAGAAGTCACTGGCTCTAGGGCTACACGTTGACTACCCGGGGCCTATGACTCACCTACTAGATCGGTTTCCTTGCAACATCGCTCTAGCCTTCGTTTTTTGCCTGGCTTGCCCCCCCCGAGCCTATTACGCAATCCCTGCCATTTCGGCTTGGCATCATCGACCTCGTACCACGCGTTCATGTGGTTGTCTATGCCTGTCGCCTCTACGGGCATACATGGTGCTAGTACCGGGGACTTGCTCAGGCTACATGCAGCACCGTAACTCACTTTGAGTCTTTGCTGCAAGTCAGTTTGTTGACCATGCTGATCCTATCTGGAGAGGCTGCCTTCGGGGGCCAATTTCGTCAGCCTTTCAACGTATGGCTGACGTGACGCTATCAAGCTGGAACTTGCCGCTATACGAGAGCTGTCAGCGATCCTCCTTGCATCGTTCTACTGCTCACTTGGTCTTGTCATGCATGCTTGGAGGTTCCTTCCTTTCCGCCCAGTGACGCACGACGCTCTCCTCCGAGCGGTCATCCCACTGGTATGTCCCCGCGCTACGAGTCTATCCGCCCTGAGCCTTAGCGCCTATCCTCCCTAAGCGTTGCTGTTGTCTAGCCTGGGTTGGCCGCATCCCCGCGTTGACCTGGCTACGTCGCGCCGGGTAGCACTGTCTTTCTGCATGCATGCTGGAAACGTGGGTACGGTACTCGATTCCCTCGACCCCTTGCGGGATGACCTGAGGCCCCTCGGCTACTTCGCCGTTTTCATGCATCACATGCGCTTGTCGAGCCTCTTTGCAGCTGTAACTCGCATCCGGTCGGGTCTTCCGACTACTAGGTGTGTTCGCCCTAGCTATGCGCCTCGGATCACCGCCGTCAGCGCCCATGTCGATTAGTAGTGGCGGGGCCCAAGCTGTGGCTGTCTCGTAGTAGTCGTCTTCCAATTTTCTCCCTACATGGCAGGTTTATCCAGAATTCTATGTCAGTCGCACCTCTACTGCTAGACCTCGCAGTCACTGCTGCATACTGCTATGGTACGTCCAGTGGACGCAACTGACGTCACCGACAATGAGTGTTCAGGCTCATGACTGTACTCCCCACGTCCCGCGTCGATCGCGCTGCTCCCCTATTGTGCTGCGGGAGCCGCCGCGATCACAGCCAGTGATCCGTGCTGTTCTCAGGCAAGAGAGCTCGCCCACTAGTCGGCATCGTTTGTACATACGGTCAATCGTAGGTACAGATGCAGTGACTGACAGTCCCCGACTAATATCATGATGGCTATAGATTGCAAAAAAAAAAAAAAAAAA
>D1271_s_15_p_KX108945_p_camel_p_2015_h_05_h_29
GATAAGTGAATAGCTTGGCTATCTCACCCTCGTCTCTTGCAGAACTTGATTACGTAACTGATTTGCATTGTCGGGGATGTCACTATTTGCTGCATCTAGCGATAGCCCGTATGCTCCAAGGCCATCGGTACATTAGCCGCTAGCCTGACGTGGCACACCATGACTTTACGCCGTCCGCGACGCGGTTCCCACATCCACCTGGACTCTCTCCCTCGACCATGCCCACATGCAGTCTAATGCCTTATGCCTCCCATCGCTCGAATAGACCCTTACGCCCCTCGAGAGCCTCTCCTCCTGAGCGATCTACCGGCTCGCGTCAACCTACCACTGCGGGCGTCACCTAACTCAGCCATAGCCGCATCTATCTTCGATCAAACTGAGTCGTTCCCGGCTGCAGGCCCCCAACGGGACCAACCGGATGACCTTTAGTCAAACTCAGCCCAACCCACACTACGTGCACCGTCATAAGCCGTGGTACCCGCTCGATGGCAGGCAGCGCCCGATCCGTTATCGAACCGTATAACCTCACAAGCTACCCGAGGTCTCATATGCTCCACCCGGGCACCCCTCTCACGTCCACCCTCGTTAACAACGTATCATCACCTGATGCGCCCCCTAGCAAGTCCCTCTAACTTCTCTAGTCGCGATCGTTGCATTTCCCGTTAAAGCTTTTGAGCTACGCATCAGTAACTTCTGGGACTCGTTCTTCCCTATTCCCCTCAGTCCCGGCTCCTCGGAGCCATCACTCTAGTCTGCTAGTTCCAGTTACTTAGCGTCGACTGCCTGCGTTGCTAGCACAGGTTGGCCTACTCGTAGGTGCCCACCCAGCGTCCCCCGTATACGCTGAGCTCCACCCTGGCACCAGGACCCTAGTCCGTCAGTTGGACATCCTCTTCTTTGACATGCCCGCCAGCTCGCATGCTGCTATACTGGTCTTGCCCGCCCACATCCCCATTATACGACGGCTCGCTCAACAGCTATGCCTTCAGTCTTTCACTAGCATCGTCACTGAGCATGAGCTTGACGCGGTACTCTCCCAGTCCAGCGGTGCACTTCTGCCTAGTCATGTTTTGACTGGCCATGTGCCAAGAAGTCACTGGCTCTAGGGCTACACGTTGACTACCCGGGGCCTATGACTCACCTACTAGATCGGTTTCCTTGCAACATCGCTCTAGCCTTCGTTTTTTGCCTGGCTTGCCCCCCCCGAGCCTATTACGCAATCCCTGCCATTTCGACTTGGCATCATCGACCTCGTACCACGCGTTCATGTGGTTGTCTATGCCTGTCGCCTCTACGGGCATACATGGTGCTAGTACCGGGGACTTGCTCAGGCTACATGCAGCACCGTAACTCACTTTGAGTCCTTGCTGCAAGTCAGTTTGTTGACCATGCTGATCCTATCTGGAGAGGCTGCCTTCGTGGGCCAATTTCGTCAGCCTTTCAACGTATGGCTGACGTGACGCTATCAAGCTGGAACTTGCCGCTATACGACAGCTGTCAGCGATCCTCCTTGCATCGTTCTACTGCTCACTTGGTCTTGTCATGCATGCTTGGAGGTTCGTTCCTTTCCGCCCAGTGACGCACGACGCTCTCCTCCGAGCGGTCATCCCACTGGTATGTCCCCGCGCTACGAGTCTATCCGCCCTGAGCCTTAGCGCCTATCCTCCCTAAGCGTTGCTGTTGTCTAGCCTGGGTTGGCCGCATCCCCGCGTTGACCTGGCTACGTCGCGCCGGGTAGCACTGTCTTTCTGCATGCATGCTGGAAACGTGGGTACGGTACTCGATTCCCTCGACCCCTTGCGGGATGACCTGAGGCCCCTCGGCTACTTCGCCGGTCTCAGGCATCACATGCGCTTGTCGAGCCTCTTTGCAGCTGTAACTCGCATCCGGTCGGGTCTTCCGACTACTAGGTGTGTTCGCCCTAGCTATGCGCCTCGGATCACCTCCGCCAGCGCCCATGTCGATTAGTAGTGGCGGGGCCCAAGCTGTGGCTGTCTCGTAGTAGTCGTCTTCCAATTTTCTCCCTACATGGCAGGTTTATCCAGAATTCTATGTCAGTCGCACCTCTACTGCTAGACCTCGCAGTCACTGCTGCATACTGCTATGGTACGTCCAGTGGACGCAACTGACGTCACCGACAATGAGTGTTCAGGCTCATGACTGTACTCCCCACGTCCCGCGTCGATCGCGCTGCTCCCCTATTGTGCTGCGGGAGCCGCCGCGATCACAGCCAGTGATCCGTGCTGTTCTCAGGCAAGAGAGCTCGCCCACTAGTCGGCATCGTTTGTACATACGGTCAATCGTAGGTACAGATGCAGTGACTGACAGTCCCCGACTAATATCATGATGGCTATAGATTGCAAAAAAAAAAAAAAAAAA
>Hufuf_h_KSA-11002_s_2015_p_KT806046_p_human_p_2015_h_05_h_10
GATAAGTGAATAGCTTGGCTATCTCACCCTCGTCTCTTGCAGAACTTGATTACGTAACTGATTTGCATTGTCGGGGATGTCATTATTTGCTGCATCTAGCGATAGCCCGTATGCTCCAAGGCCATCGGTACACTAGCCGCTAGCCTGACGTGGCACACCATGACTTTACGCCGTCCGCGACGCGGTTCCCACATCCACCTGGACTCTCTCCCTCGACCATGCCCACATGCAGTCTAATGCCTTATGCCTCCCATCGCTCGAATAGACCCTTACGCCCCTCGAGAGCCTCTCCTCCTGAGCGATCTACCGGCTCGCGTCAACCTACCACTGCGGGCGTCACCTAACTCAGCCATAGCCGCATCTATCTTCGATCAGACTGAGTCGTTCCCGGCTGCAGGCCCCCAACGGGACCAACCGGATGACCTTTAGTCAAACTCAGCCCAACCTACACTACGTGCACCGTCATAAGCCGTGGTACCCGCTCGATGGCAGGCAGCGCCCGATCCGTTATCGAGCCGTATAACCTCTCAAGCTACCCGAGGTCTCATATGCTCCACCCGGGTACCCCTCTCACGTCCACCCTCGTTAACAACGTATCATCACCTGATGCGCCCCCTAGCAAGTCCCTCTAACTTCTCTAGTCGCGATCGTTGCATTTCCCGTTAAAGCTTTTGAGCTACGCATCAGTAACTTCCGGGACTCGTTCTTCCCTATTCCCCTCGGTCCCGGCTCCTCGGAGCCATCACTCTAGTCTGCTAGTTCCAGTTACTTAGCGTCGACTGCCTGCGTTGCTAGCACAGGTTGGCTTACTCGTAGGTGCCCACCCAGCGTCCCCCGTATACGCTGAGCTTCACCCTGGCACCAGGACCCTAGTCCGTCAGTTGGACATTCTCTTCTTTGACATGCCCGTCAGCTCGCATGCTGCTATACTGGTCTTGCCCGCCCACATCCCCATTATACGACGGCCCGCTCAACAGCTATGCCTTCAGTCTTTCACTAGCATCGTCACTGAGCATGAGCTTGACGCGGTACTCTCCCAGTCCAGCGGTGCACTTCTGCCTAGTCATGTTTTGACTGGCCATGTGCCAAGAAGTCACTGGCTCTAGGGCTACACGTTGACTACCCGGGGCCTATGACTCACCTACTAGATCGGTTTCCTTGCAACATCGCTCTAGCTTTCGTTTTTTGCCTGGCTTGCCCCCCCCGAGCCTATTACGCAATCCCTGCCATTTCGGCTTGGCATCATCGACCTCGTACCACGCGTTCATGTGGTTGTCTATGCCTGTCGCCTCTACGGGCATACATGGTGCTAGTACCGGGGACTTGCTCAGGCTACATGCAGCACCGTAACTCACTTTGAGTCCTTGCTGCAAGTCAGTTTGTTGACCATGCTGATCCTATCTGGAGAGGCTGCCTTCGGGGGCCAATTTCGTCAGCCTTTCAACGTATGGCTGACGTGACGCTATCAAGCTGGAACTTGCCGCTATACGAGAGCTGTCAGCGATCCTCCTTGCATCGTTCTACTGCTCACTTAGTCTTGTCATGCATGCTTGGAGGTTCGTTCCTTTCCGCCCAGTGACGCACGACGCTCTCCTCCGAGCGGTCATCCCACTGGTATGTCCCCGCGCTACGAGTCTATCCGCCCTGAGCCTTAGCGCCTATCCTCCCTAAGCGTTGCTGTTGTCTAGCCCGGGTTGGCCGCATCCCCGCGTTGACCTGGCTACGTCGCGCCGGGTAGCACTGTCTTTCTGCATGCATGCTGGAAACGTGGGTACGGTACTCGACTCCCTCGATCCCTTGCGGGATGACCTGAGGCCCCTCGGCTACTTCGCCGGTCTCAGGCATCACATGCGCTTGTCGAGCCTCTTTGCAGCTGTAACTTGCATCCGGTCGGGTCTTCCGACTACTAGGTGTGTTCGCCCTAGCTATGCGCCTGGGATCACCTCCGCCAGCGCCCATGTCGATTAGTAGTGGCGGGGCCCAAGCTGTGGCTGTCTCGTAGTAGTCGTCTTCCAATTTTCTCCCTACATGGCAGGTTTATCCAGAATTCTATGTCAGTCGCACCTCTACTGCTAGACCTCGCAGTCACTGCTGCATACTGCTATGGTACGTCCAGTGGACGCAACTGACGTCACCGACAATGAGTGTTCAGGCTTATGACTGTACTCCCCACGTCCCGCGTCGATCGCGCTGCTCCCCTATTGTGCTGCGGGAGCCGCCGCGATCACAGCCAGTGATCCGTGCTGTTCTCAGGCAAGAGAGCTCGCCCACTAGTCGGCATCGTTTGTACATACGGTCAATCGTAGGTACAGATGCAGTGACTGACAGTCCCCGACTAATATCATGATGGCTATAGATTGCAAAAAAAAAAAAAAAAAA
>Hufuf_h_KSA-9158_s_2015_p_KT806047_p_human_p_2015_h_03_h_27
GATAAGTGAATAGCTTGGCTATCTCACCCTCGTCTCTTGCAGAACTTGATTACGTAACTGATTTGCATTGTCGGGGATGTCACTATTTGCTGCATCTAGCGATAGCCCGTATGCTCCAAGGCCATCGGTACACTAGCCGCTAGCCTGACGTGGCACACCATGACTTTACGCCGTCCGCGACGCGGTTCCCACATCCACCTGGACTCTCTCCCTCGACCATGCCCACATGCAGTCTAATGCCTTATGCCTCCCATCGCTCGAATAGACCCTTACGCCCCTCAAGAGCCTCTCCTCCTGAGCGATCTACCGGCTCGCGTCAACCTACCACTGCGGGCGTCACCTAACTCAGCCATAGCCGCATCTATCTTCGATCAAACTGAGTCGTTCCCGGCTGCAGGCCCCCAACGGGACCAACCGGATGACCTTTAGTCAAACTCAGCCCAACCTACACTACGTGCACCGTCATAAGCCGTGGTACCCGCTCGATGGCAGGCAGCGCCCGATCCGTTATCGAGCCGTATAACCTCTCAAGCTACCCGAGGTCCCATATGCTCTACCCGGGCACCCCTCTCACGTCCACCCTCGTTAACAACGTATCATCACCTGATGCGCCCCCTAGCAAGTCCCTCTAACTTCTCTAGTCGCGATCGTTGCATTTCCCGTTAAAGCTTTTGAGCTACGCATCAGTAACTTCTGGGACTCGTTCTTCCCTATTCCCCTCGGTCCCGGCTCCTCGGAGCCATCACTCTAGTCTGCTAGTTCCAGTTACTTAGCGTCGACTGCCTGCGTTGCTAGCACAGGTTGGCTTACTCGTAGGTGCCCACCCAGCGTCCCCCGTATACGCTGAGCTCCACCCTGGCACCAGGACCCTAGTCCGTCAGTTGGACATTCTCTTCTTTGACATGCCCGCCAGCTCGCATGCTGCTATACTGGTCTTGCCCGCCCACATCCCCATTATACGACGGCTCGCTCAACAGCTATGCCTTCAGTCTTTCACTAGCATCGTCACTGAGCATGAGCTTGACGCGGTACTCTCCCAGTCCAGCGGTGCACTTCTGCCTAGTCATGTTTTGACTGGCCATGTGCCAAGAAGTCACTGGCTCTAGGGCTACACGTTGACTACCCGGGGCCTATGACTCACCTACTAGATCGGTTTCCTTGCAACATCGCTCTAGCTTTCGTTTTTTGCCTGGCTCTCCCCCCCCGAGCCTATTACGCAATCCCTGCCATTTCGGCTTGGCATCATCGACCTCGTACCACGCGTTCATGTGGTTGTCTATGCCTGTCGCCTCTACGGGCATACATGGTGCTAGTACCGGGGACTTGCTCAGGCTACATGCAGCACCGTAACTCACTTTGAGTCCTTGCTGCAAGTCAGTTTGTTGACCATGCTGATCCTATCTGGAGAGGCTGCCTTCGGGGGCCAATTTCGTCAGCCTTTCAACGTATGGCTGACGTGACGCTATCAAGCTGGAACTTGCCGCTATACGAGAGCTGTCAGCGATCCTCCTTGCATCGTTCTACTGCTCACTTGGTCTTGTCATGCATGCTTGGAGGTTCGTTCCTTTCCGCCCAGTGACGCACGACGCTCTCCTCCGAGCGGTCATCCCACTGGTATGTCCCCGCGCTACGAGTCTATCCGCCCTGAGCCTTAGCGCCTATCCTCCCTAAGCGTTGCTGTTGTCTAGCCTGGGTTGGCCGCATCCTCGCGTTGACCTGGCTACGTCGCGCCGGGTAGCACTGTCTTTCTGCATGCATGCTGGAAACGTGGGTACGGTACTCGATTCCCTCGACCCCTTGCGGGATGACCTGAGGCCCCTCGGCTACTTCGCCGGTCTCAGGCATCACATGCGCTTGTCGAGCCTCTTTGCAGCTGTAACTCGCATCCGGTCGGGTCTTCCGACTACTAGGTGTGTTCTCCCTAGCTATGCGCCTCGGATCACCTCCGCCAGCGCCCATGTCGATTAGTAGTGGCGGGGCCCAAGCTGTGGCTGTCTCGTAGTAGTCGTCTTCCAATTTTCTCCCTACATGGCAGGTTTATCCAGAATTCTATGTCAGTCGCACCTCTACTGCTAGACCTCGCAGTCACTGCTGCATACTGCTATGGTACGTCCAGTGGACGCAACTGACGTCACCGACAATGAGTGTTCAGGCTCATGACTGTACTCCCCACGTCCCGCGCCGATCGCGCTGCTCCCCTATTGTGCTGCGGGAGCCGCCGCGATCACAGCCAGTGATCCGTGCTGTTCTCAGGCAAGAGAGCTCGCCCACTAGTCGGCATCGTTTGTACATACGGTCAATCGTAGGTACAGATGCAGTGACTGACAGTCCCCGACTAATATCATGATGGCTATAGATTGCAAAAAAAAAAAAAAAAAA
>Jeddah_h_KSA-3RS2702_s_2015_p_KU851859_p_human_p_2015_h_07_h_12
[truncated: 920,410 more chars]
