# Supplementary material for: MERS-CoV spillover at the camel-human interface
Source: eLife. 2018 Jan 16;7:e31257. doi: 10.7554/eLife.31257 (PMC5777824; doi:10.7554/eLife.31257)
Supplement: Figure 4—source data 3. [file elife-31257-fig4-data3.zip › MERS_CoV_274_rename.position_cross_reference.txt]

1,2,3,3,3,4,5,6,7,8,9,10,11,12,13,14,15,16,17,18,19,20,21,22,23,24,25,26,25,24,24,25,27,28,29,30,31,32,33,33,34,35,36,37,38,39,40,41,42,43,44,45,46,46,47,48,49,50,50,51,51,52,52,53,54,52,52,53,51,55,52,56,52,51,57,52,52,52,54,58,58,58,59,60,59,59,60,59,59,59,61,60,58,60,59,61,59,62,60,63,64,65,66,67,66,68,69,70,71,72,71,73,74,71,75,76,76,77,78,78,79,80,79,79,81,82,83,84,82,85,86,87,88,89,90,90,91,92,93,91,93,94,95,96,97,98,99,99,100,98,101,97,99,99,98,100,102,103,104,103,105,106,103,107,104,104,106,104,106,103,105,105,105,103,104,103,104,104,103,103,106,103,104,104,103,103,105,104,104,103,104,106,103,104,103,103,103,103,103,106,104,105,103,103,104,105,104,105,106,105,103,106,105,103,105,103,106,103,108,103,103,105,103,104,106,105,103,106,103,106,109,105,103,106,104,106,104,104,103,104,110,104,106,105,105,103,103,103,106,105,103,106,106,105,105,103,105,106,105,103,105,105,106,104,104,103,103,106,105,105,105,105,106,104,106,104,103,106,111,112,113,112,114,112,112,112,114,113,112,113,113,114,112,113,113,112,113,112,113,111,115,114,113,114,113,114,111,111,113,113,112,113,114,113,114,113,114,113,113,112,111,114,113,112,111,112,114,113,111,113,114,111,113,114,113,114,112,114,111,111,116,112,114,112,113,111,111,111,111,111,114,111,112,114,111,111,113,111,114,114,111,112,113,112,113,112,114,112,114,112,111,111,114,112,113,112,113,114,114,111,117,112,114,112,113,112,113,113,112,112,114,111,113,113,111,111,111,114,114,112,113,113,112,112,113,118,111,111,111,111,114,112,112,112,114,111,114,114,119,112,113,113,112,112,114,111,112,120,113,111,112,113,113,114,113,111,111,111,111,112,113,114,114,112,111,112,113,111,111,113,112,113,113,112,121,111,111,113,113,122,114,111,112,113,112,112,111,123,112,112,111,111,111,111,111,124,113,111,113,114,114,111,114,125,112,114,112,126,112,111,112,113,112,113,114,114,114,111,112,114,114,113,113,114,112,113,113,114,112,113,113,111,114,111,114,111,114,112,111,113,111,114,111,114,114,112,114,114,114,111,113,113,112,114,114,112,114,113,112,113,112,127,112,111,114,114,112,113,128,129,129,128,130,128,130,128,128,131,129,131,130,129,129,128,131,129,129,128,129,128,132,130,130,130,129,133,131,130,129,129,131,130,129,128,128,129,134,130,130,131,131,130,130,129,129,128,128,131,129,129,130,129,130,128,131,129,131,129,130,128,129,128,131,130,130,130,129,128,128,131,135,136,137,138,129,139,128,129,129,128,128,131,130,131,130,130,131,129,129,129,128,131,130,128,128,128,131,130,130,128,131,131,129,130,129,129,128,128,129,130,129,128,129,129,131,129,129,140,131,131,141,141,142,141,143,142,144,142,141,144,143,142,142,145,141,141,143,141,144,142,144,142,143,143,142,142,142,143,144,142,142,142,142,141,142,141,141,144,141,144,144,141,143,144,143,144,142,142,143,141,142,141,143,143,144,144,143,141,143,143,141,143,143,141,141,142,146,144,142,144,141,142,144,142,144,144,144,144,142,147,141,144,144,148,144,141,142,141,143,142,143,144,143,142,143,142,149,142,142,144,142,144,144,141,144,141,141,150,144,144,144,141,143,142,143,141,143,143,142,141,143,143,142,144,143,142,151,141,141,141,143,142,143,143,144,152,143,142,141,144,144,141,142,142,142,153,143,144,142,142,142,141,142,141,143,144,144,144,142,143,142,142,141,144,141,143,144,141,141,142,142,143,142,142,143,141,141,143,142,141,141,143,143,144,143,143,141,143,142,141,143,141,144,142,144,141,144,144,142,143,141,141,143,142,144,144,142,142,141,142,144,142,141,143,141,143,141,143,143,154,143,141,141,143,142,141,143,143,155,142,142,142,144,144,144,142,141,141,142,143,141,143,144,144,141,142,156,143,144,142,141,141,141,141,141,142,142,141,143,143,144,144,157,142,143,143,142,141,143,143,142,142,141,142,142,144,144,142,142,142,158,141,143,143,144,141,143,142,141,143,141,141,143,142,142,143,144,143,143,142,159,143,141,144,143,144,160,143,144,142,144,143,141,143,144,141,143,142,161,162,142,144,143,142,142,143,143,144,141,141,144,142,141,144,142,144,163,141,141,142,142,142,143,142,142,144,142,142,141,144,141,142,141,142,141,142,143,142,141,141,143,143,141,141,141,143,143,164,142,141,143,141,141,143,142,143,144,143,141,142,142,142,143,142,144,143,141,141,144,144,142,141,142,165,144,144,141,142,142,143,144,142,142,141,144,141,142,141,141,141,141,141,142,144,141,142,141,141,142,142,141,142,143,141,143,141,143,143,141,144,144,142,142,142,142,143,143,142,141,143,143,141,143,141,141,143,142,142,142,142,144,142,144,166,144,144,141,144,144,141,144,142,144,167,168,167,167,167,167,168,169,167,169,167,167,170,170,168,167,170,169,168,168,168,168,167,167,167,167,168,168,169,170,169,167,169,168,169,169,169,169,168,169,170,171,168,168,172,168,168,170,167,170,170,168,170,167,170,170,169,173,167,167,167,169,167,170,168,169,167,167,170,167,169,169,169,167,169,168,168,168,169,168,168,168,168,168,169,167,169,169,167,174,167,168,175,168,169,169,167,167,176,167,168,167,170,170,167,168,168,170,170,168,170,167,169,168,169,167,167,170,168,177,168,168,169,169,169,168,168,169,169,167,168,169,168,167,167,167,168,178,169,168,169,167,169,169,170,169,168,167,167,169,168,167,167,170,168,170,167,170,167,170,170,168,168,170,167,167,170,167,170,170,167,168,168,167,179,168,167,167,169,169,167,170,170,169,167,167,168,169,168,170,170,170,180,168,167,170,169,167,168,167,169,169,168,168,170,170,170,167,167,167,170,169,181,167,170,167,170,170,168,167,170,167,170,170,182,170,169,168,167,169,168,167,168,167,168,169,168,170,169,167,168,168,167,170,168,167,170,167,169,170,168,168,170,167,183,169,168,168,167,169,168,167,169,167,170,170,169,168,167,184,168,167,167,168,168,185,169,169,168,168,168,167,170,169,186,169,187,167,188,167,167,167,170,167,170,169,167,168,169,167,167,170,169,169,169,169,167,167,167,170,189,167,168,168,170,170,170,167,170,168,190,168,170,169,167,170,167,167,169,167,167,169,167,168,168,167,167,170,169,168,168,168,169,168,167,167,169,168,170,167,167,170,169,167,169,168,170,167,167,170,170,167,167,168,170,167,167,168,169,169,167,167,167,169,167,170,168,191,169,170,192,167,170,167,168,193,167,170,167,167,168,167,167,170,169,167,170,168,167,194,169,167,168,168,170,167,169,169,167,167,169,168,169,168,169,167,167,168,167,169,167,167,167,170,170,167,170,170,169,170,167,168,170,169,167,167,168,169,170,169,169,167,168,169,167,167,167,170,170,168,167,170,167,170,168,170,170,168,168,170,170,167,168,169,167,168,167,170,167,168,195,167,167,167,170,167,170,169,169,167,168,170,168,170,169,167,168,168,170,167,169,167,170,167,167,170,167,196,167,169,168,168,170,170,168,167,167,170,170,168,170,168,169,167,169,169,197,167,169,167,167,167,168,169,168,170,170,198,167,170,167,168,169,167,170,170,169,167,199,200,200,201,202,203,203,204,203,203,202,202,205,206,203,204,205,204,203,203,203,205,207,202,208,205,203,203,204,203,205,202,205,205,204,205,205,202,202,203,203,204,203,202,203,204,209,204,203,202,204,203,205,205,210,204,204,205,205,203,203,204,205,205,205,202,205,202,202,202,203,202,203,202,205,205,204,202,205,205,202,205,204,203,203,204,202,203,205,202,205,205,202,205,204,204,205,211,202,204,203,203,205,205,204,205,204,205,204,205,202,202,203,203,204,212,203,204,203,203,204,205,203,203,205,202,205,213,202,203,214,203,203,203,203,205,203,204,202,204,204,203,215,204,205,205,204,205,204,203,203,216,202,202,205,202,205,217,203,204,218,219,205,205,202,203,204,203,203,202,205,205,202,204,202,205,202,203,205,205,203,220,205,205,203,202,204,205,202,203,204,205,203,205,202,203,204,221,205,203,202,222,203,202,205,204,203,204,205,202,204,204,202,202,223,224,199,225,200,200,226,225,200,201,201,225,200,225,225,200,201,199,200,227,228,228,227,227,228,229,228,228,229,229,228,229,229,228,227,230,227,229,229,231,228,228,227,230,227,229,228,227,228,229,230,230,232,230,230,227,228,228,227,230,228,229,230,227,230,230,228,228,227,228,229,228,227,229,228,228,230,228,230,227,230,228,229,229,230,228,228,227,229,229,233,229,227,229,228,230,230,228,228,228,227,227,229,227,227,227,229,228,228,229,230,227,227,230,230,227,228,227,230,230,229,228,227,234,227,227,229,229,228,235,228,229,230,236,227,230,228,230,228,229,228,228,227,227,229,229,227,228,227,230,228,230,228,229,237,230,238,228,227,228,228,227,228,239,240,228,230,227,241,227,229,230,229,228,229,228,228,229,228,227,230,227,229,227,229,228,228,228,242,228,230,230,228,243,244,245,246,244,247,244,245,246,246,244,245,245,248,249,246,246,245,246,245,246,245,250,244,245,250,251,245,245,245,244,246,245,246,244,244,250,245,244,250,245,245,245,245,245,246,244,245,245,246,252,246,245,245,246,253,254,255,254,254,254,255,253,256,254,253,256,255,254,254,255,254,253,255,255,254,253,254,254,254,254,254,254,253,256,254,255,255,256,255,257,258,259,258,258,260,259,261,261,260,262,263,264,264,265,266,267,263,265,265,268,265,264,267,263,263,263,264,263,265,263,267,263,264,269,264,264,270,271,272,271,271,272,273,271,271,273,273,271,274,273,273,272,272,272,275,271,274,273,271,274,271,271,272,274,271,272,272,274,276,271,271,273,271,272,274,272,271,272,273,272,271,274,271,271,271,271,274,272,272,274,273,271,272,273,272,274,272,272,274,273,272,272,277,272,271,271,271,272,272,278,279,279,280,279,279,281,279,279,282,283,284,279,279,279,283,285,286,284,283,283,284,279,279,283,279,279,286,284,283,284,284,279,287,288,279,279,289,279,290,286,283,286,284,284,279,283,286,291,279,284,279,283,279,283,279,284,292,284,286,279,279,286,284,286,284,284,283,283,283,279,279,279,283,279,283,283,279,283,283,279,286,284,284,279,283,283,286,284,284,284,283,279,293,279,286,279,284,286,284,286,279,279,283,279,294,284,284,284,286,284,284,283,279,283,279,279,284,283,284,286,279,279,283,286,279,279,284,284,279,284,284,283,283,283,279,284,279,283,286,284,284,286,279,279,279,279,283,286,284,279,284,286,284,284,284,283,283,279,286,279,286,286,279,283,283,283,286,279,283,283,279,279,295,279,284,284,296,284,279,286,284,297,279,283,286,279,283,279,279,284,279,286,279,284,286,298,299,300,301,301,300,302,301,301,301,302,301,303,300,303,304,303,302,302,305,306,305,305,307,307,307,306,305,308,309,310,310,306,306,307,311,305,306,305,312,306,307,305,310,305,310,305,313,306,307,307,306,307,305,306,306,310,310,307,305,306,306,310,305,307,307,314,305,305,307,306,306,307,306,306,310,306,305,315,305,305,316,306,307,310,305,305,306,305,317,305,305,310,307,307,305,310,310,305,310,306,310,305,305,305,305,307,318,306,306,310,306,306,310,307,306,310,305,305,306,310,310,306,307,305,310,307,305,307,307,319,306,307,307,305,306,307,305,310,320,307,306,306,305,305,307,305,306,307,306,306,307,305,310,305,305,306,310,305,310,305,305,306,307,305,310,305,306,305,321,322,306,310,305,306,306,307,306,305,310,310,305,305,310,306,306,306,307,305,310,305,305,310,305,310,310,310,305,307,306,306,307,305,305,310,306,310,307,306,306,306,307,305,306,306,305,306,305,310,307,306,323,306,310,305,307,307,305,310,306,305,310,305,305,306,305,306,310,305,306,310,310,305,310,306,307,305,306,305,310,305,307,306,305,305,306,305,305,306,310,305,310,306,306,306,306,306,305,305,310,305,305,305,310,305,310,307,310,305,306,310,305,306,306,310,310,306,306,310,306,324,310,306,325,310,310,306,305,305,326,310,307,307,305,305,307,305,327,328,328,328,329,330,328,329,329,330,328,327,331,329,327,327,329,330,330,329,328,327,329,330,328,329,330,329,327,328,328,332,327,328,329,328,329,328,329,329,329,327,333,327,328,329,329,327,327,330,330,330,327,330,330,329,330,328,327,328,328,329,330,329,327,327,327,327,327,327,327,330,329,327,330,328,328,329,329,329,334,330,335,330,330,329,330,327,329,328,327,327,336,329,327,328,327,329,330,327,330,330,337,329,330,338,329,330,328,329,330,329,327,327,330,327,327,330,329,330,329,329,327,328,329,330,329,328,330,327,330,329,327,328,327,339,328,327,329,329,328,327,329,330,328,329,330,329,327,329,329,327,330,327,328,327,340,327,328,329,327,328,329,329,330,328,329,329,328,329,329,328,329,327,330,329,341,329,329,327,330,327,327,328,328,329,329,329,330,329,329,330,329,327,330,327,329,327,327,330,329,328,329,329,342,330,329,328,327,327,329,329,330,327,330,330,327,330,329,329,329,330,328,329,330,343,328,330,329,327,330,329,327,327,327,330,330,344,327,328,327,327,330,329,345,346,347,348,349,348,350,346,346,349,351,346,346,349,346,346,348,348,348,346,346,352,351,346,349,351,349,346,349,349,348,348,346,349,351,351,349,348,346,346,351,351,348,349,348,346,346,346,346,349,348,346,353,353,354,355,354,356,355,354,353,353,353,353,354,353,353,355,354,357,358,359,360,359,359,360,361,358,359,361,360,361,361,358,362,361,361,361,360,360,359,358,359,363,358,360,358,358,358,361,358,364,361,358,359,360,361,359,365,361,358,358,361,366,367,361,359,361,360,359,361,360,361,358,360,361,359,368,361,359,361,359,361,359,361,361,369,360,359,359,359,359,358,361,359,370,371,370,372,370,372,370,371,373,370,371,370,370,374,370,372,370,372,372,373,372,370,371,371,370,372,371,358,360,358,358,359,361,361,359,360,358,375,361,361,361,360,358,360,360,358,360,360,358,358,361,358,360,360,361,359,360,358,360,358,361,358,359,360,361,361,361,359,361,358,360,358,360,359,361,361,359,360,376,377,378,379,376,376,377,380,380,381,382,382,381,380,383,381,382,382,382,383,382,383,380,382,381,380,381,384,385,386,382,387,382,381,380,383,381,380,383,381,380,381,382,381,381,381,383,382,381,383,382,381,383,380,381,382,382,381,380,382,381,380,380,381,383,381,382,382,388,383,383,389,383,382,383,390,380,382,381,380,380,381,383,380,381,380,380,381,380,382,391,382,382,380,383,382,381,380,380,382,392,393,394,393,394,395,396,396,394,396,396,397,396,396,398,395,396,395,396,396,395,395,396,394,393,396,394,396,396,394,393,396,383,383,382,381,382,382,381,380,380,381,380,382,380,382,382,381,399,381,383,380,381,381,382,382,381,382,383,380,382,380,381,400,382,381,380,383,380,383,401,382,382,380,383,380,381,381,380,380,380,402,382,383,383,382,381,382,382,381,382,381,385,403,382,381,380,382,380,383,382,381,382,382,381,404,405,381,382,383,406,383,380,383,383,407,383,380,380,408,382,381,409,382,381,410,380,380,383,382,382,383,411,381,382,412,382,381,413,380,383,383,382,383,414,381,380,383,382,380,382,415,383,380,381,383,383,416,381,380,381,381,382,380,380,380,380,381,380,380,417,382,382,418,383,419,383,383,382,381,382,383,382,380,382,381,380,381,381,383,382,381,380,420,380,383,383,381,380,380,383,380,381,380,383,380,383,380,381,380,421,382,381,382,382,380,383,382,381,382,382,380,380,380,383,383,382,380,380,381,380,381,381,382,382,380,383,381,383,380,422,380,380,380,381,383,381,382,380,380,382,381,382,382,381,380,423,383,424,382,425,382,381,382,383,383,380,380,382,382,382,382,381,380,380,383,380,382,380,380,381,381,426,382,380,382,382,380,383,380,381,380,381,382,381,383,381,382,382,380,383,395,396,393,396,394,393,393,393,393,396,394,394,393,394,396,395,394,395,396,396,393,427,395,396,396,394,393,428,394,395,395,396,396,394,393,394,395,393,396,393,394,394,429,394,396,394,393,395,393,394,393,394,393,393,396,394,393,430,396,396,393,394,395,393,394,431,393,396,396,395,396,395,396,395,396,393,395,393,393,396,396,394,395,396,393,394,394,395,394,394,393,394,394,393,396,393,395,394,395,393,394,394,393,394,395,393,396,393,393,396,396,393,394,395,394,394,395,393,393,395,396,396,396,432,394,394,394,394,395,393,394,393,395,395,396,433,396,396,396,394,396,394,393,395,396,394,396,393,394,434,394,393,396,393,396,393,393,395,393,394,394,395,393,396,396,396,381,381,381,383,435,381,382,382,380,383,380,380,381,382,380,381,381,380,381,380,382,393,395,396,394,393,393,395,393,395,436,393,394,395,396,396,394,394,395,395,396,393,393,437,393,395,393,396,394,395,393,396,396,394,380,380,382,380,382,383,383,382,381,383,380,382,381,382,383,381,382,380,381,381,383,395,395,396,394,396,393,394,395,395,395,394,395,394,395,393,396,396,396,395,396,394,394,396,393,394,393,393,393,395,393,395,393,395,395,393,393,438,394,393,396,396,439,393,394,395,393,396,393,396,396,394,394,395,393,396,393,394,396,396,393,394,395,396,393,396,393,395,395,393,440,393,393,394,393,396,394,393,441,396,395,393,442,395,393,395,393,393,394,393,393,393,395,396,443,395,444,394,394,395,396,393,396,393,393,393,394,394,393,394,393,396,396,396,396,445,395,396,394,446,393,394,393,394,393,395,393,393,393,393,394,396,393,393,396,393,395,393,393,396,447,382,380,381,448,381,380,381,381,383,382,380,380,381,380,383,382,380,381,380,381,382,382,382,382,380,381,382,383,381,382,383,381,382,382,380,380,382,382,383,383,383,380,380,381,380,382,381,382,383,382,380,382,380,380,381,380,381,382,383,382,382,380,383,383,380,382,380,381,382,382,381,380,449,380,382,382,383,383,380,383,450,381,380,381,382,382,382,381,380,383,382,382,382,382,382,383,380,382,380,382,381,380,382,381,381,381,382,382,380,383,381,382,381,381,451,381,383,380,380,382,380,383,381,382,380,380,380,381,383,382,380,380,380,381,380,382,382,380,382,381,381,452,452,452,452,453,454,452,455,452,456,456,456,456,457,456,457,456,457,458,459,458,459,455,453,460,453,453,454,452,454,452,455,454,382,380,380,383,380,383,382,380,380,380,381,382,382,383,382,382,380,381,381,380,380,383,380,380,381,381,381,382,381,382,382,381,380,382,382,380,382,380,383,382,380,380,381,380,380,381,382,382,382,461,382,382,380,383,380,381,382,382,381,380,383,381,462,463,462,463,462,464,465,465,466,467,466,466,468,466,466,469,470,466,467,464,465,464,462,463,464,463,465,465,462,462,465,471,465,464,463,463,463,465,462,465,463,462,465,463,465,463,464,463,463,465,464,465,465,464,465,472,462,464,463,465,465,463,465,465,462,463,464,463,462,463,463,462,462,463,465,463,463,465,463,465,463,464,463,465,463,462,464,464,463,463,463,462,462,462,465,463,465,463,462,463,462,463,464,463,464,465,463,462,462,463,463,463,465,462,465,464,463,463,465,465,463,473,464,465,465,462,464,465,462,462,474,465,462,463,462,463,464,462,463,462,464,475,476,477,475,477,475,476,476,477,477,478,475,476,475,479,479,479,476,477,479,475,476,475,476,475,476,479,476,480,479,476,477,475,479,476,477,477,476,477,477,477,475,477,481,479,477,477,475,477,477,475,479,476,477,476,476,476,476,475,477,476,475,476,479,476,475,477,477,475,477,479,475,476,476,477,477,475,476,476,477,477,477,479,482,479,476,476,479,477,475,477,477,475,477,483,476,476,476,477,476,477,477,477,475,479,477,479,475,476,479,484,485,484,486,484,487,486,486,487,485,485,487,488,489,487,487,486,484,486,486,487,487,484,487,487,485,485,484,486,487,487,487,486,485,487,484,485,486,485,485,485,487,485,486,486,490,487,486,487,487,485,485,487,485,484,486,486,485,486,484,487,487,486,484,485,484,487,487,491,486,486,487,486,486,492,484,487,484,484,487,493,484,486,487,487,485,485,487,484,487,485,486,487,484,486,486,486,484,484,486,487,486,487,485,484,487,486,494,486,495,496,485,486,487,486,485,487,485,487,485,487,487,487,487,486,487,485,487,487,485,487,486,486,486,485,486,486,487,486,485,487,486,484,486,485,484,487,487,487,487,484,484,486,487,487,487,485,486,486,486,484,486,484,487,487,487,484,486,485,497,486,487,485,487,484,485,487,485,484,485,487,486,487,487,487,485,498,486,487,487,499,486,500,485,484,486,484,485,486,484,486,484,486,485,484,486,485,487,487,486,486,484,486,486,487,501,485,486,486,485,487,484,487,487,486,485,487,485,486,484,487,485,487,484,502,503,504,502,502,504,502,504,503,503,503,504,504,504,504,503,502,503,503,505,503,502,504,505,502,504,504,505,504,503,503,503,504,503,503,504,503,503,502,503,503,506,503,505,504,504,503,504,503,502,503,504,505,503,505,503,502,505,504,504,502,502,503,504,502,505,502,504,504,504,504,505,504,504,504,503,503,504,502,507,508,502,505,504,502,503,504,503,504,504,504,505,504,502,503,509,503,505,505,510,511,511,512,512,511,513,510,511,513,510,513,510,510,510,512,510,513,510,510,511,513,513,511,512,510,512,510,513,511,511,511,510,511,510,511,512,511,510,513,512,510,513,510,512,510,510,511,511,511,513,510,512,511,513,512,511,513,514,511,513,510,510,510,512,510,510,510,513,513,512,513,512,511,511,510,510,510,513,510,515,511,511,510,511,510,511,513,513,512,516,512,517,518,519,511,513,510,511,512,512,511,510,512,511,511,511,512,511,511,510,512,510,512,510,513,510,511,511,512,511,510,511,511,512,510,512,511,511,510,520,513,513,512,521,513,512,510,513,511,512,512,510,511,522,523,513,511,513,513,510,510,513,510,511,513,513,511,511,513,511,513,511,513,511,513,510,511,510,510,513,513,511,510,524,513,511,511,512,511,525,511,512,510,510,510,511,511,513,510,513,511,513,510,511,510,510,511,510,510,511,526,513,511,511,510,511,512,511,511,510,510,511,513,527,510,513,511,511,510,511,511,510,511,513,510,512,510,512,511,511,513,510,511,511,511,510,511,511,513,510,510,513,513,510,512,510,511,511,510,510,510,511,511,511,513,511,511,510,511,510,512,512,528,513,512,511,529,511,510,512,530,513,512,510,511,513,512,510,511,511,511,510,511,513,510,510,510,512,510,511,531,531,532,532,532,533,532,532,534,532,535,534,534,536,531,531,537,534,532,531,538,534,534,533,531,534,531,532,533,533,533,534,533,531,534,534,531,534,532,539,533,534,534,540,534,541,532,533,531,531,534,534,532,533,531,533,531,534,534,534,532,532,534,542,533,534,533,533,531,532,531,534,532,531,534,532,533,533,534,533,534,533,532,532,534,534,531,533,534,534,533,531,543,531,544,533,532,534,532,533,534,534,532,533,531,531,531,532,532,533,534,532,531,532,545,534,531,534,532,533,534,532,534,534,546,511,513,512,510,512,513,512,510,511,513,513,511,511,511,513,513,510,513,510,513,510,513,511,513,513,511,513,512,510,510,511,513,511,512,511,513,511,513,513,512,510,511,547,510,510,510,513,510,511,513,511,511,513,511,548,512,511,510,512,510,510,513,513,512,511,511,510,510,549,510,513,512,511,511,513,511,511,513,511,511,510,512,513,511,513,513,513,511,513,511,513,512,510,510,510,512,550,551,511,511,513,510,510,513,510,511,512,511,513,552,513,511,513,512,553,512,513,554,510,511,513,510,512,510,511,510,511,513,511,510,511,513,555,512,510,513,511,513,511,513,513,511,513,513,511,513,510,510,512,513,511,512,510,511,512,513,513,512,510,510,556,511,510,513,511,557,513,510,510,512,510,512,510,512,512,510,512,558,512,512,512,511,513,513,511,511,513,512,511,513,512,511,512,511,512,510,513,513,512,510,512,510,512,512,510,510,510,511,513,510,510,510,510,510,511,511,513,513,511,513,510,512,510,510,512,512,511,559,512,510,512,560,513,512,513,512,512,511,513,510,511,511,511,511,513,511,510,513,512,561,511,511,511,510,510,511,513,511,512,511,511,511,512,510,513,513,513,512,510,511,511,513,510,510,510,512,513,513,512,511,513,511,511,513,513,512,512,510,511,511,510,511,562,511,511,512,510,511,513,512,511,563,513,512,512,511,513,510,510,513,513,513,511,513,513,511,512,511,511,510,511,511,511,511,510,510,564,513,511,511,511,513,510,565,511,512,511,513,513,512,510,512,512,513,511,511,510,513,512,510,510,513,510,512,511,511,512,510,513,510,566,511,513,513,510,510,513,511,513,512,510,510,513,513,511,513,510,512,510,513,510,511,513,511,510,512,511,511,511,511,512,567,512,512,513,513,512,512,510,510,510,510,510,511,510,512,510,513,511,510,513,512,513,510,511,511,513,511,510,510,511,513,511,512,513,511,510,512,513,513,511,510,511,511,512,511,511,511,513,513,510,568,513,513,511,510,510,511,511,511,512,510,513,510,510,512,510,513,510,513,513,511,569,513,510,511,512,512,512,513,510,512,512,511,510,511,512,511,513,570,511,511,511,512,511,510,511,513,511,511,510,510,513,513,510,511,513,513,511,510,510,510,511,510,512,511,511,571,510,572,510,510,513,511,513,573,510,512,512,510,512,512,512,513,511,510,510,512,510,511,510,511,511,512,510,574,512,510,513,512,511,510,512,510,510,511,511,511,511,510,513,512,511,513,513,511,510,513,511,513,511,525,511,510,512,510,512,511,510,510,511,510,513,512,511,513,512,512,511,511,513,511,510,511,512,575,511,512,511,513,510,511,513,513,510,512,510,510,512,512,511,513,513,512,513,513,511,513,510,511,513,512,511,510,576,511,510,513,511,511,511,513,510,513,511,511,511,511,510,510,511,510,510,577,512,511,511,511,511,510,513,513,513,511,511,511,513,510,511,511,578,511,510,513,511,510,510,510,512,512,510,513,511,512,579,580,511,510,510,513,510,510,510,511,510,512,510,512,511,511,510,581,511,512,512,511,511,512,511,511,513,512,582,583,510,510,510,513,510,510,513,510,584,513,513,512,513,510,511,513,511,585,586,511,513,511,511,513,513,512,511,513,510,513,511,511,511,513,510,512,510,512,511,511,510,511,513,510,512,512,512,511,510,587,511,511,510,511,510,510,513,510,510,511,513,513,511,513,512,512,588,511,513,511,510,511,510,510,589,513,513,512,510,510,510,512,512,510,510,511,511,512,511,511,511,513,513,513,511,512,510,510,590,510,510,591,513,512,510,511,512,511,511,510,511,513,510,511,510,558,511,510,510,511,512,511,511,510,510,511,510,510,513,511,511,512,510,510,511,592,513,510,513,512,511,510,513,511,511,511,513,593,594,595,593,596,596,596,595,597,595,595,595,594,596,593,594,595,596,502,505,505,505,598,505,503,504,504,502,503,503,505,504,505,502,503,503,503,503,504,599,599,599,600,600,601,602,603,602,604,603,605,605,605,606,607,606,608,606,608,609,606,610,611,608,612,613,607,612,607,614,612,607,606,608,608,606,607,607,612,615,608,616,612,607,607,612,608,606,608,607,606,607,608,606,608,606,606,617,618,619,620,618,620,617,617,620,618,618,620,618,619,619,618,618,618,617,619,618,620,618,618,617,617,619,617,620,618,618,618,617,619,617,618,621,619,619,619,617,617,617,618,618,618,617,618,618,622,620,620,617,617,617,620,619,617,619,618,618,619,619,618,620,618,618,617,619,617,620,618,623,617,617,617,620,619,617,617,619,624,617,619,618,617,619,618,625,617,620,618,619,619,617,618,626,617,620,620,627,619,617,617,619,617,617,619,618,619,617,618,617,620,617,619,617,620,617,618,618,618,619,618,618,619,618,628,629,630,631,629,632,630,631,629,618,617,617,619,608,607,608,606,608,607,606,607,612,633,612,608,607,607,606,608,607,608,612,607,607,606,608,612,607,608,608,606,608,612,608,608,607,607,607,607,606,607,612,607,607,608,606,608,607,612,608,634,608,612,635,608,636,637,607,608,606,612,608,608,607,606,607,608,608,606,612,607,638,607,612,612,606,608,639,606,640,641,642,643,640,641,641,642,641,640,642,640,642,642,640,640,643,641,642,642,644,642,642,641,643,640,641,643,642,642,643,645,646,646,647,648,649,648,648,648,646,647,649,647,649,646,648,647,647,647,646,648,646,647,647,650,648,648,647,649,648,647,648,648,648,647,646,646,646,649,648,648,649,647,648,648,648,648,647,648,648,648,649,647,647,647,646,647,647,648,648,648,646,649,651,647,649,649,649,646,649,647,649,648,648,648,649,647,649,648,646,649,648,647,649,649,647,649,648,646,649,648,646,648,647,646,646,648,647,646,648,648,646,652,647,648,647,647,647,646,647,646,648,653,648,647,646,648,646,649,646,646,649,647,648,649,648,647,646,646,648,646,648,648,647,654,648,647,655,647,646,646,649,647,648,647,656,648,646,647,649,647,646,646,649,648,646,648,648,648,648,647,646,648,648,648,648,646,657,649,647,647,646,647,648,646,648,648,647,648,648,648,647,648,658,649,648,648,659,649,647,649,648,647,646,660,648,648,647,649,648,648,648,647,646,648,646,647,648,648,649,647,647,647,647,661,648,649,646,641,643,640,643,643,640,643,640,641,640,662,641,642,642,640,640,640,641,642,641,640,641,642,641,643,642,642,642,641,640,640,640,640,643,640,641,643,663,641,641,643,641,642,664,641,642,641,640,643,640,641,641,642,640,640,642,641,642,642,641,642,640,665,640,640,643,640,641,642,641,642,642,641,643,640,643,642,641,643,642,641,643,642,641,642,642,641,640,642,642,642,640,640,641,642,666,642,641,641,640,642,640,667,668,642,642,641,669,641,643,643,641,642,641,642,641,641,640,642,642,641,641,640,640,640,642,643,640,640,643,643,643,642,640,643,641,641,642,670,641,642,642,640,643,642,642,640,642,641,642,642,640,642,641,643,640,643,640,640,643,642,640,671,641,641,642,640,642,642,641,642,642,641,642,643,642,642,643,642,641,642,641,642,640,642,643,640,643,642,642,641,642,640,642,641,642,643,642,642,643,640,640,642,643,640,641,641,642,643,672,642,640,673,643,640,640,641,642,641,640,642,641,642,642,640,642,641,642,642,642,641,640,640,641,640,642,641,643,643,643,640,640,674,641,642,642,642,641,640,640,640,675,640,641,642,642,643,642,640,643,640,640,640,641,640,640,641,642,642,640,641,640,641,643,642,642,640,643,643,642,640,641,641,640,640,642,643,642,643,642,642,643,642,676,677,678,678,676,678,676,679,677,676,676,678,677,678,678,676,677,678,678,680,679,676,677,678,678,679,678,679,676,676,676,677,681,679,679,678,678,682,683,678,678,678,676,679,678,676,684,679,677,677,678,679,677,679,678,678,677,678,676,677,676,685,686,686,686,685,685,687,688,688,685,688,687,685,686,686,688,687,688,687,688,686,686,688,688,687,687,688,687,685,688,688,687,689,688,688,686,687,685,685,686,686,687,686,688,688,685,685,690,688,686,686,685,688,685,686,691,688,686,685,691,685,686,687,685,692,685,688,688,686,686,687,686,688,687,687,688,688,685,686,686,686,685,686,685,686,688,685,688,688,686,687,685,685,686,685,688,686,688,687,688,693,694,688,688,686,686,685,686,688,686,687,686,688,688,687,687,688,688,687,688,687,687,688,688,688,687,685,686,688,688,695,687,686,687,686,685,688,687,687,688,688,688,687,687,685,686,688,686,685,686,688,687,685,688,685,688,686,688,686,685,685,688,685,696,687,685,685,688,688,685,686,686,685,688,687,687,688,688,687,688,688,687,688,688,687,687,685,686,687,687,688,686,685,686,688,688,687,685,686,688,688,686,688,688,688,685,688,688,688,687,685,686,685,686,697,686,685,688,688,685,685,686,688,686,688,688,688,687,688,686,687,686,685,688,687,687,685,687,698,688,685,686,688,699,685,686,686,688,688,686,688,687,700,688,687,688,687,688,685,688,686,687,688,687,685,685,688,688,685,688,687,687,688,688,686,688,688,701,686,685,685,685,686,685,686,688,688,685,685,686,686,688,687,687,702,703,687,687,688,688,688,687,687,688,686,685,687,686,686,688,687,688,686,688,686,686,704,688,688,687,688,688,686,687,685,686,688,687,685,685,705,688,688,687,687,685,688,688,688,688,686,706,687,685,686,686,687,688,688,688,688,686,707,685,686,687,685,686,688,687,688,686,686,688,706,686,686,708,687,687,688,688,687,709,686,686,686,687,686,688,686,685,687,687,685,686,688,687,685,688,688,687,685,688,710,688,687,685,688,686,688,686,686,687,686,687,687,686,686,685,685,687,686,685,688,688,686,685,688,686,687,686,687,688,688,687,686,686,687,685,688,688,685,688,686,685,685,687,688,688,687,688,685,688,687,688,687,687,688,687,687,686,686,686,686,685,687,688,686,685,687,688,688,688,688,686,688,686,688,685,686,685,686,687,685,686,686,686,688,687,687,711,687,687,688,686,688,688,688,685,686,688,688,685,688,687,688,685,687,688,686,687,687,685,686,688,686,686,688,688,687,687,686,686,688,688,687,688,687,688,687,687,686,688,688,687,712,687,686,685,713,714,688,687,685,686,687,687,688,687,688,687,687,687,687,686,686,688,686,685,685,688,688,685,686,688,685,688,687,688,687,686,686,687,686,686,687,688,685,687,685,686,686,686,715,687,686,716,717,688,685,686,685,688,686,685,718,687,685,719,685,688,686,685,687,677,679,676,676,677,677,678,679,678,678,679,679,677,676,677,678,679,677,676,676,679,678,679,676,679,678,677,679,677,679,678,678,679,678,678,679,678,676,678,676,676,679,678,678,677,677,676,678,678,679,677,679,676,678,678,679,679,679,676,679,676,679,677,678,676,678,678,676,678,678,677,679,676,678,678,678,679,679,678,678,679,678,677,676,678,679,676,679,676,679,677,676,676,678,677,679,679,677,677,679,678,720,721,678,679,677,676,679,722,677,723,676,678,678,724,677,677,725,677,678,677,678,676,677,676,677,678,678,678,678,679,677,679,679,679,678,677,678,679,676,679,678,679,679,676,678,678,676,679,679,676,678,678,677,679,679,679,676,679,676,676,678,726,678,676,678,679,679,679,679,677,678,679,677,678,679,677,678,676,676,678,679,678,679,677,677,678,676,679,679,678,679,677,679,679,677,678,678,678,679,678,727,679,678,677,678,679,677,676,679,677,678,677,679,678,677,679,676,679,678,677,728,678,676,676,677,677,679,676,676,679,679,679,676,678,678,678,679,676,677,678,679,676,676,678,677,678,676,677,679,678,676,678,676,678,678,678,679,678,678,679,678,678,677,678,677,679,679,676,678,677,678,678,676,678,676,678,679,679,679,678,677,679,679,678,678,677,678,678,678,678,676,676,678,678,676,679,677,678,677,679,679,676,678,678,678,676,729,678,678,679,677,678,678,730,678,676,678,731,676,676,678,676,679,678,678,677,678,679,676,678,676,679,679,679,678,677,676,677,677,679,677,678,679,679,679,679,678,676,678,678,678,676,679,678,678,677,677,678,678,678,676,678,678,679,679,678,679,676,678,678,678,677,676,678,677,678,732,676,733,678,676,678,679,678,679,679,678,676,678,677,679,677,679,677,676,677,676,679,734,679,679,676,678,678,676,676,679,679,679,679,679,677,678,678,679,678,677,678,735,678,679,677,678,676,677,678,677,676,678,676,679,678,676,676,677,736,678,679,679,676,676,677,676,679,676,676,677,676,679,678,679,679,677,678,678,677,677,679,678,679,676,678,676,678,677,678,678,679,679,677,679,679,677,679,678,678,677,679,678,678,676,679,677,676,677,679,676,677,679,677,737,738,739,739,740,741,741,741,739,741,742,739,739,743,739,743,739,739,742,739,743,744,743,739,742,743,739,743,743,739,742,739,745,746,741,742,742,743,739,742,745,742,743,743,739,747,743,739,742,748,743,741,743,739,743,739,741,742,739,743,742,743,739,741,743,741,742,743,742,742,742,741,742,749,739,742,741,742,743,742,741,742,742,750,743,743,742,741,743,742,742,743,739,742,739,742,751,752,743,742,753,742,742,743,742,742,743,743,742,743,739,743,742,741,741,741,743,741,742,743,742,743,739,743,743,742,742,742,741,741,743,739,742,743,742,739,743,739,754,755,754,756,757,758,756,756,758,759,760,759,758,757,757,757,758,759,759,757,758,759,761,762,761,763,764,761,761,765,764,761,761,765,761,764,764,761,765,762,765,765,762,761,761,762,764,765,761,761,764,764,762,762,764,764,764,766,761,765,761,762,761,761,765,762,765,767,768,768,767,767,769,761,764,764,761,765,765,761,765,762,761,761,765,770,764,761,761,761,765,765,764,764,762,765,762,761,765,762,761,765,762,764,771,772,771,772,771,773,772,772,772,774,771,774,771,774,773,773,772,771,773,774,772,774,771,771,772,772,772,774,773,772,774,772,773,772,771,771,774,773,774,772,771,771,773,774,772,771,773,774,774,775,771,772,772,773,771,773,771,772,772,771,771,771,772,773,774,771,771,776,777,777,778,778,776,776,779,779,777,777,779,777,777,776,777,779,779,779,778,777,776,779,777,778,780,778,777,781,779,779,776,778,779,776,779,779,776,779,776,777,776,776,779,776,777,779,778,776,776,779,782,779,776,776,777,779,777,776,778,777,776,779,779,777,779,779,779,779,776,776,778,776,776,778,778,776,778,778,776,778,777,776,783,784,776,779,777,779,776,778,778,776,776,776,779,779,776,778,785,786,776,776,778,777,778,776,778,779,777,776,776,776,779,777,778,776,776,779,779,779,778,778,778,776,776,779,787,778,776,776,777,776,776,778,777,776,779,777,777,779,776,776,779,776,776,778,776,788,776,776,776,777,776,778,776,778,776,778,777,776,778,776,779,777,776,778,779,776,778,776,779,776,776,776,778,776,778,776,776,776,779,777,777,776,779,777,779,776,776,776,776,777,776,779,776,778,778,789,779,777,777,776,778,790,776,778,779,779,776,776,776,776,779,776,778,779,779,778,779,777,777,778,777,779,776,777,776,776,778,778,779,777,776,776,776,779,779,779,778,776,776,777,776,776,778,779,776,779,779,776,778,778,776,779,776,777,779,776,776,779,778,778,778,779,776,778,776,779,779,779,776,777,777,776,778,779,776,778,779,776,779,779,778,776,778,777,776,776,776,791,792,793,794,794,793,794,794,795,792,794,792,792,791,791,793,792,796,793,793,792,794,792,794,792,794,794,793,791,791,793,794,793,792,794,793,791,794,791,792,794,793,791,793,793,791,791,793,791,791,793,791,793,792,793,794,793,791,794,792,794,797,792,793,792,793,794,793,792,794,792,794,793,791,792,792,792,794,793,793,791,794,792,794,791,793,793,791,798,794,791,793,794,794,793,793,791,792,793,791,791,794,791,793,793,791,792,793,791,791,793,791,792,793,792,791,792,794,793,793,792,792,794,791,794,792,791,793,794,792,792,793,794,792,793,794,792,799,793,793,791,791,792,793,793,791,791,800,793,791,794,794,792,794,794,793,792,794,801,794,793,794,794,802,793,793,793,792,793,793,793,791,793,793,793,792,803,792,791,794,791,793,792,793,793,793,791,792,793,794,794,793,794,792,794,791,791,792,794,791,793,791,793,793,793,791,792,793,794,792,794,792,793,792,792,793,794,793,794,791,794,793,791,794,791,794,793,794,792,792,792,793,794,793,794,794,791,794,791,793,793,793,792,793,792,793,791,794,793,794,791,793,791,791,793,793,791,792,794,793,793,792,793,793,798,792,794,793,792,793,791,794,791,793,791,792,794,792,793,794,793,791,793,793,793,794,791,791,791,794,793,791,792,794,791,794,791,791,791,792,792,791,793,794,793,804,794,792,794,792,792,794,793,794,792,793,791,792,792,794,793,791,794,793,792,792,793,794,792,793,791,793,793,793,793,805,806,792,793,791,791,791,791,792,793,793,793,807,791,792,791,808,809,810,809,791,793,792,794,791,794,793,791,794,791,791,792,792,793,792,794,793,791,793,811,812,813,814,814,815,812,813,815,812,814,814,813,814,815,814,813,815,814,813,813,814,815,815,812,815,814,813,814,814,814,815,814,814,815,815,815,814,814,814,812,812,814,813,815,815,813,814,815,813,814,815,814,814,814,813,815,815,815,813,814,815,812,815,812,814,814,815,813,813,815,814,814,815,812,814,815,813,815,815,812,814,812,814,813,814,812,815,815,812,814,812,815,816,814,815,812,814,813,812,812,813,817,814,814,812,813,813,814,815,813,814,814,813,814,813,815,813,814,815,818,813,812,815,812,815,815,813,815,813,813,813,814,819,814,814,814,813,814,815,814,814,815,812,812,815,812,815,815,815,814,813,813,812,814,812,813,814,813,813,813,812,812,815,814,814,814,814,814,815,815,814,813,815,812,812,815,812,812,815,814,812,814,814,815,815,814,815,813,815,812,812,814,813,813,814,813,814,812,814,815,814,814,813,814,813,813,820,814,812,814,813,815,814,814,814,814,815,814,814,813,815,812,815,814,814,813,814,812,815,813,813,812,813,813,814,814,815,813,812,815,813,814,815,814,812,815,812,814,813,814,814,812,812,815,813,812,812,814,815,814,814,815,812,814,814,815,814,814,814,812,812,815,815,814,814,813,815,812,814,815,812,821,814,812,815,814,814,813,813,814,822,814,814,813,813,813,814,815,814,815,813,813,814,814,814,813,814,813,814,813,812,823,814,814,812,812,814,813,815,812,814,814,814,813,812,814,824,814,814,825,814,815,814,814,815,814,815,814,814,815,815,814,815,815,815,813,814,815,815,815,815,812,813,814,813,812,814,814,814,814,813,812,815,813,815,814,814,815,812,815,812,826,812,827,813,814,813,814,813,812,814,813,814,815,815,814,814,813,812,814,813,814,814,813,814,814,813,812,814,813,812,814,813,814,814,812,814,814,815,815,814,815,813,812,814,814,813,814,813,812,815,814,812,814,813,812,814,814,814,813,814,814,828,812,829,814,812,814,815,814,815,812,812,815,814,814,813,814,813,814,815,814,815,830,814,815,812,812,814,814,815,812,815,812,814,813,812,815,814,814,813,814,815,812,814,815,831,814,815,814,813,812,814,815,812,815,814,814,832,814,815,814,814,814,814,815,812,814,815,815,814,813,815,813,812,812,814,813,812,815,814,814,814,815,814,814,815,814,813,812,815,814,813,814,814,814,812,814,814,813,813,814,815,812,815,814,814,815,814,813,814,814,833,813,813,813,812,834,814,815,814,824,813,814,814,812,812,832,815,814,815,814,813,813,815,814,813,815,812,812,814,813,812,813,814,835,814,815,814,815,812,815,813,814,814,813,812,815,815,814,813,814,813,812,814,814,814,815,813,815,812,815,812,814,814,812,814,814,836,814,813,813,837,838,814,814,814,815,813,812,814,814,815,814,814,814,814,815,813,814,815,815,813,815,815,815,812,839,814,813,814,815,813,815,815,813,814,814,814,814,814,815,812,814,813,815,814,813,813,814,815,815,813,812,814,814,815,815,814,814,813,814,815,813,814,814,814,812,812,815,813,813,815,812,813,812,814,813,812,812,814,812,814,815,815,840,815,814,812,814,814,814,813,814,814,815,814,814,815,815,812,815,841,813,813,815,812,815,812,814,814,815,814,813,812,815,813,812,814,812,814,814,815,813,815,815,815,812,814,812,814,814,814,815,815,812,814,815,815,814,813,815,814,813,812,842,814,815,814,814,812,815,812,813,815,814,814,814,814,814,843,813,813,813,814,814,813,814,814,814,815,815,812,815,815,813,814,815,814,815,815,813,814,815,844,814,814,824,814,812,845,813,813,814,813,812,814,815,814,846,813,815,815,815,812,815,813,812,812,813,812,814,814,815,814,812,813,814,813,815,815,813,812,814,813,812,815,813,812,815,814,813,814,812,815,814,812,814,814,813,812,814,847,847,847,848,849,849,850,850,847,849,847,847,847,849,847,850,847,849,847,848,851,848,847,848,847,849,850,848,848,850,847,848,850,848,847,850,849,850,850,849,850,850,850,847,849,849,847,847,849,852,853,849,849,849,847,847,854,850,848,850,847,848,855,847,850,847,847,849,849,850,849,850,848,848,849,848,850,848,850,850,848,849,847,847,847,848,856,848,848,850,850,850,848,848,850,848,847,847,847,847,850,848,850,849,847,849,847,850,849,849,849,847,848,850,848,848,847,848,847,857,848,850,850,848,847,858,848,849,850,850,848,850,847,850,859,848,850,850,849,847,848,848,850,850,847,849,849,850,848,860,848,848,850,861,848,849,847,850,848,847,849,850,849,850,850,847,847,850,848,848,850,849,850,850,850,848,848,849,850,850,848,847,849,847,847,862,847,849,847,848,850,849,850,848,848,850,848,863,849,849,864,849,848,847,849,847,849,848,850,847,847,850,865,850,848,849,849,849,866,848,849,850,848,847,855,849,847,848,850,850,848,850,849,850,848,847,850,849,849,850,847,847,850,850,847,850,848,847,850,848,849,849,850,850,848,850,850,848,847,850,850,850,849,850,847,850,848,847,849,850,847,847,850,849,847,850,847,848,850,850,850,849,847,848,850,848,850,848,849,847,867,847,847,847,868,847,849,847,850,850,848,848,869,848,870,871,870,870,872,873,870,872,872,872,870,871,871,873,870,873,871,873,871,871,873,871,871,873,873,874,870,872,871,873,870,870,872,871,873,870,872,872,873,873,870,872,870,871,870,871,871,871,871,873,872,872,873,871,871,873,872,870,871,873,871,870,873,872,871,873,871,871,873,870,871,872,872,870,870,870,871,872,873,870,872,870,871,870,870,872,873,870,870,871,872,875,872,870,871,871,871,871,872,870,872,872,870,872,873,871,873,872,872,872,870,870,871,873,873,876,873,870,872,877,870,872,871,871,871,872,873,871,873,871,873,871,871,872,873,870,872,871,873,870,871,872,871,872,872,871,873,873,871,870,873,871,870,870,873,872,870,871,873,873,871,872,870,872,871,878,879,880,879,878,881,878,878,881,878,880,880,878,881,879,881,879,879,879,878,880,880,879,878,880,879,880,879,880,880,878,878,880,880,881,881,881,878,878,879,879,878,878,878,879,878,881,878,881,878,881,881,878,878,879,878,878,881,878,881,881,882,880,881,882,881,878,883,884,885,883,883,886,887,886,887,887,886,886,884,884,888,884,884,884,883,886,884,883,884,883,884,886,883,887,886,886,883,883,883,889,883,884,883,883,886,887,886,883,884,887,886,890,887,886,886,886,883,884,884,886,886,887,883,883,884,887,883,886,886,883,884,884,883,886,887,886,887,886,883,886,887,887,884,884,883,883,891,886,884,887,886,883,883,883,884,886,883,884,884,883,886,887,883,886,883,884,883,886,883,884,884,883,884,887,887,883,883,883,886,883,884,884,886,883,886,886,886,887,886,886,884,883,884,887,886,887,887,886,886,884,883,883,887,886,884,883,883,886,886,887,886,884,886,887,886,886,886,883,886,887,883,884,887,886,884,883,884,883,883,886,886,883,884,883,886,884,892,886,884,887,883,883,884,884,887,883,883,883,886,893,884,887,886,884,887,886,886,883,886,887,883,883,886,886,883,884,884,883,883,884,887,884,887,883,883,884,884,883,883,883,884,883,886,886,886,886,887,887,894,886,886,883,887,884,887,886,887,883,886,884,883,884,883,883,884,883,883,883,887,883,883,883,883,886,886,883,884,886,886,883,884,884,884,887,883,887,883,883,884,887,887,886,886,887,887,886,886,883,883,887,886,887,895,884,886,886,883,883,883,884,883,883,884,884,887,886,887,883,887,886,886,883,887,887,884,883,883,884,886,887,886,883,884,883,883,886,884,887,883,884,883,887,886,886,886,886,887,886,884,884,887,884,883,883,884,887,883,886,883,883,884,886,886,887,886,884,887,883,884,887,883,883,883,886,883,884,887,884,886,883,887,887,886,886,887,886,886,896,883,897,883,886,883,886,887,883,884,884,884,883,883,887,887,886,884,884,884,886,886,886,884,887,886,886,886,883,887,887,883,883,884,884,887,886,884,883,886,887,898,886,883,884,883,883,884,884,886,886,884,886,883,884,886,886,883,883,887,886,887,886,887,887,883,884,886,884,884,886,883,884,883,883,886,886,883,886,883,884,887,886,884,886,883,883,886,883,884,884,884,883,884,883,884,884,883,883,886,883,884,887,886,884,886,884,883,884,884,883,884,899,900,901,900,901,901,901,901,900,899,899,901,902,903,904,903,904,905,905,904,903,906,904,905,907,905,906,903,904,904,905,905,904,904,905,904,904,908,905,906,909,903,906,906,906,904,904,905,904,910,904,906,903,903,906,906,904,903,904,905,904,905,903,904,903,903,904,906,904,904,903,911,912,912,913,911,914,912,911,915,912,912,912,915,915,915,912,911,915,915,915,913,915,913,913,912,912,916,915,912,911,915,915,913,915,915,915,913,912,913,912,911,915,912,915,915,911,911,911,912,911,912,911,912,917,915,915,913,915,915,911,911,911,912,911,915,918,915,915,919,920,920,920,921,920,921,919,922,920,919,920,921,921,922,922,920,923,922,921,920,920,919,920,921,920,920,921,920,920,921,921,920,920,919,919,919,922,919,922,919,919,919,922,919,922,919,922,922,920,920,920,920,920,921,919,922,919,922,920,920,920,920,922,920,920,921,920,920,921,922,922,920,921,920,921,924,925,926,927,926,926,926,924,926,926,926,924,927,925,926,926,927,926,924,925,927,927,927,925,927,926,927,924,926,925,928,927,925,924,927,924,925,925,925,927,925,926,929,930,931,930,930,930,929,931,931,931,930,932,931,930,929,932,930,933,930,931,932,929,931,931,932,930,929,932,931,931,932,930,929,929,929,934,931,932,932,930,931,931,932,930,930,930,930,930,929,930,931,929,929,931,932,935,931,931,929,931,929,936,932,930,932,930,929,930,931,929,930,929,930,929,931,929,930,931,932,929,931,929,931,931,932,932,931,932,931,930,931,929,930,929,931,931,929,932,931,929,931,932,931,930,929,930,937,931,932,931,929,931,931,929,932,931,930,929,931,931,932,931,929,932,931,932,929,929,932,929,932,929,931,931,932,931,929,930,929,929,930,930,930,929,931,930,929,930,931,931,931,930,931,929,929,930,931,931,931,932,930,938,931,931,929,932,930,929,931,931,932,931,932,939,929,932,931,932,932,931,932,931,929,929,931,932,931,932,932,931,931,932,931,929,930,929,930,931,931,929,931,929,932,930,929,931,931,932,932,929,932,929,929,932,930,930,931,930,929,929,932,940,930,930,941,929,931,931,932,930,930,931,929,931,930,931,932,942,931,931,931,931,931,932,931,930,929,930,931,929,930,929,930,931,943,929,930,931,929,932,931,932,929,931,931,929,931,929,944,932,929,931,931,929,930,929,932,931,930,931,931,931,932,931,931,929,930,931,932,931,945,929,929,930,930,931,931,932,930,929,929,929,929,932,931,931,931,932,930,929,930,931,931,929,931,932,930,930,946,931,930,931,931,931,932,930,931,931,929,930,931,947,948,930,930,929,930,929,932,930,931,931,929,930,929,930,931,931,932,931,932,931,931,931,930,930,932,932,929,929,932,931,932,929,929,932,929,931,932,929,931,929,930,931,931,931,931,929,931,931,929,931,929,930,929,930,929,931,932,931,931,931,929,932,932,949,931,931,930,929,931,932,931,932,931,929,930,931,931,932,930,931,929,931,931,931,931,932,932,931,932,931,930,931,931,930,931,930,931,950,931,931,931,931,932,929,929,951,952,931,931,929,929,932,930,931,931,929,932,929,932,930,929,930,930,931,929,931,932,932,932,931,932,931,930,931,929,931,932,929,930,931,931,931,929,929,932,932,931,953,931,930,929,929,930,929,930,929,929,932,929,932,931,931,930,929,932,954,931,931,930,929,931,932,929,930,955,932,930,931,929,929,930,929,929,931,930,931,929,929,930,931,932,930,929,930,930,931,929,932,929,929,929,931,931,930,931,931,932,932,932,929,932,932,930,931,929,931,932,932,930,931,930,931,932,929,929,930,931,956,931,929,957,932,958,931,929,929,931,929,932,932,931,959,931,931,932,932,960,932,961,931,962,963,929,930,930,931,931,932,931,929,931,929,929,929,932,932,931,931,932,930,931,932,930,931,929,931,964,930,929,965,931,930,931,929,929,929,930,931,931,929,930,929,932,929,931,930,931,931,929,929,929,931,932,930,929,930,929,931,930,931,932,931,932,932,931,931,930,931,930,930,931,930,931,930,931,932,931,932,930,931,930,930,929,929,930,929,932,931,931,929,930,929,930,931,931,929,932,929,932,932,930,931,929,929,931,929,932,931,929,932,932,932,930,966,931,932,932,932,930,931,931,931,930,931,932,931,932,931,931,929,929,929,931,932,930,930,929,931,929,929,931,932,929,967,929,931,929,931,931,932,932,930,929,932,930,929,929,930,929,932,929,930,930,930,968,929,932,931,932,929,932,932,930,931,931,931,930,932,929,932,929,929,929,931,931,930,969,931,929,929,932,931,930,931,930,931,931,931,932,930,970,929,930,971,931,931,929,929,931,932,929,930,931,931,931,931,931,930,931,932,932,931,929,929,931,932,931,929,932,929,931,930,931,931,932,929,931,932,930,932,931,931,929,932,930,931,929,932,931,932,929,931,929,931,931,931,931,931,932,929,930,929,930,931,972,930,931,929,932,930,932,931,929,930,931,931,930,929,929,932,930,931,929,930,931,930,931,931,931,930,931,932,929,932,931,931,931,931,930,929,930,929,930,931,931,929,932,930,931,929,930,930,931,931,931,932,930,931,932,929,932,931,931,932,932,929,929,932,930,931,932,930,932,930,973,932,929,929,974,932,975,930,931,929,931,930,976,977,977,976,976,977,978,979,980,981,982,982,980,983,981,983,981,982,982,981,982,980,984,980,983,983,981,983,980,983,983,980,983,980,980,982,985,986,987,986,986,988,988,989,989,987,990,990,990,989,991,988,989,988,988,989,989,991,990,989,990,990,988,988,990,988,990,988,989,991,990,988,988,988,988,988,991,989,991,991,990,988,990,989,988,989,988,988,989,989,988,990,988,988,989,989,991,988,989,990,989,989,991,991,991,989,992,988,988,989,990,990,988,989,988,988,991,989,993,988,990,989,989,991,990,989,988,994,991,988,989,989,991,990,988,990,989,988,991,990,990,991,990,988,990,989,990,988,990,988,988,989,991,988,988,989,991,988,991,989,990,989,991,990,989,988,988,989,988,995,988,988,989,988,996,988,989,991,988,988,988,988,988,990,990,989,990,991,988,989,990,989,997,998,999,998,1000,997,999,999,999,997,998,999,998,1000,998,998,1000,998,998,998,1000,1000,998,999,998,1000,999,998,998,999,999,1000,999,999,1000,997,998,997,1000,999,1001,999,999,997,1000,999,998,1000,998,998,997,998,998,999,999,998,1000,1000,998,999,998,997,999,998,998,998,997,998,999,999,997,1000,997,998,999,1000,1000,999,1002,998,1000,1000,998,998,1000,998,999,998,999,997,997,998,997,998,998,999,1000,998,1000,998,997,999,998,1003,997,997,999,1004,998,1005,1006,1005,1006,1005,1007,1006,1006,1007,1008,1008,1008,1006,1008,1008,1008,1007,1006,1006,1007,1005,1007,1005,1006,1006,1005,1006,1008,1008,1006,1006,1007,1009,1010,1011,1012,1009,1010,1010,1009,1012,1009,1009,1011,1010,1009,1010,1011,1011,1012,1012,1010,1009,1012,1011,1013,1010,1012,1011,1010,1009,1012,1009,1012,1010,1012,1010,1009,1009,1009,1010,1009,1011,1009,1010,1010,1012,1012,1009,1010,1012,1014,1011,1009,1010,1011,1011,1011,1011,1009,1010,1010,1010,1011,1010,1011,1011,1011,1012,1009,1012,1010,1010,1012,1009,1012,1011,1010,1010,1012,1010,1012,1012,1012,1009,1012,1012,1010,1011,1010,1011,1011,1012,1009,1012,1012,1010,1011,1012,1012,1012,1010,1010,1011,1010,1010,1012,1012,1011,1010,1009,1010,1010,1009,1012,1011,1012,1010,1011,1010,1010,1011,1010,1012,1011,1012,1009,1012,1011,1009,1012,1012,1010,1011,1012,1012,1012,1012,1010,1010,1010,1012,1015,1009,1012,1010,1011,1011,1009,1009,1015,1009,1010,1010,1011,1016,1010,1010,1010,1012,1011,1012,1012,1010,1017,1009,1018,1009,1010,1012,1011,1019,1011,1009,1012,1010,1020,1009,1012,1009,1010,1010,1009,1010,1011,1009,1009,1011,1021,1010,1012,1012,1011,1010,1010,1011,1009,1012,1012,1012,1012,1010,1012,1012,1010,1011,1012,1011,1012,1010,1009,1012,1012,1012,1009,1009,1010,1010,1009,1012,1011,1011,1010,1022,1010,1012,1012,1012,1012,1012,1009,1009,1012,1010,1011,1011,1010,1010,1011,1010,1023,1010,1009,1010,1011,1009,1024,1011,1011,1010,1009,1012,1012,1011,1012,1011,1009,1012,1012,1012,1009,1010,1012,1012,1009,1010,1011,1010,1012,1012,1010,1012,1025,1010,1012,1011,1010,1010,1009,1009,1010,1010,1012,1011,1009,1010,1010,1012,1010,1010,1012,1009,1011,1012,1012,1009,1009,1010,1011,1010,1026,1009,1012,1011,1011,1011,1010,1009,1011,1010,1012,1012,1012,1012,1010,1011,1009,1010,1011,1012,1010,1011,1011,1009,1010,1009,1010,1010,1009,1010,1010,1010,1009,1010,1011,1012,1010,1012,1012,1010,1011,1009,1009,1010,1012,1010,1009,1010,1027,1012,1012,1012,1010,1011,1011,1011,1009,1028,1009,1029,1030,1029,1030,1030,1029,1031,1031,1029,1029,1030,1031,1031,1029,1029,1031,1032,1029,1029,1031,1030,1030,1030,1029,1030,1033,1031,1029,1030,1029,1030,1031,1029,1031,1029,1034,1030,1031,1034,1031,1031,1034,1034,1030,1034,1034,1035,1030,1029,1034,1031,1031,1031,1030,1030,1036,1030,1030,1029,1031,1030,1030,1029,1034,1029,1029,1029,1031,1034,1034,1031,1031,1031,1031,1029,1029,1031,1034,1034,1030,1029,1031,1031,1031,1030,1034,1034,1029,1031,1030,1031,1030,1034,1030,1037,1030,1031,1030,1030,1030,1030,1029,1030,1030,1031,1031,1031,1031,1031,1030,1034,1030,1030,1031,1031,1034,1031,1031,1034,1034,1030,1030,1034,1031,1030,1034,1029,1034,1029,1029,1029,1034,1031,1031,1029,1030,1029,1030,1030,1031,1029,1029,1029,1034,1031,1034,1031,1030,1030,1029,1034,1030,1029,1034,1029,1031,1034,1030,1029,1030,1030,1031,1029,1031,1030,1030,1029,1034,1031,1031,1029,1034,1030,1029,1029,1030,1030,1038,1030,1031,1031,1034,1039,1034,1034,1029,1031,1029,1030,1030,1030,1040,1034,1034,1030,1034,1030,1031,1031,1030,1030,1034,1041,1030,1034,1029,1029,1030,1029,1030,1030,1029,1030,1034,1031,1034,1030,1030,1029,1030,1030,1031,1031,1034,1030,1030,1034,1031,1034,1034,1029,1030,1030,1029,1031,1030,1034,1034,1030,1034,1031,1031,1031,1031,1031,1029,1034,1030,1030,1031,1030,1034,1030,1034,1029,1031,1030,1030,1030,1042,1029,1030,1034,1031,1031,1030,1029,1034,1029,1029,1029,1031,1029,1029,1030,1029,1043,1034,1034,1034,1031,1030,1030,1029,1044,1034,1031,1031,1031,1030,1030,1029,1030,1029,1030,1030,1031,1031,1029,1031,1030,1029,1034,1030,1030,1031,1034,1030,1034,1034,1030,1031,1031,1031,1031,1034,1030,1029,1029,1030,1031,1034,1031,1029,1029,1030,1031,1030,1031,1029,1034,1030,1031,1030,1031,1030,1034,1030,1029,1030,1030,1031,1031,1031,1034,1034,1031,1029,1031,1029,1031,1029,1030,1031,1034,1031,1029,1034,1030,1029,1031,1030,1034,1031,1031,1029,1031,1029,1031,1034,1030,1030,1031,1030,1029,1029,1030,1029,1029,1031,1029,1034,1030,1030,1034,1031,1029,1030,1029,1030,1029,1030,1034,1030,1034,1030,1031,1030,1030,1029,1034,1034,1029,1030,1029,1034,1045,1034,1031,1030,1031,1030,1031,1029,1031,1031,1034,1031,1030,1034,1034,1030,1029,1031,1030,1029,1030,1034,1030,1034,1030,1029,1029,1030,1029,1030,1030,1030,1029,1030,1031,1031,1031,1030,1031,1030,1031,1031,1029,1029,1029,1030,1031,1031,1029,1030,1030,1030,1029,1030,1034,1046,1031,1031,1031,1030,1034,1034,1034,1030,1029,1034,1030,1034,1031,1047,1030,1048,1049,1050,1049,1051,1051,1048,1049,1048,1052,1053,1051,1051,1054,1048,1049,1048,1048,1048,1052,1049,1049,1049,1049,1048,1049,1049,1049,1048,1049,1051,1052,1052,1052,1055,1052,1056,1051,1051,1051,1051,1049,1048,1049,1052,1052,1049,1048,1049,1051,1049,1048,1049,1051,1052,1052,1049,1052,1049,1049,1048,1048,1052,1049,1049,1048,1048,1052,1049,1052,1049,1048,1048,1048,1049,1048,1051,1052,1052,1049,1049,1048,1049,1048,1052,1051,1049,1051,1048,1051,1049,1049,1052,1048,1048,1051,1052,1052,1048,1057,1052,1058,1051,1052,1059,1049,1048,1051,1051,1051,1051,1052,1052,1049,1051,1049,1052,1052,1052,1048,1052,1049,1049,1051,1051,1052,1052,1049,1049,1049,1049,1049,1049,1052,1052,1052,1051,1048,1052,1048,1049,1051,1051,1048,1048,1048,1048,1049,1049,1051,1049,1052,1049,1049,1048,1049,1052,1052,1052,1049,1048,1051,1051,1051,1048,1052,1052,1049,1052,1048,1052,1052,1051,1051,1051,1049,1048,1049,1049,1051,1052,1052,1048,1049,1048,1048,1049,1049,1049,1048,1049,1051,1051,1052,1051,1049,1048,1052,1049,1048,1049,1051,1048,1049,1060,1049,1049,1049,1052,1048,1048,1048,1051,1052,1049,1049,1049,1048,1052,1051,1052,1049,1051,1049,1048,1051,1052,1052,1051,1049,1052,1049,1052,1052,1048,1048,1051,1049,1052,1052,1048,1048,1049,1049,1048,1051,1049,1048,1048,1049,1052,1049,1049,1048,1048,1052,1052,1052,1052,1049,1052,1051,1049,1052,1051,1052,1052,1048,1052,1051,1049,1052,1052,1049,1052,1051,1049,1049,1048,1049,1052,1048,1048,1049,1049,1049,1048,1049,1052,1048,1052,1052,1049,1049,1052,1048,1052,1049,1048,1052,1051,1051,1052,1052,1048,1048,1048,1051,1052,1049,1051,1052,1061,1049,1049,1052,1048,1052,1051,1049,1051,1051,1049,1052,1049,1049,1049,1049,1048,1049,1051,1048,1049,1049,1052,1052,1048,1052,1048,1048,1051,1052,1049,1052,1051,1049,1052,1049,1048,1048,1052,1048,1052,1052,1049,1049,1062,1049,1048,1052,1052,1051,1049,1052,1048,1052,1063,1052,1052,1048,1051,1052,1051,1049,1048,1049,1049,1052,1051,1048,1052,1064,1049,1049,1048,1049,1049,1052,1051,1048,1049,1048,1052,1051,1049,1048,1049,1048,1052,1049,1048,1051,1049,1048,1049,1052,1048,1051,1049,1051,1051,1051,1065,1066,1067,1068,1066,1067,1067,1067,1065,1067,1067,1065,1066,1067,1065,1067,1067,1067,1068,1066,1067,1068,1067,1066,1068,1066,1065,1066,1066,1066,1068,1067,1067,1066,1066,1066,1066,1065,1066,1065,1065,1067,1065,1066,1067,1066,1067,1067,1068,1067,1066,1065,1068,1067,1065,1066,1068,1065,1068,1067,1067,1067,1066,1066,1065,1067,1068,1066,1068,1067,1066,1065,1066,1065,1067,1066,1067,1068,1066,1067,1068,1068,1066,1067,1065,1067,1067,1068,1067,1066,1067,1066,1067,1068,1065,1065,1065,1067,1068,1066,1068,1068,1065,1066,1065,1067,1067,1067,1068,1066,1067,1065,1066,1066,1066,1066,1067,1066,1068,1065,1068,1066,1066,1068,1067,1068,1065,1067,1067,1066,1066,1068,1068,1065,1067,1066,1067,1065,1067,1067,1066,1068,1067,1068,1066,1066,1068,1067,1066,1067,1068,1068,1067,1067,1068,1065,1067,1068,1067,1068,1066,1067,1068,1067,1067,1066,1065,1065,1067,1066,1065,1067,1067,1067,1068,1066,1066,1066,1066,1067,1066,1066,1066,1065,1067,1065,1067,1068,1068,1067,1067,1069,1068,1066,1067,1070,1067,1071,1068,1067,1067,1068,1066,1066,1066,1066,1067,1065,1065,1065,1066,1068,1067,1068,1067,1067,1066,1067,1067,1068,1068,1067,1068,1067,1067,1067,1066,1067,1065,1066,1067,1066,1066,1066,1065,1072,1072,1073,1073,1074,1073,1074,1074,1075,1073,1076,1077,1072,1074,1075,1078,1079,1080,1081,1081,1078,1079,1082,1081,1082,1079,1082,1082,1081,1081,1081,1079,1081,1079,1082,1078,1082,1082,1081,1081,1081,1082,1082,1082,1082,1078,1082,1078,1081,1079,1079,1081,1079,1081,1082,1078,1078,1082,1079,1081,1081,1078,1083,1079,1082,1078,1078,1082,1082,1082,1081,1078,1082,1079,1078,1078,1082,1078,1084,1085,1086,1084,1087,1088,1086,1088,1086,1084,1089,1090,1088,1086,1088,1088,1086,1086,1088,1090,1090,1088,1086,1086,1084,1084,1088,1088,1084,1090,1090,1086,1088,1088,1090,1084,1090,1090,1084,1088,1084,1090,1088,1084,1084,1084,1084,1090,1090,1084,1090,1088,1086,1084,1084,1086,1090,1084,1088,1088,1084,1086,1088,1086,1084,1086,1088,1088,1086,1086,1084,1090,1090,1084,1084,1086,1088,1090,1090,1088,1090,1084,1088,1090,1086,1084,1091,1084,1092,1093,1094,1094,1093,1092,1094,1092,1093,1095,1094,1096,1095,1094,1092,1094,1094,1095,1094,1094,1092,1094,1094,1094,1093,1092,1094,1093,1095,1097,1098,1099,1098,1100,1101,1102,1103,1104,1103,1105,1105,1104,1106,1105,1103,1103,1107,1105,1104,1104,1106,1104,1103,1104,1106,1106,1103,1103,1108,1109,1110,1108,1111,1108,1111,1109,1111,1109,1111,1110,1111,1108,1108,1108,1111,1110,1110,1108,1110,1108,1111,1110,1110,1110,1110,1111,1111,1110,1111,1111,1111,1109,1109,1111,1109,1110,1109,1111,1110,1110,1108,1111,1108,1110,1108,1108,1109,1109,1111,1109,1110,1110,1111,1112,1110,1108,1111,1108,1110,1111,1110,1108,1111,1110,1110,1110,1110,1111,1109,1110,1108,1111,1110,1110,1111,1110,1111,1111,1108,1108,1110,1111,1109,1111,1111,1109,1110,1109,1110,1110,1110,1108,1111,1108,1111,1111,1108,1110,1111,1109,1110,1110,1110,1111,1111,1111,1110,1111,1110,1110,1108,1108,1108,1111,1110,1109,1111,1108,1113,1114,1115,1116,1113,1116,1114,1113,1114,1115,1114,1113,1113,1113,1116,1116,1115,1114,1115,1116,1116,1113,1113,1116,1117,1118,1117,1119,1120,1117,1118,1119,1117,1118,1119,1120,1120,1118,1117,1117,1118,1117,1118,1117,1118,1117,1117,1119,1120,1119,1117,1117,1118,1117,1118,1120,1117,1119,1119,1121,1117,1117,1120,1119,1119,1117,1118,1117,1122,1117,1117,1118,1117,1117,1117,1118,1120,1117,1119,1117,1118,1119,1123,1124,1119,1117,1118,1120,1120,1117,1119,1119,1118,1119,1120,1117,1117,1118,1117,1117,1117,1120,1118,1118,1119,1120,1120,1120,1119,1117,1119,1118,1117,1120,1120,1118,1119,1119,1119,1118,1119,1117,1125,1117,1117,1117,1118,1117,1117,1118,1119,1117,1118,1118,1120,1118,1117,1126,1120,1120,1119,1117,1117,1117,1118,1117,1119,1118,1117,1119,1117,1120,1117,1117,1118,1117,1118,1118,1117,1117,1119,1117,1120,1119,1120,1117,1119,1120,1119,1119,1119,1118,1119,1119,1117,1117,1119,1118,1118,1117,1117,1117,1119,1118,1117,1120,1119,1117,1118,1119,1119,1117,1119,1117,1118,1118,1119,1117,1118,1117,1117,1119,1118,1117,1120,1117,1120,1120,1119,1117,1119,1118,1119,1120,1119,1117,1119,1118,1118,1120,1117,1120,1117,1120,1117,1120,1117,1117,1119,1119,1127,1118,1119,1118,1117,1117,1118,1119,1117,1118,1119,1117,1118,1117,1119,1117,1118,1120,1120,1118,1120,1117,1118,1119,1117,1120,1120,1119,1118,1120,1120,1119,1117,1118,1120,1119,1120,1119,1117,1117,1118,1120,1120,1117,1120,1120,1117,1120,1117,1119,1119,1120,1118,1120,1117,1117,1117,1117,1120,1117,1117,1118,1119,1117,1117,1117,1118,1119,1118,1118,1119,1120,1119,1117,1120,1119,1117,1118,1117,1117,1117,1117,1119,1118,1117,1118,1117,1120,1118,1120,1117,1118,1120,1119,1120,1117,1117,1119,1120,1119,1119,1120,1117,1118,1118,1117,1117,1117,1118,1119,1120,1117,1117,1117,1117,1120,1119,1119,1119,1120,1117,1118,1117,1118,1120,1128,1129,1130,1131,1132,1128,1128,1131,1133,1133,1134,1134,1134,1134,1133,1133,1131,1131,1133,1133,1135,1136,1137,1138,1138,1139,1138,1136,1138,1135,1136,1138,1138,1138,1139,1135,1138,1135,1135,1138,1136,1138,1139,1138,1136,1136,1140,1135,1135,1138,1138,1138,1141,1138,1138,1138,1136,1136,1135,1135,1136,1135,1135,1135,1142,1138,1139,1138,1138,1139,1136,1135,1138,1143,1136,1139,1135,1139,1138,1139,1136,1136,1136,1139,1136,1138,1138,1138,1138,1138,1138,1139,1138,1138,1138,1135,1139,1138,1139,1136,1144,1135,1136,1138,1135,1135,1138,1136,1136,1138,1135,1139,1138,1135,1139,1138,1136,1138,1138,1136,1139,1136,1135,1136,1138,1138,1136,1138,1136,1136,1138,1138,1136,1139,1138,1136,1138,1138,1139,1138,1138,1136,1138,1136,1136,1138,1139,1138,1135,1139,1139,1138,1136,1145,1146,1147,1146,1148,1146,1148,1146,1148,1147,1145,1149,1150,1151,1149,1149,1149,1151,1149,1149,1149,1150,1152,1150,1150,1152,1150,1150,1151,1150,1152,1151,1149,1150,1152,1152,1149,1149,1152,1150,1150,1152,1150,1149,1149,1149,1151,1149,1149,1153,1150,1149,1151,1150,1150,1151,1152,1149,1149,1149,1150,1151,1150,1149,1154,1152,1149,1151,1152,1152,1150,1152,1152,1150,1150,1152,1150,1151,1150,1150,1149,1149,1150,1152,1151,1150,1150,1151,1150,1152,1149,1149,1152,1150,1152,1152,1150,1150,1152,1150,1150,1149,1149,1150,1149,1149,1150,1150,1150,1149,1152,1149,1151,1149,1149,1152,1149,1152,1150,1152,1151,1150,1152,1152,1151,1151,1149,1155,1151,1151,1156,1150,1150,1150,1149,1149,1150,1149,1149,1152,1150,1150,1150,1152,1152,1151,1149,1149,1149,1152,1151,1150,1151,1152,1150,1152,1150,1151,1150,1149,1150,1150,1149,1150,1152,1149,1152,1149,1152,1151,1149,1150,1152,1150,1151,1150,1150,1149,1157,1151,1149,1152,1152,1149,1152,1151,1149,1149,1152,1149,1150,1152,1149,1149,1151,1150,1158,1150,1150,1150,1152,1151,1151,1149,1150,1152,1149,1151,1149,1149,1149,1152,1151,1152,1150,1149,1149,1151,1152,1150,1151,1149,1150,1150,1151,1151,1150,1149,1151,1151,1149,1150,1152,1149,1151,1150,1151,1149,1149,1149,1150,1152,1149,1149,1159,1151,1150,1149,1149,1149,1149,1150,1149,1150,1152,1151,1150,1149,1150,1150,1149,1152,1150,1152,1151,1150,1149,1149,1152,1149,1149,1150,1149,1152,1149,1152,1151,1150,1151,1152,1151,1149,1151,1150,1152,1150,1150,1152,1151,1149,1152,1152,1151,1152,1160,1161,1160,1162,1162,1163,1160,1164,1162,1160,1160,1164,1161,1162,1164,1162,1164,1164,1160,1161,1164,1162,1160,1164,1164,1160,1162,1161,1165,1162,1164,1161,1160,1164,1162,1162,1166,1167,1168,1166,1169,1166,1166,1166,1166,1167,1169,1168,1167,1167,1166,1166,1169,1167,1168,1168,1166,1167,1169,1169,1168,1167,1169,1168,1166,1166,1168,1167,1168,1169,1167,1169,1169,1166,1169,1170,1169,1166,1168,1167,1167,1169,1168,1169,1167,1168,1166,1167,1167,1169,1169,1167,1166,1168,1167,1166,1168,1166,1166,1166,1169,1167,1167,1168,1167,1166,1171,1169,1169,1167,1169,1169,1168,1167,1169,1169,1169,1166,1167,1167,1167,1168,1166,1167,1169,1172,1173,1173,1174,1174,1174,1174,1172,1174,1173,1173,1175,1173,1174,1176,1174,1174,1174,1175,1174,1173,1175,1173,1177,1175,1174,1173,1174,1174,1173,1172,1172,1175,1172,1174,1173,1172,1173,1173,1174,1173,1175,1175,1175,1173,1173,1175,1175,1175,1174,1173,1173,1174,1172,1172,1172,1173,1174,1174,1175,1173,1175,1173,1175,1174,1173,1174,1175,1174,1175,1172,1173,1174,1173,1175,1172,1172,1173,1174,1174,1178,1174,1173,1175,1173,1175,1173,1174,1175,1174,1174,1173,1172,1179,1173,1180,1175,1172,1173,1173,1172,1174,1172,1173,1172,1174,1173,1174,1173,1173,1174,1175,1172,1173,1172,1175,1173,1174,1174,1174,1172,1174,1173,1175,1181,1172,1174,1172,1173,1173,1175,1173,1173,1175,1173,1174,1172,1173,1174,1172,1174,1174,1175,1175,1175,1174,1172,1174,1175,1174,1173,1173,1173,1173,1174,1173,1172,1175,1172,1173,1173,1175,1175,1172,1174,1174,1174,1173,1175,1174,1175,1173,1175,1173,1175,1172,1182,1172,1174,1175,1175,1173,1175,1172,1173,1174,1174,1175,1172,1175,1174,1174,1173,1174,1173,1175,1173,1173,1172,1173,1174,1173,1175,1173,1175,1175,1173,1175,1175,1173,1175,1175,1173,1173,1174,1172,1173,1174,1172,1175,1173,1172,1174,1174,1174,1172,1172,1183,1175,1175,1174,1175,1175,1173,1174,1172,1172,1174,1175,1173,1174,1175,1172,1175,1175,1174,1175,1174,1184,1175,1172,1172,1174,1172,1172,1174,1172,1173,1175,1172,1174,1173,1174,1173,1175,1172,1172,1174,1174,1173,1174,1175,1173,1175,1173,1172,1173,1173,1173,1174,1174,1172,1174,1173,1173,1173,1173,1175,1172,1174,1175,1175,1172,1175,1174,1172,1174,1174,1172,1173,1175,1172,1185,1174,1174,1173,1175,1173,1172,1174,1175,1173,1175,1172,1174,1172,1173,1173,1174,1173,1175,1175,1175,1173,1175,1172,1173,1174,1174,1173,1175,1175,1172,1174,1174,1172,1174,1174,1175,1174,1173,1173,1175,1173,1173,1175,1174,1172,1174,1174,1174,1175,1174,1174,1175,1173,1173,1174,1174,1174,1175,1174,1172,1174,1173,1175,1172,1174,1175,1173,1173,1186,1175,1174,1187,1173,1173,1188,1173,1174,1173,1175,1173,1172,1174,1174,1173,1175,1173,1173,1173,1174,1189,1174,1175,1175,1174,1175,1172,1174,1172,1173,1174,1175,1172,1172,1172,1174,1175,1174,1172,1172,1172,1172,1174,1174,1174,1173,1173,1173,1175,1173,1173,1175,1174,1173,1174,1174,1174,1173,1174,1172,1173,1174,1173,1175,1172,1173,1173,1173,1173,1172,1173,1173,1174,1174,1173,1174,1174,1175,1172,1174,1172,1173,1173,1173,1173,1172,1173,1174,1173,1175,1174,1173,1175,1174,1173,1174,1172,1173,1175,1173,1172,1173,1175,1174,1173,1175,1174,1172,1175,1175,1173,1175,1173,1172,1175,1173,1173,1173,1175,1189,1173,1174,1173,1174,1174,1173,1174,1175,1173,1175,1174,1173,1173,1174,1173,1175,1172,1174,1175,1172,1173,1174,1174,1175,1175,1175,1173,1173,1174,1190,1174,1173,1173,1175,1172,1173,1175,1175,1174,1174,1173,1174,1172,1174,1175,1174,1174,1173,1173,1173,1191,1174,1174,1175,1175,1174,1174,1174,1172,1175,1172,1173,1175,1173,1174,1173,1173,1174,1173,1172,1174,1192,1174,1174,1172,1174,1174,1173,1175,1173,1172,1173,1173,1173,1174,1173,1175,1173,1172,1173,1175,1174,1174,1175,1172,1173,1174,1174,1174,1173,1175,1172,1173,1175,1175,1175,1173,1193,1175,1174,1174,1174,1172,1172,1175,1174,1173,1172,1173,1175,1174,1174,1175,1174,1174,1174,1175,1175,1175,1172,1172,1174,1172,1174,1173,1175,1174,1174,1173,1173,1194,1173,1175,1173,1173,1172,1174,1172,1174,1175,1172,1174,1173,1174,1172,1175,1172,1195,1196,1173,1174,1173,1174,1173,1173,1174,1174,1175,1175,1174,1173,1175,1175,1172,1175,1174,1172,1197,1174,1173,1175,1175,1173,1173,1174,1172,1173,1173,1172,1172,1173,1173,1172,1172,1173,1173,1174,1173,1172,1172,1174,1175,1174,1172,1172,1172,1173,1173,1172,1174,1174,1175,1174,1174,1173,1173,1173,1173,1175,1173,1172,1173,1175,1172,1172,1175,1175,1173,1173,1175,1172,1173,1173,1173,1175,1173,1174,1175,1174,1173,1175,1174,1173,1174,1173,1172,1175,1173,1173,1174,1174,1175,1174,1172,1173,1175,1174,1172,1175,1175,1173,1174,1172,1174,1172,1173,1198,1174,1173,1175,1175,1173,1174,1175,1174,1175,1172,1175,1175,1173,1173,1173,1175,1173,1175,1173,1172,1173,1173,1173,1175,1175,1172,1173,1174,1173,1174,1175,1174,1173,1175,1172,1173,1173,1174,1172,1172,1172,1173,1172,1173,1172,1174,1172,1174,1174,1174,1175,1172,1174,1173,1175,1174,1174,1175,1174,1173,1174,1173,1174,1175,1174,1174,1173,1174,1199,1172,1174,1175,1174,1174,1173,1175,1173,1174,1173,1173,1172,1173,1175,1175,1175,1173,1172,1173,1174,1172,1173,1173,1174,1172,1174,1175,1173,1174,1173,1174,1173,1174,1175,1174,1174,1174,1174,1174,1172,1173,1175,1173,1174,1173,1174,1174,1174,1175,1174,1172,1172,1173,1173,1174,1172,1174,1175,1175,1174,1172,1174,1172,1174,1173,1175,1172,1173,1173,1175,1174,1172,1174,1175,1173,1173,1174,1173,1173,1172,1173,1175,1173,1172,1174,1173,1175,1172,1173,1174,1173,1175,1173,1175,1175,1173,1175,1174,1173,1174,1174,1173,1173,1172,1173,1175,1172,1173,1174,1174,1175,1173,1173,1173,1173,1175,1175,1175,1174,1174,1175,1174,1175,1175,1172,1174,1173,1173,1172,1173,1174,1200,1174,1175,1174,1175,1174,1173,1172,1173,1172,1173,1174,1173,1174,1175,1173,1173,1172,1175,1172,1172,1173,1174,1172,1172,1174,1172,1173,1173,1173,1175,1172,1174,1175,1175,1172,1173,1175,1173,1172,1175,1175,1173,1173,1172,1174,1173,1175,1172,1175,1173,1173,1175,1173,1174,1173,1175,1172,1172,1174,1173,1173,1172,1174,1172,1174,1175,1174,1172,1173,1173,1172,1201,1202,1173,1174,1172,1175,1172,1173,1175,1173,1175,1175,1175,1174,1172,1174,1173,1175,1172,1174,1173,1172,1172,1175,1173,1174,1175,1174,1172,1172,1174,1173,1173,1173,1172,1173,1203,1173,1175,1172,1173,1175,1173,1174,1174,1174,1173,1175,1172,1167,1169,1168,1167,1166,1167,1169,1166,1167,1168,1166,1167,1169,1167,1167,1166,1167,1166,1169,1168,1166,1166,1168,1167,1168,1168,1166,1168,1166,1167,1166,1166,1169,1166,1167,1169,1169,1167,1167,1173,1173,1175,1173,1172,1173,1175,1173,1173,1173,1204,1173,1172,1172,1173,1173,1174,1205,1175,1173,1173,1173,1175,1173,1174,1174,1173,1206,1172,1172,1172,1172,1173,1175,1175,1173,1173,1175,1173,1175,1175,1172,1175,1186,1173,1173,1172,1207,1175,1174,1172,1175,1173,1173,1174,1172,1173,1174,1174,1175,1172,1173,1174,1173,1174,1173,1173,1173,1174,1175,1175,1173,1175,1208,1173,1174,1173,1175,1174,1175,1209,1173,1174,1172,1173,1173,1173,1173,1175,1173,1175,1173,1174,1175,1174,1173,1172,1174,1173,1174,1175,1174,1172,1172,1173,1175,1173,1175,1173,1175,1173,1174,1175,1173,1173,1173,1173,1172,1172,1174,1172,1173,1173,1173,1175,1172,1175,1172,1173,1174,1174,1173,1175,1175,1173,1172,1173,1173,1175,1173,1174,1173,1173,1210,1175,1175,1172,1173,1173,1174,1173,1174,1172,1174,1174,1175,1174,1174,1173,1174,1173,1175,1173,1175,1172,1174,1172,1174,1175,1175,1173,1174,1175,1173,1172,1172,1173,1211,1172,1173,1174,1173,1174,1175,1173,1173,1175,1174,1174,1173,1173,1173,1174,1174,1173,1174,1175,1175,1173,1173,1175,1175,1172,1173,1174,1172,1172,1173,1175,1173,1175,1174,1172,1173,1175,1175,1174,1172,1173,1175,1174,1174,1174,1175,1173,1175,1175,1173,1175,1212,1213,1214,1215,1216,1215,1216,1216,1216,1214,1214,1217,1216,1218,1215,1215,1214,1215,1216,1214,1215,1216,1219,1215,1216,1215,1217,1219,1215,1216,1216,1215,1216,1214,1216,1215,1215,1215,1216,1214,1214,1214,1214,1214,1217,1216,1214,1217,1216,1214,1217,1215,1217,1215,1216,1214,1214,1214,1215,1216,1217,1214,1217,1216,1216,1215,1216,1214,1217,1215,1215,1217,1215,1217,1217,1216,1217,1214,1216,1214,1215,1220,1217,1216,1215,1217,1214,1216,1214,1214,1215,1214,1217,1216,1214,1215,1214,1221,1217,1216,1216,1215,1216,1216,1215,1214,1216,1215,1215,1215,1217,1215,1215,1215,1214,1214,1217,1214,1214,1217,1217,1214,1217,1215,1217,1216,1217,1222,1216,1215,1215,1223,1214,1215,1214,1214,1215,1216,1214,1214,1217,1214,1217,1214,1217,1217,1217,1215,1217,1217,1216,1214,1217,1217,1216,1215,1215,1217,1214,1216,1224,1215,1215,1215,1216,1216,1215,1216,1216,1215,1216,1214,1216,1215,1215,1225,1216,1217,1214,1215,1215,1214,1214,1215,1214,1217,1214,1214,1214,1214,1214,1215,1216,1214,1217,1217,1214,1214,1215,1214,1216,1215,1214,1215,1214,1215,1215,1216,1216,1215,1215,1215,1215,1215,1214,1215,1217,1214,1215,1215,1215,1217,1214,1217,1216,1215,1226,1216,1214,1227,1217,1217,1214,1217,1215,1217,1214,1215,1216,1215,1214,1228,1214,1214,1216,1217,1215,1217,1216,1217,1216,1215,1214,1214,1217,1215,1214,1214,1215,1214,1215,1217,1214,1217,1215,1214,1217,1216,1214,1217,1214,1229,1214,1216,1216,1214,1215,1216,1215,1215,1217,1214,1216,1214,1215,1217,1214,1215,1216,1215,1215,1216,1217,1214,1215,1214,1215,1215,1215,1216,1214,1217,1215,1216,1214,1217,1214,1215,1217,1217,1230,1217,1215,1216,1215,1214,1216,1230,1214,1216,1217,1214,1215,1216,1214,1214,1215,1216,1216,1214,1216,1231,1216,1215,1216,1214,1216,1232,1217,1214,1217,1217,1216,1214,1215,1216,1216,1214,1214,1217,1215,1233,1217,1234,1216,1235,1236,1216,1216,1215,1216,1215,1215,1214,1214,1217,1237,1217,1215,1215,1214,1216,1215,1215,1217,1215,1217,1215,1217,1217,1214,1215,1214,1217,1214,1214,1215,1215,1215,1215,1214,1214,1215,1216,1238,1217,1217,1217,1214,1214,1217,1214,1215,1216,1216,1216,1215,1215,1216,1216,1215,1214,1214,1215,1216,1217,1217,1214,1215,1216,1216,1214,1217,1215,1215,1217,1215,1217,1214,1214,1216,1217,1216,1215,1215,1239,1214,1216,1215,1214,1240,1214,1214,1217,1216,1241,1215,1215,1216,1214,1214,1216,1216,1215,1215,1215,1215,1215,1214,1216,1215,1217,1217,1214,1214,1215,1214,1215,1217,1214,1215,1215,1215,1214,1215,1214,1217,1214,1216,1215,1216,1214,1217,1214,1214,1216,1215,1217,1217,1217,1242,1216,1216,1215,1216,1216,1214,1217,1217,1216,1215,1216,1214,1217,1217,1216,1215,1215,1215,1215,1217,1214,1216,1215,1243,1214,1214,1214,1217,1216,1214,1215,1214,1215,1217,1217,1217,1214,1214,1215,1217,1216,1217,1215,1214,1214,1214,1215,1216,1214,1215,1216,1216,1216,1214,1215,1216,1215,1217,1216,1215,1216,1217,1214,1217,1214,1214,1217,1214,1214,1214,1215,1214,1215,1216,1215,1217,1216,1215,1214,1217,1214,1214,1216,1215,1216,1215,1216,1217,1216,1215,1217,1216,1214,1217,1214,1214,1217,1215,1214,1217,1216,1214,1214,1214,1217,1214,1217,1214,1217,1215,1215,1215,1215,1215,1217,1216,1214,1214,1214,1214,1215,1215,1215,1214,1215,1214,1214,1214,1217,1215,1215,1216,1215,1214,1214,1217,1216,1214,1215,1215,1215,1214,1217,1214,1214,1216,1216,1216,1217,1214,1215,1214,1244,1245,1246,1246,1247,1247,1246,1248,1247,1245,1245,1245,1248,1248,1247,1245,1247,1248,1246,1248,1246,1246,1248,1245,1248,1246,1248,1247,1246,1245,1246,1248,1245,1247,1245,1248,1248,1246,1246,1246,1245,1245,1245,1248,1246,1246,1245,1245,1246,1248,1245,1248,1245,1247,1245,1245,1249,1246,1246,1247,1246,1247,1245,1245,1246,1245,1246,1246,1246,1248,1246,1246,1246,1245,1248,1246,1245,1247,1246,1245,1246,1246,1245,1245,1246,1248,1247,1246,1250,1246,1245,1247,1247,1245,1248,1245,1245,1245,1251,1246,1246,1247,1252,1248,1247,1253,1248,1245,1246,1245,1246,1246,1247,1246,1248,1248,1246,1248,1248,1246,1246,1248,1245,1246,1248,1245,1248,1254,1255,1255,1256,1254,1255,1256,1255,1254,1255,1254,1257,1256,1257,1255,1256,1256,1255,1255,1256,1255,1254,1256,1255,1257,1255,1255,1255,1257,1256,1256,1255,1255,1256,1255,1255,1256,1256,1255,1254,1257,1256,1257,1254,1255,1256,1255,1255,1256,1256,1256,1254,1257,1255,1256,1256,1254,1257,1256,1257,1256,1255,1255,1254,1255,1257,1255,1256,1255,1254,1255,1256,1254,1254,1256,1254,1256,1255,1257,1257,1256,1254,1257,1256,1257,1256,1254,1255,1255,1254,1257,1257,1256,1254,1257,1255,1257,1257,1255,1256,1254,1254,1256,1257,1255,1255,1255,1254,1255,1255,1254,1256,1257,1255,1256,1254,1256,1254,1254,1257,1256,1257,1256,1255,1255,1254,1254,1256,1256,1258,1257,1256,1254,1256,1256,1256,1256,1255,1255,1255,1257,1256,1256,1255,1256,1254,1255,1254,1255,1257,1256,1257,1255,1256,1254,1256,1255,1255,1254,1256,1255,1254,1255,1254,1255,1256,1259,1257,1255,1255,1256,1254,1254,1255,1257,1257,1255,1254,1256,1257,1256,1255,1256,1255,1255,1255,1255,1255,1256,1256,1254,1255,1256,1255,1254,1255,1254,1260,1255,1256,1257,1256,1254,1254,1255,1254,1255,1257,1257,1255,1256,1256,1254,1261,1256,1256,1256,1255,1256,1254,1255,1256,1256,1254,1257,1256,1257,1255,1254,1255,1254,1256,1254,1257,1254,1257,1255,1257,1255,1255,1254,1255,1257,1255,1256,1257,1256,1256,1255,1256,1256,1255,1256,1256,1256,1255,1255,1254,1255,1255,1256,1254,1257,1257,1256,1256,1254,1256,1256,1254,1254,1256,1254,1257,1255,1255,1255,1257,1256,1254,1254,1262,1257,1256,1263,1255,1254,1257,1255,1255,1264,1256,1256,1256,1256,1255,1256,1257,1255,1257,1255,1256,1255,1256,1256,1254,1254,1254,1257,1256,1256,1265,1254,1255,1254,1256,1257,1254,1257,1256,1255,1254,1256,1255,1254,1257,1255,1256,1254,1257,1255,1257,1255,1254,1257,1257,1256,1255,1255,1256,1256,1255,1256,1254,1256,1257,1257,1256,1266,1267,1267,1266,1268,1266,1267,1266,1267,1268,1268,1268,1269,1268,1269,1267,1267,1269,1267,1267,1270,1268,1268,1268,1267,1268,1268,1267,1266,1268,1271,1266,1266,1267,1267,1268,1266,1266,1272,1269,1266,1267,1268,1269,1269,1267,1269,1268,1267,1267,1269,1269,1266,1267,1269,1268,1266,1268,1268,1268,1267,1268,1273,1268,1266,1269,1266,1266,1268,1268,1267,1274,1267,1267,1268,1268,1266,1267,1266,1267,1269,1267,1267,1268,1269,1266,1268,1269,1268,1269,1275,1266,1268,1266,1269,1268,1268,1266,1267,1267,1268,1269,1266,1268,1269,1269,1269,1276,1277,1278,1278,1279,1277,1280,1279,1277,1278,1277,1279,1281,1279,1277,1278,1281,1278,1278,1281,1279,1278,1278,1277,1277,1278,1277,1279,1277,1279,1281,1281,1281,1278,1278,1277,1279,1281,1279,1279,1278,1279,1277,1277,1279,1281,1278,1279,1282,1281,1278,1278,1279,1278,1277,1278,1278,1277,1278,1281,1278,1277,1279,1279,1279,1277,1279,1281,1277,1279,1281,1279,1278,1279,1277,1281,1281,1277,1279,1277,1279,1278,1281,1277,1278,1279,1279,1277,1279,1279,1277,1279,1278,1278,1279,1279,1283,1279,1281,1279,1278,1278,1278,1279,1279,1278,1281,1278,1278,1281,1277,1279,1279,1278,1277,1279,1277,1278,1277,1281,1278,1281,1277,1277,1277,1279,1279,1279,1279,1279,1281,1281,1284,1279,1278,1278,1277,1278,1278,1278,1281,1278,1281,1278,1278,1279,1278,1281,1279,1277,1279,1278,1277,1278,1277,1279,1281,1281,1277,1279,1277,1278,1277,1278,1278,1278,1281,1279,1285,1278,1277,1277,1278,1278,1279,1281,1279,1281,1278,1278,1278,1279,1277,1278,1281,1279,1279,1286,1278,1281,1278,1277,1278,1278,1278,1278,1279,1277,1278,1279,1279,1278,1278,1279,1287,1279,1279,1288,1277,1278,1289,1277,1279,1281,1278,1277,1278,1277,1279,1281,1279,1278,1278,1281,1278,1279,1279,1277,1278,1281,1281,1277,1277,1278,1278,1278,1278,1278,1279,1279,1279,1281,1279,1278,1278,1281,1277,1278,1277,1278,1279,1281,1279,1281,1279,1279,1279,1290,1291,1278,1292,1293,1281,1281,1277,1277,1278,1277,1278,1277,1294,1277,1277,1278,1281,1277,1278,1278,1279,1278,1281,1277,1279,1277,1277,1279,1279,1277,1279,1278,1279,1295,1281,1278,1278,1279,1281,1278,1281,1278,1278,1281,1279,1278,1281,1279,1277,1279,1279,1281,1278,1279,1278,1279,1279,1281,1279,1277,1281,1279,1296,1278,1281,1279,1278,1281,1279,1281,1277,1278,1278,1278,1281,1277,1281,1278,1297,1279,1279,1278,1277,1278,1278,1279,1279,1278,1278,1278,1279,1277,1277,1277,1298,1299,1300,1300,1300,1301,1302,1301,1299,1299,1299,1300,1301,1300,1299,1301,1299,1301,1299,1298,1301,1298,1301,1301,1300,1301,1301,1301,1299,1303,1300,1298,1298,1304,1301,1298,1298,1298,1299,1301,1301,1301,1300,1300,1300,1299,1301,1299,1298,1300,1301,1298,1299,1300,1300,1299,1300,1298,1301,1301,1299,1299,1301,1298,1298,1300,1301,1300,1305,1299,1299,1301,1300,1300,1298,1299,1301,1301,1301,1301,1299,1300,1301,1301,1300,1299,1301,1299,1306,1301,1298,1300,1300,1298,1300,1298,1298,1299,1301,1298,1301,1300,1300,1298,1298,1299,1300,1300,1298,1301,1301,1299,1298,1300,1300,1298,1299,1301,1298,1298,1300,1301,1300,1298,1298,1299,1301,1301,1299,1298,1300,1301,1298,1301,1301,1298,1300,1298,1298,1307,1301,1298,1299,1301,1299,1300,1301,1298,1299,1301,1301,1299,1299,1299,1298,1301,1300,1300,1308,1298,1299,1300,1301,1298,1301,1298,1298,1299,1300,1299,1299,1300,1300,1301,1298,1301,1309,1299,1310,1311,1310,1311,1312,1310,1312,1312,1311,1311,1312,1313,1313,1312,1311,1311,1314,1311,1310,1312,1312,1310,1311,1313,1313,1311,1313,1311,1313,1312,1315,1310,1311,1311,1311,1313,1311,1311,1313,1311,1311,1310,1312,1313,1310,1310,1312,1313,1311,1311,1313,1313,1311,1313,1311,1311,1313,1311,1312,1313,1312,1310,1312,1310,1311,1313,1312,1313,1311,1313,1313,1313,1313,1311,1312,1312,1316,1312,1311,1313,1311,1311,1312,1312,1310,1313,1313,1313,1310,1312,1311,1311,1313,1310,1311,1313,1310,1317,1310,1318,1311,1310,1310,1311,1310,1310,1312,1310,1310,1312,1313,1313,1311,1313,1312,1312,1310,1312,1319,1311,1311,1311,1312,1312,1313,1310,1312,1310,1310,1311,1310,1313,1311,1313,1310,1310,1311,1310,1311,1311,1312,1311,1320,1310,1312,1311,1312,1312,1313,1313,1313,1313,1313,1310,1311,1313,1310,1321,1311,1313,1313,1310,1310,1311,1312,1311,1311,1313,1311,1311,1312,1313,1312,1310,1313,1312,1310,1313,1311,1312,1311,1312,1313,1311,1313,1310,1312,1312,1312,1311,1313,1311,1311,1313,1311,1310,1322,1313,1312,1310,1312,1310,1311,1311,1311,1312,1313,1312,1323,1312,1312,1312,1311,1311,1313,1311,1310,1311,1313,1312,1311,1311,1312,1310,1311,1313,1311,1312,1310,1313,1311,1311,1311,1313,1311,1311,1324,1313,1311,1325,1326,1326,1326,1327,1328,1329,1330,1328,1331,1332,1333,1334,1334,1334,1332,1335,1335,1334,1334,1335,1335,1333,1332,1334,1333,1334,1332,1333,1335,1334,1333,1335,1334,1335,1336,1334,1334,1334,1334,1332,1333,1335,1335,1332,1335,1334,1335,1332,1332,1334,1335,1337,1332,1332,1335,1335,1333,1335,1332,1335,1335,1332,1334,1332,1338,1338,1339,1340,1341,1338,1342,1338,1339,1343,1344,1344,1338,1344,1339,1344,1340,1339,1340,1339,1340,1338,1339,1345,1344,1339,1346,1347,1348,1349,1346,1348,1346,1348,1348,1346,1350,1346,1346,1348,1346,1348,1347,1346,1349,1349,1348,1346,1348,1348,1349,1348,1347,1346,1346,1348,1347,1351,1348,1347,1347,1349,1346,1352,1346,1349,1348,1348,1346,1353,1348,1347,1346,1347,1347,1348,1348,1349,1348,1347,1349,1348,1348,1349,1348,1347,1348,1346,1348,1349,1346,1349,1354,1346,1346,1346,1348,1348,1348,1346,1348,1348,1348,1347,1348,1355,1347,1349,1348,1347,1348,1348,1346,1349,1349,1346,1349,1347,1348,1347,1347,1347,1347,1348,1348,1349,1348,1347,1348,1349,1347,1347,1346,1349,1349,1348,1346,1348,1348,1347,1346,1356,1349,1346,1348,1349,1349,1348,1346,1349,1346,1347,1349,1348,1346,1347,1348,1348,1349,1348,1348,1347,1346,1348,1346,1348,1347,1348,1346,1346,1349,1357,1346,1349,1349,1347,1347,1349,1347,1346,1348,1346,1349,1348,1347,1348,1347,1347,1346,1348,1348,1346,1348,1349,1349,1348,1347,1349,1348,1347,1346,1349,1349,1348,1349,1349,1348,1347,1349,1346,1348,1346,1347,1348,1348,1347,1348,1348,1348,1349,1347,1346,1348,1349,1348,1348,1346,1349,1348,1348,1346,1348,1348,1347,1348,1348,1348,1348,1349,1348,1349,1347,1349,1349,1346,1347,1348,1347,1348,1347,1347,1349,1348,1348,1347,1347,1347,1349,1348,1349,1348,1349,1347,1349,1347,1348,1349,1358,1346,1346,1348,1348,1349,1348,1349,1348,1346,1348,1346,1349,1346,1349,1348,1359,1360,1360,1360,1360,1361,1360,1360,1360,1362,1362,1359,1360,1360,1362,1362,1363,1363,1362,1359,1362,1362,1359,1362,1360,1359,1360,1360,1362,1364,1359,1362,1362,1359,1360,1359,1363,1359,1363,1360,1360,1363,1359,1362,1363,1359,1362,1360,1363,1359,1365,1359,1363,1362,1359,1363,1362,1363,1362,1362,1363,1366,1362,1359,1363,1363,1359,1367,1362,1362,1363,1360,1362,1362,1362,1359,1360,1363,1360,1360,1360,1359,1362,1363,1362,1360,1362,1359,1360,1362,1360,1362,1362,1359,1359,1363,1360,1360,1362,1363,1363,1362,1360,1360,1360,1359,1359,1360,1360,1362,1362,1368,1363,1362,1360,1362,1362,1359,1362,1369,1359,1360,1362,1359,1360,1363,1363,1363,1362,1359,1362,1370,1359,1362,1362,1359,1360,1362,1362,1359,1359,1363,1360,1362,1362,1360,1362,1362,1362,1362,1359,1360,1362,1359,1363,1349,1346,1349,1347,1346,1346,1346,1348,1348,1347,1349,1346,1371,1349,1347,1372,1373,1373,1374,1374,1375,1373,1376,1377,1377,1376,1377,1378,1376,1379,1379,1379,1379,1376,1379,1377,1379,1377,1376,1377,1378,1377,1378,1378,1377,1376,1377,1379,1378,1378,1376,1376,1379,1376,1377,1377,1378,1377,1379,1379,1379,1378,1376,1379,1378,1377,1379,1378,1378,1378,1376,1379,1376,1379,1378,1376,1380,1379,1377,1379,1379,1379,1379,1378,1378,1377,1377,1376,1379,1378,1379,1377,1377,1379,1378,1379,1377,1376,1376,1377,1377,1377,1377,1379,1377,1381,1376,1376,1379,1377,1377,1379,1377,1377,1379,1378,1376,1377,1377,1379,1379,1378,1379,1377,1379,1378,1376,1377,1378,1382,1383,1379,1384,1385,1386,1387,1386,1388,1386,1388,1385,1384,1385,1384,1385,1388,1386,1384,1384,1388,1384,1385,1386,1385,1384,1384,1388,1389,1389,1390,1390,1390,1391,1392,1392,1389,1391,1391,1390,1390,1391,1390,1391,1389,1390,1391,1391,1392,1391,1391,1390,1389,1391,1390,1390,1393,1394,1393,1395,1393,1394,1393,1396,1395,1395,1397,1395,1395,1394,1397,1395,1397,1394,1397,1393,1393,1393,1393,1397,1395,1393,1395,1398,1395,1397,1397,1395,1394,1397,1395,1393,1395,1390,1391,1389,1390,1391,1399,1391,1389,1391,1390,1391,1392,1389,1390,1390,1392,1392,1391,1390,1391,1389,1390,1392,1390,1391,1389,1389,1389,1392,1392,1390,1390,1390,1389,1392,1392,1400,1401,1401,1402,1403,1401,1401,1401,1400,1401,1401,1400,1401,1401,1402,1401,1400,1402,1401,1400,1402,1400,1402,1402,1400,1401,1404,1401,1405,1406,1400,1407,1401,1404,1402,1400,1401,1404,1404,1401,1400,1400,1401,1404,1404,1401,1400,1404,1401,1400,1401,1404,1400,1401,1400,1404,1389,1391,1391,1389,1390,1408,1390,1390,1391,1389,1390,1390,1389,1390,1391,1390,1389,1392,1392,1392,1392,1390,1389,1389,1389,1389,1390,1392,1390,1391,1392,1389,1391,1390,1392,1390,1391,1390,1389,1390,1390,1389,1392,1389,1409,1392,1390,1390,1391,1390,1389,1389,1390,1390,1390,1389,1391,1391,1410,1391,1391,1411,1391,1392,1412,1391,1390,1390,1390,1391,1390,1389,1391,1391,1389,1389,1413,1392,1389,1390,1391,1392,1390,1389,1392,1389,1391,1389,1391,1390,1389,1392,1389,1391,1389,1391,1389,1391,1390,1389,1390,1389,1390,1391,1391,1389,1389,1391,1392,1389,1390,1389,1390,1389,1389,1390,1414,1390,1390,1391,1390,1392,1390,1392,1390,1391,1392,1389,1390,1392,1389,1391,1391,1390,1390,1390,1392,1392,1391,1415,1392,1390,1390,1390,1391,1391,1390,1391,1390,1390,1389,1390,1389,1389,1391,1389,1392,1392,1390,1390,1390,1391,1389,1390,1389,1390,1390,1390,1389,1390,1389,1389,1390,1392,1390,1392,1390,1391,1391,1390,1392,1416,1389,1392,1417,1390,1390,1390,1389,1392,1389,1389,1389,1389,1391,1390,1390,1392,1389,1389,1391,1391,1390,1390,1390,1391,1391,1389,1389,1389,1389,1392,1389,1390,1390,1391,1418,1390,1390,1390,1390,1389,1389,1390,1419,1390,1390,1420,1390,1390,1389,1389,1389,1392,1389,1389,1391,1391,1392,1392,1389,1390,1390,1390,1390,1389,1390,1390,1391,1391,1390,1391,1390,1390,1391,1389,1421,1391,1391,1390,1391,1389,1389,1392,1390,1389,1392,1392,1390,1391,1390,1389,1391,1392,1390,1391,1390,1389,1391,1390,1392,1389,1389,1390,1391,1389,1390,1389,1389,1391,1389,1390,1392,1390,1390,1392,1389,1392,1392,1389,1389,1391,1389,1391,1390,1391,1391,1392,1422,1390,1390,1389,1389,1390,1391,1389,1392,1389,1390,1390,1390,1391,1390,1389,1390,1391,1390,1390,1390,1391,1389,1391,1389,1389,1390,1389,1389,1389,1389,1392,1392,1389,1392,1390,1390,1390,1391,1392,1392,1390,1389,1392,1390,1389,1389,1390,1389,1390,1389,1391,1392,1390,1390,1390,1390,1391,1389,1389,1392,1390,1392,1390,1389,1390,1391,1392,1390,1389,1389,1391,1392,1391,1390,1423,1392,1390,1391,1390,1389,1392,1391,1392,1390,1392,1391,1392,1389,1390,1392,1392,1424,1391,1389,1390,1390,1390,1392,1389,1389,1389,1390,1390,1391,1392,1390,1389,1392,1389,1425,1389,1389,1390,1390,1390,1389,1392,1389,1389,1391,1392,1426,1391,1389,1392,1389,1390,1390,1390,1391,1392,1390,1389,1392,1389,1389,1422,1390,1390,1392,1391,1390,1392,1392,1390,1390,1390,1391,1391,1391,1389,1390,1390,1389,1390,1391,1389,1427,1392,1391,1390,1389,1391,1392,1389,1389,1390,1389,1390,1390,1390,1389,1390,1391,1391,1390,1389,1392,1390,1391,1392,1428,1389,1392,1390,1389,1390,1429,1391,1391,1390,1391,1390,1389,1390,1391,1390,1389,1389,1391,1390,1389,1392,1389,1392,1390,1391,1389,1390,1389,1390,1390,1391,1389,1390,1391,1384,1384,1386,1386,1384,1430,1388,1386,1385,1388,1384,1384,1384,1385,1386,1386,1384,1386,1384,1386,1384,1385,1384,1384,1384,1384,1385,1386,1388,1386,1384,1386,1388,1385,1431,1385,1386,1384,1386,1386,1384,1432,1385,1433,1433,1434,1435,1433,1433,1436,1436,1435,1436,1435,1435,1436,1433,1433,1437,1435,1433,1436,1433,1434,1433,1435,1434,1433,1434,1434,1434,1435,1435,1433,1436,1434,1434,1435,1433,1438,1433,1433,1433,1435,1433,1433,1433,1434,1433,1436,1435,1433,1435,1436,1435,1435,1435,1435,1435,1433,1439,1435,1435,1436,1435,1435,1435,1440,1435,1434,1434,1434,1433,1433,1436,1433,1435,1433,1441,1436,1433,1435,1436,1436,1433,1434,1434,1433,1436,1435,1433,1433,1435,1433,1436,1434,1433,1433,1435,1434,1433,1433,1434,1435,1435,1433,1436,1436,1433,1436,1434,1433,1435,1433,1434,1435,1433,1442,1434,1436,1433,1436,1435,1433,1443,1436,1433,1436,1435,1433,1436,1433,1433,1436,1433,1433,1435,1435,1435,1434,1435,1444,1445,1445,1444,1446,1447,1446,1444,1444,1446,1447,1447,1445,1447,1444,1445,1447,1447,1446,1447,1444,1447,1444,1444,1446,1444,1444,1448,1446,1447,1445,1444,1444,1447,1444,1444,1447,1446,1444,1446,1447,1447,1447,1444,1447,1447,1446,1444,1447,1445,1445,1449,1444,1445,1447,1446,1444,1446,1447,1450,1447,1444,1447,1447,1447,1444,1445,1444,1445,1447,1445,1444,1446,1444,1451,1447,1445,1446,1452,1453,1452,1453,1453,1454,1453,1455,1454,1453,1454,1455,1452,1453,1453,1452,1456,1453,1455,1452,1452,1452,1452,1453,1457,1453,1452,1458,1459,1460,1461,1460,1458,1462,1459,1460,1459,1460,1460,1460,1459,1460,1461,1458,1458,1458,1461,1458,1460,1458,1463,1458,1458,1464,1458,1459,1460,1458,1460,1459,1458,1459,1465,1458,1459,1458,1458,1458,1466,1467,1468,1466,1466,1469,1469,1470,1469,1469,1470,1466,1469,1466,1470,1470,1471,1466,1472,1473,1474,1475,1475,1476,1476,1477,1478,1476,1479,1480,1477,1479,1479,1479,1479,1480,1476,1480,1477,1476,1477,1480,1479,1476,1480,1479,1481,1479,1476,1479,1480,1480,1476,1480,1476,1477,1479,1479,1482,1479,1477,1479,1477,1476,1479,1476,1477,1479,1476,1477,1480,1479,1479,1476,1480,1480,1477,1480,1480,1479,1477,1479,1479,1477,1476,1477,1479,1479,1483,1484,1485,1485,1486,1485,1485,1483,1483,1485,1487,1487,1488,1487,1488,1489,1488,1488,1490,1488,1488,1490,1489,1488,1488,1489,1488,1490,1490,1488,1488,1490,1490,1487,1489,1488,1487,1488,1487,1487,1488,1487,1487,1488,1487,1490,1490,1488,1488,1490,1488,1488,1488,1487,1490,1489,1487,1488,1488,1488,1488,1490,1490,1487,1488,1490,1489,1487,1489,1488,1488,1489,1487,1488,1487,1487,1489,1488,1487,1488,1488,1489,1487,1488,1487,1487,1487,1487,1488,1487,1487,1488,1489,1487,1490,1488,1490,1491,1489,1487,1488,1488,1489,1488,1489,1488,1490,1489,1490,1490,1489,1487,1487,1487,1487,1488,1488,1492,1490,1489,1490,1490,1487,1490,1487,1490,1487,1487,1489,1487,1490,1487,1487,1488,1487,1488,1490,1488,1487,1487,1487,1488,1488,1493,1490,1489,1487,1487,1490,1488,1489,1490,1488,1489,1487,1487,1487,1490,1487,1487,1488,1487,1490,1488,1487,1487,1487,1487,1488,1488,1488,1490,1488,1494,1487,1489,1488,1488,1490,1488,1495,1489,1487,1487,1490,1490,1489,1490,1496,1488,1490,1487,1488,1487,1489,1489,1488,1488,1490,1490,1487,1487,1490,1487,1489,1488,1488,1497,1490,1498,1498,1499,1499,1498,1500,1498,1498,1501,1500,1499,1498,1498,1500,1500,1502,1500,1500,1498,1503,1500,1498,1498,1501,1500,1501,1498,1498,1498,1500,1498,1501,1498,1498,1500,1498,1501,1501,1498,1501,1498,1500,1500,1501,1501,1504,1505,1501,1501,1500,1499,1500,1501,1501,1498,1498,1499,1500,1500,1500,1499,1506,1498,1498,1507,1498,1500,1499,1499,1499,1508,1499,1501,1500,1509,1498,1499,1499,1500,1501,1501,1499,1498,1498,1499,1498,1501,1499,1500,1501,1500,1498,1498,1501,1501,1500,1500,1500,1499,1499,1498,1501,1501,1498,1510,1500,1511,1501,1499,1500,1500,1512,1513,1514,1499,1515,1516,1517,1517,1517,1516,1517,1516,1516,1516,1515,1515,1515,1518,1516,1516,1517,1515,1515,1515,1515,1516,1518,1516,1515,1515,1515,1517,1517,1516,1516,1518,1515,1515,1517,1518,1516,1516,1518,1519,1518,1515,1518,1517,1516,1516,1518,1517,1520,1515,1515,1516,1516,1515,1521,1515,1515,1518,1517,1515,1515,1516,1517,1516,1515,1516,1516,1517,1517,1516,1515,1516,1518,1517,1517,1516,1517,1518,1517,1518,1518,1522,1518,1516,1518,1517,1523,1524,1523,1525,1526,1523,1523,1524,1523,1525,1524,1526,1524,1525,1523,1523,1523,1525,1523,1525,1523,1525,1526,1524,1523,1523,1525,1525,1526,1525,1526,1524,1524,1523,1526,1525,1523,1525,1525,1525,1523,1523,1523,1525,1523,1524,1525,1525,1526,1524,1523,1517,1515,1516,1516,1515,1518,1517,1527,1518,1516,1518,1517,1517,1516,1518,1517,1517,1515,1515,1516,1515,1516,1518,1517,1518,1528,1518,1516,1516,1515,1516,1515,1517,1515,1516,1516,1516,1516,1518,1518,1529,1518,1517,1516,1518,1518,1516,1516,1517,1516,1518,1515,1516,1515,1515,1515,1518,1518,1516,1515,1516,1517,1518,1517,1516,1517,1517,1516,1518,1518,1516,1515,1517,1530,1516,1517,1515,1518,1516,1516,1516,1516,1515,1517,1518,1515,1517,1515,1518,1516,1518,1518,1517,1516,1516,1517,1517,1516,1515,1531,1515,1518,1515,1516,1518,1517,1517,1515,1516,1516,1515,1516,1516,1515,1516,1515,1518,1515,1516,1515,1515,1516,1518,1515,1516,1516,1516,1515,1515,1515,1516,1518,1515,1518,1516,1516,1517,1518,1516,1518,1516,1517,1515,1518,1515,1516,1518,1517,1516,1518,1515,1517,1515,1516,1515,1515,1517,1516,1516,1516,1515,1516,1516,1516,1518,1518,1515,1518,1515,1516,1532,1518,1516,1518,1516,1515,1515,1517,1533,1518,1516,1515,1517,1518,1516,1518,1516,1517,1534,1518,1517,1517,1515,1515,1517,1515,1515,1518,1516,1535,1518,1515,1536,1517,1516,1516,1518,1516,1516,1515,1516,1516,1516,1517,1517,1518,1515,1517,1515,1516,1518,1516,1515,1516,1518,1515,1516,1517,1517,1516,1515,1517,1516,1515,1517,1516,1515,1515,1518,1515,1515,1516,1518,1516,1515,1515,1517,1515,1518,1518,1516,1515,1518,1516,1515,1515,1516,1518,1515,1518,1516,1517,1515,1515,1515,1518,1518,1517,1516,1516,1516,1515,1516,1516,1517,1516,1516,1516,1515,1517,1516,1516,1515,1517,1517,1516,1518,1516,1518,1516,1515,1515,1517,1537,1516,1517,1515,1516,1516,1515,1515,1516,1515,1515,1516,1515,1515,1538,1517,1516,1516,1518,1517,1539,1517,1516,1516,1518,1518,1516,1518,1518,1540,1516,1517,1516,1518,1516,1516,1518,1517,1516,1515,1516,1516,1515,1515,1515,1515,1516,1515,1515,1517,1515,1518,1515,1515,1517,1515,1517,1516,1517,1516,1516,1518,1518,1515,1518,1517,1518,1516,1516,1518,1515,1515,1517,1516,1516,1516,1515,1516,1518,1515,1515,1517,1516,1516,1515,1516,1518,1518,1518,1515,1515,1515,1515,1516,1516,1516,1518,1517,1516,1516,1518,1518,1516,1518,1518,1515,1517,1516,1518,1516,1541,1516,1516,1517,1516,1518,1517,1515,1517,1542,1515,1543,1544,1545,1546,1547,1547,1547,1548,1549,1546,1547,1548,1546,1546,1548,1546,1547,1548,1546,1548,1549,1547,1547,1549,1549,1547,1548,1548,1546,1546,1548,1550,1548,1548,1547,1549,1549,1548,1547,1548,1548,1547,1547,1548,1548,1547,1546,1548,1548,1549,1549,1549,1548,1547,1546,1548,1547,1548,1548,1547,1547,1547,1549,1547,1547,1547,1547,1548,1547,1548,1547,1549,1547,1548,1549,1549,1548,1549,1549,1548,1549,1546,1548,1547,1548,1549,1546,1547,1546,1549,1546,1546,1547,1547,1546,1548,1547,1548,1547,1548,1547,1548,1548,1551,1548,1549,1549,1547,1549,1547,1547,1488,1498,1498,1499,1499,1500,1499,1498,1499,1499,1498,1500,1498,1501,1500,1500,1498,1499,1498,1501,1500,1501,1498,1500,1499,1498,1498,1500,1499,1498,1499,1500,1499,1498,1498,1498,1498,1498,1501,1500,1498,1498,1498,1500,1498,1499,1499,1500,1500,1501,1498,1498,1498,1499,1500,1500,1498,1498,1500,1500,1500,1500,1498,1498,1500,1500,1500,1500,1501,1501,1500,1500,1499,1500,1499,1499,1500,1501,1498,1498,1499,1498,1552,1499,1500,1500,1498,1498,1500,1500,1500,1501,1501,1500,1501,1500,1501,1498,1499,1500,1500,1500,1498,1498,1500,1500,1499,1501,1500,1500,1499,1498,1499,1501,1498,1500,1500,1498,1500,1498,1499,1498,1499,1498,1499,1499,1498,1501,1498,1499,1553,1499,1500,1554,1501,1501,1498,1500,1500,1501,1498,1498,1500,1499,1498,1498,1500,1498,1499,1499,1501,1498,1501,1500,1499,1500,1500,1498,1501,1555,1498,1500,1499,1500,1499,1498,1499,1500,1501,1498,1501,1498,1498,1498,1499,1498,1500,1499,1498,1501,1500,1498,1501,1498,1498,1499,1498,1498,1501,1498,1498,1500,1500,1499,1500,1499,1499,1498,1500,1499,1500,1501,1500,1500,1500,1501,1498,1498,1500,1499,1501,1498,1498,1501,1500,1498,1501,1498,1500,1501,1501,1556,1499,1502,1500,1501,1500,1498,1498,1499,1498,1557,1558,1498,1500,1500,1501,1559,1499,1498,1501,1560,1498,1498,1501,1498,1500,1498,1498,1501,1500,1501,1501,1498,1498,1561,1500,1498,1500,1498,1500,1499,1500,1500,1499,1500,1501,1500,1499,1562,1563,1498,1564,1498,1498,1498,1501,1500,1498,1500,1500,1500,1500,1499,1498,1498,1501,1501,1499,1499,1498,1500,1501,1501,1499,1499,1500,1500,1498,1498,1501,1500,1498,1501,1498,1498,1498,1565,1498,1500,1500,1501,1501,1499,1566,1501,1500,1499,1501,1501,1498,1500,1498,1498,1500,1498,1500,1567,1500,1499,1499,1499,1498,1499,1500,1500,1501,1501,1499,1499,1501,1498,1500,1499,1500,1498,1500,1559,1498,1499,1498,1500,1500,1499,1500,1498,1500,1500,1499,1498,1500,1498,1499,1500,1499,1498,1498,1500,1498,1499,1500,1500,1501,1501,1498,1499,1498,1498,1498,1498,1498,1499,1499,1499,1498,1500,1498,1499,1500,1501,1501,1501,1500,1501,1500,1499,1499,1500,1498,1501,1501,1498,1501,1500,1498,1500,1568,1501,1498,1500,1498,1501,1498,1569,1498,1500,1499,1498,1499,1498,1501,1499,1500,1501,1501,1500,1570,1500,1498,1501,1499,1498,1500,1499,1500,1501,1571,1572,1500,1499,1500,1500,1499,1498,1499,1573,1500,1574,1575,1500,1500,1500,1501,1498,1498,1501,1498,1498,1498,1501,1498,1500,1501,1499,1498,1500,1500,1499,1498,1500,1498,1498,1499,1498,1499,1500,1501,1576,1500,1499,1501,1498,1499,1500,1500,1500,1499,1500,1501,1498,1498,1577,1501,1499,1498,1500,1500,1498,1501,1501,1578,1498,1498,1498,1501,1498,1499,1501,1498,1499,1499,1501,1498,1500,1498,1500,1501,1501,1500,1501,1499,1500,1501,1499,1498,1501,1499,1499,1579,1500,1498,1498,1499,1580,1500,1499,1498,1501,1501,1499,1500,1499,1498,1501,1498,1498,1500,1498,1498,1500,1498,1498,1500,1581,1499,1499,1499,1500,1498,1582,1498,1500,1499,1499,1583,1501,1499,1501,1499,1498,1500,1584,1498,1500,1498,1500,1499,1585,1500,1500,1500,1500,1586,1498,1498,1498,1500,1499,1499,1499,1498,1501,1499,1498,1498,1498,1498,1500,1498,1501,1499,1498,1501,1501,1501,1498,1498,1499,1498,1498,1499,1500,1501,1498,1498,1501,1501,1498,1500,1500,1498,1498,1498,1587,1498,1499,1500,1588,1500,1498,1501,1501,1498,1500,1500,1500,1500,1563,1501,1501,1501,1499,1499,1501,1499,1498,1498,1499,1498,1498,1499,1500,1500,1498,1589,1500,1498,1500,1499,1498,1499,1498,1500,1501,1498,1590,1499,1498,1498,1498,1498,1501,1499,1499,1591,1501,1500,1498,1501,1501,1500,1498,1501,1498,1501,1501,1499,1500,1499,1498,1498,1498,1500,1499,1498,1498,1500,1501,1500,1501,1499,1498,1498,1498,1498,1498,1500,1498,1498,1501,1498,1500,1498,1498,1499,1498,1500,1501,1500,1501,1499,1499,1498,1499,1501,1499,1498,1499,1498,1501,1501,1500,1500,1500,1592,1593,1500,1498,1498,1501,1498,1594,1499,1498,1501,1499,1498,1501,1501,1499,1500,1500,1498,1498,1499,1499,1595,1500,1498,1500,1499,1498,1498,1499,1498,1498,1498,1498,1501,1499,1499,1500,1499,1498,1498,1500,1498,1596,1500,1597,1500,1499,1498,1499,1499,1498,1598,1499,1599,1500,1499,1500,1600,1500,1498,1498,1501,1498,1498,1499,1498,1501,1500,1498,1501,1501,1499,1500,1500,1498,1498,1500,1601,1500,1500,1498,1499,1602,1498,1500,1500,1498,1501,1499,1499,1500,1501,1498,1499,1498,1603,1500,1500,1499,1498,1499,1498,1498,1498,1498,1500,1500,1501,1501,1500,1501,1498,1500,1604,1498,1498,1498,1500,1500,1498,1498,1498,1500,1499,1501,1498,1500,1500,1499,1498,1501,1605,1500,1499,1499,1498,1498,1498,1500,1498,1501,1498,1500,1499,1500,1499,1498,1498,1500,1498,1500,1500,1499,1500,1498,1498,1500,1499,1596,1501,1500,1500,1501,1500,1498,1501,1500,1501,1500,1498,1498,1498,1498,1500,1501,1500,1501,1498,1501,1501,1498,1498,1498,1501,1501,1499,1500,1498,1498,1500,1499,1500,1499,1500,1500,1500,1499,1498,1501,1499,1498,1499,1500,1500,1501,1501,1498,1501,1498,1498,1499,1500,1572,1499,1498,1499,1498,1498,1499,1498,1499,1606,1498,1499,1498,1499,1501,1501,1498,1500,1607,1501,1498,1498,1501,1500,1498,1498,1498,1501,1479,1476,1477,1480,1480,1608,1480,1480,1477,1476,1476,1479,1476,1479,1480,1479,1479,1479,1477,1476,1476,1479,1479,1479,1480,1609,1610,1611,1612,1612,1613,1613,1614,1612,1612,1613,1615,1613,1613,1613,1611,1479,1615,1611,1616,1611,925,990,1617,1618,1618,1617,1617,1619,1618,1617,1618,1618,1617,1620,1618,1621,1618,1617,1618,1622,1617,1618,1618,1621,1621,1618,1621,1617,1623,1617,1619,1618,1617,1618,1618,1624,1625,1618,1618,1621,1618,1617,1618,1621,1626,1617,1617,1617,1619,1618,1619,1617,1618,1617,1619,1617,1617,1617,1617,1619,1621,1618,1618,1619,1619,1619,1621,1618,1627,1621,1621,1618,1618,1628,1629,1630,1631,1632,1629,1633,1629,1633,1629,1633,1633,1633,1631,1629,1629,1631,1633,1633,1631,1631,1632,1629,1629,1633,1633,1631,1629,1629,1629,1631,1631,1629,1634,1629,1629,1632,1632,1633,1629,1629,1629,1629,1629,1631,1629,1632,1629,1629,1632,1633,1629,1632,1632,1629,1629,1633,1635,1633,1629,1633,1631,1632,1631,1633,1632,1633,1632,1631,1629,1633,1629,1633,1632,1633,1631,1629,1632,1629,1632,1632,1629,1629,1629,1629,1633,1633,1629,1632,1633,1629,1629,1629,1632,1629,1631,1633,1631,1633,1633,1631,1629,1631,1636,1633,1631,1629,1632,1631,1629,1631,1633,1637,1633,1629,1632,1633,1633,1629,1631,1631,1629,1629,1631,1632,1633,1629,1632,1629,1629,1632,1633,1633,1629,1631,1629,1632,1632,1633,1632,1629,1629,1629,1633,1629,1629,1631,1633,1632,1629,1629,1629,1631,1632,1629,1631,1629,1629,1629,1631,1632,1633,1633,1632,1631,1633,1633,1638,1633,1631,1631,1629,1629,1631,1629,1632,1632,1631,1629,1631,1633,1632,1629,1629,1632,1629,1632,1632,1633,1633,1631,1633,1632,1632,1631,1629,1632,1633,1633,1632,1632,1629,1632,1629,1629,1632,1633,1633,1629,1632,1629,1632,1633,1629,1629,1629,1629,1629,1631,1633,1631,1631,1639,1631,1629,1629,1631,1629,1632,1629,1640,1629,1632,1632,1631,1633,1631,1633,1631,1631,1629,1631,1631,1629,1631,1633,1632,1632,1629,1629,1629,1633,1629,1633,1633,1629,1629,1629,1641,1633,1633,1642,1631,1632,1629,1629,1629,1632,1632,1629,1629,1629,1629,1629,1633,1631,1631,1633,1633,1629,1629,1632,1631,1633,1633,1629,1629,1633,1629,1633,1633,1629,1643,1629,1629,1633,1631,1644,1633,1633,1633,1629,1629,1632,1631,1629,1629,1629,1631,1633,1631,1629,1629,1629,1629,1629,1629,1645,1629,1632,1629,1632,1633,1633,1629,1632,1633,1629,1629,1629,1646,1633,1641,1629,1629,1632,1629,1633,1632,1629,1631,1633,1633,1633,1629,1633,1629,1631,1629,1631,1631,1633,1647,1631,1648,1632,1631,1633,1633,1629,1629,1649,1650,1629,1633,1632,1651,1633,1633,1631,1629,1632,1629,1629,1633,1629,1629,1631,1629,1629,1631,1633,1631,1629,1632,1633,1629,1629,1652,1629,1632,1632,1633,1629,1629,1633,1653,1629,1629,1629,1629,1631,1633,1629,1633,1631,1631,1631,1633,1631,1629,1629,1633,1632,1629,1633,1629,1632,1633,1633,1633,1629,1631,1631,1632,1633,1629,1631,1629,1631,1654,1632,1629,1632,1629,1629,1633,1655,1629,1629,1656,1629,1657,1631,1629,1632,1632,1629,1631,1631,1633,1633,1629,1633,1629,1658,1659,1631,1633,1632,1629,1629,1629,1633,1633,1629,1629,1633,1629,1633,1633,1633,1631,1633,1632,1629,1631,1631,1629,1660,1629,1629,1631,1629,1633,1633,1629,1631,1631,1631,1661,1631,1633,1629,1632,1629,1629,1629,1632,1633,1629,1662,1629,1629,1633,1632,1663,1632,1633,1631,1629,1632,1629,1629,1664,1631,1629,1631,1633,1665,1633,1633,1631,1631,1629,1629,1633,1631,1629,1633,1631,1629,1633,1629,1629,1633,1631,1629,1633,1633,1632,1631,1631,1629,1631,1629,1629,1633,1633,1632,1629,1633,1631,1633,1632,1631,1629,1633,1629,1633,1629,1629,1633,1633,1666,1633,1633,1632,1629,1632,1631,1629,1631,1629,1631,1632,1629,1667,1629,1629,1668,1669,1629,1629,1631,1629,1632,1670,1629,1632,1671,1629,1631,1632,1639,1633,1631,1629,1632,1633,1633,1672,1629,1633,1631,1631,1629,1631,1633,1632,1629,1629,1633,1632,1629,1632,1633,1633,1673,1674,1631,1629,1633,1633,1629,1631,1633,1633,1629,1633,1631,1629,1631,1633,1631,1631,1631,1629,1632,1629,1632,1629,1633,1629,1631,1631,1633,1675,1676,1677,1629,1678,1631,1631,1633,1629,1631,1631,1633,1631,1629,1632,1679,1632,1629,1632,1632,1632,1633,1633,1632,1633,1631,1632,1632,1629,1632,1633,1629,1629,1633,1629,1629,1633,1629,1633,1680,1632,1633,1633,1633,1631,1633,1633,1631,1629,1633,1629,1631,1681,1631,1631,1633,1631,1629,1629,1632,1633,1633,1632,1632,1682,1683,1632,1629,1632,1632,1631,1629,1632,1632,1631,1629,1629,1632,1629,1652,1632,1631,1629,1633,1632,1629,1632,1632,1631,1684,1631,1633,1633,1685,1629,1632,1629,1686,1632,1631,1631,1633,1629,1632,1633,1631,1629,1632,1633,1632,1631,1633,1633,1629,1629,1633,1631,1633,1632,1633,1629,1632,1632,1632,1631,1629,1629,1629,1632,1632,1629,1633,1629,1629,1633,1631,1633,1632,1629,1629,1631,1633,1633,1629,1633,1629,1632,1632,1629,1633,1631,1633,1632,1633,1631,1633,1631,1631,1633,1687,1629,1633,1632,1629,1632,1629,1629,1629,1688,1631,1631,1631,1631,1633,1633,1632,1631,1629,1629,1632,1633,1633,1629,1629,1629,1632,1631,1629,1633,1633,1629,1632,1633,1631,1633,1631,1633,1633,1633,1633,1633,1629,1629,1632,1640,1689,1629,1631,1629,1631,1633,1633,1629,1629,1633,1632,1632,1631,1633,1633,1629,1629,1632,1631,1632,1629,1632,1632,1633,1633,1629,1633,1684,1629,1631,1631,1631,1629,1631,1629,1633,1629,1632,1632,1629,1632,1629,1676,1629,1690,1632,1632,1632,1631,1631,1632,1629,1632,1632,1629,1632,1629,1691,1629,1629,1629,1631,1633,1632,1633,1633,1629,1629,1632,1631,1633,1631,1633,1632,1631,1629,1632,1629,1633,1632,1632,1629,1632,1629,1629,1631,1692,1633,1631,1633,1632,1631,1633,1632,1631,1632,1631,1629,1629,1629,1632,1629,1629,1629,1633,1629,1632,1633,1629,1632,1631,1693,1629,1633,1631,1631,1633,1694,1633,1633,1629,1629,1629,1633,1632,1629,1629,1632,1632,1631,1629,1633,1629,1629,1633,1629,1629,1631,1629,1632,1633,1629,1632,1633,1695,1632,1632,1631,1633,1633,1631,1629,1633,1631,1629,1633,1631,1629,1632,1629,1696,1629,1632,1631,1632,1629,1632,1631,1629,1629,1632,1629,1632,1629,1629,1633,1632,1629,1632,1629,1629,1631,1631,1629,1632,1629,1629,1629,1631,1629,1632,1629,1631,1633,1629,1631,1629,1633,1629,1632,1633,1635,1633,1633,1633,1697,1633,1633,1633,1631,1629,1633,1633,1633,1633,1631,1631,1631,1633,1631,1632,1631,1629,1633,1631,1629,1640,1629,1633,1629,1629,1629,1632,1632,1629,1633,1632,1629,1698,1629,1629,1632,1631,1633,1629,1632,1629,1632,1633,1633,1631,1633,1631,1633,1629,1629,1629,1699,1700,1629,1631,1629,1633,1631,1631,1633,1629,1701,1629,1702,1629,1631,1633,1633,1629,1633,1631,1629,1631,1631,1631,1632,1629,1629,1631,1629,1633,1631,1632,1631,1632,1633,1629,1631,1633,1633,1635,1632,1631,1629,1676,1633,1633,1703,1631,1632,1632,1631,1632,1633,1632,1633,1629,1629,1631,1629,1633,1631,1633,1629,1633,1629,1632,1632,1704,1631,1631,1705,1631,1629,1629,1631,1633,1632,1633,1631,1633,1706,1631,1629,1632,1629,1629,1632,1632,1629,1629,1632,1629,1632,1629,1707,1708,1629,1633,1632,1632,1633,1631,1629,1629,1709,1629,1629,1633,1633,1629,1629,1631,1631,1629,1631,1629,1629,1629,1632,1629,1629,1710,1632,1629,1633,1632,1633,1632,1632,1633,1631,1629,1632,1631,1633,1633,1711,1629,1629,1632,1631,1631,1629,1631,1629,1712,1632,1632,1629,1631,1633,1633,1629,1631,1629,1631,1629,1631,1629,1632,1629,1632,1631,1713,1631,1629,1629,1631,1631,1629,1632,1633,1631,1633,1631,1633,1631,1631,1629,1633,1714,1629,1715,1631,1629,1631,1629,1716,1633,1631,1633,1631,1636,1629,1717,1632,1710,1633,1632,1629,1632,1629,1632,1631,1632,1631,1629,1631,1629,1632,1629,1718,1631,1631,1633,1632,1632,1629,1719,1633,1633,1633,1629,1632,1631,1632,1631,1629,1629,1720,1632,1631,1633,1629,1706,1721,1633,1629,1686,1632,1631,1629,1629,1629,1629,1633,1633,1629,1631,1633,1629,1631,1631,1712,1633,1629,1629,1631,1633,1632,1632,1629,1722,1632,1723,1629,1631,1633,1633,1724,1629,1629,1633,1633,1629,1633,1632,1629,1633,1725,1629,1629,1633,1629,1629,1629,1629,1633,1633,1633,1629,1629,1633,1633,1632,1629,1633,1629,1633,1631,1631,1726,1633,1631,1629,1633,1633,1629,1629,1629,1629,1629,1631,1727,1629,1629,1629,1632,1632,1629,1632,1629,1632,1633,1631,1629,1631,1633,1728,1632,1633,1632,1629,1633,1729,1633,1629,1629,1631,1633,1632,1633,1631,1633,1633,1631,1631,1633,1629,1629,1631,1633,1632,1633,1633,1633,1632,1629,1629,1633,1631,1629,1632,1629,1629,1632,1633,1629,1629,1632,1629,1633,1633,1633,1631,1633,1632,1629,1633,1631,1730,1629,1629,1629,1632,1731,1633,1633,1629,1632,1632,1629,1629,1629,1732,1631,1633,1632,1633,1633,1632,1629,1632,1629,1632,1633,1632,1631,1633,1633,1629,1629,1633,1631,1629,1733,1631,1632,1631,1632,1633,1734,1629,1633,1629,1632,1632,1631,1631,1633,1735,1629,1629,1629,1629,1632,1629,1736,1631,1631,1633,1633,1633,1633,1629,1633,1633,1633,1631,1631,1737,1738,1632,1631,1629,1631,1629,1631,1631,1633,1629,1632,1632,1629,1632,1631,1631,1633,1633,1629,1629,1629,1633,1631,1632,1631,1631,1633,1632,1632,1633,1629,1632,1633,1629,1629,1631,1629,1632,1629,1633,1631,1632,1629,1633,1633,1629,1629,1629,1632,1629,1629,1629,1632,1631,1632,1633,1632,1631,1632,1629,1632,1633,1633,1633,1633,1632,1631,1629,1739,1629,1631,1633,1633,1629,1631,1740,1629,1631,1629,1631,1631,1629,1633,1629,1631,1633,1629,1633,1631,1631,1633,1632,1632,1629,1629,1629,1629,1632,1632,1633,1632,1632,1629,1632,1633,1631,1629,1629,1629,1633,1633,1629,1629,1629,1632,1633,1631,1633,1631,1629,1629,1631,1629,1633,1632,1633,1633,1631,1631,1629,1632,1629,1629,1629,1631,1629,1633,1629,1633,1629,1631,1629,1633,1631,1629,1632,1632,1631,1633,1632,1629,1631,1632,1629,1633,1632,1629,1649,1631,1633,1631,1632,1629,1633,1649,1629,1632,1631,1629,1633,1629,1629,1632,1633,1632,1632,1633,1629,1629,1629,1632,1631,1629,1633,1629,1629,1629,1632,1633,1631,1633,1633,1633,1632,1629,1741,1633,1631,1629,1633,1629,1633,1632,1631,1629,1632,1633,1676,1631,1631,1629,1632,1632,1629,1629,1633,1629,1633,1629,1632,1631,1633,1633,1632,1632,1629,1629,1633,1631,1632,1633,1629,1632,1633,1629,1629,1632,1742,1633,1629,1632,1631,1633,1743,1631,1633,1633,1632,1632,1629,1631,1631,1633,1649,1631,1633,1629,1631,1633,1632,1631,1629,1631,1632,1629,1632,1633,1629,1631,1629,1629,1633,1629,1629,1629,1632,1629,1632,1631,1629,1631,1633,1633,1629,1633,1629,1632,1629,1632,1632,1631,1629,1632,1632,1629,1629,1633,1744,1633,1633,1633,1632,1629,1633,1629,1629,1633,1631,1631,1629,1631,1631,1629,1631,1629,1629,1633,1629,1632,1632,1633,1629,1632,1629,1629,1633,1633,1629,1633,1629,1632,1632,1633,1633,1632,1631,1631,1632,1631,1632,1629,1633,1745,1633,1631,1746,1629,1631,1633,1629,1631,1629,1629,1629,1632,1631,1629,1629,1632,1632,1631,1633,1632,1631,1633,1629,1633,1632,1631,1633,1632,1632,1629,1632,1747,1629,1632,1632,1631,1629,1632,1632,1633,1631,1748,1714,1631,1629,1632,1632,1631,1629,1629,1633,1629,1631,1631,1629,1749,1749,1750,1750,1750,1751,1752,1750,1751,1752,1750,1753,1750,1750,1752,1752,1753,1750,1750,1750,1751,1752,1753,1752,1753,1751,1753,1751,1750,1753,1750,1754,1750,1750,1750,1750,1753,1750,1753,1751,1751,1750,1750,1753,1753,1753,1752,1751,1751,1750,1751,1750,1750,1751,1755,1756,1757,1758,1758,1757,1756,1758,1756,1757,1757,1756,1757,1755,1755,1758,1758,1756,1758,1758,1758,1756,1757,1755,1757,1759,1757,1757,1756,1756,1757,1757,1757,1757,1755,1756,1758,1758,1757,1758,1758,1755,1756,1756,1757,1757,1758,1757,1757,1755,1758,1758,1758,1757,1757,1758,1756,1757,1755,1755,1760,1761,1760,1761,1762,1763,1763,1764,1763,1760,1761,1765,1761,1763,1760,1765,1766,1766,1767,1766,1768,1768,1767,1769,1769,1767,1766,1767,1769,1766,1767,1766,1766,1767,1769,1766,1766,1769,1768,1766,1766,1768,1767,1769,1769,1769,1769,1767,1770,1771,1766,1766,1772,1768,1769,1773,1767,1766,1768,1768,1766,1769,1768,1767,1769,1768,1769,1768,1766,1766,1767,1766,1766,1767,1766,1766,1769,1768,1767,1774,1775,1774,1776,1777,1775,1778,1775,1778,1774,1778,1775,1775,1774,1774,1779,1778,1778,1774,1777,1775,1778,1774,1777,1775,1777,1774,1777,1780,1778,1774,1778,1775,1778,1774,1774,1778,1774,1775,1781,1778,1778,1778,1777,1777,1778,1777,1775,1778,1774,1778,1778,1778,1775,1775,1777,1775,1782,1778,1775,1778,1774,1778,1778,1777,1783,1774,1777,1774,1775,1774,1778,1775,1774,1778,1774,1775,1784,1774,1775,1777,1778,1775,1778,1778,1777,1774,1785,1777,1786,1778,1775,1778,1775,1777,1774,1774,1775,1774,1777,1777,1774,1787,1777,1775,1788,1775,1774,1774,1774,1778,1774,1777,1774,1789,1774,1777,1774,1775,1778,1778,1774,1778,1778,1774,1774,1790,1777,1777,1775,1775,1777,1778,1778,1778,1777,1774,1775,1774,1774,1775,1774,1791,1778,1774,1774,1774,1778,1777,1775,1778,1778,1778,1778,1777,1778,1778,1792,1775,1793,1775,1774,1777,1775,1774,1777,1775,1778,1778,1777,1778,1778,1775,1777,1778,1778,1775,1794,1777,1774,1774,1778,1775,1774,1777,1775,1778,1777,1775,1778,1775,1778,1778,1778,1775,1795,1777,1775,1778,1775,1774,1774,1778,1778,1777,1777,1775,1778,1774,1774,1774,1777,1774,1778,1774,1774,1774,1777,1778,1775,1774,1774,1778,1777,1774,1777,1778,1777,1778,1777,1778,1775,1774,1774,1777,1777,1775,1774,1775,1774,1774,1778,1775,1775,1774,1774,1777,1775,1777,1778,1778,1775,1778,1777,1777,1774,1778,1778,1778,1778,1777,1796,1777,1777,1778,1775,1774,1774,1777,1777,1797,1774,1775,1774,1775,1774,1778,1774,1778,1774,1777,1778,1777,1778,1775,1775,1778,1778,1778,1777,1778,1778,1777,1778,1774,1774,1774,1778,1777,1775,1775,1775,1775,1778,1774,1774,1778,1777,1777,1775,1775,1778,1778,1778,1774,1775,1778,1778,1798,1774,1778,1777,1775,1774,1778,1777,1778,1778,1777,1777,1778,1778,1774,1778,1778,1774,1775,1775,1775,1778,1774,1777,1775,1774,1774,1775,1775,1774,1775,1774,1778,1778,1777,1774,1777,1777,1778,1778,1777,1778,1778,1778,1775,1778,1777,1775,1778,1778,1774,1778,1777,1777,1778,1775,1778,1778,1778,1777,1775,1777,1774,1799,1800,1801,1774,1802,1775,1778,1774,1774,1775,1775,1775,1778,1774,1775,1778,1774,1774,1778,1778,1777,1778,1774,1778,1774,1803,1775,1775,1775,1775,1778,1777,1778,1778,1774,1774,1778,1777,1777,1775,1778,1774,1775,1778,1778,1778,1774,1778,1778,1774,1774,1774,1774,1775,1778,1774,1774,1778,1774,1774,1780,1774,1775,1778,1774,1804,1777,1805,1806,1806,1807,1806,1806,1807,1808,1806,1807,1808,1807,1806,1807,1807,1806,1809,1808,1806,1808,1806,1808,1809,1806,1807,1807,1810,1811,1810,1812,1811,1810,1810,1811,1811,1810,1811,1813,1811,1814,1810,1813,1810,1810,1811,1812,1813,1815,1810,1810,1816,1813,1811,1817,1813,1810,1818,1811,1819,1820,1810,1811,1811,1813,1813,1811,1813,1821,1811,1813,1813,1812,1811,1813,1811,1812,1811,1811,1812,1810,1813,1810,1810,1813,1810,1813,1822,1812,1811,1823,1813,1810,1813,1811,1813,1810,1810,1813,1813,1813,1813,1824,1813,1811,1811,1811,1810,1825,1826,1827,1828,1813,1813,1810,1810,1811,1810,1810,1810,1811,1810,1810,1811,1810,1810,1829,1810,1811,1811,1810,1811,1830,1831,1812,1810,1813,1813,1811,1811,1810,1810,1813,1832,1833,1812,1812,1812,1813,1811,1811,1812,1813,1810,1811,1811,1810,1810,1813,1813,1812,1813,1811,1812,1813,1812,1811,1811,1812,1812,1813,1811,1812,1813,1812,1811,1811,1811,1811,1811,1810,1813,1813,1813,1813,1813,1811,1834,1811,1811,1813,1812,1810,1813,1810,1810,1813,1812,1811,1813,1811,1813,1810,1810,1811,1813,1813,1811,1811,1811,1811,1835,1835,1811,1836,1837,1838,1839,1836,1840,1840,1839,1840,1839,1840,1841,1840,1836,1836,1840,1840,1836,1840,1839,1836,1840,1839,1840,1836,1836,1840,1839,1836,1839,1842,1840,1836,1839,1836,1836,1840,1839,1839,1836,1840,1843,1842,1840,1842,1840,1836,1842,1836,1836,1842,1836,1839,1836,1839,1836,1836,1839,1840,1844,1839,1840,1840,1842,1836,1836,1842,1836,1845,1840,1840,1840,1842,1839,1839,1839,1836,1836,1840,1840,1836,1842,1840,1842,1836,1839,1836,1836,1840,1846,1840,1836,1840,1842,1840,1839,1839,1836,1836,1840,1840,1840,1842,1840,1842,1839,1836,1836,1842,1842,1839,1840,1840,1836,1836,1813,1811,1813,1810,1811,1811,1813,1811,1811,1847,1848,1847,1813,1810,1849,1849,1849,1850,1851,1851,1852,1852,1851,1850,1851,1851,1850,1849,1852,1849,1850,1850,1850,1851,1853,1852,1850,1850,1851,1851,1811,1811,1811,1854,1813,1811,1811,1812,1810,1811,1812,1812,1812,1810,1811,1811,1812,1811,1811,1812,1810,1810,1811,1811,1813,1812,1810,1811,1810,1811,1813,1811,1812,1810,1812,1855,1810,1811,1811,1810,1811,1811,1810,1813,1811,1813,1810,1811,1812,1811,1812,1810,1811,1812,1810,1813,1810,1811,1812,1812,1811,1811,1812,1811,1812,1812,1810,1813,1810,1813,1813,1813,1810,1811,1812,1811,1813,1811,1812,1812,1812,1813,1813,1813,1813,1810,1811,1811,1813,1813,1812,1856,1857,1811,1813,1813,1811,1810,1812,1811,1811,1812,1811,1811,1812,1811,1812,1813,1858,1813,1812,1813,1811,1813,1859,1812,1813,1812,1812,1813,1813,1811,1813,1810,1812,1813,1810,1810,1811,1810,1860,1813,1812,1810,1810,1812,1810,1813,1811,1813,1813,1812,1812,1811,1811,1810,1813,1811,1812,1811,1811,1810,1813,1824,1811,1813,1813,1811,1811,1813,1813,1810,1812,1813,1813,1810,1811,1861,1811,1817,1813,1813,1811,1812,1813,1812,1813,1812,1811,1811,1810,1813,1813,1813,1812,1813,1810,1810,1813,1810,1810,1810,1813,1810,1811,1810,1811,1810,1811,1811,1862,1811,1811,1813,1812,1811,1812,1811,1811,1863,1811,1810,1813,1810,1811,1864,1811,1810,1811,1865,1811,1811,1811,1811,1812,1812,1811,1810,1813,1866,1811,1812,1810,1813,1811,1867,1868,1811,1810,1813,1813,1813,1813,1810,1810,1811,1810,1811,1810,1811,1813,1811,1812,1811,1813,1810,1810,1869,1812,1813,1812,1810,1813,1811,1811,1812,1811,1810,1813,1812,1813,1813,1811,1811,1813,1811,1811,1810,1811,1812,1812,1811,1811,1812,1810,1813,1811,1812,1810,1811,1811,1813,1812,1812,1812,1810,1811,1811,1870,1811,1813,1811,1811,1813,1813,1813,1813,1810,1811,1812,1871,1810,1810,1813,1872,1873,1874,1875,1876,1872,1875,1872,1874,1813,1812,1810,1811,1812,1812,1811,1810,1811,1877,1877,1878,1877,1879,1880,1879,1879,1879,1811,1811,1881,1811,1810,1812,1813,1813,1811,1811,1812,1813,1882,1812,1811,1810,1810,1810,1813,1828,1810,1811,1883,1884,1885,1883,1885,1885,1886,1887,1813,1813,1810,1811,1812,1812,1811,1813,1810,1811,1810,1813,1813,1811,1810,1813,1812,1811,1811,1811,1810,1811,1812,1811,1888,1812,1813,1811,1810,1889,1811,1812,1813,1890,1811,1810,1891,1813,1810,1811,1811,1892,1813,1813,1810,1811,1810,1813,1811,1893,1813,1811,1894,1895,1896,1897,1898,1899,1813,1900,1901,1902,1903,1903,1904,1903,1905,1902,1905,1905,1906,1907,1908,1909,1910,1908,1911,1912,1913,1813,1813,1811,1810,1811,1811,1811,1811,1914,1812,1813,1810,1915,1811,1811,1812,1812,1811,1811,1813,1810,1899,1810,1813,1812,1811,1811,1813,1813,1811,1811,1813,1813,1810,1812,1813,1813,1810,1811,1810,1811,1813,1811,1812,1812,1813,1811,1811,1813,1810,1812,1811,1812,1811,1810,1811,1810,1811,1812,1810,1811,1811,1813,1813,1811,1810,1813,1813,1813,1811,1811,1916,1812,1812,1810,1813,1812,1813,1813,1812,1811,1813,1810,1810,1811,1811,1813,1813,1917,1811,1810,1813,1918,1810,1919,1811,1813,1811,1813,1810,1811,1813,1810,1811,1811,1812,1811,1811,1811,1812,1811,1813,1917,1813,1811,1920,1810,1810,1811,1813,1813,1813,1810,1810,1921,1813,1810,1813,1812,1810,1811,1813,1813,1812,1811,1813,1811,1808,1922,1808,1809,1809,1806,1806,1923,1924,1925,1923,1923,1925,1925,1926,1924,1926,1923,1927,1926,1928,1929,1923,1925,1926,1924,1926,1926,1926,1923,1925,1923,1925,1926,1923,1925,1923,1925,1925,1924,1924,1926,1923,1925,1923,1926,1924,1925,1926,1923,1924,1923,1926,1926,1923,1806,1806,1807,1809,1806,1807,1807,1806,1806,1808,1806,1808,1809,1806,1807,1808,1808,1806,1809,1806,1807,1809,1806,1807,1806,1806,1808,1808,1806,1806,1809,1806,1808,1809,1808,1808,1808,1808,1807,1809,1806,1806,1806,1807,1807,1809,1809,1808,1808,1808,1809,1808,1807,1930,1808,1931,1807,1809,1808,1807,1809,1806,1809,1808,1807,1809,1807,1808,1808,1806,1809,1932,1809,1806,1806,1807,1807,1806,1806,1807,1809,1806,1808,1809,1808,1806,1808,1808,1807,1807,1808,1806,1807,1807,1808,1807,1807,1808,1808,1806,1809,1809,1809,1806,1807,1808,1933,1807,1807,1808,1806,1807,1806,1806,1809,1809,1809,1806,1809,1806,1808,1809,1809,1806,1934,1809,1807,1807,1809,1808,1809,1806,1809,1808,1808,1807,1806,1806,1806,1808,1806,1935,1809,1807,1809,1807,1809,1808,1808,1808,1807,1809,1936,1808,1807,1807,1808,1808,1937,1808,1938,1807,1939,1807,1940,1941,1808,1806,1806,1922,1806,1809,1809,1942,1808,1809,1806,1808,1808,1807,1808,1808,1808,1809,1806,1807,1809,1807,1809,1806,1808,1943,1807,1806,1806,1808,1808,1807,1809,1807,1806,1808,1807,1808,1806,1806,1806,1806,1809,1806,1809,1806,1806,1809,1806,1807,1809,1807,1809,1809,1944,1945,1807,1808,1808,1807,1808,1946,1947,1806,1806,1808,1807,1806,1807,1806,1806,1808,1806,1806,1948,1806,1949,1950,1808,1808,1809,1809,1808,1808,1809,1808,1809,1808,1809,1806,1951,985,1952,985,1953,1951,1954,1952,1952,985,985,1951,1953,1951,985,985,985,985,1953,1951,1952,1951,1953,1955,1953,1956,1951,1951,1957,1958,985,1952,985,1952,1952,985,1951,1959,1953,985,1951,1953,1960,1961,1961,1962,1963,1960,1960,1961,1962,1964,1961,1962,1964,1961,1961,1961,1964,1962,1964,1962,1961,1962,1964,1960,1961,1961,1962,1964,1962,1964,1964,1961,1965,1960,1960,1962,1961,1961,1964,1964,1964,1962,1962,1966,1961,1967,1961,1960,1960,1962,1968,1960,1962,1962,1964,1964,1962,1962,1961,1960,1961,1961,1961,1962,1961,1960,1964,1960,1961,1964,1962,1962,1964,1961,1964,1961,1961,1964,1962,1961,1962,1961,1964,1960,1962,1961,1961,1961,1960,1962,1961,1964,1964,1964,1961,1962,1961,1962,1964,1962,1961,1960,1964,1961,1960,1964,1964,1960,1964,1961,1961,1961,1964,1960,1962,1961,1964,1960,1964,1960,1964,1961,1969,1961,1961,1961,1962,1970,1962,1962,1962,1964,1969,1961,1960,1962,1971,1962,1961,1962,1972,1961,1961,1961,1961,1973,1962,1974,1975,1964,1964,1961,1960,1961,1962,1964,1976,1964,1961,1961,1961,1960,1970,1960,1962,1961,1964,1962,1964,1961,1960,1964,1977,1961,1961,1962,1978,1962,1962,1961,1961,1979,1980,1961,1960,1962,1960,1981,1964,1964,1964,1964,1962,1961,1962,1961,1961,1960,1961,1961,1962,1961,1961,1964,1964,1961,1960,1962,1964,1961,1962,1964,1960,1964,1960,1964,1961,1962,1961,1964,1962,1961,1960,1961,1960,1962,1961,1964,1964,1982,1964,1961,1964,1962,1964,1961,1964,1960,1983,1961,1961,1961,1964,1984,1985,1986,1986,1987,1985,1987,1985,1987,1984,1987,1984,1985,1984,1985,1987,1987,1964,1964,1962,1964,1962,1960,1960,1962,1964,1964,1961,1962,1962,1962,1961,1964,1962,1961,1964,1961,1961,1964,1964,1960,1960,1964,1961,1961,1960,1960,1962,1961,1961,1962,1961,1962,1960,1961,1961,1962,1964,1960,1960,1960,1964,1961,1961,1961,1961,1962,1962,1962,1961,1961,1961,1964,1962,1962,1964,1961,1964,1960,1961,1960,1960,1962,1962,1961,1962,1962,1962,1961,1961,1961,1964,1962,1964,1961,1964,1961,1960,1961,1962,1964,1964,1961,1962,1961,1962,1961,1964,1964,1964,1961,1961,1960,1962,1964,1961,1960,1962,1964,1962,1961,1960,1960,1964,1961,1960,1964,1961,1988,1989,1961,1964,1962,1961,1962,1990,1962,1964,1964,1961,1961,1964,1962,1964,1961,1962,1964,1961,1961,1964,1962,1964,1964,1961,1960,1962,1962,1964,1961,1960,1962,1961,1961,1961,1964,1991,1964,1964,1992,1961,1961,1964,1993,1962,1962,1961,1962,1964,1964,1962,1964,1964,1964,1961,1960,1961,1961,1961,1960,1961,1961,1964,1962,1961,1962,1962,1961,1961,1961,1960,1994,1962,1962,1960,1961,1964,1960,1964,1961,1960,1961,1961,1960,1961,1962,1961,1962,1962,1964,1961,1964,1962,1960,1960,1961,1962,1961,1961,1962,1962,1964,1964,1961,1962,1964,1960,1960,1960,1961,1964,1964,1961,1964,1964,1964,1962,1964,1964,1964,1961,1961,1960,1961,1961,1962,1964,1961,1961,1962,1961,1995,1964,1996,1962,1962,1962,1964,1961,1961,1961,1961,1964,1962,1964,1961,1962,1964,1997,1962,1998,1964,1999,1960,1964,1961,1961,2000,2000,2001,1964,1962,1960,1964,1964,1962,1961,1964,1961,1960,1960,1962,1961,1961,1961,1962,1961,1962,2002,1960,1962,1960,1961,1962,1961,1961,2003,2004,1961,1961,1961,1964,1964,1964,1962,1962,1962,1960,1961,1962,1962,1964,2005,1962,1961,1964,1960,2006,2007,1980,1962,1964,2008,1961,2009,1961,2010,1961,1962,1962,2011,1960,1962,1964,2012,1961,1961,1962,1964,1961,2013,1960,2014,1964,1961,1961,1960,2015,1960,1961,1962,1961,2016,1962,1961,1960,1964,1962,1961,1962,1961,1964,1961,1961,1960,1961,1961,1961,1961,1962,1964,1962,1964,1961,1964,1962,1964,1961,1961,1962,1962,1961,1960,1962,1961,1964,1960,1962,1960,1960,1962,1961,1964,1961,1960,1961,1964,1960,1962,1961,1960,1962,1961,2017,2018,1964,1960,1962,2019,1960,1961,1962,1964,1964,1961,1960,2020,1960,1961,1960,1961,2021,2022,2023,1964,1961,1961,1962,1962,1962,1962,1961,1964,1961,1961,1964,1961,1961,1983,1962,1961,1960,1962,1961,1964,2024,1960,1961,1962,1964,1964,1960,1964,1961,1964,1962,1961,1961,1960,1961,1962,1960,1961,1962,1960,1962,1964,1960,1962,1964,1961,1961,1964,1961,1962,1964,1960,1964,1964,1962,1961,1964,1961,1960,1960,1961,1961,1962,1961,1962,1961,1964,1961,1961,1961,1962,1962,1961,1961,1960,1961,1961,2025,1961,2026,1961,1964,1961,1964,1964,1962,1961,1961,1961,1961,1961,1964,1961,1961,1964,1960,1962,1962,1964,1961,1961,1960,1961,2027,2028,1961,1964,1960,1961,1962,1964,2029,2030,2031,2031,2030,2032,2030,2029,2033,2029,2030,2030,2029,2030,2033,2033,2029,2029,2033,2030,2031,2031,2029,2034,2035,2030,2030,2031,2033,2033,2030,2031,2029,2030,2029,2036,2033,2033,2030,2030,2033,2037,2030,2029,2031,2038,2039,2040,2041,2042,2043,2041,2043,2044,2041,2044,2044,2041,2044,2043,2041,2041,2041,2045,2045,2041,2041,2041,2045,2041,2044,2045,2044,2041,2044,2045,2044,2044,2041,2041,2043,2045,2041,2041,2041,2043,2041,2045,2041,2043,2041,2043,2044,2041,2045,2043,2041,2045,2044,2044,2041,2041,2043,2043,2041,2046,2043,2047,2041,2048,2043,2043,2047,2043,2041,2045,2041,2041,2041,2045,2044,2043,2044,2041,2045,2043,2045,2041,2049,2050,2051,2050,2052,2050,2049,2049,2053,2052,2049,2049,2050,2054,2049,2054,2049,2049,2052,2054,2041,2044,2043,2044,2045,2041,2055,2055,2056,2055,2055,2056,2055,2056,2057,2055,2058,2058,2055,2057,2055,2058,2058,2059,2060,2060,2060,2059,2061,2059,2062,2063,2059,2063,2060,2063,2064,2063,2060,2060,2063,2063,2063,2060,2060,2063,2059,2059,2063,2059,2059,2059,2063,2059,2059,2063,2061,2063,2063,2063,2060,2059,2059,2060,2061,2063,2059,2060,2063,2061,2060,2061,2059,2059,2061,2060,2063,2061,2065,2059,2061,2059,2059,2060,2059,2060,2061,2059,2059,2061,2066,2059,2059,2059,2059,2063,2059,2059,2059,2061,2060,2063,2060,2059,2067,2059,2059,2060,2068,2069,2070,2071,2071,2069,2071,2069,2071,2069,2072,2069,2072,2071,2072,2070,2069,2070,2071,2071,2069,2071,2069,2071,2071,2069,2072,2070,2070,2072,2071,2071,2071,2071,2069,2072,2071,2069,2069,2072,2069,2071,2071,2069,2072,2070,2070,2071,2069,2072,2071,2071,2071,2070,2071,2072,2071,2069,2069,2070,2071,2072,2069,2070,2071,2071,2073,2074,2073,2073,2074,2074,2075,2075,2075,2073,2076,2076,2073,2075,2077,2074,2076,2074,2074,2074,2073,2073,2075,2073,2074,2076,2074,2074,2074,2074,2073,2076,2074,2076,2073,2073,2074,2076,2078,2075,2075,2079,2076,2073,2076,2073,2076,2075,2074,2074,2073,2075,2076,2074,2074,2073,2073,2080,2073,2074,2074,2081,2075,2073,2075,2074,2075,2075,2074,2073,2076,2073,2073,2073,2073,2076,2075,2076,2073,2074,2073,2082,2073,2074,2074,2075,2074,2083,2076,2074,2074,2074,2075,2075,2076,2073,2075,2076,2073,2074,2073,2074,2076,2073,2076,2073,2074,2075,2073,2074,2075,2074,2076,2076,2076,2074,2073,2073,2073,2076,2074,2076,2074,2075,2076,2075,2076,2076,2073,2074,2075,2075,2074,2073,2073,2075,2074,2074,2075,2076,2074,2073,2074,2073,2074,2073,2074,2074,2074,2076,2076,2075,2073,2075,2074,2075,2074,2076,2076,2075,2075,2075,2075,2073,2076,2075,2075,2073,2074,2075,2074,2076,2074,2074,2075,2073,2073,2073,2074,2074,2074,2076,2074,2073,2073,2075,2075,2076,2075,2075,2073,2076,2075,2084,2074,2075,2076,2085,2085,2086,2086,2085,2086,2086,2087,2088,2086,2088,2085,2086,2088,2088,2088,2089,2086,2086,2086,2086,2090,2087,2088,2086,2086,2086,2086,2086,2088,2087,2087,2085,2086,2088,2085,2086,2088,2086,2085,2086,2085,2087,2086,2088,2086,2088,2088,2087,2088,2087,2086,2087,2086,2086,2085,2085,2086,2085,2086,2085,2086,2088,2086,2085,2085,2087,2086,2086,2086,2087,2087,2086,2086,2088,2087,2085,2085,2087,2086,2088,2087,2086,2088,2085,2088,2086,2086,2088,2086,2085,2086,2085,2086,2085,2087,2088,2088,2086,2085,2086,2088,2086,2091,2088,2087,2088,2085,2085,2092,2093,2086,2087,2088,2088,2086,2088,2087,2087,2087,2086,2085,2086,2086,2088,2085,2086,2086,2087,2088,2094,2095,2095,2095,2094,2095,2096,2097,2097,2096,2097,2096,2095,2097,2097,2094,2097,2096,2097,2096,2096,2097,2098,2099,2100,2101,2101,2098,2099,2101,2100,2100,2099,2098,2101,2100,2099,2100,2098,2100,2101,2100,2098,2098,2098,2098,2100,2100,2099,2099,2098,2101,2101,2098,2100,2098,2101,2100,2098,2098,2098,2102,2102,2102,2102,2102,2103,2102,2103,2104,2102,2102,2104,2102,2102,2105,2106,2104,2102,2107,2104,2107,2103,2107,2107,2107,2108,2108,2108,2109,2109,2110,2111,2109,2109,2110,2112,2113,2113,2112,2112,2114,2115,2112,2115,2115,2112,2116,2112,2113,2112,2115,2115,2112,2115,2117,2118,2115,2113,2119,2113,2115,2115,2113,2112,2113,2120,2121,2112,2116,2115,2116,2116,2113,2116,2113,2115,2122,2115,2112,2112,2115,2112,2112,2116,2113,2123,2124,2112,2112,2115,2112,2112,2115,2115,2115,2116,2125,2126,2127,2128,2128,2129,2125,2126,2127,2127,2127,2128,2130,2125,2127,2131,2131,2132,2133,2133,2133,2132,2131,2134,2132,2133,2132,2132,2132,2133,2132,2133,2132,2132,2134,2134,2132,2132,2134,2133,2132,2134,2132,2133,2131,2132,2134,2133,2132,2134,2133,2134,2131,2132,2134,2132,2131,2131,2134,2132,2134,2133,2133,2133,2134,2132,2133,2133,2133,2131,2132,2134,2131,2132,2134,2132,2131,2134,2133,2132,2131,2132,2133,2132,2134,2132,2131,2132,2135,2132,2132,2132,2134,2134,2134,2134,2132,2131,2132,2132,2132,2131,2132,2132,2132,2132,2134,2132,2131,2131,2133,2132,2136,2133,2132,2134,2132,2131,2131,2133,2133,2134,2132,2133,2132,2132,2133,2133,2134,2132,2131,2131,2133,2131,2133,2132,2134,2132,2133,2134,2134,2132,2134,2132,2132,2132,2134,2131,2133,2137,2133,2133,2138,2132,2132,2132,2134,2132,2126,2139,2140,2141,2142,2142,2143,2144,2142,2139,2142,2140,2145,2139,2142,2142,2139,2139,2139,2140,2143,2140,2142,2140,2140,2146,2139,2142,2139,2142,2143,2143,2139,2140,2142,2142,2143,2142,2140,2147,2139,2140,2143,2139,2142,2143,2142,2142,2142,2139,2140,2143,2139,2142,2140,2142,2143,2140,2142,2143,2148,2143,2143,2140,2142,2142,2149,2150,2150,2149,2151,2150,2149,2149,2149,2152,2149,2152,2150,2151,2152,2151,2152,2149,2151,2149,2150,2150,2152,2152,2150,2149,2153,2149,2149,2149,2151,2149,2152,2151,2152,2151,2151,2150,2149,2152,2152,2151,2149,2150,2151,2149,2152,2152,2149,2152,2152,2149,2150,2151,2149,2149,2154,2151,2151,2149,2150,2150,2155,2152,2151,2152,2151,2150,2149,2151,2151,2149,2149,2152,2150,2150,2149,2149,2149,2149,2152,2151,2151,2156,2152,2149,2149,2150,2150,2151,2157,2149,2149,2152,2152,2158,2159,2159,2158,2160,2161,2160,2160,2161,2158,2159,2158,2161,2159,2158,2160,2161,2159,2158,2161,2161,2160,2161,2158,2161,2159,2158,2160,2159,2160,2159,2159,2160,2161,2158,2161,2162,2160,2161,2161,2160,2163,2164,2163,2164,2165,2165,2166,2164,2163,2166,2164,2163,2164,2164,2163,2164,2165,2165,2166,2166,2165,2165,2164,2163,2163,2167,2166,2165,2166,2166,2164,2166,2165,2165,2165,2165,2164,2163,2163,2166,2164,2163,2163,2166,2165,2164,2163,2166,2165,2164,2164,2164,2168,2163,2163,2164,2163,2166,2164,2164,2163,2164,2163,2165,2166,2164,2165,2166,2163,2165,2166,2165,2163,2165,2166,2164,2164,2169,2166,2164,2165,2165,2164,2163,2165,2165,2163,2164,2166,2165,2166,2166,2163,2164,2163,2163,2166,2166,2165,2165,2165,2166,2166,2166,2165,2165,2164,2163,2164,2163,2170,2164,2163,2165,2164,2164,2163,2166,2164,2164,2164,2165,2165,2165,2165,2165,2149,2152,2152,2149,2152,2151,2151,2152,2150,2152,2152,2150,2151,2151,2151,2152,2150,2149,2151,2171,2152,2152,2172,2151,2150,2149,2151,2151,2149,2149,2150,2150,2152,2152,2150,2152,2149,2149,2152,2150,2150,2151,2149,2149,2149,2151,2150,2150,2151,2149,2151,2152,2151,2149,2151,2149,2151,2151,2152,2152,2150,2151,2152,2152,2149,2151,2151,2149,2149,2151,2150,2151,2152,2152,2151,2152,2149,2150,2150,2152,2150,2150,2149,2151,2149,2149,2151,2150,2152,2152,2150,2152,2152,2151,2149,2151,2149,2149,2152,2151,2151,2150,2149,2149,2152,2150,2151,2149,2149,2152,2150,2149,2149,2150,2152,2151,2152,2150,2149,2149,2151,2152,2152,2150,2149,2150,2149,2149,2149,2151,2152,2149,2151,2151,2152,2151,2152,2149,2151,2149,2173,2149,2149,2151,2151,2149,2149,2174,2151,2149,2149,2149,2149,2151,2151,2150,2152,2151,2151,2149,2150,2149,2150,2151,2151,2149,2149,2149,2150,2151,2149,2149,2152,2149,2149,2151,2149,2152,2152,2150,2151,2175,2150,2150,2176,2177,2149,2152,2150,2149,2152,2150,2151,2150,2150,2149,2178,2152,2149,2152,2150,2149,2179,2149,2149,2149,2180,2150,2149,2149,2149,2152,2150,2150,2181,2151,2149,2151,2151,2150,2151,2151,2149,2152,2151,2149,2151,2182,2151,2151,2150,2151,2151,2151,2149,2151,2150,2151,2151,2151,2150,2183,2149,2184,2149,2150,2149,2150,2152,2151,2152,2152,2149,2151,2152,2151,2152,2152,2151,2150,2152,2149,2151,2151,2149,2150,2150,2151,2151,2151,2151,2150,2150,2151,2150,2152,2151,2152,2150,2149,2152,2150,2185,2150,2150,2151,2151,2151,2149,2151,2151,2150,2151,2150,2149,2152,2149,2150,2149,2150,2149,2149,2152,2152,2149,2151,2150,2151,2150,2186,2152,2152,2152,2150,2149,2149,2151,2150,2150,2150,2151,2151,2150,2151,2187,2152,2152,2188,2151,2151,2151,2152,2149,2150,2150,2150,2149,2150,2149,2149,2151,2150,2150,2149,2149,2149,2189,2150,2151,2150,2150,2149,2152,2152,2152,2150,2151,2152,2152,2152,2149,2152,2149,2151,2150,2150,2149,2150,2149,2149,2151,2151,2149,2190,2150,2150,2151,2151,2149,2149,2150,2191,2151,2150,2150,2150,2150,2192,2152,2150,2193,2150,2151,2151,2151,2151,2149,2152,2150,2149,2152,2152,2152,2149,2151,2149,2149,2152,2152,2150,2152,2152,2151,2152,2151,2150,2151,2152,2152,2151,2194,2151,2152,2151,2151,2151,2151,2151,2149,2149,2151,2151,2149,2151,2150,2150,2152,2152,2152,2151,2151,2195,2152,2152,2151,2151,2149,2149,2151,2151,2152,2150,2151,2151,2196,2149,2152,2152,2150,2149,2150,2150,2150,2151,2152,2152,2149,2152,2152,2149,2151,2197,2149,2149,2198,2149,2151,2150,2149,2151,2150,2151,2199,2149,2152,2152,2151,2151,2150,2200,2152,2152,2151,2150,2150,2150,2152,2151,2201,2152,2150,2151,2152,2150,2151,2150,2149,2150,2150,2150,2151,2149,2149,2150,2150,2152,2152,2152,2150,2202,2152,2149,2149,2151,2151,2152,2152,2151,2149,2152,2152,2150,2151,2149,2150,2152,2149,2203,2149,2152,2152,2152,2149,2150,2150,2151,2149,2152,2151,2151,2204,2151,2149,2152,2152,2150,2152,2150,2150,2151,2150,2149,2152,2151,2149,2152,2150,2205,2150,2150,2149,2149,2150,2151,2151,2150,2149,2149,2149,2149,2152,2152,2152,2151,2150,2206,2150,2152,2152,2151,2151,2176,2150,2150,2149,2151,2151,2150,2151,2151,2149,2152,2151,2149,2149,2207,2151,2152,2150,2208,2151,2149,2149,2152,2149,2149,2151,2150,2151,2150,2151,2151,2149,2149,2150,2152,2150,2209,2150,2150,2210,2152,2152,2149,2151,2150,2149,2151,2151,2211,2150,2149,2149,2150,2150,2149,2151,2151,2151,2151,2151,2150,2149,2149,2150,2150,2151,2150,2151,2149,2149,2152,2151,2152,2152,2152,2152,2151,2150,2149,2152,2152,2151,2152,2152,2150,2151,2151,2149,2151,2212,2149,2150,2151,2151,2149,2150,2151,2149,2150,2149,2149,2150,2151,2151,2152,2151,2152,2150,2150,2149,2150,2149,2151,2152,2150,2213,2149,2214,2151,2152,2150,2151,2152,2151,2151,2151,2150,2149,2150,2149,2149,2150,2150,2151,2152,2151,2149,2150,2149,2151,2152,2149,2149,2150,2151,2150,2151,2151,2152,2152,2149,2149,2150,2151,2151,2152,2151,2149,2150,2151,2215,2152,2151,2151,2151,2216,2149,2150,2149,2151,2150,2217,2150,2152,2150,2218,2152,2150,2151,2219,2149,2149,2220,2149,2150,2150,2151,2152,2221,2149,2150,2222,2151,2149,2150,2149,2223,2223,2224,2224,2225,2226,2223,2223,2224,2223,2226,2224,2223,2225,2224,2223,2223,2227,2223,2223,2225,2223,2224,2225,2226,2225,2224,2226,2225,2225,2225,2224,2226,2226,2225,2225,2223,2224,2225,2226,2225,2225,2226,2225,2223,2224,2224,2226,2224,2223,2224,2226,2225,2224,2226,2151,2151,2152,2150,2228,2150,2149,2149,2152,2151,2152,2149,2150,2208,2152,2152,2150,2151,2151,2151,2152,2149,2151,2151,2151,2152,2150,2151,2151,2149,2150,2152,2150,2151,2152,2150,2150,2151,2151,2151,2151,2152,2149,2151,2151,2149,2150,2151,2150,2149,2151,2151,2152,2151,2151,2229,2230,2151,2149,2152,2150,2149,2152,2150,2149,2152,2150,2149,2152,2150,2149,2151,2151,2151,2151,2151,2149,2151,2151,2152,2151,2149,2152,2150,2152,2150,2150,2151,2150,2151,2151,2152,2150,2152,2150,2151,2150,2149,2149,2150,2150,2151,2150,2150,2151,2151,2151,2151,2152,2149,2149,2149,2231,2151,2151,2150,2151,2149,2152,2152,2149,2152,2150,2151,2151,2152,2150,2149,2149,2149,2149,2152,2152,2149,2150,2149,2149,2150,2152,2150,2152,2152,2151,2150,2150,2151,2152,2152,2151,2152,2151,2150,2150,2225,2232,2232,2233,2234,2234,2234,2233,2233,2233,2232,2235,2235,2235,2234,2234,2235,2234,2233,2235,2232,2235,2235,2232,2233,2233,2235,2235,2236,2233,2237,2238,2233,2233,2233,2232,2235,2232,2234,2234,2232,2233,2232,2235,2234,2233,2234,2234,2233,2232,2232,2232,2233,2232,2234,2235,2235,2234,2234,2232,2232,2232,2232,2233,2233,2233,2235,2235,2234,2232,2235,2234,2233,2234,2232,2235,2235,2234,2239,2235,2232,2232,2235,2233,2232,2233,2234,2232,2240,2233,2234,2235,2234,2232,2235,2235,2235,2235,2233,2235,2234,2234,2234,2235,2233,2235,2234,2235,2232,2241,2232,2233,2233,2235,2235,2235,2233,2233,2233,2232,2235,2235,2233,2232,2232,2232,2233,2235,2232,2233,2234,2233,2233,2232,2233,2233,2235,2234,2233,2235,2234,2233,2242,2232,2233,2235,2234,2234,2232,2233,2233,2232,2232,2232,2235,2234,2235,2243,2235,2233,2232,2235,2235,2244,2232,2235,2245,2232,2234,2234,2235,2233,2232,2233,2234,2235,2234,2234,2233,2234,2232,2232,2233,2235,2235,2233,2233,2233,2232,2235,2235,2234,2233,2232,2232,2232,2233,2233,2233,2246,2233,2233,2235,2232,2232,2232,2233,2233,2232,2235,2233,2232,2233,2233,2235,2233,2233,2234,2247,2234,2234,2235,2235,2234,2234,2233,2234,2232,2235,2235,2232,2235,2235,2234,2233,2234,2232,2233,2233,2233,2233,2235,2233,2247,2235,2234,2233,2248,2234,2232,2232,2235,2233,2249,2233,2233,2233,2233,2232,2232,2235,2250,2251,2251,2251,2250,2252,2252,2253,2252,2252,2253,2253,2252,2252,2252,2252,2254,2252,2252,2252,2251,2252,2252,2252,2252,2253,2253,2251,2252,2251,2251,2252,2252,2252,2252,2253,2252,2252,2253,2252,2252,2250,2255,2252,2252,2251,2252,2253,2252,2251,2251,2252,2252,2256,2250,2253,2250,2251,2250,2253,2252,2252,2251,2251,2250,2251,2251,2257,2252,2252,2253,2253,2252,2253,2251,2252,2258,2251,2253,2250,2253,2250,2253,2251,2259,2252,2260,2253,2250,2261,2262,2263,2261,2264,2265,2252,2251,2250,2251,2252,2253,2251,2266,2267,2252,2268,2250,2251,2253,2251,2252,2251,2251,2251,2253,2250,2251,2251,2252,2252,2253,2250,2253,2250,2250,2251,2252,2253,2251,2251,2250,2253,2253,2250,2251,2251,2252,2252,2250,2253,2252,2250,2250,2253,2252,2250,2253,2250,2250,2252,2252,2251,2252,2251,2250,2253,2252,2250,2250,2252,2253,2250,2253,2250,2269,2270,2271,2272,2271,2273,2273,2273,2274,2275,2273,2273,2276,2273,2273,2277,2273,2275,2276,2277,2276,2278,2278,2279,2280,2280,2281,2282,2283,2284,2284,2284,2283,2284,2283,2284,2285,2286,2287,2287,2288,2289,2289,2290,2290,2290,2290,2291,2292,2293,2294,2292,2294,2291,2294,2294,2291,2292,2294,2295,2294,2292,2292,2296,2297,2298,2298,2299,2298,2297,2298,2297,2297,2296,2298,2299,2298,2299,2296,2299,2299,2297,2296,2296,2299,2299,2297,2298,2299,2297,2296,2297,2297,2296,2297,2299,2300,2301,2301,2300,2302,2300,2303,2301,2303,2302,2300,2300,2301,2300,2300,2303,2303,2301,2300,2300,2301,2301,2300,2301,2300,2300,2302,2302,2302,2300,2301,2301,2301,2300,2300,2301,2301,2303,2300,2301,2300,2303,2302,2301,2300,2301,2303,2302,2301,2301,2304,2305,2304,2304,2305,2305,2305,2306,2304,2306,2304,2307,2308,2309,2307,2310,2308,2307,2308,2309,2307,2311,2312,2311,2312,2313,2313,2314,2315,2314,2314,2313,2313,2313,2315,2313,2316,2314,2315,2314,2316,2317,2316,2316,2314,2316,2314,2315,2316,2318,2319,2320,2321,2319,2319,2320,2322,2321,2321,2320,2323,2324,2325,2325,2326,2327,2328,2329,2328,2330,2330,2330,2331,2332,2333,2334,2334,2334,2335,2335,2334,2335,2334,2336,2337,2336,2337,2335,2336,2335,2334,2337,2334,2337,2334,2335,2338,2335,2337,2334,2337,2335,2335,2335,2337,2339,2335,2335,2335,2335,2335,2337,2335,2334,2336,2337,2335,2337,2340,2341,2340,2342,2343,2344,2344,2345,2345,2344,2346,2347,2348,2348,2347,2349,2350,2351,2352,2353,2353,2354,2354,2355,2356,2355,2354,2356,2357,2358,2358,2359,2360,2361,2362,2363,2364,2365,2366,2367,2368,2369,2370,2371,2372,2373,2374,2375,2376,2377,2378,2379,2379,2379,2379,2379
