# Supplementary material for: MERS-CoV spillover at the camel-human interface
Source: eLife. 2018 Jan 16;7:e31257. doi: 10.7554/eLife.31257 (PMC5777824; doi:10.7554/eLife.31257)
Supplement: Figure 5—source data 1. [file elife-31257-fig5-data1.zip]

Archive with 15 entries (10 files):
- Saudi_camel_skygrid.xml
- __MACOSX/
- __MACOSX/._Saudi_camel_skygrid.xml
- stationary_1/
- stationary_1/.DS_Store
- __MACOSX/stationary_1/
- __MACOSX/stationary_1/._.DS_Store
- stationary_1/Saudi_camel_skygrid_oldMix.combined.log
- stationary_1/Saudi_camel_skygrid_oldMix.combined.mcc.tree
- stationary_2/
- stationary_2/.DS_Store
- __MACOSX/stationary_2/
- __MACOSX/stationary_2/._.DS_Store
- stationary_2/Saudi_camel_skygrid_oldMix.combined.log
- stationary_2/Saudi_camel_skygrid_oldMix.combined.mcc.tree
