# Supplementary material for: MERS-CoV spillover at the camel-human interface
Source: eLife. 2018 Jan 16;7:e31257. doi: 10.7554/eLife.31257 (PMC5777824; doi:10.7554/eLife.31257)
Supplement: Figure 5—source data 1. [file elife-31257-fig5-data1.zip › stationary_1/Saudi_camel_skygrid_oldMix.combined.log]

state	posterior	prior	likelihood	treeModel.rootHeight	skygrid.precision	skygrid.logPopSize1	skygrid.logPopSize2	skygrid.logPopSize3	skygrid.logPopSize4	skygrid.logPopSize5	skygrid.logPopSize6	skygrid.logPopSize7	skygrid.logPopSize8	skygrid.logPopSize9	skygrid.logPopSize10	skygrid.logPopSize11	skygrid.logPopSize12	skygrid.logPopSize13	skygrid.logPopSize14	skygrid.logPopSize15	skygrid.logPopSize16	skygrid.logPopSize17	skygrid.logPopSize18	skygrid.logPopSize19	skygrid.logPopSize20	skygrid.logPopSize21	skygrid.logPopSize22	skygrid.logPopSize23	skygrid.logPopSize24	skygrid.logPopSize25	skygrid.logPopSize26	skygrid.logPopSize27	skygrid.logPopSize28	skygrid.logPopSize29	skygrid.logPopSize30	skygrid.logPopSize31	skygrid.logPopSize32	skygrid.logPopSize33	skygrid.logPopSize34	skygrid.logPopSize35	skygrid.logPopSize36	skygrid.logPopSize37	skygrid.logPopSize38	skygrid.logPopSize39	skygrid.logPopSize40	skygrid.logPopSize41	skygrid.logPopSize42	skygrid.logPopSize43	skygrid.logPopSize44
50000	-54286.39460592071	-383.5367666896289	-53902.85783923108	4.1346564448489795	22.29204684119983	1.380040112842672	1.600570691545879	1.6308245609247995	1.6406475676353716	2.001832261747626	2.0908318394016656	1.6831819510814856	1.8068749298943565	1.8551682312972833	1.7635252596813351	1.4644602884312499	1.1890431172980296	1.4777431553708824	1.6323490816149486	1.7976835953981227	1.4874640770788596	1.461008777345089	1.685232936532078	1.786025383516987	1.8100034055120366	1.4088935053759495	1.249087809871354	1.168242218723807	0.9456688666845312	0.7397811820387578	0.9776746770378467	0.5726304008477273	0.45943437980261603	0.8037913413954683	0.6849053090032939	0.5667341684840916	0.6705486851021407	0.6012942422945367	0.4280033338131053	0.5650142882771902	0.4010179392262434	0.45013526201762977	0.41021233955522696	0.26928879623887375	0.31684921120895937	0.31113611851302736	0.22670277425534713	-0.059531393042236036	0.00997209224548698
100000	-54278.04752830029	-362.59050562306203	-53915.45702267723	3.9746910333600667	11.706999090887113	1.6515337221131492	1.9279145812424237	1.5196538145248282	1.2923328114697517	1.5898075714169786	1.74995637170174	1.4229543117485939	1.7707816383473733	1.6102995316609385	2.0309660800461606	1.762337499348854	1.8952796453637006	1.5920738092553814	1.5667342775154809	1.6357301711789247	1.7823804376469752	1.7965437285346328	1.9248334417480915	2.1096887381380203	2.3094442123452614	1.5833600489619297	1.5784745628258343	1.1962825047214063	0.8089024890143618	0.48730334695668953	0.49438824230488876	-0.022495656667548658	-0.6429554111579272	-0.831706726377621	-0.7011019038108975	-0.8953765344472617	-0.9776086552284183	-1.0414275155544659	-0.5149948242306787	-0.43301985267249277	-0.7558685335071942	-0.7433079793990715	-0.40899163819352624	-0.6609866376946545	-0.3196059364506935	-0.13852004917004604	-0.08009233404714233	-0.4204162356749479	-0.4872849865829108
150000	-54291.75036258003	-379.53920989169967	-53912.21115268833	3.838772386365357	3.512580648506031	1.0398658618580956	0.7487449281908334	1.4735625195340827	2.0546278297226266	1.6884441555134169	1.0107417905960245	1.455386435094699	1.3051473629149368	0.9828334869663444	1.1586999930866637	0.6868456683340467	1.6225630659635955	1.0964753596365384	1.634541163842215	1.285678653644177	1.713599142159604	0.9420253997511513	1.7400632524864286	1.7270894251778028	1.80017422579471	1.597716784358436	1.8983551616993208	1.2163843440912459	0.8511476275572073	0.995660902054494	0.645235627135787	0.18362121180322621	-0.29576408388303765	-0.8599730755114303	-0.9526901495002673	-1.2564980124054876	-1.131542015867373	-0.4073855840189782	0.09480067027533412	-0.24304104848362673	-0.44163048392950155	-0.8070475073363544	-1.8933764529928259	-2.7954400402420214	-3.1490028102845082	-3.7556663988362606	-3.8903836359696444	-4.383789474579757	-4.139585122596371
200000	-54263.57792292707	-356.98961023404155	-53906.58831269303	3.9142884057604483	34.50761848518637	1.3555990835430922	1.3012693890619573	1.0311212652363007	1.3467018284466452	1.7551798062335555	1.734779221962023	1.7113931653481638	1.5628331989975273	1.4166764502150169	1.2738608528541275	1.185363098627532	1.2846778497528033	1.2457533316619307	1.3840556617659359	1.3785183558080751	1.3196763024248523	1.7000376198765403	1.7758834054347028	1.869531989684294	1.918628259736864	1.812943654885098	1.7094706279015754	1.2292982609739167	1.009831674410639	0.6196919614161369	0.4733628652607468	0.402158905062227	0.47002104232691494	0.6583688629697946	0.662366712847062	0.44458445330984986	0.4939833329000268	0.4368113327478033	0.29352744844458234	0.4554543412301596	0.6550342686407482	1.2331541833757722	1.168572940424147	1.2528659014278536	1.3529250067576675	1.3139617762067637	1.1378289931561998	0.9532402082861888	1.2039924390889705
250000	-54272.652295120046	-366.52987529649465	-53906.12241982355	3.803879785028183	5.659706733268215	2.104550408733385	1.372846190997808	2.4956854887831037	1.6638494109463264	1.5551255742713672	1.3413298138387524	0.7406516888275092	0.8635961835254988	1.2377884874050449	1.199001904236665	1.3941905416533376	1.7752484690665569	1.4900012962216034	1.9366645415685118	1.9501378392429178	2.171347933208268	1.8037161984343408	1.9314222412576452	1.9212283504937302	2.148338651502858	1.0839746773525059	1.2128854352349228	-0.0826352900405467	-0.41380451738518753	0.036482099946443663	0.13950316699691157	0.3038394398348387	0.024663998942188948	0.032532860398061	0.1310802116702705	-0.5451338991680195	-1.7117009642630754	-1.8796509908087384	-2.099598057031706	-1.9234118905224906	-1.812704215885141	-1.7350242078899818	-1.7536560412287963	-1.4799919634264773	-1.1344806470235997	-0.7382655855628251	-0.8387970011640018	-0.24057130795177362	-0.8301808031437062
300000	-54283.05788986368	-382.9772087074788	-53900.0806811562	3.5618437212601504	3.7490837384754125	2.0514932795939327	2.0831541077856905	1.155049060966221	1.5689518081146197	2.1304445496583457	1.7377623278388121	1.0574792604285634	1.2301159928247982	0.9443712227803143	0.5176751645345071	1.1335384689783348	2.119203126691381	1.6546928564853856	1.5274405225271388	1.8719399323872952	1.9073700863977088	2.1191906741463677	2.1227004774125673	1.918720998210291	2.4258507759948182	2.321239525571757	2.077898964926474	2.2084859016230647	0.266849318618555	0.2332855549604801	0.20489766386777059	0.6771563541044241	-0.13074745600353055	-1.0176610476575372	-1.592563532429888	-1.6174551376928394	-1.2051730010538302	-1.6551443547280127	-2.6020359522760867	-3.31232760538749	-3.7458097651623152	-3.268456937364401	-4.313272229058031	-5.422373649449057	-5.8904823831770425	-6.165704828263163	-6.120652395198004	-5.703454102312284	-5.2123774921842525
350000	-54265.15922250748	-364.1670220476064	-53900.99220045987	3.8061919590073074	7.738979832693171	0.6586949117546442	0.8694866493077698	1.3113294200549852	1.712480951850736	1.709154024180756	1.1762989498044554	1.464457942272907	1.0832240877816868	1.1500150351766245	1.361608448842973	1.2384399333843494	1.7062774780435146	1.9420962271012685	2.4156046462132306	2.067459010289327	1.846108196890616	2.3702406094058777	1.8890942687436516	1.8008540855238444	1.5284649721168502	1.5673183540571065	1.1297140104607841	0.6447469436275891	0.7588177612590177	0.9533708800518542	1.0508284593372306	0.626574932950869	0.05716282789596548	0.645501907916291	0.24924645643442728	0.32945560206343755	0.4410234239205628	0.8346042889960552	1.128658043305601	0.6937692321863625	0.5671080673355451	0.454751769653727	0.33747057238548817	-0.0350025774484205	-0.10958009138102809	0.5001448197327554	0.20885436418433811	-0.24711973432373574	-0.15699002981826815
400000	-54314.519479797185	-375.6273870064947	-53938.89209279069	3.491025619623592	2.7310469133002897	0.55965257962455	0.579111207752659	0.8481013744494386	1.4391835413582037	1.6658763779947505	1.223810616876614	1.2353094171073753	1.607746874387579	1.940067910406071	1.257147474708776	0.7189133259294658	1.272413479369492	1.6390531142717784	2.5542709236711163	2.676650850375255	2.5096148712719533	1.8553333458509007	1.8119478186014037	1.42626636290213	2.157673451752163	1.398697019396308	1.371459769084315	0.2066664213807759	-0.1708698464112456	-0.16435479800115044	0.1029270614900501	-0.9966632279133306	-0.4443545687493847	-1.136697846928531	-1.1932700862665473	-0.6805331484573302	0.021368811367995733	-0.05688427979572541	0.825483809629129	1.501550094393521	2.2774625675758955	1.9102479213288315	2.60377366982069	2.8286602276924504	2.2760096892864485	2.7642972441278015	2.4795535845001697	2.7962759528353773	3.4579237559059655
450000	-54278.828218679206	-360.33872822301464	-53918.48949045619	3.8426539126840877	6.816808563189938	1.1527615569742629	0.9775763003301157	1.6660275275208847	1.4392102028839644	1.6345119618927062	1.2281226307346962	0.915561119210665	1.4535376996842182	1.1668720012942333	1.0235154242826285	1.218690129958136	2.087609381074545	1.9202340630525436	1.7801803636815303	2.016670965500057	1.7192813650527219	1.8417730473481844	1.5621568847430938	1.6558942479529246	1.1267023321041383	1.179199595026401	0.8369146552962489	0.1573859807194692	0.5015455229404737	0.25823631212792897	-0.04374388646877374	-0.44291281702881646	-0.6681256766145367	-0.015905465710334687	0.41247026603441783	1.074058248039882	0.37990822386366596	0.7875514937424931	1.9022912858985235	2.1898203252053636	2.5726143556235037	2.4763365674847098	1.9575473961894891	1.9984969089282094	1.63607962472383	1.9977194913473484	2.2230763040409047	2.080448991512747	2.361651429978372
500000	-54264.47451738164	-356.2095812729976	-53908.264936108644	3.4968052626525425	7.454130185998647	0.4102178201371536	0.63417634327715	0.990738896315325	1.176795981163449	1.494673676803367	1.5889885843334353	1.1678126587313216	1.5374142137819697	1.1041287166217435	1.603536896508341	1.5936585976794357	2.054483908747976	1.8577502367216625	1.7521056612229946	1.715087247995273	1.8571219185367747	2.018551215751129	1.7057434823723645	1.6544083525584352	1.3934172347637765	1.0458980411281298	1.0059161825131602	1.0642675581086887	0.652404115387166	0.34141930511849444	0.06435283432880853	0.3738708375699104	-0.5894252529209092	-0.18924314547709992	-0.8591128329569094	-1.4805042324359954	-2.406935406827029	-2.7491521453824315	-3.0856883891505267	-3.008555622326776	-3.2784664323533157	-3.3392996286983316	-3.4818205816050694	-3.466580956287737	-3.2011609772451592	-2.900341186605406	-2.1581517148729072	-2.3569883554208246	-2.3671738916286227
550000	-54277.68282888934	-369.0729317177191	-53908.60989717162	3.8529512960004677	6.551679529892976	1.4059254233198106	1.3091828775868675	1.3971363129025935	1.2824675293301113	1.8750584683043323	1.91224950591744	1.2668006426514282	1.0894156387730451	1.0677825494959252	1.0837161192932523	1.0231609399004538	1.2864046931396382	1.379206097245873	1.440606368914858	1.4987862480086998	1.3664789296181006	1.6487232674034702	1.634695473942867	1.673644624148029	1.981773570004597	2.172975617445598	1.6066034019525552	0.877712502484495	0.7430612636485211	0.3758238646159202	0.14747536803503522	-0.6217840287518178	-0.7748477637494722	-0.19484370607224613	-0.06472911397770298	-0.629766565885463	-0.5357266606131144	-0.42206623854052616	0.008359363535253017	0.6322077140272218	0.3248483793979543	0.37543727065401067	0.8262999698205314	1.3516908677110966	1.577384018875799	1.1812492255116411	1.3613927843002518	1.7205774538324363	1.6112002773287766
600000	-54256.271895776874	-347.1188816113819	-53909.153014165495	3.782519882303711	21.39838408150239	1.0398436511366485	1.2991011632645915	1.3898478610084564	1.5296721594518496	1.4394664765409284	1.2910123184566098	0.873717122927913	1.1381408900737862	1.2023324777931146	1.118465200385107	1.0812070212469567	1.377431842284282	1.6125878054112266	1.5954800143193746	1.6707720492291929	1.7852240783712605	1.9964087913483575	2.1135002971587844	2.044638400829179	2.1237109157074974	1.7312869860496194	1.3354300168715858	0.7971908814549261	0.6833050498247961	0.2649296782232873	-0.03370897208672219	-0.3007439008072932	-0.011769840229995693	-0.23642588452398378	-0.0324413038119619	0.13638329332392501	0.18430670271875715	0.3354709686847651	0.3796465228080893	0.16995588205164555	0.3010136358201108	-0.048241724622917946	-0.3575339197915385	-0.252636427404885	-0.35907603476009686	-0.39928584633751646	-0.5805784138648888	-0.6494396076965383	-0.36070919675240176
650000	-54268.162093042905	-368.5766499421822	-53899.585443100725	4.01427786346563	5.273251072364141	1.376494828500575	1.825206686554026	1.8038776235700738	1.2543599504731058	2.0080631230850186	1.552148077617964	1.3840709061334162	0.941593678475014	1.0910354680007452	1.3757444110782056	1.490711308736416	2.2754609455448502	2.161007086898358	1.289449287991311	1.5092322618362417	1.5257467611482116	1.796123797665759	2.250009827264105	2.205992329495686	1.8902228624756598	1.7877335700482941	1.6962184834438343	1.5658077499489986	1.293308238715826	0.974925368959038	1.428918348832654	0.8050226249537302	-0.36002926615899744	-0.7888217188003562	-0.4666937404344012	-0.2403823639502553	-0.2183475719007139	-0.40380434116229913	0.01646936400315746	-0.14476813366970676	-0.19991809730067212	-0.6485018601687345	-0.3410687235721314	-0.5498223383545641	-0.2526009926571815	0.3002021067394587	-0.5451386684591313	-0.30241505026983007	-1.3504911928052077
700000	-54270.88997567873	-360.7327700547389	-53910.15720562399	3.7669320362905436	3.149429471521871	-0.13156956341498294	0.07815328650193032	0.5059390812489021	0.11020875568069344	1.1193331413400256	0.7478836195715857	0.8937267036826592	1.3897084521506822	1.1318777008513685	1.0133518029026976	1.2045956242605056	1.59626111758156	1.039651078801381	1.4631001789640614	1.9184345669789558	1.0026925494943748	0.9599012152685042	1.756322581053543	2.079954973592683	1.9968147555086313	2.3648692352455654	2.3129784941234646	1.3189501616975896	0.8085654461364287	0.01125390928510206	-0.1205378788387205	-0.21758797010627048	-0.5943932204076706	-1.7269512427257068	-2.6425377468035514	-2.411990871163603	-2.0963564602894005	-2.0478897540659524	-2.0881358051175916	-2.3226237682992226	-2.1402190277502076	-2.5379076584426334	-2.472058723861155	-2.5105619617355965	-2.03542838047031	-2.6221532902310996	-2.9636227282473833	-2.5782683641824145	-3.752293662556866
750000	-54270.16864795194	-358.2822783122937	-53911.88636963965	3.7773978647320683	4.092667122917866	0.36782177825239004	0.5063246407423111	1.2467454707376937	0.7259011291600019	1.4136012608726682	1.7229291600565324	1.064088931285949	1.1186543480958206	0.8862480734407926	0.6009689293532704	0.31686766164439395	1.3129828047755654	1.9438636245463974	1.9037106928125875	1.5023667305505328	2.0011071914972973	1.6365078199368115	1.8569022799929724	1.4283140603487636	1.5242372532757433	1.3520933472401426	1.771734511344921	0.797453092874816	0.6586105860988828	0.6027612762520916	0.3694718894443424	0.5237095180590257	0.25209705843895047	0.040633891471178796	-0.3351979544339314	-1.1407835333570526	-1.6155810177455687	-1.4828168224526272	-0.5929323373433282	-1.1305434060580526	-1.7653949864767688	-1.3800009646763103	-1.3406712065800117	-1.5258153899057685	-1.7418946186317508	-1.6435965714908507	-1.943006379914419	-2.12414617061322	-1.6027817891307685
800000	-54284.00822933143	-365.9918839012282	-53918.0163454302	3.929398454822026	5.366129870850001	1.5381517045909718	1.327277065620276	2.1088839207399057	2.0371113389706683	1.9820766872809077	1.3238859209192742	0.6349576723612252	1.137397097184428	1.068151949898761	1.4275432740824265	0.801082706437271	1.6618902188000158	1.4839353842164729	1.5291743168293104	1.7207855794251143	2.0437549506247636	1.5906568950571882	1.7318883710651736	1.9869053780705426	2.0934697043751234	2.327302198782268	1.697574759665428	1.1332041283938714	-0.12381553799620781	-0.43476991227586886	-0.2745606118783995	-0.2935247020770495	0.12449219901136788	-0.3274073006052506	-0.7637038830760937	-0.6472336481516817	-0.465945017937886	0.013654949835147034	-0.6101599702408762	-0.36585864588810835	0.0869613669706053	0.6824586039978506	1.3260235014688706	1.108838083556853	0.638661795761766	0.728019371205	0.5828544972287695	0.7011895852919121	0.9832577658960198
850000	-54280.12263341729	-356.75790308984534	-53923.36473032744	3.7097814872540704	4.35953719371621	1.5502699581486068	1.6865681892050592	1.3078648140881872	1.3926163367794069	1.2931907955635433	1.5187129694407504	0.8799317027427628	0.7918347008767359	1.4143242554916213	0.9043198538095959	1.205225611687524	2.169859595055623	1.7005533778778437	1.8764748342037638	1.758401205217779	1.720159671532359	1.7148608333454833	2.320124679433997	2.289171554019074	2.134887619665523	1.700150435529956	1.503772328812567	0.8621847876183059	0.6213303838879498	-0.0018995641144152753	-0.004292249464505848	-0.36970962558696724	-0.23052079434243022	-0.29717760006395366	-0.1364953058021421	0.3032770921469188	0.11458219573613038	-0.49297540647649596	0.5023455640629022	0.7187320795079672	0.09402361418292116	-0.4028335549120312	-1.1835612787558911	-1.0631193134170167	-0.5739392679147769	-0.43081919731426677	-1.0407239619029554	-0.5002396252835054	-0.8277253527450916
900000	-54272.919502522614	-360.8997918550702	-53912.01971066755	3.4337027601722965	1.8023755754459805	0.7898622379504171	1.1145444241423326	1.686571921551401	1.2981907415928868	1.404159103126519	1.3372740458615215	0.7850563237334856	1.1353522219092076	0.32974674147450567	0.7000866657067862	1.088739303585604	1.6968091055166103	1.6584386299270835	2.4554805717930055	1.0406684739867573	1.672744728586176	2.6461466528513538	2.204460041531478	2.6624230921095284	1.7251403581868014	1.0704568603648543	0.6768033647703033	0.630578456726917	0.0743607464722195	0.05308613333943048	0.15707598771299508	-0.4120532545342807	-0.9601250201629361	-1.1709357984670279	-1.2669267230677979	-1.8869770319813792	-1.335151458181693	-0.6551350539659302	-0.7549563996804088	-0.4398860674585985	-0.20647294185863663	0.05662614327661397	-0.4625155197866624	-1.7224165528766098	-1.8289830104404776	-0.7885104458905846	-1.1468990126203207	-0.9715370989530275	-1.0230774294187035
950000	-54329.28089360646	-388.29100640745	-53940.98988719901	3.748671757530617	3.688385200170272	2.1533202346459546	2.2589926057581504	2.1265922741121615	1.4350761310318083	1.7953300686451563	1.6452647707501096	0.7945738954874322	1.329626100478592	1.9295300130646607	1.5223002174820175	1.3337049511717296	1.6369419421366966	1.753661483233188	2.2165658666847734	1.9919977895567407	2.3723442904633822	1.9781542175727647	1.8198939109624084	1.6635001470539816	2.124614494705934	1.924978569037731	1.546416427586715	1.4263685724121173	1.3337319559480956	0.9581809445375638	0.8351390386182634	-0.338736689171135	0.23780667276609618	0.57984492677464	0.5544925318144158	0.15531000300115427	0.3107664101689247	-0.7102332979153068	-0.11433039016934265	0.07683678681115858	0.02775366340178964	0.05112856514181341	-0.1518334368749672	-0.29254293957310085	-0.2499335883405197	-0.17429221596593814	-0.5858401050551884	-1.1699162859603962	-0.1055569324581167
1000000	-54295.21739437832	-376.2606658926359	-53918.95672848568	3.7926428531651397	6.286220450785649	2.1034394355345754	1.9399596852555248	1.4387944909237511	1.7125876451214892	1.8497191201915977	1.339431003253773	1.253096761374969	1.5063495222059902	0.954836128146713	1.2011209895304107	1.7573903769403378	1.7087770902833732	1.723967104506637	1.7508766561073368	0.9161012276483893	1.437879730472985	1.9191591813303406	1.8807888529871037	1.9538524036801486	2.137296572193045	1.6636856817012533	1.7553096436844078	1.373384532104103	1.4202558562948107	0.5605855136841966	0.7601055607859285	0.03637669989908848	-0.29238064451593393	-0.5618628270974684	-1.1643457674940874	-1.000280887772928	-0.8257832687150136	-0.5750428880734185	-0.30470195246693	-0.7127065831066496	-0.9290497017323485	-1.5583584645871429	-1.3018507573494558	-1.7676291599587062	-2.0504306551649636	-2.1372043857864305	-1.7934260896549858	-1.6398282558848463	-1.265823538260937
1050000	-54292.36746339934	-381.9562761683188	-53910.411187231024	3.9242278009369755	3.9687389053610054	1.2590567532707142	1.0896248242685167	1.228348469825102	1.5050984970141636	1.9293186329984973	1.733214296539458	1.1912716952529465	0.9974218106926488	0.7798516336123485	1.4584328304559595	1.6396239442907696	1.789964807943141	1.9229419482869965	1.8154815811340361	2.377147178723214	2.0817842051949627	1.3029690098656341	1.2345952491950112	1.4940063394359695	1.662265607694426	1.1209828032993765	1.0788807336944064	1.0368566252257683	1.7467521032110465	1.545940041038378	2.11492778902031	1.7600067244754996	0.9490895468971622	1.0644441323607792	0.07279131254760043	-0.530614058209146	-1.7584672862074113	-2.5404508471898426	-2.155971994462575	-1.8381307557419921	-1.6459262052807508	-2.1726479362036275	-1.7725978990515547	-1.9927687761282957	-2.287221676363487	-1.7980587247506825	-1.7246729832642425	-1.8797089907027575	-1.898857979896165
1100000	-54236.50081997108	-331.9373738477901	-53904.56344612329	3.8550547204624084	44.95501270517517	1.2822657511342899	1.3081851633004478	1.2792988621531391	1.1909119616457733	1.3817805507636307	1.340273007064504	1.204754990653346	1.1678314836321557	1.0702534391691538	1.103030706823478	1.473028064641189	1.412097431476276	1.6650803259181943	1.7189790522633224	1.963375728367638	1.9608483413688318	1.9349773470706972	1.8863225503242322	1.9205921125243157	1.884485906183398	1.5714300885678036	1.3266390547985232	0.9359072184920635	1.077806244508285	1.1514170385847433	1.0312797942109744	0.6374297327397404	0.8439757978285234	0.7514974988837426	0.6526552498201392	0.7860271879105938	0.6248291429692844	0.8245528949566526	0.8728508624937182	0.8622419472812083	0.8545249431332259	0.7982928445186597	0.7904920803293041	0.7191557872414378	0.6710150485820383	0.735019367231369	0.8060556621169239	0.823410371927817	0.6723398379394289
1150000	-54291.083848383416	-373.41207390242045	-53917.671774480994	3.618842723305471	6.563003756445901	1.8323747651065894	1.7300386590695334	1.635444784662782	1.424352001818501	1.810560872022248	1.186655477966316	0.9463978285531723	1.4895026985575126	1.154441407320027	1.6166047604582168	1.2881978532106761	1.3820217980649616	2.0106340561387452	1.9099390293076655	2.08982824632956	1.7534704811625101	2.0375847689382676	2.707752549686505	2.293089293958739	2.26660150609414	1.8871534548126176	1.5334914365283627	1.1430930963795582	0.9077586332081015	0.4306968654668946	0.7323758461080927	0.17292542412997372	0.18125167135409215	-0.29767676717382163	-0.6015800063895054	-0.8290080470273198	-0.8523907129504891	-0.8287762495330948	-1.4623462205042397	-0.7429866190161892	-1.0300518605975781	-1.582283211312418	-1.8346235683659997	-1.7218979343907086	-2.0871777597368064	-2.4717184576443314	-2.5602372044154156	-2.2137003350965747	-2.2456227827823776
1200000	-54280.70832054335	-374.9038620529021	-53905.80445849045	3.918376855669302	28.964393555949407	1.5626146243870374	1.8842584113199952	1.868844558493573	2.0039865530402774	1.871752579227504	1.5496371434540503	1.3125639121646238	1.5124526690927695	1.6174846162866767	1.4230123406079642	1.4721765965128062	1.4591343644689463	1.5325997224478143	1.8003976527600014	1.8361457588856345	2.020189204438257	1.6786238097974666	1.9336571524444495	1.8573645355710282	2.1987250209608575	1.7667325930222666	1.2482397987020513	1.0985471860362581	1.0616163734655133	0.7834557122821153	0.8042666595019626	0.7220139443533713	0.9704230987375679	0.7596449856408635	0.582457402590251	0.3308665775793405	0.1850650656471822	0.17337830948060987	-0.15934840150562152	-0.3176907618792259	-0.24774280855892056	-0.5338431522110154	-0.3981227339950931	-0.44033519930509774	-0.3436119592365882	-0.26288365124852553	-0.22942292738874087	0.1648644033932747	-0.33436593104441303
1250000	-54232.41834579217	-354.2981530388768	-53878.12019275329	3.9157311116352598	10.543007268640753	1.089644356044731	1.3082981936493883	1.2990413762471056	1.1563334935737306	1.7719301431469237	1.9476253872242355	1.4681303000222339	1.4648218327978768	1.52329835476607	1.5257114730938048	1.4378952210292149	1.6523367334051784	1.7977337917581224	1.8999392564884459	1.8271048473697435	1.7457907748702184	1.7280537806000271	1.8565211529939962	1.9416533476369886	2.1581814814475053	1.8669032720084806	1.5758712063129807	1.1935822574057935	1.2065987070373345	1.314677141297525	1.1481221190082942	1.0859042251139748	0.9575041658826091	0.8407239576205583	0.6704970505412847	0.51794703638173	0.2719761750747197	0.3427791634789856	0.6758351048820626	0.2795096596894376	0.45829742518918515	0.41760689020764	0.2305400604495627	-0.03385172187047519	0.140954945139441	-0.0429458704241259	0.31596213655609084	0.504335345136878	0.29248776125795917
1300000	-54311.328459812896	-409.417696397608	-53901.91076341529	3.8208676019681724	2.3826319190775815	1.4148542205484924	0.9634561076864321	0.26341233296210476	1.0912667062310373	1.9696932005485355	1.7105493573265504	1.31892469908439	1.5164918192937271	2.3437103534574644	0.9840625313732887	1.6770664385217748	1.9823441228792809	1.9692520072282347	2.2443341160479884	2.325082883785261	1.6107785598130722	1.4438633789655768	2.091506153727448	2.0853781658631174	2.4809298031098943	2.0603344625888123	1.6479000580753005	0.9231215222404225	0.5809927225535793	0.1829721303736893	-0.5666854414610504	0.13380596775167142	-1.044269596804603	-1.181165077877352	-0.8696420182420687	-1.8072502099478975	-3.137661501583227	-4.504995560529566	-4.388838396484294	-4.563412894596624	-4.459991986140716	-4.797703219330344	-4.269458194199351	-4.072936601104352	-3.1585189047302222	-3.9476551367297334	-4.0111201410584005	-4.333610558458867	-4.456429369397952
1350000	-54294.69223210798	-391.7381323343245	-53902.954099773655	3.842707235408136	8.404617395234824	1.2237579237422043	1.4861504489964799	1.7002789602582773	1.4263045007689406	1.6056527180824751	1.8081720469704126	1.6886582664923637	1.4215625614863734	1.1059295197807166	1.0259984727499936	1.1989347198252467	1.5611809233595786	1.7003737625087856	1.3030098081001253	1.5443884792333997	2.613618548622926	2.2798318652674503	1.9545923072385425	1.5227001330387702	1.2734443586312294	1.399902037488576	0.785279324651633	0.6456976682229202	0.276386131339852	0.6936182355484588	0.37991117695020793	0.32384196597090686	0.28685711923331964	0.3315016785104142	0.7370111218080375	0.32946017535850364	0.5734846071119972	0.6868191405933499	0.32082630154165925	0.4226853907736847	0.4961008780120818	0.6386361869143856	0.3531584842727703	0.3963339859297341	0.5196118889805493	0.22496551124320863	-0.2793136664549922	-0.04689970912053948	0.6617829154864044
1400000	-54237.21481340954	-323.98149941452226	-53913.23331399502	3.739848120822771	72.58254559271244	1.7213786205738826	1.7842599553166116	1.8517634725183783	1.6317557429671268	1.4651607397272655	1.4691975877200245	1.321713148483298	1.3411966690295725	1.4093745884368836	1.458172966170488	1.47720530306205	1.5243853868563189	1.5325525512150344	1.6634647479904447	1.7064516271955321	1.6280865630532173	1.578683709464647	1.7743118155908197	1.479869824708715	1.4774446092996498	1.3273491571776956	1.1880511559279012	1.193704637441159	0.9895135722563522	0.7590785550732401	0.6247223589598687	0.5112263576447997	0.5698902773084266	0.622813422314313	0.6831203870974396	0.7280700314295808	0.6765213089757012	0.6139567563021147	0.4128968868001294	0.4007825488808804	0.5291856298556027	0.3222811268509795	0.43102927730570323	0.6009786732948322	0.6603025546726072	0.5855423093546358	0.6909015518990577	0.7765123313822123	0.710119071446091
1450000	-54270.315230547036	-360.2936601826842	-53910.02157036435	3.769664135162929	12.835283390390298	0.8210399790111085	0.8924466804862541	0.5612304686015082	0.790379597536111	1.4133846363211247	1.4095423541725272	1.5648127754020256	1.8391879866184169	1.7030829645217906	1.3213913451675205	1.634615045204358	1.5000401013745162	1.8754841447057942	1.7773011016476088	2.254328195363256	2.2314602333728377	2.0760309024382697	2.2232040196804115	2.5022011352452496	1.938284830327805	1.968172418079304	1.5142311834080378	1.2710534014301191	0.8533054672532219	0.4412286497296384	0.5766912627578374	0.5769305676049425	0.20542221507179703	0.3261444915409069	0.09623795619634412	-0.10980873653997578	-0.3418603216659205	-0.47147212768283436	-0.150134476013416	0.28106972195548946	0.4858696902656414	0.4881743080798511	0.21890629910143744	0.5813536878485659	0.9140071745700769	0.8434118752352804	0.4866095505782316	0.4575139204277784	0.44212641318986384
1500000	-54248.2657539507	-340.6947999998675	-53907.57095395083	3.6841484516505165	24.974289280887668	1.673910143381613	1.617747152543055	1.286250135112734	1.3440314318941036	1.7588616010529154	1.4020702558321192	1.3715080555552657	1.4476363869605486	1.2846262850735028	1.2221557845357096	1.0331872307817824	1.549961093906141	1.3729219474495904	1.5098406982427075	1.6359436588533196	1.6764145504767265	1.2760929085116075	1.5041402526547665	1.6133265639873118	1.4712600920792727	1.6802167712921376	1.3565275905239913	1.2465485317785734	0.9114655093809498	0.7190583433605092	0.5764789372856117	0.2415574136963214	0.23065621479030465	0.18076523603617933	-0.0900546871749967	0.06810606978100506	0.19762010350989384	0.031017228442399403	0.12614069939509281	-0.08807407436412801	-0.18894067179291815	-0.3915019296841944	-0.10185483560870337	-0.2654311394635802	-0.007173847233560932	0.12098485383269807	-0.11799699080849774	-0.14412971274444844	0.35846919296509683
1550000	-54251.168774027814	-329.29984284969936	-53921.86893117811	3.6974467093997387	13.481628744131552	1.1089401882797594	1.134201672069368	1.6073568095646564	1.4359658097814003	1.4974678888972268	1.2196141242142533	0.9598825478860511	1.106761000091456	1.047453021148319	1.0721255385303639	1.138923971102136	1.1512797926412202	1.0859249715167425	1.6782353398084833	1.7838968334548237	1.720746236708509	1.779586106892301	1.762524082544694	1.9730810117479924	1.5335597367361713	1.3858803040522658	1.5679340062544858	0.7937223987359403	0.27535433885604954	0.12110253468778706	0.4505488555038642	0.06098564382479888	0.06296891368947774	0.1510079517980623	0.05737027998409969	-0.395010946080458	-0.6244402581078212	-0.8023295360473075	-0.8257343266571093	-0.4333548147660225	-0.3043924098513473	-0.25115261366009944	-0.15120774752038246	-0.07341728367521028	-0.1369726935650577	-0.0963425642364463	-0.17711844807101454	-0.1069967105870849	0.4070254955681665
1600000	-54230.88434521953	-347.50610997025206	-53883.37823524928	3.7770494595938424	6.184484087346354	1.3916368012075946	1.4249701791028195	1.5339083188080511	1.499396906278719	1.5963382840746683	1.4039559997797517	1.1625936139373985	1.6029017475616765	1.1527356258590744	1.318379157725499	1.6680917250228053	1.62711388913394	1.8806917291212726	1.6818558045626815	1.280318465571745	1.8997139723508345	2.0659707496334483	2.0324369263585442	2.0681266912733722	1.7006754192366078	1.7982550483644248	1.3659004079572	1.0103180309459092	0.5622264608631278	0.37766566091461495	0.0650739454266046	-0.1738286190893748	-0.32211991254058453	-0.4154140926349382	-0.7365346295695773	-0.45088352574100055	-0.10131435471280997	0.3469696888542553	0.24145026642782919	0.15212888571688654	0.31489937966617554	0.2462248268740348	0.48988239068587014	0.3680130888681753	0.3498889130550644	0.5641349469822723	0.5253929228702683	0.2861054999846613	-0.22079776282460645
1650000	-54220.48705623836	-333.99780297965685	-53886.489253258704	3.5369687754964216	5.78301955220518	2.101285707138837	2.0662370221502924	1.8516862073729823	1.2959580746542883	1.6866179367679168	0.8664894883673913	0.6804577800785636	1.2486123571031493	1.2574249996629367	1.3766679595224944	1.4109543309834691	1.8411245425473597	1.6860170096724476	1.5392816814476908	1.2521597854799211	1.6166750973246808	1.9352033054483408	1.6651426709817347	2.0317789630267846	1.8596382034751224	2.0956133023205714	1.630366597087554	1.4719644519859667	0.5028306298077138	-0.008741934924276488	-0.5601770227835002	-0.6985045493726376	-0.3800573707928419	-0.5920542745803377	-0.4047712363554179	-0.1632845695952102	-0.1331797219147305	-0.19786923010589674	-0.6319138130603469	-0.9882178089422325	-1.5195443593939157	-0.9708558134171567	-1.6412550506128647	-0.7967585372164198	-0.627984336267385	-0.7641747806113509	-0.967433601117514	-0.8158613376495162	-1.0496817146756299
1700000	-54273.599346573246	-354.66648902019574	-53918.93285755305	3.702110991194645	3.665007999667973	1.586217925117162	1.4526528681765156	1.03771379446224	1.640488000542149	2.173277417305685	1.4720729747340857	0.7742323365854278	1.7773415785066342	1.3066377973693315	0.7103532338959831	0.9357860221256675	1.06143357712443	2.0698029003247203	2.4829783474094067	1.8726927317717281	1.9917823911112285	2.403961974822552	2.530765263601547	2.1566492283152554	1.6711467721103443	1.539908157877787	0.8354812968283228	0.8394187041840762	0.715005568366716	0.5902982428566947	0.1531240088912371	-0.14893177197574645	0.20632203980919994	-1.0185745500046934	-1.1599459559863572	-1.8569865031975832	-2.0077185681725496	-1.5286757474914543	-1.6021063473918047	-1.6138394081256933	-2.1197822393400645	-1.2727690283151774	-1.20468818653173	-1.28972156878339	-1.4994558923680632	-1.386682293401959	-1.6999073901412114	-1.6606194957738325	-1.856994495880892
1750000	-54274.67826899982	-366.95932806233367	-53907.71894093749	3.6708632761776347	2.0967047487325385	1.201809325412809	2.258665885655498	1.2295441516945538	0.9226670178269315	1.8894857101002411	1.7885987185710994	0.5124940208543443	1.4535781995409591	0.6365424523926861	0.7624605302535938	0.8717012259022459	1.963303416991209	2.371835959550002	2.952766970396331	0.9997569343155934	2.3828417795961014	1.1477265592181234	1.8838590292552657	1.1620540181148686	2.0281700848757	1.6837065265185651	1.7535213226318	1.4221964519125485	0.24727579969862779	1.2210577742924589	1.0689907037770137	1.1813931523912549	0.8751106807841129	-0.33449723705793377	-0.3806927737059136	-0.6987658217039685	-0.299013729382262	-0.12388213308556217	-0.7373572633196404	0.5449196667840344	0.16385438549670872	0.056000263010475226	-0.3657188506422746	-1.0299705135242265	-0.1992098696849003	-0.10174983963564932	-0.5644143336496877	-0.1398801380055612	0.10277101810146427
1800000	-54263.05357176548	-347.7297555425497	-53915.32381622293	4.06886997590703	9.826092043045792	1.68761253727178	1.3986177578115568	0.7571415592104092	1.1779578848097054	1.518812975348983	1.1773156196877248	0.9496028015430357	1.3408710529614916	1.0846667851309666	1.058833385371431	1.18675192470136	1.3163088867327173	1.8971940516703019	1.7992183724725237	1.64797935744763	2.2499039639653504	2.041744675482996	1.780115295215743	2.025729502194446	1.6138458503397317	1.7957675152249406	1.5925205432200031	1.2448156111762414	1.5253753883620724	1.4303080832565755	0.724001243250738	0.4358781452398306	0.03266412083470693	0.143188556935127	-0.06900267938713453	-0.6191767187155831	-0.5669822130283422	-0.1779825751585743	0.026644225299036206	0.487110002074528	-0.0045516645892997865	0.5288154352996786	0.35755547321864495	0.19922906351404984	0.0369816167575574	0.38811763980611397	0.43168495364153087	0.2430758758761084	0.5374346648184265
1850000	-54260.20446208177	-357.38689040913863	-53902.81757167263	3.7255521632702484	5.423203348841204	1.527287721726685	1.6251492848313622	1.5873332151623871	0.9464584347876331	1.7304310320267935	1.3523432912007307	0.9558267607990467	1.1204683924750243	1.3869767763123262	1.3332604111206383	1.8423554178069996	1.6680819896381722	2.050395027628577	1.738488838715423	2.3602304901748927	2.3318732213771605	2.0464318525753877	1.5718003056922285	1.5579518530645675	1.9291763122654804	1.6883291843112107	1.7929442229289743	1.936911557525726	1.7453062303123414	1.2969398847399667	1.3193763384775057	0.735924639593905	0.7106253775905398	-0.5199661480306519	-0.5617182711597324	-0.6803984862112298	-1.0098897789288828	-1.073449976782125	-0.9190043685186516	-0.8344385715101896	-0.527266671109453	0.23765505496020656	-0.051236945261502354	0.09862450019777758	0.36456948887703344	0.22381516598087015	0.3687719469781048	0.42656583151656413	-0.6268714614668465
1900000	-54244.44498253876	-345.1253470262977	-53899.31963551246	3.8002122712000976	11.451437032741232	1.2951336666111883	1.559885204197464	1.7898584547368355	1.363139235502702	1.1513390265417804	1.3245500022425676	1.0047647141788691	0.9262162884562819	1.3735508294294059	1.3777968330685642	1.362258382372719	1.3817331771313381	1.6029217854453648	1.3792854540450155	1.5775255158328385	1.9614045702548548	2.201833152188138	1.9145051543810652	1.668407484089936	1.5039160185333447	2.2272434088535147	1.9550663578582064	1.6527447836553244	1.4126781292098385	0.9323897439776835	0.5401206685659109	-0.06366268197680086	0.19886247587861042	-0.032378363445606455	-0.47156224181571055	-0.515717900777053	-0.29981228147753636	-0.38155617098823796	-0.15930805606816428	-0.004999752490514986	-0.12485529260295739	-0.15806656946845718	0.12264601503159733	-0.3051918277925701	-0.6244437770967763	-0.7694870305606646	-0.9137461766439284	-0.8638611133092157	-0.8015832445889662
1950000	-54277.3921122673	-386.0146084044713	-53891.37750386283	3.667843117068541	2.7999721990300808	-0.3222589685640451	-0.45754330676363364	-0.011078434210731514	1.0776304082112036	1.2918473245494844	1.7424099049769823	0.9331565349771016	0.9967246370085329	1.3641773471742575	1.5822872688819134	0.9773737194559273	1.6421951895153994	1.520194600010314	1.2185382266142515	1.7708117813550859	2.4429158958597768	1.6853494643887397	1.902845958593254	2.638060779429251	2.095412032543431	2.6746525710142084	2.09067560112747	1.5257501522938766	1.2361359882795178	0.2716047265926319	-0.08532659043610143	0.3453766200814498	-0.4885114182956969	-0.7936681120368317	-1.3074577208253724	-1.3486783218849314	-1.187243521946688	-2.064394383057333	-1.9008020082556065	-2.2844537142492563	-1.5027957386869486	-1.7419791406145868	-1.9999638166788185	-1.3659525629755016	-1.2563642228324552	-1.4937679642180997	-1.665585819491775	-0.6832711736223993	-0.22382242412583875
2000000	-54262.84497199079	-367.3328142971577	-53895.51215769363	4.1307802852427855	8.916112842579725	2.0354896055524336	1.9170087589466167	1.8833949221700883	1.5375044654704464	1.7365386716885758	1.6299752641207268	1.5886355837287385	1.4530970240963534	1.726417559240863	1.5295951585579737	1.5396537029681252	1.2631027603253877	1.3925684825765259	1.380545098069533	1.36485570784378	1.6910564665226833	1.8844719504564638	1.3615910034034555	1.4971804298758689	1.62995746453292	1.7293960092389642	1.3613157913922649	1.0006416376812086	1.034039468068515	0.2923430286586516	-0.05503682291498424	-0.11950747415815605	0.011950435951677829	-0.21893041038539035	-0.24420767481137995	-0.18104926214079178	-0.45564802219243117	-0.9053839804377828	-0.9452940716323313	-1.0348076531278236	-1.304416757690756	-1.4696525178224151	-1.4704239332258378	-0.9107899637636191	-0.7819850686697273	-1.2274366818599507	-1.055036303149433	-0.9324524345971376	-0.8690669636417486
2050000	-54267.75241718332	-355.1188445169732	-53912.633572666346	3.863623350569677	13.212278229535327	1.7549494659470457	1.608729059550133	1.4763567925154362	0.8915538064315407	1.2291770320754685	1.2146983299677192	1.1109998291252805	1.2795753044168514	1.3404795800823204	0.7669744620636783	0.9980306637131762	1.386118975078287	1.6036033994669303	1.7367156643508213	1.384238659274433	1.518337716411541	1.6489123404064294	2.031200092204945	1.911664794294512	1.2871643304414053	1.2723333785876016	1.478490520778887	1.2608262191000201	0.8678259436405685	0.5262014476823895	0.0949556629185365	0.21604837164325913	0.27516985889266077	0.14965011620742424	0.029267039416336654	-0.16181756400354713	0.26745351310472837	-0.12298550870309324	-0.7930106553781983	-0.9648252278707644	-0.9181077129694738	-1.0454148656751823	-1.240279719794146	-0.8684607438305775	-1.3238335108056274	-1.3397224346127778	-1.0288389585219817	-0.9215666573354311	-0.5801938205697013
2100000	-54251.07993613337	-337.3448054392005	-53913.73513069417	3.862311164495949	21.64945917296256	1.5645205290077406	1.5602454199113367	1.6135495161789075	1.5638517613516492	1.7215404853828116	1.4631472124592182	1.3186296048043415	1.2292799115252657	1.0432337258920485	0.974096169294348	1.0110514052551434	1.1493058949143802	1.3230043876612312	1.9453933324878856	2.2469130616514428	1.918315729602281	1.728512330275443	1.5026393011705512	1.3382164744867784	1.3254876195056138	1.1852366865209418	1.0407472727724736	1.1594359587685106	1.000090018825437	0.9276356845380318	0.8919408969953406	0.7132456161236953	0.4903369053951069	0.716529235144765	0.9181626182359632	1.2723670001301277	1.481692857550055	1.5746214860387902	1.5641199631369531	1.4321490403525727	1.384845764041345	1.757789428274615	1.9944032125560869	1.7664894258238537	1.467065162887558	1.417916581280447	1.187732570781046	0.9732700036451905	0.9989885082811648
2150000	-54237.08130970637	-325.92894435303845	-53911.15236535334	3.8748696150357094	8.136533956932444	0.9955031953439599	0.9306330939388099	1.1916816869956581	1.1294290375463711	1.6345014793018693	1.3046938815399598	1.0358135380407325	0.8811241424369817	0.6184675424214334	0.9710021605202123	1.2205308563528154	1.5094703310452378	1.3635869882049643	1.3547476769951534	1.6632107221782197	1.8251172993464506	1.88860223645513	1.7354770910848012	1.372489833004915	1.6324580475619472	1.7459111034668564	1.5096408428415724	1.1506292776317388	0.8184965720130388	0.7730422227455813	0.365387825705615	0.2158766167034128	0.6099744724082105	0.1508991199140526	0.13298153853870254	-0.13512139416033353	-0.8323193628739854	-0.5330934083616464	-0.331519917831088	-0.41071857460318073	-0.43944700300092654	-0.7867967169103867	-0.6474489022515777	-0.9285818858396621	-1.1229819436561215	-1.2294944856223018	-1.145785127813679	-1.1904664660839412	-0.9244336375548085
2200000	-54265.02518466245	-349.9586816937736	-53915.06650296868	3.913368492401702	4.573667565976807	2.5789371449305665	2.3115025815948766	1.0914005383421848	0.9684895040015974	1.5086977722140542	1.1330028207282787	0.8659377471980608	1.7557030368284685	1.7779576603917948	1.3047337930191742	1.2828853855479525	1.2431742459893382	1.3442006498815102	1.225082302039393	1.541116781252167	1.553590368607267	1.7474264124634018	1.7928592674524724	1.9059961550729225	1.4274600969476956	1.0067793679545238	1.122184152979482	0.26012817553197365	-0.1331449356943305	0.29258412316684923	0.41287432975022553	-0.3071248181590574	-0.5290768071354204	-0.23932512433121242	0.01731828023006249	-0.3012318357461834	-0.9203414916756133	-0.7628762910879405	-1.4028788477254013	-0.6027214470223003	-0.02875647122756808	-0.4294010624673832	-0.3143403850190519	0.08409652394112244	0.12832504213069873	-0.026227576874718217	0.843272950629008	1.2523129067517034	1.3926943331173034
2250000	-54269.28518831783	-371.04974413835515	-53898.235444179474	3.9936947990404894	4.26209995513421	1.4694405206704997	2.299450413486669	1.7323643380625902	1.252608134038502	1.363037644321	1.3276558115028458	1.0466856394742412	1.0375804379829499	0.8996269395067438	0.440630981096093	0.6494506512962925	1.302630582542982	1.460681824033031	1.744025516168088	1.5877828256748887	1.819487761962085	2.3738187931248005	2.1818230487317014	1.8839077596311595	2.032437042065708	1.76376611532844	1.473166653432512	0.3552022569895425	0.9378803587543956	0.7775476848331393	0.9655567099299645	0.42434426613079945	0.012970173387258283	-0.38240933506708014	-0.10988363143807461	0.2422565040896818	0.6520872904769585	0.16873415244500733	-0.3079865414580699	-0.22059629350598342	-0.49659654325422503	-0.7230348115955612	-0.7220400124458994	-1.0998375508822502	-0.8389323500963891	-0.5296424335722054	-0.27424519312133244	0.4454097215237659	0.5141810754750453
2300000	-54300.803190220526	-376.4684502431082	-53924.33473997742	3.753038879841267	7.10889475345637	1.6460404473489456	1.9528404250972833	1.8164380606630162	1.3376252503766801	2.013825506862935	1.6579354510592568	1.206985149900437	1.466949934387376	1.1166559473474729	1.2725854772132554	1.3760103877230419	1.2568867008149167	1.8134393863859506	1.4270350267796483	1.805937666408059	2.107330363631328	1.8828111293729746	1.8713672087446354	1.6011791626129483	1.7853716162302404	1.9948610576299466	1.6462958283972386	1.0930978102625992	-0.08244010470279484	6.096310070264899E-4	-0.06485806533305222	-0.6154579104364173	-0.6563676696371493	-0.5743572901528102	-0.27190387126148063	-0.7160723569080236	-1.0559520551908128	-0.6521653665386308	-0.6882213232399412	-0.4308140557124595	-0.6824379345729893	0.010714693699933608	-0.041599502565933366	-0.4727560424886517	-1.2223028780809666	-1.0255441895097435	-0.7239142204586424	-0.4834352019587813	0.21368913384851718
2350000	-54291.41023910829	-358.9442901013364	-53932.46594900695	3.70496452713665	5.692634314786056	1.045322100405964	0.4004378419706156	0.5487055650282517	1.332161487269553	1.7028482259037885	1.4474948560063476	0.5236076412399193	0.659506944258963	0.9588740270967547	1.1896461764566157	0.9405372616848108	1.458181333506222	1.7654355856760389	1.7815198632975053	1.9895134708321018	2.2496408132066192	1.8176236309642817	1.837012470536351	2.142267699698876	1.917816735763875	1.805434769466729	1.732235784846802	0.5140434033955712	0.6133997210771471	0.5690339503033208	0.2516587867285059	0.3948697327561853	-0.4953080967346508	-0.17027438026490094	-1.1631612106756755	-1.9100476883322215	-1.9660211595726709	-2.2855999043607653	-2.8412876827502003	-2.183065987631542	-1.7979074830964323	-2.2522829612981994	-2.5117696192853476	-2.652839591910606	-3.3125977031035805	-3.524364994055123	-4.130624380469669	-4.044392102904114	-4.138692465087177
2400000	-54289.27551813768	-397.9919896064655	-53891.28352853121	3.7731372231698352	3.436187560771582	2.567690835109587	2.2642083113659788	1.4858613327524972	1.3986365153743567	2.4028842791879463	1.9818384660503467	1.6950114418435478	1.3602093912419562	0.40245595622746794	0.8714685794548349	1.7476438742710583	1.5042431374126557	1.0943823834075785	1.4060736787683112	2.2168629561769864	1.3755531988446188	1.6758823913361471	2.5525608108343607	2.273560874973838	2.5386015011012764	2.3184274052342415	1.6908939760683488	1.4154246995537236	-0.023683653986707243	0.006667284573177994	0.2773970758893964	-0.1287271246808527	-0.8664073223204088	-1.200816259862929	-1.5882957526173467	-1.2436142409558417	-1.0861245128101313	-1.6680311098252065	-1.4420231202980207	-1.251832029466755	-0.27122402716825456	-0.050888806104879114	-0.4114481238123219	-0.11705770807800175	-0.16772116778358992	-0.2720723365600879	0.28617801854362734	1.371713886553811	1.983093211857517
2450000	-54297.04283636112	-376.94835636681773	-53920.0944799943	4.082450838372976	3.983021495469626	1.1482311855431115	1.450770509169346	1.269766593332406	1.4694007747942195	2.143973101151831	1.8719601085184978	1.5165398840001918	1.2847292896218647	0.538028827744137	0.5856012826467889	1.2574098291710265	1.6819567727340217	2.1199753412526103	1.906808459786922	1.940407883757293	1.7115598220497787	2.014040474425264	2.31767288664132	2.2985385408044685	2.0998811020698245	1.6550618555692567	1.181801602770102	0.9025727333629238	0.9265519276926009	0.8717410011867157	0.5148497346050367	0.3151371525531012	0.029944530565853555	-0.14322534711789553	-0.17768295195304284	-0.3971413025860037	-0.7671135777257867	-1.1273066125408224	-1.6952759484097513	-1.9055359931255076	-1.2774903542992824	-0.025653002625347976	-0.15264019669051465	0.01824339773538075	-0.546854075129076	-0.6551555564819607	-1.468361072946736	-1.922302713099197	-2.7998977009704813
2500000	-54258.54268737429	-353.72756639952445	-53904.81512097477	3.63446412975117	12.613353398056681	0.738637812457968	0.9131331741483579	1.0231591876305244	1.1961677428758173	1.7642937473677163	1.6207415922137554	1.0987632441300834	1.5789958807017903	1.423791939004869	1.32370272085765	1.3100199116805844	1.6695327848341643	1.6453206810305665	1.41398857340242	1.3874089574633022	1.5365113263991708	1.3550472353528327	1.465788599099619	1.602163683204996	1.501298083401568	1.3463525054521164	1.1873904472475336	1.2039938015154572	0.9538384805662119	0.7026608243699255	0.5120020184186842	0.3375060074077795	0.05850440082382974	-0.06540690085719139	-0.14170465807883467	0.2347825048696733	-0.12702782301425097	0.3924565280556198	0.3571499027970396	0.3044737779982525	0.6385158828492654	0.6538853685290331	0.6810253897507393	0.7545438549781781	1.6196768260037482	2.1892692113666996	2.3673355758692303	2.6524183436637676	3.0220921674302996
2550000	-54253.228916705404	-375.0255616405041	-53878.2033550649	4.148009708098225	9.087879600687547	1.2562781112511294	1.674727044036195	1.8641516439137158	1.4788056109409573	1.9499401991378567	1.7393276965307196	1.4254607346242367	1.3015000455461752	1.1567774275958846	1.0508892229261373	1.046557099671647	1.242373078489166	1.3514211032862262	1.6306684496946513	1.734675238163334	2.175397435061202	2.0856110441997835	2.094359399892529	2.344355321981238	2.136989530883584	1.6100157538916895	1.483579515296841	1.063651329412096	1.0041645987527128	1.155426743008079	1.071183274554786	0.946651682876855	0.22335681820200975	0.020343111163195593	-0.09616243176929345	0.2964603093900366	0.38555655877524153	0.13672375542485515	-0.06107640406356457	-0.5027880533755844	-1.067716391103526	-0.801393365232347	-0.7636200382729561	-0.6331756189234778	-0.4240257752344199	-0.4289836687419101	-0.4776696252544942	-0.5775085897977974	0.12604947783142684
2600000	-54287.420939806034	-385.56655144362094	-53901.854388362415	4.4540528381638245	8.93893701475254	0.43603831410287175	0.9517103358388217	0.9852236907813056	0.9718577159416224	1.96880750881373	1.7568406351593322	1.2205899416108383	1.4902475435171834	1.3306282850370847	1.650690360240017	1.4689851177435043	2.060345914888259	2.3653283838144965	2.0567520538366266	1.6845866190854952	1.6043758780821449	1.773802783027162	2.0412544527512524	2.2102600570602573	2.5105908738744622	2.4684322983899194	1.8592574701528206	1.7769828127045018	1.7966058354162198	1.044508668144377	1.0976564200173282	0.5165082124439497	0.3715254881186248	0.24535108427160934	0.07806734297749329	-0.22638153955523393	0.22021742355102988	-0.0383467751114788	-0.04487857941269087	-0.19070390813790408	-0.8687956829402944	-0.694901078047897	-1.1666802588980552	-1.6461989569115913	-1.5212917973752071	-1.6804803004399318	-1.6523756151098348	-2.044872795448025	-1.680342171423316
2650000	-54311.903803609865	-409.2182181302032	-53902.68558547966	3.9903934956812956	3.1458021260661	1.8244371461709392	1.5318863856361453	1.6004068256194524	1.4677949478403516	2.128598918095216	1.8943213434673754	1.6019739494277965	1.9766000150359404	1.634084080388026	1.513548108949594	1.824371347781193	1.2155489782958337	1.8828605973860124	1.9584052901030335	2.3021179836786114	2.4281009245954035	1.867088839665546	2.038176466650792	2.4233938211497703	2.404496325820477	1.614304626969116	1.2179607445549778	1.7269073280719613	1.2866258245526305	0.7884896147883447	0.8980347844317347	0.8802496547714233	0.8661725548696536	1.134610328991228	1.1190788353828307	1.2877236072126068	0.016509648615734562	-0.6391656038603628	-1.2429728165576721	-1.3999048337052502	-0.6544276485069065	-0.3204113227422062	-0.5297218365463654	-1.1422440326772427	-1.789489049015333	-1.1244918454591368	-0.8173046964731984	-1.5746360578812861	-1.3387697486322174
2700000	-54334.69660618588	-397.5186421019169	-53937.17796408396	3.7433387875403077	4.226704370600599	1.2435346075712974	1.3035582357365176	1.5744184840926774	1.2339380447176562	1.5160974440871309	1.2938842702398559	1.5909615584772685	1.6490108678203512	1.1214210262607591	0.8976682527731552	0.8515184874435296	1.2113008055943832	2.001036062497184	1.7805575031596128	2.6067785362438722	3.5732895110889533	2.7152157678221562	2.9358764613552557	2.6776912878240022	2.2982777300686745	2.1678286709684076	2.319653097651354	1.4494248467708775	1.0532304465337627	0.603004117461374	0.5224220007216291	0.13300090448224278	0.43849622876225924	-0.03502035029806366	-0.25891697906668765	-0.06542453546260807	-0.1759809724448108	-0.19171557848431364	-0.2569972836603909	0.49589110316717144	0.743450866393497	0.5241523172908268	0.7734348216694777	0.33998529897840957	0.10822625433446309	0.19579846555736924	0.3896702438742282	0.2610917739313344	0.756977767574222
2750000	-54257.0102811788	-352.67002960214415	-53904.34025157666	3.8083322294817443	17.708556598609697	0.9348279254442251	1.2359188657420659	0.8804496023465267	1.2223868097347845	1.5772100306782835	1.3603584938370825	1.2293985492711814	1.520629849232021	1.6031525611232982	1.6084683763315275	1.3446408331892088	1.4782186287153611	1.4838155730505485	1.606230978144601	1.867580623078172	2.1132649031389237	2.1964753327703153	2.091196576522822	1.9753337780026345	1.9803556432708072	2.052674214846351	1.6010328568937855	1.3621476120806641	1.273342594972438	1.0927776147598578	0.6745963278055213	0.6996003696604417	0.27701775723098865	0.6668979206582097	0.09053157110193681	-0.053245136856333586	0.0997847631938745	-0.25447692167789854	-0.6732219092411043	-0.6866991973397367	-0.48807727351252705	-0.8881416227779164	-0.9146981142420681	-0.7341568157949367	-0.644077800338543	-0.6972659551807839	-0.8709457247624692	-0.9988937220705113	-1.0415464854295768
2800000	-54264.60172370946	-359.29900222654646	-53905.30272148291	3.7082470439771202	15.097562797316346	1.6784523910977465	1.6679129299134896	1.6328372222608658	1.6207112855487602	1.9947241153582516	1.3489917017523414	1.1026216771805888	1.0606243775544195	1.0276907331992666	1.2330008695038526	1.876232037811816	1.677281930176525	1.6727933745361263	1.512370775924762	1.7976229182875205	2.1889469597941766	2.1735898387494106	2.0109355212412385	1.813193534357385	1.8812460788745962	1.8343134170712283	1.6066745950486803	1.3600766228397916	0.7504285373673519	0.6184321020884818	0.3718394657864796	0.5647536263882015	0.5873080983382599	0.656011287519532	0.6707915152924396	0.5848834981773224	0.4972898103815755	0.19628824296841776	0.35186699042064323	0.2704462310759642	-0.3511166743103685	-0.3251269990898941	-0.21786913203821778	-0.2563217872455686	-0.2302476376597538	-0.29370753642565867	-0.2835872573156142	-0.10914807342530455	0.13798789960992902
2850000	-54268.6296133876	-352.8342469188717	-53915.79536646873	4.004411281130559	9.219630566995818	1.248119374833249	1.297198258908736	0.9395485393712557	1.4141319721539884	1.29313265227332	1.163849932120769	0.8884011639465899	1.202906451613111	0.9961531649315543	1.241600452347323	1.7424228772949641	1.6409566691783042	2.156525330493511	2.2120715069971695	1.8534373302579268	1.7321931918964388	2.2118245062375195	2.5380287546567266	2.2550456856579606	1.6343805217731355	1.780615918033968	1.866512267039678	1.670473023573587	1.229830922588551	0.9840838272660618	0.6935369653208421	0.6020359809782252	0.4970182908712558	0.008336980393091387	-0.28959762456460275	-0.21896781724395645	-0.2068316990619471	0.26904011242398007	0.4994850808928707	0.7124612465015387	0.9822779647770088	0.5791313174224604	0.6992911502061541	0.5380709039033716	0.8750824757092308	0.7275915800363463	0.7296890241975088	1.008790919391135	1.0933676343891734
2900000	-54278.968308568605	-363.2004482194762	-53915.76786034913	3.5464428222004454	2.2966543492938616	1.8782579243228206	1.6235087599286135	1.4921652284487836	1.4339300514447966	1.918318402892222	1.4691301147951652	0.8414235754216146	1.6649845251562434	1.5629165502295224	0.7153323483871878	1.0372418878636938	1.903786555611409	3.0894588771922034	1.7159517789409655	1.2408531083295822	0.8811491552572881	1.9180590579201167	2.0243493294491026	2.024788587581765	1.3844034910423455	1.6159525220933761	1.880261429696723	0.8383624273136726	-0.03264470993472099	-0.23007904627098302	-0.48830301518021446	-1.5047951027978868	-1.6800455236398233	-1.4876439841460323	-0.9714415233645306	-1.1728921449417395	-1.6041258913074632	-2.3989551284527466	-1.4228052534627744	-1.9328406092733208	-0.713466491119754	-0.8001034713904942	-0.6558711506336995	-1.0292030120000082	-0.48864687033620535	-0.2166012705457514	-1.5091934720881128	-2.3934844077399995	-3.5458311191838554
2950000	-54303.91604274318	-383.46746881262027	-53920.44857393056	3.7497269967346756	1.9436928887000526	0.6435207496408792	0.5754020577117855	1.0939884317077486	1.4254707185150113	2.277358917934438	1.5927553616169507	0.8408255963623692	1.2911122786341556	0.8636934666402796	0.3430797211781334	1.3466780972859103	3.046560805480614	2.1515278184738134	0.6778130304912307	2.294895487890335	1.9815128310224388	2.283778532301564	1.7351626477418471	1.5217125340932982	1.934410975145182	1.1804988655126627	1.6725922127467034	1.4500657867220381	0.11476510828812259	0.5644556905887447	0.4982570395663293	-0.05318088623819814	0.05199707933124864	-0.1673170054373606	-0.6833526812119007	-0.8036973802708907	-0.1790884076310295	-0.4102607428074969	-0.46643795163978585	0.34128074037437184	0.30348899070034996	0.8297937751888906	0.3547241122207325	0.3806826059542885	1.5807695429302506	1.8382134408340278	1.0823457703174633	1.3143084436029637	2.6576174428608073
3000000	-54270.49225439094	-372.9755390100189	-53897.51671538092	4.059402791337505	5.702438489009046	3.0107864227756362	2.3609548597743615	2.5676853776571624	1.0944089375295172	1.494566878232621	1.2284827814764854	1.383975482562582	1.0024262762906013	1.3977888404316745	1.1173954821999312	1.404553473806506	1.5279608261451738	1.1606272918611764	1.4994491402347825	1.4210724295373272	1.8667998810910296	1.7924327577781858	1.4748683130366036	1.8068827924082027	1.2600153776968408	1.9041662100404153	1.1537524023855394	1.0522763059125895	0.7514771408146966	1.019546518943442	0.32824375203863915	-0.3394276405584551	-0.2397536435720096	-0.9158686094510997	-0.7842561126658284	-1.396181398504869	-1.4317882936242354	-1.256108507263122	-1.1267072685038215	-1.5536903090857122	-2.3237894811397544	-2.662049873627955	-2.2817095785985115	-2.425317789586532	-3.1189901501190516	-2.8145031774904847	-2.9739143140851136	-2.558068069890984	-2.103551604003375
3050000	-54227.89367697001	-319.68071104187925	-53908.21296592813	3.811380000069071	39.46454851301844	1.713504360099328	1.5211987794744957	1.3862331352696364	1.54950228288408	1.5479254436374752	1.4990480228681362	1.4992562568803653	1.2491692654483848	1.2361431104528386	1.2720222900987963	1.5293417340855324	1.6154147606359701	1.6336813628010318	1.6592507958753957	1.6019280563824538	1.452158557147773	1.392181614873272	1.4933478393281308	1.4343726499768152	1.3328307975122964	1.2376328018124607	1.0753607907644127	1.0179870073821902	1.0099127820362785	0.9825384691472001	1.115103300117083	0.8528985564129155	1.1248807923374402	1.2255471101638145	1.2805804944389725	1.2415582578053739	1.4654836714443311	1.1700571950102128	1.3599986469022372	1.4078140992999946	1.238174649831533	1.0392629291077673	0.9955718205620447	1.0095815535294612	1.1780269672367552	1.3306119182283083	1.4089189989785607	1.5008004316405334	1.6042960620764353
3100000	-54256.389501045756	-337.74373347189487	-53918.645767573864	3.7499444906817385	9.832764706205369	1.883406913061493	1.7654455722950315	1.3033645455350509	0.9195551778781581	1.1714362888741272	1.354866374153137	0.8573177261722376	0.7299420276044546	1.0717477912568882	0.9827992576521365	1.0254141023439145	1.3700137589407706	1.4042920275933815	1.375673287026815	1.2768297847383205	1.5410725501765687	1.2328518998507993	1.2997730659056932	1.6110893011772836	1.7769644419624648	1.6020936205879863	1.1633998925018576	0.566251481780139	-0.08690231839845508	0.3702863485130561	-0.6395032096582507	-0.22561359847758972	-0.9259893392833798	-0.9618757526912578	-0.7860504373052355	-0.9183388456712318	-0.7944331907496804	-0.994432918013041	-1.3818597827565404	-2.01870339335576	-2.2260438486519014	-2.378313989731245	-2.543162864159555	-2.5915628257832353	-2.135501649257997	-1.7382642806490032	-1.5987328210408944	-1.4986515577342217	-1.4262111627862508
3150000	-54219.46224428638	-303.9574732920852	-53915.50477099429	3.8641138403106794	59.92501750309578	0.8609714087551366	1.0972900540166322	1.0698305832227692	0.9771911414382828	1.1402849906429486	1.1037624407476263	0.9590088818202186	1.0998855017151772	1.194655145290739	1.3548158598360085	1.3662517450962075	1.3342438842826014	1.4147481482966655	1.4602625485187009	1.6067939721604796	1.6511148432969862	1.6211660488876853	1.680552927093551	1.6405233151410308	1.7159457101254512	1.751271183453755	1.7076857162562071	1.4853459381716543	1.2787775024459658	1.0548127938555891	0.9131715726417956	0.9391662717366025	0.9131255640884495	1.0619683724066662	1.0935457918252747	0.985733558598463	0.872255165073966	0.9521718803642054	1.1135031819859096	1.052270156049518	0.988969080180794	1.2084036853580347	1.1294436324161223	1.17776128973396	0.9739686671669222	0.9573813151311009	0.9296622110682873	0.8828393040482565	0.8141705665770069
3200000	-54253.38492225209	-347.0448335265612	-53906.34008872553	3.8225770707525633	8.24520397873858	1.596088287692402	1.89323324428401	1.9645477702380998	1.849518745514396	1.5634629230017079	1.2164364912729546	0.9083299949410785	0.8392213716444165	1.2562694618582941	0.9478602151282576	1.0276542603408871	1.6357330878741037	1.6313106518499016	1.409815329287884	1.9645377456505873	1.9549357875617983	1.6714471485212694	1.6229461237618974	1.9059679622152483	1.7606767354082797	1.4767480578190721	1.312916208945073	1.1090402913790827	0.9507526770574919	0.29843092679683947	0.33859005767734873	-0.019967726231953573	0.5626109594779669	0.6057622750842689	-0.21124839478837099	-0.4379211196944941	-0.8814953918170446	-1.1150903882792287	-0.9818031545977557	-0.6303653206289166	-1.0342432625981464	-0.5581881030416053	-0.25722157681740654	-0.44559339599105363	0.14489524640248208	0.12142954681664242	-0.0012651462368542532	-0.12788702420748538	0.11834943021631172
3250000	-54225.303324253066	-334.983291958769	-53890.320032294294	3.747327023773285	16.683451952810255	0.9235437276682945	0.8715951708049956	0.9643005898631951	1.0982714766857504	1.1258519039359218	1.1548711049246319	0.8142730288085075	0.6952141247779013	1.2671673548753402	1.4315380504311666	1.4086355349535506	1.9706481327732521	1.8843004216980281	1.4049849225097197	1.7395622322754363	1.8129294585154665	1.9512544141543986	1.8101360349277076	1.7700131809119206	1.5430836484275	1.0624500348961008	0.5533945464218724	0.3369336896708337	-0.15599429481241445	-0.16678056529168078	-0.15893081163352307	-0.2693185839206827	-0.5456819330119594	-0.6742967855511175	-0.9035916759642023	-0.6408544065516326	-0.6261184752876839	-0.16792359779625612	0.1657136920272667	0.28083909229171705	0.41568011061272747	0.8129908963489438	1.2076672515180926	1.3915729059884332	1.3099087335776107	1.4666683353207846	1.3964596397613196	1.4215096684428685	1.345063248622391
3300000	-54273.222502513934	-360.74188283564763	-53912.48061967829	3.68271239826595	8.997086864784	1.6450311897609535	1.6831753900823756	1.9993652034453293	1.8437842653941545	1.9609635860616823	1.544739566507573	1.6380509836965123	1.0140398581819163	0.8482446782673897	1.0428011568041433	0.7748982272454177	1.307621004629608	1.2344658494146319	1.6410386597582696	1.5910101536570358	1.9147588778375124	1.9528825012143924	2.214310021730048	2.2269243017932063	2.150354923024893	1.7775472089627176	1.3869081674496362	1.1528665288523923	0.663069234365824	0.6429221045613834	0.6257102749678489	0.01753580061794756	-0.45654593934654386	-0.6384827698813115	-0.8699495398362047	-0.6705813487754365	-1.3886954838819876	-1.411080594820055	-1.9944648863042371	-2.0374120824768576	-1.7277471021337805	-1.745339383604374	-1.7764456048555095	-1.5897770944335345	-1.588652237011067	-1.8507071420117651	-1.9467638159563876	-2.3681280711268458	-2.5516520911858387
3350000	-54240.52186842511	-336.63532048437503	-53903.88654794073	3.7706921435245073	4.569569695808174	0.5566804929881497	0.24105297218826172	0.6697911252642714	0.8309758504369136	0.9296081820194184	1.2172346110247863	0.8034898967883121	0.9656231537028778	0.547525851392056	1.0942999825542963	0.8557053984176638	1.472908160541948	1.3764196099850934	1.8529351176266624	1.5240976741625558	1.8533257789086104	1.425213395640831	1.8586966654425996	1.991999444485256	1.3773306163929073	1.6762014945110146	1.3649976794171574	0.8142551758597036	1.1902793369497822	0.8062644350935585	0.23037482089118133	-0.08691295313516989	0.06686334542552283	-0.6012259186640139	-0.9561806334959613	-0.7048100109332884	-1.1002472269540697	-0.4305777505912259	-0.8448122215776874	-0.8822913249739198	-0.9249305027277375	-1.4086660410333525	-1.15544723505031	-1.240854549503211	-1.2747886437856382	-1.499472003633525	-1.5915308633276015	-1.5099672022736566	-0.8488069334968393
3400000	-54245.77668725772	-331.11167687389707	-53914.665010383826	3.6266665956862294	12.78967576572978	0.45340008391553954	0.29648109091373553	0.9570136198515911	1.2361637430958545	1.452420693694284	1.0560324455917787	0.9070102779016292	1.335286751620701	0.9351661877085704	1.4279141759202199	1.0117137999190153	1.595298916718656	1.3189797578751559	1.48080213486421	1.3740494510021213	1.4370386820846925	1.9229198586556315	1.80925748158922	1.5209689448325734	1.0892142222223269	1.363597265151909	1.0972191425923574	0.7323448540635216	0.6763462126855431	0.48669104564370935	0.29617861884257085	0.176704677653982	-0.21778157249184188	-0.6205685944228783	-0.7379390171540663	-0.9327737266840863	-0.7555692233806359	-0.6950280874209833	-0.7371129481694674	-0.6738464339327555	-1.2794716198116984	-0.9600043941362477	-0.2588409663163235	-0.20614040488929594	-0.6256690440949999	-0.8576611891568362	-0.921877747033784	-0.9238344473029891	-1.1654365941010212
3450000	-54256.79896437693	-342.0136787894285	-53914.7852855875	3.8131447423597074	11.640942458977348	1.8094236006620892	1.6460327296980743	1.234393923231858	1.3985241328312243	1.791076681435489	1.2430202531596795	0.5472471321522235	1.3281905621741017	1.4477698753426875	1.708872237405618	1.5950385008766879	1.6691832435497582	1.251033519583808	1.516268632884875	1.3847112139583595	1.6174114037276461	1.269279355451536	1.736649664416999	1.5145776945444491	1.5226238889768524	1.33483905219172	1.3613100767663073	1.3830420714076028	0.9122719318518127	1.4102980410963382	1.4663475435247415	1.4657858189927353	1.2774560997075948	0.4399075742227413	0.8022430878772144	0.6140300444878963	0.2700395484589605	0.6241462005506093	1.3708630111447706	1.072927589138684	0.7801925234989564	0.5692083974902987	0.9070430358906612	0.9076738421310159	0.7587067418270442	1.0437242259684003	1.3158498683871929	1.1132597026528093	1.0812341152072065
3500000	-54275.414866316474	-356.8414606377375	-53918.57340567873	3.4427823355248117	2.4073361065979064	1.6826229268052437	0.9817056383128056	1.337569151103612	1.0799492887746314	1.9027595714282979	1.7641226742237768	0.6478953815702553	1.2923110947572458	0.9219740994845876	1.3038289793721587	1.3981871079336612	1.1302111296663744	1.510530257336534	1.6035027138560816	1.5120464110572052	1.5067327228390812	2.118185854948306	2.1453723189018667	2.4241327817633636	3.022818904994848	1.7867309892873198	1.1411851110424227	0.9392605885147889	-0.29357013407856347	-0.5166095320152476	-0.32716141653000663	-0.6502966120432119	-1.6898603344195517	-2.8843523118126413	-2.8708842637491063	-3.4360927295197587	-2.2356876303395814	-3.6314617798115325	-3.402077188472906	-4.924884908725515	-4.080609968176586	-4.4591004442490805	-5.620711687294289	-6.138074992130033	-6.024170548565074	-6.792802418961884	-6.438063596393537	-5.892627902707554	-5.950306206769499
3550000	-54292.14093713948	-365.1091505272836	-53927.03178661219	3.457289519278895	5.315498233800525	1.1245425103600113	1.204080303069211	1.049548407179088	1.1579082033539887	2.099337285709117	1.1929107354905844	0.573877631985548	1.0512628380441416	1.186226538253699	0.7406354476089996	0.9288261072432606	1.3760323082141674	1.5907988834358395	2.1782237703192386	1.471605035760226	1.2168642766922484	1.1746121606599873	2.4489823897184615	1.9643844717899137	1.9924568390242088	1.3838171118991742	0.8791175515195788	1.092459334118478	-0.010304738436920646	-0.00999075498487427	0.3272909941127483	0.4075238155280894	-0.19482713715114225	-0.29909914998049264	-1.1434900170281916	-1.1860408857822893	-1.55007545952897	-1.35813044226971	-0.9792793353511984	-0.3049734652261211	-1.0807252094536242	-0.5672000854065414	-1.549684310524491	-0.8870267425470985	-1.3266254761383254	-1.265646932834066	-1.2882479237872557	-1.482305341702979	-0.7460559989628164
3600000	-54256.10853918001	-359.24540202424294	-53896.863137155764	3.918090678602943	5.469114855965163	4.000510691584466	3.499554203082811	2.512069590226182	1.8418284766455473	1.8603279010981988	1.358623864218763	0.7087397354553048	1.0759155100643143	1.865047127558233	2.171080230332005	1.2867024973868046	1.229205810902176	1.2759110788802823	1.3446396438365422	1.572984049612902	1.5953543962791867	2.0897758088101543	1.9960841039633537	1.7373894472055704	2.0130044514818883	1.8388816866423703	1.0005091788957694	0.5919559174391492	0.7600703918366125	1.054089618702124	0.9189514621482396	0.6427738845373414	1.4742504429100847	1.073820072688572	1.4282315567714283	1.0054848519741415	0.8065885405581635	1.0011525776930104	1.1077598271121516	1.186396476766219	0.41802649025007965	0.27040207281425854	0.7073675661734283	0.7014287835409724	0.5913976892817686	1.0419055696704667	1.2985261835879154	0.6305055775823897	0.5471997267625536
3650000	-54291.479249518336	-356.41017677017874	-53935.069072748156	3.540650344546089	4.430363232426143	1.750696606828812	1.5601914919996989	1.547966716819684	1.190473994355577	1.4411337168296352	1.4633688866773942	0.8772188346015829	1.0747235988842636	1.3383957828477224	1.7472871632102829	1.9455437135336515	1.7223776482284194	1.988179094875437	1.6820906518527108	1.757841651936411	1.4457001406502537	0.8794083541958673	1.8843163647618844	1.7899279820587193	2.276189873268179	2.0274810664133365	1.019947533519699	0.7787317637643812	0.5736650238219178	-0.37783580087146873	0.11513038252849844	-0.13301527687776474	-0.7165637119087029	-1.3266650880556736	-1.1632948741318383	-1.2822712705266879	-1.2913980041258442	-0.7008579945756042	-1.411722253639559	-0.8530842068609726	-0.558502024597715	-0.13406007790382168	-0.416468037591579	-0.049080994380139686	0.01812708000297536	-0.2497598433745919	-0.5189732237146276	-1.1657075851982173	-0.7038176867066855
3700000	-54274.06244536454	-363.2547584897011	-53910.80768687484	3.9372156291419595	1.9068755252403666	2.139515053078928	1.1750501705897605	2.0841731155855023	1.4255451742594936	1.9310723376939467	1.5493339202003038	0.607011588426744	1.0454754971265825	1.1423557507268938	1.8259931870502677	1.0614618008151555	1.6077174729481212	2.054014014917416	1.7043976086473815	1.9958495544636559	2.1514946130082158	1.6288573637070591	1.8164149217613799	1.7130677314440441	2.3085573166343427	1.5853272828341558	1.1869659669467945	0.7711937836239442	0.8270233625248313	0.2806118118502992	0.47137486783211224	0.8378909586193708	0.29480419457057644	0.11354207663187876	0.981614170069438	-0.05882473862272475	-1.2198555286706387	-1.7355276471291334	-1.7525297522768677	-2.0031647731550666	-1.9383521300913409	-2.9817757468597996	-2.7506893487124797	-2.3513329906585207	-2.0180833690546733	-1.8976172259417128	-0.7733370672246583	-0.24273343950727777	-0.02504740098329883
3750000	-54310.71387588644	-410.1115017259831	-53900.60237416046	3.847356988093952	1.2387213818335807	1.2715359248805433	0.8015989398382087	0.7607508118218593	1.3990150281667755	2.2113262013267456	1.2764179992886144	1.5350963725545186	1.0866543366157617	0.7013671283137436	1.1162037455853238	1.4903631519470726	1.116634856999481	1.3791901724998024	1.1972415648257988	1.4940291675851383	3.150077901163164	2.8985316635732663	1.8525662236830924	2.2306428904033284	2.067841429504808	2.058787274241354	2.280533412621868	2.1857816471745024	0.7843116074053224	0.8312520770687443	0.8729495607600347	2.2992625957288455	0.46446398229678465	-0.36328141700851857	-0.2995460437332623	-0.89804595147624	-3.2387262877057656	-1.4718534230286666	-2.3235025238453066	-3.6211594080947975	-1.8497389346428355	-0.0992204886946717	-0.8977834700283709	-2.0992985185126054	-1.9772255404127734	-2.4232868382814443	-3.7888873424543594	-3.77993865903984	-4.385674105757634
3800000	-54249.390971346285	-347.0154439834143	-53902.37552736287	3.6806762518013265	20.409588945324384	0.7218442711264947	0.7925560030388819	0.9800704547258077	1.029272422163876	1.4248857880858112	1.3306808922330213	1.0945380944727896	1.3256683189357648	1.3794518115389074	1.3285030909263176	1.2447729435456825	1.4443125521733022	1.5817203384379797	1.433275602301845	1.2587959191054494	1.7473126812178537	1.6408443572763092	1.7427796387546313	1.6838998573247985	1.6933897873208963	1.662522713659782	1.60026044001461	1.4263223088214443	1.3068477579825546	1.0629528005772013	0.6684340560337223	0.514471042954637	0.241569717708012	0.5313113807420581	0.7343456356110916	0.7173239304277191	0.5370229304102777	0.33884517994023294	0.7422991425880114	0.5672897631732423	0.5598839751079434	0.1513432350697273	0.07457670945395722	-0.475559557147179	-0.35274132721134094	-0.5258347746064893	-0.5568445900744269	-0.9385764131331782	-0.8517351019982424
3850000	-54280.426170158265	-382.158045895994	-53898.26812426227	4.644035262522166	18.260856982578957	1.745773664263106	1.794020722265029	2.1048315101404738	1.8449062726251153	1.7686085992936806	1.9282936385816254	1.5181115652913135	1.2144989774783457	1.0349380978771139	1.25083721973938	1.2580491828184868	1.4894147641685846	1.658661857172829	1.8949100254436821	1.6303903838880376	1.6622817139927715	1.8849103268872849	2.3278290117192753	2.287764410893384	2.2639637538400983	1.6055005996518237	1.315777024401418	1.1815848147390349	0.7581568664494425	0.6525072748172797	0.5951161937022139	0.22644174351943858	0.2240202891004815	-0.036075178414550435	-0.32076863109770054	-0.5887215966058499	-0.6986010291455419	-0.7022282813206272	-0.7475094895911728	-0.8815322630306184	-0.9057702576360668	-1.0220227106339035	-1.042502549812282	-0.6078345991786835	-0.6993231740183259	-0.5138292621078694	-0.6600899320546991	-0.24714954990584836	0.3381156790367146
3900000	-54348.46229980903	-414.61565674096624	-53933.846643068064	4.080717040302803	10.880664497004519	2.3867073583493723	1.7722361921533563	1.4813596370947648	1.935339324906423	2.315199447619941	1.8752595472274358	1.456659365096738	1.6433167531300834	1.5486506903881194	0.9423668773629432	1.2864338028089999	2.073111678885523	2.309592743061501	1.9296329715672833	1.6230010340972982	1.9593724802216774	2.273737401244945	1.9929255378046336	1.9951103059508077	1.8253752906725806	1.9360429165697417	1.407016938621363	0.9714357774726762	1.222476081919504	1.0135834965207777	1.7471445233348373	1.209874826160858	0.6233362221331291	0.2119730683293849	0.05091452613991426	0.13879347792387925	0.040359982508087006	-0.21896854178992592	-0.11867943158219274	0.15137326597160156	-0.030281447935003536	0.4402020853211263	0.06287125913892405	-0.03650255252545559	-0.07421155169134483	-0.0075330675213119425	0.18531853011013577	0.09479296200369303	-0.3805577971642871
3950000	-54310.194274199384	-398.4040371943897	-53911.79023700499	3.9944710341192615	6.735567401297567	2.2538104660436433	1.5266812946737962	1.2678413579964463	1.5630856197917031	2.0167353535052577	1.969748825296709	1.3336679898188284	1.322864257600712	1.4861858577239957	1.8675998395031432	1.5307699252438864	1.1497606058673209	1.4403015725884856	1.5140582572597148	1.7466481856205776	1.7938365915146146	2.292582083098882	1.9893753285211293	2.4802146090878083	2.205725010177551	2.2295530416170317	1.6408344684308749	1.4322241982922237	1.0578170827253763	0.4109890035395874	0.6677980649527018	0.41561345571432523	1.2003942573871242	0.24286912975300867	-0.1869564014558942	-0.24482792415752344	-0.5696448629858017	-0.39391348195399256	-0.6122334011096398	-0.8181647988789014	-1.1694829500032335	-0.8277764117419548	-0.7580430175710106	-0.3240401440563239	-0.421708936308794	-0.5967289184393031	-0.8473093830524769	-0.9208725724854792	-0.6383576045320488
4000000	-54315.17058876106	-403.5286106765753	-53911.64197808448	3.996707095962267	13.164135683768155	1.6597204133324057	2.000196416806981	1.2815922924078502	1.3494529392820434	1.5937356701675074	1.8388614217536121	1.4038153499837764	1.4698029789859828	1.2667243569362354	1.3096019357480089	1.7664837587373916	1.5640464017709776	2.095563558570775	1.743021692166174	1.9639607550025069	1.9832720580460461	2.113237952829603	1.9195156473613944	2.1091266333736307	2.4342843365611175	2.207968376324641	2.080444774290012	1.6020646489914296	1.8924461190259092	1.1524022409205088	0.5640906878255831	0.30705003842128076	0.41638879645800997	0.23387731560093683	0.16871418720546594	-0.1542862175795165	-0.27855672798548503	-0.3962231583037611	-0.3130528324107609	-0.47023000817554256	-0.4880138232688233	-0.15036969617734508	0.11601425294081787	0.762236578725801	0.9191654528989728	0.8606705735254998	0.40320029359748666	0.351395743148456	0.5273390281910632
4050000	-54298.500615199824	-395.49969990652426	-53903.0009152933	4.064951035111825	3.718724814076449	1.6229026834940399	1.2265376233537382	1.0140637083054926	0.5688967488104829	1.6465713323974038	1.9531404650870094	1.4434381429681225	1.3148113706524724	1.0837221379766129	1.6501357586092689	1.3773052102109944	2.185565820333181	2.1827726665093414	2.033757955016988	2.1174090341337237	2.087032989817452	1.8995199575625161	2.1603034430947003	2.5478880419641445	3.1396634484608223	2.485900331815725	1.6808066949168845	2.0035829695210463	2.037338917458416	1.6799663954644726	1.0051282414024567	1.136019167515059	0.32730555806521533	-0.43869029187642106	-0.5931604569779863	-0.25581654807021753	-1.057807920589556	-0.7026988208940592	-0.354471587706088	-0.07877393345082506	0.1668385922087976	0.34978978824051055	0.7813441293449452	1.1005534929021363	1.9243072261976322	2.5703082773366557	2.861204462107454	3.1595815747993568	3.735221931326877
4100000	-54298.684253699794	-399.8043525279756	-53898.879901171815	4.077009631132757	7.906013509686468	0.6307836666180618	0.7374158490627134	1.0545384783793204	0.8537805487280419	1.6741992074005394	1.9057754844522408	1.7232340518259586	1.8839140589720595	1.8844845426877468	1.4702585828433046	1.0380275620623638	1.7749534984489745	2.002132137794058	2.445320389907991	1.7951026260304637	2.0687631388000614	2.228151354143005	2.1076407340973735	2.1798915695704046	1.9951751991065663	2.12619294408825	1.9893468877085003	2.111279755702527	1.8985342311762399	1.0725293015487776	1.0348117154721375	0.976073424491664	0.9585902351127089	0.8941693682980671	1.1727513508309175	0.7447898714019601	-0.03155248005859862	-0.15585759106504748	-0.16384391111009522	-0.21768239394334	-0.5475141362593298	-1.3554578074738775	-1.803220151658303	-2.075980284642815	-2.191504733593969	-2.970406435670068	-2.764045425899045	-2.573355631525541	-2.2476732102383155
4150000	-54295.034669175024	-376.01138503015073	-53919.023284144874	3.630065907733158	5.743751166316458	0.8776196088382667	0.8451130214908318	1.2457903860170365	1.1049807142602117	1.8293578845134288	1.5445422865186638	1.4310063816212106	1.8667805162557123	1.1902961712377385	1.278153825250588	1.3414956319890492	1.8773834730695165	1.5334478067069615	1.5588822341248811	1.4879373112477796	1.4076446127725672	2.0776599986671567	2.123127017538927	2.529488481591147	2.4408399570256223	2.126727980410879	1.8405972132441053	1.2632144449399731	1.2487874994967576	1.0574313344388382	1.4854739665023589	0.30547908805703594	-0.1891611030913617	0.31161088512441826	0.3454269336600987	1.064893081585974	1.3172157867201957	1.4321199501961446	1.6355003091460758	1.8258625854051993	1.4685139906393032	1.2469374675804312	1.0885067922485825	2.0374353443440185	1.649564383560011	1.8094057645055472	1.9754690038870932	1.4570784029940311	2.0161942382349247
4200000	-54273.36428331969	-374.94080907372387	-53898.42347424596	3.9513169541504176	6.132464196242226	0.38207562507727033	0.02224378639928659	0.3420758998230129	0.9875808779302238	1.314285927553647	1.2001994874130766	0.8759312362527956	1.2216675885252561	1.223135673993266	1.5068286089960061	1.7144983764932542	1.622463331276562	1.9916941595908293	1.8321661255136221	1.8445103274215	1.8038627057233114	2.2179221292721953	2.1071369789815546	3.1847368667963303	2.7672242992114167	2.613718701356592	1.701228908435482	1.228112677110638	1.2108736302655652	1.2729196762411588	1.0461352000209865	0.46351592630629035	0.1794744096109775	-0.40881690091955514	-0.7724521578227463	-0.7175345140645595	-1.3158443888083564	-1.6036951532999522	-2.2901035035999247	-2.689147964266592	-2.5101570415312304	-2.322769467322072	-1.9422473988078812	-2.8289934738779707	-3.0053971275679023	-2.5079014125862487	-2.684845469341599	-2.783162593227103	-3.0492175062805496
4250000	-54307.97474606128	-406.51758227483066	-53901.45716378645	3.989610209009591	5.049250897547543	2.1218075058679555	1.2793109377087457	1.3333284068970355	1.6495344063394886	1.9737170680297096	1.6850697693918908	1.1355213429813793	1.574759664666458	1.4445503643307183	1.2069427185591088	1.3602061892007955	1.6090557407239534	1.6520191107667412	2.139771316563345	1.6544490079865413	1.8526412077007113	1.8557936814989913	1.3893137232340693	2.327049456483713	2.2230766423788197	2.0007273735586866	1.7941297007372237	1.2374218987323158	0.6435141776556318	0.3633269221254535	0.7956351417531254	-0.2959597846183758	-0.18532785691121628	0.07005929639745004	-0.3931192129373598	-0.42631218986296604	-0.3835499824452291	-0.6637210530181681	-0.9864974303017844	-0.8452607351937858	-1.3835106671534354	-1.7863342410704073	-1.6950452999907373	-1.5902373214647318	-0.25390939430977355	-0.5386695808800587	-0.5877296523430782	-0.7125495164372093	-0.868877913240094
4300000	-54315.04662389174	-397.30297394306103	-53917.74364994868	4.044407466800652	7.897426245641928	2.2205366198611207	2.095477020728564	1.9848094401582208	1.4703825707189528	1.942614164378051	1.3409587454338925	1.336143714540206	1.4036372557176922	1.0112886417107056	1.2293307490538603	1.467881521315055	1.7480783015932293	1.7740170630627496	1.5677337510796994	1.2992194845120975	1.4977144883014413	1.836871004972734	2.493695470283069	2.16643858672602	1.846539196666624	2.393059357331504	1.922345954308126	1.1634157459809855	0.8884002402367548	0.664181636906638	1.0877745922772182	1.0154560510939574	1.4279774867640174	0.7983381926990173	0.7035033531539348	0.4838112336502987	0.45921503197578806	0.6592155088692078	0.9192225804397485	1.3266671456842216	0.9594235423589818	1.1954236611286586	1.0549967116914265	1.129157668381743	0.7741271319823845	1.47697714980365	1.2389011662440605	0.5408320410682781	0.10466384664826972
4350000	-54248.17694639792	-334.4831660758035	-53913.693780322115	4.117100718682266	26.391401582462784	1.5975765450156623	1.493055783885532	1.6176005503834001	1.683773330404747	1.6788546587047282	1.2618872757484114	1.1732247429476408	1.2044834199120007	1.0139637519311748	1.0806222379444064	1.2836354343115237	1.6875436169759546	1.84516208307373	1.906606760486229	1.710079095196082	1.6556145551098567	1.5059589878746724	1.5549953186639194	1.3252237802415479	1.6046291487598432	1.5371085647255665	1.5888875919184449	1.2986046715219162	0.8580054328974944	0.8113837988690532	0.5083664637081663	0.4745990069008081	0.5067918751607159	0.4594566979990473	0.3698576929375329	0.2747741596042377	0.26648346254067584	0.17151475709961717	0.390342967538746	0.34759355062826647	0.32021355753172054	0.3123506061285116	0.2036130382017719	0.21954111672559218	0.18590419541514472	0.3061463447467245	0.11766477850831608	0.4038229330640731	0.4164109675955584
4400000	-54278.09694046491	-370.0093397564693	-53908.08760070844	4.403692025846636	5.087621147097316	2.4071104757115735	1.8976697643054163	1.0166281908240071	0.9823045340433991	1.7274587711662042	1.258192865224457	0.82079688507911	0.9065023463307376	1.0644580899069909	1.332192633887231	1.0500639844993673	1.6998199983484157	1.1765588393353186	2.021278452606923	1.5534215544879386	1.2738038579827706	1.9379909541370846	2.047751687965454	2.1599414979977563	1.6276383387713211	1.5597232921020618	1.0702021102036083	1.111507187952118	1.2941376361753425	0.8656214352058986	0.8058012901212818	0.8694683336405138	0.7992563192962511	0.2302863276468498	0.8211104433755744	0.7850420825960853	0.5117113514031678	0.7978627399715505	1.113405887042735	1.4933206087397133	1.5712762256586128	2.090960500582902	2.196452252091154	3.320157611604788	3.3051373381404874	3.6163306655597784	4.30740344787121	4.501348426842557	4.515681612605699
4450000	-54259.216304706664	-339.53080216803596	-53919.685502538625	3.863480038491704	8.707321402006858	1.5982761015428348	1.6051514376260676	1.3338196254164507	1.291368295700988	0.9096676847686898	1.1912587191545974	1.2844375482295478	1.342785880807197	0.971341984940844	1.1656714032837676	0.8998591465229948	1.3851998280381468	1.2416611348615474	1.438599026749815	1.825603348770425	2.122978947858937	1.8364512356312357	1.8609111144906427	2.131179705690781	1.5215441280916404	1.2267782049188067	0.9450677851256405	1.0013651179117733	0.7501402089796616	0.5275714234411001	0.18440454247926594	0.01927489847872188	0.41639557099339364	-0.1636050179490469	0.12824705474627196	-0.1143532682010075	-0.26692484521552634	-0.2067658321188982	-0.48151783938440934	-0.41541707556467955	-0.32298381623795747	0.3068197328700683	0.3127428049501425	0.020777011190484473	-0.1574478558847105	-0.3570251812078039	-0.6935039187161335	-0.5561010884251087	-0.38991121068633117
4500000	-54273.35563255977	-374.52648140745	-53898.82915115232	3.8332385878287423	5.920733573607578	1.2285672737275541	1.1670107096027624	1.2453822733066153	1.311996090128735	1.9112033398927302	1.4019532295767063	1.6119013821577761	1.1182433567168883	1.0790742136454587	0.6656166173644473	0.6690299018413236	1.2100595222825836	1.3931339842597463	1.1179864661768883	1.5177959665322904	1.5094452690673954	1.8459130655561935	2.4525349262459804	2.456870612601672	2.2802173017193814	1.772972410274658	0.9143429586270418	0.8179661005568344	0.6424230009320745	0.1725511652254256	0.2427250051186189	0.40026460956230836	-0.10200221334543264	-0.18929431690521764	-0.80011218321828	0.01006299011243722	0.5786060339114657	1.4536359990433798	0.8120765707114235	1.5292535180988662	1.5838148466695041	1.5098265003544857	1.6677771972962638	2.1027191826738747	1.99504759121599	2.0722507772296925	2.1634168635964857	2.138858183573717	1.7969018404601758
4550000	-54229.836881532654	-306.9834859715721	-53922.853395561084	4.163275148907889	74.21808454888884	1.3013670956450296	1.2019484130819271	1.1449061311098858	1.342008219904415	1.5484849004019838	1.3974537466410348	1.4804433909196522	1.3176436877317617	1.3055224749732286	1.3367477879767706	1.3894928403241311	1.2721070929235518	1.4225649414334451	1.3611692460208886	1.3738841669425452	1.5098994366799905	1.520006501528827	1.4199212844205238	1.3870969373592856	1.298897182473272	1.231813847643702	1.3225410547359324	1.214482211868864	1.1173271460814669	1.1145302063670852	1.11091903458933	1.1538811555298403	1.158637914985044	1.1304128123148036	1.0856335625858686	1.0086427195433005	0.9461072979618343	0.8492040160964319	1.0548243712759788	0.8548056781595772	0.9853319425495747	1.026873794776268	1.0690485070484492	1.0583697574338398	1.0273262797567997	0.9755168369840848	0.9208221332746523	0.9356303500001155	0.9505479414515356
4600000	-54252.1428080217	-356.4888927835806	-53895.65391523812	3.9820797683201428	20.183717026833364	1.615554435489072	1.6806621694072756	1.6007024321399617	1.7782474116532858	1.6359093790241523	1.7270545097684604	1.558463803893934	1.3823497288764175	1.4140451226056987	1.468824498747353	1.3752510734433483	1.8654000295859936	2.01913818614238	1.9006143231790245	2.190219554511401	2.1276511724863334	2.055121022989375	1.7947350306856789	1.591428231284715	1.8657510915624405	1.3115232097747869	1.2112778933013773	1.2492050493064548	0.8877728119818737	0.8378421861849007	0.8828345807369757	0.7398105890257382	0.27357598179580056	0.14115055882537397	-0.1401660761653376	-0.1529546233511117	-0.22560559695796398	-0.22067824292088697	0.17318267694279352	0.4144761037663566	-0.1413558848702417	-0.02714725835147777	-0.4812355745455462	-0.7847434530742415	-0.7259692977289175	-0.6554882359180367	-0.48837729212953035	-0.5787114188766808	-0.2611085734792634
4650000	-54291.586888051366	-394.830355704	-53896.75653234737	3.94848594244821	2.2551262231266733	2.06865741061549	1.6800131833076017	1.7821766958985257	1.7770950789302469	2.00752918672587	1.9929580871265786	0.6830160597209916	1.4220171391276146	1.6301568719142026	0.8176823103491656	1.3766526327010997	1.5487121803673092	2.0517763056333433	1.4071857914954804	1.6129100697010652	1.5314679614540578	2.415747706189352	2.258182787180975	2.485155772150792	1.6057349280200683	1.9296582709976655	1.195564120085412	0.44967139394155387	1.4460652539772232	1.3787451664991206	0.7926688666141616	0.7723603409280434	0.02103482629155394	0.3650056676748576	-0.3615230528625224	-0.7117661910433468	-1.6027185353798405	-1.602264742514179	-1.8007524255709602	-1.4361822019893642	-1.4062990191964377	-1.2204701212775446	-1.3413780252859753	-1.788426364833396	-3.425827806968165	-3.1055822703966625	-2.2982457837990102	-1.725700908723394	-1.881031048502566
4700000	-54327.8834698899	-397.79091992936605	-53930.09254996054	3.839446006174685	3.5510774272301293	2.0416366720022046	2.4062896531629514	2.3803464729789896	1.3189988018795002	2.2919100693946133	1.7462885873013496	1.151039759880843	1.1453851069217347	0.9036072026273145	0.9864134913218963	1.2450975396656518	1.7795788033325795	1.796601361308615	1.4720099871491101	1.3154240787743832	1.7045023007660234	1.5147997306052106	2.116814221879712	1.341024638104984	1.9758092885371445	1.1504803532450165	1.504210787204085	1.3470609439478076	2.261915134454707	1.1994449005487302	1.0113653258734563	0.8170560963954204	1.0120860342770364	-0.2990066755232392	0.15717776797420896	0.10679050861024708	-0.609639938948011	-1.1727346917953492	-1.5373461046348313	-1.2411161146829388	-1.294790511531703	-2.2537790545370497	-2.300415155692723	-2.7730330987719825	-2.6087126876947604	-1.8800723154957901	-1.4932276171232368	-0.8423606745780712	-1.0374896348863283
4750000	-54280.29822467664	-352.57378571059246	-53927.72443896605	3.582468435169723	6.605767649539671	1.0997086600455248	1.281156505383671	0.9715696900268502	1.3378041277177877	1.8622037768144875	1.3754693801233553	0.8361149438259713	0.9157024107572838	1.0023966224334073	0.9503379949386709	1.263724635122068	1.1847195441423044	1.6025008929843112	2.086034101576911	2.002732480103202	1.9154789527107745	2.3538207129130813	2.4282628547001353	2.5070469351137965	1.9477995016246958	1.5039347011546236	1.3771045190207651	1.10434292107053	-0.28564187392708373	-0.40950309559040493	-0.3264201539575131	-0.8823799593602377	-0.7394508952373079	-0.10216007551276096	-0.3129686148479982	-0.7439489201991185	-0.6067506825554608	-0.6579714885047775	-0.5358079730789512	0.1248093820035292	0.6805232378873819	0.5167996929354737	0.17477828405936935	0.35260637560899133	0.45543509526328063	0.7875060480482584	0.8911460519765488	0.5762564704796213	0.428231420952933
4800000	-54248.233098424054	-350.14045229691	-53898.092646127145	3.960153711753541	13.231943697394623	0.7470595400952286	0.5728320094222965	0.6839432045852354	0.8034351063310651	1.175987279691162	1.1815662890083738	0.8817983146753908	0.9210388328225914	0.739302636208819	1.1042148446929265	1.3876884169342714	2.0274945646677316	1.8476743871305148	1.9960206412070238	1.5199451890537816	1.4501544351275697	1.5830675421236522	1.9815993506992169	1.4666934322750733	1.438232967105125	1.5540917539014427	1.0132321635475203	0.7107296385101771	0.7681984517094615	0.37759287289379145	0.3541354058140498	0.31058142487919993	-0.13989433894351183	0.20801945891874918	0.2095189530894337	0.008509647901796147	-0.04194720739487459	-0.18359650236888	0.05468705923461148	-0.08328561754463973	0.09607559447098102	-0.03167553588196276	0.40675431447960897	-0.010890245465913329	-0.42956678663229075	0.012841194397953393	-0.17353180189541362	-0.2366252780792022	0.028918935960592196
4850000	-54315.05726900882	-384.67872566525784	-53930.37854334356	3.6789125180249633	10.290891599917082	1.197801011568448	1.2773284085560355	1.409949432994599	0.9977965282737118	1.1964279735417929	1.3852530422566485	1.6251903613312626	1.3964062172579588	1.0717895844542384	1.179879606881613	1.0479149490779336	1.4314991052306747	0.9105453787970562	1.3479447588392426	1.9173697538888066	2.110211416461944	1.7307955217531292	2.0150227932535056	1.7973481563856666	1.655416199898494	1.551404120371322	1.5488494627420502	1.3786918366328527	1.7876018473646407	1.5822424384998228	1.4769042680858568	1.1992515119036924	1.4189596508917408	1.3489056972052398	0.615203459657928	0.8404488997598432	0.28583167923265734	0.21821755153450462	-0.16130102018637552	-0.0493092468304927	-0.08866304105397455	-0.13552851521646275	-0.7164431984977875	-0.4520529398322256	-0.47560740227909903	-0.32317060639178113	-0.6586600716811226	-1.2543805143247724	-1.3797289619059632
4900000	-54310.73222732698	-394.83662159200264	-53915.89560573498	3.8882037910401537	5.284005704945325	3.2530705423458675	2.7752007357593658	2.5591645140831756	1.9109270214233833	1.6570932471035473	1.7846115590773821	1.3538596301816483	1.0435248499320107	1.0486481872169626	1.393304588655049	1.3919344538597977	1.714158329653773	2.130401286091222	1.413740722447207	1.6626590482399064	2.2827912393821794	2.297443223075856	2.4021953682121633	2.100622364764486	2.098822201726696	1.636399092535023	1.4221070258507136	1.7752509259328089	0.8919210487844601	0.389874794739015	-0.1438856263058686	0.7312751018342802	1.1820754112829084	0.3704381110570531	-0.0805919345355175	0.06441267006762641	0.036941225728569727	0.059352100490086435	-0.3556575400680176	0.11582645001363268	-0.014833190212814706	-0.21632384318443554	-0.3721529823440591	-0.28549023058853884	-0.08515336969158249	-0.13392996078403807	0.2027544835075663	0.2503688651362759	0.4121536649217584
4950000	-54284.084189166635	-365.0519218652232	-53919.03226730141	3.4015913472657004	4.14837608725277	0.886179482631696	1.5703440015136456	1.040710064637658	1.1486742934907408	2.312608137740483	1.6329372864248517	0.8099145627207494	1.1573926531409238	0.9229732846245452	1.1159654400334666	1.4536314255788119	1.3948760886211529	1.9011066292027978	1.8901066007601492	1.3442770596757185	1.813397635229764	2.306384156969485	2.2030545378115183	2.2131379512850096	1.8799944730958695	2.0417661597987844	1.998877632638509	1.046791644443809	0.5493399838657207	0.5307970120781248	-0.2703717503409874	-0.5144815784125512	-0.5873597228078249	-0.6096036611332232	-0.1818918794200478	-0.48740934019020654	-0.3997342516256289	1.0783169922866023	0.9034562172113021	0.5128448094473215	0.31902727952257504	0.19998932246275003	0.3080054221408872	0.11364406400229754	0.2753192001094784	-0.5864131816512322	-0.004344298309557182	-0.12096353147568739	-0.461909977325766
5000000	-54295.94657908818	-383.9738525196406	-53911.97272656854	3.463786976459928	2.180229841562551	0.427860663836658	0.6099255587614488	0.3278841379591202	0.8612213832752966	2.7861189071758607	1.7100227778446504	0.7620671990115878	1.1937417778357835	1.0330754389396277	1.051221600467991	1.2186376327183102	1.7107321787754268	2.222874751521779	1.7371005543019824	1.9427259079947534	1.9155551272134705	1.8865659525115643	1.9898407929299236	2.7620761739145707	2.5226622699859393	1.8049630913458283	0.7127270283121054	1.1897146598199395	0.7670564844782878	-0.3755267640909701	-0.02912855870651565	-0.23553699348261292	-0.1037760011804374	-0.030795973874188753	1.109729569865566	0.10180253055671407	1.5532895230964183	0.6298448205053653	0.315289300100533	-1.4937725158289106	-1.261654312428209	-1.963124570758022	-1.0358572613882044	-0.5518957176826377	-0.5115872559048282	-1.8998503950247523	-1.5859907056508018	-1.269256181298632	-0.16173051131535177
5050000	-54273.56144775939	-354.44280511409175	-53919.1186426453	3.4794332864414668	4.438952549152317	1.3231915521880717	1.6739635769729204	1.5177531019758252	0.8621497515017635	0.9997828652112081	1.1780358451643107	1.0094684869645176	1.4824108026487968	0.9388011987056005	1.508064762411868	1.968097828287412	2.3387342609594586	1.7248375646170568	1.7766884617534837	1.8061930408402438	1.988657429305246	1.8601929420426035	1.9158492507872946	1.7032270828513383	1.4995809669262017	0.7962634568685714	0.9057152226940343	0.5898783114928006	0.3499502235896852	0.3241153355437102	-0.30536225698319946	-0.7177710946424207	-1.316918267047265	-1.489626506967852	-1.9934969530821078	-2.176466959118517	-2.9187893908588407	-2.6920868293607665	-2.1294692681280294	-2.3903012544459266	-1.84646745298416	-1.87346204990429	-1.0078488248346809	-1.2326925362549128	-1.5009722117884157	-2.1323629737306797	-2.061653433405044	-1.889796397541541	-0.8510768969760614
5100000	-54251.46002977364	-359.49046335866154	-53891.96956641498	3.485371131059749	3.1565136461774306	1.8621185295372777	1.5192955061324889	1.5008155664580107	0.45168488436177145	1.6866067498762902	1.6943501478968708	0.6709648960778031	0.7643981303888565	1.154858251510125	1.0469611318577579	0.7468771084035312	1.754164151594129	1.8356205686545706	1.7485793619715708	2.18628575391243	1.596618811259892	1.6801599859622722	1.8812303330415634	1.2010735310467062	1.700999736228232	2.0301696703435033	1.5668467647951982	1.8420851053716372	1.2882926400193888	0.9629699738575652	0.20901574090886416	0.3100097185318259	-0.11545689067723952	-0.4917871927381574	0.029452855035793757	-0.4583652318475825	-0.3979708482623523	0.22314929278269702	-0.4838042767313657	-1.3167725306822562	-1.4843578195745835	-1.7186441259067102	-1.5191572777784002	-0.593944851627385	-0.011222368746576228	-0.42529898846030145	-0.31248385187556726	0.15376401410176488	-0.4653319651743577
5150000	-54279.41445017903	-339.24004935873313	-53940.174400820295	3.8111404880788395	40.554772435732545	1.2530227519131636	1.1580416237078996	1.42006696331499	1.5258699092114194	1.575584031127243	1.4360482508286174	1.2623631832168734	1.1313462066343838	1.1779994289717008	1.3933965900372545	1.4099193730914854	1.4635715729182384	1.7854467587407206	1.5503954039766317	1.4512274049542608	1.6315256255382589	1.4873312769954843	1.2355448084300635	1.3209394737327325	1.5859372283512159	1.4103187078972232	1.3251136147170801	1.5206106887165076	1.2190262973400778	1.0796744279524373	0.8707343384943192	0.47581068666059934	0.40039994495822906	0.1481224114898852	0.17010350576486505	-0.11615461202108024	0.17746840110736883	0.2169135666728066	0.15179329216644621	0.3143759865924646	0.2912972157743615	0.4913166785024117	0.6551795617346936	0.5765790739706402	0.5707953730198213	0.7741351068100291	0.8073407790038734	0.7993209017004176	0.9248089748440279
5200000	-54273.75988085564	-354.9529067930989	-53918.80697406254	3.900505950702925	36.54459754751539	1.3262108113873052	1.6037058773176613	1.4876606433334092	1.7106880857169602	1.7149252210195638	1.4286459714364104	1.3822013639745416	1.5565526217617485	1.3618072378709896	1.1631189380399556	1.2018215977924762	1.139904667962543	1.2470186390289715	1.5084950965404629	1.5566898933844517	1.73072469218245	1.7264084720228534	1.5263214425420968	1.2139479234931996	1.4969163035277477	1.3992211457259598	1.2857825022512632	1.3423154835352773	1.093562579648812	1.0197799668826941	0.7583845528003968	0.755208009616198	0.3640475878806323	0.10277653569393008	0.1172707237341894	0.23444622751733799	0.09926856267728912	0.10864436445036307	0.322484861083659	0.3814186744106125	0.05707169755678432	-0.04408409720751849	-0.018747337357656657	-0.2113125545245036	-0.0562624289428405	-0.10250210550151323	0.010698527635286614	-0.058784000295998895	-0.08499922460428888
5250000	-54299.58028231835	-377.983871199662	-53921.596411118684	3.8909127712272316	12.299581264408738	2.7637489586018473	2.1531542946393705	1.7948078809287045	1.5178864056340005	1.4379111355926866	1.610590349378216	1.2480726721243587	1.4532165336915077	1.1716034152326462	1.4494888827658252	1.7412417650234682	2.014393273177815	2.352086275780951	2.0800734449248606	1.864120112187649	1.9730975317555206	1.7561842590187586	1.5867295876014427	1.9024377128392347	1.6535433316213286	1.7264083088878248	1.43765744874773	1.1282380277341226	0.8200283519565708	0.45250931045420467	0.05641396950704847	-0.3036385851428451	-0.13002067191750658	0.035238022499112204	-0.2580362064740786	-0.9562375829191948	-0.9187479676568098	-0.7965689466568628	-0.9951290767040218	-0.8105463624172952	-0.6072454448388321	-0.5656634898465933	-0.6101045679468664	-0.7535972911647437	-0.9271412178399587	-1.0667858853555239	-0.8401434431779012	-0.9312811248184923	-0.724382292061317
5300000	-54295.53364371672	-389.820038170174	-53905.713605546545	4.203720192508761	19.060478718173975	2.5433712711170955	2.7256073663078646	2.1957931555733046	2.07101645475185	1.976575274163261	2.0006105181911757	1.8652202680205423	1.7831440524237354	1.7658070598933553	1.2754260958876948	1.3919427696423876	1.5720960836162858	1.5851398430197154	1.5934046696636808	1.8700574181861453	1.6253873550489017	1.6943264563500577	1.552326701654807	1.6970429027032468	1.7562074589067938	1.5504419441135187	1.4438798795507555	1.740204300210936	1.2739614256350722	1.388613993387741	1.3190813872023077	0.7342701590672371	0.5766483904455312	0.1486530923927865	-0.020102001201289355	0.1897146782839525	0.05252386274579798	-0.43826645244951784	-0.600796425612932	-0.29274817687299304	-0.3745938131959241	-0.5086130970072886	-0.237847064109936	0.05453245266970545	-0.15378654538011033	-0.44232154569783244	-0.7332489368093145	-0.5115589063813106	-0.9829834497478735
5350000	-54298.471088082246	-388.20973011973143	-53910.26135796252	3.9105105479397584	5.728680313792312	2.268331515886108	1.4839356596907907	1.1214343982919446	1.3794878092542957	1.8170834020128381	1.6768326711503223	1.6895261393895173	1.341980074080881	0.9162310210156344	0.8243282452870877	0.8334932560999047	1.4790865309984746	1.6610219338664571	1.8371271172323191	2.1313318941307506	2.334516136729687	2.392190391376117	2.2065814712320044	2.076496126741719	1.7033690964795154	1.7775115112016575	1.1489305668189789	1.2910007965604329	1.071574443229438	1.0235263284142269	0.9947996330282562	1.2425400678465706	0.8339957036346635	1.2975385107190711	0.5360130147014392	0.10726976751841516	-0.240262245404476	-0.4519747037168985	-0.5480469438504918	-1.1291041363934626	-1.2927887118863515	-0.25345077106794656	-0.31130623951459735	-0.3162520475655799	0.09680788366454296	0.382447996878692	0.5011610975897607	0.14396844633241002	0.8954247729744695
5400000	-54243.56074287997	-351.2679810278401	-53892.29276185213	3.9067764346447653	59.40217327803381	1.5639761185717524	1.5297630251275043	1.5671403127505132	1.6247419639581364	1.7286948132844406	1.7940575325269452	1.733805814415309	1.6646313082596986	1.445366505060346	1.2349415726730573	1.3091008139056703	1.4019731385875482	1.4503301328414409	1.469968920727647	1.613519376447294	1.7993696748418935	1.8432172969983671	1.9223891742079753	1.8270912774946748	1.9030204813429834	1.590222373143026	1.4597288032853397	1.470352857262467	1.3845290151726553	1.248312971352899	1.0807842060102935	0.9707949652787953	0.9010229200478764	0.7674851110432804	0.8444823381384049	0.8995401205568495	1.19545213658463	1.255677791205105	1.4804702540706165	1.2215525013983164	1.3814988906163874	1.2462325941833692	1.2688181418423972	1.0809419594796723	0.9938853561847812	1.1945121523303814	0.912620146262876	0.8034290894203547	0.8670283811297096
5450000	-54282.54852522281	-367.4943179622398	-53915.05420726057	3.7928891983244895	10.888640594130807	1.3001358338929643	1.168433438098645	1.091087233149795	1.2722284162799302	1.3298702677325756	1.3896337505074738	1.2674943424069087	1.7817073276975335	1.0814387930476224	1.375618671052566	1.2977290297903485	1.3822841003384614	1.7340539803890587	1.9030701189035555	1.9115260982463875	2.099215322898641	2.341993453701657	2.090862851135337	1.9889126588888686	1.9289983227175265	1.2961483032846517	1.0084316813292782	0.9448396806100621	0.6763968379967431	0.9446774586670805	1.1191703964742408	1.0606196695245163	0.6283238984071213	0.5258734250581742	-0.18624136230828883	0.07286844341753212	0.15056896848343604	-0.017709780589735935	-1.015204723420875	-1.378501555001931	-1.849516005812194	-1.926579829023841	-1.5921901196646935	-1.4849888813056948	-1.8661949818298942	-1.1589156174020323	-0.950393225894054	-0.8643847775534454	-0.43242748686373833
5500000	-54299.85348261055	-386.656043473426	-53913.197439137126	4.135964847930422	6.814678597339314	2.07306053115615	2.2032587862613515	1.0667071740003955	1.1270264276667943	1.3791842270492314	1.6900381205236075	1.37667473714455	1.7563811123026283	1.067193007877033	0.9573043369487826	1.2038558948789861	1.6357261638096794	1.8903861794593602	1.6227842442152949	1.8263307092277705	1.7813802140604253	2.5396004121439346	2.6573539289975505	2.462075176669001	2.2380784144380192	1.7154125539743517	1.2826629417050097	1.2573326325443284	0.7058597242007307	0.37682882901351406	0.8980376692938324	0.9496828993211823	0.8621752294686373	0.5528594647200151	-0.4003842887904703	-1.083773663182932	-0.5882946537190918	-1.0329154307355832	-1.1628273068885564	-0.6203281450779752	-0.8940379749113312	-1.0445830176810378	-1.3154802030245785	-1.3103907954657585	-0.6578726623708787	0.0632690873881393	0.09767540021229115	-0.12283577427549419	-0.3652585208591353
5550000	-54285.363704223644	-391.3048368840333	-53894.05886733961	3.876197828010197	6.827888219839215	2.286638453365793	2.396689461330815	2.1297236186465276	1.813225651943518	1.733475435358569	1.9118915593895436	1.7853949461143783	1.0160839806709354	0.7326301584367019	1.0711639111746356	1.3711960566496413	1.732063665041906	1.8486374782848258	1.9620288394420875	1.3392018040537053	1.908385753094962	2.029032616242395	2.164807617336465	2.0178371188255015	1.4025859432741983	1.3091195946453598	1.2292453564879806	1.4573793553821592	0.9933240863572055	1.3358121446430955	0.9970234129768737	0.5338855958519877	0.23629014991239441	0.10853630064905365	1.0270583299077733	0.7322380074242197	0.39743652682958464	-0.009330704826283509	0.22952168367232395	0.4958933705162133	0.8607599022075266	1.2242601512509168	0.3675456291639895	0.5123371192994862	0.11082040677666216	-0.40628377074158517	-0.5911842696060382	-0.5850038483041885	-0.6148790559252171
5600000	-54282.8572600369	-379.03597648108934	-53903.82128355581	3.898296490190216	7.571087791095376	1.4734005698377954	1.9749089048664614	1.2457478367916424	1.6360296588695622	1.7846856601678405	1.6629463404194058	0.842190110147331	1.1344518635512288	0.9084413201539653	1.6769233144149902	1.44075561367922	2.1158962688084864	2.1745150538630464	2.1222406470400603	1.7136337041752858	1.6256803215086568	1.6751535578776924	1.5468313673462333	1.6535887598699652	1.8065348882724555	2.0869091213742665	1.3772161448790876	0.938550301836959	0.5731724660251675	0.480328833046487	0.5798540866920028	0.2593012056522622	0.2644565538779563	0.5580438883485611	0.09054811253618644	-0.39051845131443774	-1.1033939835588258	-0.958966731777345	-1.6945367016533806	-1.8784034729006125	-2.3795949348955983	-2.1913161007800577	-1.6587127203527285	-2.167054813760751	-2.1157309317662993	-1.9178126220849827	-1.8931724065450397	-2.054837764969732	-2.095573729465694
5650000	-54274.69439608472	-378.73086157801674	-53895.9635345067	3.754567087205224	5.161987451063508	1.444120955264727	1.9481760535892565	1.1421472006214572	1.5113504009438539	2.458074622264352	1.9279510824227701	0.9730436814838738	1.2891167996053954	1.0446312128097341	1.658064601269605	1.5807170053330288	1.7931696867542857	2.1030833516395337	1.7438399939199298	1.6503513493387822	1.8111072051471573	1.9681673891403868	1.7573741815173372	1.9207640251366669	1.8006507705329244	2.151193417719072	1.9738904016884722	0.7060129547085632	0.4734706881784357	0.6343048110882376	0.30515165816705553	-0.06422216737338055	0.3120764681662373	-0.2550713501758973	-0.4661780287546244	-0.5009266022070955	-1.3882583536916313	-1.6645101779857705	-1.846405758291407	-2.5161996210423845	-2.785074923378187	-2.870410785859759	-2.56145178081766	-1.9180655401150233	-2.7425096070071797	-2.8670792763935213	-3.001193084139576	-2.60196247734544	-2.7072722814663184
5700000	-54300.29902929456	-379.8477921797464	-53920.451237114816	3.6817599904225324	2.891597782286344	1.1395107665897455	1.3281076568663706	1.6945339060263107	1.6321779615282277	1.3948943552947388	1.1321945745362236	1.4223793447994006	1.399025409408087	0.5611788901583284	1.2076310935478554	1.1423293696625028	1.3671491407830527	1.476228568022724	1.0595852943355415	0.8288463208847087	1.3337549624935452	1.5815772527032006	1.7869475007917788	2.1298143502343234	2.0132799434007276	2.501787965918461	1.7642468553583077	1.5816512362574908	1.1284701882612085	0.5813615261000149	-0.23742431865841232	-0.17231067954180893	-0.5404811921654086	-1.0770217331231953	-1.1668586401239214	-0.3758893262822709	0.4199007556720493	0.9298710050704748	0.6097084405458872	0.6514165827844369	0.3105751728982704	0.8824248816309688	1.0174358735947238	1.2514307309772414	0.8281917703492412	0.7115187440017148	0.12468160389817262	-0.5815816777929073	-0.15601421820855665
5750000	-54308.11802838117	-392.59593566343017	-53915.52209271774	3.7851504490425882	0.7749083031970616	-0.7186143103242553	-1.393210540702178	0.15401976029086084	0.5181639966249028	2.5949788207445534	1.3015156126549041	0.3897129139418432	1.9501478488705328	0.8167261061063962	1.7179080916502785	0.817945951435876	2.107676229432584	1.6513253259244216	1.2781111078494312	1.3236841322296828	1.7229356394204243	2.973310079709925	3.0377916277867607	3.2482653316692156	1.7686697747669533	1.9433893937625648	1.3671301510957192	0.40778505661537734	0.5053567887910612	0.21896664601951277	-0.040524241426059815	-0.037359722572269605	0.6257860763245584	-0.15731394167901286	-1.2303937085842533	-1.121907422391715	-0.3373520278434693	-1.1161999791595312	-2.2318333164077084	-1.8229715427158795	-2.8055051258829886	-3.3641281421173534	-4.2243059134755825	-3.5014169086069584	-3.90615398393632	-5.234562976898016	-5.899954374744305	-5.819758652097766	-3.8130643170232936
5800000	-54318.92187537133	-396.67908666512915	-53922.2427887062	4.0701705985372385	5.320998462417717	1.782784692240452	1.7425772391907548	0.9343001870394539	1.3143364216293136	1.787601658208778	1.40767113937865	1.2054826072221716	1.1953795500094808	0.94565375718229	1.4708117979436075	1.819301730474263	2.204475153794804	1.9957227691322161	1.407756498824288	1.2489757257840606	1.14970578737609	1.708950105285423	2.197881725254273	2.4901210691051356	2.0858768163210577	2.7351157588795605	2.2393757138004213	1.7660675382968551	1.7069027476843819	0.9672198085528022	0.8385428469944205	1.1146068320994125	0.5806980159479675	-0.519847271266583	-1.0867553675463046	-1.5100493196393991	-1.995173780022233	-2.1093279223764956	-2.502915884882039	-2.393000637194011	-2.545315502104568	-1.8637536027272548	-1.2193286565424202	-1.8547080185405207	-2.2738915166809375	-1.759405540278086	-2.7913064809452894	-3.1335083613908274	-2.7617127006249715
5850000	-54276.02074676127	-356.6514576770848	-53919.369289084185	3.909475276477478	18.29942194346689	1.5707155236205146	1.6290223823750676	1.752238118080781	1.4625269826147522	1.4352506886649008	0.9354967555964288	1.1376314957563323	1.2851183092992131	1.182776340631114	1.0334402545909813	1.3678034647802946	1.748645511481764	2.0645348602894216	1.934116019827314	1.6961217985332948	1.7699444633912744	1.8880507288870663	1.9133448983861787	2.0625727053376663	1.925614476276477	1.7605759182720904	1.6176908553604703	1.3554097192191374	0.9989146982414466	0.7445075350437453	0.5128492920581952	0.49838753054678797	-0.24537551433487123	-0.20264112789895988	-0.36900366043755184	-0.503555474504675	-0.8642724514486717	-0.7001048650605033	-0.7807394373606882	-0.6626044962579141	-0.45555014128991755	-0.20202547739274906	-0.15473678283183662	-0.33662719539088864	-0.18987425354892357	-0.7245310519247349	-0.6080112038256665	-0.7209695402467047	-0.9283141549997919
5900000	-54292.13808524294	-383.674022733676	-53908.464062509265	4.016259756506448	4.353102089139508	0.36917877804420507	1.0972081783735304	1.5793642879164573	1.1356561389036623	1.8522182845567483	1.6892741843264414	1.2049758710019705	0.9435809106959354	1.216498128779425	1.8405779266526072	1.7958625129892032	1.7660609859191896	2.041475271545187	1.8592325603955089	1.8110058926512822	2.7358714944345968	2.1877618879481457	2.157757529377998	2.6441076340372085	2.330800525254366	2.42581232869695	2.3358471694247047	1.9743992936348647	0.7633620378272828	1.0773002799091853	1.5153975030524796	1.3084339110433332	1.62641925174405	0.5900368667085678	0.21816762935431738	-0.08521040801729857	-0.8039674388945932	-1.0749168634816297	-1.565753996798474	-1.5607820430335475	-0.18789728724611487	-0.2648590466745052	-0.5308123555303902	-0.912265838432655	-1.3211776747049275	-1.0421546678634255	-1.726925258695374	-2.0335535307559787	-1.8453891279122712
5950000	-54286.21688998126	-358.1115249019861	-53928.105365079275	4.34158523989334	14.3470234275332	1.1708148842247335	1.0200073911947531	1.3697485144186319	1.4310083750497655	1.783406139304011	1.4339273591177222	1.4365224896153794	1.6049509914259934	1.245997976868411	1.4469726846634408	1.6088057336894763	1.882767400765781	1.7537623634610686	1.7537696997631562	2.0787656574222795	2.028476480238114	2.1904742797946213	2.372852600699113	2.1825908108579286	2.0937739521761833	1.8046077986491984	1.593070794048738	1.5486507141203312	1.3674913603366956	0.85006942393529	0.8070991768508093	1.0730097452329033	0.8043444572677476	0.5758938275103237	0.10166262011095001	0.15206676439665148	0.0014082525210845874	0.05225057350055129	-0.1936072084437497	-0.4364822051532518	-0.6629590739616472	-1.002861873221247	-0.8661231820533999	-0.9646739117855898	-1.3660809737633042	-1.759281184155043	-2.2194824528228394	-2.1616695033497817	-1.8480956856439241
6000000	-54306.48135342857	-398.57807848616727	-53907.9032749424	3.7741548894763755	2.7027099009249684	1.0410368626406798	0.38599892458326257	0.783871947485425	1.2437074662422893	1.8699834994693734	1.5337254803742493	2.1114438433845986	1.7075817433196077	0.8460671200406117	0.9538342502834415	1.2389339056148567	1.9426910602193885	1.476662215448667	1.33316011561147	1.4290353958660729	1.7236291150477228	1.1254817995333135	2.5130093743430435	2.3999945583763997	2.5810674962600073	1.430708757221208	1.4706805557935467	1.3862373476796102	0.800212948881494	0.3960838174920547	0.612980220915552	-0.11233699130414915	0.011921320562949617	0.5099707812078178	0.37195361191899023	-0.582377455929787	-0.377004836227264	-0.2643067784726215	-0.8383402111148055	-2.1344266477666767	-2.3623010398454896	-2.6781434551136964	-2.603211570234598	-2.3815393609189366	-2.5464086406066806	-2.6090845462013608	-2.2412975244386963	-1.0519317450722578	-1.0909551021702366
6050000	-54270.64868075096	-365.22072377597107	-53905.427956974985	4.313578139949107	21.208174811064133	1.6131846869658881	1.6699202582309225	1.5420789056564468	1.4971288878893365	1.6149896305766998	1.7051581582433217	1.563135979324583	1.0410055640123752	0.8629924985766937	0.9915249398682233	1.450901024780527	1.4095022440079288	1.5060543783988147	1.694761530065293	1.9288058610381578	2.265260283243822	1.9978517027316047	2.0267890242854953	1.9761423812660774	1.6819615971093438	1.7126018647943972	1.5954937121603359	1.4361371672622862	1.3874351989353477	0.8594054567535577	0.5999084550948638	0.3774041420523086	0.3877698804719858	0.35717998676078155	0.39208971713959523	0.3553059793906957	0.44740667132549283	0.25619890114743593	0.36269089522654474	-0.034317216029303016	-0.027932444427588715	-0.30355558046240305	-0.041516849397201044	-0.13994308232837613	-0.37541968401602244	-0.2314712720860156	-0.6354550786840516	-0.34614984015234185	-0.34637397190265046
6100000	-54272.789319771844	-379.12619174679674	-53893.663128025044	3.9149430640027796	5.54407066860134	0.9919904660061152	1.0208219990680278	0.6068542013682873	1.170001343370268	1.174359006299727	1.4208687969377065	1.140604555924211	1.2881171536506006	0.7392919876005567	1.103306036944804	1.2779598960016583	2.1380094114333947	2.2472720642078925	2.0487285254445826	2.5625857195649218	2.8947662666891563	1.8996346334194452	2.294789885620734	1.9107496543796854	2.3262992254475403	2.1464678303630933	2.490237925328218	1.9651360957147963	1.152003762247669	1.4660156180335935	0.3482742279513176	0.2523799922755063	0.2958630661845577	0.5802010102061984	0.3509864834106184	0.3474795144652341	-0.22529747786419446	0.31689637859916253	0.18080234218911684	0.34471237839803914	0.4946330772127363	0.736134343547688	0.03971320130031741	0.7906735375369821	1.0143434699853169	0.6125523782864852	0.6415843826308529	0.09887273173902378	-0.13251001008677177
6150000	-54266.41640185055	-372.10286207496415	-53894.31353977558	3.833047773081126	3.4758226209646828	1.2771803703317957	0.9586988182732638	1.3175374582039483	1.1755486836486255	1.8733659526290705	1.2888723626405523	1.1275684824611636	1.1733501889518136	1.4327754341754466	1.4099684338242517	0.9218612579823093	1.8999038786975915	2.107213333146458	1.7792434375346302	1.733328639400931	1.3324006078395414	2.588513010322168	3.1899957686299074	1.8866031776870638	2.317702344192705	2.211632532333814	2.1008574777866005	1.9329819829628327	1.3819511708184793	0.909275892778531	0.3307187435653271	0.6413558586576975	0.4761258524695278	0.4597949003282796	-0.20059312214698832	-0.6967218957903971	-1.644432141926835	-0.6905627034504469	-0.2883605288756016	-1.279002567316885	-1.5706470733676672	-1.9536285680605747	-1.3539852633882377	-1.4307902121184772	-0.7113312518670034	-0.7742171231085797	-0.8520221168541624	-0.8741133053748502	-0.9478131323513653
6200000	-54270.16759142627	-361.3305846867254	-53908.837006739544	3.681256241302607	3.4361540307303717	1.488394549296725	1.3556888137607788	1.6409398727276088	1.3470995580472884	1.6284606873517489	1.1667508778230236	1.187710464801073	1.1145164495731563	1.275932620714577	1.1753145359626316	0.8701583751557657	1.7717333572574605	2.2062485412097437	2.456907460894647	2.089218610322501	1.7742135168857798	1.5655226668838091	1.8264216936346493	2.6529791837697845	2.1207473662398844	1.6461717214843652	1.4853411116250086	1.430732204507406	0.5505080927564616	-1.6620678711354309E-4	0.30236514196198266	0.7300244094026602	0.11357795433996487	-0.4300419764330959	-0.6877332972241827	-0.9689027015759415	-1.1623027470579443	-1.3192849303646486	-1.354794206597035	-0.6571057752146982	-0.4315948077419314	-0.9032976355986312	-0.7897709176244532	-0.707373098960606	-0.24515754059986244	-0.16831076625186603	0.14931725461118606	-0.18759914486243273	-0.9214732187829827
6250000	-54265.9023356229	-362.33637935869274	-53903.56595626421	4.278463457503477	25.64446696446046	1.7478334611423096	1.5923809155080728	1.6062524294240506	1.331694341064304	1.4085584358359582	1.4519854015535745	1.1783145596176785	1.1348103177711188	1.2549706352420962	1.3992095077591702	1.3698523500416857	1.526712474606473	1.7922529406862222	2.0181486004333538	1.7530277968298955	1.5367577188298283	1.8744695230257014	1.9437438590525944	1.8195852494596612	1.9352812820634178	1.7868371018338598	1.93539183167871	1.9620662324005778	1.7333927353365723	1.949150532057459	1.9688263459729392	1.8758369634968795	2.013595327541933	1.7593972090640468	1.681475442119824	1.3544112593056985	0.8006704761176301	0.4923944595482064	0.6588700140566353	0.6724394815798951	0.6454199705944808	0.6266328881189346	0.5422414371157274	0.4553897642469227	0.3507309903871382	0.05437415931078665	0.2191713848799857	0.326610681961459	0.1879073734725134
6300000	-54302.72360366846	-404.3762192848849	-53898.347384383575	4.163712434745115	3.5693380896117124	3.2729557540548977	2.201990535124944	1.5910605601269197	0.9516499064284596	1.6618514557816195	1.3799281686189553	1.20162780236151	1.9605865953163948	2.057358259897588	2.1009865011727697	1.3618082103207088	1.746404018251764	1.74927830822884	1.8343226181738108	2.0166833984269186	1.803597102917823	1.9861923801630825	2.0975354486577142	2.257150074130357	3.5554222688878787	2.6683412475316173	2.331786466656204	1.5212261791641393	1.6924452303728488	1.6019968202992205	1.8087576657871296	1.8966888800204633	0.672276054635307	-0.44056293376113415	-0.0071167440484177225	-0.05065963245820636	-0.6277141168900158	-1.05056956933835	-1.699858125735509	-2.3663008484471653	-2.0817184145879737	-2.843153758731982	-1.9430885109043168	-2.368650700516202	-1.5488204396434417	-2.006635302795485	-1.4643282635837043	-1.69073213231638	-1.8157781668276844
6350000	-54283.006217315895	-384.4567340477576	-53898.549483268136	4.177552524236631	12.55604064569932	0.7584880173725539	0.9517969572324588	1.5143387058848927	1.5659777365143728	1.6493430612225206	1.7222281716770536	1.6890750854501115	1.3800006103029179	1.7324321695743632	1.1894598955243518	1.1108527766100376	1.3453265589683436	1.0151902444305256	1.2018537209189344	2.053057576009031	1.950905073722972	2.578702373695063	2.524645555939901	2.197578359138068	1.9790933610558346	1.733629959788355	1.5115829708181394	1.3993525491886203	1.2562884231852753	0.9061044978812246	1.0145565496623765	0.6921955453761344	0.6641900267033304	0.2964690818421044	0.2797775734794572	0.2996207362152214	-0.3025044334630288	-0.1190569759021377	0.05169439244539392	-0.14265139571260646	0.058233207061897024	-0.20567789152538216	-0.184791425194377	-0.3368763029699038	-0.12913410398657285	-0.295064499680492	-0.528894885141624	-0.5564521047791559	-0.16497341400200813
6400000	-54300.75306251888	-382.8319780400292	-53917.921084478854	4.311215368150531	13.052599470922019	1.916624172436805	2.0454883370765438	2.1786701958059695	2.1939057784525113	2.0349761862536684	1.8348166175886358	1.8925378438732023	1.47271716294783	1.7981104230046934	1.5091087113851074	1.657469731207806	1.6042856254408344	1.7964346919972036	1.3117738498764118	1.7745104568499372	1.8810410219438798	2.3849162524051746	2.485665962434888	2.4467545754318794	2.2997820180263067	1.838435276905161	1.8428079817063878	1.7841192833117197	1.0559135574692493	0.7633512451030713	0.7182935647382673	0.3037155819047229	0.25177010686341	0.25262424780258996	0.37655243876559424	0.2131209664846338	-0.2899617687920161	-0.2541876591547232	-0.6600667695518512	-0.7533179655433139	-0.8011041967607685	-0.9085920863112559	-0.8622681739764617	-1.0292094061468777	-1.3671098135094248	-1.652350914709634	-1.332334237119849	-1.1873129633245507	-1.9964941149497948
6450000	-54309.92135466994	-385.98045954170846	-53923.94089512823	3.7360843114780233	2.7354053881696876	1.3609595416905702	0.6315016954711277	0.29079691957215337	0.9863289873891237	1.7368407685242617	1.691180349715394	1.4162582276948794	1.25997900218023	1.0388357170832139	0.9160397382209751	1.8391332785259347	1.0183291630050593	1.5009543472758036	0.6745724097008436	1.478459581610652	1.3459202292469685	1.8551857191186076	2.01079052212148	1.9926925829900117	1.436911155669089	1.725698942137988	1.245026095995107	0.5863738842832873	0.5378930823969202	0.10279910737667208	0.5811357904129533	0.4668254833602863	-0.11627052149865258	-1.0111522403774529	-0.7850885985149665	-1.404272801524431	-0.43486785069143075	0.23384720599689612	-0.5559759029367666	-0.14326221955880913	-0.8812147781030261	-0.38347284809369864	0.23450087218119053	-0.5073840109517366	-0.6530322007268411	-0.1420559602774456	0.12724433549235425	0.5467336864284322	0.5127010364293922
6500000	-54295.94570408039	-389.7378394208689	-53906.20786465952	3.9008654113743884	6.947891448494001	1.4503823129386024	1.2382844928077228	1.0138683094121546	1.2678375413526677	2.174772140419885	1.658372692707524	1.3727382927576526	1.8055086927580941	1.163501187592487	0.8068969461236681	1.338013065077162	1.5257270673439367	1.321167142087658	1.8151977758900752	1.4963119255375694	1.510023643070327	1.857920776979286	2.391883285810337	2.1788423285752074	2.118272786024534	1.6326796495804508	1.7577939822303832	1.6002955978557964	0.6812184510082995	0.5714395554224434	0.6986791194993468	0.9022241492480627	0.3929862161603198	0.3118787952448319	0.09835701826367808	0.22261221492907973	0.19433952436184165	0.151224493978097	-0.37607977239600193	-0.3910459086629009	-0.3747924818090673	0.35174307039564834	-0.0013054194345696324	-1.2019361887122155	-1.1475793010873334	-1.4714579162942483	-2.02870157413988	-2.585654172862927	-2.518903271734675
6550000	-54286.07562724085	-370.9913785559086	-53915.084248684936	3.856289001564483	8.003114859970086	1.6497122983821901	1.6125982591019754	1.5824185023114363	1.1626241261739008	1.289161784380106	1.9085748743969466	1.3100138808161945	1.3244640344879974	1.3181928726698278	1.0615804153457482	1.171189891856976	1.5741433119945678	2.16085635676818	1.8397748780208647	1.5386443507990681	1.440692459601466	1.9481133100514927	1.9959827063125501	1.8340777938930823	1.8165528334575614	1.5905565762425589	2.0205194593773923	0.8963411618828511	0.6142136387276974	0.6250769230402711	1.0051156110752664	0.416146235205119	0.4221887522780071	0.6396989176661414	0.03609250526621338	0.02272938581004147	-0.02935882879266094	-0.07604107479694622	0.4462212239601486	0.05803541996492312	0.5965006206704286	0.6495185571901597	0.2753074361909674	0.42142127476600055	0.23797280064325776	0.34207120050974793	0.25968651474218507	0.47693603189674394	0.5970614458876446
6600000	-54303.54572572877	-385.4614543893524	-53918.084271339416	3.9334154032004642	2.6056736090882664	1.482071990154647	0.9948272731059999	1.4443153601573666	1.6832760963701663	2.2136907842390134	2.2481162658672686	1.3941459169088142	1.7769739645420495	0.741011970091684	1.332106893876977	0.9347759434896744	2.076605231173698	1.5411220826340313	1.6501572504869912	1.5007845329837322	1.1224178990263025	0.9241232857297853	1.5599301695304633	2.4583805201610676	2.127084097462651	2.455813120661766	1.2891755912546405	0.9766501720806058	0.4663449185473443	0.32821712917463797	0.6199752334362394	0.5039188838474259	-0.3781046974358434	0.26879006654572246	0.08365339427539797	-0.42533076339113063	-0.7142996446264815	-1.9429453375455732	-1.803337772737335	-1.691640213707541	-1.7313543831016163	-1.9088408437015054	-0.9970564266268945	-0.5129485085697723	0.47282588160341654	0.8767487644701382	1.2722723319986962	1.1703875335032694	2.099967021209337
6650000	-54260.374443197536	-341.5035132287682	-53918.87092996877	4.024905313860962	28.582848444033324	1.637172326872106	1.7544189431778316	1.6706517582217166	1.600219146156967	1.621216132563295	1.5694116142368306	1.502029723165401	1.3643758735735834	1.29331245222745	1.289584860061001	1.2015147077635837	1.5022431504674671	1.666907766221933	1.578890308224667	1.4921130043277187	1.5869598598168666	1.866763669314186	1.6221286999835227	1.6323423640562345	1.7129567518451008	1.5688570863989517	1.3505765390502893	1.2577732919560856	1.0547922750400662	0.9818640439514943	0.8196466340900657	0.9990819950706842	1.2352353165664267	1.2197321743499625	0.8846696633716515	0.8908039885217747	0.9250608217596816	1.0813486851351042	0.7889170808712249	1.101073549026205	1.1809292331363834	1.0612245784870449	1.2923865847443634	0.829057228057392	0.629058308807452	0.688002478018072	0.8898896669792321	0.8672603832021519	0.8144396073101544
6700000	-54260.729839304055	-364.3798873900159	-53896.34995191404	3.555759916659077	3.958915120794763	0.2016927374467804	0.8900804386999472	1.0685681278801102	1.491946545052351	2.311437278214656	1.747142184190486	0.869125122518766	0.6546767010459423	0.7305227216079249	1.233607150806223	1.3252947122326308	1.1151581290784998	1.5346131674429229	1.8370512084814208	1.4613144955322972	1.9724739138807066	1.5192000891466126	1.7954403613314658	2.0428155757768427	2.0224927018289427	2.0900430448920915	1.1556164216009595	0.5110696654546125	0.3553287106278979	-0.01741070019900806	0.050454150646344335	0.020405583917576353	-0.5417025863580298	-1.3501517136871528	-2.088346320208938	-1.4640986338781317	-2.142851727849543	-1.620782708967012	-1.0881923020737108	-0.19341292843551883	-0.7669710922349336	-0.41144788602902926	-0.46944612818197307	0.28977532265074246	0.39365743200017644	1.5075191599663038	1.7071371508736706	1.109790238329846	0.3848987183965591
6750000	-54278.79214512065	-362.9661793100055	-53915.82596581065	3.6610222974017046	9.549377915267415	2.4274720334129936	2.3105335006788303	1.6265096199265827	1.5505211318549839	1.595805117314046	1.345089154352303	1.0886924439973935	1.2426860277100116	1.158253544326131	1.1291394306933191	1.375896605002743	1.4513961324339064	1.1386474213753037	1.4181207621695293	1.6733834854957934	2.036859052980198	1.9957928324674776	1.8515989692109749	1.075639995774558	1.5929612012108179	1.3944829923069357	1.0441293609892042	0.9173468009957627	0.9030432279255883	1.046436882333586	0.9809766407882254	0.671352285400797	0.5342954631729095	0.6816339841783071	0.41099114700193196	0.9991429364312288	1.0898928790530449	0.7003775026188519	1.1365968584560668	0.25986177172056635	-0.29560781299240746	0.036405486095729245	-0.2866914106070778	-0.1987118593073845	-0.012250447079651061	-0.3488536407088216	-1.1010507473316933	-1.0764082294017863	-0.9642847847433109
6800000	-54269.51251204718	-347.7379488434754	-53921.774563203704	3.520011696986515	14.897703025202986	2.317621647949725	2.3440068566858834	1.7819664626791907	1.7249688548253665	1.9444644409051375	1.8609033650641273	1.3522026798819082	1.2264510766733927	0.9511708891162793	1.0768359520908464	1.1597994377064453	1.4897932078540745	1.5686560242568	1.8560709335680952	1.615417812666176	1.9246514305384341	1.8158853503353385	2.150967822656091	2.0560267903497187	1.7084203360798038	1.699752267139335	1.7555592308991597	1.235886910487193	0.9015250143250406	1.1662992918507462	0.9390704873145578	1.0375696523080227	0.7786553046670461	0.4371559403127997	0.20730893502330866	-0.1462807558463643	-0.046752470628409204	-0.44210069100380256	-0.3491834239403273	-0.1409800339154011	-0.561956423907661	-0.5468333979028446	-0.5214248474876851	-0.48984188916659954	-0.5630156933108282	-0.8974891366117848	-0.4056759262214966	-0.024545651799316365	-0.02581783922942793
6850000	-54256.81931441149	-355.9856772957192	-53900.83363711577	3.8447127504615652	16.496916170192154	1.1330589044919166	1.200739249431344	1.2357514474725744	1.3823000969560508	1.6660843075566234	1.6868073970397457	1.4551894064025843	1.6545101622337937	1.522009795660709	1.4257372400260653	1.5733492859539409	1.4623082314576858	1.8383410437530603	1.6127355102483816	1.7603067138144748	2.1391836143110696	2.139786046621121	2.0954179679782454	2.3400643731950024	1.5749800114427503	1.2555335229371702	1.1456393786153278	1.108441435576815	0.25380084208961506	0.4758873558498826	0.5689792760613699	0.24598751964389373	-0.09860745672394083	0.1111226191288423	0.12662026461691284	-0.19565336654430804	-0.1502145779779504	-0.3482087661383687	-0.5157962314588795	-0.3432986786715203	-0.29196074260428323	-0.28169628136320957	-0.5380821798368338	-0.37989715121377965	-0.21206705659908917	-0.34477805434097786	-0.119705835028704	-0.2794728046786148	-0.5555214146130126
6900000	-54236.96175724713	-328.4259871726648	-53908.535770074464	4.148132822316674	52.072840850112854	2.0282120492147855	1.9316289751993843	1.878784190369911	1.7159177741888376	1.7554044427843987	1.5167615803539007	1.3166622236546277	1.2561597121156303	1.3289903478429363	1.527606509761752	1.4442385703632625	1.4273110997799214	1.4048263238670518	1.4399581102283674	1.6098174307083022	1.534494656677967	1.3567470450977812	1.4053958132447502	1.3495933815641512	1.5267997796258062	1.583022434400371	1.413321239165753	1.2698943556418578	1.01773953894896	0.9148020188951196	0.8367946605511569	0.7832277202571394	0.8630401414906508	0.7615337781947688	0.29862444129510846	0.34053229150692144	0.23850878658364572	0.13151457055708138	0.03876364502201801	0.06750901165488032	0.2247200711658895	0.22771490553491186	0.385371352778752	0.36908721506055087	0.3486658897355804	0.31367275654565235	0.30984172941515353	0.29566216709822946	0.2797067416856752
6950000	-54200.57861538997	-312.9251734178506	-53887.653441972114	4.27608899591471	146.4037637865686	1.098329059585541	1.06853866541165	1.0128522419832482	1.0812740498831497	1.1253934058217865	1.1430821098772328	1.2877905412318966	1.3487879799748534	1.371714094182505	1.401877677116785	1.287562015417312	1.284623548851767	1.2965073892298333	1.4765275723353808	1.4370649169603131	1.4280205655323683	1.4600430942637612	1.4727133560488075	1.5137193183824935	1.5330625550712216	1.3994615401953456	1.4197761560645137	1.2130868671830437	1.0409867667266572	0.9828946835807617	0.879444668449193	0.9080911881718017	0.8415498923053071	0.917404195004128	0.8563384766677209	0.7601428266992984	0.7315891243929786	0.5772176697905638	0.7200304112566702	0.7716082077030302	0.8485917921932606	0.7845067058993374	0.661432693657428	0.5771086418457918	0.5093042636961735	0.4377902768034708	0.494101741928865	0.465006510239397	0.586671160025988
7000000	-54267.07481092341	-351.7859845517509	-53915.28882637166	3.880196894673717	21.687705216648762	1.4572984038167223	1.664192409050394	1.415015460795287	1.182214856190994	1.4130628922799897	1.2350741000700967	1.2325594888316629	1.3858253551774788	1.14825171711338	1.4749430548307736	1.3052271905456663	1.567669304578295	1.6818403461777112	1.875066074205452	1.7829987309163764	1.8538001602430199	1.840150228272647	1.6413026352722393	1.690229083854577	1.4579935776050073	1.5238917721285756	1.4536353434358302	1.113396946556918	1.0067021560314575	0.9961934270790596	0.953112170905529	0.34873245379873874	0.7515342595914505	1.133688037386758	1.1442791425006742	0.9089030365945711	1.039794602264499	1.0172760874314792	0.9215441888990791	1.353627525863396	1.6086992938404283	1.8094117238962877	1.745975237932401	1.6680828586722372	1.807026100303107	1.6829936567501529	1.649842025675163	1.54104017786868	1.6061205592719758
7050000	-54255.33734518319	-332.81121896966107	-53922.526126213525	3.6656969214590602	36.71647146429924	1.9958833809314567	1.8263416611377596	1.8561621312598684	1.7597353050060824	1.5065945727579602	1.515897184904381	1.410497171007293	1.4809319917062687	1.288614568932572	1.2417166235408472	1.448422313980208	1.4361810331895888	1.4633988386238346	1.3303529376985501	1.4835648574901352	1.582312759700195	1.561324129690851	1.5560394585651647	1.634995703003395	1.5271325579414758	1.3490550381668034	1.196582864284999	0.9921832872118265	0.8855897699214659	0.5700825584187192	0.391315278617963	0.15145826053811762	0.4993057835707646	0.23061120986809772	0.005284004857778413	-0.2205816776486167	-0.21301688458529894	-0.274940381210476	0.032925906091780255	-0.002699474260135337	-0.1769003236589401	-0.2972465149776953	-0.18230007788240543	-0.3625891323316012	-0.2001725462343945	0.12472092008657248	-0.09622039066748411	-0.1986728523375218	-0.11025985334524713
7100000	-54251.77693673131	-318.1693638104853	-53933.607572920824	3.8870300879903286	43.13404433551303	1.5623811401221208	1.4550394108443059	1.2039785021081282	1.0803347919038657	1.0245545780570038	0.9885912124755619	1.0516737055452148	0.8964456873025219	0.9050843072748694	0.7945413033233051	1.3107509898978817	1.5110906506060253	1.4593639296139016	1.605066951504177	1.5726645526377796	1.546889668283333	1.549302995503218	1.491456117260372	1.5152828620130938	1.380693267081976	1.3610850485347856	1.388776780423692	1.1298707446634577	0.8450325186141815	0.9110253447345126	0.46341157076939843	0.2931175148945807	0.2793789398425068	0.02764040306752147	-0.13984814588706063	0.21728544465914806	0.04409009134598818	0.17139783771332234	0.3056474936248096	0.32182041552439666	0.2570237426618728	0.2961931222984178	0.24864412736516073	0.19740586974053304	0.03367909463219032	0.03064560497318841	0.20263166930857912	-0.13762859147500206	0.13682437899532007
7150000	-54233.130220270694	-326.221722167884	-53906.908498102806	3.569293461302728	11.11136579801623	1.5613941822788717	1.188281632824399	1.326172571929277	1.3649693796933262	1.0740887037548539	0.9433232141878485	1.038111584778224	1.200474823285246	1.3577058034726546	1.334898170146845	1.1573317369354512	1.2522453799882265	1.4091754183924248	1.7054595132536436	1.4829627109317323	1.6633810600139616	1.8839390006042789	1.527018098094074	1.637391549987816	0.8912489401245715	0.5669146245637826	0.8251149949546032	0.625610693425595	0.5725322610514753	0.8591784502483315	0.6616155947406971	0.40327134620173766	0.3794016108440301	0.4960524248362995	0.2797214349982782	0.6508401934666951	0.9454032636072143	1.0851132757722186	0.62855056200509	0.383383019408189	0.9171781847230215	0.44380725121715914	0.26267372285143975	-0.0375785648407404	0.2803805278407465	0.2024443835624834	0.23596042099446368	0.2830825634163088	0.004739357981440762
7200000	-54254.10462617375	-335.07398340938914	-53919.03064276436	3.820087416003846	9.746755352642426	2.064818174761332	1.8616809711625661	1.8358717698691818	1.7260937051447345	2.108174128324437	1.3745466146255625	1.1542369351434978	1.1724654728658899	1.0075196371616935	1.3660561845172532	1.2513134232297656	1.1353800498100417	1.2150383954510628	1.0789364536945625	1.3669400915844678	1.94586883180561	2.0306721682591227	2.077240703216658	2.1777721189374324	1.8666723874398752	1.6592601014775459	1.199227491258242	0.8208784117865278	0.34764771666647865	0.5690424757286942	0.5344129340698163	0.382594380482891	0.055075510018334946	-0.034511194305490135	-0.07232016189058862	-0.32859292159929904	-0.2412385897533711	-0.5900012421266733	-0.5684531794496961	-0.5396581164179642	-0.777382967125073	-0.6446134584326009	-0.5854719495018156	-1.0609548353676324	-1.0340478792873924	-1.1031617068519677	-1.0418963281217977	-0.8488925437493049	-0.5071061240174147
7250000	-54273.66342070872	-365.0939198158741	-53908.569500892845	3.7377225340288702	2.1464385318611536	2.4181513101020338	0.8563166427368077	1.4457792376362402	0.6298058636099295	2.003656264723855	1.5054624113581057	0.6481633272333107	1.1970592010465817	0.8099710872372032	1.569941665473689	1.6670983600984681	1.136244332136688	1.5312630496976674	1.7527650919395732	1.342521223569268	1.7090851783353276	1.6536183702282958	1.9866223561133332	1.9665160116132099	1.931983795022533	1.1908399413401336	1.5212037554360143	0.8383269573460318	1.111569399182759	1.4715780946196708	0.8348692828062971	-0.07112960283414349	0.1918458929634993	0.2591494630508834	-0.4203726121666547	-1.5416907537628508	-0.8268788790549569	-1.293194266883242	-1.5215486012924024	-2.4987668769542264	-2.3839340041150296	-2.1291666809598686	-2.684963693153823	-2.9396446929745172	-3.1251367110563004	-3.215810015239514	-2.001418041838613	-2.105106007179418	-2.08489035716992
7300000	-54292.01077721616	-390.1980731875246	-53901.812704028634	3.700575485642578	3.3531242891066033	0.716253774245117	1.438995239899657	1.9411343591558132	0.56396505465025	2.03719217133647	1.6038212243882675	1.1947847685365915	1.0747291953044433	1.832951454743061	1.4870962193418957	2.0313954254803916	1.504460330735103	1.578080507855732	1.7442434773957702	0.9836887461342358	1.854226627322564	1.9110615000195526	2.3024283031380635	1.9284814002966888	2.201171919578777	2.4539991114230757	1.325400873097647	0.7262207825306084	-0.07979042963253113	0.11995398649195976	0.6085527754850197	0.10135745346544194	-0.6058512625312044	-0.9751346758042638	-0.8884825351287549	-0.9018373095522724	-1.5100047846584594	-1.6101177007083591	-0.3552613724811302	1.0820545507960617	1.2189517896945623	0.2191982554085039	0.6112653032139486	0.2528934762284847	0.8261512899976271	1.2514434689574154	1.122231155906308	0.21150322695310253	0.4502085547001713
7350000	-54259.02902688524	-349.8113756223618	-53909.21765126288	3.7888074597403616	14.239999981542436	1.4962656744733656	0.9940314742972788	0.8918819581563343	1.1115581302412216	1.483258065418606	1.6068202439689518	0.9837847803402331	0.9433962677544159	1.0271351176247856	0.808768972075983	0.8573778852031672	1.4826451261345	1.5777377352356738	1.7320142300942216	1.4674200155639874	1.4844709469197745	1.562762869293169	1.7879908029384324	1.6717808229342364	1.9489807555014853	2.080310957451609	2.1244236761522353	2.0327178390137624	1.3834178359012927	0.8547998222335276	0.44456080247074037	0.2525065810900933	-0.09354449768141115	0.002575703270764597	0.0867466190179336	0.34340313276537143	0.31571868445670925	0.4941929781344927	0.3810881969961817	0.30150980682877226	0.058331545149845176	-0.38445906960816634	-0.5801607630825417	-0.49006634125883874	-0.4414811957472291	-0.12316952879182008	-0.31249965145134656	-0.6202530155823949	-0.2137858965523697
7400000	-54267.34022246575	-358.7798792595853	-53908.56034320616	3.9371132035679746	10.477614839295175	1.9927937610791182	1.8958378861979748	1.4073021793759732	1.7335701831273662	1.8533940437328194	1.188634467847688	1.1177134947025014	0.6318331874106826	1.3249492829493053	1.0510766747481766	1.4626055467487689	1.9752100451271386	2.0168347849449195	2.0904695172041987	1.819378202307443	2.0514090580337205	2.24182578267817	2.2743876774396137	2.5791559001296775	2.4109923174610444	1.9633214958316447	1.5449875482766717	1.326319225398948	1.1651475546089662	0.6960248831387976	0.2663569448230785	0.3373689391902193	-0.18742990985810024	-0.13428346197152377	-0.3521722048113185	-0.36106763063430863	0.13083268659676867	0.5256230037127565	0.6393346209071866	0.7402724393083278	1.1766159603792161	0.9888458168703425	1.0714846165280165	1.2932897860270278	0.7403742308293801	0.5384306036177755	0.3089618975798216	0.8067122802934292	1.1244457904449803
7450000	-54313.21372892222	-393.4128051914888	-53919.800923730734	3.551353906865409	2.233096878424318	2.1869817801084332	2.045213014699396	2.537441563516726	1.7706620311782468	1.578484749118383	1.5983095884845449	1.0002475990035367	1.3198444044604885	1.1637687181351946	1.080588851789693	1.0234054837226252	2.1552998608059464	2.4651877994810567	2.508540251636491	2.0179351051370396	1.233195903237703	2.293129766850895	2.7546529582820627	1.6035644223293677	2.6167906714022218	1.6245588225064083	1.4258047783014833	0.5149669368247718	0.5111689142823435	0.11384220903447517	0.6850676842345836	-0.5550969474465602	-1.0699651427953487	-1.3116111010385028	-2.321045263724664	-3.1685378752363995	-4.42041068683247	-5.570960092905553	-6.214218598712758	-4.7336487367542235	-4.862357445026226	-5.1243651805666985	-4.576003277164277	-5.378713065102524	-6.118083354630436	-5.894230017897906	-4.691825909105788	-4.989615679300897	-4.5198118386788115
7500000	-54321.60555387068	-401.22310587984964	-53920.38244799083	3.686491684389111	0.7421654115838475	3.0881088344661487	1.1583101055719605	0.5071598757656013	1.4888147473355977	1.945649074725618	1.9704952432523812	0.1610826268904994	0.8825705374710756	1.1127215147826812	3.1098996292012338	0.9275497255295674	1.1117140686807936	1.03335911260403	2.4116704506330633	1.3131776616500779	3.3573561344916527	3.3116874951369075	2.707458274481622	2.2679509768267585	2.9670827660816013	1.500022503247968	1.669528689427581	1.1291013404785581	0.9141972866881827	1.5787799081401537	-0.07667227975917966	1.1391236758031766	-0.5551129978895474	-1.1731671170273257	-1.9350812444324141	-3.278199564770795	-3.457082925077838	-4.556540326463544	-2.080809079589979	-1.3861376798898082	-1.52986326485123	-1.3409035282824	-1.712635642560918	-2.2084436279410697	-3.004083142551048	-0.9557254592304436	-0.3640554452078808	-3.4800632218568364	-4.483350399575168
7550000	-54280.59964313593	-358.28959316296084	-53922.31004997297	3.8903351018851824	7.162833668342915	1.1538751009064323	1.2476515446392895	1.714485975138289	1.5274111960190921	1.9394759625437479	1.39929928842718	0.5190212030992416	1.0079310578115392	1.1743169689307356	1.339257265051836	1.2318711633247077	1.3280724063771847	1.089893036129393	0.9902824639111791	0.8657934962022706	1.9078686639395805	1.5781700620287769	2.1161339963571377	1.9618749233062753	2.4228523599503546	2.1430769209886926	1.9166235547682975	1.6219372674140988	1.0081726611434376	0.8070600262917439	0.9271298720406589	0.21849633519641337	-0.05183787736575368	-0.5545865474757758	-0.5946475712587282	-0.32851024997618106	-0.2450351027852441	-0.10415761151405845	-0.2523648179071821	0.019343979624454888	-0.04253054809805257	-0.035906365754627245	-0.09310003817894119	-0.38216486989784504	-0.5454931408456761	-0.3286806578237881	-0.3799351497372316	-0.5718739567978341	-0.5554681085924211
7600000	-54290.871648926586	-366.1953398610928	-53924.67630906549	3.8280585771599824	8.953839764105009	0.4724491716623329	0.9412459286645017	0.9160864163064539	1.5138359712910732	1.5405873381299031	1.427805574591737	1.1321569265500695	0.9355025629067224	1.0390709016419584	1.4861186136427096	1.424525971769012	1.4055093077286678	1.4870402825518458	1.4722302319507983	1.8555194196032012	2.131553049801803	1.4996511678255229	1.746549211870198	1.7817095167250963	2.6240575353898583	2.5956287014862567	1.9791952166121196	1.7061633968464336	1.4032939481810032	0.8574952952481055	0.5022104127727555	0.2827316682382262	0.40407919026307515	0.5327825979777897	0.3664371465918848	0.3508260399229118	0.16154446239211973	0.2656689445840421	0.2673920237371277	0.29332260346058486	0.5794562197301099	0.389875084416882	0.43508271224722317	0.3649195758371055	0.4706789094764135	0.1388092112815662	0.42137202557178444	0.23703429156031908	0.09923562337750746
7650000	-54277.2297723699	-384.23287456279405	-53892.996897807105	3.9535584017816228	5.22055655571579	1.4623830417991117	1.6264083653127923	1.883991117944563	1.9659289948421181	1.8616310068816269	1.541355536260993	1.1900405673445869	1.1745833223086943	1.6096864745829127	1.0685571693129163	1.3822420233942234	1.4103621217922444	1.8671081950878854	1.4907975927938226	1.0912465204742365	1.6621403016322656	2.9751478911897298	2.842314369090905	1.965930245468279	2.4207836220202807	2.5205107640661417	2.0856304269160897	1.560171520454829	1.1491351286968237	0.9384928672553301	0.27318969364343393	0.3443694230947739	0.38057340580389076	-0.14813949523906197	-0.013322920553115958	-0.6676061779277357	-1.1215555768529284	-0.6950731599698552	-0.6329017054562529	-1.065542529434091	-0.9268437154048831	-1.2367849797204986	-1.3962498542079493	-1.4977817664535173	-0.3401776198560764	0.5132433144768992	0.8237273402114021	1.2748228396766854	0.5360716262331869
7700000	-54329.426608677604	-408.3965997395372	-53921.03000893807	4.234180010536407	4.393717702772673	0.9286293594369108	1.487414466306769	1.3933063128500824	0.8160732220552782	1.6725222786464986	1.5791115398069087	1.7208998021896904	1.5317762950850256	1.8017226700582616	1.9176653970934239	1.1484504141379692	2.240486636381966	1.8873423960060074	1.6186789262695191	2.191834495124526	1.870031596092277	2.103917596361195	2.078691517618313	1.8721657043770374	2.575060526857669	2.427997421420856	2.2184566218633086	1.8124993798479905	1.3456799744867673	0.6073962731919434	0.9682260314506858	0.8841338218548704	1.4246148173378588	0.9652808029234781	0.6258625626603037	0.5192851525663282	1.0354736078109075	0.6361254178674622	-0.26029996523482335	-0.4665591022546976	-1.2443047734161512	-0.8124826408290291	0.04855904210270612	-0.62784198578264	-0.45239106672489027	-0.23473095470136096	-0.38883008279589604	-0.252298927188112	-0.5357812547524583
7750000	-54318.97580643808	-405.2265414496952	-53913.749264988386	4.1837439347670475	3.634552202165751	2.021448804971351	1.4281519121402821	1.5579501172099788	1.5150600194323298	1.618798332116121	1.4755021833788757	1.6689999393139847	1.6559216052502843	1.887105281720051	1.1641023807098083	0.8916412713453881	1.8185584757160262	1.7098673483700013	1.8564023980618742	1.8780809560750498	2.2622804274530197	2.069229379984163	2.11301274654402	2.7384233919505383	2.415798539349022	2.74356451788156	2.387239450331711	1.1399649314378888	1.043615162693151	0.6243225741883154	0.20609934868944269	0.7297636021949013	0.9081413047167733	0.14188970115077837	-0.13541112528328655	0.4152279504223716	-0.4660527131315717	-0.6743147140138552	-0.3572932752792779	-1.5835109605409812	-1.8031850465150345	-2.131839050142748	-2.7789331215352604	-2.8448099036057477	-3.219324557120266	-3.437574342356213	-3.6067208637778334	-3.719746758127229	-3.585992521943654
7800000	-54338.7059364487	-426.14332129803574	-53912.562615150666	4.0266058478091455	2.857292846587431	3.3188010358847677	2.9269102465142636	2.747333652192656	2.4335086419875873	2.4345593914731367	1.7956130075532275	1.4110508931592503	1.8993109152247314	0.945315990803052	1.2419712357694195	1.2282697604175428	1.0823580264108923	0.9680970843106996	2.4062245875318524	2.2173193935189786	2.3173877097358493	3.822432459105794	2.674256154870134	3.403063865766158	2.7846353621997206	2.7032917090974915	3.1162628301622064	1.7177482444050334	1.4930647372923431	0.4606850928750833	0.007374906971227557	0.09639578136046961	0.9113372215417885	0.008816367980763795	-0.6158274342930986	-1.2090794527877167	-0.8266869582604072	-1.0801097671049427	-1.2433786522021715	-1.7671614568700065	-2.10510815713594	-1.6589803903907427	-1.2846730859591917	-1.4884150192396137	-0.3093237275467249	0.048822874301271524	-0.6916856824194033	-0.27765230282594244	-0.6797325274439259
7850000	-54293.12776473593	-380.1490661741529	-53912.978698561776	3.628441578884503	3.9466044711642803	2.4961035989018283	1.9123038834089607	1.2643867738888916	1.6069501702409945	1.9507241155000568	1.6511329677475595	1.20003452448008	1.8430545751707839	1.3225945645477513	1.5765898395598639	1.537804218147473	1.5810926244405956	1.9563943401593002	1.5596452682582354	1.894113824402588	2.1904798900333313	1.916180506373574	1.5898032386792083	1.5473939232398095	1.6891668672323594	1.7074570534972118	1.8780700189366966	0.7343614315426474	0.5969009420390585	0.6105205966864189	0.07149118770925783	-0.6433012890036267	-1.1763515049238848	-1.1459319762008993	-0.9371732650244833	-2.0773380096335865	-1.7044720460823535	-1.5237034222308712	-0.19882950127393817	0.388054774079033	-0.051132663832132774	-0.055227556772931896	0.26452832452357966	0.6235177823834499	0.8711690994924346	0.5016502619261165	0.4345465037069225	0.9821092586477969	1.5101781160042806
7900000	-54247.94486237581	-332.75433163472513	-53915.190530741085	3.600554866127329	7.523668006872501	1.8092116464463115	1.4066010581590265	1.5036824814039214	1.1050302917827415	1.5999703411730621	1.4927908511831343	0.4554383064692489	0.47063244927531556	1.0138803674262011	1.0027195234804243	0.9502685973118562	1.6229337552430865	1.8454309500476551	2.020822092074231	1.9664297488722737	1.7807084802827011	1.5622090815316962	1.435839501695449	1.3266466218103388	1.639897499470909	1.3680664418439135	0.8217059862136943	0.39129039620238903	-0.18367121411086115	-0.37924607455238357	-0.36684954288094973	-0.48876681235118524	-0.579999586137443	-0.8122783958046156	-0.7828528153256541	-1.1935880605729898	-1.1287032882248877	-1.4714838542019835	-1.263752956249486	-0.9851586768431225	-0.7758091069802954	-0.8461894248097135	-0.35107598192620304	0.20637669930492397	0.41053107188315097	0.14586934206755875	-0.08656831996915593	0.34870959933213375	0.30299128407423115
7950000	-54254.23008471242	-346.12666612777474	-53908.103418584644	3.7210500826829724	7.80769838956311	0.9274475154506929	1.40067949996055	1.3011738836103075	1.0306920806535573	1.3307914725087235	1.2192262378273464	0.5598110824679381	0.960664201227013	0.8004864301574814	1.3493785723699223	1.965098035409373	2.1127291453201074	2.198270860868414	2.486642425046201	1.942586557762427	2.1601274282648855	1.7288662636972405	1.2418008381785675	1.3031476423311243	1.6416901289512493	1.6104078421931753	1.1499235105221277	1.001691535833355	0.5224608560927043	0.5269297619518425	0.45157498604824536	0.30091659229176526	-0.025217251494019183	-0.11643208103654076	-0.19610434625447964	-0.3328353627631207	-0.7162819802763905	-1.4146647662544516	-1.8673836638857564	-2.032677418520791	-2.1445446493554314	-2.260765879362243	-2.692460317514938	-2.84696686544389	-2.35221230813658	-1.9676271706337998	-1.777844114296753	-1.5288185998236261	-1.9595565445170906
8000000	-54249.500534247796	-333.71538575654813	-53915.785148491246	3.551709689405847	21.808263250314162	1.9136751893935755	2.2481781103122582	2.0703163838405434	1.505130531981267	1.7155377266330576	1.3468751143609183	1.1542381304331106	1.6275409240146312	1.7723451466265367	1.519536192878511	1.497257133650562	1.702052917214941	1.7410044577240595	1.6569268575089409	1.845278077333654	1.7559846974377853	1.775908203601811	1.6612770704049102	1.4247966693545364	1.7409389888057982	1.8044820532483012	1.3250227100968797	1.3478960605775703	0.8953082544561516	0.3834839068750397	0.6447613468425478	0.12583127959227167	0.11062580809919145	0.4385792122972525	0.8673108782385409	0.8405765214143882	0.8023606126576278	0.4795447047745537	0.4085662101417542	0.7136520237316994	0.6916826070312205	0.5613341069340714	0.2921750411805625	0.439497162464245	0.6711740670886615	0.6675584141295381	0.917344542879696	1.0437915449700974	1.1478436454592078
8050000	-54266.19871646335	-352.6763886340918	-53913.522327829254	3.9620082324605486	11.031948040895116	1.7918500340325507	1.9812533080505625	1.8952521874431374	1.795635123283537	2.0969257503122285	1.4339449247868152	1.532695868601966	1.264280173501648	0.856542855364925	0.8196307653860776	1.1258198468349996	1.5327709651334394	1.8539448166665935	1.9608704194984858	1.6415196998709807	1.4631928582980254	1.4898399345101359	1.606543331240003	1.3231030046007	1.3357200577204944	0.9396811968835674	0.812659074257879	0.39539139805381024	0.09751949147540162	0.22758650868339467	0.3692868199513545	0.35590277010149785	0.014587668134792647	0.24571587852996904	0.0605745825007176	-0.1085096455507187	-0.4345665292426272	-0.786790088435844	-0.5329116753068129	-0.7275803405188686	-0.5386091233270198	-0.11382933240084453	-0.5144076916339888	-0.6033824600275627	-1.0412387229612348	-0.9054975080538565	-0.9918151047205407	-0.8771710103706536	-0.6728513753584269
8100000	-54229.95521125868	-338.60245998602073	-53891.352751272665	3.9466494450224627	11.43694874134105	0.24296829940811726	0.49501125868114226	0.7096089292818606	1.1650607952293905	1.6232046099518849	1.3044553072449365	1.2521045828655613	1.0749064817050786	0.9759153108582316	1.1510009923164455	1.215008469358661	1.6375785868041135	1.4473800974927147	1.2886732245275967	1.578007861055582	1.8324542577201286	1.419718569105099	1.6208117287789539	1.4666989786902997	1.6637698084968084	1.6955898198996089	1.5118471225115437	0.9339931513597962	0.5776854330998845	0.18880336186023067	0.0010149822966987743	-0.20789920626801675	-0.5716125724570791	-0.365686416895885	-0.09534194182778327	-0.44945113857244967	-0.06041955760944856	-0.1830305139737649	-0.2424045427872584	-0.7076475688068433	-0.674295347606482	-0.5450146622212758	-0.16488532403721107	1.8706932627982065E-4	-0.1575315023679038	-0.1118848286063383	0.156742161936338	-0.6294088873106537	-0.4327777747499099
8150000	-54261.665556251704	-357.0009392331739	-53904.664617018534	3.9480595581372997	15.780389276522564	1.1924278825948538	1.5394463911164522	1.4532306349693378	1.3329557483092687	1.9188519368977088	1.8197681710984879	1.3929529498312052	1.627101676065206	1.444519414877732	1.5164561528043474	1.63182260298492	1.6455604885459947	1.6926074267995954	1.6124384306841932	1.4489875411044448	1.4003974578860727	1.132206991894636	1.477398656163508	1.4477554779263566	1.2746930644681873	1.1404826880610948	1.2870129311966054	0.9379399069978285	0.5141333818884242	0.13231350764888808	-0.11458844971168924	-0.06476493063241207	-0.08051906595586988	0.1550853687818902	-0.22670624961955355	-0.5621154228857179	-0.6765589503378351	-0.3252609722093804	0.18065513234290936	0.27905015373605135	0.2947917375613788	0.8523298825614881	0.688647240667594	0.5832764825994026	0.5581494152557288	0.5631506047737047	0.3226173924065019	0.7241117061203757	1.0669894027350646
8200000	-54274.16612691922	-364.85198597256306	-53909.314140946655	4.033358629895162	7.047245407739775	0.8522929193286894	0.5192954530237656	1.2289067037055068	1.1636046228216366	1.2224009727308367	1.3805087562120997	0.6985676549783941	1.1471429042605008	0.6569207717146144	1.0017142946897706	1.2321225720910878	1.6226759465927518	2.3428130942507215	1.6873773936989152	1.6555838715252305	2.085276524179413	1.7627032550737327	1.5189237350165896	2.10163198184777	1.956028955522251	2.2315771283355574	1.311962315862326	1.2100637032112136	1.5633473533080284	0.9192603348674301	0.5273043205066996	0.0718205796548736	-0.6383579987452996	-0.768377048770279	-0.39805098224917823	-0.3624330092866705	-0.09760711427090868	-1.147309006938071	-0.7007138734568549	0.03253288204449045	0.4769054368854775	0.5076555007921838	0.6817120592230985	0.8596661449018769	1.4004057235779932	1.5551901568399646	1.5598671356097766	1.7651785853862556	1.2923262383145624
8250000	-54233.992765196046	-346.22219721563204	-53887.77056798041	3.967358107896117	19.07410420418283	1.7684827300109243	2.129128620623909	1.8971054892694044	2.0612241496159625	1.8758735900162322	1.673558724679617	1.0300622107446682	0.775201504093115	0.8315725234095446	0.8719407957037084	1.0194117915460594	1.6771001319932795	1.8527393659285087	1.9170915995287787	1.930866439026187	1.7617063436956508	1.6648080906808336	1.6850769897192324	1.6747641603317707	2.0088507092649492	2.0903300064540025	1.9537514461406225	1.4849090998376915	1.3021951466961947	1.1223319627291826	0.9003908315402516	0.9131798152941508	0.9695820059950315	0.6732454137274935	0.3064613585884806	0.26641796511860816	0.29975368277870984	0.1170582401199036	0.16162087027264657	-0.16783766643608927	-0.2715671226807406	-0.21999983210243054	-0.40514717220270335	-0.1573944356000756	0.029971229408603785	0.06830771798792776	-0.1291252837892581	0.14751137550339544	0.24225333355491824
8300000	-54260.60043383455	-360.3356423122687	-53900.264791522284	3.7521692504371615	6.651861366759771	0.3613891094961461	0.5607753293641856	0.8092378724477458	1.1248922291457757	1.5607047446277278	1.2539693013238735	0.7898990994461973	0.8377342141457867	1.185045287044138	1.2085154410557664	1.2465405529652485	1.8522322395174504	1.8364167344104472	2.03676274710467	1.5344831596133053	1.3278486479876879	1.288397981060435	1.547149232792224	1.6155995347395486	2.079468950056216	2.3770825256209895	1.9334824858208939	1.7256695631605128	1.4743851139242037	1.1162792971139788	0.7489333816538504	0.9416159535564568	1.178062980571379	0.7123657315580004	0.6251259703092552	0.5586620160912478	0.8841439993606424	0.9753245992625883	1.0054528325293037	1.3644316625415656	0.7027451089561669	1.2474840296369196	1.362771408201528	1.0975878712860485	1.3511068587314417	1.1703050776282549	1.4942351166807912	1.2505958855252135	1.4316942004335043
8350000	-54287.527689173556	-369.41525691406486	-53918.11243225949	3.6906116014792887	2.564200439096681	2.87534899000877	2.4519616663650248	1.6785219503569242	0.9179453025823202	1.7673009668752289	1.3367555233397723	1.063359318245622	1.8974765989845608	1.3108874900176102	1.1195587755110885	0.8974860382577555	0.9571922431302171	1.4837328281529798	2.1502597135242363	2.7140623118440144	1.9063300128232061	1.5079622884996975	1.220381191605684	1.55675540921572	1.9080772308597163	2.3193542332362242	1.796028927491485	1.5878978572007436	1.4510514706880282	0.9129942298770481	0.26938715355676035	-0.20916242984930083	-0.8923162302005271	-0.667512494380924	-0.9431154070572609	-1.426147492939597	-2.2319165532208496	-0.9714159538521394	-0.5328580955545796	-0.4716523269000845	-0.17803813051266548	0.5799706982825885	1.2645788754986176	2.4538577584592716	2.7856740150779524	3.348913399484057	3.7361497796210568	3.80107557951641	3.834361207546338
8400000	-54278.838442202476	-368.6709428010948	-53910.16749940138	3.761391311294804	5.965680605783059	0.4044984775739713	0.7280096757075627	1.088934197643538	1.507281934192057	1.1915154321572818	1.46146959298628	1.1061788318172203	0.8979673479796367	1.5234315756341013	1.7592091326088888	1.7478619293274622	1.6647213519750006	1.6744037730646424	1.214906975810753	1.514347991692337	1.7292602831188706	1.9875064060813992	2.1065180271350035	2.195253005044404	2.3784662470669815	1.7506446267304419	1.0045846030120476	1.163221925981277	0.5961242505723428	0.1171921219019631	0.1901068670418034	0.07662237601649713	-0.44427156741747065	-0.4607131295995235	-0.5406554875690883	-1.0028963171010825	-0.7534368563059509	-0.5767489394239242	0.1588322184281955	-0.48741070356366567	0.34425098965598655	0.3075317878004793	-0.4557901858377131	-0.8548090199972702	-1.043819630680408	-1.8547538098569811	-2.2380555590710345	-2.1055657378694175	-2.0703437044752513
8450000	-54254.72393358976	-353.2736475674347	-53901.45028602233	4.163030091453147	9.169259838342223	1.366645461716879	1.297136401070123	1.1550029571744744	1.1102410408837287	0.8409161986874514	1.3438899980594852	0.8528180237114096	0.7938886189695256	1.2734801871334045	1.6923213338590382	1.4426215579932742	1.4479659396785802	1.6108767712884615	1.450092247508293	1.5817262232391913	1.4013149404755687	1.5111056928337352	1.8595168105869238	1.6208177660511713	1.4169909761506079	1.3008802428746447	1.175248840815112	1.1400600866947384	0.6156365582146994	-0.009847730097175877	0.16238150861692874	0.41609417069690713	0.8707631161591538	0.4479755403188856	-0.08042272008320436	-0.46006061558204464	-0.013225856430383154	-0.3508049748975379	-0.15301470628777966	0.06081659012926599	0.47899794622844605	-0.12812853823061252	0.017589946648781718	0.4817162134257616	0.47643004927081745	0.685282739166474	1.0804434718361386	1.7426402610351528	1.332210665861415
8500000	-54241.63984759592	-351.2744052289113	-53890.36544236701	3.991422465429606	33.8542794321101	1.5938446537749162	1.6991160551980715	1.6850270088023964	1.4184291251364527	1.4868706123382982	1.2825459043648664	1.3507097458525312	1.6693634728671947	1.7888590013019892	1.5720330154682813	1.5677248239287649	1.426519485329798	1.6513515407257113	1.7277061371308549	1.6665664218600411	1.825310050725311	1.8618826530835522	1.9936812080951125	1.6550097914183983	1.4689806614257566	1.1032966298121742	1.2609938304291213	1.2519529856739668	1.2014470016688081	0.9929045574062083	1.0684899399766588	0.9633437228098364	0.6477670365407279	0.4381514543085099	0.2943800574547093	-0.06047213582102762	0.008834240441115637	-0.05842628393079147	0.3745408595726347	0.22147776607308226	0.13959378470354444	0.35542956771450773	0.507304909491731	0.593966790089373	0.5492155615911104	0.35181262844896516	0.5144419701276081	0.5303137964522207	0.5749164594906483
8550000	-54263.70527645557	-345.44952404555164	-53918.25575241002	3.5678524431619025	8.949956508393225	-0.2554496044986989	-0.22071574555154405	0.5012689853668278	0.8722742403990297	1.0403125210942186	1.4248167796674407	1.111835504705406	1.0625899807471075	1.062515831330055	1.2534974327946093	1.3051676673837582	1.1705896798982263	0.7084012897772253	1.1794464807399225	1.3714139135977321	1.4197634846899914	1.331604480259241	1.2703121464601583	1.5918530334985634	1.5853673355418048	1.2547501811192427	0.9828026816763056	0.5865210525897255	0.6510720954137645	0.4711245639265651	-0.08301935989150593	-0.29248821807023684	-0.4972361932795524	-1.3883728680658864	-1.446518916088506	-1.9486617452363935	-1.7811753762533216	-1.4311118084198315	-1.3802295307859342	-1.0036054864015704	-1.0827092557931723	-0.8108729054667134	0.24376371990116352	0.019196092100675632	0.015784304670753868	-0.693751104419125	-0.8419850046838457	-0.867031207860161	-1.3596432141216686
8600000	-54315.34898104144	-365.750889614849	-53949.59809142659	3.6073356435232165	4.706440162952651	1.3268831692483882	1.1531367545058018	0.8527371033325777	1.2346844526946912	1.4136611848533767	1.6526891932886068	1.157540673290848	1.837793178354351	1.5547596218117015	1.6259104727635596	1.4200680574148552	1.2772239917376562	1.5070972323172085	1.9216240907355868	2.071540662375216	2.0928472402499656	1.457404195558679	2.058822621286168	2.1136624416101615	1.5899033435741636	1.5880572273904834	1.154051166675394	0.8405421120865149	0.285969648810032	-0.0682025855416566	0.08254419503660779	-0.41735048579401574	-1.1284100510873458	-0.8184166728885903	-0.7854037921897041	-0.24918162935190336	0.18038009896354623	1.1522077988221335	0.6574966917569471	0.8841088461197406	0.9051334686540498	2.0623728862357984	1.97390493347511	1.619734742123664	1.7949985188203477	1.9149262341671613	1.0888376583988897	0.3375314990278093	1.3633673999091172
8650000	-54249.49415659671	-331.0874358295993	-53918.40672076711	4.494046128179806	20.039510030998716	1.0048747451085756	1.1366593454069993	1.2708837330139657	1.6002900512012315	1.7161157008299228	1.3138818143901496	1.2215156677861148	1.3355108060991112	1.2194595921117073	1.2112544458821162	1.1994190918681646	1.0116183403341932	1.0921921216062696	1.1846841888492725	1.4455287154083116	1.7598893115966678	1.3149335286366295	1.118754256527143	1.2564085586484544	1.5120430272639442	1.6899432094894369	1.2805096967110745	1.1858589130157127	0.9100527779176613	1.0060455475075052	0.904060801550815	0.46346721631784005	0.3804777717386154	0.299086164019486	0.4514756655714781	-0.026203750201884063	-0.004398697640901672	-0.2095508984715477	-0.25205390131440286	0.028301869293331568	0.03828220898803613	0.14130025034447485	0.2927343657538962	0.3573482322064983	0.5913948651400635	0.8923218064314505	0.8333700748121482	0.7993868797111883	0.3459611194580176
8700000	-54257.49308145619	-344.1990766621009	-53913.29400479409	3.5534343161787616	5.96207543498002	2.5483330786482474	1.7193718701576213	1.113766519685495	1.6507924047431388	1.82594393174633	1.544536448685386	1.09238453586778	0.9859266491463976	1.2018863027139766	1.5157573134545903	0.9930713408009229	1.239851845695526	1.052150483441337	1.2278929579349112	0.8573782600589956	1.5791982046253537	1.523974956663363	1.6136039489323168	1.267514022744186	1.7156739998617236	1.5349957318263656	1.3078200707164616	1.0732451941632069	0.5518298714796003	0.14544452805727404	0.38832234556624207	0.15092106055261484	0.0017831422631343075	-0.6039108256658251	-1.8958995432243677	-1.7936151074469184	-1.942494802511687	-1.6762739873488601	-1.842754983009283	-1.4329030319789777	-1.4639660094260951	-1.4525522145420209	-1.0236956464242697	-1.3808797635434407	-1.4916308241207155	-1.46731844845768	-1.301955386362153	-1.4899222795088087	-1.8178846347676867
8750000	-54202.931792223644	-299.363347014876	-53903.568445208766	4.0035953870840455	29.1749118308934	1.4387802628317736	1.4280807459307634	1.382637181571783	1.3011948004648584	1.3842312247579034	1.3099617953988363	1.1637349574812066	1.0876725432683425	1.1180307246143137	1.326542888411075	1.3429727003687022	1.3788554156694348	1.6150592833937079	1.824523744812391	1.6027029658147978	1.4878713289826957	1.340473854637707	1.2574434724940144	1.3702823147613021	1.4817621189896684	1.279664439377748	0.9291525244953881	0.8483050566717676	0.6079096759625394	0.21769087774037033	0.12345347000042817	0.20533205216997044	0.05108603146420296	0.13656952111727572	0.12970396975359927	0.20505217584552435	0.26929632964946626	-0.05960812862707071	-0.30327655306150064	-0.43075662471844256	-0.41573833105461294	-0.5027341556715892	-0.23380327347001822	-0.17195371116196145	-0.347019911211918	-0.18894737417181318	-0.2057131123066097	-0.05970524966114281	-0.029305376550058715
8800000	-54290.11590802903	-360.8587244657399	-53929.25718356329	3.91917824141957	3.1539274534934862	0.5007360066341949	1.992098215041808	1.6279645929766031	0.9180368123201321	1.8163683745452324	1.6143060660880302	1.161873711778445	1.5766526272247388	0.7984435868669146	1.198410292317775	1.0400444060840408	1.3353570831140824	2.0149439180211486	1.812542637118057	1.5449756589016974	0.935615330573681	1.9863124165502408	2.0749754362180157	1.8438148796854767	2.065803886677058	2.167038917540176	1.7189153758062323	0.8989896610633592	0.4700143598695113	0.7587916934165755	1.5841776275846724	0.6571038880457741	-0.2004476544591275	-0.21808800697863007	-0.7588383542131276	-0.6760225262184942	0.7463410815284897	1.0821863071576723	1.111243587035238	1.4972390447540112	2.083285728714328	1.6602933788902856	1.9498061258151513	2.344370629623508	1.8659140584375455	0.8914890008095233	0.351293830459559	0.21265939906954956	-0.13537080780956945
8850000	-54247.61837886941	-336.410296797401	-53911.20808207201	3.8801318955690287	14.056199846940656	0.7131923434279455	1.3485072905338784	0.9989891277728724	1.0556255877689193	1.4354971003416988	1.0956558508461205	0.7178334680405256	1.1275991490702908	1.3838903851432833	0.9274454590806125	0.9120852518505965	1.231150814275869	1.5265390180503127	1.5693295138678585	1.3713774783072246	1.6802332608837889	1.4243629200375592	1.4762924293448458	1.7802276674536444	2.1379515715201585	1.7348809584700802	1.65466522225159	1.3444741589010307	1.0760632351481159	0.7420800567130943	0.9900933145646619	0.38167109996104454	0.72814238607931	0.2998561574439356	0.4151534614852067	0.13311620669550894	0.07276470568599624	0.10760870608238413	0.256971043107342	0.3672049037649079	0.4883649531285778	0.2662045989090544	0.42662095765898655	0.28923885342914357	0.6724715078819384	1.0019038862159753	0.43398905536429555	0.9459792162374928	0.39101976110206904
8900000	-54290.14363575026	-367.2821344158457	-53922.86150133442	3.826027878254943	5.840101737252777	1.0312055263139022	0.9246478524721324	0.8251030338171952	1.361039912153785	1.5833682399204994	1.1917199863578207	1.1355325873535727	1.2357871930245932	1.8658866397576712	1.1650736386585947	1.1472529865349945	1.578043424235133	1.3072118958755152	1.7387122078155013	1.7386965848713922	1.3788934805472832	2.033437135051226	1.6453044036702118	1.86880660502642	1.6086657396251935	1.8341259256732103	1.349432149416318	1.2526465416547814	1.0898361875274822	0.6462991428311152	0.38818918749834164	0.1734215702820633	-0.22948696269609997	-0.5944619282320188	-0.8461451826981103	-1.0515932293093413	-1.557208518322474	-1.6060259539525106	-1.2982813320779822	-1.736613760917392	-1.3137481933646322	-1.3399030315473786	-1.5445865769172706	-2.0039467524885204	-0.8741010823793438	-0.1347856662882434	-0.5072480080127162	0.010774629975317862	0.3891723702816756
8950000	-54282.77266756136	-377.5828734260224	-53905.18979413534	3.581453078383765	2.3921816221490992	2.3531040382430684	1.6105858377628304	2.1873258248668783	1.1941031623698373	1.3946377651845303	1.360206183226991	1.3798264243381986	1.0663282994800323	0.5608831678444188	1.919891981345271	1.4782203291270977	2.1048236879765327	1.8791934912450983	1.8379903529916495	2.054897365840617	2.1372671046657605	1.239321295289666	1.4970959274076197	1.7327283620620426	2.3062952839328594	1.3369031108157543	1.1368245229195857	1.053944120941372	1.246451677672229	-0.02546560115948173	0.33637981023947316	-0.32813450091837637	-1.2320171647385703	-1.5671449906310078	-2.7244149621890497	-3.0333063555186124	-3.63366600373	-3.68312453022928	-4.306780073197307	-5.393123574977258	-5.959064129121828	-4.719356785476961	-4.541723437988874	-4.73956045359467	-6.61397507384941	-6.734491460105641	-6.762997259270775	-6.035718508617733	-5.929752716952253
9000000	-54309.87954611327	-395.9121682323272	-53913.967377880945	4.241705309542441	4.307899607647576	0.27200852449390567	0.7300957754067875	1.1111216874100558	1.8981354393326018	1.9945149764996142	1.5191768262726695	1.3843180951245613	1.165239898186778	1.738817918624761	1.3309944527248114	0.6465439279007308	1.4959553459428407	2.396774655491908	2.7020267792575954	2.5667772756577483	2.3092708619612243	2.9001195499510257	2.5837026194596975	2.0478523190895057	2.0139874454115807	2.079875897023592	2.2606918504211104	1.4436212580941281	1.169012071969491	1.2467015298249045	0.11925371351804964	0.9974518376713748	0.7134340615262726	0.7424759791025414	1.0960933415409562	1.4986765455180844	0.8451492990260802	0.6284487171548416	0.3136785982898327	-0.23345348123905574	0.7271252919268457	0.7125010817745235	0.08446015872522139	-0.41675866661112143	-0.27919257431974465	-0.7146342309440014	-1.1455861859170016	-0.9399072155968199	-0.6399137807730719
9050000	-54262.89355962007	-359.1693415524525	-53903.72421806762	3.6572454629438957	3.759759340720708	1.0845216725831472	1.2346842386625252	0.7554334746944161	0.6801805105895848	1.93147824007877	1.4333545463321602	0.9228733092779369	1.1743766980378985	0.4843855405812827	0.6452635648510232	1.4456256068989233	2.3781005957037253	2.1412483366847526	2.052366631398669	2.170367909490436	2.1341315962515335	2.438697061801058	2.021440962122353	2.020313544590555	1.3988524647543088	1.616982079528185	0.8826981655322764	1.095127212440482	0.7942616349989542	0.0847208537230997	-0.07604266563069337	-0.8564678520647087	-1.6544215468315306	-2.537260696645978	-2.5244672743298477	-2.308343766580094	-2.5513692412482234	-1.629961642128703	-1.7787114146909468	-1.9834653269868792	-1.6193737319332386	-1.1824714469234967	-1.4049182634307318	-1.1196491857124284	-0.21146081231038805	-0.5139833871400135	0.14382984201051374	-0.1531244522476387	0.22948345651518665
9100000	-54285.40467236538	-384.5610948819502	-53900.84357748343	3.8350871793142973	3.548720787662623	1.4664554302842796	1.2616340800209014	1.1042877374033446	1.1413591674054535	1.537474177958397	2.2213158276498848	1.230301977294167	1.2732603445195299	1.0936703445285691	1.9414073179331761	1.927713254503758	1.9095028169762849	1.66496216860885	1.314774663483936	1.294731885801062	1.2915703219754247	1.0494894111231514	1.1652853912616525	1.2650871248271083	2.0171382889200697	1.8698843366633753	0.7675805563364522	0.4842798852554964	0.8861795244280399	0.6074198975837591	0.039426570257566795	-0.6086440143819373	-0.9675998059602955	-0.9579149751576317	-1.6544214264233132	-1.8666857623570263	-2.4809640877960377	-2.326768600458402	-2.9889772439825895	-3.4893450141172213	-4.082121585009569	-4.037904068667807	-4.115356469121739	-4.0522903513594555	-4.385169402363597	-3.199199979750764	-2.463476259386063	-2.8622463379725573	-2.7148306277786736
9150000	-54248.63019363581	-333.8423403921538	-53914.78785324365	3.884607647027767	18.013408476531893	1.481789842378254	1.1729145316335416	1.3580369090958002	1.2417164806780887	1.759918966250152	1.4573594918000383	0.9580579172486193	1.2952641175841761	0.7344479114600114	1.1463657107117267	1.1736210223348502	1.6114893152667984	1.8595132213234211	1.8150571425179503	1.8766682353139141	1.8097478623895558	1.6207090617202369	1.603370691967027	1.885900124593114	2.038344275673275	1.6684991634241049	1.3659332566323696	1.0443807725523309	0.796558212616443	0.8419792385511842	0.9086324956490206	0.5051802951009968	0.32252090949833545	0.5011547697050455	0.35930630031711225	0.8894317604838973	1.0779207507627748	0.8875146275475462	1.0164659190267873	1.162137610854821	1.420965075663172	1.3340827844434797	1.6762444550944675	1.7946091766029733	1.576024120863824	1.585603418847803	1.7601498511000602	1.8753765132140727	1.545104663702366
9200000	-54236.833966636805	-338.6693604255124	-53898.16460621129	3.90105977159092	28.522781462300042	1.669310044010609	1.324938206643228	1.392952105495683	1.3190538143402297	1.4246250342251632	1.3149245143267427	1.3796113020660836	1.2796775986483997	1.5372321929582697	1.4593918036368672	1.5368866153108214	1.8035119002818774	2.0111024568392244	1.876700000338212	1.9883041239396142	1.799306587100414	1.6077696333295417	1.5001824656088532	1.6214643854248698	1.6377267426889939	1.35051889198989	1.296123450051179	1.3203933462693782	1.072876011807805	0.8385313185508009	0.9015036220950466	0.7337453224235991	0.9515935893281855	0.7823770820527524	0.7197321036454714	0.656162626583388	0.7972238475868152	0.915832400212643	0.875912847428034	0.8863180457472672	0.9455948919267283	0.6299098798991231	0.7590215085071643	0.56173468295116	0.8262423988969976	0.7118347531726339	0.3564789671006228	0.5427465924196594	0.5610483656780927
9250000	-54264.68619777204	-364.4369116445408	-53900.2492861275	3.756760233600506	14.474962934106886	0.9010723049831193	0.864439047126384	0.7966484410915112	1.1191079676038354	1.5336463652342263	1.2731971304692438	1.4599883458746208	1.6100455666283937	1.544587207456106	1.2820447239995731	1.4493494006441574	1.4439324007768206	1.5468309061721826	1.8520544185764742	1.848490737289512	1.8317099990680115	1.5825906697009464	1.4605715155421257	1.8761053783223471	1.739474543239247	2.1053130283860493	1.4521181636408071	1.1443528367222295	0.8591768347206366	0.41163844485662177	0.2693480304018375	-0.01922113098050382	-0.15895434832573607	-0.39435708173942396	-0.4065627700731877	-0.48916906536946597	-0.8334824217685313	-0.9276513620783926	-0.7680307118601599	-0.4702180694121415	0.5288868650059195	0.7934198364703844	0.3842749972549711	0.19665244509492427	0.8435408352595314	0.5955377045732486	0.49542675743249276	0.22032058587561013	-0.25828401741409535
9300000	-54248.25766069266	-339.6577838432691	-53908.59987684939	3.702001406848762	12.656440937789046	1.463158928583319	1.5806904431811022	1.3989983376090582	1.0904810874404396	1.439903075584876	1.317921307397929	1.3856074521524517	1.5502006544041937	1.3885830736055953	1.0879668946044665	1.2488817239520833	1.471784738346349	1.7358648349729062	1.2857154223380236	1.427685350023142	1.6261048036029215	1.9547105795327773	1.7205888911251475	2.0566180323865004	1.2790583061470717	1.4877341813932914	1.0912144640694428	0.733347775079177	0.5511649961038966	0.4974844918750169	0.1806479306770335	-0.5051774279101927	-0.37850360351083495	-0.342341756715259	-0.02039520999233757	-0.2979381126387984	-0.17990496607699374	-0.4829748782976001	-0.07494983013422724	-0.2409652485110715	-0.11683098722026977	0.3837060028796007	0.012268966365919176	0.08339748728252633	0.5408685633619488	0.9249253113886271	0.637010019546499	0.5504492200410294	0.16299476437576543
9350000	-54289.16631970064	-379.32440472731435	-53909.84191497333	4.060641945066886	2.640166367843924	2.8816246344383245	1.5116534588735038	1.0781288461382974	1.3155935448462817	2.6018580421669637	1.7322123149304354	0.9267360861643533	0.9856655727218815	1.205049440091927	1.3987770163849766	0.9386866655223246	1.0252456214320698	1.5399047041444613	2.352977175314586	2.314708881080719	2.5676818727378192	2.175512853510483	2.287862755796942	1.9537127669146468	2.211087449015482	2.3065234913507964	1.4638630233767376	0.6439448383522517	-0.26172252338852575	-0.5129957844981969	-0.4790860200920726	-0.39762175522709386	0.005603038332722566	0.22855062694638206	0.5617290069628196	0.9851606062717546	1.0366304740094807	1.31379048642601	-1.1660545771088309	-0.6777119742882705	-1.4971624677149598	-1.9984425820629677	-2.588776999848336	-1.6727639487124732	-2.3362664208899293	-2.1133734219872897	-1.9039830271187483	-2.8324210266209793	-3.498601650295231
9400000	-54302.359892790686	-376.2142474644743	-53926.145645326214	3.849401501135446	3.207962660907958	2.455491638387948	3.481813199426168	2.335388247313533	1.5933702225173008	1.9840389812934722	1.8443828788471974	1.005796414732442	1.0506452447651402	1.4615413377424824	0.8490741030959643	1.0908899403090024	2.3726415476868983	2.144105843481219	1.7369708432975444	2.059590724649528	2.4274845491323354	2.106899273519783	2.238473534323688	2.5068472506223833	2.008479843417041	2.1933691797573385	1.5015673602698059	1.2054178584697457	0.7619002271781132	0.6019047218230011	0.44536349352615745	0.36816453191218174	-0.28657045685207794	0.07378060234481015	-0.01864033874674098	-0.6315683274314542	-2.009126810115958	-1.9401614170480848	-1.8449694170294573	-2.1918950779545106	-2.4660303683772313	-1.8088736963195728	-1.466965935763734	-1.2826457462574885	-2.033154167743126	-1.9592043042549374	-2.096371347374863	-1.9238071161873442	-1.7012129131182878
9450000	-54289.38174567035	-381.8784910529334	-53907.50325461741	3.805905701901335	6.7816172857654475	1.7321026022128803	1.4776879050863194	1.3660399929647693	1.7676832811425816	1.726773410914414	2.1794282100266744	1.619058717432287	1.2977295945478828	1.203129818291848	1.2606667620419545	1.294721602003171	1.573119258301617	1.5303277850285741	1.764944290006773	1.7888849299585783	2.0946242925811114	1.8820938374795693	2.5808972462280475	2.231388213503862	2.034399964862563	1.4571907144584089	0.8276600549925812	0.8417199194791442	0.21282727822511283	0.17759222579488218	-0.11728134284045809	-0.37562741031774793	0.34714411471591416	-0.08444577890338212	-0.42424049131604225	0.06883940222052587	-0.13398848578931932	0.40184810856958164	0.9340312114093013	0.8440531919796048	1.18710151086661	0.7943799623046546	1.1445273308288817	1.0239413431161009	0.9808217713064915	0.7667397540082453	0.5001774758165606	0.8599404326197961	0.7922173859485548
9500000	-54303.722327105526	-400.9012113147245	-53902.8211157908	4.035911397308415	2.3806037099104436	0.2548065147204439	0.7113552824867377	2.1122725637617505	1.273641807026937	1.4047498831320895	1.6778949234507898	1.0582651516551256	1.7612263914518025	1.3925365460283294	1.2606388751367201	2.1489588821058394	1.4874944108670856	1.7530577133130336	1.9516655800586713	1.111199853721771	1.503908018528435	1.985534802752104	2.5050586306310074	2.630983255963412	2.20606317172484	1.5341431784099557	2.0731921781216265	1.745068696310349	1.8999070934916658	1.6952633408000537	1.1811416665467245	0.9342681188419438	0.43147611736535496	0.08582248970124728	0.0733275404299468	-0.708505465938853	-0.36063018598137137	-0.31284431928350975	0.3280972818409309	0.8782342431946348	0.6687202242842989	-0.102808222990739	-0.1279762333753638	0.06770157096088036	0.11635097374226655	0.202909208518262	0.6439219766525708	0.38792946709093923	0.09719915373571397
9550000	-54292.100470118574	-392.98866226520533	-53899.11180785337	4.395613267758707	7.371744124207625	2.4007469242912136	2.3865440603745256	2.7646860174784407	1.8822387245994179	1.8591860731899956	1.1855135189674382	0.994322291402212	1.2817201139124885	1.288890294314563	1.6392712833542324	1.174155733248811	1.2518333892085642	1.3582188754860713	1.4868171078981582	1.470780074876164	2.088530011637094	2.3492126394501907	2.65170314526609	3.1271076863870007	3.4975474463480776	2.697999874172826	2.7698317076463663	2.0356870369463045	1.934626453010421	1.5952946910097732	1.242359440220587	0.8910966900823208	0.7979578490022419	0.43829299153557466	0.16353305812920332	-0.7250814829879004	-0.8516005677984004	-0.8375089045549511	-0.35968665902408825	-0.6286565462269063	-0.1852100028680982	-0.1917161911856773	-0.2914546418186703	-0.4481825525760865	-0.5393297794373569	-0.6698949970644317	-1.8585620970908212	-1.2162930160527612	-1.1337677167454983
9600000	-54289.595663359214	-384.54662261023054	-53905.049040748985	3.8196541443512615	8.960544428095904	1.6571428735522067	1.6833387905455608	2.0568021705070967	1.72060184076576	1.5012713070520987	1.361862630518426	1.0273527722583329	1.2525143370864074	0.9989188631825685	0.7550776646648307	1.2420341975961446	1.60357996971391	2.1553763897561233	2.134473854521981	2.1322956996350464	2.7018633347281145	2.0554453434953004	2.536080442110011	2.2475301504699474	1.9798152581436244	2.059873941498602	1.6960968227785462	1.6855840892877936	1.423934770856881	0.8632460970644737	0.2773934046590907	-0.3722807935333804	-1.2281799638026019	-1.4052738344546245	-1.8208823089644426	-2.014236386657907	-1.5416783864668444	-1.7903207186945824	-1.4948556769760875	-1.2438417955070882	-1.4114223025178971	-1.1419524094172062	-2.013356307727642	-2.1475547980985246	-2.031576726409659	-1.7510622633550375	-1.5786664261159598	-1.3774188303749817	-1.6732558560840225
9650000	-54316.96893803308	-404.9775708417098	-53911.991367191375	3.6857464898635786	2.2245507265642774	1.6029051221841235	0.7616139909041024	0.6043301087527201	1.2014942370175214	1.9584967287008292	1.4387104093450858	1.4122291184583948	2.0059249449285903	1.198117048893119	1.0026053302688054	1.597924078491938	1.7121834047729148	2.0195578133227055	1.4641925750736178	1.3765299631133625	2.2309071973040093	2.1598744987833114	2.532839530494797	1.6957056286342376	2.591710036216169	3.1650242850485624	1.3087296670679747	0.9216038189519007	0.4320795712236502	0.05716275157001416	-0.7201348696579132	-0.6907457183692888	-0.6431953283505608	-1.259403715005584	-1.362511026083376	-3.0968708740940665	-3.6099563728653403	-2.7038527485371238	-4.082527896116812	-4.694005499664548	-4.793825761639666	-4.939261281940063	-4.954386917280786	-5.382902881595771	-5.398219857165736	-4.762268115742932	-4.057635707063489	-2.2030008115984514	-2.0278556775051078
9700000	-54296.27286945397	-375.1061037712736	-53921.1667656827	3.469098689441906	3.2326122852721477	1.4832805350115066	1.3916221494816285	1.1140281172880102	1.4413594015097826	2.0059072230258637	1.5824557332441829	1.0867846878752805	0.8798450810981555	0.38273598081042826	1.4177013499855844	1.0814494322766535	2.183580669005193	2.5900238402497924	2.493992158362278	1.363911490869071	1.8208736605599476	2.0674629041348607	2.5002330807091333	1.429106309792632	1.5595140997112176	0.9668260914083876	1.4192077079635583	0.7519010161252352	0.3211598949362894	-0.09055396259101786	0.39566793593179606	0.41490899116783875	-0.3865800876982528	-0.5620486164319854	-1.4272513877662685	-1.049330620706092	-1.1886266479363954	-1.7477107502901315	-1.4932870724976606	-1.676307251069622	-1.8555105332713642	-1.6638226551967827	-1.6948922936582835	-1.7123376680001603	-1.3568720153851583	-1.2835746690446779	-1.3661150764382923	-1.7120719638428428	-2.76634800852043
9750000	-54247.6503602676	-347.4038480542487	-53900.24651221335	3.998528421008067	21.072749082941865	0.15782978727680064	0.5125939095066426	0.8583620803346088	1.0227580418287774	1.2422642437585394	1.4150737017546027	1.146521879448514	1.048591370661449	1.1489050208825642	1.4781154830910084	1.7887431305565142	1.687159557669589	1.8096306852071795	1.932713424763567	1.8215067438511245	1.9297168478064037	1.7831193376877763	1.5501630317140165	1.671777783039665	1.3282987460978994	1.3120785920964697	1.0298624826326412	0.8839357390652216	0.5991838912873779	0.6553581482824729	0.21517074012522935	0.2781989842643149	0.2406341811727101	0.4141385374089043	0.3792790564917407	-0.30614070413212036	-0.4162747416494606	-0.3627944489145349	-0.13792173089258142	-0.08694758065134878	-0.15375574910507772	-0.08070104973924917	0.39473087934302853	0.6918060890785467	0.5051816973839656	0.5684036123265493	0.6938094746670365	0.5042375283000119	0.716710361643871
9800000	-54294.97116205547	-357.4101371727789	-53937.56102488269	4.078286344137855	7.499716316844141	1.2623300665068098	1.0457945153135368	0.8935914688935476	1.590011174619995	1.501876054846417	1.2701668998864604	0.7153367395807082	1.0444309987578637	1.1726143006260124	1.0373070627653822	1.5852133125240213	2.0476481588888635	2.088157800812095	1.9462799062821885	1.5913745628163902	1.4326657748622484	1.2727204967900536	1.749314608105951	1.352341836587243	1.5060765862055758	1.9041924125469472	1.2364067571074873	0.8793753706660117	0.8234215565907519	0.6124574918410062	0.22439834177607337	0.47021944638347984	0.5381055752165711	0.6725952485333515	0.683564855515928	0.20765229275958086	-0.011969195928421467	0.12312289451047187	-0.3572212172133682	0.08172223349826191	-0.4653339990425166	-0.768217726840226	-1.3957265133199872	-0.5018973069638514	-0.11471365210176193	-0.07890919167603971	0.2842272078176069	0.26299716713579013	0.24638333605676188
9850000	-54282.806194976794	-366.12436290595747	-53916.68183207083	3.6198308568108812	1.72302519488532	0.8814684424120321	0.8199440644378166	1.3357924535752939	1.8336777506488047	1.8203308232347635	0.8852063496500462	1.2118469636740694	0.7351310653478599	1.6365811017461493	1.17990664524846	1.484203259686946	2.347135498363076	2.6115814013792127	1.6265239148905262	1.2593152603016144	1.219142064961985	1.9123234416268333	1.3514281695012604	2.3250845658949353	2.0628627637155015	1.3577429342530418	2.275276834731868	1.4319884535572178	1.003949209164457	0.48229861623698683	-0.16038958691087185	-0.14689419621547695	-1.1318944872371595	-1.8541869471809989	-1.8899924147339346	-1.237135670839489	-1.2132950250133694	-1.5394039238235915	-2.1732687305288354	-2.486197552215284	-1.7479969815866911	-1.425466680462882	-1.5060661921383194	-1.6709203846728782	-1.4013945336879627	-2.1417568858295146	-0.8637476964246955	-0.8099590779144535	-0.12251719027118702
9900000	-54247.45965686563	-346.25217789859295	-53901.20747896704	3.6243567637207588	2.521996991054361	0.7409311261652304	0.515214620978085	0.9908473446594379	1.4414500139286628	2.0427008472511403	1.5957623901522002	0.36377284228284384	1.4376959535146976	0.4058267306158784	1.0413952741835435	1.243754997213431	2.562660135858938	2.1863084468015077	1.7389206007836489	1.1005621321913073	1.2629033390896462	1.5988828494231162	1.855952009657644	1.513088957058406	1.3281917051451937	1.0514856141742528	0.5670054207850067	-0.3485596307815897	0.08722175766540058	-0.7867705875527923	0.09513300540900876	-0.04499188224472517	-0.36627532176983046	-0.7711564617002133	-0.628453304841865	0.20944147318313822	-1.0497303181883473	-1.1040298439556762	-1.6270172831477283	-1.5755915334171962	-0.36074770922727684	-0.07704924939265356	0.06941496275242409	-0.44923789464960373	-0.3269730864841276	0.13184831164851252	0.5464586969311735	1.5009595418636505	1.0483133857873008
9950000	-54262.76083897511	-345.4208928893772	-53917.33994608573	3.927622166137557	4.308679188701597	0.4248408516330512	1.5019685295605631	1.5680234211248045	1.2264108147555168	1.295580147786939	1.495765673583896	0.6754708162716543	0.5596758577173014	0.7966923117071427	0.7981872790697992	0.9052739302055617	1.1843810421920087	1.4816465418140503	1.9321224603235296	1.954306914059335	2.0552714739117444	1.5777349859809318	1.6085027099970788	1.580334133918619	1.789961683477721	1.6470395578983394	1.3500532563983119	1.1347570562713822	0.5671691167317718	0.7882936187981184	0.03601002218455689	0.19911962531845948	0.584946073923754	-0.14233662192199217	0.9136485847154404	1.0685459849437544	-0.3080134440401415	-0.8241799521069973	-0.9061458824044699	-1.767563475594054	-2.052134108053461	-1.895151123759447	-1.8606681078257825	-1.3405410875769792	-0.6920406882527439	-0.8798770204942045	-0.9837424116955373	-0.09713493303158272	0.3412193676173467
10000000	-54218.32532658184	-319.0445468718695	-53899.280779709974	3.423543167262256	16.779646879459506	1.3054977666501213	1.5715700883862664	1.499995706694679	1.2208966670061097	1.2109030297248593	1.25912181294766	1.0139540273679624	0.8505183654138162	1.0242102639171566	1.1939997619672693	1.4675974025383356	1.4123884530360604	1.4995157875637821	1.1551188987562502	1.4160254360353943	1.3119292027793632	1.328516477919328	1.195409750192798	0.9912320241337137	1.1606155145967727	1.2010735975230127	1.077469735201853	0.7266799695538725	0.5080319039662912	0.29186679123753595	-0.28053710925017183	-0.4586178471475278	-0.05579364137794146	-0.14482775256570238	-0.24076784244016988	-0.07554752315290637	-0.0038287757180862775	-0.29121269206292527	0.2250787752754594	0.5366983500117681	0.6985724439014621	0.8782121785686017	0.6286192097703331	0.841192704896145	1.1731878891171983	0.9218902370116118	0.8272912006115051	0.6824472801903853	0.3443732650815602
10050000	-54254.311178769705	-347.8547804474661	-53906.45639832224	3.719956142691589	7.52868990541248	1.6118958492586344	1.3484387948101126	1.729007429541688	1.5830749074084525	1.772912801040076	1.1715385267072977	0.79606551275615	1.1228471994202183	1.5915885092132034	1.2380702392529992	1.5258987392344026	1.8810271782461405	2.2781260592924757	1.8009516205669356	1.6674513073724357	1.4194644667768261	1.7001143872194504	1.5116526777208108	1.7753877443659454	1.8300736855494548	1.432956878251816	1.3556433778324843	1.3409273529432646	0.412463617836647	0.30798549639045913	-0.05096042934903994	0.08753750631365681	-0.20822596291588163	-0.16334609222907143	-0.20968802814800064	-0.1283292691101363	-0.4234823423603495	-0.4606436987993776	-0.26772950531303186	-0.33092988748439667	-0.5004278748944104	-0.9643874243127528	-0.6003873651610064	-1.1721737300111754	-0.8446381325442296	-0.5194112824244788	-0.7812061350537982	-1.1123445272440056	-1.564622800353109
10100000	-54256.71094452796	-347.62581773150464	-53909.08512679645	3.893016323959817	20.04715243566047	0.5051930211965306	0.5869023395102573	0.8256519252975092	1.130820416069499	1.4846411993892346	1.4620575634383444	1.2619394051630222	1.6069198100380393	1.9817058371151615	2.0729265323723967	2.1822723534921935	2.046279969806566	1.5605667897542315	1.434982518976775	1.249900176615864	1.518074843144938	1.4270270368910833	1.2989607999090198	1.2966964440246165	1.8766749731000134	1.9212372030320592	1.7426832882060916	1.6342656930750772	1.0803426144493509	0.47931818032400303	0.4562802615167594	0.7042697715125172	0.5221126546113561	0.5524112776911477	0.4472579601001443	0.2763519677382226	-0.08202522587218575	0.1656587215818779	0.09889774367418064	0.15551259101128667	-0.153366175466408	0.18534279754631866	0.34941507202885425	0.11663913835423884	0.2526887654274399	0.2577043432393719	0.3980644615636665	0.641524328371607	0.6391596363701605
10150000	-54264.140549388525	-345.2030332826907	-53918.937516105834	3.653378321260153	15.957376084064522	1.6956466653230848	1.4574720977932913	1.4595076047862692	1.2546482544251447	1.7453709734142855	1.505982238584213	1.2776535432541947	0.8889040629976075	0.7384347020348503	1.0870912421218155	1.0409177693562164	1.1728604716158362	0.9667981770656977	1.5584610141797601	1.8590936666690763	1.9778692223210643	1.5063321728017345	1.4992049215690852	1.7080050284430612	1.7697562989891973	1.477309872636744	1.5329899729852976	0.9299952366008203	1.2690229011681198	1.1251406645058482	1.0726805563337545	0.9271876076948469	0.9828483970356664	1.2441272482469476	1.1373822024993216	1.2844460761514955	1.313881506311679	1.667144228485184	1.627439942780627	1.551696907992734	1.5604735764003128	1.3999653352623644	1.5637044054577656	1.5614316294274113	1.7667983877901408	1.5877010134721106	1.9013055844977718	1.7848480834559013	1.3416430639604502
10200000	-54263.51494874319	-358.56457327351444	-53904.95037546968	3.995433787033032	10.947200604352119	2.0204640171424217	1.8806255962222727	1.6931234424890402	1.3423426435221053	1.5326342881473969	1.2354220950638026	1.4246728582332004	1.5132728202737282	1.378622008336692	1.4495720977395097	1.3305493071992014	1.939971676163185	1.99483591603417	1.4680505415193943	1.599930161481687	1.700323335446874	1.8058503657969596	1.965912416652393	1.9499168276657917	1.609246102414889	1.5908436146650466	1.2346715821150736	0.922375639651375	0.6614762850244366	0.22481463120537837	0.2703826033476932	0.5582109274247118	0.7746795163025944	0.23811775690288672	0.09067650301927202	-0.10888566559080644	-0.29309811219252474	-0.5609781918674506	-1.0325937160729173	-0.7653813028370349	-0.6045039717152475	-0.19991141619352154	-0.2088470923045625	-0.3729576770215957	-0.025644334897825555	-0.08271428046727464	-0.1892459109396753	-0.0016177960116436907	0.7447997606131577
10250000	-54246.33066532551	-343.37806270505706	-53902.952602620455	4.894167102364686	45.89157192890668	1.704968854920736	1.5968191258394215	1.3069491657016135	1.4676820905558896	1.3311905680337246	1.3430604697125261	1.1439470257047613	1.3715157601835897	1.4329717113120786	1.3864907336385646	1.4067490911073277	1.354331197034352	1.5167019935661217	1.6640277106451047	1.674753734469423	1.9590727794009288	1.866606288394487	1.870822858909686	1.9386267647294786	1.75520210810256	1.6044531410656895	1.5367336335416772	1.262644920684006	1.0877704473406782	1.151431561010887	0.9795557807722288	1.0405244286254736	1.111638427521505	1.179892007824842	1.295410247760817	1.3517667397276525	1.317084196069094	1.302879664008024	1.1418801762772761	0.9021780981256011	0.8627955741447118	0.7146077647844404	0.6005770855434258	0.6924735968087422	0.7034380982022955	0.7434345745991578	0.8926242241065081	1.2231876350512403	1.3907988050976248
10300000	-54260.338516700045	-367.79132969620116	-53892.547187003845	4.567692415224135	22.36430177397605	1.5156347368809417	1.2969200864923438	0.972109563926484	1.0059604197899445	1.27273079064936	1.1491338140082976	1.1676610805003105	1.2488536081564257	0.8958184527402628	1.1289879603960749	1.171106231469575	1.5589555823133057	1.585038857459473	1.6728343173268747	2.101095848025967	2.186703109664773	2.183045738029287	2.1495693232345876	2.2762661954010186	1.9461475944658941	1.881308374601426	1.571559158274079	1.578569237466795	1.2112955739939386	1.263962694046449	1.0797042151588436	1.1147673989893916	0.8283562875822388	0.6521963597983755	0.6748616658709261	0.9230232267362821	1.1748557990061983	1.0320430615788738	0.8101114869501219	0.687850301441129	0.8147339500143524	0.8841226819086984	0.8798042899014404	0.7418587717651335	0.8149867100931643	1.0658065395561906	1.0953891295155542	0.7333617898947966	0.6283879059352062
10350000	-54304.33790852042	-401.42125190532397	-53902.916656615096	4.013523973136765	5.387224004787655	2.1651926563761354	1.7618670455099215	1.8031659490046177	1.1185591020413705	1.477232810861968	1.7291260064862592	0.9693430753595467	1.356368321577203	1.6205899192862843	1.3681067030748837	0.9119262854514365	2.4820591370227603	2.109351248982458	2.1619646654379943	2.854972223692552	1.9703411368752455	2.51110593194843	2.57214659957986	2.4377997143705183	2.3655781443760695	2.521124147802804	1.8278063120900785	1.9456825837909981	1.6671827759656537	1.4744914573427357	0.43600375772546207	-0.44209489751748166	0.4628067107119529	0.5609483498491425	-0.31055444591048753	-0.8910313445445346	-0.8188083762310612	-0.7888180760799074	-0.4240953843392351	-0.11621069028256104	0.13067388324195017	0.20911284612843528	0.14510677143286244	-0.19209806465823576	0.06416817736679115	0.25374779567808037	0.37136247736660477	0.17395273527434885	0.37614496781733364
10400000	-54274.55598098296	-378.74774775005824	-53895.8082332329	4.300807681021403	7.281899275849795	1.9780498300294609	1.8158689198184146	1.5758463787663155	1.1835372294353323	1.998719667985239	1.5941956661298002	0.7067583453660261	1.1831313958871843	1.5647294905734803	1.393125884169051	1.2694329623024505	1.9488770159511435	1.6412690290090335	2.006695519892741	1.8889877555124697	1.3539192697451161	1.5267247514304407	1.6293853541205587	2.5421825031303373	2.7409967940348956	2.287012672158757	1.75787104799529	1.9146835633344013	1.2769704243859792	1.2504271207893796	1.2346183124796215	1.4774013103431114	1.5949981488557952	1.0107623570038475	1.2371120389312904	1.183038823701408	0.8874168835423606	0.17979611448565055	-0.23837768685401273	-0.767955346545203	-1.2438640762662447	-1.081018935255298	-1.658773141948822	-1.9069502087192056	-2.185421376278077	-2.182345359663321	-2.0932958775621073	-1.8927562451642204	-1.6862151036133726
10450000	-54293.05801290906	-391.60296512706026	-53901.455047782	3.8883395125941185	3.31410180519154	0.9343057844388614	1.3055852085471458	1.5369057713075303	1.429557962702425	2.0051588093347155	1.6243064485567353	1.3450409223627162	2.204708983015745	1.2153839808726636	1.0482279885799377	0.8047267089520354	0.9636052115759531	1.7803947067070407	1.5981264498639385	2.0302589702292817	1.6273292333561764	1.9226938159395728	1.86328234304828	1.9059268444708497	1.8343085931090364	1.6112498451961124	1.433436719085646	1.2661425673945559	0.058366940967713776	0.23530411961611636	0.408939931055908	1.360433074062462	0.8407993273165116	0.8731182759257088	0.2801868600212363	0.48583835703497125	0.8773962747263518	1.7067249439773073	2.105451432230759	2.9320466356138932	2.3572475476469337	1.8107993660728336	3.1163853546396503	3.2448389251997414	3.0856847138796457	3.1274399028153335	2.989153000979659	4.330203488568809	3.399980436922693
10500000	-54302.6477347539	-391.5063634175299	-53911.141371336365	3.7451480090776936	6.016563881899554	0.9396300215401251	1.5261828179541417	2.011277971268167	2.289353196114127	1.9231249341573626	1.6717844121014112	1.3964395222371198	1.5532984582448264	1.3930076288889548	0.9493586080178092	0.9014280118624545	1.248829964406763	1.1519127136008707	1.25117373788135	1.8259353540637948	2.133340642143197	2.113393424183339	1.706734288498576	2.393102657536312	1.8067542297464678	1.2211430691619858	1.310026571840801	0.9699999719666604	0.7966166197883828	0.9315854850693692	0.8184167511736029	0.6328885844392792	0.8977426390928024	1.2834597548671267	1.0217493154109896	0.7849224988991704	-0.1094527352682021	0.07812007845449331	0.14437873015763503	0.2612947363869935	-0.7176446890285579	-1.1303905134135421	-0.9320012879185394	-0.43139601676399053	-0.9024538607348753	-1.308183724210041	-0.9559141041242539	-1.0453659249211313	-0.5288376432751416
10550000	-54299.27050129581	-406.74146345499037	-53892.52903784082	3.928762783509399	4.867457287382642	2.12970752203274	2.068054592687881	1.8623834487744748	1.4454863042222896	2.3241819135381787	1.6541180708734546	1.1473323867583451	1.742876374834527	1.6334051427717613	1.157483133894269	0.8873630983594144	1.6338856808351612	1.6762275602409835	1.6645076148465157	1.9856708972216885	1.497687140956757	1.4723353494030804	2.0041380506646433	2.366899326759276	2.632251014051488	2.06281101621301	2.2036816994756614	1.819270234938926	1.642852440885886	1.3173736288132596	0.6615098479870363	0.6295721268109278	0.7531714139021102	0.700417090087098	0.11101991392322702	-0.48328477505815465	-1.0422251057578678	-1.2513638722125744	-1.4136170408365538	-1.4748833311378422	-1.398098047820696	-1.0927344912360941	-1.711563429102216	-0.8699985039165273	-1.3280948890379334	-0.940044508791553	0.7581242846042033	0.8058054099968782	0.4237051740531561
10600000	-54265.53736272565	-339.9980820254702	-53925.53928070018	3.991853355704938	24.06978117931354	1.1730547043745103	1.3883062300160272	1.784909016770266	1.9360913408377118	1.6768564935530716	1.2262020091897294	1.1967185751281482	1.3002983058826048	1.1718923217904664	1.1895392628443462	1.4359246122963263	1.4588287335472154	1.4466661003986547	1.2791586920216962	1.189564824437423	1.235760771702953	1.3815123591979361	1.7652393224896006	1.752328365919887	1.7812956988768176	1.4393110743375341	1.4325884981173813	1.3294333898316752	1.137452831047142	1.1464005353768112	1.2570579795497987	1.4448873952222347	1.6063349572957977	2.064788489080705	1.7479925009391069	1.7991104157276092	1.748126585145116	1.7303272832795273	1.7083921394014143	1.6838545734319512	1.9334314852743684	1.7427453678735088	1.7277423248614494	1.5190301232943442	1.7218373574221595	1.6485980690303432	1.7901596074622554	1.5984978547835962	1.4889455531109794
10650000	-54294.00696121944	-384.6807206491186	-53909.32624057032	3.6884554135189602	6.616019301946325	3.267211108163099	2.633855168166534	3.0617834846820937	2.106408780399794	1.954622358788285	2.0744722950829804	1.7999006992386553	1.046462919617702	1.4936774929119092	1.222077228929604	1.3133742918455757	1.5097311530000368	1.9260350470954748	1.8304375932943797	1.6669998085268836	2.203067229326645	2.3253405088715753	2.532096164197387	1.8570560775256835	1.855090912797279	1.7340897704364466	1.912736235167201	1.2183608709996383	0.735462635494614	0.4973612482000961	-0.41496230028259046	-0.6999258995325084	-0.9227628512848673	-0.9035556278851542	-1.040913248777979	-1.860357836324255	-1.7235907978540967	-1.8132751827290174	-2.2493087665297526	-2.037506320782999	-1.6547495211100056	-1.125786559232773	-0.8885412274608054	-1.2848749782826916	-1.4074482619402886	-1.9763905085179	-1.851660991617234	-2.4029443019538457	-2.6699926958894955
10700000	-54257.738081721276	-352.85730343940406	-53904.88077828187	3.9035037253256646	17.470075442650035	1.0289649409861532	1.1321589326164778	0.9147066306727347	1.0844356984552834	1.539409497909374	1.663245602521826	1.271779759633206	1.299246508004694	1.2813900697254774	1.3150081912733658	1.410581029719269	1.4670501755107843	1.3850179743577535	1.1763252574712342	1.2585732807814056	1.5763417311629728	1.688616618111669	1.810706249318901	1.5994141511104867	1.7972471755472434	1.8476001456276707	1.4462691915006838	1.4046896484015903	1.1653341939625237	0.9324004025105391	0.8356485933439326	0.28813120317119495	0.016470137910732596	-0.18300616322188046	-0.5931682973180503	-0.8602440958084605	-0.9884005703982317	-0.9806042107914617	-1.1240155361004271	-1.0827553500610925	-0.6223599477730483	-0.7063629755381026	-0.6426002188606643	-0.5802007378337127	-0.4504719158522603	-0.04015430536603093	0.2057171272551388	0.3802468094078594	0.17528380430303564
10750000	-54271.39279587304	-374.1109284427984	-53897.28186743025	3.912788781213597	2.076715561938083	2.0331962813433417	1.6535879111194935	1.5765985455189724	1.5343672558523758	1.6076685068567687	1.1786676957286137	0.6692045381120024	1.1941964783979473	1.0987341057330993	0.826137472007638	1.502142122579094	1.488974217081541	1.143050398146274	1.3801473027565347	0.7009202823214247	1.805760200685191	2.3064567831259484	2.9834914635461423	2.139134794229451	1.603907107029178	1.7160320214464684	1.1624252344717787	1.5197081671415231	0.4458074607307131	-0.04086815756143142	0.4741194434577556	0.9550633952170011	0.3804110177128064	-0.5336706835908356	-0.5778664286723885	-0.6109258920010144	-1.3409024129259854	-1.3195760313058127	-0.6997239077363314	-1.9032743519251984	-1.6603041043612987	-2.7668220856825854	-2.6894074164691073	-2.6282029381047054	-3.283548268623689	-3.465637594859364	-4.134034299055429	-4.046664044873519	-4.350257045674011
10800000	-54268.0780438121	-361.8578421891947	-53906.220201622906	4.180225439565177	3.3974799782848226	0.549016850277313	0.7982479586423792	0.7177094794793245	0.8809132171750116	1.2273275172112879	0.9868013332532444	0.48925216171545105	1.5604683352392943	2.0456613023713492	1.355722057334829	0.8164490046121309	1.4191906331277424	1.4268793640739292	1.203342465015408	1.9663340959072069	2.2284835039755335	1.8483757280059676	1.8117891299412139	2.3587767360056193	2.3203197567849987	1.9051427837534054	1.3832054844653	2.287305561715745	2.118348376578262	1.836247904923198	1.1314612997590283	0.7398780398862201	0.5256407865774655	0.21046136684384276	-0.8575146618581868	-0.7155393111198421	-1.0174464391807043	-1.6390776317558542	-1.4401203108964644	-1.266816298872479	-1.2215727433976094	-1.3385174977903875	-1.1872995483335218	-1.730607374678708	-1.9227462769425419	-1.7446720184013824	-2.4856128466866334	-2.687850195798032	-2.723830495812748
10850000	-54261.46347385957	-358.6813179151649	-53902.782155944406	4.12693134896096	7.474293678222939	0.9959268218445327	1.3828250915430709	1.5050813211003709	1.1112010736882425	1.2720632326349075	1.304252769397589	0.8862329786823969	0.9765644957859133	0.9800516912122244	0.9760012288199629	1.0252660342177664	1.4372403932703979	1.9596078425686434	1.3061128200596863	1.143727956969761	1.6658347957570072	1.0586387924110712	1.5498742549451203	1.5872784899532764	1.5313592362616117	1.9316772222269003	1.3474224242452428	1.2356527119510503	0.8077616636744438	0.25867783873817124	0.5181811966657883	-0.4508217881510862	-0.15216589632651434	-0.2246880000128893	-0.494771710776051	-0.37233299975089484	-0.7927821659170124	-0.7171513204973011	-0.6822541806448426	-1.218016069124293	-1.2147321423528776	-1.2018608456875253	-1.262218829377372	-1.445460788960387	-1.2269065207345948	-1.7382944112493783	-1.7705549697280827	-1.984819295530607	-1.8594318903213356
10900000	-54249.68789271742	-337.0313409850566	-53912.65655173236	3.941001016263153	17.58360046973004	1.7657357097552502	1.6900724791690205	1.1612833333776176	0.8884310421474106	1.223551416272091	1.2309241911834818	0.6810960034470925	0.9409893351477693	1.0930394720115086	1.361386691257856	1.247951720873674	1.5184187273600278	1.6011571357511074	1.8503645715936399	1.4796699236139492	1.876830174765104	1.9089389501896106	2.0744139087137996	1.7636027348556191	1.7233516281892383	1.6892347536363648	1.326098263274298	0.9628433594839227	0.9151122753483402	0.558643455679797	0.2524567018292349	-0.16772394783645167	-0.14717525985511856	-0.006985361993361243	-0.21202218370819562	0.14943007417082835	-0.26214401866700937	-0.4271337243763218	-0.36359124883782884	-0.281065339069766	-0.8191094971727978	-0.8016269663176467	-0.6693128287623245	-1.029248679918777	-0.7112035872023844	-0.6278247387127915	-0.39733421131251234	0.04980548027431775	0.4348829856039738
10950000	-54262.880769467825	-352.4685396764197	-53910.41222979141	3.7438793219035587	7.647223438288801	1.1079052253631698	1.5757717838542047	0.7496153121947253	1.142793676128729	1.6471849796379647	1.3174127663795232	0.7415097446983356	0.9732669075807775	0.7917580011979302	1.1485064341688092	1.6301342255179287	1.991109749523474	1.8569771433937254	2.2613617706388167	2.152306915692232	2.1229197911119426	2.266999928913227	2.2348555749409584	1.758458185848071	1.5278172187910486	1.3223409032897566	1.3008253489781973	0.9833849006971254	0.3323681697244273	0.1580678678506784	0.5053217251508257	0.6225937866269391	0.47738804736274737	1.1364043225266192	1.1368586694957563	1.2993581254558717	0.7508662895452144	0.5035383252337835	0.8480241955207878	0.4094811039845949	0.5208851245773206	0.1613225372010979	0.07076786353107434	-0.32688294424949055	-0.6645045579407708	-1.1895333873568936	-1.1404832451985911	-1.335014093643934	-2.0710763694294396
11000000	-54277.67118560076	-376.8445679483461	-53900.82661765241	4.338059367242908	4.227436671903957	1.3026499490151084	1.7257604645211864	2.3385851044723007	2.38856998246712	2.7057369218196285	2.0288161183401403	0.686123472296084	1.071866974674343	0.7806111074118843	0.8199535808609524	1.6275185871105207	2.098973994178534	2.0390379137022165	2.363361896495857	2.311337785189922	1.7023173741898883	1.6314133769976447	1.6554669299831983	1.698428837799745	2.005261318795565	2.169528532185825	1.7549603297743046	0.9252205691112964	0.7341831501106774	0.9046886641830514	1.084379554497625	0.862197220386912	0.08524687953331345	-0.11227236960142706	-0.1815509276486692	-0.38194749455608895	-0.35266965562923125	-0.8999115352984183	-0.9181861624678203	-1.0344139022696826	-1.3737602326352634	-1.2156616458423974	-1.929175484019023	-1.5551073255382006	-2.111599434360328	-2.5483494772456607	-2.2825705264149603	-2.7122295631824764	-3.2987842519016204
11050000	-54289.265904021326	-366.80124963643647	-53922.46465438489	4.158136377428471	9.0064989073009	0.6877313006404804	0.8109369716107825	1.0197656652397782	0.9867615946460271	1.7234540228427908	1.4872262062864747	1.0976160318564219	0.9897362249891765	1.1550188076451966	0.9152557069714147	0.876798828617506	1.0989407194113054	0.9411441464253254	1.4609986735534661	2.076763513396185	2.678815374302088	2.36451357147049	2.2613107449981893	2.684767619190734	2.477669243465819	2.462916328989355	1.667832008587828	1.193043721008958	0.8834410279141167	0.4912301169357645	0.43807703956631383	0.24968412195087913	0.010935304560424408	0.4081066918300894	0.48144000885928906	0.43404832739183913	0.33800499549708674	0.04730585411520427	-0.42557956141820297	-1.044617646545443	-1.333014040400354	-0.8526508305523977	-0.6648797142737706	-0.833692776260567	-0.5337398030966329	-0.15829886870875032	-0.5799144510077676	-0.5299401728449107	-0.15169501030156995
11100000	-54270.00145696253	-363.05592146254344	-53906.94553549998	3.8715936374481212	3.5973693293185263	0.05179356549800884	1.0930261893063862	1.2907546214766386	1.329390444761883	2.022789837683198	1.8016245103656194	1.1984802827266259	1.2707658836679585	0.6215044084660206	0.8400519267604899	0.719572753588973	1.8155113063801083	1.4869136522409667	1.4453547607652792	2.321628288806753	2.364990422826635	2.2657707595439898	1.5871858923357531	1.700004109811131	1.6906110289492648	1.3718971861644036	1.2596493022902537	0.4867323222824219	0.5551876006243008	0.1577832313469341	0.2806626747649148	0.6811732771457977	0.4444236687012532	0.7229258633133059	0.2196704786297793	0.25320320140495944	-0.2692710945743454	-0.36538140190400803	1.1557792133395104	0.7669414498671521	1.1912882605218276	1.07455589805054	1.642889067174116	2.3648192845532123	2.606313061358313	3.58436564807821	3.6318117306568496	3.6315370016814854	4.447123928153101
11150000	-54265.981925705746	-363.67454081650595	-53902.30738488924	3.695039973209127	3.1684003179223588	1.3957318322299666	1.6305469196242661	1.2346651302042584	0.9514323548462416	1.5249298632852102	1.524898461845277	0.6102833816725413	1.4092150658628322	1.3096157762221265	1.4298144186535608	0.7382930129113191	2.2273055370695736	2.2719997938574035	3.1521405002360026	1.5064426026347912	1.4665404719041149	1.4228316356968502	1.8486369418595712	2.4596070204196763	2.4446054310367944	1.8015983181367572	1.3199602127807406	1.1056414041790255	0.10508070386201823	0.7522534758433508	-0.05390959788541215	-0.25744740002125877	-0.3116434210698916	-0.3777359390792793	-1.1622593997891528	-2.269349167651988	-2.4169704128666547	-2.2656206700145427	-2.0624048045572696	-3.6403685349537747	-4.147241692535116	-4.41922445036424	-3.690076477024547	-4.01961301663107	-4.745374539746297	-3.9029898418542084	-3.9337150263095166	-3.9865241419801056	-3.489014014026388
11200000	-54263.76445799911	-384.673839007105	-53879.090618992006	3.833173794355359	1.582982657718865	1.6715284044899414	1.8072490956328018	1.1411867628305983	0.8354899832650441	1.975450955489803	1.3224233646329502	0.7707228403295991	1.7523807747462108	1.1391322389298508	0.7985590129450066	1.499268265221123	1.9301552417407501	1.5913495567895477	1.7583359624904906	1.8407180263183722	1.1893591608748544	2.274104001970309	1.592652163644926	2.167026220870862	2.0016332404653077	1.7574633225141194	0.518950591732572	-0.18392821240846746	0.2960314912613448	1.233741567470684	0.8723701198994751	0.3191484835201813	-0.043452084521237166	0.5385948731194934	0.2323964595069834	1.5634639579449219	0.719527020011582	-0.680746742015301	-0.40983099088224906	-0.5863208808232083	-0.46829631420741424	0.0365088270146805	-0.2859375894285525	-0.1904234535342042	1.1597024398688827	1.2978971430733417	2.318493177104712	2.980302229248209	2.2946397684323534
11250000	-54281.4641273247	-379.07695015027616	-53902.38717717443	3.706550123388424	3.155314828327893	1.2715345471992048	0.2774185431595637	0.8207343666002075	1.6844849037560785	2.345649655219292	1.9431126894957789	0.7032650048493535	1.4839676860995152	0.5623793509256448	0.9208717225466219	2.1024719210248763	1.714379654722221	1.7860301400982943	1.477582164685151	1.7465581031301216	2.210564092876355	2.5497068033622807	2.179597212169449	1.8433457960604556	2.2262832099985066	1.5149752045666995	1.187440826213344	1.3321633784048676	0.7025927634344951	0.8735442697832898	0.15272043696391485	0.019201830030029107	-1.3281707751495966	-0.9104115019183727	-1.336708281176461	-0.4916713427120821	0.3669401749414354	0.13670731771923195	1.38005408292435	2.0563895431471995	2.260942204295777	2.337715577199466	2.3918379660142435	1.0117120612092836	1.794022391982038	1.2050990141984403	1.6895463726856839	1.3420512678970884	0.7386415527172854
11300000	-54258.20218146444	-354.3673083223386	-53903.8348731421	3.49206750771591	5.019687845287466	0.8139639843574392	0.2796377101441869	0.32889608558260586	1.2145345507719356	1.3656273248930677	1.1393474562302441	0.9232447113188643	1.0316239486282006	0.8958648795916317	1.0625974092369141	1.0675249884185762	1.2347644996210239	1.3576975285643822	1.1491117210844177	2.0178308254215116	1.6659600100736844	1.964593968669011	2.1829469535565096	2.442717925715077	2.492341653318851	1.2256731930367308	1.1388002106921824	1.2783216447967776	0.7091883135839134	0.27336778125953376	0.04924019790156952	0.21606067716722976	0.01605174600305226	-0.2511472708055923	0.2540875046341484	0.45595296962274545	-0.04350953464564855	-0.6025478742822388	-0.6827106812284252	-1.232679329105037	-1.5056743164259137	-1.0087651331219292	-0.288819742343284	-0.34857308010671495	-0.636925696652211	-1.1788596573777745	-2.3294959801868407	-2.3327619338469363	-2.4809810630988762
11350000	-54265.35689344388	-344.9430371272363	-53920.41385631664	4.108069593635771	6.85947111742512	0.7724637049822051	0.816776655602568	1.0908795829038158	1.1411332874474673	1.5735005223988527	1.1556555236227608	0.9009731565844559	0.9746007253111024	0.6488643884705629	1.0340132156281359	0.9312509964719764	1.4964070128008333	1.6823382618257419	1.4392701562397168	1.6248517077300697	1.8037645621733596	1.7875488109329478	2.161158127298716	2.1536797094216062	1.893956490481207	1.9230273548979322	1.8159235604736594	1.2262821781831577	0.8945798749326197	0.29904147780364837	0.7142624234059625	0.2746153595366876	0.3618538799982661	0.38380978605802457	0.4384112958836694	0.19838812068281841	0.48497568916039274	-0.018092342436179742	0.4546488397857896	0.4156037796056107	0.5288317450877361	1.431526886288835	1.2690907714664048	1.247762573046396	1.0070796757059095	1.159684005582753	0.5935844646824231	0.1536835698073724	0.6697342488534026
11400000	-54254.264456504505	-345.8011794017777	-53908.463277102725	3.4767899098655297	8.599623063562024	-0.12800307096852337	0.4734078814592748	0.7835393789052472	0.9248889023700867	1.4613606866522533	1.0261201391130281	0.9210017276472485	0.9967753840583568	0.5947576812238985	1.0615569856991236	1.2843497281608676	1.471450854658636	1.7186195085937526	1.67803536124319	1.8242508655985699	2.039243602264083	1.7303256462157925	2.062093304194842	1.7412263371003636	1.6909051053191342	1.6442287205551784	0.8778312416404338	0.9003206163058738	0.4649383344236125	0.18331841671776516	0.5206028733052062	0.2907871726709319	0.03270702352437349	-0.7817095988396751	-1.1705580642836573	-1.3075513761598598	-1.8880838804988826	-1.8511301104557816	-1.5050863916880275	-1.1658866986736092	-1.1384657066049293	-0.8977757389225381	-0.2576244961431016	-0.24442823689586024	-0.04145699499248978	-0.19799877172583413	-0.22289048510836912	0.5070448917501642	0.6852724944006362
11450000	-54252.516656972955	-337.12116780719964	-53915.395489165756	3.575053835798391	12.232868527384698	1.3409725501177523	1.3403908899006918	1.5792006747624463	0.999001885019334	1.2513931062552044	1.0618445926623925	1.2520531207725152	1.2744268883253524	1.1122039647198345	1.6070185916302542	1.2197645296157662	1.347292163716271	1.7750751778387226	1.4712559078621554	1.3385265402633053	1.749343894922326	2.0004555592264532	1.948736378898357	1.6925730314821263	1.5723943619857326	1.4705092019626032	1.4860820182869323	0.6391616818408403	0.42982975091769715	0.48041562695434903	0.31755823618807183	0.3651577896587922	0.22807898398092966	0.23429515716840005	0.20904037522509933	-0.21525451706756504	-0.09104164227161404	0.37096410313572503	0.62161698466477	0.42716125233955193	0.38073780523975703	0.6025289194854246	0.8409011114485818	0.8004842779089142	0.9222186868833611	1.1715664652098485	1.2886423482557252	1.488475948987479	1.9106430880772405
11500000	-54238.71212064136	-337.14494748114856	-53901.56717316021	3.590616295351698	11.20824503118754	1.2455590836834474	1.0734765815533047	1.254229829786607	1.0188666804798698	1.126245696737914	1.042003335440488	1.0320747977828102	1.54114560031575	1.3994092276274654	1.6179177783697996	1.1559316048192143	1.2463930908418441	1.2005279768204298	1.4530168734978508	1.7448143538821006	1.4281707287709884	1.449150540350286	1.1955226792114426	1.434045715146936	1.5589393566588	1.1222130354543338	0.7542959145193495	0.6615752015401754	0.10112765856268241	-0.006097035321724037	-0.21330074320967643	-0.5985365222828357	-0.2755434154230056	-0.5684415476945073	-0.4697138994492045	-0.13292324740000763	-0.4624026798731714	0.2656536147178742	0.039466875867155526	0.27861807782473025	0.4251333394774498	0.05911081237383864	0.18825116415850496	0.15719953906588663	0.15729647251653456	-0.6065284532026178	-0.7056253760362284	-1.1078419281921268	-1.407639607056176
11550000	-54267.25495397046	-346.6020610918726	-53920.65289287859	3.8574507824734594	5.54063110309115	1.3929885163511064	0.8217529057996146	1.003370243891546	0.274009857817362	0.9942162986782439	1.1099452645456922	0.9336566756219618	1.1129161490748063	1.298242668298161	1.8477805256882462	1.5430898223139917	1.3031672210867633	1.3088455639866867	1.5864678169842994	1.7603614777868493	2.123758184650225	2.0472321537222107	1.7524848195120366	1.8114558921422983	0.9939156054740321	1.070134462144393	1.3096404773375112	1.212337065158115	0.7327035320911481	0.8567354740791688	0.2611288324548247	0.004412968694308128	-0.009191665739304106	-0.14682784373564126	-1.442849169757781	-1.8325245703076387	-1.1191337647205182	-1.712359552144653	-1.4518601739169759	-1.7142237546191061	-1.7039700222016307	-1.6702009297674763	-1.9678726907777375	-1.4590024436736622	-1.4784375751095258	-1.6063692227252009	-1.3226931233011001	-1.9116486932780803	-1.1631618180671526
11600000	-54297.699410238594	-370.8472982668534	-53926.85211197174	3.843639661854101	2.8678401140919476	2.7084505366874922	2.5782055793693646	2.192891576567276	1.2664401425249912	1.3106195634506066	1.0362901835791831	0.747905710398949	1.1280955806082105	1.374654275650869	1.9723196808465233	1.6454662443891275	2.407110705615215	2.679732597704929	2.096133115279726	1.3113801729842818	1.289360812969867	2.037175066685751	1.3094105553559676	1.8521375020869661	1.8950048112620042	1.4903875040028158	1.0262250434529783	0.5918596594392525	0.7693403690073836	0.4002559217337248	1.0638240886619437	0.8911937364101441	0.06912379591351774	-0.5722990681914205	-0.7739459366381894	-0.8590907353942039	-0.3762180278787427	-0.3423114280315721	0.012981849911520404	-0.5110306414485837	1.3356775557756155	0.6844270394428282	0.3198069601682829	0.49707427406684634	0.3292661120481568	1.1227310762549425	1.910059046445129	0.9577765361321424	0.7001044072504068
11650000	-54250.807369445036	-350.96798800681466	-53899.83938143822	3.798215915942093	14.528280832749076	0.7852979381299233	0.6945664321617394	1.5139877554048384	1.5687550380251232	2.1208964054135087	1.667163941030727	1.5847650112766891	1.687472900075242	1.1850010530043893	1.3250164667946895	0.8489881335568534	1.5098074622550912	1.3997802265242238	1.2589519300444498	1.3442527683797458	1.757149039052518	1.5578496628289284	1.2570060411444768	1.5606293909556974	1.2625083703972528	1.0863030487234704	1.0126394746874672	0.6291312522783811	0.622799334522641	0.7386320407341945	0.5984927135883066	0.5913012036270662	0.26133435064664956	0.14147054224462308	0.309507322027876	0.3811916008966709	-0.038836212881147025	-0.01542876678971733	-0.04405101140793738	-0.256589064891782	-0.5687445258697279	-0.44109861604718703	-0.4188155091421335	-0.4827853398263996	-0.3466402595233206	0.1937685931863138	0.4561563826831361	0.4967236346750468	0.527670671497951
11700000	-54253.85316125564	-344.8749114862707	-53908.97824976937	3.821063599395855	24.274833374552113	1.452004523071045	1.2354998325486637	0.9040471189355512	1.0167120154349338	1.2022702969662227	1.1980650685559335	1.0412748372667733	1.2599159967040086	0.9965512551986763	0.8889980502832627	1.199862081351556	1.0328826941375435	1.2816767451539077	1.5546367658247826	1.3533830738638883	1.511986682507048	1.5679354199351927	1.6732749102211972	1.5066563771852508	1.3544328269951482	1.341092117622714	1.1852181745954296	1.2496195156065495	1.1102827454673767	0.5807397510007023	0.8241116885559842	0.8616270723926907	0.7335005245561047	0.7862921591729469	0.7723999598467359	1.3598242476513913	1.083379040401653	1.4878134358889286	1.4283922986214592	1.3387311541941085	1.5654422930408898	1.8799496227710604	1.8835189470547702	2.2242817729885234	2.914080919496607	3.0214364174307144	3.1327245737517195	3.0711851168134747	2.6534510359253654
11750000	-54276.3826830518	-361.6655565440292	-53914.71712650777	3.7820166472888173	9.013985388971754	1.8145158971117141	1.5452416946480008	1.7310019754669996	1.4570654946176362	1.6041150294436703	1.4729215839987468	1.3014888806096634	1.6909479838148695	1.436115483067202	1.5314479680627144	0.9229216923285295	1.387352704584208	1.3653308357717815	1.3540606309300167	1.3241604752474403	1.9518597380769502	1.1984276341202174	1.8178736545907874	1.7922291846624512	1.3790584230443326	1.502239103239	1.5059734994999756	1.1481926347113867	1.2773317111386606	0.5343196371996333	0.14771419666548302	-0.08345356592792741	-0.15419958081404644	-0.3845233833403756	-0.5569877490193867	-0.051784711595412036	-0.11637015190551092	-0.2360533986769918	-1.1352833160677118	-1.2782648676893726	-1.1053967698663383	-1.956836331327314	-1.7957615062302283	-1.9115911736805893	-1.8263986068717402	-2.009434112897688	-2.1513539426495103	-2.263142471890353	-2.167693492750656
11800000	-54274.2235474062	-367.1859485172806	-53907.03759888892	3.913960861706034	10.602530427595946	1.594095137631415	1.7098504475798566	1.6246872363875375	1.598589124690865	1.8476014914989465	1.9727695272241104	1.8216224071701594	1.3417342966330528	1.2149467179578866	0.9970340623337284	0.8355302638119836	1.1575466576775455	1.6381997722246286	1.9787963658815404	2.090565218627401	1.873455974759499	1.9543709078889606	2.2480329075040073	2.176809855303644	2.0407159961792463	2.0653461917240783	1.738074299371372	0.7952758462475497	0.6118926907435016	0.5790119241742682	0.1526423431827687	-0.33447906609884037	-0.24721630560237604	-0.0052726522886699795	-0.08456548522989586	-0.43718594201749517	-0.07494805929415949	0.1932014189173632	0.47734588450896465	0.09491538942515043	-0.04669133166447609	-0.2768796727976698	0.06282404014279569	0.26002297314328465	0.805341809844752	0.782358344590625	0.5947394753954607	0.5478606293596565	0.8199832961190271
11850000	-54272.40034257191	-375.21674728951484	-53897.1835952824	3.771196223284878	5.134891739026574	1.2314940352311354	1.3387611409660496	1.0944830662841363	1.718715625689025	1.9939867072663244	1.8211817096582603	1.839584971726007	1.9563287320028735	0.9391806126456801	1.137076940497995	0.9559305196407757	1.4319597665833839	1.5447785751581031	1.8225261388938088	1.361963981427656	1.7403757251302403	1.6572760815861411	2.152856880264104	2.4661827653369732	2.4487252130586743	2.375615951057286	1.7066194511228376	0.7885195545483248	0.8153549461777813	0.8709135093685604	0.3759441949156455	0.17812251759982808	0.24724193294181795	0.10612969794618832	-0.3897216707703087	-0.2164844150007602	-1.168184069283183	-0.6923905599902686	-0.8942165711967285	-0.6756830488605825	-0.9301279350361209	-0.7200171216663733	-0.3453513588213428	-0.835871932600348	-0.862047661168909	-1.2580465496663626	-1.0650546057672896	-1.62322596163041	-1.9596509646837312
11900000	-54314.664775779456	-404.7143725899045	-53909.95040318955	3.6506342981755657	3.0201534338413976	1.6842185534497567	1.5513205319167396	1.4901693815996029	1.219997979967988	1.653270587790328	1.89471698651961	1.707255096182718	1.3185305293205487	0.7891986023041936	1.579635212227565	0.5096930596623802	1.4667597597182849	1.6153347626777077	1.3188492373798257	1.3411865977542017	1.7747068545939	1.8014364121345767	1.6780312320310447	2.5146896733910515	1.6645819991495245	2.02041119337474	1.2241369500055936	1.0022759378233295	0.08916127752753833	0.3174326644195338	0.42817375644937505	0.23673472322426262	0.6367915522076406	0.1390911905521902	-0.6903460761879581	-0.29938443067419773	0.0877163843660651	-0.5313254414601295	-1.3913927153731909	-1.0596267361578313	-0.9006930239549893	-0.09906248630389913	-0.5503052674430234	-0.6345453992902004	-0.8558448434009074	-1.090672660814799	0.031572236894738426	-0.4111251313591694	-0.04191750649377979
11950000	-54295.16318888158	-369.88265560813653	-53925.28053327345	3.7187386552311525	11.486586570838138	2.198720891837209	1.9097129984680719	1.4859752157093207	1.5984492857156931	1.873706449325476	1.7240029550210496	1.0689007395118102	0.9151459880043649	0.9980810304867442	1.5230876224935783	1.3239019946660187	1.4604595451083262	1.5307980254831939	1.8590468803151756	1.7801617954747346	2.0087529333455403	1.9521198555305317	1.915842502707472	2.0644638321780064	1.7300464773396993	1.4504795032003592	1.3647507961885923	1.2406607281992217	1.0468054294505185	0.3493041609164571	0.8157249788765459	0.590482570343627	0.14347333178692723	-0.0245355797904747	0.21597152059310967	-0.02291646405534692	0.16673326855920256	0.39141719071966435	0.6608066721635302	0.9534380302509029	0.7996112526730332	0.07442172489588744	0.3892902941762821	-0.15619887236199886	0.20216264404021972	0.3548675679688336	0.32695508468493945	0.6363101800494605	0.7064400229491516
12000000	-54253.421340977206	-365.6978861678298	-53887.72345480938	4.112513247748273	9.749576350708729	2.1755401795730993	1.8322929758623765	1.2843079126510861	1.5350670079483335	1.4120374641142979	1.6945264939790394	1.3619912699665444	1.362268940052836	1.3116950457520737	1.4196550095723846	1.1559071957056368	1.3952559021770423	1.4748044635926336	1.7034058755960122	1.266791689164466	1.6229091253414307	1.7249874499937132	1.6546903733766545	1.6149951175935022	1.902665643553718	1.5834692139775557	1.0689246378638886	1.1593540227996002	1.0773059197989607	1.060248536562377	0.6093775093428587	0.45800580746023956	0.8634299110436876	0.49940683601585484	-0.26637077761266864	-0.548263874312344	-0.4646653551341583	-0.4441507378087508	-1.207254363986588	-1.11043492773195	-1.7236157133968564	-1.8682756756507617	-2.033028120004467	-2.4185224877829303	-2.598822547411753	-2.1474621594286973	-2.3668862268366446	-2.8067781121492565	-2.5785852830251783
12050000	-54248.695623367596	-345.6416733501693	-53903.05395001743	3.703985467847293	24.479538855127835	1.6031099996671043	1.7637017060251594	1.7524361194073892	1.6737231726443125	1.677035412961417	1.542170063780148	1.1639064746855796	1.2122427501663122	1.130033781190084	0.9281055777755942	0.6883587331317906	1.2883474728784272	1.4439349228444036	1.4516602661010563	1.7045033692841927	1.8404940707825728	1.8242336476578118	1.8072749570848485	1.4794299735262793	1.15673078862192	1.0175658407316246	0.7602692468158806	0.7858401176371792	0.7139803228567111	0.6275330666318009	0.860894099271474	0.6485602029328558	0.6231803108443938	0.340822283690607	0.40750448299220243	0.31553065420269777	0.35710543540639345	-0.013720111204914343	-0.11493913766694164	0.33315334438016847	0.14076889934804676	0.005733841205407902	0.23706808736675228	0.6180196527543645	0.7159746967428563	0.45669579141993194	0.43150405933581815	0.39394624451736	0.46365051777782623
12100000	-54263.17435704442	-357.900363505755	-53905.27399353867	3.753185975938961	13.20538375552502	1.8214848566228659	1.7078707088976746	1.9370896682036096	1.6493298053599845	1.8293804293704294	1.5096785262088863	1.6611014929559853	1.3864091763640283	1.131891405015361	1.1282300253147324	1.3494348350127774	1.4714329650122335	1.272806302526218	1.5374225561880317	1.7051488622447033	1.7188419333993277	1.6121658788034823	1.7997358890968183	1.5483424496859448	1.5269655701372866	1.683712172876235	1.5510105844199171	1.0019010158775867	0.5187615991704638	0.26468577184678455	-0.014216927281432312	-0.001986932997526572	-0.39419864044817343	-0.6248829002112597	-0.20153548830584025	0.17903759705391348	-0.0818348616117423	-0.26349046136139376	0.32947124243212844	1.0685884253890923	1.157669994042946	1.6947281207751113	1.9044171021606204	1.6704138825838681	1.3218464192843258	1.493457897464149	1.7111857450898007	1.433066197755649	1.0780843673709892
12150000	-54298.38254423591	-390.4881567562102	-53907.8943874797	3.618335014169002	3.6256445637210093	2.059783549306748	2.7095366964459364	2.023425257936282	1.15325999144221	1.6527138895071487	1.583056463995038	1.5500126821735645	1.1298639502937562	1.320420280016551	1.2695180437890285	1.3472410907709274	1.1296464987074595	1.7692609603461853	2.141071561673282	1.3882264314850037	1.460942650619825	2.3173154245854026	2.1101142094330654	2.3239719346481853	2.0449132962220076	1.6774906348793386	1.3547310184191204	1.2411402097302355	0.25398869793966355	-0.4830344401420281	-0.5507041654241084	-0.8239327861723461	-0.8399879779276299	-0.9346297055431566	-1.5602293215797765	-1.730191675879833	-2.7559140460669065	-3.0095205216743746	-3.146287906438775	-2.1542884487913674	-1.6459292500224922	-1.3521260129038697	-1.2547284015314284	-1.1559526320335867	-1.8117752917887444	-1.8815264141402266	-2.808574292637201	-2.7741817992099813	-2.516370708940091
12200000	-54285.64786949407	-360.7337321264058	-53924.91413736766	3.603204798913307	9.175750312132974	1.7400962878088027	2.059228576549774	1.4985410888675998	1.5342288352189615	2.171306425984682	1.7172812513183324	1.1570882132940004	1.4772767453378692	1.3809097232746326	1.291035313223798	1.4926517182259496	1.7927578954766996	1.955748031370173	2.0541310049109804	1.883018119317111	2.038666762352625	1.6980969123410092	1.8691288195242777	1.7081234745686111	1.1393870010592106	1.3750269754519788	1.1708405710641907	0.8519570486488312	0.615702163911485	0.1829532124137947	-0.1625750455772142	0.23878317385562076	-0.17530210890988412	0.09898803666368994	0.5546321077620997	0.8041244730741935	1.2406386109277363	1.4328707155501028	1.9526159790851425	2.3101780553412175	2.034484206689901	2.495576789454221	2.45212258440519	2.2092020189607675	2.524772946798427	2.1957892848267138	2.1369912270728113	1.983468768165125	2.267725333954844
12250000	-54283.57157333212	-363.519145803322	-53920.0524275288	3.6485320195575786	5.848720234041502	2.348279465698862	1.6588679095578025	1.9299664715617637	1.8800373384455344	1.576795363973354	1.400239498163773	1.3178275744555359	1.6935499975347221	1.2065073890342635	1.2504751391847315	0.8598368354804384	1.6103223003741336	1.274971126427978	1.9974594044343859	2.1116307199441846	1.8251240390607466	1.9100682388640915	2.307280207681128	2.12209395419755	2.389299629353374	1.6322127437070537	1.350655083128145	1.293860501795601	0.6712940336447651	0.3142579778014348	0.4630835833400504	0.2980832953143323	-0.23300669546814862	-0.2670775856884403	-0.4280451000986228	-0.8491531308390308	-0.7060688906995322	-0.46001539137837766	-1.0370910952130534	-0.815326438733481	-1.160131565898291	-1.1909319967849772	-1.4280984732703	-1.056823313761416	-1.2027219841455115	-1.6216643451551496	-1.1751637929772274	-1.2445219427872525	-0.6605295192358338
12300000	-54286.555785286866	-386.2494668805954	-53900.30631840627	3.8629997395192244	4.8689855637171995	2.7919888220115245	1.6816116655533293	1.8914327014711505	1.5410786011218602	1.5496902807385047	1.7740306516760636	1.6988684416369124	1.854788066339893	0.4383477392800009	0.833916279091232	1.619549841481042	2.384691940165483	2.0414061444306557	2.055990115629248	2.0752059297103087	2.0604240381026777	2.246479682658857	1.8098594341518732	2.118362233600028	2.420031549560045	1.9734781697778119	1.2407123802063573	1.3276902063930192	1.008931240730251	1.20850614625912	1.0757682223863128	-0.13917773314594317	-0.22398669963069923	-0.33035658332357143	0.013324352432166064	-0.37197144220572886	-0.012541197671647741	-0.26797237848515126	-0.11705509017817073	-0.8803201820179343	-0.8331765424562045	-0.557935754418349	-0.5403726925407717	-0.80944427283479	-0.6075686869107446	-1.0034518786302886	-0.09311990329983832	-0.3780505798751223	-0.006564147457480796
12350000	-54275.699736641065	-354.01029868062477	-53921.68943796044	3.696594021693318	10.19799886533519	1.5327687549145734	0.9283474103846672	1.450187970403674	0.9305684199204401	1.0905490438771905	1.06422927588376	0.8828950573255687	0.8330816314035052	0.7310335277472925	1.065608624224149	1.4307142211028339	1.914836343993374	1.9205512723929035	1.4572937724326291	1.845395677116201	1.8839927121486502	1.570286376613008	1.4943001137224774	1.595266858866244	1.2598029896097631	1.1255880926258148	0.9662250251465245	1.1129765968615304	0.4015775386824212	0.15230970473181354	0.04748433647149661	0.0636532227694879	0.03925398162221161	0.11756112611944419	0.2549555952062304	0.5990390084098294	0.4827255837530362	0.8903931689449995	1.219709085733772	1.0104533004371312	0.9954489372521733	0.5113625949935818	0.47488504734466047	0.8965939344927778	0.621186155519243	0.672023330883655	0.0632520394171383	-0.33783887501016796	0.04611084755177708
12400000	-54268.40899776135	-350.75668968930177	-53917.65230807204	3.665412638404681	10.787007128311718	1.2417085309478502	1.2292253721018396	1.3776857850262723	0.87680866285762	1.3269752579826086	1.341151309537493	1.1073711580512835	1.172189069648332	0.9657421795306841	1.0500365722775202	1.4428680004568868	1.2863764161364653	1.0996284130770286	1.1045206279618536	1.4646728301604812	1.6695391788913132	1.5505439010078217	1.9972695785812054	1.837915258563153	1.4777690779432573	1.4856286151445244	1.9908335587441384	1.4398785983973426	0.8706627342609665	0.6123078823390531	0.24932528175350616	0.17875248391483234	-0.0958131109096173	0.053287550568882125	0.6603280312623994	0.15192651742336927	0.5442667508024868	0.5496175066702002	0.6036452790435267	0.5679103618884584	0.7573405963796351	0.9433719462706593	1.5246595666084723	1.7919731590570318	1.9492054560469398	1.5353108714197516	1.5260023821542137	1.934533033900421	2.300313034789072
12450000	-54263.759499504624	-359.3921552419552	-53904.36734426267	4.059434556212536	8.357642294579268	0.8149817609647478	0.7586991037458387	1.1160705999332374	1.4516517524278183	1.4869465844732925	1.3156764964120093	0.9232318113780852	0.8703685676742046	1.0461503886286425	1.339009918356855	1.1365182266869838	1.831119734719475	1.9356391469077896	1.7349569375435663	1.8227433345229187	1.55345851872955	1.5182860225482706	1.2048242699351142	1.2679502431977678	1.3241757701010224	1.3112887830174609	1.4645944540744011	0.11894922385858797	0.08132172350858496	0.09887426734779575	0.5063670125733785	0.46122837935189803	-0.30589772818056277	-0.3809164268679919	-0.9419445246151837	-1.3809344386761908	-1.274121139425585	-1.6951388197573294	-2.0830566805622763	-2.232153050764468	-2.000451581111629	-2.2376365331449715	-2.482464468503486	-2.4061864459022066	-2.7115535054965294	-3.3321381502018554	-3.6144706700504186	-4.051226408758783	-4.8816030639474395
12500000	-54256.25730331406	-337.97489495917995	-53918.28240835488	3.5210513583232372	6.369674860615714	1.4702808123093725	1.6299273428527792	1.5509785816642319	1.3202174806640943	1.1775138026389695	1.0674737787563122	0.8998800757028502	1.4603607347672818	1.0551319177579437	1.0826860381749888	0.6556510929531794	1.5288028576311203	1.8308931959689096	1.8339446988349986	1.9673462641766264	1.6014480011560313	1.487038866217107	1.195761758415244	1.3309361688723238	1.3227612607303796	0.9329252460348545	0.7163400457002226	0.3718780216463955	0.2456187413828507	-0.2771693837302744	0.02181723177048743	0.15181225532945902	-0.452176960179856	-1.1271252055084027	-0.940248179976747	-1.1714666347444338	-0.9944645705393143	-1.0939682318146313	-1.1197494104071644	-1.3649357744537647	-1.2429588551437525	-2.0831382165091337	-1.6512141538658955	-1.7064386998899628	-1.8095287362944255	-2.06554940727452	-2.097287883884558	-1.8776715573705753	-1.735738058689333
12550000	-54255.694054620246	-343.0691450313726	-53912.62490958887	3.7806005279044244	11.450413273861008	0.938101869050094	1.05138479426627	0.9166220902766853	1.029170382616487	1.4888191559901163	1.4309871087306505	1.2593477036818763	1.1543438351670385	0.958475471118818	1.247405709450622	1.2604257327674877	1.6993826506431882	1.8246262840483505	1.9956020777806365	1.2920136980848689	1.7247101572520958	2.082820601971664	2.0563759458369226	1.3653015712092156	1.4446528259030504	1.005448659987773	1.0553150668790872	1.2689270829752437	0.4444768166752825	0.2529544807328884	0.1419043151612735	0.4704713117124143	0.3507930067645152	0.4633480101034082	0.3757477627694997	0.07567156304974931	0.03959566196821329	0.06353648645386423	-0.13116882254270565	-0.366890258264507	-0.3656473507488109	-0.034075410326290245	0.4229613322906502	0.6852006608199699	0.5432184994507888	0.8114465388090355	1.0546134385086787	0.6963432356142578	0.2155102800357918
12600000	-54284.040143811384	-377.21043866505926	-53906.82970514632	3.7470391930642593	2.179507007883113	0.7939470321303994	1.3528333692847136	1.5303934135827295	0.8672337130568917	1.6428969108797593	1.707004760188479	0.6847208809938541	1.3296747032470695	1.5594847971072143	1.3256063162041865	0.8651834539583663	1.432316227632838	2.664788388843045	1.398899307832233	2.1243001833517092	1.407489297169679	2.3857086332807924	1.4435048062561653	1.5661340690976253	2.223328457288244	2.1144126737074327	1.5525779517945262	1.2777076515993706	1.4519465606660722	0.8033584775790349	0.6850237163869011	0.6448418712319742	0.37664556662928456	-0.3197897803877178	0.23141824725599558	-0.16530302572187194	-0.9212188614377839	-0.6711518293160462	0.05138666018996019	-0.24637202430687533	0.33574291000791834	0.9990672099407703	0.10975388489666704	0.00793534579577515	1.2537142429629216	2.0530716713964052	1.9144063158285929	1.0036385037461615	0.9437393080309981
12650000	-54287.684993157134	-366.18544935943714	-53921.4995437977	3.9422255516383378	22.70251320162501	0.8838980581430993	0.8325598332114913	0.9184266995986142	0.9493380208412029	1.5558113594616663	1.5060627486878029	1.6331315464702416	1.4420506335309877	1.4987561206848403	1.1777889644558301	1.7531926718158863	1.7264751685018838	1.736865078678301	1.9097786795106584	2.0454249322015237	2.120383841709318	1.8985451768521715	2.0520717582748436	2.084439595445108	1.7419695303968061	1.8456574126604093	1.8100928142445063	1.714193650588021	1.6487338365806552	1.1565032969746418	1.0684495049400589	0.9679525021166602	1.2536260865217108	1.107245103461209	0.716707972913069	0.6535387849758654	0.9139437282622972	0.629006143916153	0.5046141665604836	-0.002435634160765719	0.1335167274535395	0.13954805836636952	0.04433992543698097	0.2751095048788551	0.462001041012693	0.43931841856264964	0.7532286243534548	1.12626987774277	0.8344088992430738
12700000	-54299.710288850925	-382.9716378344688	-53916.73865101646	3.7424354237261492	4.163827016159838	0.793236206970803	1.0208662713828187	1.3643634764651216	1.2746400413409729	1.7972851601104827	1.4165155045003188	1.0419452380330736	0.9387589432447002	0.6881007657231271	1.132651686940403	1.9246322017031068	1.5434309477205814	2.453349899111961	1.9608238282527064	1.7722847059165316	1.7224831427938656	2.1825083730470616	2.57013638538947	2.1241126536747243	1.6328847536939592	1.2265249495339277	1.340786917468672	1.0204229228164303	-0.0907204642877022	0.2707169611739711	0.514365367822093	0.6396338861994817	-0.13614531503354674	-0.7750075420084106	-0.4029489100719357	-0.8664233675887455	-1.2062216424621652	-0.8546036261527088	-0.9658556001573365	-0.3456671560472948	-0.29159487511709326	-0.6855019684874413	-1.3971223603799219	-1.0928276550905611	-0.2656146690067491	-0.2412439906817322	-0.04887182694904757	0.5376636470185259	0.6946544730078577
12750000	-54321.633398319595	-387.9783004790195	-53933.65509784057	3.8300860158034458	6.571847970550578	2.9534416768392115	2.2316743067171805	2.245499043568488	1.5285202290750464	1.659098401436651	1.299397235714182	1.645189814731577	1.366603324090305	0.7973866883994258	1.4907607437687587	1.37202871512237	1.7654220755860095	2.178341223644034	2.167659719891018	2.5608691202540452	2.4612024218195967	2.6535137614750264	2.377454400242292	2.50484353971689	2.36089559463824	2.1059516568017305	2.0147757964661577	1.3359390129677258	0.7081507602641497	0.8964401316372562	0.4442385392398569	-0.12462213243984344	0.33964162293251116	0.5006842909227225	0.46946532655873674	0.5314207587864045	0.48173823032549645	0.5934961612738043	0.5074467819591693	0.6100068303886902	1.0706795790514856	1.3516292198045567	1.3739482317974916	1.6184820151546957	1.7633291630388244	1.6034837753463198	1.3376677078334587	1.0650653562263803	1.0573842693390607
12800000	-54314.49529450517	-405.6301251401872	-53908.86516936498	3.963803470292137	7.041389438965135	2.1724334208849894	2.1307804635244936	1.3718132106363983	1.4820346819792338	1.8567881715440064	1.8044360248928153	1.551641606237574	1.5158256286141376	1.5513169813296832	1.2882318754285444	1.245925841361343	1.92877554180444	1.8084538505386538	1.5026432220523582	1.8003060017969117	1.8628004858369311	1.9587988404329766	2.310158172099884	2.6099891713261267	2.060071666178329	2.2419180291231857	1.578093287147323	0.9462341182392944	1.005638155167876	0.4090626264060099	0.19312078734277266	0.0960665728473834	-0.19224305672333014	-0.0279373875680846	-0.5220681474101012	-0.4778462106414167	-0.7620778025734918	-1.232470539155642	-1.0909095646876474	-1.0677874393056281	-1.195727694149375	-1.6100103185101613	-1.1736707983666992	-0.9876364946517591	-0.9113356160545384	-0.46479805962938125	-0.7394273432865412	-0.822997316697606	-1.9971842092739864
12850000	-54296.5601178635	-390.2631243612077	-53906.29699350229	4.1595251931041695	12.031998248461395	1.6797636517910088	1.4313614495348377	1.4747357090164785	1.6332905394009332	1.8663469215534847	1.6197105678068815	1.6126090599130223	1.3726811592758927	1.1091626536679382	1.180348748768019	1.1138305604182928	1.2335699872768338	1.812889844440058	1.3566750436372823	1.518745295571706	1.802104083144819	2.0736610979776193	2.0134240472307368	2.1450925779253565	2.861516474571731	2.1790968138154376	2.1824932904403846	1.4528469492642213	1.3311650060952036	1.3009496531385727	1.0341738339219817	0.8937820579487743	1.0302867591155556	0.3722504415867794	0.2847787611510956	0.1469225594135335	0.1644214491766346	-0.2738648454164209	-0.1659070583693729	-0.04336369987307658	0.5513504731331411	0.5832927466249567	0.8218498727652559	0.7307231346600578	0.8154748963072889	0.9688570532715712	0.5230510360223795	1.0506750027131153	0.5550554465896749
12900000	-54266.262553628374	-377.8117729470346	-53888.45078068134	3.993776321777392	15.035949341030655	1.400117487318885	1.1803116258163369	1.291014640101673	1.5024823880585052	1.3812553942693366	1.7797603982485921	1.6976735315038485	1.7482961693476702	1.5137947132732488	1.2639327047759865	1.465202626835453	1.659005608917353	1.7747843944702304	1.8576548736942975	1.65083895984719	1.6674951933822304	2.122712758978415	2.1279028782805662	2.436729328408003	2.0906890706822416	2.2101713381762864	1.6916910024055378	1.8074610051090052	1.4479752637149412	1.4731185579700226	1.253224450055032	0.9574307449007486	0.4100018999223114	0.36635548875071006	0.24951188994433748	0.19671685742565803	-0.2847816031517518	-0.33003558757218726	-0.17922241813552717	-0.16568760252607628	-0.29512278231920075	-0.48114356508629325	-0.2588231369616969	0.2385959323292586	0.39126300145261406	0.4142960589809053	0.17640316381153787	0.2369079312786544	0.14311414415757565
12950000	-54283.29631028598	-381.24965110754334	-53902.046659178435	3.974051580376504	8.880334728571755	1.2164759701685026	1.3062495035209953	1.1734257499333505	1.5623416650525184	1.5973905039809118	1.655737540310874	1.3966425116230199	1.3773725186718295	1.3688792377583447	1.947937323764229	1.6358777358144647	1.8606531151545895	2.145455944083275	2.6127147194829203	2.274839723033012	1.9609910124051213	2.088230985793001	2.2024273735113744	2.1210556247239327	2.0820818575067825	2.162817182591585	2.3492472684444192	2.362756702420543	1.8942355763829997	1.458395232065776	0.8066415944039915	0.8343226439991536	0.3855758721709691	0.3228419341032548	1.2630871785140954	1.6401496258561323	1.8931198662000768	1.5790545152181115	1.6786047306942429	1.0178490989299256	1.2058549502808757	1.4973264116797944	1.6346147361617804	1.683261102047481	1.4824234161221057	1.194236646119484	1.4172093174143396	1.3857077319037352	0.9126323272541197
13000000	-54306.989750238485	-387.99258534215244	-53918.99716489633	4.606056003394336	9.166768673903041	1.0043929552360367	0.8346731628645832	1.102167609722709	1.3073661965523575	1.9098150688605453	1.8853500447796654	1.7302508865424198	1.6459574807458641	1.2355752645673113	1.1270434230866848	1.2739359027982873	1.671825790395486	2.3919283856815894	2.2295752827981197	1.7267306507717013	1.8907346773579743	1.7823324196936507	1.8168959222587182	2.348263677472916	2.113077088958445	2.044221218050672	1.8362745747372216	1.8743992395651672	2.051320025306397	1.7595665180716682	1.1220257250003467	1.0342692729848184	1.113417816030369	0.7683368545514054	0.8892061759200283	0.8293631294707189	0.7733446789248597	0.7056380533360439	0.3797877349663998	-0.13311905540512572	-0.4175711676235277	-0.5645859770186357	-0.9063359504782347	-0.9906066920921031	-1.157741456902578	-0.8206085166417193	-0.3252753959345095	-0.2709136731106882	-0.00895546378298584
13050000	-54266.42615277051	-347.15433677694796	-53919.27181599356	4.2995048968709835	60.228334119073146	1.7466543379445798	1.7248237981732961	1.754501434421295	1.6936611260782997	1.8000103906911602	1.6443570751330718	1.3892892069703362	1.5218644555174285	1.415715081115671	1.589383767565179	1.6750090922964547	1.6198264507047333	1.6652244831832712	1.7606284326453259	1.7412936915288866	1.87836882446908	1.8696572965395917	1.6199794002977725	1.850851560628537	1.939430051463879	1.8153277164590957	1.6058186250358604	1.5122638173612595	1.2825652618759742	1.0994274592083262	1.098950172082738	1.162969872651651	1.1167425758796166	0.9478885776808391	0.8525518526674907	0.8033592256981977	0.8783085987180591	0.8857847439912387	0.8801000575531509	1.0521529554589861	0.9026197607160757	0.8749265020329126	0.8510679153059483	0.8896780407639778	0.9905038446077546	0.8879625476609818	1.011709410542026	0.8239584318584573	0.7247988715076982
13100000	-54307.47168004668	-384.02264239286325	-53923.449037653816	3.863563331041042	19.855715260560054	1.0283322049475236	1.1170460896449077	1.2598574682151173	1.467384138393282	1.6950088235685858	1.7636322198354186	1.6178797561884122	1.8914463011834206	1.9350236845113873	1.6741773876480004	1.4140582760819544	1.4446140120970559	1.779691249008026	1.856670964479942	2.088742887854369	1.7858192974518936	1.7493064667980662	1.6840634497288685	1.879554664144567	2.052531582843164	1.832158112716002	1.750988756581389	1.7042272317982963	1.455913119800604	1.2638803058026329	1.0891994818890258	0.8969614152861254	0.9997690969771664	1.1048960948194608	1.2209691572715036	1.2696717443947148	0.9492130141643902	0.338778122925011	0.6184658343432622	0.7087343639112653	0.521156373158023	0.5865610296814077	0.3930180798779483	0.4062510701902618	0.06587398763314903	0.36483844101689195	0.26791040119835496	0.562238197321013	0.9296647370992808
13150000	-54305.68891374973	-395.47903877232534	-53910.2098749774	3.9443318892036094	5.556311080288928	1.8197411570379438	1.7853368193801618	1.2082002101742522	1.3455788917995974	2.0530462071694506	2.154567256146708	1.7385248961981028	1.6124713066215697	1.235557658406696	0.9987953753256001	1.2584106311600392	1.5123412675059384	0.993814739125084	1.4640822838371688	1.878328259203615	1.9049187763208135	2.2856169241113866	2.3619690665240403	2.8109631259277776	2.791154738329553	2.1733765947982002	1.6589154139587226	1.4822035376572644	0.9768930240078143	0.5545788983496199	0.583658851886912	0.5333003309282957	0.11450001017296019	-0.022157140967895894	-0.22589336570412227	0.13655999707558314	-0.08176878066913629	-0.7050660013670713	-0.5444807939899285	-0.6582212987443035	-0.6946129201794247	-0.25136480966959107	-0.39732891329155134	0.14880680710893845	0.5497102711660317	0.9593891163605575	1.4625702015142117	1.2257285799090583	0.7030321113307092
13200000	-54322.85947439848	-403.9426942092859	-53918.916780189196	3.7396550007048432	1.705268041146893	2.607024203433808	2.4403100144457546	1.8505126423434675	1.6827181762746504	1.3934117599076707	1.1847676728919438	1.0445436977798093	1.9333475324736922	1.3406415852800437	1.5924178674831584	1.99373562586183	2.851979105285184	1.9148986005869983	1.4960561665654932	2.537654004688699	1.782764293454634	1.2214369878726736	2.5145376130488803	1.8639327509649577	2.4841449916978657	2.100403773575528	2.862995431783329	0.5909270969577057	0.8721915023264641	0.04765519500018253	0.3595426102211549	-0.0055311575919747	-0.46998915496108856	-0.9217161516307403	-0.9360436626048385	-1.7791570741133749	-0.8633682220104409	-1.6585702207614068	-1.2058914992906073	-1.0899198046546066	-0.8902792442953431	-0.44926041019693375	-0.43561939431379004	-1.1935182135248563	-1.1659982099448665	-0.5673175692851886	-1.2256119337747986	-1.617108446736588	-2.544668111924253
13250000	-54309.16147594153	-406.9711255131495	-53902.190350428384	3.726112411379708	4.765194162283379	0.929428589833519	0.5298254504056983	1.795179317585391	1.6576493932774987	2.068815806948806	1.8536222017869821	1.3232027022430033	1.3202696469998354	1.0279788068543638	1.1270792077747527	1.5245384338315766	1.5699913584964589	1.8082706949856628	1.7068221559434793	1.7620813752250308	1.9687140954600921	2.0482545712521523	2.5110343276276597	2.3774032642444967	2.4458490820875345	2.0553436293538594	1.998886339857729	1.411728223973558	0.8662190747673363	1.0825348872850908	0.7147213161567141	0.5833724565346665	0.6110733654795029	-0.010469536446332306	-0.47714015309547325	-0.9866410372326566	-1.4566533613027566	-1.8270603050796599	-1.3670039815074495	-1.9458434726853522	-2.624445994470406	-3.7987741726722413	-3.3294238827452225	-3.476043793147978	-3.2104881394387568	-3.993940462376398	-4.387187766833257	-4.306828647154424	-4.416303519052889
13300000	-54309.94697856736	-384.95243404038297	-53924.99454452698	3.808005302386772	8.906091873795365	1.9893443543059657	2.0449731692207296	1.8038897797153108	1.7150386282214476	2.445310619881392	1.7513493226769112	1.2305168777708493	1.6353854941365025	1.2657718151937292	1.8213108832045388	1.7985146178409117	2.1167338367288235	2.1525175530124074	1.9929942628157458	1.4556211285715435	1.6883705556797357	1.8452633429933891	1.4066645136601594	1.6834790792751135	1.7582321485662726	1.2920366376464933	0.9179436769737448	1.475792192194011	1.1590378412485354	1.2721843980379255	0.4112903677388337	0.20876182468679785	-0.48472680179404387	-0.7993001401439487	-0.7948614696882029	-1.4190332485809303	-1.7244196720398484	-1.932264399214687	-2.2585919888650534	-2.3463270232663564	-2.555665979570672	-2.495067592402085	-2.8209459987443166	-3.0097982544640987	-3.014020672066079	-3.4987643304460834	-3.4635899164283024	-3.2884419447322655	-2.8248088007969607
13350000	-54286.59065735652	-370.1941835016601	-53916.39647385486	3.7119683420602554	23.121271653737033	1.9686737936495093	2.4313965397795947	2.3915908364255607	2.1270786513826736	1.8936791408559441	1.4633667142824938	1.4413963042833369	1.4180423453632889	1.5367552444491233	1.5566674118574984	1.521441494301473	1.8515582395261774	1.980552961837471	1.7229556750960247	2.003088241472638	1.7962630344946542	1.9852556285829348	1.9777783590864495	1.86847171137046	1.5575308581805813	1.5925060012357495	1.7949014713279228	1.5912994575611124	1.0193305635496503	0.7862706793289963	0.845085320953679	0.6081160421408544	0.36714700826163155	0.35965947951260807	0.33129481523539944	0.5894711334658113	0.5312572448407207	0.648428095415327	0.15732778712493592	0.03768831853215654	0.45144317695971514	0.49136278960930235	0.4819735672557328	0.33374690812635127	0.6158228234941463	1.0129098958605849	1.1151667474467857	1.2111044592966513	1.0307391656072304
13400000	-54281.97609010696	-376.8466698285758	-53905.12942027838	4.205935128277038	8.27671033827473	1.1750166217027407	1.1748319811353378	1.079895425287392	1.2324473541533705	1.780915858033637	1.4920689499353954	1.1810864372678824	1.3403069023506076	1.037520708241826	1.7599957910296617	0.9340361954851606	0.9522657416560399	0.3091581336521534	1.0662275974105482	1.424524266948203	1.801260142934265	2.2168444034644397	2.4779793549303957	2.2163407273734204	2.1529449717834686	1.9760546519921585	1.8334307346863823	0.9693734159194398	1.012824115281187	0.9749735092515465	0.19352626827776187	0.15167879187141087	0.46928352349124686	0.803390855175856	0.9102429287634004	0.5537673787534587	0.8456718375351832	0.9658144633844878	0.8769676633679304	1.0985252525018554	1.1642076240846977	1.3299012269240738	1.7040522786762686	1.4683196610627518	1.956572117274443	2.12256336371858	1.7170570529677263	2.0216891789720517	1.9722068296946227
13450000	-54308.75863138025	-374.22213157421913	-53934.53649980603	3.815246309955258	7.864254190292786	0.9639210064970063	1.3329867884360291	1.1234143407502195	0.5922601345764356	1.5290380324297477	1.4007705229499907	1.6046505059016778	1.570664616150815	1.659311719957912	1.2666825796306127	1.476665062664073	1.8924373248813569	2.179503316337151	1.924014232353577	1.8060364948865986	1.4725847812827249	1.6316543012235512	1.5701367043164653	1.653211277751995	1.6165900405146312	1.7870565273831578	2.0167356925076367	1.5879350050999195	0.9633804523705214	0.39261180557756753	0.037491516438645234	-0.13445218844841825	-0.020532286088218415	-0.5493943623095434	-0.9729700840558715	-0.5913834382110865	-0.9784050404209813	-0.9212940747885079	-0.7113734995235037	-0.8080326050028459	-0.2286073398544608	-0.07552434455332657	0.08103289367762934	-0.2261602683975797	-0.4776673134933668	0.09644083444157159	0.33262476506837635	-0.15778107937121305	-0.3772559983161511
13500000	-54300.512466232896	-405.6716120809019	-53894.840854152	3.7570990739337335	2.578432755483759	0.05500442085824564	9.249597090190687E-4	0.3406291718657837	0.3818997680028773	1.848169411659164	1.2848609488208507	1.2378393997002008	1.5551249128645206	1.5393686938192783	0.9867897823214635	1.648464995011893	2.0463408418886533	1.972955218320079	1.6462736035585457	1.2176034293513123	2.0820145852844303	1.775592282778262	1.6213484623240317	1.7615923425129831	1.8022188496916978	2.169679385886966	1.564360110378807	2.034522455610929	1.930119759139211	0.5820388047446597	0.5619816736645814	0.2937867275496179	0.9635194875865118	0.5128057993716808	-0.9598999717239686	-1.426513318988898	-2.114347396651577	-2.7949985750091075	-3.4398196924572195	-2.5510914087589396	-2.062943069015782	-1.0196142465502354	-1.050392175303991	-1.542530375559167	-1.7020596191173667	-1.533692649358891	-0.5474179518110873	0.23517940191595277	-0.39114327836630225
13550000	-54286.76144113195	-392.45579957039797	-53894.30564156156	4.151119675188437	4.886193917926419	1.6586668438156946	1.5427637227070983	1.8635099867827183	0.4157421330843064	1.6034094354825332	1.3440478533222622	1.4230002464191058	1.2698285367108564	0.592278360441512	1.0401899059501996	1.5186227953874951	2.068348296039145	2.237065205558213	2.3253767363604214	1.5301585236305744	1.812331767315356	1.5438763860730722	2.341469593821024	1.9841232790953793	1.7752291027078613	1.7646909399194748	1.5852377166299423	1.7853729345993432	1.6169754143417452	0.9728215233683606	1.1036546807697363	0.8516375162905113	1.1374231763476363	0.9595734532380522	0.5370011072349941	-0.002935615588009484	-0.24394858360272637	-0.9836931872709117	-1.1162355836832667	-0.6850472177095652	-0.8412919950471456	-0.8724302523536551	-0.6532857511724982	-1.2358323769322765	-1.114370351266079	-0.7872469704019628	-1.1883024284520667	-1.6221705788156786	-0.8814089761584559
13600000	-54291.059381519946	-395.78127973187094	-53895.27810178808	4.136694939717559	4.677793850655901	1.8390249562026129	1.8584233406911763	1.3660418394828135	1.3485604189900375	1.547666624373457	1.879649803660563	1.4168891164265907	0.8056160298408817	0.8011628163388558	0.60561643108393	1.3049228588472823	1.5870561249250597	1.866890620346621	2.6776016168606054	2.376057994554311	1.9882494943310178	2.0848447467160267	2.0640242672305344	2.906507208815202	2.2597791219393777	2.014769350857933	1.9255270319780327	1.9320985253952399	1.2941520710100396	1.505103691576089	1.6784199540188847	1.0930618687313796	0.890635858288092	0.6252821222280375	0.73177728999819	0.04022049331453961	-0.7865982501325156	-0.5847967236375384	-0.9823566985199588	-1.3561688524013615	-1.2688629903509545	-1.2190378640336585	-1.525503231273167	-0.8817618592715798	-1.0260224743526842	-0.8134220863392938	-1.061524337156797	-1.8607229564608767	-1.2051007015151625
13650000	-54313.31754754991	-400.89593520280124	-53912.421612347105	3.84808774244722	7.686010263852446	1.5449897083072963	1.8124139060940678	1.9434239207976656	1.8332063910568797	1.8056036353315517	1.8119722623877776	1.6444053815957451	1.7706877658682365	1.4084173034633476	1.6036615053256047	1.9662093768421074	1.6559539950915156	1.719541293739233	1.585941570669067	1.640916713458283	1.6623445804246968	1.884494280179178	2.1878149636085666	2.4677780727117606	2.4159197982151572	1.7208608985370204	2.399342983800379	1.3906564015071228	1.284061368451518	0.545115789244894	-0.13267294057982376	0.07636971956148568	0.044772678537343694	0.19162915491590585	0.14231199164755193	0.353654748636722	-0.13582256730172304	0.07087153958859627	0.42221903271638195	0.689989864297974	0.8254515736585042	-0.5041259094385466	-0.6192339048826109	-0.5350481075103027	-0.8609181799437916	-0.10871558704457795	-0.6061837035616822	-0.2593217380579798	-0.4342615775633394
13700000	-54293.69948803635	-374.49931376570225	-53919.20017427065	3.7309345956175095	14.654165180766778	1.7483701804728187	1.8853070807312775	1.3385095361020272	1.4219761192024871	1.7604589693619834	1.8252890363752587	1.682767905777739	1.4599517743729002	1.1951039450239256	1.337608105599781	1.2628023570129066	1.3038499918823403	1.0901100841025593	1.4919089495056275	1.7374845156906467	1.6958840144611942	1.7825339827084432	2.06713720044709	2.0943090568351566	2.269508363011163	2.3370849752806677	2.2975838329692495	1.9922438142250574	1.5965254199414165	1.2694917719644578	1.1843220815140203	1.093580794830872	1.11873927472433	0.7731853909373977	0.16304630256757974	-0.5666845344359853	-0.7706586943447603	-0.8782629955822536	-1.3093941812232417	-1.2791318405970333	-0.7207886357011319	-0.9701246576242414	-1.260718711011996	-1.219799884407341	-1.5142232459505582	-1.5660363675360311	-1.6712695942559879	-1.7771565075920495	-1.643597718827212
13750000	-54326.499817622556	-404.49945433488443	-53922.00036328767	4.138270047175096	3.135357834243913	1.088291455829094	1.2404282989468647	1.3115370376004953	1.036061017669218	1.8443165955241196	2.3748796967705603	1.5310114221585625	1.2745150995804249	0.7487559648211952	1.4941495766275537	1.236065624873615	1.5596052595747842	1.996702559092098	2.839652011565137	2.070545102488749	2.084005647668272	2.1394049196064797	2.299559380473138	2.030482661149901	1.9102060125983578	1.5421407212586775	2.0032888286153234	1.737647483357375	1.3612151883573396	1.3059432311327335	1.1042322313435107	0.9129350644085638	-0.0791542872385865	-0.0775955481022837	0.2486515115684128	-0.14915766338874803	-0.4690383406254793	-0.11464859647062775	0.35286370698631564	0.02743428521066993	-0.4189608477744806	-1.0099524501852781	-1.2494370122224796	-1.653493065724406	-1.7971710824713076	-1.1359599380702654	-1.4786509148297282	-2.2600118127227935	-2.526773395578634
13800000	-54279.44974230285	-372.4001121732545	-53907.04963012959	4.074167098993681	5.595684539457748	0.8936993382389232	1.0304593387860104	0.7313407143925718	0.9103841333549645	1.665951236207465	1.7869006391866034	1.2997444980329076	0.9720194244339453	1.0397801479345006	1.5233748345418558	1.8252642442253018	1.3786823646742044	1.6579497138927979	1.6273472202468309	1.541815161152762	1.658069685364576	1.666125804826088	1.711579704989037	1.5022843276378293	1.624909751350007	1.278680244173401	1.52927937249212	2.082677558845612	2.0135031396332765	1.8113842203709416	1.8888096979167974	1.2669328811968923	0.8813052873312591	0.671048311801557	0.6689823680708036	0.09862040407178124	-0.0743398060512249	-0.1519212992401576	-0.2705498992121495	-0.58728220287807	-0.5150880278256477	-0.30400510188559904	0.6717351555672585	0.827034296056611	0.8718320759906246	0.8875171464690966	0.2253481258523201	0.8321791227093807	0.25991946443495906
13850000	-54253.51785192587	-352.0092755974296	-53901.50857632844	3.787457070358587	8.740621458760145	1.048374640845584	1.1568960203092646	1.148547283518696	1.083454246769087	1.4764340056786867	1.3132651713463321	0.8131617054678146	0.9261817939778266	1.0277277323095937	1.1991206408880548	1.2648604742921399	1.5902557084979296	1.4520783596436326	1.8529678727581365	1.562311403112136	2.053874499982479	2.1028911012594893	1.6691273826511752	1.732238085175305	1.6949289556022662	1.6549484559057106	1.577521793411382	1.0432961830220555	1.040324498315092	0.8237045335509987	0.8552202681018156	0.8031143428908474	0.3331784991030881	0.4196193913824905	-0.09543617513066535	-0.8903021451159105	-0.9677686033749542	-1.0898377514588413	-1.7105542277013546	-1.4434680388925407	-1.5722075975978658	-1.3778345688891198	-2.183816453599923	-2.660293587362256	-2.3839286052232014	-2.7371631150213425	-2.8426396969082472	-2.9621532492320526	-2.9150067618579687
13900000	-54331.3774017795	-401.51117016116007	-53929.86623161834	4.020155946574915	4.444190555251737	2.0251947822960426	1.4221409666922251	1.4215594525806778	2.076497116842551	1.890700135306355	1.39444005424454	0.7943196155533654	1.6228894648359873	0.9985687659266921	1.0178404469320057	1.1808519522497596	0.9179260771823771	1.55427722945701	1.8691427477769993	2.217701662915942	2.9148103831186085	2.827658505155818	2.3317878060162145	2.13658274522243	2.5137004605260147	2.060558889019592	1.1266015937667022	1.421479946701372	0.8625189557239381	0.5669910274597465	0.6033749094758007	0.5750457425113936	0.09440489867419732	-0.1291735354745057	-0.12041777516820817	-0.25949734395130786	-0.6328917956711295	-0.834922938562457	-1.2732258838148258	-0.9999784325955242	-0.3501219604152488	-1.0139894411163268	-1.046519370148893	-0.8555216640859934	-0.19237804892315602	0.6980790448752359	0.4797697881143057	0.1789101052040445	-1.0929745638322723
13950000	-54285.66178369089	-374.24709882897207	-53911.41468486192	3.6383481193648395	9.46339511166792	2.423160844083713	1.954150577596467	2.120014612363755	2.010166407675173	2.094135595820793	1.436270767214397	1.1761880201341859	1.1781011121857716	1.0101514716546238	1.62275635053146	1.6509109816556065	2.002598299474568	1.9258390446401517	1.916685705357643	1.9528386523333021	2.476484214716046	2.845238992531028	2.514554268918558	2.382297849468274	2.139901913882761	2.012200929937532	1.189045717897081	0.9032079194316909	0.7159159562046145	0.36564905513133295	0.08129793576611656	-0.26085831915953595	-0.2987172896949506	0.11658731079623141	0.16449101041831998	-0.30658772519610805	-0.6154890604203719	-0.5918481684826948	-0.856436433383843	-0.5834522857207544	-1.1887901492117396	-1.1830994603885747	-0.6326104258286076	-0.845384995043083	-0.29784478882204535	-0.8362078076315379	-1.106428028357628	-1.0743756616304463	-0.7915876122090231
14000000	-54283.72268985418	-385.773204953514	-53897.949484900666	3.6112764832922224	3.0016484262889924	-0.32862815072499396	-0.032201057681845446	0.9285921155106484	0.9459427118267691	1.6290166613638934	1.4512863716150095	0.8882815638299415	0.6844732629570839	1.1073103865670495	1.5936977536626908	1.3160141390314206	1.9022303437237047	1.9927688558174343	1.9214961780518482	2.386688564116525	2.2389138704859435	2.1819042752123585	1.8225408264534018	1.2815436616182598	1.4967348409662917	1.8612858486236845	1.0632014037517923	0.6773695470882513	0.2608530199612189	-0.06404002272897444	0.11438624236862804	-0.30325175899731294	-1.5906842225155944	-1.6434216101397805	-3.2906429859203095	-2.4428429307198947	-2.238059645862699	-1.7131508558392061	-1.0207252833036646	-1.6229329883536667	-2.254503011084376	-1.1505111628725007	-0.8242223079386566	-1.0782953864236606	-0.9194508877519074	-0.7313027390767924	-0.24329676205925588	0.5907522310138447	0.8813485891115045
14050000	-54320.990166719996	-391.9653037565569	-53929.02486296344	3.6370701919355453	1.9180201033415638	1.1186415692066243	1.0299039317978926	1.4352052215621014	1.5294076341814975	1.7981299947009333	1.3043500124759875	0.6823175741234241	1.0920701517227211	0.4437913452459359	0.47690142034154304	1.3844155564558192	1.5717701041519585	1.4943659758100991	1.0637723722184909	1.3740843214819074	2.239151655690223	3.4880646289152772	2.5169626404001404	2.803803659656965	2.537612603608527	2.0420975208256547	1.938560844372375	0.8062309130057601	0.45696763416171304	0.6206921741712315	0.31133940748365285	-0.3616613251593367	-0.4025408719171344	-1.5460286516528345	-1.4703077063598353	0.41731982758365227	0.2718389793907372	-0.2890113784052679	-0.47249878541323453	-0.5682400654051607	-0.5881078544425432	-1.3907193183020066	-3.163022134373028	-2.420980832330134	-2.629299027902351	-1.7345816126373916	-2.2386283461550103	-2.0487677254119387	-4.152085209348461
14100000	-54239.386346102234	-346.49926593563566	-53892.8870801666	3.767108334260732	8.23417602831487	1.4444093632343682	1.1435355334772537	1.0834942964374485	1.2904807160731615	1.873155346719834	1.3757363024689053	0.9615611080427167	1.2613807384536821	1.0955425808544548	1.3083052790226775	1.4031741807048952	1.5296578229739548	1.8909299467735252	2.1230754520293567	1.950799266127472	1.926361621738129	2.162062050716764	1.906926216972063	1.8468098689372603	2.269804986464215	1.7265284036396065	1.297660592806791	1.2610644087629925	0.8397309103058962	0.09223713538991396	0.340597759805632	0.2882825196032724	0.18581111525159405	0.35890669709888984	0.28991647464205145	-0.37335389291287135	-0.28243316176245364	-0.03766932668756906	-0.5111868579713378	-0.7244244142004629	-1.0477723408864539	-0.7399440150087535	-0.7447775841997761	-1.021256105233354	-1.0507739591923908	-0.9743802615858441	-1.5877086483753584	-1.7259513823834685	-2.1337665348329464
14150000	-54227.58409160168	-339.189664616805	-53888.39442698488	3.8801380245885193	16.029295670323606	2.3977922539315935	1.9593005184925707	1.5616716145992342	1.1803970216186563	1.2526475467441418	1.098627606098268	1.10527264933664	1.5994252828549371	1.278921465719161	1.5699252376821613	1.673401243057846	1.502905986854406	1.6462025278344183	1.738369680173474	1.6958434445179587	1.700909477739863	1.8652265206879337	1.7734641633552024	1.5066893857793653	1.352367842179352	1.2490420106580757	1.0869804758477972	0.7154143268948672	0.8326112400205463	0.4814029396231235	0.2021446158035749	0.018840052093814563	0.38318348139636843	0.23093580034289865	0.17719188865753802	0.36272606492752485	0.12547910954165015	-0.13008693503918173	-0.39017192423943214	-0.20230813035424672	-0.4961230000194731	-0.3039729181638438	-0.5539172031006211	-0.6642912386757867	-0.6210969395571244	-0.37447316820554744	-0.09048910722441393	-0.0372600641695833	-0.08328788359532989
14200000	-54221.942759336205	-323.1241760096393	-53898.81858332657	3.9010218837105604	43.854268026598575	1.1660237378016436	1.5109037061933952	1.3099735344318366	1.2960307625760397	1.356098274536133	1.3446582199160841	1.1494625545785193	1.006091367967671	1.1626229725029738	1.2445717198638118	1.2883306628621987	1.498819948094763	1.3769345086115825	1.773526904230318	1.975279374957917	1.9960668188888808	1.7605777100914128	1.3673670816590964	1.2911506940720612	1.2515428628615195	1.2149554654816064	1.0549298856652691	1.146281077743558	0.9514033647643569	0.6139778825863086	0.6808626670402609	0.49280888121570465	0.6007321711597607	0.5014025163972533	0.5786449078615157	0.49990168910126687	0.5993134471942496	0.5333096323133671	0.4203352073973838	0.603493727272813	0.5664791808165379	0.8320016880908568	0.7691311064299924	0.7504205425925073	0.7784630421060018	0.6491387204993613	0.40752382571223733	0.615689103621795	0.47460627556129326
14250000	-54296.794885550364	-381.35248123542584	-53915.44240431494	3.779778035431581	4.843819951722541	1.1540938183924214	0.6086407216576861	1.5776444773357745	0.9580716373452608	1.893780469966059	1.6569033679166771	1.1377705578600983	0.7963989328535694	0.7918273233696341	0.6778573905927617	0.8617334253488282	1.5580221520323887	1.4110267862253312	1.7453322563055704	1.9843087612292527	2.110053960051298	2.1841116480857226	2.067854488902519	1.9115615346870316	2.7860251402349636	1.7229340347824544	1.1847407245557111	0.6636162484218806	0.5875277938945259	0.5676884064046398	0.02838127157370285	0.6522118792416723	0.25226006308944193	-0.35218681889921655	-0.5666447450841998	0.10140198065059147	0.19977142440589346	0.29117537923083425	-0.06982523968010512	-0.10635408136432101	-0.5360009289220304	-0.5364601985962332	-0.08807627990470335	-0.6828270903061147	-0.889321535290669	-1.2451723192070148	-1.601271793709896	-2.2125757092109026	-2.308207101131636
14300000	-54278.07801125075	-376.8336541608198	-53901.24435708993	3.59391101788772	2.570270663674739	1.62932242473191	0.6372546408074311	0.7198197620493555	0.7955520187381956	1.7108210762215708	1.36884405274799	0.7915329408365587	1.4025586881288516	0.08026024625050698	1.6035865828907827	0.980593997020995	1.4482352930849953	1.1758568254529036	1.1454518386183141	0.6576578178892106	1.390746670638102	2.0990504213221755	1.757131500415264	1.728373885359042	2.608114441849551	2.090318927174953	1.7910108334556076	1.2968652168158936	-0.016650234396740238	0.3010189301687644	-0.29143305059108593	0.49452308101476883	-0.208384545756719	-1.174426220749916	-2.3015299439227497	-2.562217561600871	-2.771442771600187	-3.6328137514832592	-3.9130805433117564	-2.738455278253704	-3.0388636083437683	-3.107947592157725	-4.1161345882362985	-4.398295275018928	-3.964546601558416	-4.691310829526614	-3.9184988595824386	-4.271235948072409	-3.957436127813768
14350000	-54281.94497365181	-358.5781068928412	-53923.366866758966	3.8848018693981383	6.374877444348726	1.9255610643439207	1.3531918108786714	1.2729723109917968	0.5615599250976193	1.1204719670033048	1.327220008618801	0.87079381806649	1.1975458087415054	0.8605850924286044	1.036430238772669	1.4432737733596044	1.4904504305389128	1.4802006542907882	1.254474703416625	1.635731008163163	1.7963429382425513	2.0234699206536324	2.0160125406628002	2.153882617233375	1.808858600164554	1.915522097739178	1.757152057402236	1.8537434666746488	1.1929105277485161	0.4700174709713016	0.3914641165734861	0.4715015245364583	0.5727109340634129	0.7756949820428372	0.24661999923702363	0.42332160598474355	0.32558759622693567	0.4126528021704695	0.01824913322189936	-0.36886317879673325	-0.3119801199474253	0.11642362140383167	0.5269958830802886	0.42857173369300106	0.43430902670333116	-0.03615316672899804	0.34868731766035055	0.7131918650611624	0.30960555916291865
14400000	-54277.38468132945	-373.81622864220293	-53903.56845268725	3.65455234322672	13.369295786882441	0.6595472522533694	0.641512143668685	1.0447403691827106	1.4893976156311979	1.6779113682931053	1.666102665239584	1.7853959765367997	1.346674337435262	1.5367093989479883	1.4948139488795773	1.282543326985291	1.402211977217836	1.512965471191936	1.622186875975677	1.8622877805582954	1.751615365417726	1.930342443306332	1.850781032410432	2.0133130469443614	1.7878996068514477	1.5679240214065229	1.398856796405348	1.301513480029962	0.8576364662751013	0.14253936237518766	-0.3957746437038795	-0.6422013348592035	-0.456798683548593	-1.1310358945424153	-1.3244123479765246	-1.1559207072590678	-1.6938604511942532	-1.6086633663780228	-2.057648526734723	-1.878947692195911	-1.9366682693896868	-2.1676740296720176	-2.1209226985552583	-2.458324039948322	-2.358188865302639	-3.0113564502335883	-2.9527862031439547	-2.8064333386130826	-2.8278223161594034
14450000	-54263.0408249467	-355.0426460987766	-53907.99817884792	3.7296590641044554	5.724765649152109	-0.17326095953118203	0.5141742240354721	1.1126712190147827	0.756332695712937	1.6562194119234874	1.5070558897869313	0.8451953132986154	0.5827949882349763	1.053829722976244	1.3486663272813963	1.2466268039029822	1.623412205173055	1.977895957518894	1.9027690580231709	2.030460374302428	2.3124820777797868	2.1772275975535575	2.4054675542165436	2.5373581978988438	2.1290938590207236	2.3201332685910803	1.7568756770649232	1.2010500047681627	1.1607354684899163	0.868869705838176	0.723799483841274	0.32290686756290377	-0.09932451690184121	-0.09370418628281518	0.14715507302275654	0.28215150779582365	-0.08452026738741492	0.49427394451362483	0.3297993678551354	-0.506589305336681	-0.8236432682408014	-0.41419754266743997	-0.07987167880293133	-0.06305728191677518	0.2067947066402025	-0.07423393391622213	0.01581937563147573	0.5413879525994204	0.9503444010171085
14500000	-54230.982354675434	-334.8035530872381	-53896.1788015882	3.383879327617899	3.3718223318605687	1.1273692225205956	2.345363262972853	2.3120739747823675	0.9617803606310269	1.3160503458895865	1.412577698709494	0.3096898867824538	0.959680146210018	0.9961650882998517	1.0800820855922366	1.3341525782990338	1.935201831754595	1.5267354890806433	2.1293128411442708	1.8341533538834893	2.0631554924364908	1.944993423925402	1.7610308077784151	2.3487769665330527	1.9353121609483313	2.2415018622956566	1.5712900305730824	1.1527172041917657	1.1625647454383214	1.0243986958653382	-0.3778991817011961	-0.7040697122553534	-1.3746711411301167	-1.470766928404611	-1.7463501302200157	-2.079290963967126	-1.5716277241252021	-0.9882136559395032	-1.1371606552669964	-0.6741695151362246	-0.9639406649265301	-1.5533551493378268	-1.4854913267693626	-1.9231871033899686	-1.5419198665193654	-2.1830506941022163	-2.200134557888502	-1.9664372946514534	-2.2950308956929693
14550000	-54226.348517352286	-331.81309671587934	-53894.535420636406	3.780211167389135	4.732972100349015	1.837914047931624	1.7106701695076563	2.036488226031127	1.035315108025535	1.2135631292559794	1.040036256150852	0.3149147617067488	0.7074986575908213	0.49762248605787657	1.068341113534625	1.2393052621789378	1.8148469705966794	1.773652751141511	1.488315008580945	1.5179773037715454	1.830282129532443	1.9297587874925393	1.9743084782529121	1.9117975114123755	1.7778576176111667	1.0196921750870516	0.8159930127580242	0.9500702512649205	0.9063006342152417	1.4139586541789608	1.634020500832253	0.7467236691797525	-0.07527112348692849	-0.6097017103977611	-1.065875957859753	-1.4213389447850648	-1.8761447680901702	-2.4427919390143	-1.82761061957674	-2.629167473227033	-2.41059394719153	-2.0696300707628765	-2.9778329995306683	-2.8343593630884723	-2.2263795853383095	-2.168868406913174	-1.9710362049981356	-2.339748781935366	-2.2324451483390733
14600000	-54267.34223067967	-366.63425334453683	-53900.707977335136	3.8765348262987636	3.323872591485399	0.6866297880885515	0.7654997099238467	0.6860878348495828	1.0822877303846645	2.3204229974634547	1.6205596947139707	0.7557429981208358	1.1312153816486692	1.4683406542176658	1.2967378053301366	1.3294771474327778	2.431341391374095	2.303635743580994	1.7422205292594892	1.346243389760946	1.1951093449637642	1.8464005059736024	2.002059265031126	2.3170768266742754	1.700418542992975	1.8021439282428404	1.278258474712059	1.177972205992987	1.0634222489539833	0.8464657873042171	1.450918352240766	0.8049643429388327	1.3686475106199887	0.21047137176098443	-0.18969031926155536	-0.5011258002077532	-0.7574878019797757	-0.2368878364411574	0.08020562139280596	0.5701063744220978	1.2801871197104011	0.9873740084212914	2.3793637480859466	2.161708019324735	2.9586302403200144	2.7096766957800296	2.391550892406846	1.558492222961328	1.7830116414199337
14650000	-54285.818190149745	-367.3636263827889	-53918.45456376696	3.7084332647197544	11.573151032467996	0.9262190372471212	1.1981178311724834	1.4170516822674526	1.479969354359608	1.4361271357350915	1.3773292957228636	1.3420721853394322	1.4328354144579645	1.3852397184697978	1.6676985114650642	1.716337817832284	2.0067407246119786	2.0409055509471417	2.114946623914074	2.1077816500806588	2.0222370679344546	1.8093101079159886	1.819607848924162	2.0558621392509084	2.1693384169621375	1.858682336617496	1.6433686911344463	1.08048919338618	1.1371869932181466	1.0081325896627158	0.3415963619056307	0.08563879504519506	0.506960402280351	0.2436736730823506	0.30805906502425234	0.006358324138251048	0.023053560149106367	0.18372367878652707	0.103058438954232	-0.5433005447793027	-0.630964818848136	-0.8158477109218825	-0.9045873251371008	-0.9635266372175506	-1.4924227797315568	-1.385170736407266	-1.2673583536645747	-1.0865765836608374	-1.2354315604975266
14700000	-54299.79689223814	-381.93969525113243	-53917.85719698701	3.9022285783257606	6.7954735267292685	2.4469506491865305	2.8148905180603805	2.4688272199875163	2.1788491151858222	2.1420431943678166	1.6420562513891779	1.3573290317061275	1.0819377857556847	1.2463306064808235	1.6226552911411063	1.3214541586233675	1.7152639191892658	1.7523686404425702	1.7802471339778845	1.5133434597589592	1.6799532825637153	1.8140875278683346	2.016904138413802	2.064763849562331	2.113133684718785	2.0918081874534704	1.3101963057933657	0.8152084370458579	0.9371088067018254	1.173018330608118	0.9581152326618004	0.8655884507256183	0.8757869849579696	0.34542199169375026	0.40369073605965433	0.6347868735348998	0.2780004031048271	0.38868040533222303	0.9265625499942308	0.5658318345948993	-0.1940832423577311	-0.18784633039952714	-0.2946251315540993	-0.3681819628353384	-0.10162498947939236	0.001244260882021564	0.08220239113507843	-0.23481957444546953	-0.029613016836490313
14750000	-54279.91373105792	-386.3763503909924	-53893.53738066692	4.156118420027328	4.943527119719144	0.2991370922660799	0.81790577785205	1.0552228574344362	0.992075912508362	1.9062131452927926	1.417055543812556	1.0690534606539561	0.8557178382438752	1.213135304775656	2.287629646387694	1.9537224430448177	2.3542214285449354	2.6617801783113277	2.301314346718515	2.2521743728027777	2.3250276758359516	2.6092741502220416	3.016562870485884	2.693626689310896	2.42050896895339	2.295032246293182	2.205903233619106	2.023635972100347	1.2449859299496397	0.9326855699524871	0.9509064286229969	0.732632044818821	-0.13659716122057153	-0.23550751468413034	-0.35014586706633544	-0.4775741921330426	-0.823796766995175	-0.9606305216207423	-1.1591696795515574	-1.6714589466972793	-1.3017707055296504	-0.6322036433289262	-0.6361770602720994	-0.30975613733802143	-1.2998075994723446	-1.7715057764302897	-2.870853077315962	-2.7792307529906513	-1.7679158382215385
14800000	-54287.908383594346	-381.1843374155101	-53906.72404617884	3.8468393295370364	8.451740102223717	2.5807095076241633	2.578120561092743	2.064952612001342	1.877194642452983	1.8096109421010724	1.4328377399169663	1.056787917964883	0.8718720508193614	1.2927734096804304	1.5184959748655613	1.059117962201003	1.2486157114585392	1.7851791704829296	1.6652805216200168	2.3811331124493655	1.7580501357752478	1.9937816874682017	1.8728837043176523	2.158654892280839	1.2229983492992025	1.3042646506173927	0.925859352565378	0.4719265762702163	0.731372623704873	0.3453676534018364	0.3801554193669838	0.3906165981186921	0.6363691185286547	-0.42420164828674334	0.3262578415677181	0.4575581991730913	0.5257524157787956	0.4043767989819884	0.4732298432603521	0.3945747885564055	0.07382041831975783	0.5014037905675476	0.2500390116616268	-0.07809385139529523	0.24298393232632365	0.37414201693757343	0.20696064728870522	0.30869609230379	0.6277529471182788
14850000	-54291.000329909955	-388.7690978509843	-53902.23123205897	4.256618888830702	5.226993768800256	1.477491519970197	1.6968785278709837	1.7673841610289913	1.5254953896488626	1.8527554723061332	1.5415641507132183	1.0779717464525036	1.3658272045834878	1.181589778396102	2.0772444727912656	1.5341551545342698	1.9465017180863982	1.4160854260013815	1.9519884900630926	2.0597368359252983	2.235338602679564	2.173565029634639	1.9593564000868322	2.0518484610528933	1.9616631285448123	1.9786864447087975	2.3026970095910193	1.3917420471199378	0.8685519775421385	0.41863325791928985	0.7357084558949717	0.1889881038747146	0.3484555481071409	0.3917696414212342	-0.3291245709484515	-0.783188853462054	-0.11453173635865482	-0.10428853394224513	-0.9355612247744252	-0.5116196162491358	-0.0959182037284596	-0.14135989014249917	-0.7365142270149065	-0.6544680268860629	-0.49285240952209525	-0.6928299287469717	0.4172221782012252	0.38582652964002817	0.5136260954643881
14900000	-54252.19833842074	-353.04623588013754	-53899.152102540604	3.767152593933431	9.933894511284546	1.2592260264894442	1.3647642206862554	1.7510198342621	1.7379543352699436	1.838694230306271	1.4587707682970477	1.217356888801061	1.1143576927650491	1.2284191620496585	1.5458304130398135	1.3246160047925746	0.9008637753306533	1.2615673303842065	1.240625697606794	1.4315930723555452	1.5668235768855352	1.8540929775460508	1.945378896465813	1.843667362280455	1.7684229288378237	1.6634536075815058	1.6802043590674662	0.9451212404876322	0.5317301450438691	0.13066776886313114	0.5573064658166955	0.45930387167511677	0.46407702336274925	0.4692994268742815	-0.08653691146750161	-0.34293817379417374	0.23142266054677085	0.7485504425358587	0.8677997739919439	0.9462939040920711	0.7634051649456431	0.5843599650655958	0.8967035653433902	1.4441640401348557	1.3470100433709966	1.2623436089032534	1.7812894870976819	1.7208612636787701	2.2673558416011823
14950000	-54194.95990507856	-303.64318681820316	-53891.31671826036	3.8042234332992004	73.37592426275431	0.9324325476838264	1.0444115615242047	0.9708430543595874	1.0078162577833296	1.1110891663784828	1.0807697910167706	1.0844631668467462	1.237885974023329	1.2908285077190689	1.5181561044196206	1.5404970724764793	1.5154869726767994	1.6526419080618628	1.5732428883393572	1.4883662510927786	1.60991482088469	1.4586351444147234	1.4078917073146888	1.3483072278944719	1.562747566666803	1.335581665831811	1.2136150582599945	1.2521520268973514	1.228156252064555	1.2924246100065129	1.3107614349639491	1.1660568132700235	1.0350039568271534	0.9753227529019635	0.9220003364788463	0.7462989433470849	0.7960956205216847	0.7179008190296581	0.7963576117079283	0.6008826545938482	0.605361311337103	0.4450725592716398	0.6108600903075008	0.5720842638146618	0.5472680204436693	0.39829674441445406	0.33325734495245773	0.2387390662466593	0.18184485805308737
15000000	-54273.18256164636	-375.89144399648995	-53897.291117649875	3.7823959998246837	4.461305849566984	1.8118609391503608	1.637107364048445	1.113257309210725	1.0988941692709635	1.895507226628433	1.923538427247875	1.3136023200385534	0.7409932183927038	0.7509097928026295	0.7731413872397825	0.8133052882992937	1.0306253719755474	0.9350993956487194	1.5739746039231457	1.8318366992485964	1.7119218002152021	1.7261298200722217	2.0211359446206543	2.195705859354378	1.9066805599934284	1.3285026478832096	1.3361588435967218	1.2087035150220626	1.1000470665044573	0.9759129708343728	0.5087184555894778	0.323735654904155	0.2392395664976851	-0.3482850059409075	-0.35536349232731834	-0.4608877050330763	-1.050291953668287	-1.3159118336561508	-0.42201829087157217	-1.3407310995909372	-1.3814521408457372	-1.4288809807301914	-1.264732966006818	-1.3338387524528776	-1.4992442922169353	-1.3955416796829787	-1.2806290307119144	-0.5136626238621722	-0.9953691287511687
15050000	-54198.922068869375	-285.68867467658896	-53913.23339419279	3.790041988874852	54.867686588025485	0.7789504402144883	0.8925269335091399	1.081502251564587	1.2895900731590748	1.1884417609809572	1.203628170793594	1.1017555578659943	0.8588380673049701	1.0233624482449788	0.9463886471641234	0.7301439237820115	0.7416434277248831	0.7115988157736975	0.9236434284566022	1.0190085387478804	1.113434876223574	1.277781896666897	1.398432161458103	1.495878731334976	1.300535336132735	1.2567645049218272	1.056002207385835	1.0529258551913823	0.8658893404537101	0.7049733493024912	0.8033655310422966	0.8261943594207712	0.7381163780026172	0.6714030746574893	0.7606645059603019	0.800885263447154	0.9697118657605759	1.1756459376092274	1.2179731979990644	1.2789659579635102	1.304995831569269	1.4410358097257292	1.5162595512336299	1.3777269678702933	1.323458290082573	1.3474650814127083	1.4723033361062323	1.5112721767721171	1.5253934440450228
15100000	-54292.57840168179	-372.1894393358276	-53920.38896234596	4.103817110951937	5.467477737731538	2.4208105917316463	2.536951567371823	2.331560966972484	1.762756964088482	1.7439758238538525	1.7570328583744934	1.228959667287428	1.2501357031849825	0.5660128820112447	1.31150357212303	2.0184985806990716	1.4643005039879637	1.9746215399760547	1.6289987389855773	2.216568473940185	2.0662284693982285	1.9419474278447506	1.7359117884475062	1.6024954394148043	1.2383637586062104	2.1022350974974167	1.427227208738591	0.7486979657124792	-0.08905059198384191	0.054178131946665514	0.4100405770668116	-0.13666971617134732	-0.5086709082716367	-0.7877590547727927	-0.8402247075165483	-0.4828838835023796	-0.6723406097872262	-1.0318976514493472	-0.3288302893659698	0.5524174998736263	0.26483695272957475	0.52742808124766	0.4571572820511356	0.1786792062271515	0.8918007114676856	0.5179024556425172	0.48737802399651264	0.2673762155259509	1.6226046390176112
15150000	-54290.1662211833	-387.6290398562902	-53902.53718132701	3.811077214926519	6.100211109628777	0.962240877771969	0.7909331775134054	1.0899811362111267	1.133788955941087	1.657659981753708	1.3661712838705187	1.286285049529571	1.9364545290159736	1.6646121561010863	1.3562170042555675	1.6087287672108632	1.441815653595549	1.8492597412520557	1.6661742625522626	1.9063249551401373	1.8568890647873046	2.351290167044146	2.1716457624136685	2.151597775330978	2.4690840787680814	2.4782849720397864	2.6709872039959905	1.90996571124319	1.261482792830058	0.5874676535078736	1.156841053680095	1.1384699049298546	0.944617496995708	0.2049626009648687	-0.1708687397634908	-1.175525502385487	-0.8899502025238819	-0.9900618418822855	-1.499350784264999	-1.6793710067975407	-1.090463575231435	-1.4812419990282497	-1.5482833989845646	-2.2026242706296446	-2.527769501809619	-2.5811770444139315	-2.9761473733203205	-3.509604740473077	-4.2514856684207745
15200000	-54282.84924067264	-375.42559273376776	-53907.42364793887	3.552172168721597	3.7706395518831717	1.5668663884514977	1.4592595270858295	0.98386896068313	1.1553831163341945	0.9473008221713556	1.3060120455788609	1.0593129333999975	0.8234623244775819	1.174818317476412	0.8017243744460422	1.426685477306388	1.2086335948605167	1.6118758795281978	1.8598316832893418	1.564373482321803	0.714733455815592	2.352438362116388	2.0605469570959865	1.9582691340432477	1.9540718087060598	1.5177933088195759	1.2552862368137707	0.6979153491785097	0.2367828989353678	0.2811754467279178	0.2541984697570545	-0.7269609483255931	-0.8647089334863727	-0.6312568471192512	-1.3183779657374155	-1.6947217169434392	-1.5519246958542492	-1.799428515746491	-1.9000491094142755	-1.8140270786015702	-1.8131522459996627	-2.407884603888618	-2.317570101053879	-2.7276677410842565	-3.0843423386427187	-3.2453580795022345	-2.9478959781272076	-2.94475435624485	-3.247812177248388
15250000	-54286.582210412555	-392.7305644815262	-53893.85164593103	3.8901312743817202	5.995458310255078	1.856419569410533	1.8132094151742906	1.8505303049153956	1.2652435492825056	1.8505228035895296	1.510143304187953	1.5694927297727665	1.9732620130544796	1.136613285111741	1.2063499980521903	1.24666016749011	1.6197826763744634	2.082103826646464	2.246671388049958	2.5056991148122676	2.5000817518117495	2.3379784770055094	1.991128941372933	2.0727490909204307	2.229819779278021	2.2886146812269135	1.91702492762214	0.9592210661842452	0.7225995168284024	1.007355137946767	0.12812745048556173	-0.7125322409123365	-0.0977411351147999	0.08184960680018322	0.10583671855562504	-0.10533123876335226	0.6204472807410188	0.7705474263930007	0.6292370089716924	1.0778238663996311	0.3197031097695475	0.7996964171831055	1.3049687848010514	2.2447303085508654	1.656818656804437	1.213163988393542	1.057397928383574	1.3281240745864564	1.3074283258746804
15300000	-54317.46324690734	-396.52712195979717	-53920.93612494754	4.269847036861451	8.151825843181266	1.0819965503331441	0.6763379471037299	0.8622733622952444	1.4014745505411388	1.594182660279104	1.7962688499745851	1.5453079091671595	1.9318599039733617	1.4034865433012764	0.9268203343010116	1.1457799719225854	1.377959888471158	2.005719508623515	1.7874736944236727	2.412568085773892	2.1218304248854056	1.9415833563206362	2.003390432779759	2.2004076247416045	2.0931966758855993	1.9127059049986637	1.66800106518551	2.103129087634583	1.2563212083411475	0.5023630163535789	0.7624410215065655	0.273203427952153	0.04535839785829404	0.0918251083377861	0.11556655284480118	0.047181057157390266	-0.5613071497717926	-0.5567506629546574	-0.03666064116125753	-0.3363561609812472	-0.2562356135589553	0.13201639545780136	0.029196067977756923	0.5681289230117677	0.5171647773636203	0.6285236918115699	0.7715780396144183	0.9906850961228595	1.537011550599826
15350000	-54300.77763546342	-384.4463022612208	-53916.3313332022	3.7532579649804614	10.944068709646352	1.2244186899125966	1.035670743728093	1.0978266972139532	1.4619926434498887	1.5005446287582038	1.3002986735370146	1.3937240234890673	1.6841678765835026	1.5487633717626963	1.6874670848790965	1.5465020669364955	1.7021459436743127	1.5904714083617177	1.8066315775430009	2.0206493075724015	1.8174797148658066	2.2276468030885024	2.36352482681929	2.049584147426876	2.260992945529849	1.7415521586986953	1.7326062534130608	1.6764129779257668	1.5078687923366085	1.263714540296126	0.8695392402739497	0.8421986352404562	0.7624733215696063	0.061932069096760634	0.16328543150815178	-0.6487866785437829	-0.6530075798254138	-0.5749980196912814	-0.5663248045065508	-0.48580676993765903	-0.2565781914241245	-0.41853980777912364	-0.09338894738138986	-0.1612664280824889	-0.43620981701241224	0.6828949054540858	1.0383641341504153	1.0952538951499542	1.3288871001470164
15400000	-54274.40455800519	-398.2808409546937	-53876.1237170505	4.212140831923467	3.0129989525037373	0.5018199929315911	0.1064153551531104	0.5660198403776344	1.1675555507011157	1.6781174011844935	1.7087487166887114	1.0187644754703908	1.0702493740725527	1.7357615062302882	1.800088760240118	1.2944063663015675	1.7330335196261912	2.2634630369673747	2.215804871728832	2.0571393845268005	1.7015146304858433	2.153269862862823	2.060334619061788	2.2671131284968875	2.8984908599620263	2.8923524033992494	1.4845789719484825	1.069435019239008	0.6722148218841721	0.49808168432440897	0.5287177820723186	0.37864974332406853	0.3220186548881671	0.8963024471382892	0.5251304631481222	1.4532179737571265	0.46573562023025794	0.24814297575177108	0.6107665428603342	0.01909985874021336	0.12180244488973657	0.0261949889622477	0.28740510380772477	0.1355008285328254	-0.3554007175249021	-0.9665578192110373	-0.37407939190828154	-0.07991053164046424	0.03706249277393536
15450000	-54311.86869190566	-403.50575904392855	-53908.36293286173	4.316732772501295	6.545180476860514	1.7779795556968263	1.631734406551657	1.4356139297761479	1.2206432010312631	1.4723734379306868	1.5544314308950213	0.9384987657870266	1.7540884334663391	1.6581169052163136	1.7159377157272733	1.0127962985933843	1.236675774725042	1.1053839558818992	1.8187422705155767	2.0379664661746895	2.2797641748602824	2.233865513705091	2.546779770055839	2.352760860832004	2.185776350865601	1.921642844480965	1.884677122816778	1.4299737297325537	1.3082960282272371	1.2258136864949523	0.9410391242196415	1.1103109856769877	0.6582156024424519	1.0071909138412725	0.8193314021993607	0.7813404413490332	1.0195370474101997	0.8541945559118482	0.4252443123468442	0.2129008996832581	0.11260632188019493	0.6783214169385148	1.2189158750501388	1.1834911232479721	1.0963058084385697	0.9094441175926805	0.5463156520625649	0.4826444623313858	1.022841617901423
15500000	-54329.51753634621	-419.439233546776	-53910.07830279943	4.173748277270252	6.809811861417037	2.257170791071119	1.3944206233405536	1.8541909279336704	1.9885059696689127	2.135846743682463	2.092883074770304	1.6292002898274616	1.9047112676516857	1.7299451488799396	1.2457393771562288	1.687761444783784	1.5261446762493172	1.6314501288616772	1.2759767403582543	1.554094428146787	2.034077909682383	2.127056033503329	2.724532015057462	2.512759371118035	1.9699340742339486	2.118397557850428	2.500113655806544	1.9742318613919374	1.7940498009366639	2.1019990803599122	1.5891341051615844	1.43498589806285	0.8291617817992486	0.30218601210354673	-0.19630797614982948	-0.007763975133155299	0.1452537385673643	-0.2695834081627969	-0.019805079501834633	-0.4164198872853179	-1.0495605086637156	-1.2392901223035628	-1.3107397701681696	-1.3418732233786563	-1.3586685283703879	-1.1203810678289776	-1.5741901175179294	-1.5917943043428537	-1.4435380669090505
15550000	-54308.39041936523	-401.69338138416816	-53906.69703798106	3.9247078496374996	5.461892034634459	1.1174459939152115	1.1236639950018958	1.5971116866416804	1.9672342632097362	2.298526494195798	1.9192686418647562	1.5630954804075352	1.7280689070216386	1.866039035032538	1.4229248200772417	1.1217584830215286	1.5934352390321846	2.2236776635516198	2.1975682003927526	2.4152126059342796	3.016856086009466	2.230085684724089	2.014654304925943	1.8773170306360056	2.1934914234162473	2.2015664396755072	1.8433536423868602	1.7106500882731956	1.2885816230936884	0.6000834884422586	-0.023473140224597122	0.018074508559289604	-0.49125279640790903	-0.579620032293436	-0.5335927495053675	-0.44641952833951654	-0.9453006567794795	-1.0595111050125925	-1.0595670675165747	-1.5691385504836135	-2.157779064568205	-1.9019538668220437	-2.720181741606082	-3.653194575276281	-4.22917129822609	-4.306425932599385	-4.1203717753931635	-4.363837750523665	-4.281022149064794
15600000	-54284.395986292155	-365.0835114576872	-53919.31247483447	4.577525364537655	41.280981756472386	1.8093728245996095	1.728676334403972	1.4853458069386152	1.6432561214602255	1.3870619137358935	1.454884810656707	1.3707022004347253	1.2776648144275162	1.5055864492353082	1.3120823533367891	1.1844831015734205	1.235055486713419	1.5095032855416	1.28482781769852	1.238827735089881	1.4569202399728618	1.5307759310804818	1.911003899081753	2.012791005082511	2.1460085470276513	1.8890711816108117	1.8188393640634435	1.6046433020965725	1.51230651262679	1.3014795253842182	1.3892949656614428	1.4310340887064015	1.20353061682906	1.118446469978893	1.174620407163049	1.2083438753511855	1.0836843072195057	1.242647585432433	1.0479274540959258	1.016534164011655	0.683452498534305	1.0378532276033057	0.8824918182023191	1.0181414656002457	1.2309654436260051	1.1132564248954753	0.8759049512084847	0.8447536494718042	0.8804280430663607
15650000	-54302.614992176845	-401.6721391273476	-53900.9428530495	4.045628531517482	10.526909089537053	2.485235727322208	2.0885853394662837	2.123440157192474	1.819369527835016	1.8928662317109606	1.8864151377531844	1.7414702144321543	1.3483069191280332	1.572744636244272	1.5207603703477002	1.8452602541947125	2.1766993664036467	2.4743084030649545	2.6488317131828762	2.297357810892097	2.1248372450450375	2.166376425723317	2.5591903113088104	2.6997084091873456	2.297461969729622	2.161391278944864	2.216455019280486	1.9632394194128855	1.4871711049363048	1.2304521646440791	0.8535075506171841	0.5034334921058976	0.07017891384951674	0.09831837155108286	-0.09194890957415255	-0.4905524434651987	-0.8115808660376479	-1.1482303923328652	-1.2433389228904326	-1.2468856919199947	-1.216979079130064	-0.8683728070970096	-0.7387419761045106	-0.4927909060464761	-0.7409932019760664	-0.5845531064160834	-0.7325451279640105	-0.8873634054519646	-1.2894538418483206
15700000	-54300.127915373356	-391.94071655137014	-53908.18719882199	4.110100479607928	11.397298713727459	1.89762679390526	1.3908678730490602	1.58782068496422	1.4333596476437376	1.823848705983168	1.6489605536717125	1.739654378247661	1.9749039517301514	1.7343749005733284	1.395528708349617	1.6626085773830366	1.9872262474262492	1.7443751287047584	1.7247150841791845	1.3601856707741475	1.1356672246483652	1.9074413124405163	2.106209743604175	2.1656897592750823	2.0529015521664857	1.5868935615274153	1.648200204855785	1.7000550439330273	1.5779088035870368	1.141548602706681	0.9538750942274542	0.6676894732394184	0.3305122946878896	-0.39688965484301486	-0.45190148018804743	-0.41159927905794214	-0.36586650057488546	-0.6721596328105632	-0.6399049308211792	-0.5282003007403153	-0.2571581144863886	-0.4623660371020387	-0.011026487814007002	-0.06565823545227556	-0.014340681052817772	0.08077843324653139	0.045435896148612986	-0.03537204861725357	-0.11970307602173566
15750000	-54332.13826523115	-415.36129658092386	-53916.77696865023	4.011951745806337	6.082650437452984	1.711097434767933	1.279454157762276	1.1725818326177424	1.0429838006810481	1.4488933946500047	1.337330623234235	1.4844050601397778	1.935286741675016	2.0551317528885718	1.6937227381513538	1.4143504019002902	1.9853650589278942	2.0889805334945026	2.2854640025546957	1.5339149181193645	1.6429879832430934	1.9249829100782836	1.883871179206098	2.359299757903393	2.756122372696945	3.0897751480088065	2.3337690319948723	1.939361689094953	1.2964199675811727	0.9221107465942233	0.4225227523837748	0.23968088705781299	0.7101452637213619	0.7960837081105334	0.6573243057638168	0.16389913841207004	-0.2524027326001878	-0.1522859512623298	-0.05273662546014146	-0.36970139580081524	-0.6247962859614815	-1.2381494883544346	-0.27961145291841166	0.04373387178537891	-0.5886592950072695	-0.19718196473363203	-0.10087950986495287	-0.20687246460462505	-0.17385760539261097
15800000	-54284.9528393192	-398.953098408373	-53885.999740910825	4.172750609431494	9.78588870633456	0.8813844938877176	0.7070011348677329	1.4326065604605742	1.4480486861157376	1.7933808179483524	1.7638388306077748	1.333203012765476	1.5695692415375209	1.7199050196525214	1.4462552550199665	1.135942180514459	1.9475571996129857	1.8215361203246356	2.2026207462893206	1.8783744817345338	1.8321777539688906	1.8979556306500998	1.9418598235890094	2.111488140313086	2.0993994197345134	1.795968794586849	1.5488004159357267	1.3883667417476828	1.0220140260320818	1.250186916967762	0.9489753586383823	0.2543875388790457	0.01717435576384929	0.01622024492844487	-0.48192920782485843	-0.6391930126072805	-1.1047993554570172	-0.9674083952953544	-1.4069609565923713	-1.380513707486011	-1.846090546591344	-2.021808387860288	-1.74502918060558	-1.9574855064222807	-2.3699628119488216	-2.4608665280114916	-1.6949436547859194	-2.229183698032664	-2.1934740217500104
15850000	-54322.08758506756	-406.0950010753101	-53915.99258399225	4.040748958162651	3.1479052410454615	1.9468321282815908	1.9591404061600537	1.5079821287741555	1.1435154475211284	2.1411522327516077	1.291254983882504	1.3051931000753174	1.0865161475071596	1.4002597856522465	1.1152281932626482	1.1622676861085077	1.857861918996446	2.3588638800288253	2.502745752655255	2.100725859580002	1.9056142021333624	2.4060058809634377	2.670225906962121	2.903090183948791	2.1794593687426906	0.9722291446669501	1.6263965192684073	1.5606700607829032	0.988307900456708	1.1027778671522896	1.185024363622977	0.5865568155973323	0.12840537877081593	0.21351633234085834	0.970550860672815	-0.06151266426526952	0.9035412606938009	0.1664522544670387	-0.11444884402619959	0.18969620602175086	0.855834534874998	-0.3542586024508221	-0.6910672723602589	-0.799615393191321	-1.688852394107776	-2.238070517575859	-1.6180715701822432	-1.1365972568278195	-0.49880204609149364
15900000	-54314.85388044791	-408.0193960807654	-53906.834484367144	3.805917344901861	2.591491669996407	0.1829446414593361	0.3960861851485532	0.6990194992418337	0.8524156168031176	2.1076759150083104	1.7004310624002434	1.382524223457368	1.798112701890385	1.8249249647186299	2.1406019557283726	1.1411249798639926	1.7312818652447013	1.9286440481105716	1.8756889858740227	2.0273955631690104	2.4791583010913776	2.3087071266489714	2.7584279124395543	3.32771673021353	2.8403022333583694	1.8131943010045963	1.285158339079059	0.9816216639902899	0.7190933872233956	0.8927366890620452	0.721639376659938	0.4467084843046048	0.39433787203510484	-0.5830750312552513	-0.5720143954409287	-1.385839984905966	-0.9659247798691991	-0.9756951488151735	-0.5297919381160068	-0.9569538350630056	-2.7363563206819554	-2.4672520914392755	-2.374058722504709	-2.740049583313383	-3.213618824608674	-3.16473384778171	-3.882491408461034	-3.7670721092466994	-2.9775583838207753
15950000	-54286.20825609096	-369.1554049411455	-53917.05285114982	3.7051112452973576	3.028362302111947	1.7241439771931104	1.4911509203045565	0.8809787340664614	0.8088327577196512	1.983541379868972	1.5068200169671426	0.844467068275289	0.8549739609814772	1.0380828316314883	1.607891914894818	0.9636254856117412	1.5903864270880461	2.2609029381557875	2.4316268590874035	2.1534879656722303	1.1055031100232264	1.6962437315723686	1.2378885139204883	1.7534869821323633	1.81911995598957	2.2074061963698264	2.0689981742503734	1.6966411938343682	1.0466477285931959	0.945401184682477	0.6567698105059863	0.3559908948990278	0.3880505880386684	-0.12051368023282105	-0.22373927356337486	-0.7133514498078529	-0.05548343115057763	-0.032179394746700396	-0.009779019259918753	0.45230628270149587	-0.09842441263096458	0.14854519890440887	0.29505793074938125	0.8583020367805114	0.604146154595093	0.20841882984354965	1.2350044636211743	0.5956536833155417	0.6698732806604233
16000000	-54242.895689331526	-340.00127039524796	-53902.89441893628	3.606639539269897	10.118874772197147	2.0283440531195143	1.3487778685903635	1.4832401921903569	1.6321976427609806	1.346439286903895	1.1232275496864126	0.6827899671397839	1.1183327407428096	1.1938037255868492	0.9620794370630883	1.3086202480677125	1.5638645855243845	1.8306873614620989	1.3650657659974679	1.4241935280099185	1.7116636969104193	1.9996990994036143	1.8776853870395407	2.044370776681506	1.8103139457016275	1.323019878203586	1.0719217926689535	0.45298963289935334	0.03768208363353265	0.15029226196400167	0.11521973755634385	0.019852321127154446	0.1465188136290714	0.11278642361304164	-0.15823367079349596	-0.12670983855744883	-0.3286078872718611	-0.4598938602245589	-0.5679714845123601	-0.6707432723994543	-0.8248147798669414	-0.633775034642801	-0.9666247719088947	-1.1810292038983454	-1.171693097707312	-1.0644626663509134	-0.5101150357507879	-0.18557955618668476	-0.2222254207764174
16050000	-54262.94316693522	-354.5414193046395	-53908.40174763058	3.825787222413401	7.583858011754543	2.2455611064507144	1.7797347613965675	1.836317645208905	1.739635321989155	1.518972237697923	1.3664865075828048	0.945841585273278	1.0442241195897746	1.2011842975034868	1.2908670016079562	1.6538646212204482	1.3966600601108792	1.5871247049251256	1.8196025179591322	1.7338205520078545	1.7497547453258795	1.415225299826844	1.4240500785037205	1.8383191083057666	1.6896138522665498	1.6150907943779724	1.16294015917549	1.13791329228768	0.7530225082093779	0.6266095347703444	0.6069642817145402	0.31420834962828637	-0.034447690270672904	-0.5272581885784422	-0.585303549004307	-1.3081185074509276	-1.7024190072256404	-1.5199261948807177	-1.4267793138739322	-2.0004595233337494	-2.7231598587949306	-2.8590029127135965	-2.76780225750909	-2.646216230317765	-3.2688793168074888	-3.455270633528007	-3.0788905679484273	-2.9013306343068517	-3.089856530580018
16100000	-54272.51054609164	-364.9310288924685	-53907.57951719917	3.9202529179920984	7.803648322373695	1.4506600156452003	1.1361348194960414	1.3299838938736535	1.512516439165328	2.1307085882924417	1.3522086083152864	1.0452301673350268	1.05719860645288	1.0561893054577376	1.013156599489916	1.251117736785764	1.3275788188379958	2.2190837322075896	1.7641511608816072	1.7970147161712953	1.9139930667872416	1.9271726738154968	1.6425441532897544	1.5124490788209903	1.376399287500345	1.4331311394185857	1.7262687025319683	1.5176542770679569	1.507632205083604	1.205531750885743	0.4608456495773312	0.44413758797736586	0.30044251529532423	0.1588767795070066	-0.4323811115530266	-0.4059463672382386	-0.6543399351222395	-0.12796183885174112	-0.11692025308569604	-0.8084291646716281	-0.5211221270903024	-0.5356646412001864	-0.6760077889246026	-0.2719229797488315	-0.8645651416228433	-0.7305236184883344	-1.3778821739278895	-1.2768810941775108	-1.0896910393163024
16150000	-54316.95263238977	-380.71745456746845	-53936.2351778223	3.6655143274552775	3.8894144471238947	0.7631270185021978	0.765334620609395	1.5636443964190745	1.5686788649503378	1.796473311181571	1.2868577973969726	1.7273254193669787	2.299670368364874	1.7660457348728646	0.7785627732451521	1.1558669231180514	1.653301575397905	2.0285284718358847	1.1477453746982407	1.635010674346673	1.7815715204402125	1.7016212630779572	1.3730110726464075	1.6402478105351856	1.4820114052652271	1.0435241047759067	1.198280878788185	1.4336213040507069	0.8081526305145763	0.3321789370018894	0.0075814126940002	-0.47408356997055984	-0.2181611086307093	-1.007730931241524	-1.5372029285083795	-0.7846433560272529	-0.8757148792267336	-0.7707498767650408	-0.2810089319823602	0.2037097771388593	-0.32498695270374733	-0.03192722886189692	-0.6061950506955326	-0.6118131222497281	-0.7556099671391495	-0.7264198377689493	-0.6479622018291598	-0.08687964751490995	-0.4243758500788082
16200000	-54318.28253560715	-386.0893293517018	-53932.19320625545	3.82976104905553	7.078984778255285	2.101436862131502	2.01342140008856	1.6585831070632397	1.708303137971589	2.089650186427925	1.673388396725297	1.3705637404442408	1.0288764652082554	0.9384835512839922	0.5188897183796202	1.1645394843954773	1.2575616183987721	1.8946323576937278	2.120102280446029	2.1932361353461336	2.314725020001758	2.376663577977788	2.4270750025220753	2.2317414089787593	2.1487438038041455	2.405961422799623	2.0746663282253652	1.3653538885104797	1.136682471039148	0.8752844337396137	0.7455866791914989	0.4521047589372109	0.018154154572437187	0.16666599806881377	-0.0676106856997361	0.0029634869615413617	-0.048906928146206674	0.10042493985652645	-0.11999904177133736	-0.7500947798653207	-0.22627628642801734	-0.180435589300996	0.12403669508437343	0.4250643449264909	0.6208377452993488	0.43920489000737983	0.7794899360181854	1.484567000868282	1.3088237583555697
16250000	-54302.66490916065	-384.3232110983411	-53918.34169806231	3.9254998611104583	4.221449172040292	0.6423466670058183	1.2103856309066154	0.8959018188535568	1.5217753203897202	2.1491275566086605	1.6725232219482729	1.390836943841476	1.970747057454046	1.6225126961454923	1.3872833328987637	1.4473679377221362	1.5321230011863514	1.5909596421339969	1.6390318139272162	1.99899987333866	2.079702802300703	2.7686340014154824	2.1502348484446347	2.1725454836983698	2.2807394010664868	2.0191422732587148	1.5302390752320243	1.372440413513793	0.8114282474523367	0.4593575014412764	0.5376855954288665	0.3325240482987537	0.4331465507982629	-0.0776137178765216	-0.8520974983942332	-1.3002401711817355	-1.3970012293159466	-1.400760832953059	-2.204347069827824	-2.369116399920543	-2.591691572450916	-3.4032520991369175	-3.5745335941787357	-4.113132518676195	-3.248320066244748	-3.865113154984339	-4.2710764431761135	-4.741918789300075	-4.671485700968203
16300000	-54287.36386764321	-371.6088292979261	-53915.75503834528	3.685431637626038	6.874122555197168	2.1115187281090466	2.488556110032243	1.601405379330967	1.3035971340579475	1.628157351636553	1.7029077536433463	1.602557777279799	0.7328032196300449	0.7374588769738676	1.3321308540229397	1.1137514775285693	1.3324805409936182	1.6340703517632746	1.733977678666642	2.1563301819767586	1.8583534129080985	1.8977172708641878	2.079401096561373	2.0688987141972257	2.3594848293925095	1.9989012913068835	1.6369797359143428	0.8495054890102303	0.49446718466135164	0.3889722693298925	0.4348090779354582	0.5223419861654042	-0.09462127125556566	-1.0590857017258364	-0.6912861961153278	-0.5770881906322279	-0.7772742880064237	-0.5420608081652615	-0.25451076179248255	0.4679708323190769	0.44881205059463114	0.5824386920230977	0.21389431393487635	-0.03129794988358081	0.2157668724748053	0.5619381329507179	0.39775628481810776	0.7741363398888401	0.06102324577349938
16350000	-54234.91500085638	-330.36275074514487	-53904.552250111235	3.7995129728716215	27.107930043209777	1.0933038987958352	1.133917947267491	1.2831258521250097	1.470655827081368	1.4694023583310334	1.2066914663499229	0.7627575471314486	0.8417371163209664	1.0730270865716058	1.2802740812403768	1.3446321989507395	1.4915852375099639	1.5656907954625934	1.672750572451717	1.578025747860231	1.628065239300061	1.5137340365844092	1.8224325437059143	1.7170172927271719	1.1336563370441963	1.305158236388299	1.1948844893047046	1.117072828681171	0.658685012565241	0.7164827402199441	0.7744250266978403	0.584932667920038	0.9029768785793221	1.2347446268183193	1.3894227670533086	1.447756940966216	1.361574469386802	1.5228587396456128	1.4693012175516371	1.5868467854051111	1.578301684389352	1.3199865955455499	1.378398014579093	1.1138223598622217	1.4474891753121901	1.6294530316029188	1.530403810368379	1.2677415689813356	1.4311202319373701
16400000	-54271.314500615554	-370.1058332466296	-53901.20866736893	3.815086958736306	10.135337278262844	1.6696582259362691	1.6242489823303612	1.6388998955675937	1.506097173905562	1.7255387292844349	1.6266069570960333	1.2434365638876645	1.153506443274111	1.2036727169390922	0.817437000889901	1.1885069375663835	1.699408357502468	2.0509206561975613	1.8870845833847667	2.085155047350712	2.13944223858235	1.9235084537944134	1.9326918577525143	1.9195680283793508	1.8272158994096592	2.133748255407612	1.5110703575764688	1.18050536980647	0.8900239303770794	0.6581999481544274	0.01757728092677066	-0.22773003278014736	-0.7576482720759193	-0.8477351024990756	-0.2138397320152392	-0.8057823560130764	-0.7699998062890291	-1.3958661756449224	-1.0757022491562176	-1.1546451631371668	-1.1506917766761564	-1.134001448379328	-0.8182697715677414	-1.3330930128448477	-1.2661474712609708	-1.1184361032301153	-0.7038313971848814	-0.29624989714573396	-0.6792297183368468
16450000	-54317.71881379048	-391.42099059721824	-53926.297823193265	4.032958676176569	13.182556237209845	1.9833829138730974	2.1618449581580714	2.102518639590714	1.6701224000049768	1.4918733164433182	1.570660049994753	1.626330794143845	1.5846598396004015	1.3655308944434572	1.3832081261390266	1.3862076273823138	1.7437736754212914	1.5264748431426487	1.7982418659749002	1.9664094886512355	2.769229086372894	2.1555346278502037	1.9564479812724427	1.8407855379493934	2.104993373512089	2.2279501440511993	2.0336029044835304	1.7087764141729087	1.1802249959346218	1.3078910487910398	1.2038962742825579	0.8167521995914051	0.5588426681288515	0.7661408051240904	0.6518475509692123	0.5440398394455845	1.0616453852999925	0.9959071542016464	1.306765302657224	1.4502805709031725	1.7135830516565966	2.131925364428406	2.0577667701081728	1.7888502014329195	1.7354128479176478	1.7006893107410814	1.817656042213827	1.0917976638258815	1.1165633559510457
16500000	-54351.9336631508	-416.7904701091767	-53935.14319304162	3.826346619760805	5.360801001802922	2.019639573465846	2.104783201953594	1.2258040307264384	1.3769448733523706	1.809312998015697	1.6827523212896889	1.7552402615657843	1.5133568755854285	1.1037165785023288	1.6903048743768325	1.6651345828668385	2.1365909083045542	2.1876546910851618	2.188647780704445	2.625913949246634	3.6425702950544236	3.3765817687141677	2.6044446750572896	2.20004130759196	2.615973711110947	2.0389622422016105	2.1679163296515815	1.3159167515848014	0.6541672600055902	-0.3890344189643193	-0.5046545695223807	-0.5106172629761537	-0.5154910879278493	-0.8573712903544803	-0.8473461770855123	-1.6095078007420807	-1.9781849267788354	-2.4845934955221565	-2.041928722771553	-0.9591604414275021	-1.065307762873049	-0.8549485570854845	-1.8014578085491453	-2.0770905715656616	-2.0336196111170697	-2.6342100601261604	-2.5236336042784573	-2.9597118045361355	-2.783763905398181
16550000	-54271.60539570131	-368.81709468902545	-53902.78830101228	3.5849595162891514	16.506636105504736	2.232570012039957	2.0934003432765564	1.9316328213623957	1.6794392669345357	2.0392774207432733	1.792208055960689	1.3850177506305366	1.282149685313321	1.0207464693441926	0.9045527012141472	1.0615673120642073	1.44716762569757	1.76810014451821	1.9516293885560714	1.8599577765516804	1.4315194058573506	1.7549132457805636	1.777583526656587	1.5655228879147953	1.4581954536410613	1.4142274474889132	1.4988040897863342	1.4104159699552425	0.7468224349302677	0.3828925575145755	0.2209072237136533	0.33646587851512577	0.3500715073384903	0.17933447142993908	0.029889838617133346	0.277193707866369	0.46167384933002065	0.2918275592713	-0.3984135646597268	-0.06199549533123615	-0.1336245849795606	0.2387775444580439	0.22269234379890301	0.38713591340758546	0.23564117427569503	0.41692395070825405	0.09668819045242254	-0.23598645837145732	-0.399132182067917
16600000	-54237.17736711041	-333.10318558546516	-53904.07418152494	3.901011089011849	23.967718419858436	1.0199965608067638	0.9472250900684176	1.2155203777327632	1.37214314502278	1.7836823708815561	1.75602574079005	1.5124122846329167	1.2045699397560419	1.3039629926182053	1.5698920353288426	1.6117290373106115	1.8340700376443546	2.013733799275801	1.7268020135161541	1.460801475897544	1.442446949124913	1.7194838168641557	1.7638823687567364	1.5179756667820472	1.4203789844650236	1.2281867102063333	1.1475932019121218	1.047229345039507	0.8809600214608291	0.8260817085987138	0.8472795926925951	0.8503269940982179	0.46442745457553003	0.5331306231008088	0.9184511190625984	0.6706788817682791	0.6558091654210966	0.49592559060074265	0.4918207716831545	0.6356948093440664	0.7840325962229435	0.7489435874228212	0.6856575579567509	0.5073257423756914	0.29524429668541297	0.3495937596362788	0.8991959220048004	0.8076966363773275	0.7149605136476629
16650000	-54298.02301203497	-378.0181254947611	-53920.00488654021	3.8233352896345423	6.060821764868713	0.47470652997365037	0.6496104816967871	0.7424388535375238	1.0884428412753722	1.5207924823301324	1.470358265008351	1.2927143694849423	1.3522115789225422	1.198408628989339	1.4501683373326641	1.5450948271707994	1.9239301426146205	1.929818772614192	1.9761442984497308	2.0596966915813693	2.1251048342952363	2.342864996066603	2.4823399195376457	1.8314726989761052	2.0437111565951716	1.6102145311147702	1.3749320042993765	1.3361467741894903	0.8311578112955921	0.45681792928401654	0.27511907557951665	0.7664555810468502	-0.28427449111967085	-0.1472024493965412	-0.33303063415644985	0.1629917425792512	-0.07462252180613371	0.500877428041736	0.7892911532616124	0.49983557719591876	0.41841447934520215	0.01810396387459423	0.24184152422034777	0.47505642836514883	0.547594493595885	0.03210670609089672	0.0542428927118922	-0.1196115471937006	-0.3285734871388414
16700000	-54281.81031708864	-375.69606162424583	-53906.114255464396	3.865090827560819	5.020337144558555	1.1232930172980684	1.2990731477832052	1.1946814166969533	0.7088739736927081	1.0618825474422948	1.4499420755639472	1.0104854893901802	1.306315786035899	1.9787815181701085	1.773401450036089	1.1643327127431755	1.8856634317809275	1.919385427887025	1.7783015684463892	1.6586543839551706	1.5599107038856588	1.547416900215933	2.429601542471628	2.598135971144593	1.7523211014194973	1.1775330943081281	1.259806351682803	1.324363868510246	0.9432474274334389	0.8659679426599054	0.7484266163541401	0.8434973339148989	0.26539617278891503	0.15913181214159472	-0.37951360869106854	-0.9335365642607713	-0.8786703312292069	-1.2123897299054005	-1.5882478000341502	-1.0920650867366877	-1.5793117147826536	-1.9002190530621763	-1.036918199742177	-0.5605619117140959	-1.2031350267075023	-1.6703395355406085	-2.2951082082042142	-1.9963250971377988	-2.239970718727836
16750000	-54273.03782588001	-358.9925609978253	-53914.04526488219	3.5478553514482476	4.020593487272279	2.3662395963376923	2.6845179891257613	2.3172966117733997	1.791440506747207	1.8173527325222958	1.0740160017923845	1.114460977678735	0.5872766087790163	1.014712574639489	0.8904152410151381	1.0723812795065983	1.8299203331721825	1.9235473857898335	1.656339635113213	2.2510440752877505	1.639580775320035	2.0904294019118104	2.204819260096362	2.2439734759440944	1.9303640216561386	1.3401692692734013	0.7371850736441301	0.5502134623407493	0.13846556091504314	-0.6687646012565026	-0.14566940811342827	0.17591204060257998	-0.0695843159052214	-0.42608789167780514	0.2156735320560823	-0.43216128873098103	-0.34220342943106663	-1.2672396394981114	-1.5863863358049641	-1.997854340051595	-2.0432500132428664	-1.4111724839807096	-1.3224493995947577	-1.5450378444848356	-1.4483137394474295	-1.372294951057281	-1.5498925651033637	-2.149310533410631	-2.498591560225734
16800000	-54224.18427750733	-330.0404315604915	-53894.14384594684	3.70439532858862	23.40799552612769	1.936600614638739	1.8143126310182685	1.8905513379787173	1.4460384637742107	1.4602770114878716	1.3484432768878443	0.8671712531811302	0.9916796462094585	1.2962369004062981	1.2887010163901094	1.2074241925991522	1.6236921251768939	1.7712058395288386	1.9306230649071368	1.6213661732618108	1.4026616947072965	1.4129593302291483	1.7876549820235785	1.5503819118008209	1.3512905905449872	0.9922614339795128	0.8831596712849462	0.7205155764335829	0.8416593697673279	0.6846361789451265	0.8337017049165895	0.8076775441781966	0.560332788474873	0.3613662226885988	-0.04652509196589258	0.03945164965570435	-0.001398481234412774	0.06070045146890175	-0.3449629463558127	-0.04288655810302593	-0.2249659151778733	-0.02513941489660597	-0.005161371795541665	-0.04524781698281495	-0.07450475005982435	-0.13279465501873935	-0.23036684645459932	-0.4722736299454438	-0.2292851122802276
16850000	-54248.32670077349	-352.2934197683309	-53896.03328100516	3.5993149445510615	9.12277051905823	1.1253955034958396	1.0947748746614854	1.109481982491391	1.3316697590596216	1.4197320318317688	1.0427564802297224	1.14243698935035	1.0491441943815822	1.4931630921270833	1.4062263077283623	1.5246465164267344	1.6637148309136895	1.6431439543944075	2.003330127548352	2.0862034318422604	1.8743369921107946	2.394944556660771	1.9628325816238466	1.8071557475357198	1.8497193605146505	1.8717290081544242	1.6311231983468075	1.2292016345700516	0.9518379062497777	1.0477610470413607	1.1965855274415473	1.1327590792939615	0.7075165832844441	0.3204016475740817	0.10862600586989946	0.21804596364790407	-0.2048536070998372	-0.2566792752906348	-0.24982489973180783	-0.257281597197004	0.00967259064460102	-0.19046996135086747	-0.5553114220397167	-0.46266287355701696	-0.49110775527306105	-0.20328813722797134	0.5606906455366195	0.4055688892345989	0.8058037769357108
16900000	-54275.16449412908	-360.6698388318286	-53914.494655297254	3.777983377549218	2.7124195403714637	0.8419067853430521	0.869612629396539	1.4567109488648924	1.4078485624450545	1.479989542998742	1.334049112734254	0.9145014519847842	0.7629571224018123	1.2104191829297557	1.654452118992813	1.0953723926294914	1.6246786508362108	1.4377005651842487	2.019925239316162	1.5203665532404007	1.6956800745493215	2.1059865381080174	1.7164079641996464	2.2721485201513207	2.499459936370905	1.2704641905216323	1.257843043833634	0.3787188433722054	0.6811536795580756	-0.08133971228777653	-0.04911754623132092	0.1880565235810909	-0.6611327519983669	-1.2353502906970109	-1.8948989558857758	-1.4316609036252208	-2.1410067998698836	-1.9509957047433826	-2.5336764798248255	-2.5259480348426555	-1.6717096043119763	-2.178448800385322	-2.251185361426257	-1.6188013260050145	-2.7125569751222125	-2.574446287816491	-2.853671402439385	-2.512287226198463	-2.787268778339638
16950000	-54254.88853514189	-344.3391263066436	-53910.54940883524	3.6926257409610304	30.771986357191984	1.5062117028845319	1.395325280644131	1.4657106706826015	1.2322130343469229	1.471896755885901	1.4814129366498903	1.5393293456328225	1.664675915342018	1.2062235575868476	1.0860553272129785	0.9929430651380381	1.2022024371818827	1.463014002746506	1.4854276506333242	1.4906833984988674	1.6875128807652713	1.7804251302456557	1.691920845775328	1.7346924900934748	1.5562064148779386	1.6218771420148426	1.724363660538212	1.4612058357514406	1.538913349871892	1.6057440555347884	1.4067314256984726	1.4542100550592805	1.2089093193352574	0.879369507867616	0.6269225216842584	0.5914599871475217	0.6270668436036991	0.4596840481861741	0.6350390118482613	0.3435565555190625	0.45654891627211136	0.35694148847180157	0.36238364029529296	0.5928741089951417	0.528261611373143	0.6062498055545604	0.44171643526357623	0.25382576294786197	0.14869347729792803
17000000	-54278.70135175365	-382.08751985468365	-53896.61383189896	3.8263396949668467	8.512599181027142	0.9250982422984255	1.1539482865541288	1.3827174349709324	1.2584734638607997	1.7071000692924452	1.5429841884741542	1.4861079857062813	0.9642434792866117	1.2765851452321366	1.4205882815523314	1.9040534458676421	2.0857773987216746	2.069664410889391	1.9258590818660282	1.8998087742943914	1.8701292328252037	2.15109917642913	2.6207524308496035	2.442453010648054	1.7850440170909754	1.7777393562149753	1.2968892177972267	0.6978739488700274	0.39123689792876837	0.5237270520218227	-0.40675475511938647	-0.051441290549459895	-0.11856753686061916	-0.4362525733083334	-0.5020276341399726	-0.647674124878491	-0.7956396189166023	-0.5604969132227451	0.04101046019167276	-0.5546395091915578	-0.671478669568255	-0.6097317562469257	0.1963451585823529	-0.14676907934919992	-0.04151149245305197	0.349162811336466	0.5209469277926242	-0.14950510637272008	-0.26943736420521164
17050000	-54319.475464372495	-407.14105713014516	-53912.33440724235	3.598328821375593	5.059926616335984	1.894650075406175	2.038988310103135	2.137207568573984	2.13500103809685	1.5871244644564781	2.069724181761392	1.5223902025085887	1.857684574982804	1.1019603706611765	1.2024156791236327	1.9544161644620894	2.085702595198595	2.4548674949013014	1.3952871836218423	1.35973936944384	1.9443496047523583	2.2854620131620367	2.429292491643642	2.3660610245788143	2.1407998708988143	1.8520920097556437	1.807708828628244	1.761029947343071	0.4906676959006759	0.9083383016771747	0.06046602375992921	-0.618179150476196	-0.9573625507992531	-1.2096411580113413	-1.6116486884479597	-1.2905412271757128	-1.9351482981032366	-2.2637665730952	-2.524716987721517	-2.8328918177509053	-2.9411727734630695	-2.682460195835418	-3.3142650503627946	-3.482613304753298	-3.8508074838165864	-4.246414199253389	-4.130865308517318	-3.611706073638402	-3.001405467674947
17100000	-54329.92426025191	-393.67580772010086	-53936.24845253181	4.136272106532385	6.690086376296679	3.095518321825036	2.332819459649963	2.4013340278561204	2.207169294626605	2.011302578768844	1.674350233554717	1.3782961747849474	1.2049250667756095	1.167253451173024	1.7083600240420072	1.824072932245942	1.5349277967647128	1.516253797250543	1.3384962712044821	1.826940841968634	2.335498775971708	2.2807699044743934	1.8608926688901406	2.108007831395357	2.02521890597663	1.8262188586713948	2.172889096964362	1.6010849357045362	1.7091799687597977	1.5512473351743319	1.527728212902117	0.7813512170353252	0.14486914304904974	-0.006929155876505749	0.1856479909913527	0.40680557689818364	0.051071283628775666	-0.4588114436103536	-0.16362303834772796	-0.7690361393010371	-0.7948085881105713	-1.0797606700119708	-0.6451581066357457	-0.47009420699562954	-0.910220255587126	-0.4590029675471581	-0.30886685093598554	0.22072671862373316	0.03286303114092648
17150000	-54299.0745552244	-388.79322598448175	-53910.281329239915	4.15922095892489	5.3857391720341905	1.6860010572163462	1.5152533838504898	1.0285808778598637	1.248598214672132	1.8505792738251567	1.868033500931992	1.3202092668956222	1.6199296895952355	1.3514412520688988	2.0624644565691623	1.5252140191595762	1.3223761368909477	1.8937577613263679	1.6859505580336325	2.1382084213818837	1.720981083295854	2.398809623956083	2.506997182246871	2.766341173882156	2.261260959926789	2.035236431664949	1.9665562412973607	1.9011155183820994	1.5313437776653702	1.0206127175608424	1.282878208621089	0.44337145833074215	0.47012124239147796	-0.25691314167308654	-0.6795443316249736	-1.401732271476501	-1.3147628483100657	-2.016311307966656	-2.464423039495747	-2.303942582350648	-3.112671760181166	-2.4193455137297315	-2.7402771843001705	-3.0520020810407873	-3.4583741172639524	-4.002939313064444	-4.39137085481795	-4.850732275359532	-4.951752781647756
17200000	-54319.26072970663	-413.5878046890968	-53905.672925017534	3.84373346055056	3.6329522148051736	1.1716346322304363	1.750752354328187	1.2306871506513601	1.4807638331099002	2.0478940918622968	1.1895613523360624	1.485863127431772	1.5610355803179943	1.1289800873584288	1.3600078811983578	0.768601884483135	1.4897945741197764	1.8495628738161969	1.3262857456172257	1.3565459658430656	2.3936492490291603	2.4944947963478477	1.9079961496744249	2.0632767928795674	1.4555743929561022	2.211858668168645	1.965076401189409	1.1451801135458348	1.359564611631627	0.788867014204558	0.8023703199869987	0.4270633058634604	0.43218439868493197	0.2514761571886078	-0.5545017160062066	-1.472279387695493	-1.3699696481006471	-2.768600783149414	-2.4093369878806965	-3.0182273559972974	-2.8095707576524185	-2.4659850696828665	-1.544024333002149	-0.5898961519863523	-0.9369679121555946	-1.150218835941603	-1.2541686723056915	-1.6789227711120027	-1.8803452642230976
17250000	-54268.31425411258	-378.0487493482325	-53890.26550476434	4.033966712814965	4.990800064191588	1.3956035326258514	1.3428019167547163	1.38574046991664	1.8070420823631286	1.890317919822604	1.3788924570894654	1.001437413574301	1.6414935575616092	1.2387927646788714	1.260636820527262	1.3303641277127567	1.7909150533132374	2.055769375159829	1.995051268718712	2.4707644502433532	1.8377979718804216	1.5211790484285723	1.7992419488262907	1.4348427459297235	1.4342269475850662	1.7152040927422108	1.026649678915802	0.9680557322748619	0.7323221167353199	0.45425455007238125	0.5789281989762496	0.6866201252021175	0.1458209868321055	0.20598666525580112	-0.2103399537509477	-1.311021179526012	-1.3545819243727397	-1.7833102073303353	-1.3676354890162488	-1.1271955063792631	-0.6710887789250402	-0.6343702022422057	-0.30291223707750153	-0.9078978885015634	-0.5943387573417613	-0.31157447847803654	-0.21057840367902564	0.10276112912518665	-0.09392046699856749
17300000	-54276.66352512704	-365.5924482386013	-53911.07107688844	4.299945161891407	11.405427950751884	1.1765195488810485	1.3859629070759891	1.4307623270496548	1.2439153743057496	1.5069301082914992	1.7224358052888862	1.1588279035267455	1.4217663372692284	1.2094797988889714	1.165203779039594	1.6140299263816749	1.5431326244322257	1.8866019777548473	2.2657561806527347	2.0924543727081275	2.1732664974179965	2.501550764924651	1.9706297210546053	1.6018702511053144	1.7065909402698036	1.7984417728542472	1.8895327152512564	1.5528201528545873	0.5899642866473838	0.7326423963692055	0.7491996651647757	1.2947854239014964	1.1128904085312943	1.0727927441068164	1.3410641012362723	1.1253023187533033	0.6270530996819607	0.17984141412113896	-0.1928358364104116	-0.00790986332868307	-0.17636810092885497	-0.8792556070108213	-0.8773170280017307	-0.6117960747060383	-0.5426782527943819	-0.8733536111721469	-0.7217796124720512	-1.0850931900287413	-0.9921541839314139
17350000	-54271.90901506597	-350.931673557994	-53920.977341507976	3.6883401725427727	8.19624749021224	0.7809680771412604	0.7690484298669434	1.273245518967942	0.9653778212501037	1.5894142217067773	1.3578292258888751	0.9778797604705125	0.7663042413964052	1.6654772865518213	1.6856893714558194	1.3781841010797224	1.557826258202869	2.144117032156187	2.0558910144923126	2.2564397035049377	2.4668173657514787	2.2253913842255524	1.657745126343312	1.3024931983543697	1.7340068098925414	1.260794855727837	1.2424690227416206	0.9327823675296512	0.5733701481661337	0.7223255875820738	0.2627609337176369	0.056424245145476906	-0.5891253777781911	-0.18410196199688694	-0.19205593063643733	-0.5791584978909142	-0.95306136038833	-0.9822785839447681	-0.12773380450937744	-0.2908593034793698	-0.13763834681473697	0.42817412815449596	-0.028382496828249892	-0.7685273906020876	-0.880074547706288	-0.5015397760681891	-0.7963763701522145	-0.7513187705148858	-0.6156393932706454
17400000	-54241.04139877971	-341.28999645455923	-53899.75140232515	3.858149668752294	14.650545013462084	1.6054976054133387	1.619655315785882	1.5505347094856692	1.51335991979246	1.6357050686586931	1.415911981455294	0.9965136559420145	0.9679579806459396	1.2435014742923138	1.6959928559237982	1.5020544284437498	1.6834238432773143	1.9761690519677593	1.7161506218637685	1.6130762186794447	1.3750621910453424	1.8369093653680297	1.9762535928649865	1.8594545684528054	1.5157173497321417	1.496393273019043	1.2683313994764043	1.1069772061162118	0.645888130614917	0.5023874097990719	0.3595950537240645	0.12641737713397083	0.03465568337771219	0.289292570326132	0.41982154648360315	0.6346230137984626	0.614398770988134	0.8902866473165392	0.9348515258541821	0.37562496126021	0.7901177638688702	1.0509281630979532	1.1147800202636358	1.3448092744451385	1.338575781192029	1.2193720532525947	1.2882378613808565	1.3707640128522436	1.8263760691224211
17450000	-54251.0116103313	-353.8389754995979	-53897.1726348317	3.784486674623774	10.564594437068502	1.7321731082146292	1.549078008762803	0.9958643230584686	0.7499136812494864	1.1189808037535869	1.2109943256123503	1.093350706419103	1.030316463314717	0.7782926894186184	0.9485210108871441	1.0091383985501388	1.546258101198224	1.8043075329283804	1.822706437421513	1.6911511190829336	1.8794762057877388	1.9043705260216068	1.8623446719168226	1.9217680233768522	1.810879044331143	1.605294469261946	1.411082969043083	1.2672477773377826	1.0556230687435666	0.6542586647557063	1.1129946790963041	0.9264458808633068	-0.17141324349039583	-0.20102461559318255	-0.9419270806614564	-1.0653724649831227	-1.2759985508411573	-1.0056208977441123	-1.381255562048289	-1.208323378566197	-1.7655757713258426	-1.8409695540816808	-1.8876147997282917	-2.1431179489260996	-1.496754546935387	-1.5600381632904587	-1.6235406963239358	-2.082242897779807	-2.0150364879254004
17500000	-54313.97702090967	-381.9177634531434	-53932.05925745652	3.904414005527315	3.2687957856482446	0.1754869751241085	0.9812693193812922	0.7130330668394848	1.127785182007545	1.6809828525444903	1.587546723625849	0.917971057460825	1.778098998705954	0.8948311037950272	1.3385013777807868	1.2022986517100271	1.9343341947704304	2.176483127682273	2.1259419960027266	1.6811661736262178	1.852243982445196	2.5139198594054872	3.023265048277349	3.0467411581459807	2.0898725058098817	2.321189729224368	1.471942716789248	0.46796972598386044	0.7100714266076589	1.028477862358697	0.3793347788923463	0.9668926115068155	1.0996839245417174	0.706975378422917	0.7544072430087794	0.21224984929865126	-0.20749633645470733	0.05501713470377534	0.7969228749638406	0.12903311621432878	-0.11973993053800513	0.41816383041457605	-0.5466308196448719	-1.1091371926345641	-0.5286108595273126	-0.5308825701389693	-0.6248176963822992	-0.958699192498008	-1.689807014779231
17550000	-54317.343192105305	-382.39533598886754	-53934.947856116436	3.9651063056183613	5.621868145761143	-1.0714227314249163	-0.42092878328504124	0.40474446994899915	1.1569234780315745	1.3164869502077259	1.3437528250020199	0.7131901764421482	0.6026649889277891	1.1042824072931463	1.2840245942915458	1.0644454376621417	1.4442571519942113	1.3389930819824827	1.760864764912785	1.2321083983233656	2.0756513689152274	2.589070568646871	2.2396568976035423	1.9487856178393796	2.0019054538897967	2.4045238868338163	1.624867368863995	1.1650920428372467	0.7928401699292108	0.3316106182644697	0.3840656152468989	0.2634644039347277	-0.04413833124399075	0.06103226571296	-0.6247294969037857	-1.443290138959717	-0.7343498088111414	-0.2585526532292787	-0.2434026683667141	-0.4123730935742368	-0.25098590346925864	0.10535796930032737	-0.017846682511300616	0.2360154023318155	1.3635386927945745	1.2184834479287447	1.8976334354229527	1.3901152176628835	1.5971462194699124
17600000	-54302.32650481248	-391.53455259430973	-53910.79195221817	3.8148559244510896	4.121435363303032	0.8239521904545706	0.29839785138729535	0.6856418574446675	1.5819782800140787	1.8180277018549815	1.2646626413637323	0.8682288136331969	1.0857457880345485	1.359512334591723	2.112020955123152	1.4645500046536257	1.467056584852633	2.25468247431884	2.2496912958038813	2.4245502736260325	2.245588677793299	1.4314650405978748	1.2582146649350894	1.887343570743515	1.930507153667437	1.6627497320597755	2.5908720777274215	1.6594647700891483	0.9249953054847329	0.8462583973885011	0.5361814548635083	0.086775402484688	0.3528796542100636	-0.19401352593359947	0.20545408147708338	-0.24934075742980966	-0.855448176382406	-0.5136075019458834	-0.28494435234790094	-0.7420945840760832	-0.524083049938907	-1.0124874591459232	-1.812624352130788	-1.7172961635160053	-2.6837969100638084	-2.0948221981548567	-2.1382789807705986	-2.7037132968148625	-3.9387471801991714
17650000	-54268.0960811255	-370.2934396769741	-53897.80264144853	3.5821011350735232	2.330333277723191	3.936647558077122	2.8424458451218877	1.9960203099214475	1.0166685717188215	1.6322803320554042	1.1320265172110535	1.0215316899098594	0.9314931950106116	0.6153288628941774	0.7519942598299787	1.6830407241952074	1.9157543535797017	1.888374391263771	1.7883975674691397	2.2499742605814754	1.8992378888896257	1.5843166269823632	2.136074202233775	2.400424699328328	1.8005985964550697	2.3252470017556766	1.1413530666159186	0.553164946918838	-0.0113112555493729	0.057026099956923676	-0.14048401552660747	-0.8051495311759258	-1.5686506639716105	-1.1603467437265418	-1.5331748571332453	-0.5522860450996172	-1.4501165628216908	-1.3863119982559011	-1.529801828515715	-2.593452022121312	-2.6374478255049874	-2.4632652312781094	-2.956591973270349	-2.735331213387634	-4.52035510248184	-4.811304811521973	-4.037481976904578	-4.399047294329535	-4.066509918025208
17700000	-54276.57403630383	-355.77803165643166	-53920.796004647396	3.638256324010941	7.465203254167637	1.6107698616450468	1.1157205898525693	1.1078896849411877	1.0422058786056037	1.1063854856362587	1.2754606406551194	0.7377746905193293	1.433819645843414	1.1341297011864169	0.9728903685502137	1.5377519327399938	1.446264903092177	1.3592574235996553	1.4484657528855078	1.3997761437975837	1.6570895110786392	1.971881557120427	1.9736387164979454	2.4417367900406206	1.6983811092572054	1.4794884975629836	1.2508869409903571	0.8468258131821356	0.21897460565908328	0.34547613714779823	-0.3390909667699398	0.387587931559182	0.828118050312814	0.5957629513907867	0.10608781759375985	0.3535996943793077	0.7626331781421117	0.7432726148786246	1.1244410369532214	0.32553453559161893	0.5837716764858348	0.6305210749835738	0.7558945832749312	1.0869904798728158	0.48631792667019436	0.362759463311215	0.21866297748700925	0.08684852815561406	0.16131177060226154
17750000	-54292.74509330682	-371.04816302721446	-53921.696930279606	3.9261898378561235	3.444049246214119	1.0971484396810054	1.6384655463733968	1.2853281765804778	1.4358579853058488	1.8971487980538482	1.5698651613027579	1.0876184546690517	1.2456824644799136	0.8812074807380287	1.2197772387781507	1.565998168530786	2.291476953146347	2.751123751029135	2.0233574026890073	2.2564931273556867	1.5705341068864025	1.8458285903464002	1.7075543381539557	1.2788661044738858	1.6046279083904285	1.7128338179931508	2.1325763418990955	1.1135155784716528	0.37577914063946116	0.47984829464188866	0.6447161883243553	0.5925749467190518	0.415384181038603	0.1057998011986995	-0.26498985570807826	-0.3102019052253916	-0.33807830773260383	-0.8847090478164529	-0.18767430612562985	-0.27452486268946896	-0.05996532019035761	1.043984695480802	0.9451544401047125	0.6357088326158817	1.452833888974593	1.2490468998173536	0.6651975232510194	0.5965116581830878	0.6100517227767461
17800000	-54298.016587371596	-372.5617901194791	-53925.45479725212	4.141730956359026	3.0055242607521997	3.7495854537247446	3.3524980782200924	2.8824874887047667	1.6219930036923222	2.11660204421817	1.3572386377260848	1.066423037549395	0.9290186807628688	0.9123723107978934	1.9634153553339575	1.6140769741788863	1.397699103846631	1.8688735963270882	2.4761063266962813	2.5225972095582927	1.4176530897570616	1.743503567965405	2.2910832042203206	2.073223383206435	1.5368337151773455	1.7387267355983202	0.7817478925684611	0.8550881320902861	0.700083520116495	0.4778994934139097	0.7893765810401252	0.9971431566647875	0.86361911205928	0.8294565108054257	0.08266829257146013	0.12049664089269219	0.5483041015863308	-0.42502852800004776	0.1084173451696373	0.2803032274584394	0.5286775668193839	-0.2277083827097628	0.2753053873496334	-0.15677159941443586	0.09217505297366557	0.14140699563922032	-0.33749066584572285	-0.591819441773494	-0.3298015753609297
17850000	-54280.87502152034	-365.9918128979502	-53914.88320862239	3.9577100840842667	8.126329722665828	1.5432718456731767	1.5725017577073583	1.2542024217450183	1.5615355159625095	1.746305638772657	1.460451590601488	1.1240046550802822	0.8849310079274123	1.056996908285888	1.600734482349548	1.7152881840186813	1.70235866657997	1.3907874516055994	1.0108448725724064	1.564534755436063	1.4860805319498027	2.091296713565943	2.120507172817048	1.9627967810665337	1.6117526981488692	1.6303206158357852	1.381088224688937	1.3260250278175059	0.567333399559973	0.6886745863560786	0.5497823354444793	0.8811845495435735	1.28859174430724	1.006666468773602	1.3018201086784227	1.3348452129400135	1.153170175752384	0.6043925360913711	0.1301468505884119	0.41468957381563654	0.37520237775792875	0.4893968518850883	0.6810389233997547	0.5501543548588	0.5354744898836279	0.797919875460004	0.2658221401394475	0.14953080488616644	0.37595166636510957
17900000	-54246.955197879615	-354.6734006609407	-53892.281797218675	3.683978345072839	2.128392161851557	1.0341198290212807	1.7258897888857776	1.6272087985508208	1.8947796543800932	1.747938917455633	0.8708914004555313	0.46160843492247366	0.7412174296442755	2.1776670959704667	1.6857029402622348	1.1748218680029692	1.5992765505375184	1.1782384968829702	2.0209725646880625	1.3284457094635835	1.9295266682179992	1.4919089953876215	1.456884790408399	2.088853340499526	2.003346451664229	1.8263977558432791	1.216305299071989	0.7998527731367127	0.7078285723098369	1.0618586011015543	1.7978516901545873	1.300142319971981	0.3651906682722905	-0.4869751648928119	0.05431903456473908	0.019847298340734953	-0.5682503218848067	-0.13922848442058866	0.10699522905318348	0.4495844109818461	-0.3214287584336035	0.36362878732282544	0.6738137036603284	0.9359338240681729	1.3285542864903002	2.623334620938018	1.8470670170010064	1.9158446723750946	2.0738878385508492
17950000	-54234.78858658008	-332.0839276210249	-53902.70465895905	3.723002195813532	7.715961981105573	0.834033628031221	0.7847517155473706	0.7906523879818109	0.8293244840059677	1.4463754713817953	1.2776967367510506	0.6609194526796738	1.0752410487279376	1.0513190993772212	1.356420230675418	1.1663959600572171	1.8857507541013119	1.6872785899770635	1.2952474433100645	1.2794959735497302	1.4981259257472286	1.4230051964057058	1.7632879074521297	1.2323527896618636	1.9219268437707642	1.5704457245639234	0.9289108064644425	0.45045759229896215	0.11919863258547592	0.10954796611903478	0.10812465369482932	-0.17203506915846284	-0.37367021197938255	-0.8380509585323075	-1.1841523886291685	-1.4462296824476746	-1.2458961623110194	-0.6391757840839131	-0.7530758929465083	-0.6278150447914994	-0.2770861683858294	-0.24547475361370708	-0.5465053029970455	-0.9935183471494087	-0.719737122623448	-0.6271298739445652	-0.5635356843091498	-0.14508518137448823	-0.6185053053295999
18000000	-54283.92905968234	-359.20820715798936	-53924.720852524355	3.751941859251497	5.163153701913273	0.9947056342966094	0.5448891184700921	0.20688334076917525	0.5024676399067491	1.5060099778551501	1.539256737048063	1.0681100403059247	0.8111049501968017	1.4081551772644563	1.2958697737630456	0.47091445916072483	1.3990216584944932	1.4495104409575492	2.589373540639075	1.5127857370044067	1.908461455513571	1.4451134278426525	1.6033417172169506	1.387385994508277	1.9798907789639684	1.9364340118473837	1.3934671236863274	0.887816968344217	0.6573080314231903	1.0483261679362603	0.888238154027774	0.5363893112879433	0.47498664939256097	-0.19826232371586044	0.1387087938601207	0.43556022832690555	0.12742135977338376	-0.2494619614996021	-0.4908654828631607	-0.9505537856162382	-1.0975866810535941	-1.2419455687644465	-2.2070916872614506	-1.9031405572803106	-2.8142577831328106	-2.9413419130986744	-2.3692051757694506	-1.791259081044331	-2.5360690987766814
18050000	-54265.04259432988	-341.3619225942976	-53923.68067173559	3.8022054765703186	6.520944202412435	1.4115570975854512	1.1178025129379707	1.146394656693872	1.3362892989177126	1.3513414280509406	0.8574514802606191	0.7369908348066001	1.3527603363354963	2.0147633145773787	1.5262308036286818	1.3765118460371086	1.154339079129224	1.3105482050666573	0.9702755621540716	1.6278694287220412	1.6443402838007135	1.956022887149759	1.9544959474781858	1.7584866813470752	1.5984947847291733	1.1173649738078302	0.9330452866141395	0.8222872653005888	0.49264276601769014	0.20167477151547225	0.32847640913965936	0.31812473081019516	0.4980424334544762	0.2298497181596515	-0.09701777461349792	-0.8533005513711223	-0.36116897591062225	-0.2630106469828345	-0.20266729992733534	-0.335621014547058	-0.2709520438699338	-0.04498482340677712	0.12529916206453884	-0.07352922403037432	-0.2264661589481235	-0.28511237188473704	-0.5176715796612533	-0.7765385524541836	-0.755027147651023
18100000	-54215.02226951215	-319.18788101280074	-53895.834388499345	3.978452174473033	13.33627267488891	1.778806213093948	1.5736344297210159	1.6436223659769107	1.5508457014529744	1.411497733058526	1.1501283065885657	0.6318556183611413	0.6791810933802669	0.684102547726047	1.1559831761109265	1.1589877616704904	1.4574261532310424	1.7578855790079033	1.6275989785898397	1.205413016773408	1.4921166575449398	1.4181970801416086	1.602999863392622	1.2844120017222296	1.5012222806599074	1.4849219315718682	1.1987154566235483	1.2737636884474504	0.9977377049489207	0.7062310568906512	-0.09413687294372175	0.201781835058289	0.22077683872432224	0.14676381878290023	0.3576260767879897	0.14743939385494548	0.564906808143844	0.16250023483254156	-0.18328455780289044	-0.14494893418123764	-0.43314930839602184	-0.8112789318100586	-0.7424467475562455	-0.8488193050477233	-1.032227135064213	-1.0466384624960285	-1.0296378013640877	-1.5466766522910618	-1.7530361470335842
18150000	-54263.93165388268	-349.9611426739336	-53913.97051120875	3.5666434895777552	9.947358555258445	0.5892430917366105	1.234019552548526	1.237198235347655	1.4188130317089498	1.5661747534019272	1.3716733898281137	1.1943982628777783	1.1641089892151075	1.1450893714921002	1.3972238813263973	1.434836076065356	1.368433869870681	1.3890847683534677	1.6096223971122978	1.0726145018074176	1.4132156230111352	1.475434827400453	1.4128083809519159	1.4757627907305582	1.6244783246600798	1.1473949101710756	1.0391861547847852	0.21653064611022788	-0.423829016324656	-0.4836868455689771	-0.4393562394297937	-0.8131551002951376	-1.4959826095325346	-1.1775211372931418	-1.7007172931991783	-1.2572111501729164	-1.0578365244636276	-0.29283482286302254	-0.21861592879665137	-0.7310274990095886	-0.8393378942141139	-0.4791471195374573	-0.7458958192142211	-0.8960259683455439	-0.4570859684332213	-0.006661811778299165	-0.0015192533500159033	0.23836482434687645	0.28033219271136867
18200000	-54277.896111612994	-368.0646453462109	-53909.83146626678	3.6147886410856622	18.598274946796895	1.484190343591064	1.4628580264743685	1.5487361726296849	1.394544963045792	1.6117346778339543	1.4269699900333281	1.4114532123936305	1.576237402513814	1.7013070120547076	1.6554122862188152	1.5070565783688514	1.665829137323011	1.3794959916912395	1.3811504232350267	1.3921984366437532	1.590472412372678	1.9803768374375952	2.1451217087766743	2.0370261699258054	1.4880603809002362	1.399918282235599	0.9949026917841028	0.6374142158362466	0.46681583597487153	0.2754051093603753	0.17155519746062792	0.40044371491736697	0.6053462051022037	-0.01967180380643014	-0.2502892421960954	-0.3761468909485726	-0.30870870212676965	-0.41434575499191295	-0.953364453481391	-1.2803660574263218	-1.6210259276491095	-1.3507067559941817	-1.3291691230552936	-1.4746877869848898	-1.4741300049143389	-0.9977798176480392	-1.2518706603167968	-1.3466398182599675	-1.358065365840546
18250000	-54292.75336736035	-384.35789538184207	-53908.3954719785	3.809545296264418	8.954022636015889	2.0306410417193383	1.5683202397678457	1.7072974117856867	1.5374673226794406	1.573579359681848	1.6227121569941665	1.4029036410943863	1.2103912529653063	1.510585809935792	1.3853850503871186	1.2525100039977657	1.4825940046252823	2.345680579959237	2.4330715878693923	1.9936728959326855	2.156591398136716	1.8568830042099258	2.014908134060616	1.9565124709678676	2.1899235106649106	2.077264205459378	1.2955871782675228	1.4989028879175934	1.4731777070298402	0.7001175768062133	0.3070355043755967	-0.7151108358505683	-0.9994641693722206	-0.9174914347713992	-1.1279455823846791	-0.7379311746671073	-0.4062693755491208	-0.022475684047038147	-0.05151308096108054	-0.5290920767262809	-0.6226230269456449	-0.853988261987864	-0.7256454403059265	-0.9531466804930658	-0.9635501375886628	-1.4567860228934522	-1.1518969827065866	-1.0368585358811462	-1.392733100853558
18300000	-54266.55112265164	-361.70749511662353	-53904.84362753502	3.8416577699352508	14.351310348143542	1.2683259061128067	1.2334394155155342	1.3264167948588204	1.2854724512508124	1.7246041655789217	1.418848341640732	1.2750643282882301	1.5919787372500003	1.5307087029486655	1.6173986968733356	1.798266923181255	1.8127021344606904	2.08596666914892	2.2214675423548047	1.7009354522397202	1.8449352374194259	1.824569416186987	1.6920640402426512	1.434182747456483	1.404191605904411	1.4675337838425013	1.62368112798242	1.5183246960810226	1.1040259843735094	0.99421935376473	0.5181289333126233	0.22859325969732758	0.15176137205330031	0.35812532867559643	0.6773996512370137	0.6254466460310677	1.022518994163966	1.0409445026783721	1.1725439461299327	1.0048353758444113	0.9786609888664629	0.8583816938963308	1.1038080573597793	1.0589469299996748	1.358842779877142	1.3801133698414207	1.4928966663453749	1.3712367499906466	1.2844180180287503
18350000	-54282.56311136615	-387.66633731974787	-53894.89677404641	4.199359464316887	4.757225463656612	1.0923354936133594	0.530734347087153	0.9544313878426955	1.1478264596912469	1.5168131239204568	1.7591463021351967	0.8683268124826503	0.9647212968202931	1.1306019337044002	1.1185316134861885	1.5991224470870258	1.8599149674867708	1.953274825005045	1.6720357975320683	1.9838558217447786	1.7868334187271078	1.6552591959136835	1.6529841853655711	2.088172061997667	1.774337008631833	1.6483973826256304	1.658963506898112	1.0419222190236326	0.6663602696499991	3.723281410125123E-4	-0.06051998580487661	-0.4754922213024659	-0.3687327676568735	0.25604926279448414	-0.07896840260867424	-0.09949826095582737	0.1851803078245723	-0.10484561108029383	0.007576683948601115	-0.4254672033138599	-0.5138008829492664	-1.0799314142227436	-1.039197057545435	-1.1873201553184831	-1.137849976642592	-1.4332116775182546	-1.1184011060224863	-1.024485225353731	-0.5917723312256903
18400000	-54331.9878266866	-410.638220762956	-53921.34960592364	3.752337395764168	2.326573441215579	0.4412912837925054	0.5349413137553554	0.8088188894576228	0.8938059535539606	1.5863743801940506	1.8947095867923813	1.5938735415231924	1.4498854956696614	0.7299816242154399	1.3802703740544897	1.8852159096617818	2.5078272367344554	2.2844355073949902	2.077262386301037	2.3236789067871206	1.5228546483582122	1.9210556805174486	2.232983392789055	2.3238798803159004	1.7769377147672039	1.861144358837452	1.1303661148851127	1.4895115531734835	1.4125230530723187	1.0085793718219718	0.46363747254493226	-0.24285480371158907	-0.15935603557773892	-0.22221592674856672	-0.09184996503936643	-1.1229449876939854	-0.4985347996067705	-0.3444854233025989	-0.9287391192044906	-0.9581563828488867	-0.781356184903906	-0.6791648505918875	-0.8808442573706157	-0.34266479321722976	0.13248210298211682	0.392098835883242	0.36885776213084065	-0.036785076201266476	-1.0666926978076021
18450000	-54253.85927997531	-352.983959668708	-53900.8753203066	4.192456200599225	28.793960411140866	2.377555743741391	2.025437731638967	2.0305348245038615	1.8674628939758464	1.642362869666957	1.6475644799737743	1.413629863525208	1.2998332197252	1.1146382950110543	1.1996274105111917	1.1876665995865925	1.4875104012435503	1.9019644459742522	1.8475058979641066	1.7109190146295297	1.643805070058691	1.9164223336646753	1.7206200225244739	1.7005692878116179	1.5952898376961986	1.5688381801205304	1.630715369419426	1.4188917471676654	0.9084321977195571	0.6640445561172299	1.0042059480611285	0.6881642050635908	0.3939900130392007	0.3092776115465351	0.5766352145963192	0.4432994410779547	0.4532079296351422	0.24952356331156902	0.33527053210238617	0.38035411243752515	0.3218609657844918	0.18975437631686703	0.1798171098544768	0.34648246001933025	0.2845585608458707	0.13150803901758723	-0.28081176435700306	-0.24519610092172855	-0.4890811652145289
18500000	-54252.40678442924	-361.5507017043721	-53890.856082724866	3.6931135585469304	5.731058988558259	2.710998352113675	2.7705639845476817	2.416755094421813	1.228707633297111	1.7805939712498708	1.5395233258013115	0.9988976431538196	1.251622793384444	1.1368307339429005	0.8129603104877229	1.167296793226521	1.5173590087315434	1.735519538995009	1.9132311311260242	1.661000593986564	1.6061711320519605	1.979927814587306	2.339228777711065	1.8969512495512162	1.829616138514259	2.271404186519722	1.7524766780826235	1.5048303625228225	0.8439447671429379	0.14953272084743383	-0.24531487246600572	-0.3514414662572831	0.26455514667756513	-0.5957458517723448	-0.569846329198189	-0.018667359062065514	0.6452275790181027	-0.0697989620266769	0.5268614361509348	0.6382140610496364	0.1651694362658529	-0.3611209323410158	-0.44564022127648956	0.021014099212916748	0.19235247943162104	0.4714760399022452	0.47684356340126766	0.28058802517352066	0.5514078417117279
18550000	-54301.81339383433	-372.11449985162454	-53929.698893982706	3.5421364462850145	4.3277161058970774	0.884461982111449	0.7839058940352566	0.7311828239645142	0.8909839130148458	1.2077508934868573	1.735270087123438	1.1995924600329004	1.1016892783857406	0.775615516149661	1.6765337812850736	1.3056304920063342	2.197174208224	2.3020441288739018	1.7059635323595592	2.010099840497114	2.0410904190836505	1.6410701234634983	1.4707089776673246	1.6607636596325004	1.7505408287890662	1.7601548671100558	1.6456973647479294	1.10872632293212	0.32427861240339184	0.33464145469939066	0.3886100925767052	0.296145086980632	-0.7886357798091047	-1.8295123654168288	-1.515549815325267	-1.611469848499856	-1.3167417479750245	-0.6907499806421531	-1.8040786463939313	-1.749034359313879	-1.5347871948311447	-0.3712256427787882	-0.626279447828868	-0.7329222960497288	-0.5920283323328802	-1.1033874823654548	-0.6398157435577041	0.3433848198048415	0.5286234508718666
18600000	-54279.47408866503	-338.49012408981855	-53940.983964575214	3.7460897654271355	55.0621776551538	1.1722786252631003	1.232678631149522	1.3246126346161604	1.2460637394334648	1.3151752325936439	1.504447684785329	1.3072614025868705	1.1508079428566054	1.3462080689500076	1.536801933516199	1.6309680300532525	1.68904910157076	1.7292968560896138	1.669844722902687	1.676147610329406	1.730788329182969	1.7954234091327317	1.835392107880845	1.7315012064136355	1.4222575922310767	1.3602058444777412	1.1444466217435867	0.9975439990043495	1.0040749829308844	0.8630449674720905	0.8796427683346002	0.5933715844674561	0.5520943153776696	0.502538290363604	0.5615257242498572	0.7965365111569104	0.7573297691745218	0.9678247044559404	1.038875956548446	1.0058351891306176	0.9146089331690743	0.9892327344157339	0.9554200327727689	0.9677890843406443	0.9038752496798395	1.1657802698743707	1.0972755134986174	1.145648022592387	1.163291907352601
18650000	-54285.70916571032	-379.08615659756003	-53906.623009112765	4.142035821774258	9.5532151701197	1.2589563120070357	1.2675960457501523	0.8241061233055924	1.5179476550264377	1.5569512855288976	1.3143163146673973	0.7449196555657156	0.8071048081585652	1.2289028329365248	0.9978902594312065	1.315812637120915	1.1877040246799524	1.4779414657027798	1.8287399660057972	1.949746489228222	2.10466969705304	2.417895038853278	2.2350049342148384	2.271661462847158	2.3219909477694705	2.558780915743905	2.042325493188544	2.098398223697633	1.2252587687010472	1.0846930369746572	1.0887056112632725	0.7629506764975144	0.7965500408606432	0.8916109040378479	0.5859177401138052	0.5363502223455836	0.6049944411376128	0.5783073862278036	1.2679423947204773	1.6109491514145702	1.867470604613937	1.3155237769578974	1.7160473708710298	1.2799535582059094	1.4529555755413703	1.0600908978764767	1.2647789736535313	0.9170725748917009	1.0719781147034197
18700000	-54265.381927081595	-353.245118723947	-53912.136808357645	3.9772344199457588	19.696638903361766	1.340092870609973	1.3987257595645337	1.493472059944815	1.4491486975488572	1.579101494448049	1.5829606914257528	1.56099228328991	1.655046517925913	1.517183529842318	1.4297771617492936	1.28920090065856	1.533086255848746	1.5636926345667725	1.3682981154685319	1.5298896781060602	1.5874784969907747	1.3819920890562243	1.4850559377045092	1.4564667213798441	1.2133746290912455	1.1392958364970862	1.0588138609687263	0.7600880633354662	0.7330639468491019	0.7569927617389859	0.770519720624277	0.7159519210293046	0.522897687920186	0.491957706949392	0.46276881477720666	0.3071541521196767	0.6649316800004483	0.3386821115378885	0.39383534507747997	0.330996665931382	0.29548662888240323	0.26962213262276785	0.6040631367439441	0.2805033955217419	0.30392194589771043	-0.06541754378024046	-0.19530195505924583	-0.1515420826998591	-0.0663701030977954
18750000	-54203.8007954375	-317.0627923033887	-53886.73800313411	4.622870832507171	117.96916380536615	1.2453246010046977	1.0465908569789557	1.026459439924745	1.1358444205779825	1.1974043226979207	1.178449836085795	1.140460585279127	1.1092254054736894	1.3082396921167199	1.390577466621318	1.4594128522824439	1.4147308141384245	1.48162086726579	1.5511828951248838	1.644303199301305	1.719494660639772	1.7032975067698923	1.821488528824124	1.784181934018587	1.781344191407961	1.7525410150193952	1.7998177006494205	1.6985329059146295	1.6141879674989295	1.527402213488958	1.474466417623037	1.3766738224315338	1.2815162782450078	1.3952392163776148	1.4288409822336052	1.4569528132335554	1.3078111160198713	1.3533370713725192	1.2318158270035726	1.3670542112865205	1.4719007099208445	1.4691163346977414	1.4944942434164104	1.3274651899103693	1.4159402474790745	1.5089449764908862	1.5363715115597723	1.5814628971093798	1.579674487891033
18800000	-54250.56030835291	-349.50022586726664	-53901.060082485645	3.876159101086277	10.825924510456982	0.9703241986205922	0.8018253433963443	0.7473798231496546	1.0961406749866112	1.7484589722461794	1.4843960179524653	1.1132003056531394	1.3905636989730212	1.1808696323641323	1.2511623178270632	1.4150983645067334	1.968199965506207	1.5222383332743288	1.2779077841175683	1.4056641680133264	1.8325423213771794	1.9582837314060109	2.11542965629701	2.0000486094673424	2.10431924843282	1.9089106769588926	1.5053520325751344	1.201972667918752	0.739848834176369	0.46001091708158204	0.1364413492142103	-0.3093374918598782	-0.4945290281158991	-0.39240177934402504	-0.11348922082299315	0.23570303309704838	-0.05399122461567685	-0.04200625725669349	0.08449882392026187	-0.1917031022402812	0.015325556753406355	-0.2398904960738055	-0.09048166774002298	0.19485502035522773	-0.04613538723412347	-0.04349259368282776	-0.5183391385910764	-0.3875150812241539	-0.11347284613752207
18850000	-54244.98844118156	-349.3709135146102	-53895.617527666946	3.6911851821366795	23.39288907450358	1.6384557167939482	1.8440453226382243	1.7259920896593748	1.4958850371240902	1.3530143764847462	1.2555261285501038	1.2080675494627695	1.388105167949038	1.6927543847182651	1.5217038241705116	1.6468752488154963	1.7522857568699546	2.0345151580136194	2.4672742038149877	2.3800289003276736	2.2481127738078546	2.0661738965180563	2.054763492809149	1.856351987318785	1.7437014659003165	1.6824712332156468	1.5154945887953974	0.9349703714574524	0.6243373836859787	0.4594968016468959	0.5477751238475383	0.45967341504907033	0.3857320728447966	0.12651755077996646	0.0782385318772144	-0.21329846730823374	-0.15359729600850877	-0.2293856616903521	-0.08621792837206882	-0.40154265270781764	-0.23027359853984883	-0.38788004407918425	-0.4819458588673568	-0.568427576938545	-0.6635970084745875	-0.481466270713388	-0.48827210249799247	-1.0014142062145717	-0.9984856642115916
18900000	-54311.84845672378	-409.38353178824457	-53902.464924935535	3.7430153406006643	1.6995808836221382	-0.21810008595437136	1.0361101261575025	0.8774344612875701	0.905870315037899	1.2165680124800318	1.8343618506405635	1.112756701763449	1.7724131377394508	1.2023488261938473	1.658227511668651	0.9639124301653652	1.4881940132221751	2.2325183139852376	1.8972864525845634	1.649827851286873	2.5835668850365012	3.3404082303541474	2.8802773417758036	2.45813575447457	1.9907126382028018	0.8577465704217047	1.4791392060167456	2.1320143720980087	1.1110524211320774	0.5771478466362403	0.6986147600521986	0.18886554297206526	-0.9269420616812664	-1.528830123663204	-1.8789763412631857	-1.0007224625830515	-0.46810242068328844	-1.3775713500960576	-1.3175843844113804	-2.0941750547783626	-0.8198801667629779	-0.5024849214412404	-0.40457198252422244	0.14060363927878305	-0.2589897491803741	-0.7243988732903278	-1.0666828883955273	-1.3833420684196218	-1.4116262809726272
18950000	-54331.59935385828	-402.47480415272514	-53929.12454970555	3.9991469856854875	3.7626691842258952	2.6824593277711144	2.3498777018379404	1.9690151969195369	1.69823548374101	1.7454317136784387	1.6337062910708064	1.457341521682924	1.9758367390557225	1.8876267017118071	2.253412127962187	1.3255373117153981	1.6722350014622578	2.8517111380203977	2.304580495266568	1.7851733475589482	2.0561978437561956	1.9435538213250325	2.4029441670013916	2.487408026784086	2.5204590348384266	2.004715420784392	2.1282280437467636	1.2198621310646576	0.5596416394889018	0.4463073885544767	0.3834156766277619	0.13632481461621243	0.19337298611776738	0.8787405392775101	-0.31142241522697356	-1.47056430348308	-2.3630599355438164	-2.336868570870017	-2.4194834654738164	-2.1389214575966577	-2.481611822970599	-2.390079475632219	-2.795099523035155	-2.992803981851109	-2.8579768346798566	-2.304498919038243	-2.9793420019671277	-2.9979545588507026	-3.439963212544947
19000000	-54326.14448142317	-421.7355534208737	-53904.408928002296	3.8271739084195886	2.291353545525298	2.023250900596138	2.0135182827653355	1.7723886231163075	1.1300448564160777	1.8983164576099123	1.9631904810734893	1.3620350760904179	1.4548967999830642	1.7036191900274724	1.3680338013014535	2.1766413183875772	3.0169173552809894	2.1684803774829873	1.5470829422594998	2.4638505459920865	3.01416285921261	2.0422386862758115	2.760061527707944	3.218534202456393	3.1927143109221605	3.1437817992976678	1.9498124801029437	1.370185454827793	1.572799299908065	1.1608575973201618	-0.00956006955999833	-0.049169706663116486	0.5591022591241085	-0.026750642147595483	-1.0735324074002188	-1.3413386481947358	-0.9378098553503998	-2.4128754845607894	-1.894870205232057	-2.5135005021659302	-3.8886227498016432	-2.7933696191325676	-2.410445221177847	-3.0978582549821336	-3.3077364009675883	-2.037045812000262	-2.525228047755916	-3.1262005985894676	-3.0528529012431656
19050000	-54253.83054999607	-355.97488446952764	-53897.85566552654	3.9559769553302333	36.695936609664905	0.9071597882232469	0.48006730032872613	0.9341630898681882	1.0499538537159718	1.1578661922437548	1.3368210816703876	1.0290986944771054	0.9951803783839781	1.1175356440415618	1.5125808944222474	1.644982613913337	1.5196098427368665	1.615675859409612	1.4953761126032878	1.5358171149220676	1.5853249333235098	1.4686432167372172	1.5744643663852524	1.4468216920657797	1.4567695481077307	1.2878004695802259	1.2431352293324907	1.2243633441208042	0.9727070271932955	0.7608175019500247	0.7177365951247836	0.8295484413619124	0.527319540154998	0.2873477861655335	-0.13411641127505425	-0.37438985133719666	-0.3880328330027303	-0.20182425924564462	-0.05159184315471277	-0.37013174829110307	-0.4621623289694477	-0.4641971628612988	-0.571296544551573	-0.20314248921601813	-0.34908915087487774	-0.2936030271709757	-0.3719649151307946	-0.18646479446194097	0.11159289329973071
19100000	-54275.61707719016	-350.87950500011954	-53924.73757219004	3.786062268917428	31.45979671172535	1.1536666347290716	1.302311768646651	1.4215768192304425	1.425061984424526	1.514739802751552	1.5942494799292564	1.4093293737666786	1.4670867501051317	1.4015834449312707	1.348318672461563	1.5558401670492379	1.6741803906672506	1.399910925411666	1.487549585974613	1.7722155774739474	1.73338137980812	1.8773930575878341	1.9527792414498635	1.7843592503334624	1.5615033418016244	1.656829330988398	1.4093160942373208	1.2730945668687645	1.0777329556699586	0.9952869035587185	0.9356342005571157	0.5547762659267695	0.2563962109098371	-0.06667632187078643	-0.21149518042591303	-0.42794417289173287	-0.5401160290872031	-0.7103720357435537	-1.036255910365549	-1.1606932525419305	-1.1426200710527272	-1.1368233252652606	-1.1456980312883616	-1.0284932643402809	-1.0094582975953768	-1.0182033154674737	-1.130520715252562	-0.9514166367000545	-1.0553247723516517
19150000	-54272.294224074176	-380.84807126552874	-53891.44615280865	3.9683432451314578	2.965857444589492	2.26667759942252	2.1454376388931347	0.9037973461198459	0.9423875702919804	2.1373593770010544	1.8163599284130338	0.6247176897292952	0.8892141182135979	0.4384687195460166	1.3105733170308573	0.9693250950914624	1.2672231915183232	1.803007932182235	1.7559292404484101	1.55861315659026	1.758122733782954	1.2857113416781607	2.462166948115522	2.6378696839227453	2.596337065283417	3.1944260827010402	1.5003888891378407	0.9599130007421636	0.6060531906347375	0.2850610628474322	0.3687282625961155	0.5227390113416497	-0.053753350005055156	-0.43004019940882443	-1.3121375789591703	-2.2387498744930916	-2.1219009175980457	-3.078294992147674	-2.4763212497590548	-2.836954028325173	-2.8302595063712546	-2.463524021209146	-2.2249567790838762	-2.3418454945572815	-1.660216420942993	-1.287990371367228	-0.9303535796767501	0.6019854746414108	0.12469800069082759
19200000	-54260.987352666176	-374.0503913752226	-53886.93696129095	3.7275332849493847	4.996777895180267	0.5033910277918004	0.8239599389075034	0.45364467396969854	0.5873480844335017	1.6191209413552443	1.3333835402432423	0.9202052769652702	0.8939956561415797	1.4705582717591006	1.268246754560714	1.6370928171618944	2.0699214314968057	1.9437724777309762	2.334015857449999	2.2780531349313478	1.9301937344298015	2.1663871627481175	2.3409987276161672	2.514181086011002	1.7972687405312775	2.0939448815907937	1.5168620501485583	0.9669289626825809	1.300902207108456	0.5994143513616581	0.006550300623028638	0.03263062062939187	-0.2263371693470957	0.3285815180461068	0.7840468556918775	0.15011497299281085	-0.3553412844449854	-0.2971498737847733	-0.15295015872323536	0.10756534638649728	0.22161814023132442	0.3145505532069923	0.43923439802141784	-0.11712256145273581	-0.7334394201386992	-1.3628731545116972	-1.2455319651781105	-1.4570615353995842	-2.1572395873875334
19250000	-54246.90071388257	-350.69472311577726	-53896.20599076679	3.729397513635405	5.114484148450998	1.844747755773312	1.965319156055378	1.5367981462903209	1.6206944724324066	2.1044252292012415	1.5060087597781107	0.36169823402750395	1.1203307817581596	0.7180975035145671	1.45204140213266	1.0356157360164586	1.594909456190485	1.500695360321719	1.4553298910374657	1.6278040935631242	2.035331961796703	1.8526229149939553	1.9300090824684162	2.1679798663044902	1.781617560372311	1.5235668667945128	1.7757683454204214	0.9461382588028925	0.9812854969068459	0.5937936780550384	0.19155920047497543	-0.46284481013448997	-0.5490038036281735	-0.5575169111262805	-1.2024580425835025	-1.3187952121762812	-1.8083591764208402	-1.8345688448588122	-2.536176421271132	-2.5013751708798115	-2.517461706389071	-2.583808946170996	-3.0477696832199164	-3.179729905570734	-2.7699813958644244	-3.3220665580633546	-3.5945703404935543	-3.364640665328813	-3.938932429169219
19300000	-54221.75190181519	-331.41320543534295	-53890.33869637985	4.0352519933064634	22.965515594644465	1.5542698923158582	1.3816955524481027	1.2836516179984756	1.2643846422731346	1.2940885054817635	1.1255251385075107	0.9936616665455962	0.972863235636562	0.8095038689643552	0.9845598605183251	1.0064288109615898	0.9294739727254282	0.9584714256760567	1.3129473610760358	1.2823836375442634	1.3320379093112056	1.8867190490966983	1.655222463372309	1.87802301104111	1.4569015231937774	1.771899609476948	1.103538103603701	0.9595473040474389	0.8021495162221106	0.7045346980604851	0.41025453027768116	0.3615593116838025	-0.043043936814196104	0.3511768849979283	0.4841413135339163	0.5014212812010417	0.44926975997766205	0.5104465635214126	0.5713697625522436	0.38913981912685947	0.2916358830427378	-0.11772351001660666	-0.03254758839766077	0.2548857996786589	0.06652219404114518	0.11798754268101184	-0.01582013964142337	0.36359696347246395	0.19733946083048715
19350000	-54230.780531216726	-335.9600265866174	-53894.82050463011	3.5004008328320833	8.15395421089262	1.8716231543829522	1.7368635365345129	1.6539420828136826	1.8287174624359428	1.7706781222745926	1.2667853381798626	0.7268159498498733	0.9313532025928707	1.241637401762166	2.071428098260347	1.783145630886955	1.6771387999609597	2.0372622278685886	1.7627560055770557	2.1377106672007957	2.1300649553703677	2.325276040157231	1.5359855924602692	1.425840629056301	0.9533979338442794	1.2945600011484348	0.7967075950892136	0.3675333795340845	-0.18642839994166077	-0.10950699084898652	-0.44417857821572315	-0.2030527471706432	-0.21451749500071043	-0.9374703375747309	-0.9801183218870665	-0.4612635033449171	-0.3974439427056974	-0.8793306032089713	-0.8571093604547491	-1.509491494664037	-1.739862226959639	-1.7006270573358653	-2.0985260095916005	-2.058766284739521	-1.883576266121024	-1.8667159793837564	-1.5358610482112538	-1.4464487102740033	-1.9654696220565318
19400000	-54239.84500901548	-344.0679006407238	-53895.77710837476	3.8885121242057985	13.430294697804111	1.487862077064044	1.5016140803507434	1.5473853917292082	1.174562550732698	1.862345024192452	1.644778223602626	1.1175145205438097	1.07894409837749	1.4196089463294705	1.5138844519160295	1.6512770419874008	1.6659856675483702	2.031841876195777	2.067551325429765	2.16161010581606	2.2375051822836927	1.8566285933714644	1.49228762246603	1.08958861828286	0.8978809633846808	0.9872014344025735	0.4614732120558908	0.4449204845687536	0.20706586309716632	-0.03643839828327616	0.12976770794282205	-0.08070993746671305	0.21236813156963094	0.6199914896615639	0.580692280876845	0.6862763558678515	-0.003984891381411615	0.03726241176512679	0.010891715284534587	0.12763936875008702	-0.385123967346282	-0.68006903712296	-0.7551147953065095	-0.8339273562077612	-0.7333386836415623	-0.49423354431694555	-1.0697551996258223	-0.8863653700367774	-0.47360714424519423
19450000	-54306.74755210503	-387.5429223798195	-53919.20462972521	3.521996647584347	1.9188392481566132	0.6238808209546376	-0.2465584906911098	0.6178066137724012	1.1711665849828603	1.9320370152469952	1.6615005366182625	0.7752665922556079	0.851350572873365	1.391322908192167	1.747682357159806	1.1324963766831615	1.403578827411569	2.69200140628116	3.241324652752443	2.131013041496793	1.9287823563811886	1.8783973519931818	1.6457086109606542	1.1506501086237026	1.4142185792157993	1.777329970268728	2.2322061587674207	1.0839538863710592	0.3445489094191727	-0.7124624621720821	-0.22675657700806978	0.04505712430660458	0.2370058830511066	-1.0060353716345332	-0.5613985400564674	0.4804446366350139	0.4281469516026104	0.9514590637805165	1.1430393681266175	1.2497919078195716	1.1807628236711167	1.943419418992113	1.0862086192781732	2.4961585405245863	3.159808747127559	3.8299206496040292	4.118842154444535	4.644408437601964	3.334850663365957
19500000	-54282.86308656717	-381.4830103200311	-53901.380076247144	3.760705653755188	2.7576293486654126	1.5624917781279317	2.086515940461586	2.0173788872392975	0.7964379473586974	1.0503960305772744	1.486544436519551	0.8855205877004793	0.9411556606557712	1.6517693320557367	1.856195634636037	1.5632649005274055	1.1543035738617289	1.420803153602608	1.7430740825135032	1.7643432629255533	1.9603670296623572	1.7955178984879252	2.289573694534726	2.7295952952662104	2.3125808884229486	2.4957157488869646	1.6955186730500358	1.181860474426068	0.29166665208078424	0.5032572745575019	0.30478098977230444	0.9364168088742404	0.19726610163496094	-0.169737379987484	-0.7132771790695321	-1.3750998071263039	-1.527761575538518	-0.3199192289963273	0.14369671238354442	0.10818421783416898	-0.3685360954267183	-0.20141566240781517	0.5420076524542685	1.2044301342497867	1.0129419068697736	1.2522869343583989	2.6985295958576367	1.6650177430253092	2.4779758500422004
19550000	-54305.4576653965	-385.9179832557306	-53919.53968214077	3.6572478207746792	3.3877452244390387	1.3551236403037428	0.6948661391941559	0.5560944380549522	1.3830741400767013	1.80352772268858	0.7426369954248724	0.955050447250972	1.2182867980329428	1.353476212683895	1.5642794376305358	1.49717721575498	1.6057311203993885	2.063428410649775	1.3558009160026852	1.2818432356920977	1.946408780514381	1.6901272301867705	1.6556921854755409	2.0268335056320104	1.9054932618836222	1.409576017464894	1.1809254384624381	1.581235920687522	1.6193699140161866	0.6832164278124078	0.6400235261656012	0.3457297057508223	-0.5066868196403318	-0.6211367724017688	-1.6413942139022448	-1.833942054835719	-0.5061439692043572	-0.8651576363498199	-1.3231308981052676	-2.04873245730246	-2.8891995729112177	-2.7079315399283823	-3.887259253696894	-4.236761112474733	-3.5476924092407183	-3.4017331890727314	-2.9472148002565812	-2.9885623151363854	-2.692749662731308
19600000	-54299.15913508972	-398.4384118873224	-53900.7207232024	3.8980127495719135	1.527611437696941	1.4762242705872572	1.5560673873116277	1.712206721515103	1.56278587492481	1.6570372018053694	1.6473795191167402	1.1874220658406396	0.9964019141712298	1.484722597663447	1.773178466985903	0.8141750875212935	1.6815873074713599	2.4931748467099473	1.9686871362757765	2.5069418962349483	3.096073542665451	1.683737584719113	1.9763972340793168	1.64370432422286	1.9653187522615458	1.970770502236884	2.528749523644672	1.5436903144091803	0.3763640870183356	0.18446122104788315	1.1105360234724837	0.5552493264503983	0.4598839477806541	-0.8887583233236728	-1.160944092930465	-0.09539248546210688	-1.6962770110236665	-2.5357893998586496	-3.3659178145366306	-3.4535731580439	-2.947194224967112	-4.0814138863553335	-3.6288065846602438	-4.107516244394818	-4.117917104850182	-3.877472789176266	-3.104374891418587	-4.02574115950696	-4.244062752283478
19650000	-54197.94947050548	-305.5228796165237	-53892.42659088896	3.9602183159054833	210.56029917246062	1.5506679358207054	1.5369589003229964	1.4994507448624377	1.6008323325013383	1.4214457522834794	1.4091455542437696	1.4400817785927205	1.4344469779278695	1.4195803926692907	1.5463427600927924	1.6356581362278164	1.6416660680434652	1.7737965561698332	1.7317566571016494	1.6169356525613081	1.6732557549608553	1.6759844269123405	1.57135725628539	1.5827154558070842	1.622575216413995	1.6255344809074224	1.6566799291654648	1.6178586970968198	1.6150816870025106	1.557537671183063	1.5099451210953552	1.5286911967275612	1.4111149509853864	1.4039280039367465	1.4434583514310415	1.5232979183509505	1.3511462933640839	1.332857858035369	1.2417046252332036	1.202571495584851	1.2574162377391558	1.2931082318250195	1.3446932505661993	1.3816550731830877	1.3772387846683039	1.3507587835585846	1.250696147356394	1.3000288334126564	1.2300325086754542
19700000	-54262.94410006816	-347.82640929617526	-53915.117690771986	4.291850028634222	19.611640792955367	1.811893016013787	1.7553570741833515	1.4882129424488284	1.4209685519527993	1.5307187773747577	1.3616744013699624	1.0008725516535912	1.1257689475630746	1.1144127772871035	1.3235061612965766	1.2518202916224557	1.532662586902859	1.8300809389786423	1.6423546386000862	1.8087969217600606	1.9124431388148828	1.5023454664468148	1.6095507003602856	1.6055783832508101	1.820341854002321	1.9116685968087719	1.785627096183877	1.2045459333687556	0.8779612474259546	0.45368288519365796	0.3429224479886972	0.788816211236748	1.0134344262270398	0.9673863883473923	0.7292640965159353	0.8220984921012222	0.8698043036067697	1.2157607777615773	1.442222973448291	1.6587098601998815	1.8518443711999069	1.7858335084539256	1.5727461273659995	1.7611170062810024	1.3491487524875205	1.6873002389258487	1.6991717138223097	1.4479744160853203	1.5363832501534131
19750000	-54270.06541846597	-371.53497059916555	-53898.530447866804	4.631058966559498	17.76529367004976	1.2270332049279786	1.1677981972121834	1.0268456384151041	1.2666715952913163	1.3991784539151781	1.1380126190464213	1.364188928287624	1.19343377625051	1.4768045650609403	1.4920848010161467	1.7218843775205903	1.7521583698852803	1.4567581977341144	1.6517423381228176	1.7349157363888508	1.71330562593839	1.4446065833625883	1.8598530483533056	2.030666124224059	1.8946176973509872	1.6739755287456457	1.3965813960215405	1.717533982431598	1.3948198501408526	1.2990551429423673	1.9369829005635475	1.959501003075204	1.8434902756862204	1.5654406901030398	1.4716007778986786	1.6800524682659512	1.7571400674489255	1.741020601499168	1.8032154097675435	1.8370846811186357	1.7830704949994418	1.7881810637407758	1.6364906538989992	1.563860273320227	2.0492041617855534	2.0177103958038063	2.227778753715828	2.170141034990263	2.817442799668724
19800000	-54261.56670953411	-365.78863832532807	-53895.778071208784	4.285719665505412	14.249343669732557	1.1676535363581955	1.262296795987543	1.5441300535435598	1.3379214523940461	1.6151340631938782	1.5804352875400116	1.2269727242466115	1.2143897266556127	1.3845875186511496	1.2107935047288414	1.4199115763276369	1.4696965054602273	1.6377391842411084	1.5945233067372573	1.5600024024454076	2.0177001590692627	1.7438601617132146	1.8331864602799637	2.0534448433901638	2.346182663813181	2.107231340519398	1.8305032582979077	1.6676949990705427	1.45843354013981	0.9729882432434966	0.8617696190116836	0.6785925655734343	0.592202608909914	0.38322296364711783	-0.15259290312405455	-0.14123270556143927	0.11461219576857976	0.2688615583621074	0.39101643566680766	0.46478035829614517	0.455215877097331	0.6882716908343849	0.4250636961822313	0.7646523277867754	0.9797446611600062	1.1361115816733984	1.47617460180739	1.2436382062956366	1.129054214298694
19850000	-54271.767380950965	-347.3391577025728	-53924.42822324839	3.6343856027030523	24.607505266914213	1.3540183341950611	1.6878322325859907	1.5772639690749695	1.6805156811344713	1.8830282521695056	1.7707597955358247	1.3110870407300357	1.1459954672931056	1.2586155588134507	1.2836455729056375	1.3690577470141652	1.7050351109402238	1.5197777058689412	1.607541320070168	1.6311464104824314	1.5223139876459015	1.431105121173364	1.7345740054913352	1.7985826245233987	1.4675008860010896	1.5604210664640725	1.2733944201332739	0.9688998066841492	1.0592510960778485	1.0237657572540995	0.8918966046399027	1.0516602525611174	0.873302874294532	0.9628322409167067	1.008865219199084	1.407689392388285	1.509597225717491	1.6474627196994023	1.605631980168712	1.7292992800557216	1.486273193017416	1.3075087270608952	1.1846675808555593	1.3921886858016168	1.6196207821579705	1.164923857689572	1.1215758589898965	1.070298985343502	1.244472898955608
19900000	-54286.002917725375	-380.60433390159204	-53905.398583823786	3.87598266550974	7.441235274855494	2.412957208208293	2.350298410776973	1.6909058788403184	1.6982869923217911	2.209297882493091	1.8277206860860518	1.3296932740690315	1.1387714088925582	0.7107187500045651	0.8151714789479525	1.4223625398814694	1.94161512176012	2.013019381459056	1.6582670217095459	1.7569169770622937	1.8464571829658374	2.121662092807525	2.1169428852360825	2.2084029799072606	2.557488269375715	2.7245726813224853	1.8323662676842913	1.100669148252378	0.8627293571467497	0.6912738943657974	0.5860404442922899	0.2518809583296714	-0.037614661482507306	-0.3012391048823654	-0.4389395470051366	-0.34887206901829276	-0.737289213213492	-0.2612773891716103	-0.30562403386069714	-0.5441510362083126	-0.49379958073690766	-0.7492618231801973	-0.9911621549183476	-1.0460761307569555	-1.0572956163104599	-1.4698159220655822	-1.5347820913971115	-1.4417241289757632	-1.7431309888935478
19950000	-54285.552815809904	-382.14086528908985	-53903.411950520815	3.9750548162383574	7.588476972661108	2.162582925862707	1.760043669625601	2.096640260529613	1.220575540949348	1.4255535805064263	1.7818292966659304	1.1916364617094373	1.5562416035720328	1.3883341776975346	1.1599234421625284	1.5873888586594842	2.0487192301160855	1.6806456579988198	1.1303872948166103	1.3799616689301653	1.557688354492466	1.592165746732556	1.7015734808401715	2.159080877072251	2.010546122483217	2.2500432272573336	1.7643929738334667	0.9789584849407621	0.7716327374625683	0.03607941802436487	0.855091638004045	0.7324196084113126	0.3422010568433246	-0.4119795690998202	-0.10215403507637719	-0.7197616582804982	-1.571220670179524	-1.450687692787897	-1.5347317769974826	-1.9082918346159412	-2.2181239987142507	-2.340522020248707	-2.688501762999987	-2.0894286709132817	-2.0532164587902235	-1.7363317028785072	-1.671236623026656	-1.6790611702945974	-1.3969374420693215
20000000	-54280.98828852629	-374.8991522406086	-53906.089136285686	3.9061623162540604	14.28823953766778	1.8469024610666975	1.4324459055114953	1.8079870361542252	1.5548692913222695	1.758956833184577	1.863927239635968	1.7794273853154863	1.3672371569286605	1.2600491294152192	0.7303245239072882	0.879484930421736	1.444532218791547	1.386247868690003	1.5350040115701469	1.6937108876764508	1.6859369043141246	1.4831411797902327	1.5671523521565753	1.830854510868824	1.7745286069220176	1.8418517007810968	1.6160074931453172	0.9855343526450712	0.8392254802932394	1.1036439835235785	0.5084103288534901	0.7389354160641857	0.5760189385207101	0.41755290199059225	0.025338070044820325	-0.00854143916536311	-0.04788626549678496	0.5648488610968481	0.7625774091754322	0.5484771325614373	0.26510332686432525	0.1739723933832448	0.1803955089810689	0.2900137350457368	-0.32943616822428173	-0.14038704511928465	-0.10275810237772667	0.2253726509562207	0.17298783730887696
20050000	-54289.39331731796	-381.2451453147089	-53908.14817200325	4.001353370082229	7.746748303777	2.0654895655768977	1.8540331540924955	1.7803544564040188	1.433305079184527	1.7630428835913294	2.160936437097089	1.3997891937638853	1.2048879171104272	1.2287206948428175	1.8381419414236366	1.6293207612992955	1.735037330787247	1.895316326872163	2.2727513922275717	2.189149519293662	2.3284017575981237	2.041874945181144	2.31323788597292	2.263010553586061	2.1105735686202762	2.1780409665976146	2.08093336629968	1.4346482251973371	0.5384219760673317	0.47389752312988814	0.5983291101170063	0.40704819806953546	0.7295827309696098	0.30417069327264845	0.25023272315620143	0.24406113151879927	0.1279903585407075	0.30073723541908715	0.9889076675727348	1.3468966066387291	1.1034315884705335	1.5380967498307287	1.6204021380720293	1.3620647559840466	1.944548373902093	1.9600217743506854	2.0679096488707844	2.0800091966843275	2.098366534705855
20100000	-54250.46245808101	-341.94569002762773	-53908.516768053385	3.911989165306014	31.511163228868984	1.90489413585842	1.7392312447737934	1.5407065263490574	1.5984619041078487	1.3895908265809367	1.4929542298512102	1.374523383647361	1.4553622865683886	1.2448915770717848	1.0369330294200378	1.2922240779531529	1.3778852615837558	1.3681700745649767	1.6142673233792524	1.5473564375123225	1.8060071551069594	2.0407291202684847	1.9766050314479242	1.6943861694104985	1.5306208783825774	1.3474700031114364	1.0364721183327104	0.8142794390114476	1.0043949353301764	0.7591690869916061	0.7436726062032525	0.5285833239273346	0.3551467826462934	0.06080326739465247	-0.17075686356638575	-0.190969686211527	-0.25186716198591946	-0.34747950037145775	0.01652785332088702	-0.30900117023831786	-0.3000110583007066	-0.24997029934904041	-0.36554692095197644	-0.12610245213055776	-0.48110665796602187	-0.5902845118196045	-0.33662277506960436	-0.4846192937315748	-0.4867538867362254
20150000	-54258.048128370785	-336.07398143613625	-53921.97414693465	3.693493427991581	40.0872950490598	1.730269748431141	1.8232841725424567	1.5091674424612311	1.4467986875403716	1.4926805472204157	1.2599884690450114	1.211593171761038	1.192708197375992	1.3281179240351306	1.284007470087115	1.2021446641273428	1.3026533723145517	1.3847937869889415	1.4801273983633396	1.4903272338627174	1.5482558018426074	1.5335581819145985	1.4465192734146353	1.3592565385278648	1.3168128312755651	0.9834218797515932	0.7674049008718868	0.6270547729919693	0.7275846504609678	0.44186934077114565	0.14282926446530386	0.13036143674934014	0.2840942379890627	0.31637119098630073	0.27711450520592673	0.2975161187025088	0.3553531050468402	0.41014169666035405	0.26017096473219076	0.5150245822023196	0.34458752468755305	0.3689786475503024	0.25216459444480344	-0.03023775993023947	-0.08952063916115438	-0.29914689016221424	-0.04373771426558548	-0.0702863631737699	-0.24390526272967794
20200000	-54264.97924592152	-367.27477247140644	-53897.70447345011	3.757804932827814	10.151686392369065	1.864134995408692	2.0294440520265873	1.5364459047543855	1.7892870602804078	1.5042827404176937	1.4038563989848865	1.294632454468939	1.069653069848147	1.16590251852596	1.051787892920397	1.2660427055877577	1.4709735755556477	1.5751794981361165	1.5839648233354526	1.6532695547957705	2.07885292690664	2.173469244647677	1.9479085531857523	1.4719666299303331	1.9325885524934652	1.42770307012757	0.9985916278463131	0.5005158374859926	0.08808911241021056	0.16080585487300367	0.2980834567568866	0.11984964515461309	0.859508878362037	0.9353850378311812	0.09721787510472918	-0.4749303082800698	-0.15746793018970728	-0.9216876408329657	-1.0521793590554904	-0.3171617025674969	-0.11289278518736584	-0.1532305464187111	0.2343367157541506	0.14609843532434674	0.49671384297269305	1.0802258687169441	0.8247705945416322	1.28009158760824	0.8640918883150559
20250000	-54280.84916762918	-370.3105958040502	-53910.538571825135	3.892272231575477	3.3446488395358034	0.8843798642041516	0.09819567149760733	0.4598020738481826	1.043481807697713	1.9615676099510848	1.3544256669018646	1.288510284813734	1.00594768612346	0.6294537086935297	0.5928303709698062	0.9022548088552658	1.2182885542329114	1.8028120152195775	1.521628409333528	1.4885432550452329	2.114176263860053	2.818058784998254	2.3353907084812766	2.116381645509534	2.2296489388530714	1.516936919265685	2.3095729630442463	1.9121253165898904	1.5088330551919342	1.3240043582868615	1.6251881486277888	0.9523937083913315	0.3974235345937812	0.37941044720428413	-0.34213923295412574	-0.21572727679924938	0.010135495810820738	0.14353600923263043	0.6151099034401627	0.5279620781580588	0.27691560520770375	0.3628203990390678	0.7303647479116571	-0.1368675173813284	0.06540634267659184	-0.2191657066252795	-0.36304825351954706	0.3389508847447401	0.40159629433190314
20300000	-54185.83259950249	-272.02405591525974	-53913.808543587234	4.55584699416949	584.4430220323467	1.3912196708110949	1.408304959053347	1.3866801938749198	1.4458255659394568	1.3814144435172975	1.3655440663321692	1.3388710243923725	1.347422119408202	1.3636677805010626	1.38747593823338	1.3911958235111885	1.3843186226664965	1.3723796978439604	1.3675989179106596	1.4118673144428457	1.3792876057536962	1.4150162409467735	1.481614745704632	1.5393542015157156	1.494987659802165	1.499911968972346	1.482954214833582	1.478135680622516	1.4425705704852296	1.4200230096730142	1.4765361584779133	1.401310379144147	1.3948116319632557	1.454734999676167	1.4998333487170057	1.4572609959316682	1.4947573374869063	1.468210722207708	1.4000265887377539	1.4232840228511938	1.4281986852711583	1.4654953379154474	1.4878624163108922	1.5074969078641176	1.4901573283107472	1.4979699058772764	1.4813339474647769	1.4650390873112868	1.474294715658478
20350000	-54259.68926273659	-359.8246937024893	-53899.8645690341	3.690225499094561	13.132586908534106	1.0775926542732484	1.2185643046123897	1.3927543449179114	1.320620710372573	1.7887409104844492	1.5189581582477212	1.3649799397406657	1.351710785749962	1.2438104875218772	1.5710046106276814	1.6468785647298505	1.689976226812124	1.946830073560291	1.6494094304714404	1.7606282743265877	1.872677063404665	2.4135780551068216	2.02807069817139	2.0452618363498796	2.2453341379781584	2.1899354062690444	1.6941155162725492	1.1412620140539294	0.42075593602498024	0.42645701934344443	0.8268951253747548	0.7666853963154305	0.30392560303362126	0.13322072963634743	-0.08866907777224288	-0.11231584431992123	-0.5566395108963317	-0.9378716429720686	-0.8984584854381981	-1.1555122422220652	-1.3467532946771708	-1.4462156736760021	-1.3054016508844422	-1.6163827561617952	-1.6511578269013705	-1.7641273951197272	-1.5893193144438853	-1.7880213816553796	-1.2875872326280908
20400000	-54258.04720985038	-348.2767409800664	-53909.770468870316	3.5347357405265885	11.222480968031437	1.3421941906192378	1.3831497046915382	1.451135189282957	1.6978997731216892	1.5603956784027024	1.4892373374531422	0.8279706759350808	0.8972438846765962	0.6418364354325702	0.8411990847561235	0.5150698313746401	1.3907220601162376	1.747331125278036	1.5583687157798436	1.7081176451847115	2.0005384203576426	1.77289290444611	1.8232990889488792	1.7582602387614166	1.5711227858445258	1.685754455816511	0.9766555917796805	0.9528982750370991	0.6819018188606906	-0.13946128047945663	-0.060419503880805144	-0.5215704666879764	-0.2184538347540283	0.07622095346797741	0.397480957618371	0.6835680882537141	0.310017785672148	0.592979171766337	0.5015264212231182	1.171375756702991	1.6447290934644947	1.964550438510246	1.8789938014075642	2.0159753655683326	2.4667327806545702	2.48752057859039	2.311597472231927	2.862668262681694	2.710302952959636
20450000	-54225.749816579504	-320.7057444929643	-53905.04407208654	3.551503800131666	10.302227891186787	0.6947329785042649	0.6823470829809082	0.7282489016662433	0.7846401105671788	1.1967780744007595	0.9880681706928811	0.7000709808301533	1.2529693790867746	0.9729288345479716	1.1448113198389929	1.620570678214532	1.5185188148278446	1.4941239481010924	1.4580746224031185	1.3703963203431497	1.6852106510917704	1.5321641839788234	1.4079284445499916	1.1096226842151533	1.2137701768716824	1.5467042768549955	1.313342837783404	0.5944572347355299	0.3781234947947441	0.06618969705915179	-0.038095527307453456	-0.4016839422210884	-0.6898531971491846	-0.7212942943103984	-0.540130256092724	-0.3608495062428249	-0.5142823717285739	-0.6740697392260342	-0.7837937054392463	-0.4068314497478577	-0.866530291511276	-0.6720619054644023	-0.6659814827678221	-0.9335363610160979	-1.2661089812485258	-1.0556403595234984	-0.8481975914238756	-0.8097330240457516	-0.7046795320946837
20500000	-54234.15293187686	-329.2626003759938	-53904.890331500865	3.61319433126546	5.544032204244145	1.6239340445822275	1.6865678542797564	1.0085686378867527	0.712987405855737	1.2417956620150457	1.2136678474873581	0.7724757083838906	0.5879363271899983	0.5587020953248548	1.0602965970249791	1.5764995064633647	1.9773746381001103	1.7219259351679197	1.5966944247986101	1.496726911444812	1.8642533121567337	1.9370388667655014	2.079147415425475	2.3212884502195057	2.0743693395198997	1.8247353667836572	1.558971269746488	1.0935138947078928	0.3318155117111013	0.04637194199881109	-0.4820060586999331	-0.09269528090906834	0.15137194604975018	-1.0256406812059577	-1.559707793208492	-1.6440367424490294	-1.3173951370028791	-1.7165819889974407	-1.4203196338773831	-1.7660973601665941	-2.683192695104186	-1.8771166346114843	-1.2752664384919385	-1.226325422658666	-1.2659044336716538	-1.4252269468370171	-1.6388406577496646	-1.3946378022798522	-1.4308574619192076
20550000	-54254.01781632858	-360.7816361027106	-53893.236180225875	4.190938442797911	7.071186385875295	1.0573125485909534	1.0765336274048722	1.5304174961650734	1.435450068459587	1.411246403925488	1.348255225593525	0.763637843421953	1.1410678182787628	1.113254909601888	1.4629580203889023	1.8738914733873024	1.2161988908434476	1.5792111234997805	1.847387810403452	2.285977103080345	2.1588915202846097	2.49817116015873	2.127884020535283	1.8141466970980926	1.2685553403990344	0.8096514239823719	1.0116887181458225	0.5121810422945102	0.2644039698714771	0.8248829390411236	0.8262602482830128	-0.012724597322169295	0.6387546277749494	0.056344052050086496	0.013061051724119158	-0.39519025351613235	-0.8325847712243251	-0.8549682500062232	-1.081987450080765	-1.8542435736811167	-1.895907084666244	-1.7614902550996943	-2.1307524459122913	-2.764089120297226	-2.9655984982737826	-2.9396303749809998	-3.039836004579247	-2.979747584366418	-2.9220281207549714
20600000	-54288.1019134529	-366.9096829614394	-53921.192230491455	3.7537825114229144	4.937152053296852	2.0866972067599003	1.848364287564306	1.202446006362726	1.2841262572052492	1.6307373205710045	1.4823665220214879	1.3978053569339781	1.2580785331269362	0.8985151850554539	1.0077007155619868	1.1686877936939544	1.6533634604937073	1.7472922645299434	1.8097171069420592	1.4426126043201204	1.4796715631286301	1.6261768347291747	2.063521121165182	1.8157792750034867	2.3216436701686325	1.6070544846073311	0.9997747881271575	0.22083668180205157	0.6574855246005215	0.8303073345617994	0.38102363831649594	0.26368784138052415	-0.33912442327308273	-1.0188547132602022	-1.923267753120629	-2.0024815199938937	-2.2494627642066294	-2.8411545648811556	-2.947306555342558	-2.307543355998693	-3.0435618853709645	-2.2992341789324957	-2.331996586416773	-2.444505108209632	-2.807561225737835	-3.2558739689413327	-3.4272856425544034	-3.459199496184639	-3.4755300405073144
20650000	-54263.92508500547	-354.0704809882778	-53909.854604017186	3.927490765468889	10.092225762786308	1.2210388446371518	1.3459721806762301	1.4073999443389336	1.3001242782144562	1.6838852194472005	1.5457197803681741	1.7029362809619064	1.5445591203627815	1.2765211672647636	1.5278199642276553	1.6272856639747677	1.9353053753338247	1.6072614113209474	1.6108170669632964	1.8191941789613297	1.805731046230819	1.9612732075663477	2.104042845014845	1.7985342727260825	1.6993248109605494	1.3497975059999157	1.3062377119901285	0.4418632599855415	0.5667032196766598	0.36708066260233246	0.45930914928267874	0.365416194911372	-0.007152363025280134	0.2279422217609512	0.10180499153781969	0.23460211833995692	-0.3922698336379307	-0.30104116407307463	0.0018190199323335765	0.35767547636006963	0.39143706233461634	0.29252095563812464	0.19914877787449192	-0.32906438521512227	-0.2242211785685112	-0.32858508590043883	-0.35617320530024804	-0.44219233449110035	-0.18653979561063333
20700000	-54292.296168227345	-367.18349905964504	-53925.1126691677	4.019880375803098	10.029967248134932	2.5704339790233863	2.410512308899035	1.6600797221691956	1.5695875747658317	1.4096974875449584	1.195399461124877	1.1374320378750171	1.0542830115631803	0.4502483958476492	0.7801073914016394	0.7843387276104324	0.9819845609473223	1.7129192365583459	2.1452635491897505	2.1774516274446234	1.8984552865245439	1.976561811377084	2.1357589853215746	1.6773415485033332	1.8175581545902437	1.6383202855649648	1.2182977430014497	0.9951262649453133	1.0033937178864787	1.0530955710771348	0.8933783813848417	0.43901705882952013	-0.08456821898499411	-0.0225041898023908	-0.1710952341182098	-0.842652447200569	-1.3894539361070097	-1.2090780714168572	-1.2222536021759385	-1.1947628929115566	-1.30588438668235	-0.8724816969011622	-1.1055207323945344	-0.7449605778578067	-1.1912269335949668	-1.232169378603117	-0.9595925405952517	-1.5491820280716158	-1.6043718559083717
20750000	-54265.28769887314	-363.9206215445399	-53901.3670773286	3.7729025150535347	11.134746091087354	1.3174558359179054	1.7025607026277898	1.5866494069980857	1.277832757644936	1.4479168733310628	1.1910112499317078	0.8285924791450708	1.1226963668420091	1.2286046289216852	1.1220106527426312	1.1777293393370165	1.3041346877980897	1.4712476472314728	2.329149414229186	1.7749982153918968	1.4756342538927731	2.018655611404543	1.8681859331162232	1.8844195756163622	2.015616236821366	1.851644961528011	1.4790801836519574	0.9019486941914355	0.9215885149347414	0.1581100407984573	0.8974189397092567	0.5551663562249015	0.3259835847577547	-0.5478201007458536	-0.25127501759662735	-0.21971951140607884	-0.09978893844234515	0.583123505360128	1.0240481747234198	0.636309818494037	1.1449989097395425	1.3599151624956471	1.5776817552602993	2.051882925580905	1.8445067822623522	1.5819973849040763	1.3963111765502283	0.9457539525263743	1.563012155871022
20800000	-54283.15280464263	-350.3555126958389	-53932.797291946794	3.5769912760150495	7.162314907373372	1.9214582945040992	1.6460308043767666	1.5762848390379833	1.4829226241443505	1.6080901134198202	1.3662586034916404	0.8623624709642006	1.008624625363269	0.9477535487212954	1.2151695084458285	1.7308701587629178	1.6049140716551742	1.7516888314153463	2.1852649816352914	1.8462203957505385	1.8076993694831576	1.5298100966958832	1.8587861944664756	2.044199576666003	2.4397134405808822	2.478554749340569	1.764307511377206	0.9837983892701769	0.8364871125553841	0.37691344341771305	0.011776199627439915	-0.1820076107204713	-0.053689119588606726	-0.17258318544341622	-0.776504172576766	-1.5532236842457448	-2.0497463202862924	-2.232345553201275	-1.731952293704981	-1.3813789882869973	-1.3652285482237185	-1.7948607205809806	-1.5265820478625463	-1.4420364266260413	-1.7613208821454696	-1.6903717628911676	-1.725723542291928	-1.8906380716334579	-2.445375013366675
20850000	-54270.97931354164	-366.30228693859993	-53904.67702660304	4.0645443009768245	7.325364079967283	1.9474563695821707	0.8280956817145417	1.1791592386223384	1.2198470313330598	1.5402876683809188	1.1662376212189849	0.9268791530258651	0.9898242947413686	1.0323927137598172	1.307155251074185	1.582449493924453	1.8090830090529502	1.5247337618964474	1.7010576529013446	1.9002478289672442	2.0525877020521626	2.284965774258956	2.2661110873821695	2.061428272168787	1.9582630147577902	1.7877406947805206	1.4657805418102616	1.1699908238986638	0.7068949600933518	0.4590522982306022	0.48051103612584206	0.4078338178863118	0.018031134270251825	0.6540731528160492	0.3389859794126123	0.2562164806955617	-0.2554679988804913	-0.3716426149362018	-0.44313432606462677	-0.38380195724620436	-0.04929298437585572	-0.47561555874226524	-1.0469122972986251	-0.18630148155646664	-0.38435064275574227	-1.1500909443963494	-0.9504501883772805	-1.4545657933315457	-1.386343052482664
[truncated: 7,585 more rows]
[truncated: 106 more columns]
