# Supplementary material for: MERS-CoV spillover at the camel-human interface
Source: eLife. 2018 Jan 16;7:e31257. doi: 10.7554/eLife.31257 (PMC5777824; doi:10.7554/eLife.31257)
Supplement: Figure 5—source data 1. [file elife-31257-fig5-data1.zip › stationary_2/Saudi_camel_skygrid_oldMix.combined.log]

# BEAST v1.8.4
# Generated Wed May 17 15:50:51 PDT 2017 [seed=1495061450262]
# -beagle_double -beagle_CPU -beagle_SSE -working ./run2//Saudi_camel_skygrid_oldMix.xml
state	posterior	prior	likelihood	treeModel.rootHeight	skygrid.precision	skygrid.logPopSize1	skygrid.logPopSize2	skygrid.logPopSize3	skygrid.logPopSize4	skygrid.logPopSize5	skygrid.logPopSize6	skygrid.logPopSize7	skygrid.logPopSize8	skygrid.logPopSize9	skygrid.logPopSize10	skygrid.logPopSize11	skygrid.logPopSize12	skygrid.logPopSize13	skygrid.logPopSize14	skygrid.logPopSize15	skygrid.logPopSize16	skygrid.logPopSize17	skygrid.logPopSize18	skygrid.logPopSize19	skygrid.logPopSize20	skygrid.logPopSize21	skygrid.logPopSize22	skygrid.logPopSize23	skygrid.logPopSize24	skygrid.logPopSize25	skygrid.logPopSize26	skygrid.logPopSize27	skygrid.logPopSize28	skygrid.logPopSize29	skygrid.logPopSize30	skygrid.logPopSize31	skygrid.logPopSize32	skygrid.logPopSize33	skygrid.logPopSize34	skygrid.logPopSize35	skygrid.logPopSize36	skygrid.logPopSize37	skygrid.logPopSize38	skygrid.logPopSize39	skygrid.logPopSize40	skygrid.logPopSize41	skygrid.logPopSize42	skygrid.logPopSize43	skygrid.logPopSize44
0	-54291.95058121516	-417.33297707457785	-53874.617604140585	3.9244945520159966	3.2942294111238843	5.829933844237718	4.267212781240924	3.128644011402586	2.061598175913823	2.251007016391688	1.9195731692825087	1.324360986363621	1.5521650820834159	2.107197803996134	1.488461742360804	1.5019491403247756	2.2338119788297486	2.2911779599065105	2.1828672666044637	1.633254984991976	1.5319969392241855	2.16261068310559	3.0859165108698616	3.4235409043452534	2.4241051810852388	1.8853967344242701	1.7127035295013537	1.523223141619554	1.4010831407520754	0.8105135140199569	0.3961052803119841	0.8497407527630669	0.6125112403025118	0.1903443385002792	-0.794171508063642	-0.5293578185116254	-0.5355202084203092	-1.7168559975240758	-1.5298136545113628	-2.2061718494679736	-1.896432722393933	-2.7685361476755443	-2.9791466733708902	-3.027522421419198	-3.197685038955043	-2.9645382604433164	-2.4892940585742327	-2.372072127294106	-1.58654967450265
50000	-54308.5065906595	-426.4801984204908	-53882.02639223901	3.870945379593102	2.558513228552127	1.4880290434793577	1.5985032101145769	1.8506126382840278	0.7988525262927846	2.222597714485566	1.9556656501097622	1.250472878496048	2.0446991108095363	1.9027722150983903	1.4805081528104993	0.8826047861613484	1.84889968580716	2.6453753921346146	2.6264467956353257	2.4146621666210386	1.3387179053019658	1.740297668524211	1.9350687982785941	2.974989415254145	2.7986805788695412	1.979107276157895	1.9874119194585016	1.4885991306925874	1.2435283965867858	0.8201519095752369	0.821573757625154	0.10323302504182882	-0.10067909037056699	0.17766946981216503	-0.2207707528687095	0.07772199178101369	0.48020002789523164	0.12400651582175115	0.5766467979734877	0.5704713719740364	0.31335698978646054	0.43576631104529473	-0.3759162090854119	-1.2270294257604588	0.18742481253991872	0.8284546217346371	1.3213094736434492	1.1640801514997896	0.5013938794648998
100000	-54314.49245177319	-429.00836709597866	-53885.48408467721	3.7721379273553	4.221009927154172	3.5082041578479535	3.276285708745813	2.3732141147430186	1.7962248302490629	2.049639709687122	2.1214606488641423	1.3601044287546604	1.3769586038817716	1.506116315908246	1.6443046810603321	1.5032401409044054	2.127754875927936	1.7714690294879762	1.5124760688653462	1.9737753419039068	1.9409374476062398	2.225201252142686	1.9768718458768464	2.1046467718233344	2.186919384254955	1.9502685656650152	1.8568372344829225	1.355938725945272	1.7060788738873183	0.5779752461298735	0.6934941755447503	0.04958659753631012	0.2463441564616507	-0.7668784027074864	-0.18893135252321447	-0.8185165739306758	-0.6938443812952666	-0.04665154222961043	-0.6741445895243814	-0.36160533620077007	-1.0175978922735347	-0.5528635634104826	-1.1915763305725515	-0.6078978395278869	-0.8879270912019465	-1.8361541234849952	-1.228800812897261	-1.658082757167373	-0.4125319900559812
150000	-54267.96328012254	-386.0487133116155	-53881.91456681092	4.2682407087076895	16.849342786978177	1.4632714980306256	1.2299849685138482	1.0719919103730529	1.258836421984182	1.4737841801980531	1.5400058688461817	1.3255488216874978	1.5740275897185034	1.6119870001244299	2.0757443279336214	2.188640679728116	1.990447539415273	1.8033729722994116	2.0220005391846687	1.8254815449145045	1.8215311050102965	1.812620589272537	1.8718171897627407	1.9896237184190928	2.1217518922166123	2.400265470232973	2.3972864856699942	1.9375776178647326	1.6099017760352279	1.4472367779826674	0.8581081886731468	1.0653093755398793	0.6237781828214316	0.7629429401076211	0.7732672710906798	0.49453547396762276	0.09690578951705284	0.15463379869588695	0.10596570492063632	0.2509825087566878	0.3294922166401307	0.24566454869802656	0.3156530806761892	0.5704249606419491	0.7533261025328141	0.3041451853972176	0.6964055121017158	0.6140687275091241	0.7344675406657286
200000	-54258.129108823996	-384.98185684449004	-53873.147251979506	4.260889607957652	7.705723647256468	1.6848984941873524	1.4286911570288297	1.5833524973729092	1.4696820947371816	2.1151876180361295	1.699752800506502	1.5945806495139576	1.3612677384001914	1.2774392581238925	1.8520561342648065	1.4243164992086628	1.6587656147175298	1.6683575181293755	1.6650506027941256	2.043125797002405	2.040717299740075	1.7531889143084345	1.4883566226126947	2.191473804658796	2.366348037478223	2.3911896038300724	1.9628005422991903	1.4553890433215444	1.1443384407458779	0.9159082230628848	0.7930004664220034	0.6918263202307902	0.26814060494474234	-0.2849303477714218	-0.32377943772233625	-0.06969742288768509	0.104594233997964	0.19839245084783927	0.03326212915164456	-0.41185390884318007	0.16175250118889872	0.08789344244440467	0.023244886489451777	-0.18336270236357882	0.3341096693757394	0.3837038017207217	0.2950404629494223	0.9090312257863129	0.770235977023213
250000	-54221.62741086502	-359.0069993036587	-53862.62041156136	4.090314527686582	6.524670271711853	1.518019124375827	1.9372729258859498	1.8025949576243319	1.3337492748131001	1.395481877477066	1.0045121196030184	0.6546756957780832	1.3453462375338177	1.4077549486210161	0.9713663116817574	1.776086296134269	2.1235361045508765	1.7889407604133394	1.8350310428661927	1.3730012414855677	1.9976269939556741	2.2861447734689326	2.6561863735596845	2.7587156706062683	2.4722997821092663	2.3163962518863146	1.9224595107319677	1.6353071418317429	1.4458884016957214	1.1677501765170333	0.8741883585518861	0.789634344070222	-0.14630626056585336	-0.6555347889260286	-0.9911991949272989	-0.8880269869419327	-1.3649264724383166	-1.3433241501291024	-1.4918720744607858	-1.8528220989964401	-1.7564052420162617	-1.8085372555842676	-2.075154153677197	-1.8771607777292063	-1.4161957513334913	-1.1221764646871761	-0.6554552879773332	-1.6020165810318931	-1.3218710285968707
300000	-54268.4621142154	-404.7670231395758	-53863.695091075824	3.836634837976909	3.7274900630901793	1.0834659555907822	0.9199774901604085	0.6372813763576933	1.0194683022174424	2.111042502972595	1.6208132642435813	1.2608446067050858	1.2784261463526567	1.353642005729712	1.9143490256725368	2.047265545943989	2.0672827317338647	2.1893692771868474	1.8398539668111797	2.2521173115347346	2.3289106060384235	2.2144012279288856	2.2021832202389104	3.1934576303161304	3.0858391075122897	2.8503034894472137	2.2342048284237164	1.7025407861369914	1.5967283144574758	0.9647248701489539	0.6057109046731057	0.40816002755249603	-0.110314591907135	-0.32141648624937835	-0.025484738802390883	1.0262617286145366	1.2141493873073719	1.6643484491136178	0.8074204142392669	1.323327699724348	0.5279245013506644	1.15900374036079	0.3070032875369364	0.18335180670281037	0.14353814668973586	0.11615917463416392	-0.48291615600432547	-0.336415939485303	0.06355893875136132
350000	-54237.06253157614	-350.99931939144085	-53886.0632121847	4.216045990034259	20.448669541296557	1.0823814558841252	1.4423379731501556	1.3951144458748628	1.514076517837722	1.46703734257664	1.4259022610663334	1.436957098760972	1.5737549875311225	1.4813020900086462	1.4678906358761052	1.3898112100461326	1.558431029806485	1.8475110274014608	1.8211418183961594	1.7423513194853595	2.096979622779881	1.8665709534378745	1.8684092988524081	2.1278364006231074	1.8413952366717554	1.749619219732993	1.671672271284028	1.3487810990037765	1.359619213316758	1.1050596819164133	1.0565470279447469	0.8559761297961586	0.7324484833989598	0.4659883231846412	0.25962232237349686	0.139222839665542	0.3376594010779695	0.2181980958546444	0.3560205800861861	0.24935954793822526	0.13169766015821066	0.21188813909674986	0.41224507458261095	0.5156750229876934	0.23539821512091252	-0.17193400937312975	0.045540182636964535	-0.17644884215810153	-0.3504242594273901
400000	-54245.816171373845	-374.5939330393313	-53871.222238334514	3.9527634145598216	18.452853610347066	1.829701307985544	2.144447797907392	1.6561218172906835	1.4175450841194575	1.8249067221386028	1.706872560774979	1.4811572783869253	1.625881808284074	2.0137776450788656	1.7722765144555472	1.7008650459410244	1.6588213326716903	1.5720603660886618	1.820030232883329	1.9021578558572445	2.2944842846655367	2.042663443322542	2.1142356692818236	2.1730102792002426	2.084720742971442	2.175633077642374	1.820183295407391	1.7716625993894866	1.4277144817875582	1.0017566492579633	1.207136959529908	1.3157735913483326	1.1276094326397472	0.920528496337347	0.7217436095726026	0.5852944111611121	0.22902809166271046	0.2623993216382929	0.15215950397869576	0.29491918933594774	0.40425371161253976	0.4671910859530325	0.11496462584300446	-0.0017174924706274547	0.12133745998183698	-0.01690376417197776	0.5229198423811396	0.4038393375528538	0.21408620629677513
450000	-54247.59422709263	-356.17421222723385	-53891.4200148654	4.247563866821722	80.56888355878182	1.4787307326223957	1.5865860181025626	1.5958426020084586	1.7030484216137434	1.6971658781185035	1.7963247428998748	1.6879873839594333	1.7031479434364587	1.6689849649028816	1.5561810184295615	1.6289308568819125	1.6649648390460958	1.5706722177515724	1.554795786668769	1.6064281000079155	1.6378492902293214	1.5403375438858966	1.3909214486854014	1.3574934981593194	1.2851275407734446	1.1944268249904946	1.1201989041076206	1.1445181245953326	1.1598221020582036	1.2194641402821227	1.2422210253388317	1.1866369391365619	1.1945586321857533	1.1013310664517348	1.257575588177281	1.2511979773148274	1.1345418616602176	1.1020465669463906	1.1700923757402408	1.3807889957071717	1.3074131859168392	1.2509319836374733	1.2774957298661198	1.1930426098760682	1.1207423344832215	1.2408119765042314	1.4309205186420004	1.4879963544592103	1.4506939690850287
500000	-54181.29218644937	-314.6499017242807	-53866.64228472509	4.27086801654829	374.94100136039947	1.4908107803402602	1.5561945800696078	1.5463515834806998	1.4717791804787015	1.4883797784685986	1.453189734654427	1.4287301397505083	1.5682880562353894	1.7115096480647465	1.7441265044064242	1.7377878154605388	1.7596945703290237	1.6341571722392811	1.7517417978537748	1.660398858537015	1.6672472073088198	1.6126598391188993	1.6901476510114897	1.670137834846456	1.599703976402038	1.5649115338459265	1.5667791840191005	1.4656977020969184	1.392777596783604	1.3197214735485423	1.2962147933366444	1.2845289192238136	1.3316234786931225	1.3075426101699916	1.3289649089715636	1.2514411639279994	1.2594639239255916	1.3537853071864057	1.3625230781292101	1.4147214255102174	1.3717554158662406	1.3140503374920203	1.351164973312769	1.298004491495269	1.353068093065476	1.340424120195105	1.394226830811003	1.4020632064317244	1.370436557977661
550000	-54267.55683379277	-380.71232920374814	-53886.84450458902	3.9271071886020383	6.276714079365161	1.405685711498319	0.8843196562538589	1.2944071639240702	0.791082605383507	1.278735460412098	1.356047000565673	1.6259798634248672	1.4655982966090448	1.6378293183019648	1.8598804726777454	1.8196230528803325	2.092991266582247	2.4258624201524746	1.7440785347386374	1.9684056869667208	2.0966839164385314	2.246199890373834	2.4230401544868188	2.090733296773994	2.139488546669831	1.9073909900332795	1.4074999759081865	1.567725670558661	0.8192299944676462	0.4084835242758964	0.3564822764238063	-0.1342598044075858	0.15029350806223934	0.36285398214893877	0.46323634002167674	0.28637425980588027	0.22857722428994043	0.17371497867436614	0.30594781062957244	0.44627572187634235	-0.08631661481238928	0.1113933509418702	-0.4797930631936288	-0.39131325576312054	-0.03268313785203791	-0.21292131367626443	-0.0764553854877077	0.36613096243627885	0.9317692926037549
600000	-54298.1013054055	-411.7900182510012	-53886.3112871545	3.9342635987267824	2.2798761071624556	1.2005504900118948	0.9696726172328266	1.5329355021698945	0.9210268081897713	1.8335867610742165	2.0877751045783026	1.0401185038189082	1.3569628735715644	1.7043478802192888	1.97104017274784	1.8706075224437333	1.451428006332757	1.0048231057871069	1.884967751740398	1.8659233680081568	2.4314232031125016	2.318556367708614	3.163213461343529	3.1093982758698044	2.7435324047561496	2.5450917289804376	2.3315085173269385	1.2792063371057478	1.280148948207872	0.6295457472612024	0.49964763217096375	0.8820125256985086	0.5617236529590842	0.24472782994845627	0.31540693347131055	-0.9343240273108223	-1.7736952131360106	-2.005219205937224	-1.719862958335764	-2.5985326677842817	-3.783606730107679	-4.0103449785421486	-4.665370944842117	-4.839829694043253	-4.210402626313896	-4.15198947937501	-3.8714629331400534	-5.104412971052819	-4.7267060970624755
650000	-54278.72773323885	-389.70006622173986	-53889.02766701711	4.0189177515677565	4.36240778598315	-0.3635686124080211	0.26869491822145497	0.4854887795152619	1.0274861256789165	1.2479592250873859	1.3447358710153556	1.1246476574668016	1.72985920522158	1.8935449217763893	1.3154228507185795	1.4692865686485808	1.996647616865244	1.8328870373177037	1.8207275290842129	1.7022568531057145	1.5320418256052168	1.7954419742634222	2.1284396772702086	2.6765018402592657	2.584887324802068	2.497250874900245	1.8883345264091358	1.651978970151236	0.980813408890307	0.9769724303779728	0.41620751767003894	0.010366984130595475	-0.5985409502762877	0.032157031620824256	-0.3399121465725958	-0.9657177007241315	-0.19297523135811323	0.25459015815303954	0.5944168283286928	0.15562937766584672	0.11624489909017632	-0.11194303110699033	-0.5792909268729243	-0.5604643833127002	-0.06553266107841849	0.17347674186053785	0.24371348449292696	-0.2772891454432469	-1.5230133055716109
700000	-54308.38487864201	-411.0912238564709	-53897.29365478554	4.239299012474681	2.8598338442501223	0.20339460622885774	0.36459592455282874	0.8603705833502755	1.2245433578685454	2.1626102910258695	1.8189063024602752	0.9909526372968912	1.9670848558638894	1.5368273233732985	2.213461797218245	1.4945492494805717	1.8761439586628983	2.0509656787652544	2.2359266693729816	2.0678549153688017	2.1845350874893805	1.1670840279296857	1.9201650057438107	2.4924489271017616	2.5531485922639487	2.251385001076312	2.023565608105181	1.211307685624396	1.526054501092814	1.0023503134279286	0.504161742578185	-0.04828740349192323	0.23739826368035818	-0.6847473567467669	0.2634558606899523	0.3218454242179705	0.8619391405863973	0.2386494980475149	0.47902128500899144	-0.1602971997379672	0.1301822472352696	0.657068597655148	0.5494362448538568	1.111765331811762	-0.4130865061282629	-0.21909641988509687	-0.7691358065418423	-0.4385808985644888	-0.9805283337071988
750000	-54269.55487044725	-390.18874808770755	-53879.36612235955	3.986479974250272	6.915089102681811	1.6481772896206546	1.991529295322286	2.092261708915793	1.2698017495452218	1.7710411043526884	1.497897571416252	1.210521894228424	1.7786823844380537	1.9351823812601705	1.7972830800033948	1.8727811164967876	1.5548922980084907	1.6167923656169365	1.5576278347905326	1.5271803788499516	1.8906348628132688	2.223402149391308	1.8479484857509627	1.722403668543727	2.230931741177363	2.6913706964166946	2.0219811033491273	1.3496665508476553	1.368698069252819	1.2447387998457469	0.9630357729314103	0.25367054495596986	-0.04710175822350954	-0.13774830445455852	-1.0072219131625735	-0.9186483934638845	-1.2061733764614857	-1.2651344802243878	-1.2149249022051254	-0.7701700528461833	-0.5291837842257487	-0.939532907871125	-0.9457840560176205	-1.5139545895418474	-1.3868685714814544	-1.7394052741647341	-2.3200669610637368	-2.4707011627186235	-2.2604363974922337
800000	-54262.63229788349	-403.67801571498995	-53858.954282168495	3.880779292081314	3.4875499379850674	1.461566469941795	1.4797840761928645	0.7657691334598145	0.9668991825868114	1.5969889124251535	1.667223828134603	1.8641203392048245	2.156128222896723	1.5463835597830093	1.5020055555074479	1.1949409006031984	2.0550264232718414	2.1739990577170776	1.7251515776690818	2.0078029288659485	2.026561353458303	1.8090794319388082	1.7142737317159846	2.009815487724783	2.6489010877242585	2.008992315086452	2.621689211796437	1.8758123844741232	1.4411104697742805	0.745682502788299	0.7165093407526775	0.4332866262727844	0.23529863440809787	-0.1638569155120772	-0.08084816577561338	-1.3372862962536218	-0.9885290824082312	-0.5250674699340997	-0.14650007848385305	0.38493796746832465	0.7311351984059165	1.171114199060376	1.2207071031573407	0.6163294878813705	0.48863049426576244	0.35915712620712004	1.2809063681326536	2.527620001723125	2.0199989729060586
850000	-54279.9579952962	-402.5307317750395	-53877.42726352116	3.9397715136110247	4.569259586002965	0.5104217015735303	0.355124790498754	0.9660354164852509	0.9721165933714206	2.2772344818617176	1.5678199158065185	1.3364666675423345	1.8354392216878685	1.4471809771182904	1.4908658917355078	1.62904067357582	1.7240675192605612	1.6893897094364434	1.8170281503127264	1.7122497182349954	1.7883815831370502	2.397591183146044	2.6384268085120057	2.512703709241402	2.8619876795396766	2.38402102423772	2.5373732708003223	1.4262399820893483	0.8363791415535488	0.8509425736734877	-0.0017390374160359823	0.3787799828840642	0.044603215292741444	0.5170734191460247	0.6771501121525412	0.9749696582869496	1.3707700636869231	1.2616382305703715	2.3016400317009227	3.0373380982929783	3.806381152108063	4.569036208102596	4.4247577395491895	5.133208334476212	4.57424878256498	5.389048031582288	4.900848125748979	5.662981488514497	5.717565467847615
900000	-54293.4275265147	-422.6189422028754	-53870.808584311824	4.098592359081997	4.988874730288531	0.30396823195817624	0.3812044779396401	0.7964481572350831	1.4161240089101437	1.7657822317590994	1.575108721810351	1.535691472646566	1.9420834258781141	1.6099872088242722	1.370602612288344	1.145206363555784	2.0092199852952235	1.7945061845575405	1.8880129629852305	1.4330860010646176	1.3744086269396882	2.5132263316708108	2.6176244855923843	2.3961963626522813	3.294662458434503	2.27880648032264	2.0354137068392943	1.9289897953540578	1.3564849414685312	1.533008034213991	0.5676449649900872	0.17296621098966236	0.5585618356316435	0.13368319865806708	-0.12385670233254653	0.2912403660579491	-0.18579667885691792	-0.5083048022951411	-1.0362545851479155	-0.7151644581819806	-0.9069171749716162	-0.40749390960572707	-0.2630533027521652	0.4472085907518234	0.10103010976361426	1.2597045371975493	1.848813014293508	1.9108788468306797	1.7240772109448028
950000	-54302.14592196123	-420.0743735487049	-53882.071548412525	4.170083942972293	3.79637489299983	1.4183209372232048	1.5842850260073749	1.0884108082838877	0.8300715149368179	1.5280124194027427	1.668667310002293	1.2437938188947562	1.5359825029603724	1.4450345252497476	1.6599903548998145	1.7792162581820419	2.3923438481840535	1.9096914887345118	1.8547549400930425	2.1294006208839487	2.617561038109443	2.5742049823746833	2.6000327381902864	2.4077325346808722	1.8299703529482418	1.7645722781813473	2.357444423184046	2.407355649289042	1.9032976191131865	1.6858547407606954	1.6090579243828635	1.227132480159665	0.2421623112267891	-0.178420809218098	0.5223334059319946	0.44381075845862855	0.12072608356600123	-0.7466719610931396	-1.1916908436591815	-0.7255874797166167	-1.3404890928411237	-1.5140951229150605	-2.282015542238244	-1.8129991260016476	-3.1580044817764277	-2.8097337143990577	-3.5137641098065417	-2.8869025016277554	-2.5517854524609644
1000000	-54274.84333136391	-413.35883640101554	-53861.4844949629	4.1449135416275285	2.0331513671453347	2.339962329693595	2.327463412464126	1.5760375977937278	0.6353653619331925	1.91920717553638	1.4876494159841338	1.426994654539239	1.7077090070821046	2.232576793568745	1.3493533445175896	1.301916309868348	1.733053361640467	1.6273332565005512	1.2859773899385885	1.736291335865991	1.8214932582093848	2.2721550553538368	1.974538978870837	3.103634680412924	2.8440374450770243	2.747662941216504	1.800332086379483	1.54891621035918	1.3268351194505055	0.5999317469975851	2.08998509462641	1.0347267400060534	0.1774870486664453	-0.2647450282630589	-0.05986940525905997	-0.768338987835979	-1.3725193313622304	-1.4074257071044656	-2.6850224733123635	-2.858440420716151	-2.8570321852662808	-2.820121481909844	-2.321667382121521	-2.946207747332884	-1.8975478507604024	-1.6173329920555286	-1.6570847882757285	-1.690534723493411	-2.8774634828701284
1050000	-54292.09375873209	-406.2970607891379	-53885.79669794295	4.203524041352099	5.102822598239264	1.9470959449825789	1.8280534514092497	1.9342637939983076	1.196563575738412	1.8532406934330778	1.6015509802563639	1.4464142538507334	1.8328386399584808	0.9401223098135334	1.4581559474896268	1.199694306507861	1.5815174010908468	2.197949556052739	2.364038355806935	2.1733980778838413	1.7100888968920667	2.7111158247883234	2.3824495778854855	2.325763116552827	2.2161839613949317	2.3889556299655728	2.560989012736135	1.8057147062715473	0.963105059460391	1.121767863827977	1.6071709538048662	1.4912763352888236	0.8274187806588252	0.3794558977175021	-0.03866022051402334	-0.21477524760472155	-0.9213589953324272	-1.1430147601860763	-1.4500133313832775	-1.277454541717019	-0.7901741535147523	-1.3684098264307563	-1.9294239430386857	-1.8800789759977632	-1.2349282311882934	-1.0571700442447787	-0.35026455640649434	-0.8577886701058436	-0.7014753737920787
1100000	-54302.88346569134	-417.0978845397112	-53885.78558115163	3.780093047090394	2.5792375894756763	0.5963092167839354	0.43757390135758645	0.2786567566738576	0.9851332084602125	1.5603509422539894	2.2964075148184984	0.955200810466829	1.4636354548909614	1.317128844145437	1.2447859905143799	1.3713853086497407	1.5756890341657181	1.8069083829267172	1.3694462058794814	2.150003926482623	1.2638464937958371	1.604168823244098	2.4998990400472847	3.933313912636293	3.218737271741095	3.012055181449731	2.4257750600861288	2.197376852482762	1.4369247309372226	1.5040098553911725	0.3869398098873178	0.37242590875890086	-0.3224332951912982	-0.407553432816417	-1.1896596750637958	-0.5859622110222668	-0.9148744072035111	-0.46323388636740115	-0.22695119634282168	1.127301923142886	1.4756037606659926	1.302393795688491	1.750810528245783	1.1304046343695753	0.949427389288299	0.31394171038715424	0.12177695662776511	-0.2800236883425198	-0.689701879761064
1150000	-54251.369911409805	-377.15934863427515	-53874.21056277553	4.120854627897496	19.106935115628815	2.271406163887242	2.2186623789851563	1.995554355609034	1.5698133284014812	1.5784957192494224	1.9289866954594286	1.2000369770032904	1.165229059158739	1.6249718350732585	1.54820706469825	1.4625286434913416	1.8596343964470035	1.976205418111517	2.200160020184963	2.0554456006718826	1.835884537884404	2.197718725818038	2.144519318128871	2.311272724414804	2.369294626528176	2.29480240210868	1.9844899017831217	2.226355888324994	1.8155908134850511	1.6113901947948754	1.3793783973938543	1.3140816380727436	1.444865403705096	1.1325789465591993	1.0453915895787738	1.0748884607977562	0.8921016290108845	0.7849312820376552	0.8776186511501262	1.100701462454953	1.189031860165496	1.3673387843921678	1.0539222858032553	0.7803779858848672	1.017663548406968	1.072203545670105	1.215599214836812	1.049358422185347	1.3534716327030745
1200000	-54272.41119838914	-406.08928341337196	-53866.32191497577	3.6920050689047272	1.761629287098258	-0.04532160418322673	0.33604828155959077	0.4030450067808452	1.4217465630991182	1.5146962564853916	1.4851531477269018	0.8660812292982802	1.993446397835954	1.4391926188380313	1.8544765664480027	1.421461756536403	1.266933335686286	1.290493184719951	1.5986783663658435	2.1823481573699017	1.8676361387805422	0.9795785897049141	2.0974925917808727	2.4082610875650534	1.9214683752619006	2.3711733165539903	3.10376587312925	3.475873810861866	0.9496838653661832	1.4937359462389428	0.7126928426417447	0.748678801651923	0.99946328929293	0.8790352192757962	0.07733511057924763	0.41803254340380713	-0.7100856300432787	0.2782948915874939	0.4474358981230646	-0.3257169994036935	-1.8954925197550343	-1.617754314538833	-1.0357870958025792	-1.9960161501459082	-1.1049983983224183	-2.223979268831941	-1.2989187426056308	-1.1348183562537595	-0.9969712691417332
1250000	-54261.96874329884	-386.99107470247475	-53874.977668596366	3.719089915101091	4.032381539192147	1.6307082038383816	1.7062129109933941	2.0236781724021347	1.4868197725154104	1.710569696160348	1.4582383086340172	1.259860493340248	1.7599764520128285	1.6746239270803829	1.836764141814415	1.360090875958625	1.5022399947626668	1.3886325663473764	1.429698116812485	1.8851916679420908	2.5236884542617437	2.0294238986603945	2.437364248359911	2.5397555106821414	2.7899169352121658	2.7821294371128875	2.6625732654564653	1.7294321824513381	1.2361070391625013	1.541058865389577	0.25694735686133935	-0.5218239165378292	-0.26604537014245305	-0.5952350780045386	-0.5917831426390248	-0.5629038798275654	-0.7733293108871542	0.020639057303688535	-0.21755103725230218	0.09972815333543927	0.16714439831900996	0.7298259620532439	0.542924082132521	1.3439470858155336	1.1852444148464298	1.9643019972366846	2.1949187343618934	1.853235173767185	1.4649763074013118
1300000	-54256.349597491164	-391.5951901742911	-53864.754407316876	4.1245547070107085	4.6222071295463705	1.4987810179357	1.4301985479348334	1.321901938618867	0.9024459372246921	1.1835292861696054	1.4329959254597258	1.3910480350434626	1.748922073021434	1.9064856056125523	1.1024601333842974	1.4873102015765458	1.5502311157604534	1.897889769754967	2.131785304001539	1.4206935559628249	2.0806457438193595	2.5435552024428043	2.6613233771446305	2.3413440186699592	2.285638348421787	2.141156092882834	2.1223427453226527	1.9637634225781775	1.627198103858589	1.492728656956246	1.4555678507441203	1.2854328618097974	0.6605093123786707	0.6445617111789845	0.17670527375432216	-0.13871478805068668	0.27275162335707837	-0.04546704434249066	-0.8282440507028449	-1.610119826740259	-1.5783342387302377	-2.0702092788881896	-2.5703297743443625	-2.138657087872615	-2.979264172189816	-2.745977007858361	-2.6367887674734876	-2.931501213980748	-2.857653830607685
1350000	-54262.254210012085	-391.4187233885487	-53870.83548662354	3.724171247952345	5.153899166671967	2.5244366868709314	2.56539574458823	1.6552900287319976	1.5592174165639232	1.5464854732494198	1.1050273105102693	0.6226600087322405	1.3067321802513492	1.4399453077125253	1.7555291387495853	1.8039486953038701	2.060465381947627	2.2625417401182877	1.9443779561361918	1.860757240512202	2.2913538168265806	1.7666024842663863	1.7914956096200323	2.3220294971892677	2.707459921715875	2.8275715171978857	2.014521521564731	1.13510905968946	1.0780037007249756	0.7646854939078606	0.8534978455156526	0.32685367444615016	-0.06134337770778231	-0.056629807041921665	-0.18866890752297544	-1.4277916345810182	-1.8257611435824193	-2.2453392195876822	-2.5344269674084474	-3.402891750817885	-3.5268138894148633	-3.7354593783902748	-4.9139908166743345	-5.162427811795686	-5.190265962534408	-5.694032520657015	-6.167575142814232	-6.282622467934547	-6.399754883903273
1400000	-54284.10610760356	-423.80308978347205	-53860.30301782009	3.7583926825402756	4.721592657509224	1.0431283369922837	1.2915957684896133	1.387097806744012	1.345984599331912	1.5574700330596907	1.2549625826082265	1.4448256671282236	1.4495025150492968	1.5542214796729334	1.5822758262827368	1.4630038671514396	1.303750606123622	2.301322477290187	2.0077406139464316	2.28173132183114	2.76698448747461	2.6234462181148155	2.5990776791119425	2.55014737071379	2.7246705428867113	2.852487292373093	1.9891970008717743	1.2673437165906594	1.7584550154808878	0.3072079727537018	0.6773155815210494	0.4925935256640117	0.5474553216065984	0.1596187549685143	-0.29698807048509995	-0.619884924673665	0.02788414419973284	-0.17575019938271896	-1.1755845735383312	-1.0208685747352568	-0.9355506945704462	-1.4080553003533502	-1.482841626037862	-2.0094902711094504	-1.6721714788606392	-1.9275169488552666	-1.9065339615711583	-1.4142719620830313	-1.9578488118903214
1450000	-54315.29202134098	-432.09163876685557	-53883.20038257413	4.037796255678274	2.535926294386051	0.0708924803933142	1.1885576643841735	1.7660741212755382	1.6621863692598418	1.9250600060259224	1.8016857321381101	1.6876364039550849	1.6316233555259445	1.7846518127421038	1.6391109275937312	1.21935235942205	1.7039058420093987	1.3485953206477874	1.2092181258088148	2.4407123974993947	2.189838949472123	2.661455625086989	2.7231526301389892	3.1119437551163185	2.771904416182001	2.0713843036078945	1.9650887436143323	0.7932635007524804	1.0805063543004598	1.4328267120075604	0.9929437887947868	0.629088890944631	-0.700538540297448	-0.29506206397657786	-0.3146858658130258	-1.2298698461643527	-1.5834603493394876	-1.8181122528189229	-2.47391751837782	-2.100914878179509	-2.8389245976825808	-2.524515237941597	-1.9921374364163316	-1.3117938347724007	-1.052278113566262	-0.8074844568135069	0.3895714398327086	-0.1722194743381098	-1.2279745415396384
1500000	-54280.27294412146	-414.53915696845826	-53865.733787153	4.075108301825484	5.973891495028788	1.9862185940634727	2.099594922812155	2.2129830296687167	1.169207610384317	1.748924336110118	1.4998917126080171	2.0849279102490677	1.782037329202729	1.6722043723054671	1.615214278215583	0.9680364213944831	1.4644126111754228	1.7861488314124414	1.653387461887466	1.856368733517174	2.188530106135037	1.931762988343999	2.3167000892319383	2.5362549817827142	2.413845619568548	1.4236442953627575	1.8298560234945207	1.5937312274731787	1.4284120344572402	1.1043969893638432	0.0884293593331062	-0.32300131155846645	0.04641316454517255	0.25179730087313407	-0.18978092424211368	-0.4056569834571435	0.18588673543412415	-0.5031291728601609	-0.7543463188260179	-0.4777888692161462	-1.5477045503978655	-1.373212006530254	-1.6718626386581645	-1.4608978965854393	-0.9056758976290646	-0.22787576055861802	-0.5567353297005754	-1.1480878392188876	-0.8109493913242118
1550000	-54285.84948752452	-426.96404134000494	-53858.88544618452	3.680588412262953	1.2616670412565718	3.311037931058438	2.8731091534348963	1.4372670256337627	0.8071519071817475	1.7183558877437015	1.8268038317566409	1.0372745489171806	1.6803589197415423	2.673695461558878	2.0639296595033265	1.7899130196752742	1.4306323929169662	1.8157355177841785	2.528749521316988	2.8239405581169503	2.791986721582062	1.7611112419303527	2.4617048698451574	3.4455801224123763	3.1520631419945047	2.302813151668716	1.9532417392832198	0.5461230947343575	1.3020003967943856	1.1483453166757698	0.9624652326936973	0.26722162512957426	-1.053946395726978	-1.6421279750123188	-2.8060421032221443	-2.0329556577252763	-0.7835097447119302	-0.9958917769213923	-1.273012124793832	-0.6458377410864543	0.16836567844918982	0.4180131499868771	0.5741118946835888	0.459474748946068	2.4841076710156558	2.5344463238165122	3.2496226152845993	4.017822907951391	2.2190187165169286
1600000	-54243.74117355233	-401.1132905926033	-53842.62788295972	3.819812200285873	3.293535451422334	2.858924044945628	2.5753812200532264	1.7739135775308559	1.2164944039167773	1.7893097487766647	2.057267761442474	1.239183878213553	1.0851563077381434	2.014866907657975	2.01425861959644	1.1766253082776321	1.630477830936309	1.5795192337038884	1.6225159065478023	1.8574642268807349	1.530398254408392	2.273733715826006	2.8701944932732566	2.9970451275493164	2.561235864605958	2.173572518800011	1.6923416128964015	1.4128671412979945	1.1015303995354315	0.9038501777862777	1.0530170860327148	1.038005574338436	-0.04660235223660952	-0.5098961853737631	-0.6732140625934556	0.01961641536778025	-0.4313896623030702	-0.7744788890166793	-0.0741423037192308	0.3229698330329551	0.8933705254079913	0.19786930176052975	-0.36926877956607995	-0.21582331520928877	-0.4241473381297475	0.1794027000107692	-0.8284747993103097	-0.6603886450603382	0.5757058792545731
1650000	-54254.2146854048	-389.79274574444037	-53864.42193966036	3.8500595779642386	4.561262165903621	1.374748439373243	0.9214288858380235	1.175293572151196	1.6090887699552991	1.6601266809179414	1.6397540372223833	1.0835923706021187	1.4720539779400195	1.0881045742167024	1.2763085401277408	1.465667608632187	1.525426453961345	1.7976694693073434	1.9997483721155556	2.047712515520426	1.6314184287350455	2.253680529215255	2.5208087907928314	2.276670649261752	2.7070804900588925	1.6149628707632266	1.6931184493286084	1.4214123385299946	1.1683404661714323	1.038994563195883	0.7127210395888284	0.3416368391889187	0.30081068797514837	0.21915223773324832	-0.30395173138063225	-0.897207048542956	-1.3651698478125753	-0.736241100662921	-0.34323542409722085	0.06983754577155188	0.23337413758663028	0.48183408613102063	0.43683752765485884	-0.20362873912223756	0.4210431678934561	-0.09301619167695807	0.6059446258162229	0.12888042015554912	0.600067338744849
1700000	-54231.263171595616	-368.5789208922666	-53862.68425070335	4.070079080688723	8.40339629795911	1.4097119394747997	0.9655514247847714	1.0321459763698155	1.303667040100558	1.7540995672760258	1.4736774740511018	1.3052631452670018	1.678035418529832	1.1772090196989136	1.3294713997646181	1.7816810010958213	1.950779655091457	1.63345437739763	1.6600576313677438	1.9268888095851215	2.1140008458606627	2.0101830235703386	1.9251094141305485	2.0067424233115188	1.6554896656597233	1.818053282641625	1.901391770124913	1.6051909206912325	1.40152390597892	1.3502975586023487	1.2169984999716017	0.6043371000902	0.2764645129385047	0.376482087012685	-0.13158412154408486	-0.7489471651319657	-0.4184043796089005	-0.1212882506038454	-0.1341051768926559	-0.023103573810383526	0.45071456300387336	0.6252176969845901	0.7416727900947908	0.9499333569387461	0.610941608698195	0.00811337637249987	0.5845736806272739	1.0055817785492756	0.3895073414376804
1750000	-54281.63013860077	-393.4376179877673	-53888.192520613	3.9187643702976573	2.4932683850356554	0.6616068453427169	0.4594242546166062	0.6724159015441203	1.2976152418017974	2.3020928119205277	1.781198243320079	0.8774889065478769	2.13442097024731	1.4422472430543405	1.5003010906545047	1.7045553712663453	1.8497811773704183	2.3586827059617477	2.086157425066343	2.045420363411522	2.1735767871578213	1.9671120184749054	2.2659339823751137	1.518519215158531	1.9650267450442063	1.9506449668671892	1.808857111953102	1.6660482407937909	1.0909934422064376	0.39121364574865714	-0.12148275629753885	-0.11516681778044377	0.17525234006807805	-0.8896420243183433	-0.47012685391555087	-0.5940438730145643	-0.7130978364455846	-1.294898815165928	-1.4633429551092858	-2.6435647223408396	-2.916620094061437	-2.478014769644883	-1.955803996682857	-2.0193418720696776	-1.478626641867202	-2.191854968427042	-1.5186785888849785	-1.0559954430946865	-1.121394133477727
1800000	-54257.82391327683	-388.7848461042587	-53869.03906717257	3.7062044431990646	10.77858741764568	2.0483582000498477	1.6192719820923203	1.7210999374847105	1.8272022754826247	1.9399086240004484	1.983635420756013	1.831275837132086	1.9808754845810603	1.8763029821658794	1.5885173769637342	1.5972709140496715	2.1166646309944537	2.0557142449467687	2.0699366721246095	2.1678146193182797	1.9909170595376486	1.8612653540237787	2.1082028448715215	1.7432465437188136	1.8422567847528293	1.6142917761294908	1.2675658922941142	0.6970250692515451	0.9054394771872747	0.5837385007142615	0.7629244854870125	0.84696202955762	0.8851728267401987	0.9086972198922109	0.28163425632962685	0.5065793113232445	0.18959494159070284	-0.13521939247113618	-0.10329407468289936	-0.3270080991825653	-0.24866079342451514	0.004335159974136471	-0.3480557317688937	-0.13812850342377292	0.20504543925573482	0.3765701629204261	0.09183340518642569	0.49396674413022734	0.7343247016416132
1850000	-54328.084631169215	-432.17439914648844	-53895.910232022725	3.747985703718774	1.9025158174875476	0.6850609584267032	0.1332840543094258	1.096099388306893	1.2528043562537379	2.030535527532044	2.214327563218825	1.3097823394160908	1.5820493806652056	1.6946757533837014	2.0052879937134978	1.2465569943917363	2.2254491830761145	1.8653192895731072	2.0619257504104915	2.1142997888320942	2.766819380063377	1.7673016765266798	3.10838683597583	3.0390848960019192	2.088766995613149	2.868570206689164	2.2379342633060277	2.2782685424136218	2.1799279150211355	1.63707943279319	0.4492849729225583	0.34266543509154646	-0.12335814593806327	-1.7501665513836626	-1.6370327986003932	-2.9604602316513855	-1.9843394604591889	-1.5266247033007312	-0.4444506177610763	0.19646703011531952	0.8520797891862031	1.272162380453519	0.8930557940035506	-0.022860898277890174	0.2896445252092865	-0.27019051775243375	0.46680180331242904	0.45682334872541164	0.20110584303243573
1900000	-54300.259024135696	-408.96543693902044	-53891.29358719668	3.9870651642119523	7.876053288261422	0.7378391835036716	0.48483018770505426	1.068669831855337	1.2737406174718422	1.9586047720738256	1.6471177539922832	1.5423413579106655	1.5828787778509557	2.036560520310681	2.6035386072868443	1.698463443673757	1.6755297672869331	1.7044828829458956	1.693325281077651	2.074774960662555	2.3361239354796295	2.691639123736299	3.1415627377465567	2.716873430327814	2.0347354685953647	2.5588899596925025	3.012667467908562	2.5451222549201087	1.9866686328467664	1.3925893994361442	0.6879573720075334	0.3387004344764658	0.35794410805960075	0.46008358358261114	0.48018008235357784	0.3718093419664438	-0.2934674339939728	-0.3784732425135031	0.12170538347721838	0.5190643191611515	1.0340012488923187	0.31749393280773064	0.5252625662973682	0.3312777701343981	0.7981260783854569	1.2778739432873811	1.2716960721048254	1.5738964304759926	1.9302161969333667
1950000	-54255.87601435013	-389.60068948538446	-53866.27532486474	3.8734072882784103	11.484110712420438	1.8892201032439175	1.9583219980489108	1.9485491493598397	2.0348448231634304	2.3809730841855634	1.8651262643864959	1.5082797922682172	1.2241865388081714	1.284363817857986	1.3107373349690712	1.4220917667160429	1.5415775401031624	1.5492824261402394	1.7039903867564723	2.0396647670670407	2.1488226880989334	2.257837044457489	2.618547449268787	3.071107912838785	2.6063365227385367	2.4369849494755402	2.0382424978129787	1.543484172227433	1.259197255317012	0.929288674225653	0.7626044487759869	0.5213137851195044	0.09477768385742608	-0.04158741509346964	-0.1396735703155905	0.2589099187347453	0.31078514483729097	0.05332762145117642	0.7599834903462581	0.47087850600105446	0.2825441244630536	0.20383825471312467	0.162670363984736	0.2766614372693659	0.5281448482800564	0.8272610526532416	1.1856737957831136	1.3046188551821363	0.9998663362508522
2000000	-54262.864914083926	-393.65822374101214	-53869.206690342915	4.126160825702529	10.793522717997423	1.659784391648852	1.2424570732036124	1.9335506113657974	1.774895801205388	1.906124548398745	1.9126236645025148	1.4751143335854444	1.7387372458983361	1.5957338760460145	1.4700908937813024	1.5291068339355347	1.7104691446792595	1.7725620852374013	1.1974521282364243	1.4071282858688456	1.5798349937831886	1.4203351502928254	1.521547378610558	1.8648797433541395	2.002783271838561	1.6424028526961179	1.7198476372129101	1.5175222835331659	1.8688991268258421	1.3838675592260623	1.0095369723391407	0.5243422537180689	0.21371857710829495	0.03887291351177069	0.3951677326187214	0.22849754947423714	0.0017944248012365244	0.12829323297263595	0.11204769745907123	-0.2827328649829041	0.2145203362773352	0.04676635159726711	-0.10902357940775093	0.35759805729943045	0.5942322879544597	0.48039520136503255	0.16217931290357002	0.33135613462857416	-0.10936380132159892
2050000	-54254.44854313718	-398.61575598089473	-53855.83278715629	4.058331316439506	6.886988890589915	1.2993323790375544	0.9158862845632256	1.5325113734560543	1.6490120514486666	1.835344038549648	1.8564624006271884	1.443063765966949	1.3532831673420995	1.0636454685091157	1.4712364610434756	1.4712340470789496	2.1270172764387554	1.5653331015412086	1.8369024970409586	2.0577148983837223	2.3249476179797766	2.1506125267529432	2.4233749813672323	2.5009561061689034	2.4701420507028446	2.454690154052288	1.7360468814029075	1.787134790845141	1.4484438611654582	1.1153300895695433	1.029638441537302	1.403841814554022	1.759703406545141	0.7459631401554753	0.6698304623709987	0.055139801677821926	-0.018847480408262285	-0.5740710975784278	-1.2718527430162956	-1.291273370509388	-1.0224846402845538	-0.5324036836707774	-0.9219139490921398	-0.6859351018654994	-1.0217273239860412	-0.8589075638171467	-1.3592693295294582	-0.457394803550063	0.021239420883694016
2100000	-54277.19994784828	-401.6237299943477	-53875.57621785394	3.8500388708528237	2.222957037723453	3.3974557054615557	3.0600198379405317	1.8444863059709826	1.1051523730142756	1.5530090625622692	1.4011751094322262	0.9221247758387845	1.7525484608095783	1.715294262781546	1.9547107218499842	1.2107669565835817	1.4702025472255704	2.414251304190227	1.8276897303398185	1.8603028691969261	1.7730636673008608	2.1527616111543706	1.9995067451157875	2.6660756894102726	3.130204174199116	2.4515727042130697	1.6863266192690798	1.4430551694819156	0.9326209997421608	1.2688303130061152	-0.06541727275814921	-0.5864710368494532	-0.07782538049272089	0.221599774452227	0.4731983561870434	-0.503350414839592	-0.5801088365131666	-1.2995252180922034	-0.15377929858888106	0.6301828545745582	1.3035225472465244	0.5138807571632003	0.5983850333905683	0.714982835225302	-0.10238883648630304	1.272150567153949	1.6478107343300752	1.1879543474497674	1.0928759957537355
2150000	-54279.65105394815	-401.2292680559147	-53878.42178589224	4.24136811518127	6.994668811890937	0.30370508169311994	0.28636746926796786	0.7838933418316388	1.3085429753684947	1.935609951094007	1.840311754786348	1.179450629043045	1.5038982490958175	1.2222666014332102	1.3763403839234865	1.512183879287318	2.0242666008264245	2.1350420413578957	1.8199233044571403	1.7709713731946315	1.6086632506499248	1.295840767879128	1.9656403554703274	2.309936243768003	1.971377562011968	2.3172084879632147	2.32099115614065	2.553637995489851	1.9433137816950534	1.3128050514939273	1.504368559488646	0.9254217888476516	0.6108917909290323	0.7127221252214799	-0.018295337386263266	0.11158442508922045	0.5291688932373595	0.3353135272104747	0.056988515312661525	0.05126583058660539	-0.27575309409727955	-0.2797857898116891	-0.2786261476213303	-0.7869420821866813	-0.10802193641870361	0.27627573230032243	0.4229874749980589	0.1665061405684085	0.23444819210242573
2200000	-54288.79852843131	-404.96076579407935	-53883.83776263723	3.9943968841348476	4.745879902334826	2.3103484142190656	1.1473802703954554	1.3582663982025718	1.026245858648633	1.2234088399567935	1.166775657130077	1.7879197410250591	1.2406228452501713	1.1370782617092734	0.7947101450804521	1.2360135450907803	1.6274033010498852	1.5103614768039786	1.677241904893124	2.4435506881435702	3.1401177148743527	2.586966296760962	2.5901791712872386	2.585295762580417	2.580525454557688	1.5799939760369628	0.9653336334455923	1.260819350248232	0.7396896367781786	0.580165930716134	0.4833042169779535	0.0800214986179234	0.22509566326372094	-0.316569146437336	-0.2900879952653636	-0.029522566699348662	0.48119471063126196	-0.22131858013195804	-1.0805894162239533	-1.0009453812453066	-0.8829270586257413	-1.2702489192193664	-1.1540072676083355	-1.1633681468282049	-1.034426863584587	-0.8459075724948704	-1.194944676774806	-1.9204118612542809	-1.5522010595935085
2250000	-54268.99970548776	-394.9351081248065	-53874.06459736295	3.9588049044813554	4.616799586681055	1.5170236798852745	1.5746051956363845	1.0140670247073889	0.9246529189810466	1.1606994610886006	1.3063028473518672	1.6972788510000776	1.3401658966844827	1.1323037124516504	1.6694604511140323	1.4882873067646818	1.284852204213925	1.6807079044864095	2.050154244522464	2.210657578943622	3.17424573956184	2.540690328188153	2.2289636365856844	2.352329507926831	1.846870193569635	1.7450362303459164	2.0439291946522253	1.7112420283154843	1.843414181255234	0.6215817901168863	0.3621967221069495	0.7251978849538857	0.813493289290968	0.91769843447797	0.026750870889380246	-0.7101535011462335	-1.06275008684992	-1.828182512913906	-1.4088317728485453	-1.7185499587294268	-1.9488303193731413	-2.5868448719074113	-2.3548464603674453	-2.7665637106926817	-2.7599769730721366	-3.190226925649709	-2.5371465109323332	-4.025518557841279	-4.313653683587047
2300000	-54270.47475524921	-395.5366084083534	-53874.93814684086	3.7688961291621856	10.976207899489102	1.6568773964507322	1.539466068755688	1.749706888657663	1.7164146022844138	1.8678967727527669	1.335599535005736	1.2623601250473453	1.3204298565527999	1.4827622586884932	1.7682626801433101	1.859602117038919	2.1996471075072708	2.2984549056623966	2.0098697643368935	1.4936444466334098	1.3345586815152484	1.4789112760433007	2.1085766139571995	2.1537255898547083	2.1384675643956395	1.918093448242664	1.676993839747055	1.0721962096304702	1.321287486132711	0.5107656924330304	0.06601849155801892	-0.5619814438396615	-0.5549747697528153	-1.0287256652701382	-0.28841568543936835	-0.1447553988297287	-0.4297651473538665	-0.25516619634737514	-0.21168311991455918	-0.391803721630069	-0.31367087422968315	-0.13428110257203754	0.2990033261016747	0.6322287382761798	1.0905620679452224	0.6511144716810917	0.6777100284808921	1.3285594377825234	0.9056040370677788
2350000	-54265.45384823029	-398.7062929699392	-53866.74755526035	3.6738753482151605	2.6684427357538674	1.2557284968206857	1.450453986926735	1.556831439202615	1.4298735530745923	1.6915920307052548	1.9512816220526068	1.8723212592387806	1.3109817933381251	1.106334610125163	1.5566853250226007	1.3518428878994015	1.567116782793798	1.981653765949513	1.608437615665037	1.5380570729471854	2.3247467172979923	2.26674665692052	1.9733521870547013	1.5626824161028914	2.496371197976187	2.333909089483477	1.4091440952855243	0.8955257778629324	0.7601109520107667	1.522377329114191	0.06337764099054854	0.6873279520023512	0.23963001811198553	0.2737709175725265	0.40280834562687073	-0.38927556445400646	-1.2132857316550876	-1.3167612963956232	-1.1156515251314365	-1.11569990117398	-1.3951516537733122	-1.8517013814323897	-2.0552066156757234	-1.6900647504065396	-1.4419034850772285	-2.2064214705876073	-3.390317899923115	-2.817402509381303	-2.879219148880275
2400000	-54275.64794890796	-408.6263394946712	-53867.021609413285	3.6814942101384	2.4183871665685244	2.394845045271806	2.4443694939320357	1.385149759889339	1.1114963764314219	1.5194829189569563	1.5351416510559435	1.119107472178002	1.7256312703267647	1.621991795091179	1.7960156272104015	1.3131133851961696	2.0022495899976613	2.1934417036982903	1.6777666155347586	2.0966843032396865	2.4146605831958254	1.9704201103221184	2.2230112559230633	3.3373950252647804	2.7258564146494493	2.1836511085134385	2.136047499453605	1.5138976765339998	1.044906644628931	0.8521657983763259	0.5558931120307289	0.45711309420533514	0.37359527722421293	0.8843340834593418	0.07664139666844783	-0.7144971484404044	-1.2070620717266334	-0.4002065449553398	0.713203346109033	0.7403985226616399	1.1117136361058004	-0.3251432787895445	-1.3585644613509422	-0.9000104172449258	0.40128514165900775	0.3750927081363824	0.5647977607508561	1.1464525431057588	1.5304998667994831
2450000	-54275.35492330457	-403.8161122518774	-53871.53881105269	3.8629247095537678	7.79670838582693	2.131893476952426	1.6395299160185364	1.7712292794898248	1.2077625593801735	1.581325357397287	1.689225149542149	1.4999676474305026	1.538252057199562	1.691270336758715	0.9796389614299974	1.441904937213901	1.556572546047704	1.5199752985709836	1.5101393941569579	1.7042967872652923	1.5467786621719601	1.8929947035499253	1.9609739868755882	2.314116794844386	2.6821282923450545	2.1698630532619987	1.9709929252773597	1.4232250066437935	1.3331971968617429	1.7529679733658696	1.2571997536629613	0.6493840347490459	0.58811327735206	0.023848581790809675	-0.13645033529484596	-0.4427626665898126	-0.9069891110697245	-0.8244562743359365	-0.5325636240475825	-0.14238459414404048	0.7228918529300787	0.5196594161613245	1.0958997219232076	1.2271884208352897	0.5330870897739862	0.8071179759862034	0.8102314501459621	1.2816082692285602	1.557745587938397
2500000	-54274.88259078152	-397.9462649757005	-53876.93632580582	3.9395004527908006	5.941274608928405	1.8312037937734469	2.05300164760117	2.005624989316076	2.2353341591053866	2.0579041912152864	1.6766128742247268	1.4649844667839775	1.6019491749700654	2.0319919415390495	1.8412917820038985	1.1742000066425957	1.6493522723356508	2.0425248013424304	1.8127806251571534	1.891224630059143	1.6809440019840343	2.124520707958442	2.21049278690134	2.7788684770672973	2.6051754923206656	2.507554304930018	1.8747906759278041	1.5145519789400335	1.002709667091477	1.143030629336064	1.3861987373165232	0.10907101418624876	0.2742126683879802	0.07973605383530452	-0.1641744136074691	-0.6664571635482733	-0.7833549854263084	-1.4697274089968309	-2.0135193055332685	-1.7771183885115405	-2.214700231934845	-2.1023404960297043	-2.0345974603119097	-2.2084806094069354	-1.5067506356566975	-2.0249455092760744	-1.9505560293442274	-1.629174185969921	-1.443966131121939
2550000	-54225.23407835931	-362.54680621815436	-53862.68727214116	3.847830161478926	17.877757977604666	1.6892901746720808	1.6470112928172307	1.5896426258634946	1.3938498220046827	1.2822838424211231	1.2693459504159448	1.3474156655986007	1.5250138455933233	1.363557702956207	1.7571130881000976	2.015944993299446	2.2238876167358717	2.150265103746512	1.949400359382793	2.1190124445328102	2.301859842644867	2.1264594797913423	1.954498407943778	2.1094227081186885	2.2081342866108136	2.097234268448627	1.688502649933183	1.3767582646831247	1.017485677121417	0.7605492735590059	0.6344627130876112	0.7097495846223572	0.722655895984293	0.23589832037460062	0.5230128298179629	0.2813016540014964	0.3042076175778286	-0.019200149533722486	0.07592871877158329	-0.07115453293198831	-0.029946391871951125	-0.17771425677604571	-0.14056006723852568	-0.04364103409912628	-0.03485023737968827	0.30634691781980855	0.36348952928918643	0.5010776374087588	0.7678028254830708
2600000	-54259.35080701461	-379.6415279472559	-53879.709279067356	3.9963483399894657	6.1062079068806145	0.7235809290318818	1.2932893558754242	1.6586605648660875	1.0272713965333076	1.2052742242066543	0.8357357215686172	0.9578605480611913	1.5833974117990852	1.9978931896698522	1.4190652427832122	1.6388180871263938	1.3696059463514627	1.6448233986558187	2.0691610772890354	1.6181820774959248	2.715724144225543	2.2000200120574163	2.424874146362447	2.1001797967298237	1.137822285178276	1.069839359511302	1.657545092104717	1.34992922070366	1.1677196165751345	0.6107670697952604	-0.020754443998502237	-0.9319210787416915	-0.7961885819465437	-1.1111638905506864	-0.7966991132365809	-1.0293058304533242	-0.945688723919202	-1.449531898843521	-1.5782707900535784	-1.7827145071742148	-2.019809099022892	-2.2631743195466276	-1.8608122523352395	-1.9267564358078386	-2.2227406899241045	-2.6053800661444355	-2.402900226471874	-2.866860799851545	-3.217712641876115
2650000	-54293.53251188482	-419.87540020789936	-53873.65711167692	3.5902504186187976	0.8229695973967964	-1.6196426688645258	-0.9311866524230621	0.45707959027416917	1.1176658590967667	1.9212984502129808	2.178365539817424	0.9144107819887732	1.6211826394202584	2.4338373141656016	2.0647945608160323	0.841593443532291	1.8910531706473612	2.464224480867802	0.9869765322977389	2.233315354110969	2.305882805108221	3.1912236123771023	2.2796250183647864	2.4242949856137592	2.42997420087265	2.3706783660872897	3.3180563257465288	2.6471757462026146	1.485469721644074	1.5847504774709917	0.3260184907070406	-0.977290909657383	0.43522025381851104	-2.300610631670647	-1.7084107914146223	-2.6360185473621613	-3.6894570776217783	-2.948664418963131	-3.4368623039701327	-3.0386525631584584	-2.0606115732174297	-3.4933437344531324	-4.0105411502741015	-2.344620220759997	-1.6613263039453314	-0.6049315637141011	0.6935572820382809	0.8294259400713813	0.04895139433468776
2700000	-54237.056744638445	-375.00748373379923	-53862.04926090465	3.671427727848226	8.723824509306374	1.6354554172915536	1.2187022517166464	1.323569943992852	1.3089830897991814	1.7896689824706775	1.3639693201016843	1.2769073740877197	1.3276496005436218	1.243729118328333	1.955732770423936	1.901017584205258	1.6084729223310952	1.5535385783310265	1.837264096454764	1.7222731603906607	2.0050399887427086	1.933369241307219	2.1751757072520785	2.0466059986880483	1.8688016850651592	1.6302971502400712	1.552897126608138	1.1405360922900185	1.0835418985014678	0.7132333677920194	0.0023876519903234805	-0.0990908568821339	-0.2611031622572903	-1.0274126260323428	-1.5359652970914226	-1.4015933826709992	-1.4423368362701292	-1.1660104655755035	-1.4300780240646018	-1.3779549441360848	-1.5257241484608706	-1.7685466930801441	-1.8413842167542258	-1.7408311933322667	-1.2442071285765568	-0.947321969398404	-0.5093289841906955	-0.8329321324416248	-1.3024510869388528
2750000	-54270.84388076706	-403.9869706211513	-53866.85691014591	3.8311344931208104	2.1765075158370193	0.9657348376480595	0.24136852113577834	0.997521811281417	1.2312904209441038	1.972927643743481	1.5585918666431644	0.7661476300959105	1.4549779009977113	1.0338354320082257	2.164959923989198	1.0333531084327354	2.4519082977823086	1.7638233920373207	1.5787215226486147	2.003275041478263	1.5978589757917177	1.8811585692990254	2.5639843171280283	2.902429680624576	2.334896180662057	2.0719646643865017	0.7623919004199875	0.6352053858903786	1.0892213656973648	1.3293954037465379	1.155938349339479	0.06836154587579338	0.666473439761365	-0.04528405289010079	-0.7907400096223154	-1.7750366389329433	-0.8178273310192352	-0.853158057745788	-0.24357212881299106	0.2352965705833352	-0.12920861454771293	-1.632797899865074	-2.4526063917008196	-2.8391162327360067	-2.1928514401533152	-2.107566353741579	-1.3924763949320027	-0.1836758564436709	-1.1467580097063674
2800000	-54256.36810397889	-386.45991567308533	-53869.90818830581	3.826127313659391	4.065959592815342	2.7597063845979806	2.9999953778525312	1.3350995479801933	1.751202718955954	1.5411253064054207	1.1998380460895723	1.0705988299837268	1.733371285687879	1.8789413471576855	2.1810450841180735	1.702959900982806	1.5596430913915715	2.083080967275161	1.3963435120757448	1.9871888459597065	2.463492072907703	1.6321115611203725	1.560304054733598	1.5533766099349222	2.278027452581097	2.0989056186055546	1.5440857813013482	1.0450988732591426	0.2096128387593844	0.010593126367420935	-0.306651865225671	-0.499830413387048	-0.054116553934471845	0.052343264194808836	-0.11969106495420223	-0.4762550718994736	-0.13691357790787484	-0.3053827097774986	0.251853612789837	0.5192530323942091	0.3219422301779833	-0.5297551435303431	-0.8580594929830401	-0.5657164221104575	-0.6803209947256519	-0.07369637864631984	0.5760703486040781	0.5158563717512388	0.841435552896439
2850000	-54287.00260822458	-394.65538702347646	-53892.347221201104	4.012237714449607	8.7157250150137	1.4094482480923767	1.2838203331657367	1.0140859702876048	1.244035286334039	2.0072608322612897	1.946219407302476	1.8134994448523631	1.4937846566475455	1.8067474957881555	1.7199229274111811	1.5455699576638258	1.8085951995004508	1.81604043569003	2.219940868223742	1.7522538323507846	2.0472290766825885	1.8866822393238214	2.1906671083925104	1.9716526823952167	1.6871367613952986	1.514913011318009	1.531095655070104	1.4771272049411794	0.9329927986146057	1.011967987095595	0.7328411249644233	0.8095547059899835	0.35595260862981815	0.056545850930787026	0.16566085924011567	-0.1878179925772035	-0.5446306661253516	-0.8816000588834939	-1.3065741816209915	-1.6869076009223245	-1.9595054410876072	-2.317913914068405	-1.9953821799962588	-2.1963840796984715	-2.1275393690243023	-1.7931912675558621	-1.491206918109131	-1.4200240130523338	-1.4338264919508716
2900000	-54296.328519057446	-391.382918404124	-53904.94560065332	3.9352292998349543	4.491517508141093	1.556498025912278	1.6559017627547647	1.4938434146885595	1.1959045421781895	1.6941555473153707	1.8148936509136733	1.1286014788519259	1.5153580384653098	1.2322463017359038	1.8466826642467522	1.7381696957630643	1.4911509990316114	1.816936377803713	1.9835439875135945	2.2444977880212234	2.095285439875827	2.5265663856368814	1.8484274457534022	1.7517647393820877	1.978680494237623	2.4994803642524306	2.0836798228909132	1.6698674076248259	1.398749786877737	0.9235733418419122	0.5687076839075585	0.1486484791511725	-0.5874371344760643	-0.8731660369902624	-0.8282703824825366	-1.3985992723882172	-1.6766245271901754	-1.8151743259741333	-1.6497768151470562	-1.4249891703390867	-1.0349142572817243	-1.877651286618332	-2.1768311328738705	-1.9100101957691868	-1.5649556067376142	-2.3427626685857046	-2.440728178228972	-2.9371367473488457	-2.4448975130472017
2950000	-54249.22345225176	-387.4041448229851	-53861.81930742878	4.043266355720394	5.186643276800382	0.2626431409495299	0.420217759548041	0.9622805816150238	1.0574288237262934	1.6802744890134944	1.550043561202403	1.582818512600257	1.2300839185979204	1.4059985555800845	1.2706998851778244	1.6614323438322445	1.562885572692471	1.7071186332910608	1.5846446591342591	1.3598533465281666	1.8324840030444618	1.8066400802499119	2.384601584183231	2.619584233246017	2.0126319238246198	1.9650512149127903	1.9258887234368147	1.3085796379302495	1.4983431980308166	1.620010977567471	0.1122606140177774	-0.24220751071280772	0.07590226031025177	-0.3250228649576877	-0.6608537716462627	-0.9689320641412646	-1.7816404882126846	-1.4426575638210983	-1.7849120039433695	-1.3164877576438703	-1.6680795237594606	-2.0572944606251355	-2.254288207337042	-2.081417177558816	-1.8162098965882003	-2.009441781456897	-2.348355081329034	-2.5781779395507574	-3.2428973374770527
3000000	-54267.313438820485	-384.7511938580412	-53882.56224496244	3.8783944414860674	5.037297063233084	2.16570291241779	2.000138174596973	1.353959048636423	1.3132604934271106	1.621946357917897	1.228794384229232	1.2527603247055965	1.9399472322418638	2.0035127383168443	1.6102295335142274	1.7568347839559035	1.6611997423756448	1.8888726042934498	2.0480214141906266	1.798816505917223	1.8557393870082737	1.888324091722824	1.9782207647408654	2.830093157975713	2.7986744090794082	2.318417092116377	1.9567294965170656	1.4433660523508456	0.8285730431845681	0.505010940229596	0.40617087293051013	0.42674513762455846	0.23302342027798117	-0.6672718274142703	-0.651596535627702	-0.7309141089192719	-0.5987670117365111	-0.22616515139825322	0.0963260913075833	-0.11162831311720278	-0.258136962106445	0.016991559247143906	0.2319936161902788	-0.2119576781704715	0.05965616335270152	0.21258876864605913	-0.1199291261881944	0.34325873920332817	0.7380933924220986
3050000	-54262.81622404965	-388.9242602194121	-53873.89196383024	4.1356246298217885	6.239498790776598	1.490036101469739	1.3611231301408417	1.6473431382129102	1.7914715578571947	1.810440055391267	1.6734150730813946	0.9707331641402481	1.7027642743051734	1.6044578163967684	1.1469243789882622	1.4152651422538571	1.6980642288180208	0.9146823390030169	1.5119462915261157	2.162706629212184	2.2847904512168786	2.2693869600731524	2.3118192063834138	2.3200961982913473	2.4642539528103162	1.389824969917202	1.230217921395163	0.8099576700320927	1.3176179305824647	0.39192074010059386	0.5270270929605316	0.20082198597877	-0.10120672436105382	0.10682509768713876	-0.24462524035643385	-0.29567700203466807	-1.0167746056344837	-1.0155843503009776	-1.1441221212155521	-0.960133512975148	-0.4707528182981547	-0.5367098679902919	-0.2587806891538734	-0.07240208235080914	0.637961424079564	0.49964871023244883	0.45672130750710704	0.32753332835184035	0.4124733278329882
3100000	-54269.690891779326	-395.8405942059455	-53873.85029757338	4.031997897228677	5.421967480795329	1.8276202184389545	2.011757647985846	1.9063897713565234	1.6413032625120196	2.086357774568569	1.81153975445138	1.380923286995474	1.8073715667184027	1.5080234768085734	1.5112433008096853	1.5837478106554501	2.1818885657674265	2.1661851782157284	1.99424379023967	1.7382747631875122	1.3563864797900185	1.5456998196192493	1.8889301543239025	2.0089899798073008	2.191086607698058	1.7586495847514685	2.030711757994683	1.1853153574121573	0.47316807225001734	0.7379567391365102	0.43050754019161697	0.29010315787959173	0.3220422061330075	-0.24329884679122393	-0.9360657864940674	-1.283857954145765	-0.9523828749226024	-1.0938473918956366	-0.9897893657434284	-0.30602551247693544	-0.06252134062682058	0.2402683811951709	0.8438221373828414	0.7831654682109228	0.4481756448831319	1.3200925684820919	1.0760427452768622	1.1140805037537462	0.7712100331807451
3150000	-54254.24490863819	-391.4823695246871	-53862.7625391135	4.218861078702974	9.211664631379259	1.2219206463427363	1.5112233534749093	1.4421909825944106	1.760488230412914	1.875532616316356	1.639065954177831	1.3722531436349785	0.9904762322950131	1.4412902789384197	1.464575661102173	1.3612075466289069	1.7669076897623046	2.147038446666524	1.5135247920979285	1.915769292257421	2.0401949828818506	2.159755652043075	2.3879901834062016	2.547234133543699	2.329708667094385	1.823830418034837	1.5133662998669952	1.5289152529751475	1.059833861259034	1.1244279598507754	0.9497083000572257	0.12454970138746024	-0.22584423223437988	-0.37923771309975796	-0.14873798347482103	-0.2035650461970362	-0.8017398227577617	-0.7780861903734798	-0.5005526522023428	-1.3365995363971508	-0.8128368190733899	-0.6213690543760466	-0.7024017192070187	-0.9284362155564838	-0.8827300237022047	-1.1822936791366685	-1.1692129011550008	-1.1220710207600453	-1.3868566709896333
3200000	-54219.62266166926	-362.65283519162506	-53856.96982647763	3.9783050819157846	15.52755575815297	1.8944689461229332	1.5578177230823544	1.329902538009899	1.1859784718208242	1.2922744505161068	1.2998159726153036	1.2519333678083222	1.4428407420020175	1.4733606158735644	1.555346935669911	1.743859147699617	1.810248421321381	1.645493040466797	1.8827747718186558	1.790124769553901	1.777088036134118	2.114262799590864	2.4757094901369134	2.6740294561695306	2.7477529940200407	2.4201521918969866	2.6726212670273126	2.368686439994197	2.1413591963266976	2.070981220573192	1.7941629505569914	1.408050491096484	1.0806956570633535	0.8679050701658129	0.6841667597123202	0.5203605691166158	0.22622966913289033	0.3996134455183787	0.33378540138856144	0.13806553534229307	0.0695649430721246	0.18456730117392117	0.20666500092126072	0.13394320996959974	-0.5059172203479746	-0.5828376702376803	-0.15174954958362188	0.17350066379749707	0.06564918703044877
3250000	-54255.80721913401	-390.38383612303437	-53865.42338301097	3.741433371900885	3.0971236456698534	1.8400923786002226	1.4584605777608106	1.1408375604599277	1.6715348270793158	1.699915209640081	1.5201837317531481	0.7989687760292463	1.1218794489159483	1.6753366143721686	1.6443416276437584	1.0398950911385174	1.4845400486426061	2.3570344984624003	1.9077205293092048	2.582322446210227	2.0076878682075274	2.38396312187266	2.7746626350197845	3.517938855260766	2.7000523137457897	2.5821699964843505	1.6081363812265779	0.9356122507872318	1.4771868942423405	0.8442708594341763	0.46942542800748266	0.5955107207516663	0.7203106082243469	1.0893962674543511	0.9336391315271853	0.9574678658034437	1.4310801599908844	1.7380364968434356	1.744256638741459	2.047929329775601	1.9540761667968793	2.472475413119687	2.3988907744292076	2.1423949300285186	2.6763798166169215	3.50090714239096	3.099542015999119	3.083210485341052	3.6211551921412504
3300000	-54258.91667129989	-386.65240970835674	-53872.26426159153	3.8209392003768063	5.638721002625956	0.20571052568171933	-0.1464330284680656	0.8853763007448399	0.8647209016565801	1.9884016768944315	1.4501560397512154	1.067998712349498	0.8250714718535294	0.8107383592489281	0.6885617313598091	1.4710900667553863	1.8330685003581197	1.5854443498668689	1.8159724863676332	1.4248023922219983	1.8115812371334223	1.9640375829353551	2.114432735928501	2.0375773872562886	2.6780916135684185	2.0915569160103074	2.0834363169427528	1.9430887434501247	0.9007852368197061	1.306343141219557	0.8322506953832727	0.25853378307630087	0.015558574324169544	0.2858361363703086	-0.2347024219324153	-0.8272540294213946	-0.6993619428253843	-0.9132158965494869	-0.49816667473899945	-0.41905615194761525	-0.6966015551788964	-1.4130456608389306	-1.601761364636746	-1.5853672303192443	-1.477627242828773	-0.2631637585829707	-0.7368732060792158	-0.71436979630083	-0.5995820777168964
3350000	-54243.13038216662	-370.9245025363272	-53872.205879630295	4.158444111227777	6.421095985828439	1.0033727702232191	0.71705208093278	0.6529813588360598	1.0854995525027806	1.4241150665997482	1.6566642481241394	0.8695256998440188	0.8437720830025865	1.41031193911231	1.5659568072790793	1.5112898401945414	1.9232704949277637	2.118240775441461	2.477106357907537	1.895763927307688	2.259984087825472	2.3267287275770396	1.917130378277793	1.7771144454004362	1.9476572567364252	1.8345988289867934	2.047639456351078	1.6634125585661024	1.3712792514902943	1.2846202947685192	1.2916959661088996	0.5448040048577458	0.43395735800430496	-0.045653000915735875	-0.28265772120310484	-0.8031475162972855	-1.0596693824648513	-0.8676049330837763	-1.181580162653233	-1.152679654713781	-1.2546942271524015	-1.2649031633407066	-1.0773587667612685	-0.958353849098886	-0.9073485267899515	-1.1874567912557412	-0.9381367607151627	-1.1227412673755497	-0.9191584348095347
3400000	-54274.74375652955	-399.9371962638975	-53874.80656026565	3.928701002498639	10.205132372848189	2.0405093826377114	1.998942553609686	1.8529275324232621	1.9118202562000692	1.6560784565928839	1.763518301240637	1.6625143941437046	2.0707588903898704	1.5293128512692542	1.7763031575193737	1.4317964162708285	1.8505195041203277	1.7501003498021084	1.9568019885862504	1.7927094915111517	2.1405687749696924	2.484290062764554	2.4737853982597717	2.1026989572710764	2.272473978014946	2.0891626333569873	2.030569928902677	1.6736316970246539	1.6478395436400621	0.7146650403508809	0.9396582586893827	1.101383649580037	0.9586925686420311	0.24244214424126803	-0.08838799443617872	-0.0773352109998674	-0.12763191341377805	-0.15200415481757948	-0.1163102913173229	0.4043625313492866	0.5962574330506926	0.7561241476757288	1.0000842080467245	0.19068387383516028	0.5878765310140799	0.01858535028699204	-0.330749232500594	-0.06397090897752533	0.24423901750333615
3450000	-54238.59830472491	-385.52201392957403	-53853.07629079534	3.7356548071902687	18.364672575802377	1.5880597206932108	1.6904278734358067	1.9243468623868816	1.8985526068083696	1.8497446479210609	1.5919088271853532	1.396212197281112	1.6705259209179932	1.3786781813843436	1.3119109091616958	1.5311943722232433	1.5422857192766222	1.4641677103935227	2.0909793331321644	1.9717897400204782	2.134388624156997	2.1603276242627514	2.1435930341742404	2.2756259380389814	2.2086518862727305	2.3192197755755464	1.9179818842277443	1.5413611352904957	1.2275333358631138	0.8020174646653365	0.57449672162733	0.10907535492081943	-0.2536825992266068	-0.23649870574159704	-0.6543091501626436	-0.7665746818736752	-0.7721335674935875	-0.9000134336266791	-0.972553018685642	-1.0214299546584795	-1.336326782815025	-1.0821879553314977	-0.8024577008148395	-0.5696568394931076	-0.6631811455670763	-0.4073490519184477	0.0049012123926582135	0.17504335365267432	0.08563477805111669
3500000	-54248.38224203733	-393.66964316115525	-53854.712598876176	3.695880585528361	3.7321076494618035	1.4147633863902394	1.3663494252539146	1.8295758482247426	1.0790665777825037	1.7375321719286616	1.446147813057002	1.26910103508204	1.1596486532012673	0.7661765015444535	0.9874313127912804	0.9883845370347468	1.8018574486345431	1.9480195107021554	1.6504636744610515	2.314440421965834	1.9916725370213837	2.486169238691484	2.3406616075135007	2.1926103837027004	2.5510192327785823	2.007051468169649	1.4664920408451112	0.9180822779801383	0.9336303892032705	0.7849801718020619	-0.2814307494376002	-0.4580190805629798	-0.7367562450868806	-1.0229745572645617	-0.9259259115953226	-0.9959245110649824	0.054250881490872205	0.38465198639693443	0.12727017475656854	0.28429472865811123	0.16028086745670223	0.7589747879676381	1.125621268396662	0.9997334100287711	2.0683576321753065	2.740726903384213	2.9518406473776637	3.085949378186407	2.266443955405775
3550000	-54233.42532558921	-356.1683180794759	-53877.25700750973	3.893076675693128	50.451768472217914	1.854286928699642	1.7086048907409979	1.7885751827431544	1.675382292701291	1.8990040714584244	1.6502785806453326	1.4113423421134037	1.5096854733157514	1.7371335243341717	1.7491476033713047	1.6581010652016757	1.7586876293721336	1.7383573883907577	1.8555195106330458	1.6466226163037385	1.7080496864264045	1.9514334545541678	2.082149374594251	2.0026066609057906	1.9507666673462087	1.9245441697573133	1.8447407957298527	1.6052080767708439	1.6597003690113115	1.3906334604155612	1.4870389621549815	1.440289391719634	1.447272380181687	1.3375246768904403	1.2569731308929806	1.3115984153339926	1.1860412261676232	1.0740513309053514	0.9827119384080123	0.9793236833663164	0.9551482113617082	0.8621426868821801	0.7743534788938632	0.8562715811466692	0.9888632074702733	0.9800994200445918	0.8116397360069348	0.777082402362844	0.7925862560014776
3600000	-54225.702418426314	-359.20447625693737	-53866.49794216938	3.6282872540648214	11.389911348474199	0.6963444154068836	0.8915473670500469	1.0145833470292518	1.2426353357050905	1.7549215562512548	1.2654772454227747	0.9894629451373336	1.6902345618387329	1.8581422359148634	1.906092009482553	2.2283043523816706	2.0154120161247358	2.2134532766099664	1.8643430639932983	2.145896267211742	2.060976170674215	1.6447923887270381	2.037127957003252	2.0435963849516017	1.7388356022870686	1.5749701431945664	1.1223044095530457	0.9438895919140338	0.6386413671754985	0.31746509847375676	0.16155855154273083	-0.11538068650893271	-0.252175771758944	-0.1579324284496047	-0.478996792000347	-0.33614154727151235	-0.4986392172425878	-0.17671214486069087	-0.4138753891423017	-0.1491669724112904	-0.18032012815453358	-0.24155201721892208	-0.7122792099307982	-1.0087089439194217	-0.9506932810367401	-0.8152276941846466	-0.1448694707063719	-0.2904460600244265	-0.7182609435692406
3650000	-54237.53998837024	-369.5058342641861	-53868.034154106055	3.5295810181564087	5.470681032216153	1.3411817782075748	1.6473297863527019	1.190794439745927	1.1552681400429345	1.1290207446004148	1.2707411096952161	0.9676065449355384	1.2290229396879475	1.684323571747053	1.1823795988672505	0.8586181149273511	1.0230591891787948	1.2005147512435514	1.4394129222059964	1.8846617245678794	1.675902052489487	2.0173284616286855	1.647434363650109	1.2058918728356847	1.0052224356826658	1.0683742883824383	1.2045907993522929	0.7858059042961889	0.04830870916082186	0.08035805733239754	0.08740304887018412	0.721276563427687	0.5038549614950825	0.13777876472810358	0.15189572520003247	-0.5528546480617152	-0.13867838489962203	-0.16948576913018487	0.45032213516150255	0.9925289587448617	0.8671371927217861	0.1315393551048396	-0.5561425144926794	-0.8777306997747948	-0.6334265907789627	-0.07875124039418602	-0.08960782891546981	0.14786097483014082	-0.29823311761143245
3700000	-54225.12464257335	-346.7319690113271	-53878.39267356202	3.623670616001716	43.268920098704584	1.354020473134759	1.4388823973513605	1.3186936415116932	0.882970093305401	0.9786810376857996	0.973442522190779	1.2544789040792137	1.234779500925094	1.331171443530555	1.4025378086760671	1.4620752051378025	1.6305476069234515	1.6031886940371056	1.5323923582096461	1.7755367168929694	1.7635793802310409	1.9709083472098454	2.0385322924725586	1.8808796923529907	1.7421223840406657	1.433523112495513	1.3943871575205795	0.7945206017060333	0.5721760623850838	0.34337194187245473	0.1667222420687648	-0.09754842774020123	0.3038264245432494	0.29827312740629797	0.34241646525500435	0.3711276005747861	0.12263133358560635	-0.06005770648299852	0.18376645647614476	0.27680249819182307	0.4934584793928829	0.12596277622204	0.07064599375115393	0.210823254526613	0.43617244690097995	0.5947900991966761	0.49742305746734117	0.5205261918760862	0.7464837307356648
3750000	-54274.54791081264	-395.00438842186253	-53879.54352239078	3.928824255279431	2.2696711694825003	-0.19896968164890216	-0.1463991175199557	0.2607907643028895	0.4440677974497754	2.5224801484832673	1.7612286358304141	0.8965064715416858	1.1350689015142041	1.5189801154757496	0.9944621381614829	0.6301793723075924	1.251154215936198	1.3518933084431997	1.7546202334435632	1.2196695966362734	1.520762113963126	1.9632986196250546	2.306655395111134	1.768072742473681	2.860350764678776	2.543384441950807	2.4051893621802294	2.365784917428019	1.739974494995622	2.2345497497827718	0.6869934941281918	-0.2919575979251252	-0.1841471089123307	-0.8099892188883067	-0.7578640080757263	-0.5605179801485711	-0.41012678083897414	-1.1019831654766215	-1.398304589365812	-1.2093128301727207	-1.9140006379433128	-1.5349890954565035	-1.3919669148971643	-1.4041624640607906	-1.619285465672639	-1.772664300591852	-2.0517257442762493	-1.353035367425437	-1.3779344456542515
3800000	-54302.80541985559	-407.51943155788706	-53895.285988297706	3.7321500691839278	4.062057710292993	1.3289845791055872	1.1184452524086572	1.792325257346875	1.5140845738527196	1.237884073060176	1.6645343467717673	0.7497034988580904	1.0196093845534713	1.109933290910218	1.1242784401079557	1.5131082936982279	0.8849115281161464	0.9013566226733016	1.7538252264663925	2.15637177367049	1.991453102801424	1.7237267959863807	1.7544126648676075	2.2712453150450584	2.473185325587372	2.346835430909643	1.5470614183298685	1.0511941798393998	0.7671802688369838	0.9829682890998717	0.9433958500007884	0.4058023677310642	0.5689222713662001	-0.3139421655547676	-1.6424924273371118	-2.443511569996696	-2.444111693896774	-3.3825881724088758	-2.527731112262357	-2.7882035799792106	-3.1421326318818625	-3.325615421391703	-2.7132382763539233	-2.0404056173922394	-1.786960111718119	-2.2076495934996054	-2.6296607343894696	-2.450615170118253	-3.9711687993584146
3850000	-54220.84127600973	-354.2980551103026	-53866.543220899424	4.10929362788524	17.529068060595343	2.233762137979724	1.7247224052663115	1.6713923135252005	1.4803757820121075	1.0099081826421177	1.395267353340404	1.2028811082991182	1.4549692474301419	1.535916844180305	1.590014057849056	1.5479647856590855	1.6162525842475481	1.5593637950796568	1.698252171756121	1.6008472965076492	1.8071091275579403	2.1754632463564834	1.8813983157523426	2.2310521113478354	2.3011299702540704	1.8346633299144934	1.5733304423827434	1.0127031690425903	0.9019647948586268	1.0594945892494412	0.9619013033135203	1.0045319079967516	0.599200966852574	0.4010448375484931	0.7554280210964517	0.7234208667026352	0.6068562840829124	0.5090337703493099	0.1503428413353236	0.24487304859552272	0.3808714564579815	0.3007426754561375	0.3262438958186514	0.3205486747735158	0.681193629482334	0.6014272900399634	0.8102328821725202	0.762662780943111	1.4618761944011922
3900000	-54226.999175761346	-358.02908627881453	-53868.97008948253	3.7644431766075885	8.119901782679475	0.7694163634454849	1.1636753521957073	1.210550428354934	1.5190906300118685	1.7157657078882524	1.1158423649386822	0.7086677830173855	1.231517493931026	1.2579581137814881	1.3723122328119843	1.3835914342405427	1.194450737165988	2.037582752418259	1.9661990388737154	1.9189912684327064	1.8165408133594987	1.2763338575837153	1.6019416465412402	1.8231522433346852	1.6012914908210587	0.9548826992441628	1.0535094202575106	0.20128027378531632	0.37614309663484197	0.4543161337856012	0.026301124362711203	-0.026220725149921992	-0.29060345677712907	-0.05551799610471947	-0.24772627503496114	-0.5908827947103621	-0.7992522572039626	-0.4087666459200877	-0.6594496131389066	-0.6636704791747183	-0.7887800105174733	-1.2550263288023813	-0.5856341594762119	-0.6391662295773672	-0.4857924472002808	-0.2717538322807706	-0.4873398655926513	-0.19380241982598667	-0.3039876907578299
3950000	-54184.701557565546	-346.9368365865825	-53837.764720978965	3.737730317564586	21.90303723586839	0.8101001960916252	0.900905356840968	0.7353050914269899	0.9902216044797245	1.3348038394577797	1.4363290946471814	1.3275413566173708	1.3745221236941507	1.613471098135381	1.1911964045206722	1.1207038532105909	1.21425771492136	1.7101936953902956	1.809946730650046	1.762388708034311	1.873633775506017	1.9494654586517335	1.832889094478171	1.781294055917237	1.844291155093324	1.952181207951712	1.8240152019544766	1.518905494922269	0.998158226033891	0.6726603797003851	0.5504875578148263	0.45836887039690677	0.4460639395901447	0.7279449211851107	0.5028044277385115	0.17539213325099937	0.5464639260734453	0.32064743168722554	0.4537079031395339	0.07987333770395466	0.06246695718837558	0.17019933103845572	0.3924389864020201	0.359030317422223	0.2860505463908619	0.23371436707562354	0.38226152260583024	0.5867148954059898	0.6908056664848338
4000000	-54251.58255221867	-383.1575955429747	-53868.4249566757	3.9425684100409084	6.945556660822182	1.3420723022478016	1.2351833213063532	1.4114244990377285	1.793676690844215	1.952238487209246	1.6108985706080043	1.7332319137265877	1.8988212760630854	1.816334206164043	1.5026914756855185	1.697899024060603	1.9613423520388176	1.429458392534294	1.4866381493925882	1.9049670543701014	1.8182735093955833	1.6897097577351992	1.760348774771361	2.206907572059772	2.002986638198663	1.5135831089166065	1.6522930459889658	1.4959537055530412	1.3713014601691391	0.8300136140015562	0.7653433398837264	0.7307641682050097	0.08116298298191457	0.2702729650273543	0.322982625797514	0.37050691916774825	0.5812437275420611	0.23794056786764495	-0.14142342255705093	-0.07592085307019042	-0.2980585300883408	-0.14148726329773303	-0.8040996516038582	-0.9720724104087168	-1.252328946328682	-1.0285825684361143	-0.91189385737627	-0.3430346587728502	-1.1526490766503135
4050000	-54272.15728666571	-375.85969407449613	-53896.29759259121	3.5502082762083917	5.645307619609623	2.168230813858928	1.9304201174705364	1.57034829953817	1.5296801129705817	1.9592232426086313	1.7499257780868038	0.7869170000220302	1.084774738716766	1.424470027234335	1.3684521685015698	1.3816552620688929	1.6587963894300104	1.8312853793956265	1.3531260335742563	2.790327331755428	2.08388877334491	1.9696282650349168	1.753338832120667	2.00235013642829	2.104779244650102	2.4309651661526117	2.142617427396199	1.1323455699038434	0.3578573305765565	0.0777254681069886	-0.8019946860788496	-1.1532252826592968	-1.0459284186486846	-1.4154594156183093	-1.6467707696465377	-2.0932714752967687	-2.1447067431380695	-2.7203680733426046	-2.508579908757392	-2.998829164833116	-3.1800878609787135	-3.2276451119410385	-2.88006507543792	-3.4524724067359593	-3.3838930706695036	-3.269741025914401	-1.9229365437483226	-1.4250240656950552	-1.3785548541340142
4100000	-54259.80546607086	-393.2387224309595	-53866.5667436399	3.8689994297424914	4.824088928028187	1.058387991141803	1.341431872987632	1.5567867131377742	1.0767110105081645	2.002763036742297	1.5867671357339614	1.7626270634006762	1.6130264316130427	1.2218552687764226	2.052132157800627	1.1219668042377533	1.2806517439122156	1.9541786617300534	1.8396561314886184	2.1472949775722556	2.1834725782009263	1.821775261105952	2.3092800673517733	2.2674940540996205	2.3272366181400748	2.150638243659709	2.103430549554742	1.875408551836507	1.2008529243436508	1.1212660688161673	0.6310785361794002	0.17511205865254498	-0.10424741785469709	-0.45866103450898665	-0.5085979465727103	-0.0761590141366757	-0.5071948931101399	-0.24195487875173727	-1.1652327220768033E-4	0.32173658741418754	0.540555799191313	0.1933604365186048	0.6090453684113087	1.1308136749588855	0.20512311972153996	-0.07669660289572422	-0.00461415311198865	-0.45486213951167415	0.18826674647586017
4150000	-54277.667448170316	-403.85861072658764	-53873.80883744373	3.860863191218163	2.3376547777470034	0.915072110973528	0.6949024574946697	0.34102497288971445	0.39957698369717776	2.304705515214857	1.4748805452056226	1.348100790875087	1.2205308558168553	1.5347675817096118	1.1225443353185625	0.7432577173315621	1.715487456478407	1.7564633761122728	1.4314596092125762	1.3757448385748623	1.452947837320567	1.743998627316075	2.134903778903731	1.6083327698806356	1.9481447643499261	2.432813228030124	1.704778211234927	1.595740258294901	1.6990971188302755	0.9514041133824441	0.8438498966578732	-0.13184660420322378	-1.0755919124352846	-0.6966427764812964	-1.2614714407891572	-0.9381138178728601	-1.8307912161626185	-1.3255737399060181	-1.6705329419228314	-1.11502039148856	-0.5306225140620843	-1.0731924285550294	-1.4689119152057704	-1.4748350262149588	-0.9685276093337591	-0.8945352586731459	-0.659140639946108	-0.40927525176968416	-0.06511029716265138
4200000	-54252.02949344733	-377.87634396047014	-53874.153149486854	3.928108765534356	10.116720515634942	1.2214360751725284	1.2033424512328705	1.290566976609294	1.128050066740728	1.4688328570248403	1.6258606408078582	1.154681668445356	1.719566672702929	1.3304060393225547	1.5240484542959465	1.249721739912523	1.395317415329824	1.6120180678642733	1.5752226185420197	1.5443519657096338	1.451723311380142	1.5344327305917829	1.944824133990827	1.8071191978481842	1.542815125375439	1.5714245114425205	1.7490567576789493	1.471398735787461	1.5056557349436057	0.7340352886025172	0.45379364971202973	0.14397071360790353	-0.4276547441221901	-0.9710702622479793	-1.0565674526287003	-1.325843858112168	-0.9974723981031831	-1.249140770801147	-1.8032098012341873	-1.0331551708110511	-0.8719539842026083	-0.802322815753837	-0.5834156082112761	-0.7118545917712645	-0.789683307628514	-0.7536990321733548	-1.3213574607734104	-1.589719712870051	-1.7379324035514516
4250000	-54253.29890723134	-393.92689282991154	-53859.37201440143	3.600309207432086	2.370430438515684	3.075766791972111	1.4809221544487106	1.6990887713035911	1.509788478510183	2.224773359892479	1.9176061629508299	1.3209783574865048	1.503887108827477	2.510672192823127	2.0613410416191003	0.9399633809414104	1.6487988412427221	1.6121135776297504	1.1784553789027656	1.572078350644242	1.5766161281267759	1.6061369902679101	1.7144010235850389	2.367180487034292	2.771698490868803	3.0264225005828256	2.0416172181036933	1.5493725360522632	0.610776907981454	-0.005985226801533072	0.3013410062256296	-0.6079839570115584	-1.0820175358024604	-0.8090512773369185	-1.257264953502066	-1.7031736647284037	-2.2767834593846725	-3.3444586521128112	-3.3703508533873525	-3.202986259619327	-3.2428418023864563	-2.4395685780352534	-1.9470956526246204	-2.264957321882186	-3.049882248374529	-3.326854314544606	-3.233222379922721	-3.515324061239668	-3.754904973752037
4300000	-54271.77895071867	-379.79134736418996	-53891.98760335448	4.397183210414436	9.416902324219608	-0.20096012023260923	0.43087109218080144	0.7602129539964247	1.0163476909749656	1.4592118514546861	1.449133825621811	1.5498898874196991	1.1490812017219174	0.9073748424959915	1.1031473979803654	1.0943251120022817	2.119901699451812	2.376484141289709	1.9273065984149638	1.7241921819074582	1.704509102155372	1.4394416838921074	1.6253821575592646	2.311906105081066	1.855067202306411	1.3647318911203725	1.3722330049238578	1.154964517796301	1.1924793225297619	1.0198118509877923	0.9736100421897186	1.0693126894344114	0.9711853456482634	1.0627887149050974	0.7257382180294208	0.687546884178595	0.5085509524373626	0.085353363984866	-0.18765265111308044	0.052106462099944434	0.2171481829498692	-0.004217856248535157	0.2856246171585925	0.6498334037230757	0.4162689336423575	0.737576471257273	0.6139918962578037	0.5672962716488538	0.5519395890688965
4350000	-54221.48158143483	-360.4043488423029	-53861.07723259253	3.7038145998230108	6.007623803895147	1.019946558332197	0.7294922776939458	0.49892173121315	1.1226788718136778	1.1765511561202233	1.2510533002643154	1.2762070335262221	0.688647433399638	1.5769366405966025	1.1984559204092635	1.422703630885676	1.5637815343128982	1.8727596291259694	1.5252603135222529	1.660286813039473	1.856371615911562	1.5600424481928088	1.6330585346332394	1.754433513473125	1.8631187122406867	1.963722325792042	1.6644195359125247	1.4982391763232696	0.559071325486567	0.49878252482692226	0.45313081588265536	0.17695742577477572	-0.07164652681332823	-0.22134034760925989	-0.018641558517591306	-0.20238378651846484	-0.1438035394080066	-0.007164895760134793	-0.026619929488668426	-0.07537326060477778	-0.2039316042227387	-0.058350473882383014	0.059306919735167996	0.002573574905196052	0.6870818813626671	0.7592924964344889	0.9092500668491634	1.0943528709244459	0.9771316601077255
4400000	-54196.6140600264	-343.03441867848187	-53853.57964134792	3.852352583523315	34.309894193135754	1.4120724608514381	1.4223544016291345	1.403581253168794	1.3987596756211076	1.6785091724396406	1.5120816043548722	1.5907122414770043	1.5061429545566027	1.619311945167828	1.5219205050878892	1.6001067801673443	1.762508642187195	1.6593802527201913	1.4699892674212196	1.3863927835241971	1.679407738605423	1.770238248674054	1.809549135119092	1.8284385169559922	1.9263177479741918	1.6409321694191252	1.7478185200172196	1.7289831447630197	1.3489418998981562	1.238360236361281	1.149905827920421	0.7443186990274773	0.5212194838466275	0.39473421065823616	0.2955801752227227	0.24744676627676598	-0.15400511334653816	-0.3234303873035259	-0.4294074794268805	-0.3171913771014587	-0.5485965180915471	-0.5686677495501018	-0.45552807779974314	-0.274335225461903	-0.40981808779165946	-0.35654732146645796	-0.5489478518668144	-0.48042064369853626	-0.46085145714269965
4450000	-54276.663239738584	-399.36619639982536	-53877.29704333876	3.89996875636787	4.26696027303312	0.5629411091307641	1.0490164834035116	0.9774994944378325	0.70595584807168	1.9902402670393105	2.1676709323569847	1.6707745846038977	1.895884710892259	1.8601320010434979	1.4859362071043654	1.6552113981151342	2.178365249921857	1.990977003441599	2.310964879805111	2.0104244831831606	2.121502913817031	2.154975953294265	1.4743173198388086	1.2363479987197121	1.5534485898600545	1.6615684385163603	0.8786158068584295	1.6663605395885495	1.1860755762496193	0.6155881751627187	0.22303989542354397	0.05599453165708268	-0.4695010351927842	-0.434661788554073	0.022435318846493163	0.6673190708086385	0.3847000247250174	0.44398657045895307	-0.24151326649180238	-0.8184774371278195	-0.17392598683826244	-0.18335994471153572	0.35537526184336876	0.183329244547203	-0.7551388239212412	-0.6546844106686319	-0.3753395165818531	-1.0360264461993665	-0.6201467441380045
4500000	-54278.366071545635	-396.06771296846966	-53882.298358577165	3.9968898871331557	11.65578999674718	2.3762358674436457	2.5150590020830395	2.6764903817607015	2.075275783273017	1.9516036264812802	1.544417091953511	1.6207033812408926	1.6994726684836006	1.7633135627339707	1.5083638691685308	1.2283460151596994	1.7638793959607408	2.238110834584446	2.229750789570192	2.248622424456912	2.228252770386964	2.4892198276877866	2.220354362833772	2.431762952802896	2.193080098449514	2.377729794831908	2.2032980459905445	1.748503430882947	1.4623476366454153	1.1455732459623276	1.270768067176173	1.2268453982938947	0.81493744301523	0.1248488130202186	0.056151919322339476	0.21826386023810534	0.3713765798137852	0.4497302871609931	-0.2553383698481105	-0.0700089023098269	0.06127398609135701	0.34598081527416646	0.7118533339907578	0.8944509048359099	0.34928927164811063	0.08418945833776564	0.37806968782880546	0.19001121688455258	0.49354264438601075
4550000	-54263.85614351665	-393.6665660879581	-53870.18957742869	4.012455673934936	16.15590993571329	1.1769852434364807	1.3231285286269092	1.388414794544461	1.1625170413539194	1.3611968595714161	1.5530695467890379	1.5367626960529086	1.4547365178944442	1.714503267358766	1.8418518268507924	1.5647445902036012	2.2063129577774228	2.1716966781341505	1.732046311846173	1.6190857713187878	1.9345061201422438	1.928819265192532	2.0665678269975842	1.9582736158518166	1.9195729443569878	1.9447118944457924	1.4078572566886787	1.0391733664677372	0.9000514459113886	0.577876975479418	0.1975655970548177	0.2636585090769219	-0.0032960860230214495	-0.03189392933431906	-0.13610099806546785	0.14530231652040587	0.20744846362595737	-0.5680955542265196	-0.5031305222188244	-0.42119977874557124	-0.5908914404792672	-0.4895332086614074	-0.3107434811520823	-0.535508123365028	-1.1619717551132562	-1.286958057031625	-1.4484987428884262	-1.3504220936654863	-1.492473137689549
4600000	-54146.87465554268	-274.8217982175741	-53872.0528573251	4.258170242844408	991.5820397984835	1.6720747931547697	1.651418390779928	1.66086440643906	1.647402798173157	1.5923562717285535	1.5951542691604035	1.5683918598363549	1.58274058736754	1.5646157730447257	1.5684646327461274	1.516238720582478	1.5439199395307248	1.5870728525044693	1.6150157295536092	1.6156395365305474	1.628818754637312	1.6131667258261726	1.648440651333691	1.6815128614261663	1.6299565101041324	1.6188536585761308	1.6170790814974332	1.6162822571880129	1.6402529491987503	1.619378103425047	1.5907945880114553	1.5722407094498925	1.5642884761874045	1.535159666935898	1.5563945819301686	1.5600332167513913	1.5577538209741484	1.540594583925445	1.526727598888133	1.5622586393613873	1.5431086525775755	1.5271498084700788	1.5355392051686665	1.5402086956562755	1.5234528764210828	1.545489143143283	1.5193755194874763	1.563039262697091	1.5110444703365171
4650000	-54201.29539520474	-331.67306022755315	-53869.62233497718	4.800060295842027	151.44782113387703	1.8226287682274747	1.759837570993333	1.7222076903016557	1.6914957467989196	1.7234627124457855	1.698708100108889	1.6903777056496345	1.7505076884598152	1.750207551249331	1.7951001662204822	1.8628666663147813	1.90913202670964	1.874127008265104	1.8704392368621319	1.862206327508376	1.861883656004936	1.7682925993927114	1.7727271833204385	1.8123379558271864	1.6710132405923386	1.593069903862173	1.4932118125566054	1.323161993807947	1.4310963962793104	1.398615363222562	1.3560438748232522	1.3406329350953936	1.257101331958161	1.2961413279501877	1.3021287752348012	1.3181874513618255	1.1979156262946515	1.0836910503410147	0.9932855735005945	0.9941125898576941	0.9439894802024167	0.9711057708964386	0.9130011308716983	0.937226858542197	0.9830791929023761	1.0601227849204047	1.0530208611822238	0.9025971130052224	0.9624045542635128
4700000	-54254.54211247909	-391.61484669559735	-53862.92726578349	4.130576292591143	7.24796401385264	0.5302871483396857	0.547819072251439	0.755753238158378	1.330850598931941	1.8894201541620765	1.77052082185211	1.4065138458137048	1.2911158352411218	1.413257810636011	1.673649022880617	1.289496209080369	1.3265597320015794	1.5923962343039793	1.794573849659067	1.855889787305258	1.7245645774086693	2.22286820919772	1.8853651868254286	1.7442988691130557	2.4274840560624438	2.4587364239105023	2.117714298658444	1.83385878000115	1.8773053267356217	1.7838736381609772	1.7412203719138557	1.7438727560626686	0.9248108175421377	0.13962375655578685	0.28501485178144537	0.24378267151660055	-0.07721410260456435	-0.9495340721921499	-0.5724909251063844	-0.9009333468648658	-0.6631267417750012	-0.867246463803309	-1.1440268367535102	-1.5336011682930746	-1.0345275566601624	-1.3664961841127226	-1.8834513985762196	-1.8904821404461865	-1.97396616382903
4750000	-54308.12907603706	-440.7865607945903	-53867.34251524247	4.1499593641543076	2.30738435243487	0.05668911460056503	0.277713618823344	0.932901460807632	1.5815988997900177	2.223176215711143	1.4898622810882645	1.5533316591453037	1.164628347870756	1.791061677291655	1.6936855178302948	1.0458786209681015	1.5187826795365436	1.3316850545228744	1.338095933797725	2.028193104252411	1.9384979486157332	3.1336612858868858	2.4307932825374636	2.946875340689351	2.75010498002231	2.219671291777826	3.75169169808908	2.508868623990585	2.222526125873122	1.769753912053909	1.0266766833419654	1.8957887407335359	2.235158254929616	1.7158253504128045	0.34581889681726075	-0.836986413071259	-0.752573090452295	-0.7651293264773632	-1.6195459634926428	-1.7074170851335082	-0.08096780918585655	0.4560530826516316	-0.005758749433338428	0.43620784924048617	0.6564043620222768	-0.24370132107363474	-0.9256506246440248	-0.21890255652866908	-0.2917100840678306
4800000	-54260.048388157375	-400.9244986087484	-53859.123889548624	4.3889005681061946	11.847793195985181	2.0152571714430167	1.937393451291061	1.871029452327746	1.929112836614299	1.8094636049244108	1.5514494263478806	1.1373681359820265	1.5681738385161812	1.9224739800367692	1.6821136424069543	1.0569370126762747	1.7774383769982325	1.7121896837978485	1.7247283948069194	1.892613390014084	2.1552522287288465	2.298426544934806	2.695842132421407	2.914733509970387	3.1793815030974626	2.917581489899065	2.643187655490234	2.6819819229841726	2.4210724141317836	1.6421959175656249	1.346080204992582	0.7821387807547253	0.5646720203229513	0.045650091374517976	0.49890416613323874	0.7477403742257553	0.845037284158304	0.6119510862634494	0.28985998788638706	0.09723943316745688	-0.1597372950128772	0.2592187101245257	0.6282247030785976	-0.19574630662910092	-0.10519600968992812	-0.05565731219286327	-0.37160860705393706	0.35446043603711386	0.5851775536829007
4850000	-54242.07775694774	-375.1617291475102	-53866.91602780023	4.060745791257199	22.40639000679787	0.9149010601118294	1.2145785586717357	1.210521736056215	1.0953752048316219	1.5848585763621081	1.5875216488751018	1.4261884595758485	1.537774766157889	1.4001694723308447	1.299553993118381	1.2786369139931935	1.5155496125798007	1.4729765769654888	1.7283484636967932	1.738923861202818	1.6827606170914589	1.8380542668436082	1.6947441574527407	1.6069107824756148	1.5911856887873614	1.677487030333919	1.4282033629270028	1.1035800580062558	1.1245782489913505	1.0977971781523115	0.84255789579917	0.4931106963469032	0.5002961562822708	0.18829605100436206	0.11484456623146413	0.5698549849211769	1.0765315959745347	1.374373866997944	1.3535300675772626	1.2389460459108752	1.1584466668504947	1.0750580934371576	0.7326880825321916	0.6341449760192843	0.49693867619232285	0.4512423941937357	-0.2675339043084632	-0.14384725661547992	-0.06517011947133736
4900000	-54195.47247299139	-331.5654618092857	-53863.9070111821	3.84535086935815	125.56917622866126	1.9000062379601865	1.8749213933725326	1.7914052105379592	1.656106385252461	1.737183150347411	1.657261056147001	1.514404845210192	1.5153888484216038	1.4664264272941452	1.3654514411891938	1.4577858533912265	1.483907643701952	1.669825262717584	1.6162804318094348	1.604498552781856	1.6338699702736525	1.4665891440331444	1.5265828672000796	1.5204920203141248	1.5696545985835888	1.4741013857718346	1.309879989520299	1.2219371570971478	1.052699474262619	1.0409599608909672	1.049203825951871	1.040368259537207	0.8987440350113104	0.9591140718458978	1.0417312434201886	1.0460426720598164	1.0473646167751	1.046180670126408	1.101689286705368	1.16274047476424	1.1680183727973508	1.2666425280120603	1.0710920768265835	0.9775609441803967	0.9801163025536231	0.9398182972176943	0.9284583652854197	1.0026925634655655	0.9835494199008563
4950000	-54260.47011443055	-390.82358913513747	-53869.646525295415	3.730176109725596	6.797054494445587	2.506233521471822	1.9028909648198997	1.3617120669974263	1.4273780258733912	2.08148989013562	1.668861888164807	1.6617818737614143	1.5498455058885703	1.6603502475152752	1.6395865103668057	1.451339349466718	1.5144983704137687	1.2518621986097462	1.277266226460974	1.6612662591241132	2.247932474616643	2.1716637710674167	2.1492298663174703	2.260038436019204	1.9298453669420061	2.109193755380248	2.123363716932426	1.8162092197968298	1.3067218433973737	0.5528104966693923	0.233223400340615	0.18053662522470554	-0.35008398481889347	-0.4856571458180008	-0.6792758328014189	-0.6729943910239062	-1.2570255547297808	-2.389207019920061	-2.56154366706013	-2.552151829984943	-3.1535075430126964	-2.8366945130073304	-2.92131773641227	-2.4319527971283685	-2.598224816831098	-2.2353737680478196	-2.507113285793502	-2.491561343617202	-1.9519028900135886
5000000	-54233.0633244248	-361.543865246513	-53871.519459178286	4.000245931282815	34.522273639970386	1.2359124310897918	1.6056715764117342	1.772201938551837	1.9495448887765927	1.6877794563999169	1.484345502763856	1.3758136884114327	1.3937346223273828	1.4303613550467362	1.4920650793560768	1.416560321056454	1.4606152874429519	1.6668859051003182	1.8859248243422118	1.9510093891307922	2.0481080079116376	2.10616785734008	2.1801369188497155	2.111930621158169	2.128480717585172	1.9371765251792483	1.692836105370727	1.548935966229617	1.4181184784666898	1.4649761557286733	1.0157559712105553	0.7120467984346814	0.6016927708627386	0.5737980596255619	0.26002453109978085	0.1594413439235569	0.3067950226391665	0.30474054230077374	0.21046455378030632	0.33223563845171483	0.4263142370301165	0.37677661388664674	0.4847758522220792	0.5150254944839261	0.5864030791789854	0.7952485485312876	0.7046988940702763	0.5646153814655053	0.7471230337710837
5050000	-54272.60107788107	-408.41285634794565	-53864.18822153312	3.787899028247601	4.793746881521145	0.47969989924843914	0.5676918872182694	0.9032643530954209	1.4139977153389762	1.4315571155220002	1.6438569973945887	1.4526374452154804	2.017446294323131	1.6297709552875685	1.5520511863858526	1.6700931720538983	1.759150011748221	2.1015730132140815	2.1836849576471193	2.096957039101797	2.3387958114296086	2.9110866038871377	2.532484218584408	2.7280779998445954	2.622133388723633	2.0389975363871518	2.172211598940136	2.0248930750730922	2.030386322280415	0.8806371736242539	0.38549542997579905	0.19269182708437135	0.1694214180934333	-0.222654874494145	-1.0484949688180318	-1.0582611273961333	-1.181635686840731	-1.2707561414526887	-1.250897952358299	-1.2144891976817815	-0.7084968926220105	-0.31144681543018005	-0.4189832540838045	-0.30593554849432636	-0.8470710102532305	-0.7024818584144625	-0.7096878579376366	-0.21093615441171742	-0.41278054200954334
5100000	-54297.321341563045	-408.945479025463	-53888.375862537585	4.135489075133748	3.9863737260091874	4.873843062036755	4.25383485475425	3.399646270992754	1.90431620131401	1.7730943014428855	1.5362432838814541	1.956157016890236	1.55969479408354	1.510702459141627	1.3132080983434133	1.3134220720188325	1.3918433895396063	1.7360839574817517	1.9512127637507393	1.8337746431032338	1.5012835087578695	1.7468860788527205	1.709250625290371	2.5631241907330153	2.0684361356770404	1.7242563567084024	1.5463989313392645	0.685688577536891	0.8878929998317018	0.6423022254358375	0.5952865532752041	0.22538336953717522	-0.48798191106189226	-0.927052266140417	-1.4986794596598432	-1.5882122128857694	-1.1480080916161963	-0.43664094530682945	-0.7945270856292874	-1.125225924872108	-1.8052197911336259	-1.5936925979744947	-1.4387060516287826	-1.6398865717798752	-1.1221376599274955	-0.5834894986339434	0.008087071992508355	0.3821434123736758	0.8493957594929273
5150000	-54247.9086738808	-398.9852924936919	-53848.9233813871	3.9070488820028055	3.162668967174124	1.671072245723925	2.1775364847317142	2.0188446137113774	1.3134420597467167	1.813609795046419	1.786624184883463	1.1696637742542353	1.826850582641051	1.1095663280158987	1.1599576857608078	1.6481690112590404	2.3500878202413107	2.197854193450281	2.3199015327547574	1.7383235778766368	1.4947870098428266	1.8301528067049273	2.0472661042657982	2.2550966772287833	2.1691843269561266	2.1573229084207495	2.1960105484027426	1.3576405955857136	1.3544820529275485	0.8667074316450224	1.0263101681091695	0.6803036248437555	-0.3807711824210942	0.391732269890557	0.5957736167813557	0.8477556785222019	-0.2845270758003785	0.3944982387535444	0.46054330993998194	0.8759880360923872	0.19686625486278664	0.203589861568666	-0.5946776348227775	-1.1884827534280427	-0.8471713143945803	-1.149915511409748	-1.3585654099157694	-1.4854219335524694	-1.1752280040074978
5200000	-54281.96004425764	-401.40273181157744	-53880.557312446064	3.824533107016414	2.6822271719570887	1.0844241963898402	0.7749159251945261	0.8589666830672902	1.0244036253846478	2.0148453024713913	1.2661954214000282	1.3661576611633495	1.2124993660775947	1.6162069649784505	1.415225833696724	0.8967737122717331	1.982801993851545	1.7182571929080313	1.2097908011350347	1.7220405643515173	1.791973001404369	2.8662002749659736	2.513786847811259	1.6755271850821694	1.750981383335466	2.052451778087369	1.72769151993401	1.224533832855794	0.5703189549799021	1.3878435521800239	0.7314824908769676	-0.04791372239387398	-0.22157700510840378	-0.599519159978625	-0.6276460575020643	-1.396100948463565	-1.6955305127587625	-1.461309544443988	-0.2581052446668617	0.5154561702241118	1.3460112003913896	0.9773361301828827	0.48100616694330345	0.6133516263094707	0.6420878096149789	0.5993680846735705	0.5124005404373091	1.4483050915708156	0.8742470573799037
5250000	-54265.07591692601	-385.6151537604841	-53879.46076316553	3.5711166088842137	3.7170270544866257	0.8808189295957533	1.0118334339495603	0.7363450608111416	1.4805566067594857	2.018931379821162	1.3039092851050598	1.012216818737447	1.2876085437300324	1.9394661650158511	1.1825634312354079	1.510899428321654	2.6984218022006843	2.7072496162312554	1.7790963170959402	2.501713522365616	2.168896138186059	2.5171977709185676	2.52230379562405	2.617818747593792	2.39323681714044	1.6096280827225986	1.9074007717403332	1.4250142505785737	1.1529150435679518	0.6811269284442717	0.1133063626177511	0.34077116252554296	0.5688940012489779	-0.5051145255023506	-0.960670624908673	-0.8558195780330475	-0.7720629512193804	-0.0927981088529315	-1.2360465811380885	-0.616205696196836	-0.026935540570710348	-0.4240411912348737	-0.24940852607739794	-0.8604230102181943	-1.3531208263758707	-1.4535455945843172	-1.3299051897593648	-0.33134637703507974	-0.6076622967171142
5300000	-54273.16841384281	-393.3759382090584	-53879.79247563375	3.7044855797626717	6.571011285168767	2.296566614500778	1.7607953551619384	1.4780562748556898	1.5711746409369245	1.2367881793685216	1.1249214636832334	1.3328358216661254	1.364345902427738	1.2701389711725615	1.2385959551865233	1.309337375187679	1.1492380198811023	2.5289869645489382	2.4977319511286438	2.3090913859433755	2.3803611647685563	2.0608470457192984	2.446991655556735	2.8876028744941338	2.1647168067251146	2.161561221916186	1.8676238487174577	1.9593854414724903	1.1623235992443235	0.8800047935809796	0.8231000520201951	0.6835131744987035	-0.02543763945688328	-0.02247507035959051	0.21963468479771908	0.10012123532487072	0.027958831180038057	-0.8454516906256487	-1.1503450471909156	-1.4870046972603053	-0.46210307272505063	-0.6619764100026156	-0.6499556195325071	-0.5425406412381824	-0.6149508520181419	0.07405897415253637	-0.020690939107725015	-0.07641793113505413	-0.4959637177350904
5350000	-54264.048112046665	-392.4013365645549	-53871.64677548211	3.9869982034030094	9.020663941068246	1.0367430529491652	0.9226603209243962	0.9001364712864979	1.276404385591045	1.8607980378822624	1.6021570440897288	1.156307283886276	1.4990783104952807	1.1591109156163644	1.4968587615310687	1.7020150590441965	2.0477198663933027	1.8817332637099824	1.8788075685366148	1.8418442489525904	2.1830514986352694	1.8867899429146957	1.7101980833065575	1.796490596076586	1.978139686756759	1.8818150505539215	1.6809666449153855	1.2391083929447355	1.0633240424188972	1.0889772421967254	1.2637184079584185	0.5797787711167748	0.6098356522612038	0.2180354656585865	0.2900119342764642	0.8415894755819548	0.10793191136648872	-0.2221924868555924	-0.38872250854056145	-1.244806900930178	-1.2219479651091745	-0.7073035146072023	0.017488147839126222	0.17258018431789357	0.4704394838310455	0.3674693861870403	0.4670030424465561	0.2007819554312097	-0.1365953820153501
5400000	-54274.32889982027	-400.2755321766488	-53874.053367643624	3.9105522858734054	5.906124904712658	2.799523330373729	2.1345628680099384	2.2901913778080205	1.8601303478282873	1.7794879868604445	2.0432112710254473	1.3781165630439014	1.5687573663021057	1.8267314818048936	1.4545826682462228	1.5757971363631245	1.8973284012347462	2.1406333981862034	2.0138751446948375	1.7882380747629252	2.2410331642897594	2.3479931209173626	2.6878719118664613	2.730305915351466	2.3026508595459827	2.16774851295468	1.6225256798812413	0.9812266646673775	1.3149006686264166	1.1670230292953503	0.6130653663233504	0.5861212292942111	0.5638956230880786	0.32934444328076284	0.39152760481853716	0.3605690188686005	-0.01618001352678644	-0.36368558897106124	-0.40510832444705297	-0.6010709027096426	-1.0601831577335679	-0.8712781569549521	-1.3272995385282051	-1.9006637534942294	-2.0483695959313466	-2.1438798379918804	-2.008726732105055	-1.6929879779315793	-2.205251003306758
5450000	-54290.30019334852	-404.17138205211876	-53886.1288112964	3.7862020164081858	6.471479449974993	2.5557722397016955	2.518949833690151	1.8602288340139985	1.387718758534117	1.487380881821096	1.6764192873610708	1.5260182207650301	1.021252805964022	1.592697506236721	1.5643224829108844	1.992467722182699	1.7148203793002472	1.5489673160570505	1.8043778145984204	1.7436105841111087	2.007241764561727	1.7437573445100658	1.7562758847108935	2.1710859400966793	2.6934304282530093	2.1317018810988597	1.5920792326070332	1.907680052629349	1.5993034677367084	0.29025455085413265	0.5223018748884779	0.728383320619485	0.36136052564554866	-0.14568644686719195	-0.6985735301277971	-0.5707862781328891	-0.474119231528224	-0.5295042754174911	0.2540507816295827	-0.30980194878870754	-0.34399963843537446	-0.680684562484948	-0.3276579240647421	0.148100057625974	-0.278186006822375	-0.3291510888861594	-0.08405749336150992	0.160810640812162	0.6569917468356552
5500000	-54255.16712181175	-370.3900226174705	-53884.777099194274	4.262567295503531	11.846634946102341	3.065034787412907	2.5868272539439903	2.201348126283042	1.904842037764635	1.8358235424557443	1.2331274591173933	1.3538364675481063	1.2292487006666795	1.103303272397547	0.8318041180035914	1.2224440361144264	1.513432829927482	1.6190527370032783	1.5654551314119678	1.6094460293143973	1.7594439384503604	2.4039169804060885	2.3288730607000283	1.8555218180953739	1.446751866392814	1.4638099585258346	1.7793557581830866	1.7778178954493926	1.3524928148565112	1.4190220040713153	1.5066887233855	1.6923972547955728	1.7498290115020374	1.289445964394925	0.8755899347328413	0.819011393361708	0.4200227707968504	0.7265432542018682	0.7030791423044165	0.8043527678128989	0.9018089991905551	0.7758816269769481	0.5488579636770932	0.912541965574529	0.32636506608006116	0.45778145477481824	0.3899176282405138	0.17261220293345547	0.3505443021478287
5550000	-54228.25806924753	-359.71579063853994	-53868.54227860899	3.6213677151954125	12.998874900133153	1.1806857142083036	1.2625115587558062	1.1662046189889674	1.1341583710432936	1.0992413367669915	0.8652130610898375	1.274660820801956	1.42912400423941	1.8600558233389344	1.4217767032461552	1.546172656789508	1.3469536474356711	1.786813957772925	1.4186678570872076	1.8500953473239579	2.046250816695263	2.0462520254576577	1.9348655708811306	2.282005321416504	2.3300888382166605	1.7420843094283625	1.4553144866126093	1.4290077910107717	1.3387460814049454	0.9884896285769997	0.7559241548663345	0.5138713174108775	0.5932648548568432	0.06749644373857905	0.24630297162330497	0.09721159037109656	0.1990239882186091	0.05120241841459938	-0.34943749031565835	-0.08545707276681119	0.4369826229357988	0.287703625113627	0.2071026775548747	0.47310113224696704	0.8786989492833329	0.9616854101012636	1.0353825771962442	0.9617364641964533	0.9975505252382142
5600000	-54251.557808546815	-376.515998490309	-53875.04181005651	3.845223032713939	3.8212104512227096	1.3446812195634266	1.6306950296578286	1.1243658105190568	0.9235734552065783	1.2989370928937798	1.3268430046012156	1.1209614103733696	0.49068760034264214	1.2530051675088825	1.2993646858144086	0.8019913553015836	1.241729794007305	2.03553103714478	1.8363330020238269	2.222806244526398	2.402404888431489	1.8949135204820533	2.1577091157896553	2.3236976244136613	2.1014280359844815	1.7709922987917648	1.0739502411714872	1.1178599547333263	0.6873200309425271	1.067232342837631	0.14887471587481704	0.2907225789516989	-0.5213719379850829	-0.0580269213614536	-0.8095796815470124	-0.33782627917017705	-0.6775604717419146	-2.1735544965479106	-0.9496612377453002	-0.22812755691897102	0.49787517092423195	0.7717004045791931	0.5409315736348761	0.4303084837517972	1.014137305762589	1.1251743489557693	0.8705683659294385	0.3161857071494003	0.46226404019483036
5650000	-54246.219638707924	-381.1664079219739	-53865.05323078595	3.529094643013111	5.280933552033578	0.9749582539515811	1.215128088250973	1.2811918537187177	1.1973262931744033	1.7780551550506845	1.8207195453320526	1.6844151851600966	1.5791947667374024	1.5575755707391852	1.914883446084025	1.9737865194079929	1.9649615880731757	1.5890968166804316	2.188681443517411	2.1080733228627295	1.957338182865215	1.496621190415461	1.6573185584937127	1.6532094334546283	2.0422198068707864	2.3839847175880853	2.10191139318519	1.6546522409622657	1.0104598294408775	0.6417058510484778	-0.17661911387305362	-1.010347525470643	-0.9053491344611759	-0.868519267654525	-1.3218183924198819	-1.4770763355603265	-1.2734351904301868	-0.8238819383063473	-1.2953072589684207	-0.6656269826609065	-1.030160281582235	-0.7974842144441239	-0.5528170090015737	-0.8692787645559195	-0.2853792656270424	0.2081324388968876	0.0789135342672439	-0.26926907493221564	-0.45089819382301527
5700000	-54263.51019387822	-398.21719372075273	-53865.293000157464	4.395307807152423	4.599729179859443	1.0030167315998368	0.47750986796166484	0.2695204246336067	0.6419632952868226	1.4517016692109708	1.695426593600161	1.2314898503944125	1.8898866617720613	1.6720835826027667	1.429881136252245	1.7383932710522683	1.4433649319293185	2.1318517681375204	1.9191020659093883	2.1840769042932937	2.6012463728580526	2.4811591863966425	1.8236842921555267	2.2259335501862187	2.2888370078683873	2.133938859940756	2.055587380933706	1.1113603712940003	0.7241070921417889	0.4489737095513632	0.4042908274191205	0.7004738479289836	0.712212401554132	0.04251115923983165	-0.24023019958337857	-0.18813493451823887	-0.5690882786486489	-0.7852343038712752	-0.9602242603363107	-0.3203152232778572	-0.4029812107581241	0.3026448088364897	0.013688827776485168	-0.10864787318461433	0.19020336891902456	0.22745672452696997	0.28587610508543293	0.8012752088511722	1.116649005754759
5750000	-54271.50526236834	-381.75549192451814	-53889.74977044382	4.011988864179926	12.89464004500986	1.5947670835089	1.5612568326211795	1.4292012688152145	1.7732099716616707	1.5603449869235828	1.5471029681407429	1.2179908280634153	1.179740917186757	1.4786766441764838	1.486390345087595	1.377574060169746	1.6861067769006814	1.626136971561175	1.4615973266473627	1.5453421675238317	2.0264800437146553	2.2351131994694047	2.3482230057045492	2.2954441515995647	2.2296298850053864	2.322528073378004	2.2175537318648315	1.5849740563531347	1.2557709816895635	1.394711443397353	1.1989014676895904	0.6802371360483095	0.4463946315881923	-0.002320801706663378	-0.4721556112991503	-0.7747251806195027	-0.4811883511046542	-0.26337464627422963	-0.003781212792180605	-0.3396165658693714	-0.15171387153379307	0.08912648375291243	0.3431892323207326	0.2639820190100719	0.5666833380555898	0.27819801454064264	0.5103719581760735	0.51077839725412	0.08882343352138009
5800000	-54243.99376943349	-364.5081081095587	-53879.48566132393	4.466856944491298	14.79812931350086	1.6777576170053037	1.8688987210766987	1.5118043731738515	1.3379442527650756	1.6461739212591897	1.250109911383723	1.4103030467017854	1.149987327707018	1.0314068245697385	1.0631562560445187	1.0457888178648787	1.3941595590355849	1.7896361290909801	1.893681316573177	2.008168106362495	2.2965762785814925	2.324311575380683	2.4340068750280865	2.207321060868651	2.5243541165025407	2.2077350844049204	1.771032533630481	1.5072243330195063	1.243729207452715	1.3346820149150367	0.8585424107861581	0.7222204184580573	0.30608981232753096	0.47220364919506824	0.5696813307711919	0.4205968109012474	0.6988635194418253	0.726976029907846	0.7604151860507337	0.5082581892983071	0.33114847741774345	0.09090363131865993	0.10013652471353732	0.38290791016457265	0.2804980138276635	0.2363215771618172	0.5345575104369632	0.6141495092949836	0.6815021869288476
5850000	-54262.972995390155	-393.89314447691805	-53869.07985091324	3.8619813540953225	5.8457074623432375	1.8332269513275454	2.073936129062772	1.8243245084191648	1.4000193853154967	1.8370006588324244	1.7350664070714432	1.544664282391327	1.2364105774739464	1.5583570594642706	1.663108539317951	1.4438853731282073	1.986888404339752	2.0383972650594675	2.5427086220939215	2.8088302787445576	2.3434335491829534	2.1907675564539986	2.8343559363528423	2.762325411368654	2.5127273621892923	1.6042310418930725	1.7925408392250002	1.5992168856463513	0.5630863188840548	0.3104871126436342	0.05637003826486872	0.1733116165204518	0.01760473208111358	0.02150299710630349	-0.8547037909332339	-0.6678251005912139	-0.7818893868018271	-0.5114417802127936	-0.049051086747283534	-0.3127574204901222	-0.27172159821778624	0.29326207157171547	0.492692357123218	0.3608457182180933	0.39594023059763517	-0.10310678512028326	0.48714955153322703	0.34448724899724537	-0.1100413342098927
5900000	-54250.07709186789	-382.91459609423197	-53867.16249577366	3.8918919387257813	13.865980662527281	2.0004067479547474	1.9323298892193246	1.5976869746915014	1.4237036720511014	1.463325254534437	1.3461468991693875	1.4125516481570326	1.1696916101384116	1.574119888777903	1.3967316050009937	1.2433641646255729	1.6350081418675033	1.770967824625237	1.762070243709881	2.1697688315003654	2.067820495074112	2.0748029802803014	2.354579133321512	2.308269814495442	1.8471365468938443	1.6618122844646828	1.5998007443797724	1.1453935542044555	1.0399051806758788	1.0232590539219937	0.7337784017424873	0.3619333209929584	0.4913199977431837	0.6445118727872976	0.5609800405116044	0.7272932797780234	0.9627183729413127	1.6893157655133095	1.5110030367746443	1.4834741716422009	1.7007766157752262	1.3691667296690033	1.0463019256097632	0.9499073225728241	0.7488425753490372	0.27687095035985265	1.019394540382277	1.0123723868231829	0.5967550180100896
5950000	-54288.03621517959	-420.114277179381	-53867.92193800021	4.098735031938214	6.24192390827104	1.738615045117121	1.73882943936787	1.5880764997923034	2.3737528368426752	1.829230103046576	2.2909109575783684	1.7731091321063677	2.166394696446121	2.0524480542073418	1.69360873051183	1.6912230334035134	1.9332074156031303	2.585013464742258	2.7311907650117595	2.436484613485881	2.406566249469801	2.1626997409699844	2.000715557204135	1.9749780076284011	2.00100020176102	2.0538188258691368	2.188232665132483	1.1997392115639647	0.6185152312143312	0.08787160717723741	0.24254323592464805	0.579427464936614	0.1165469586422328	-0.3374716415804303	-0.828731169931523	-1.305083291519162	-1.357384028496249	-1.43775236125456	-1.4773765271551607	-1.1764444891196768	-1.5304928535418985	-0.9951823563333172	-0.9417195329784886	-1.0809871841938339	-0.4711099336682299	0.22764523342636	0.6940937666508377	0.6370428534447472	0.35700702684571395
6000000	-54290.56123246243	-403.8894189449971	-53886.67181351743	4.009004096002945	13.012616889585344	0.40881601383659705	0.9544629681736989	1.020905606561679	1.0848439614570031	1.4224761105149986	1.964356803119689	1.5938731792714984	1.809311141671103	1.829909861031606	1.701475116410469	1.633489850540057	1.5437793439424903	1.8760014888632317	1.9726956684125359	2.317231657448479	2.1126317642715926	2.2851893113429247	2.636287610944639	3.1315482561819237	3.0688035687012287	2.6340081137069555	2.452383887285059	1.7012414216836949	1.2216900161407303	1.057583252112894	1.0282426308553116	0.6153748053664583	0.9572158115614362	0.37726043948160487	0.06076477903847126	0.4390570152934981	0.47335474615491474	0.28734333672730866	0.5219181195895677	1.2057660398567298	1.9589615651185857	1.7919859538147414	1.2227979068046761	1.398353859000195	2.1610561349957673	2.5373916050950056	2.477964957850032	2.249291847541524	2.059510334508699
6050000	-54291.10027211928	-414.5488149340614	-53876.55145718522	4.049341962313277	3.7848794851738017	0.8615966990119724	0.99461417306375	1.2783782523671163	1.609871075436335	1.5891879385138354	1.413575814612712	1.3637655437433212	2.834868568033519	1.7052678831490726	1.4213341989181105	1.040251845226397	1.3222651852623308	1.4178460932819565	1.7673236034238238	1.8645846528112506	2.753214924171836	2.858448544897145	1.9824858124608518	2.2077888873971028	2.3312844862136273	1.6906935522780118	1.9466706919745282	1.5275156132859058	0.3794724006949829	1.5077668661129109	0.8457981937333275	0.8417930515134293	1.637121790435811	1.1550813702901859	0.42794651639017817	-0.40122659627911256	-0.6744121061229759	-0.721297688604502	-1.1739292787046232	-1.8011883400710818	-1.80655706179185	-2.146132347432865	-2.04151180342377	-2.2117929141436212	-1.1458654031932913	-1.3457074669208378	-1.6415576022244924	-1.4005317694565433	-1.886442054643818
6100000	-54279.03198540902	-388.73910100050034	-53890.29288440852	3.950530641132401	8.069432312466821	0.9074494288381574	1.2713701031645053	1.1515314637506622	1.3426678756895456	1.9165927738164839	1.605076465800372	1.4512694935520927	1.572347201562764	1.3429896275479523	1.1398881809708301	1.4507345185106302	1.7284778556991096	2.3140178946447363	1.8534020650743457	1.5251024311391597	1.8738255193896018	1.7467476853288781	2.017786069907046	2.3345099054580514	1.9292395313960764	2.356212828629886	2.443077908620392	1.6867989208029943	0.876617492165336	1.4617797329380924	1.0740898273936075	1.1167263280197184	1.1979860010704213	0.9671145598916698	0.8212616718307754	0.7729104958401904	0.16634122774636634	-0.16021855675319813	-0.3851537538762609	-0.713537782788609	-1.1060284910559957	-1.0464741609721113	-1.3869790488598215	-0.9243429492643086	-0.8541375058211735	-1.1194731999636125	-1.604005224368899	-1.4610173577201193	-1.7510125559147216
6150000	-54259.38002470275	-393.6782983781718	-53865.70172632457	3.7456408340454916	5.64946502811662	-0.03470973293679713	0.09431608339792141	0.3852270760437497	1.3265331660086332	1.8770804621834387	1.7973112964511857	1.3215193883049614	1.3911471003171996	1.7185665569406396	1.9251852121214226	1.9345534277615992	2.206274589469089	1.9882532496288745	2.092097812804121	2.348868213575977	2.4454834860634067	1.8115733343518223	2.443505131132467	2.611935824494503	2.4020885720690544	2.5758265792139934	1.9900588437823066	1.4085891031979538	1.2252802000041436	0.7907578637492084	0.556327237429387	-0.19317875845179147	-0.1845783786160134	-0.9809618344283411	-1.2172180648059026	-1.5015429877150233	-1.3130092916738023	-1.6992120875234855	-2.1187180390671663	-2.458075495189727	-2.716009152547197	-2.395351873657448	-2.8798210137316254	-3.0862995130805224	-2.4106971639116543	-2.560966079084349	-2.1023085098608307	-1.6623298855931343	-1.8225438862598016
6200000	-54268.39038673109	-389.4913054340181	-53878.899081297066	4.104268039734476	7.227964350035879	1.3910620373702547	1.6883511368945372	1.746541260187595	2.0925009031257957	1.9048201948736585	1.6232300922293883	1.1730687407929365	1.9558307196052387	1.1014088697987916	1.4900919244391289	1.2034336400892556	1.1105897274881285	1.6241447431766816	2.1593604014530112	1.9946772478314476	2.0536396844016465	2.2905665025239506	1.9188534547537492	1.8738231558251832	2.2604012662122863	1.5811275904147855	0.9061257876351855	1.1450300130562465	1.0283538030216233	1.059231859569039	1.1227591602010865	0.7743019789714093	0.839766615059105	0.684946185801805	1.100847608293357	0.019511279179211076	-0.014838565797836878	-0.03970054507402443	-0.18385888811034673	0.0973293506839672	-0.09909460871321052	0.6750998523898075	0.9170320594646838	0.36357973360768014	1.018011884248929	1.1241341084641625	1.0586459255555951	0.940884632699853	1.1610045344454285
6250000	-54223.45669971796	-371.455105948007	-53852.00159376995	3.7234206098437004	11.322558469800958	1.4120211035084396	1.4356978517074908	1.315031888317414	1.4730607704809653	1.744884445538974	1.4978830878430127	1.1361591275683947	1.325341927981123	1.5326470708613253	1.5053387896118862	1.3604131471860137	1.6470098032591947	1.7776874200970094	1.4938966526360538	1.8024262252940206	1.5285712326313963	1.3779097774751958	2.0903675139100106	2.250629842944974	2.083114704688499	1.870256365231313	1.3046132890338809	1.1373726185074269	0.8585844846928807	1.2860977614011677	0.9810568308485738	0.8519480093106655	0.4896781866404972	0.27379179034008316	-0.4233487528844945	-0.5097979562173459	-0.5071630320790843	-0.9714282820450428	-0.8924734662979574	-1.0188635905616112	-0.866411080543873	-1.7414465449901773	-1.6970896028508327	-1.7705812973058572	-1.9705410711262414	-2.4983492309275284	-2.3079344000719524	-2.355731490223869	-2.1917318098488896
6300000	-54224.74669645204	-346.72803153957017	-53878.01866491247	3.724973741341741	9.729174856402286	0.3607750411333305	0.3011215789743992	1.284211766364539	0.9966993249455607	1.600041880151149	1.0395712427304857	0.895754477897525	1.4540030243217823	1.698365810727294	1.5937037905471794	1.4901934577245133	1.7561025706377795	1.3495171186627026	1.6365306726608975	1.5700569915656946	1.481504955236057	1.8918814461513134	1.8599498757057111	1.4055301988907443	1.4305782679306376	1.632275809285994	1.325606821531625	0.957156022408419	0.2886277269940448	0.26853578058962174	0.03379254107884323	-2.4604204682122932E-5	0.034223192963970375	-0.10300594447196623	-0.09195886057089425	-0.1687913621748045	0.26855007334336806	0.8369610796408062	0.8654887708114579	1.0254368777305565	0.8440029884419938	1.0301740058293964	0.8174544519403455	0.44559309970159594	0.7420209409315501	0.021255730246036997	-0.24499587059988245	-0.3131495235077859	0.11319277220385793
6350000	-54208.14490373936	-347.7771710940581	-53860.3677326453	3.3548445271178733	5.568668085629479	1.756324637675689	1.6032285671894189	1.6142736640210358	1.3381781960852583	1.6050803642048108	1.4440886497664815	1.3026369524556758	1.2322621065017945	1.7049936483196277	1.415526878664781	1.1016763133054506	1.5186408628160892	1.95943834366965	1.843572221642874	1.9184739495601968	1.6906775094656794	1.8912230906665626	1.4384230959530309	1.4592028800090242	1.494673394372815	1.3195167340551044	0.7520606305456999	0.22412142995755235	-0.17946106327333153	-0.745778280822292	0.05847619577020935	-0.08237345593749412	-0.4957417362609212	-0.30914349984214595	-0.2974783173062727	-1.2432334484609195	-0.5647424079374339	-0.8069794365644725	-0.7410414793710218	-0.4975865054809534	-0.13259135039081205	0.4879678592641683	0.9817143931370744	1.2892580635457702	1.0660603254881866	0.6008040699615453	0.46248398507295385	0.47289742035190097	0.5340576878466388
6400000	-54259.0544772233	-389.5355301983604	-53869.51894702494	3.631568723613444	5.825302783685489	2.615324788696318	1.9209407648102172	1.3222349615061486	1.0803442986651732	1.5321677398837819	1.4515487825102975	1.6420581045837148	1.3823871282659854	0.9693506623345776	1.2934438719899415	1.015062889219747	1.6906362843715894	1.7384749756995188	1.695393678413447	1.5998153481404924	2.1525492850718626	2.157260306200526	1.6199872493523144	2.353445156400803	3.120125333058481	3.0331316959212393	2.516894905554286	1.6195771756631705	1.9136002990115433	0.3657584911413806	-4.985885073954255E-4	-0.6321445437069071	-0.057172103286864506	0.15141850596603879	-0.10170004729035498	0.01681946175209048	0.31278070355742105	0.6435797562901501	1.2364290180940447	0.748038649365238	0.8892044100480865	1.1800984606199816	1.4554416571886883	2.3228720159361407	3.2557433619188823	3.360016058500542	3.7758769553859093	3.8815707258691967	3.8395980999497468
6450000	-54283.430660171165	-406.32843742825156	-53877.10222274291	3.818813902084174	3.045573294154484	2.028370689573816	2.108888664391202	1.6776626045808087	1.6396745328668634	2.647484871279995	1.2629120641573217	1.3806799847379407	1.32630709497709	1.4487267048609298	2.0562069496658912	1.2629077787064802	1.8989841656826287	1.6892380860748184	1.8907534571272724	2.560323480329662	2.6112213962972777	2.360875996835426	2.3878398305868465	2.130192852140394	1.9360512136329278	1.7702913666858502	2.0522126413154744	0.7014214726662399	0.5572903239761675	0.8975297479598694	1.4559160388263739	0.77180295258957	-0.3122138851935034	-0.16682543852750625	-1.0967393270418508	-1.5118957958234556	-1.5993480855889584	-2.536198975937623	-1.4327985842505522	-1.379152817131524	-1.1226362557429097	-1.198710314177121	-1.6533516165450266	-1.9866509804725723	-2.3972587400586773	-1.1957898118478099	-1.6375357513035833	-1.8741826213524169	-2.2905973921043037
6500000	-54239.958306416724	-376.98475839676934	-53862.97354801995	4.110909258717359	22.441276633742902	1.7998320409648956	1.7875254480481622	1.6705139013209351	1.5543090942106574	1.4985212583030156	1.6254642193480113	1.6503128552701718	1.8793270076675672	1.9309124739182781	1.6800870891400341	1.386091964839473	1.465265933783453	1.4599069004084657	1.7378133060032797	1.5649094877634608	1.598676504286837	1.7696943675516859	2.024251584281681	1.9501877158695855	2.0739437984391516	1.472488669953862	1.613722404694049	1.4106579225296496	1.049166134706563	1.015123385937914	1.042826603921175	0.45942216560682764	0.5321936958138629	0.4163815128019509	0.11177235734420349	0.18197881955827105	-0.13949585270400022	0.043172888989812946	0.12918892920110045	-0.0182469399565289	0.049369234313749205	0.06261649107203433	0.2532904005715625	0.2641593761255332	0.3766303695646298	0.4362160381519326	0.44173218123033203	0.6237953751395697	0.7286394891136208
6550000	-54226.465727949144	-348.11214983430426	-53878.35357811484	4.17791628694018	21.706335738620165	1.1948427391598502	1.1263325230288075	1.2352973227052446	1.364076572504109	1.6488011818745802	1.493488437420382	1.2492603527190727	1.5635980474716327	1.468445741969506	1.8890598674509465	1.935271120585285	2.109619044242935	2.017094941142666	2.076087454737398	2.1397634357772453	1.9987184535287175	1.9961947873626125	1.8561086346549702	1.6497965553991476	1.6071022182313728	1.3983875968184742	1.342875798480164	1.4331251949576542	1.233049483973657	0.7962028017628459	0.7310026530546357	0.6513604415272982	0.7271682179441663	1.0540017693443842	1.0649479431593227	1.1465290675763007	0.8272083988096346	0.66607909928998	0.639757666903557	0.43921337614131906	0.20946930271130748	0.06116750004823778	0.14286663221765292	-0.06016156236065267	-0.3407978283220211	-0.06423290111850037	-0.3156255908059526	-0.45727942722039344	-0.18507562678060313
6600000	-54222.02458549171	-372.68921886362	-53849.33536662809	3.77507757168623	3.6370671446287197	1.3067875007187684	0.5870713329309923	0.4169895223871041	0.801893790165437	1.6009099228806243	1.8498177430338556	1.3642124676399183	1.4792524765204018	1.3558035761639275	1.0633377134211526	1.1919371778570829	1.8833674543547352	1.936458275229599	1.995009879237542	2.5542961051970448	1.7779819332455111	2.1843889147241065	2.0064015687984336	1.9260587187284812	1.8450264796214029	1.8224444323834947	0.8430209282408829	0.5107038592116742	1.0568417887183879	-0.21928589456838937	-0.12363075625877486	0.14563638798420708	-0.04192093327203228	-1.4557323711170358	-2.1760739760715437	-2.8091002442142563	-3.1206747573105353	-3.6160422312993616	-3.982843519073311	-3.7987452672562076	-4.422715810534494	-4.8087205228808685	-5.097647208732958	-4.539448493447999	-3.8711546239438235	-3.6693066025068393	-3.293291794340856	-3.3569672569914664	-3.732369161871758
6650000	-54252.8028008477	-379.84285400921004	-53872.959946838484	3.81042392645085	11.376076279681424	1.5633761113935554	1.6804412279941792	1.9362264399506683	1.7908295003084276	2.0882063667537087	1.2772717138691914	1.3491946974645161	1.0951348581312565	0.9911733567326114	0.9603150402321614	1.42214080440462	1.4774038470050088	1.429347417459159	1.7114348006268743	1.9767172346324209	2.009086060323036	1.922586542365284	2.232519742282966	2.8492793002461134	2.36877830602748	1.7944003364595331	1.4468233922197544	0.850587691328366	0.7737945406729172	0.6827027866059739	0.11716058339803717	-0.14063306917178453	-0.08754468948035535	-0.009304405118690573	0.3017591544052011	0.28861228879769724	0.46813504197710837	0.6928394649656778	0.8901147536391238	0.6327767464811205	0.6169480464169596	0.8962470165889371	0.3706540541747882	0.22317431068565247	0.4421116568123745	0.5254314021937301	0.18412941603451183	-0.2282170229603986	0.1655668030305596
6700000	-54265.61742732392	-393.5238470014717	-53872.09358032245	3.5531739419584416	1.139681724603392	1.1441009087007945	0.33277501934652465	0.04972863809366512	0.20179936939265386	1.7793183395586463	1.4612497386043248	1.2250002398023117	2.2634527565998557	1.0763536244002987	2.0601977680971655	1.5457322036670798	1.7139989988156383	1.6695276457825086	1.0244031516134537	1.9917330501380335	3.1987285138289603	2.9504010467319013	2.3923224779805707	3.407952715384858	3.2388898775755464	2.0949483073991324	2.067351118484723	0.9861695599845017	1.582403062082752	-0.033681546065494034	0.3798467820179021	0.540737415180079	-1.1080794253931647	-2.796628664367666	-4.315335039779653	-4.558360167620435	-5.892647964656581	-5.710274440421452	-5.3411192370544756	-4.395185909524221	-4.972535774158107	-5.340405140866776	-5.680194111078059	-5.719748536672931	-6.049105440500128	-6.488182973953988	-6.407815753354283	-6.125158256442907	-5.094072447383048
6750000	-54233.41261834418	-355.0854038026145	-53878.32721454156	3.5675634134521914	9.189742450246378	-0.028821226336001704	0.4414721124379962	1.0964127009452043	1.1765588146541286	1.12968517123872	1.3421271068014307	1.1880281419445125	1.3244810323875946	1.6743536429090136	1.7231749319493213	1.3662524757044916	1.207820485078953	1.674109470830572	2.0871832999360427	1.8563886025263319	1.7591336091942753	1.431821259405588	1.4775769024961096	1.4903367100072809	1.9547109909434468	2.0954044609623064	1.8393488853624795	1.310528042320465	0.717172069418545	0.4256739562262021	0.10218279760806001	-0.7565838583530272	-0.7317296768120913	-0.9494563855991467	-1.3652023725205606	-2.1371715633547685	-2.658711628949188	-2.8115883175427667	-2.798437842341064	-2.6886475935127825	-2.6129130544128913	-2.563890874870625	-2.5354610194688525	-2.8975900207952328	-2.913731828058423	-3.099727167692153	-3.186105410892863	-3.4706136752451417	-3.1848040347055804
6800000	-54249.85646037229	-386.9233413264979	-53862.933119045796	3.7058412407556616	8.890309791942148	1.912471007787878	1.9751729418904722	1.576927648501358	1.514950860951133	1.730510337783975	1.3313701266468272	1.4640068159709942	1.4675523389297411	1.567051735914528	1.090649167030075	1.083054826172109	1.446371706484059	1.899112929416946	1.9822883546186112	2.0850341114548634	1.8330375631851166	2.133539155188997	2.172475547006181	2.0855815288446258	1.9946390743788693	2.034429599971888	1.722969403298245	1.2966560511538905	0.7108856957993193	0.8044611905348003	0.23921177577013797	0.6436969488206483	-0.007263484390520297	0.03233645132897833	0.35264411519118116	0.889078924386446	0.9466771417244464	1.0673593949733728	0.35762223038215213	0.39898172215676775	0.2606373305996714	-0.4865458482511513	-0.7309239620245144	-0.4506212410873879	-0.5089570558732163	-0.9202989991392652	-1.3792955697411329	-1.6223345437437002	-1.2980391898874082
6850000	-54268.008257974434	-414.0576337108946	-53853.95062426354	3.8196803001874806	1.8753445813968845	0.6718097765385489	0.11432439023703189	1.0356063979761825	1.2190899658351144	1.6618708710819639	2.04487808547719	1.4232098279346352	1.2195133852692868	1.8027519860521295	2.834075714212001	2.006739502664533	0.9618762717308774	1.553174487060076	1.641516848072098	1.7457052928512713	2.230193922515701	2.8860936461174203	1.743512457664229	1.759207017479214	2.489337055577945	2.5697065397686862	2.3147374676588375	1.0765271006778558	0.4904537810955438	0.3487122569057907	-0.7424946883429028	-0.09400632681717747	1.5156179531906024	0.28593456050925575	0.0887919795150427	-0.2532967649012754	-1.609103935892488	-0.8417947622437172	-0.1619697626166008	-1.4515959445508144	-2.0194981468747657	-2.0474133195715587	-2.569715300281681	-4.065189800982619	-3.9523390219000536	-5.0244429370046575	-4.966349758292828	-5.0627864086847865	-4.1667210045094745
6900000	-54260.4966871842	-373.5168281940854	-53886.97985899011	3.663357096212609	5.600710031281403	1.9992691738154946	2.088119203412633	1.697436046166603	1.7815013713811414	1.6418486136172787	1.4342701775593476	1.166053821262571	1.755470833319924	1.6056549885823177	1.3184578760816195	1.2891337884866088	1.2571462856165765	1.5095798799889695	1.487116544224604	1.279417348499564	1.338234900446881	1.2835749760484245	1.8211454228884478	2.3494990256262835	2.2333356326404448	1.773048443229696	1.801275549981482	0.9812752776891202	0.5126325147199314	0.29666012599419	0.3608939084176408	-0.32301248233042534	-1.3066171552658628	-1.3905180041043477	-2.1734689917729693	-2.594052448554118	-3.1087035567096146	-3.938087956566261	-3.5598431550985192	-3.565218138054146	-3.672608535984423	-4.290216707811953	-4.653356852638705	-4.737626047395315	-4.221679395014053	-4.591538743905794	-4.644471301450338	-4.39167801115618	-4.628153480558775
6950000	-54241.13026384753	-402.6735387073369	-53838.4567251402	3.930558566647416	3.48456681565592	1.3087741077236845	0.7155104578693358	0.6532266479364668	0.8865506606388136	1.9869460867045685	2.170901478433241	1.268440013931867	1.5068222709103325	2.2971401001883107	1.5850073059821612	1.217796272525232	1.6674055464045738	2.0895442322766415	1.7464689134099969	2.2769419250784555	2.004255875813422	2.1107422851253697	2.1605186241679886	1.90214282169936	2.0853620510488144	2.119945674388786	2.3315412529215727	1.2064048835353751	0.6693358712959949	0.09049855100926574	0.7901785540800159	0.1761877064767565	0.6833210664986491	0.1640970925643205	-1.1398606328787844	-1.0160582108283898	-2.3665695939796603	-3.1213611945698325	-2.8870329754930646	-2.453407098488899	-2.235705534175464	-2.346103385696919	-3.700997439145956	-3.481941044185257	-3.5522794280367016	-4.560325583762769	-4.77484914282126	-5.247235769901351	-5.824979463182074
7000000	-54251.04487074372	-380.39476836212657	-53870.65010238159	4.181297880401126	11.325602353365102	1.145084077859359	1.1402298319935482	0.9248023138475358	0.8395948913627987	1.100275895568622	1.4402935363159064	1.3110303609043996	1.2128306251958656	1.5142709290518024	1.2906030499107595	1.415716946221746	1.445749995122183	1.7362106209519603	1.2221300923011227	1.454049229728358	1.6946426361102116	1.631285914399753	1.821341795684196	2.290983702783361	2.1257302899642103	2.1599898213189888	1.837685846192813	1.4858751621863142	1.486493541524051	1.2697481077952848	1.1753139799530474	0.7111930811699864	0.048427086056083424	0.18467580751737744	0.028095200696333644	0.20258965859220168	0.3112958897092604	0.3715924399414762	-0.048109363761905055	0.039117349243020905	0.3471386818406258	0.3411148930120659	0.9881572374605803	1.067583906531313	0.7981339361068774	0.8063110353717109	1.0943778611618908	1.5739481961717936	1.3697430987602943
7050000	-54270.30524721016	-388.30564433318705	-53881.999602876975	4.2676057351233565	10.052301212428489	0.5053797568508719	1.1876047513400352	1.2916955752981372	1.335640644558847	1.5456720657219274	1.502111802213715	1.1884371227866264	1.408296148357123	1.4723838107263498	1.1066701967122599	1.2667679645959238	1.6869993980268705	1.7190707452891545	2.317877330099309	2.5412689137175444	2.318955645837741	2.0194298617233937	1.5512884521963906	1.7011000119057074	2.057627659715999	1.9835165261678374	1.3730663283071887	1.1447068619363086	1.5016865366663794	1.3865714302132457	1.0443874531944635	0.7128470332415643	0.1523116065364547	0.4429574318524916	0.11043590082709888	0.08745759359486498	-0.11710197359643987	-0.2416748499679814	-0.12775418643704944	0.5168719726207626	0.5573024468910954	0.3960180398042433	0.25291563844768383	0.4529966404086505	0.27164982290363804	-0.33517271070590704	-0.12735245143896318	0.544297599804868	0.6869138004418283
7100000	-54251.70037638055	-383.3121200906159	-53868.38825628993	4.284047990267565	20.35639339401139	0.21240041670634158	0.8741619136149893	0.9009178655582415	1.3860843867628405	1.4589592966804226	1.7267957999809522	1.438665551313626	1.6021174422852005	1.252185828378634	1.1477498526654515	1.3816371913778798	1.5056640333851656	1.420444998942722	1.7183393507110742	2.044561889482673	2.0745077111684855	2.1335851151431227	2.1135694257486217	2.1103306282236654	2.0077084594585215	1.9151341966811612	1.8735086274343005	1.7723473089467676	1.9607702027865042	1.7747253163993038	1.455477376320427	1.2768605985966097	0.9988143996015412	1.0931178690236805	1.0476070476760033	0.8065412653464534	0.7245314642518232	1.2404679242208319	0.7063458817098194	0.5536753158709184	0.32254098781131474	0.09531709075605756	0.26393971044814174	0.06815071043448459	-0.3245927450607	-0.3441796389679739	-0.28115737599981494	-0.26325100834435267	-0.5809746866831257
7150000	-54256.19844322938	-383.3704542457733	-53872.82798898361	4.095174956716835	15.010733846838846	1.2140965511041573	1.3968226363019318	1.2626571067303742	1.3241650335366564	1.306884018944685	1.5703243979826693	1.7622912840435176	1.585109098773571	1.4335749331878513	1.5052618515356775	1.706124936826457	1.9332561445499075	2.2175888603212006	2.3424908481374387	2.3830419652950803	2.45943027313744	2.759745113817657	2.993614310794708	2.7215975035192064	2.2535452631294275	2.0527011041019296	2.0857897943820976	1.6627167347715341	1.319015678219714	1.013246040950071	0.7376486157929679	0.6108338241407621	0.5300450576345775	0.4094421500937361	0.48059099506122743	0.24336823264252283	0.20904116274167878	0.4539137137189586	-0.4806100245034333	-0.5061252266227236	-0.30253989760790817	-0.3483464603254751	-0.37434737330857154	-0.6249458352853656	-0.8178537208353425	-0.7184617062043002	-0.6737646642687894	-0.7507892678881449	-0.4382034936995979
7200000	-54262.74081592766	-383.6248630635436	-53879.115952864115	3.7217367314756227	11.023368354868227	0.6520438433480379	1.15925409560826	1.1164642304653996	1.2183213012926317	1.3963621528291865	1.837950199734863	1.1778256746167604	1.7315202335701714	1.53235547474825	1.5634077667982684	1.334942512342729	1.6143086639360529	1.6829410255340207	2.1326204251605723	2.063771622399256	1.9174391563054067	2.154535710096067	1.9839469335048636	1.6044261469534877	1.719824291316435	1.9274364288760073	2.1663450552913686	1.3143171096088035	0.6602333481055677	0.6896261425761374	0.7079189466049157	0.23078128043356222	-0.27030088044891415	-0.543456463954015	-0.9461889063040327	-1.0094250084435137	-1.243233313114879	-1.070649232241382	-1.198787709129553	-0.8718171376331025	-0.8605252808570746	-1.044027457501463	-1.3415196010863721	-0.7949377382184809	-0.7307608515657691	-0.7780780007765513	-0.6717024043017217	-0.482306737916211	-0.22504524242857454
7250000	-54256.36759173261	-389.22164535880097	-53867.14594637381	4.159039034820586	5.292059591998177	1.4946673367344512	1.4871939259997389	1.3262998357585032	1.6324469268639226	1.7659986195905726	1.949147727028442	1.5700925478596703	1.655291065297302	1.6674390244938615	1.9060819733399605	1.8806428325225193	1.942102413340826	1.9153738329940453	1.934229083433133	2.2559728893629467	2.1141104917067075	2.2741297673709084	2.1570336474323946	2.362992350456854	2.1091892766067946	2.260919116306269	2.232126717989514	1.6104395878483504	0.6724131902696341	0.2683955923359789	0.22656232574188437	0.5968244763075212	0.88937977268183	1.078190662315923	1.5182913039103694	1.690774666642978	0.8896542371539349	0.1835484231035046	-0.559918863147113	-0.23571215085971076	-0.4707126451161034	-0.008579469842722176	-0.04924007846204992	-0.022445615643313932	0.024052492250958735	0.2058702963512028	-0.031740030231419136	0.504690385283578	0.48071660710049346
7300000	-54272.83107023309	-398.0964106360278	-53874.73465959707	4.052766758287864	9.209894278361423	1.8463734385011379	1.7531750480171011	2.409776621688864	1.8976486026138621	2.018911509843486	1.451776723069712	1.455250987444129	1.6649751762539515	1.3611307268638906	1.954532402053425	1.5016289759248895	2.0812105895818496	1.5053743949144733	1.5783867898466026	1.7148441384193553	1.9915035178660496	2.007525071241936	2.10085069772413	2.488596006853083	2.4928171140402604	1.7534680064369523	1.510890876174621	1.680971492407559	1.3500090840684245	1.1344798329002452	1.1713991031834574	0.8799176579868646	0.8849735499797854	0.3113454404031428	0.6834001108024542	-0.059295849691334335	0.0015673074213232718	-0.6811090471845291	-0.7622702421328158	-0.7124773990177261	-0.6228752965830149	-0.4582696677179648	-0.06866912648503504	-0.028503073076987462	0.2861685389184065	0.4034490683534079	0.4248275959174839	-0.16127674523008217	-0.34196677547334386
7350000	-54234.105144809	-361.7347342225404	-53872.37041058646	3.9172192747586196	8.293705976853733	1.8235496083613976	1.5934030476715284	1.8315289876184093	1.0645369840699717	1.8175455989429978	0.835003681687122	0.90311076547494	1.4224800956587729	1.2890575114996055	1.0179139847015366	1.371479552040114	1.7369760309197098	1.7344058259194874	1.797920563304202	2.1089675891729627	1.8419612207028382	1.9629013667018478	2.7265138841432837	2.6057100272997897	2.1616704484216047	1.9883413209328655	1.6190382686602787	1.7709593275851416	1.4673059403551427	0.9103705268584898	0.790963107586637	0.5544044046828457	0.24943210781982758	0.11744895969809613	-0.022380534368734106	0.4553479770250078	0.9119700740600011	1.3146932351000409	1.2318910778877215	0.7264576773676369	0.8130261295557724	0.9670572087268913	0.776274107622982	0.8581738674763526	0.7653658374085242	0.7122502365268725	0.7392412261020698	0.7822384654584426	0.6685567521223303
7400000	-54256.77794915329	-395.7443537769319	-53861.033595376364	3.5049320493620604	2.0521871140207515	-0.010584555810507545	0.20876694223005887	0.457201274097492	0.5548123678173604	1.2490969365668936	1.4908726028556476	0.5277218586670206	1.467088802071121	0.7673686455679221	1.3552530451505516	0.877310357006472	2.402179138044718	1.6963283886204255	2.2722019703892826	2.382722498767015	2.290425489421014	2.2196361842867427	1.4338944252002677	2.13574671561911	2.052075528556175	1.751373322751179	1.5285547663653758	1.3507012339968845	0.780351491676653	0.7511520839188139	-0.39262603317127076	-0.33653119691796657	-0.047449788375697466	-0.6198446798678096	-0.4102859762148743	0.9573070711904261	0.8657150797537956	1.308450153001193	2.7052581015891235	2.7213007332879995	2.023338528080457	3.3074599248107965	4.800796451944363	5.070277981299707	4.986816430095068	4.724836754328413	4.380341615969556	4.404858064535699	4.3862210156367425
7450000	-54277.03523784219	-392.56313890627865	-53884.47209893591	3.7287179766204357	2.9401860700595424	0.13025346283332317	0.020356974110254278	0.8184280488646317	1.0228319633310465	2.1688849801287855	1.9713737568741907	1.1416428633722902	1.3347736304972775	1.1909823683717569	1.4012398001175794	1.249667258796245	1.6813326500407189	1.813217261392976	1.889421493187438	2.422007940064188	1.964559279110092	2.116401891327964	2.294799081195905	2.343925921422494	1.5024471822644174	2.003338588322015	1.9384852864586635	1.0473582715648009	0.8011585351457364	1.1373332450734732	1.8066072369501835	1.155095976000145	0.5053186923452886	-0.029094448154239894	-1.4353800236593037	-0.8614983909244017	-0.970811060621288	-1.6722461478481727	-1.6066227099026211	-1.7574413357552965	-1.072192853110222	-0.5097490560485004	-0.925214446060737	-1.6585434038048734	-1.0271127435024503	-1.4171193560265423	-1.995789971016738	-2.8817830339592265	-2.790743173920392
7500000	-54236.11313559491	-363.7001603560371	-53872.412975238876	3.6560324999331533	9.389156386219861	1.456427993569115	1.1473157460784733	1.2731966575315536	0.9625672545594498	1.6701358156719064	1.2999269814171825	1.1551693229690583	1.1644281179469014	1.4174640764503306	1.9077245922507733	1.8691926370074516	1.5756888278439107	2.122768226087657	2.2531717698717357	1.8285741591234692	2.180361663235356	1.6408223477765476	1.6045093327356783	1.6462777039594325	1.7360021335318214	1.9059281549434604	1.7370612832773602	1.4005478124908417	1.2247320039550154	1.0836578799508279	0.6375167097395169	0.41707576249087114	-0.2766599540115509	-0.17642185750776734	-0.3619599075574951	-0.34649711418243917	-0.9548073062900984	-0.4470537694742571	-0.4111357496602186	-0.18238430914432993	-0.28500805817930425	-0.6141989963712303	-0.7886268294955168	-0.6152580133467952	-0.9872805969331739	-0.6878356612340999	-0.5321325031883996	-0.34638838616237155	-0.12113260572557566
7550000	-54297.634112903004	-407.41589342390535	-53890.2182194791	3.4457966073748474	0.9671039801085608	2.172936108782134	1.5640359541452695	2.4569102427972958	1.7138164746893843	1.6962065394153607	2.3172562512424584	0.8986164025747733	1.4707590469205483	1.3823043729918503	1.2126549262898216	1.3602140423139732	1.4954516450332402	2.594536020283091	2.3736154721920215	3.0535896093484105	1.5985910924760307	0.4923496437514815	1.3521498733472326	1.4141707735932663	2.3267318740940026	1.7985582512249716	2.152496897754783	1.1595330226493072	1.793833720641717	-0.02965684506319348	-0.16550816951783182	-0.5083018630875111	0.5566029001057748	-2.413227421049728	-1.9862806619055928	-3.438921638713797	-3.5933839922697777	-4.499769693599551	-4.677632048063648	-6.009475395143987	-7.211025512459508	-8.842066165612108	-8.738382831634304	-10.458847555545626	-11.69152548894177	-10.234937585650314	-10.621424082063722	-9.256832384463877	-8.559391148880064
7600000	-54235.95833365864	-364.6518642910603	-53871.30646936758	3.8722378970996294	6.279944803568924	0.7252095335020368	0.7839325124810532	1.0538195830997452	1.3005111574717412	1.046190731673701	1.355349609777576	1.3681475802930563	1.0884296023476754	1.2694049990827534	0.7885912767349885	1.6526786990481337	2.1469473744044283	2.2178640207954503	1.7838443823541066	1.6481020822935784	1.9470075244443574	1.9684784136418403	1.6309812239100527	1.8791502724692521	2.1613163043173347	1.398589745765774	0.7999268972700384	1.3583003701136458	1.1099011524680793	1.3927468663242069	1.1982147287481788	0.18899025437918038	-0.8222542497650112	-1.1881236100583672	-0.9952135525074379	-1.1331681461022327	-1.2256365484713931	-0.8766377479284857	-0.4935331689030646	-0.7542939705353539	-0.691974890675122	-0.6890141624781331	-1.0206392162601372	-1.0301186637938073	-1.2934054405363953	-1.5202448057402238	-1.5783457632993207	-2.03788431333964	-2.287026457424518
7650000	-54233.90628734865	-350.57712677413	-53883.32916057452	3.5400253343696093	18.720341962768114	1.6453438021816655	1.5892045605588208	1.6369771706203748	1.519821094140928	1.3679324356455151	1.1517330686234615	1.2492059675677905	1.4875368530087894	1.4900155980408625	1.5125082795586462	1.4421825749103572	1.538675590218926	1.342046504163728	1.558055827205313	1.7140073108483422	1.81594922108055	1.8332273445738476	1.9999652136060606	1.9984905050573922	1.8997524646346762	1.8845703454361045	1.3569752785009588	1.1053288642929382	1.0176426015709925	0.9646768400483379	0.9846941862881584	0.5083854388607107	0.36935972410849044	0.2531118169807466	0.2427285090433068	-0.08630044424334492	-0.7485680659488944	-0.6972468378332941	-0.41946207120032925	-0.6901857444819447	-0.47457461772879606	-0.7455046875867017	-0.8848571598398588	-1.410447101622258	-1.0647901674877391	-1.2953883633196126	-1.5204666809658813	-1.2739589989127773	-1.423623898402085
7700000	-54266.57184971677	-398.15780998153025	-53868.41403973524	3.7516026197201544	2.5279113034792235	-0.7423397958757414	-0.38048766477040674	1.0532718183510095	1.4591131066457674	1.8868710328260512	1.39383141436623	0.7743558352753821	1.4155653209634378	1.2147222948457501	0.8635832790182599	1.583915166914353	1.7819811832348667	2.609745651237241	2.222620139617187	1.2034765358546085	1.186159633574139	2.153865336305178	2.3387106653245264	2.4889348615101055	2.031025591792573	1.537873727139837	1.5302992146417949	0.9426603678681531	0.43143718792683444	0.815088488259029	-0.1450603020254649	-0.40182021929971184	-0.2666363426463553	-0.9225205004257966	-0.491847977393009	-1.3256819741460943	-1.7272949858485132	-1.4683146841493055	-1.8760987005698486	-3.416123052617295	-2.944387230681831	-2.2672318046489903	-1.7342094560150891	-3.2058145641883327	-2.970854110660193	-3.4761464288197814	-3.7085494884677024	-3.7643139558258225	-5.375785310448829
7750000	-54215.09013444893	-348.75744422843707	-53866.33269022049	3.7933689920780176	18.934767890596735	1.9939980131318586	1.8782684738168682	1.905675880767191	1.9682905957973462	1.8090993610696482	1.4604769081430546	1.3020918879538579	1.2783841433607752	1.1151632441819133	1.3668895389683182	1.320555422448004	1.5348195909108906	1.7734242862532301	1.814789750968059	1.5801619657556163	1.800151714319029	1.5548927223710056	1.8227833270045264	1.5391502466529594	1.571744906682843	1.1953542883405583	1.2418693759105066	1.1763128591044263	0.9963245075931395	1.1489904427968884	1.220153890748377	1.053724743379622	1.015117570034649	1.1004195965383947	0.9727410657827896	1.2207920564075223	1.0573847690004414	0.8551165187774478	1.2093590939492145	1.1994172539929209	1.1449603874619432	0.941737333661629	0.7604373449222207	0.5787335965509414	0.530479692564021	0.5437242169905457	0.604463558913125	0.4528788729923435	0.7476427428760946
7800000	-54258.48188341616	-392.2537810350602	-53866.2281023811	3.600236010910326	6.7533674664566785	2.16771908073521	1.6245959766450573	1.3695301309547363	1.5193321984074122	1.5998821377438708	1.5457316916022739	1.8429449214992544	1.4785915879709208	1.3388938475024756	1.3145017288359098	1.3812091081848388	1.6016904219866617	2.1420305155332984	1.5576644530032497	1.9553302714103484	2.0408703763847837	1.6307432398234303	1.6659800019945081	2.2284940757201146	2.7370707640129415	2.1409921202636184	1.6126502029870209	1.2129372857876355	0.23644155802389566	0.49263705183443446	0.03478561510591793	0.17797803486638802	-0.4344059414975736	-0.3799806695291932	-0.1542053516393695	0.3920766575142759	0.9205218311610363	0.6426064135960134	0.5348266149688902	0.2795121858667283	0.8944768879078576	1.3429308446147117	1.1943832170345903	0.8200108121889388	1.4684567731856772	1.8729567469202006	1.6139856766367866	1.5088729296781767	1.8172480652148428
7850000	-54263.49120562075	-388.6546871325667	-53874.83651848818	4.0159375925641	9.143588984276215	0.8206984710216358	0.9117881094965419	0.598762776355335	0.82838989011393	1.7072999659600128	1.515070439872242	1.2651370517751868	1.394067256103676	1.3856518591419795	1.2959836750949458	1.491633388411283	1.098940348931794	1.2304199643062388	1.227773981193069	1.841721068506082	2.397000881599549	1.991773131479602	2.1609647305243924	2.106845963159971	1.7535486499211164	1.824528974428442	2.0954894467978287	1.648060211217452	0.7256756041965939	0.5381792528761458	0.9232512141981081	0.46099165307041245	0.09763697459180186	0.05144371752117423	0.12568479168443414	0.09623423772869069	-0.22840983113474247	-0.6885525008664459	-0.7086714118657826	-0.7273173344183294	-0.4503179141321383	-0.04458682475999293	0.2328640489941799	0.5137489712555401	0.4095218183694666	0.5416590643888958	0.6274307027318629	0.2920730178566315	0.560863662559381
7900000	-54217.865955735215	-368.47664569528854	-53849.38931003993	3.6695859037860155	11.023771229654873	0.4412044629092867	0.4890767128350403	0.5986313657513876	1.1435274263400539	1.4798241824495804	1.365876033033067	1.6268380776335203	1.635081178512038	1.7382567717906303	1.5765238918381548	1.3541009366220695	1.3404799232632763	1.764036301928107	2.2398410927639514	2.129816995334306	1.892413471383011	1.7245168131047428	1.5462751566239452	1.5375991578245012	2.129889257547278	1.474454416737951	1.13431796726468	0.8738343898363894	0.6917621174889184	0.4704341466399987	0.19338780672013994	0.16252032628038543	0.11947740816846351	-0.2076219649173756	-0.997504119425797	-0.9617325806369657	-0.7207947631812295	-0.7420926318331504	-1.4699213208688382	-1.1338506290574057	-0.5415145461433301	-0.7363155527421317	-1.2975384482943155	-1.110467862378956	-1.213906921902971	-1.2787765258676829	-1.152402914966126	-1.3501004899797924	-1.7793978779351227
7950000	-54259.311090711235	-399.10678230489236	-53860.20430840634	4.033158179421062	12.200103787468347	1.0330607919497594	1.4322412559849784	1.3531282533658064	1.2135336712188147	1.648465814454381	1.489378855865112	1.4779209634815451	1.5628243627623817	1.3273661724800971	1.5640461884218524	1.3419577454306628	1.5912595409324914	1.5947093119085936	1.5135481673598428	1.946251300705621	2.1472002927822316	2.1557892901503664	1.9487355074469639	1.990004425191144	1.807898024176722	1.9034084131966211	2.025789934436103	1.783962583300173	1.8435518182571267	2.169498779470231	1.7928770120249136	1.1987037191772743	1.1270008908302285	0.9403141149191709	1.040477004764118	0.9704355507125476	1.467236246337857	1.115350349835547	1.031011586688909	1.6046470409699856	1.4575963246821348	1.2857131536254298	1.302244234774912	1.4818089860937425	1.49168083697724	1.5725357791336059	2.0268967710157835	1.7755682732979123	2.470756218957677
8000000	-54224.70624863584	-379.0491822641232	-53845.65706637172	4.426211880370683	29.793771345359268	2.7338491707216517	2.603245023935799	2.5358130628785123	2.053761970865727	1.7674064109836036	1.7271993578277203	1.8160306187059523	1.6659065744849693	1.9441826961019344	1.768031319034294	1.787306081538185	1.8603784109698462	1.8991160635429205	1.6958192711119775	1.9866538834237124	2.08046248297896	2.1519496638701883	2.0278406473395822	1.9702047042403232	1.877768668762821	1.806371136951651	1.8075770262793116	1.2059875613582167	0.9515626249953357	1.0411385993163873	1.194429456322241	1.0371519540640086	1.1381961295922376	1.247386726214881	1.018938261932167	0.7358862080965166	0.838484308366257	0.8904565671420785	0.8346255689558066	0.7841140077974009	0.6885859391361637	0.7323510599162659	0.659603055692696	0.8444154028288455	0.5055576425931121	0.5186668420564418	0.25278177942217	0.13444435782605452	0.0883344069011851
8050000	-54285.550803208884	-405.3040203823663	-53880.246782826514	3.9766200688870215	8.43582664202525	1.8499486027453897	2.054067809476957	1.5003031986423647	1.4065652720199804	1.5456282912543284	1.705876818410846	1.3109174227714384	1.4641437459226172	1.5688680892418467	1.2230939588759875	1.5312971012714327	1.8442903033607778	1.5977799360096174	1.6131693980135056	1.6829419949332325	2.038882150497091	2.622177088030965	2.6817606071735884	2.605064720585173	2.9275335014474613	3.0864465076191516	2.6899617755336003	2.4687686540702507	1.9672389863303321	1.35702118051959	1.728972060914517	1.3950381719943363	1.4595363874089533	1.1371357316431552	0.46181020669227957	0.6642478053838801	0.9103634699979651	0.7386168785347506	0.6959980131036769	1.2284163115251205	1.135709946111638	0.7594151414779629	0.9551010241118892	0.7358313484798559	0.6066520753620658	0.08358620739663203	-0.6415394460070611	-0.6731204108074698	-0.0292534754736804
8100000	-54276.05272661565	-420.32345729998195	-53855.72926931567	3.826903662890787	6.8786616847186455	1.9102749042308385	1.9795974166917212	1.815785815966608	1.7028865375154232	1.819217806192519	1.9395688929956472	1.4234925917979824	1.6251280748181889	1.8530327779782856	1.4033270253753103	1.5915749053616208	2.430223863318867	2.3495976988362046	2.065801512487037	1.7912964436428063	1.8715834529445619	2.2185800760999603	1.7290526550262246	2.0771189798243404	2.426029920029444	2.854454633156313	2.586546235807052	2.046054275943401	1.2067327085535755	1.2327518153819021	1.4234122398540623	0.7252509957315662	0.4983746153119223	-0.35576796223709006	-0.4670451184738147	-0.6390899894437923	-0.9578143239020795	-1.0319725771620456	-0.9436571693219401	-1.9852243717055265	-2.6744955427823696	-2.8593684422116015	-2.8709154114763042	-2.6734905693885924	-3.0177957707944696	-3.4352819135613077	-3.8349694084836248	-3.6799246517162163	-3.3867929202733786
8150000	-54252.6379245679	-396.39356131537744	-53856.24436325252	3.770761618709561	5.26162986703514	1.1154085651414785	1.1418334331075046	1.186141620590267	0.8330965489738044	1.8840462576324448	1.6428016135788073	1.0858708380285345	2.0218463688781645	2.044045858325967	2.044343395367765	1.596295594714284	2.1548278402090384	2.1981438112245018	2.213516968014428	1.911936994132597	2.155663278897196	2.6107177980730785	2.7060971378738126	2.259260475632587	2.372156247057282	2.42643288855618	2.100592038666495	1.2005404981579857	0.635599864541142	0.460539600511687	0.01886723511268182	-0.8520505615891445	-0.5749054767760527	-0.368700011610774	-1.0066637139230568	-1.5661328363832412	-1.583641956078969	-1.4351827263431105	-1.4708156009757576	-2.1079388864906963	-1.9821995767133853	-2.085763231655552	-1.8293318735933823	-2.1812350953497672	-2.0485012595376855	-1.3647063856235335	-1.439173041659357	-1.666368193877342	-1.495231474685779
8200000	-54195.12984860765	-331.65551947105416	-53863.474329136596	3.7984304537622413	31.7320144968175	1.29792678336318	1.2661007909226945	1.26746767251364	1.2141466872993785	1.3426223105523751	1.3668306056354136	1.142091035486251	1.3146317262317204	1.2582899970117039	1.4672285653330763	1.3998536434352369	1.5247406861391162	1.6271691895520255	1.7401974372776032	1.8056724264787765	1.9397098895519367	1.9376847278055116	1.9078788853573212	1.9518268840689823	1.7547939848989687	1.6049070943893986	1.5508274019189303	1.4498218578454998	1.3926847841771735	1.4695954266067686	1.2343324665476505	1.0827748724111268	0.883442448659084	0.6551037958772941	0.5134252071656694	0.4346934823257294	0.7575009086037472	0.7147400302499307	0.8809052497527998	0.9267785134898087	1.0132510379729767	1.1415114437226743	1.2332711212768168	1.266136495424968	0.9911468400619785	0.6005010225844607	0.7478024916032486	0.7982346098148452	0.6522764023159427
8250000	-54246.51850379834	-385.9293724601522	-53860.58913133819	3.8609920107648423	8.221108189586674	-0.3147069488788834	-0.1930199491576785	0.20859535272269247	0.8640642889255898	1.4896441475559192	1.0693471880129484	1.370799543945466	1.4566478874199338	1.6946868346458341	1.755203777356384	1.5884652975992961	1.0862628185590255	1.9945428965218739	1.6369652176033902	2.0385601162638745	2.3408930746987653	1.9615087550783643	2.062016762303268	1.9763363807846712	1.6290588214544584	1.711861976889543	1.3981792682222187	1.1963216591483201	0.8352856325255269	1.0870208475363943	0.383272031656973	-0.2829145303225018	-0.29538377527836074	0.2929867822331599	0.10245230268033029	0.2289166808818146	0.2532410099778606	0.5766653366281945	0.33312420762662864	0.823300621069122	0.7218574058654641	0.6987697340617163	0.41376529889224156	0.6388098166003	0.7464458307349067	0.5545699916356448	1.0809795843901178	0.9337567935791856	1.4509514909503747
8300000	-54258.970933742734	-380.2860467183324	-53878.6848870244	4.228958412329556	4.3059183485392225	0.25393021496859147	-0.39933160316487926	0.15797320610739818	0.9517947472552095	1.1480165036556769	1.665711916085481	1.0575625183957804	1.2673196282277597	1.3873255727003087	1.148159234649474	1.2611847575646027	1.7491433914945353	1.907533043635727	1.9266768040349236	1.6970645094970067	1.7891308416069478	2.12497093537578	2.1096291992244987	2.13427084346141	1.9517474513830424	1.5991503023766154	0.8981271842214187	1.129055279311641	0.017956523745101483	0.16246110582968581	0.5311688374039436	-0.04951065618088904	-0.27645100856747107	-0.3102071549158697	-0.5885966860062796	-0.2405888626857144	-1.5738066529134525	-0.6728041561075653	-1.2309919297225649	-1.836408005328609	-0.7711115853435527	-1.53057639231456	-1.8259138683544278	-2.507958127330035	-2.3701637300595157	-1.8313654739651892	-2.1760418842350986	-2.2138600597780353	-1.7619339217898369
8350000	-54258.645154407146	-373.94770207959965	-53884.69745232755	3.6530889753164626	5.864627436302739	2.704553938869359	2.0599348066171155	1.8076596603194715	1.1886953816513182	1.7752955023753019	1.2712291293283813	0.7925651008051313	1.690469403874648	1.9619734345582098	1.0746781238748517	1.6869930884337838	1.8352051137054974	2.3553320436469143	2.645806994306095	2.221667205167879	2.232217448472231	2.11753832343833	1.931961678570674	1.8310973161917252	1.83567672140943	2.2414170668077724	1.7100113479862646	1.5374606145433913	1.1651120265564672	1.0698337469985306	0.7974217329646627	0.6050703375628814	0.1334481999469748	-0.5422053702653804	-1.0221630379626327	-1.8357152933980996	-1.8603601273803947	-2.272794979836043	-1.921720984282026	-2.7208499865982834	-1.9194037265461326	-1.8911801515962297	-2.5263888355190027	-2.2591546166120993	-2.1035012482077855	-2.214725765412999	-1.8766685329031396	-1.6178275095989	-1.5818138940070892
8400000	-54263.94099330504	-383.80906183249505	-53880.13193147255	3.992598039236853	9.257895253765055	0.24833100907140082	-0.1140963740123151	0.509023701993901	0.963027300590729	1.2902097645556585	1.3167464427655458	1.3446810585537747	1.67645950123034	1.1865126336676628	0.8409408715619916	1.075908786045668	1.3285539418825651	1.8084697465904829	1.7953593967914079	1.7275900291864812	1.525814441002434	1.9112145671841134	2.019637412915271	1.8937301838965903	2.0396151979390997	2.186780609043635	2.09082951140957	1.876196007309911	1.1236487411466687	0.6396086462518178	0.8445481024991286	0.670402606782587	0.14372087077104184	0.38743657080056937	-0.07563695351695872	-0.6881790106441885	-0.6376887985164656	-0.26183766569426675	-0.3043730990164245	-0.1135955708636443	-0.36653347932255226	-0.17865486798148705	-0.35277593451924016	-0.4615485580929395	-0.10753145517540208	-0.7556205619582306	-0.7945324744481326	-1.1535937878784175	-1.1337568463899674
8450000	-54277.80750398408	-402.9971156923909	-53874.810388291684	3.643926787552807	4.096935666433282	1.8675725622882005	1.3391812991080314	1.107418685078689	1.3662519170624088	1.6561125397784302	1.6961947878489454	1.2776111454875783	1.2757524043654678	0.8195846333361292	1.3636409841427586	1.3867631821146926	1.6284470861815874	2.1539568758072627	2.2760283501204497	2.085807303526778	2.3788749383471774	1.903913854544124	1.9464002601412416	2.5796991196742196	1.8194154940645135	1.4500040112644466	1.337967806338599	1.1580029324731766	0.9531123573750621	0.4410055232203268	0.6749362214632675	0.4636894738478777	0.6173783125145732	1.4670031451426064	0.3151550295557959	0.30347023083727453	0.9279997455448066	0.5210027344726045	0.39531384140420056	0.6612479804254281	0.9942225618000735	0.3549105534832637	0.6238451380829682	1.3747169731344273	1.6052183647607114	1.7442143441219768	1.6673684474753154	0.24122083117450566	-0.6009732145877379
8500000	-54258.39929063865	-387.086362057218	-53871.31292858143	3.815760498646642	4.503660940450629	1.0665264804025845	0.8988028243584623	1.1553358219505105	1.0847351248684087	1.9575203724302037	1.4865785990023423	1.1083290138446784	0.9499939683212257	1.1692047769568115	1.8699785529172206	1.9555415497362063	1.8253193200273012	1.5036630426629114	2.198537997816941	1.6852975447900609	2.6138586480632067	2.6159055057505096	3.1078073768736036	2.974613312616734	2.6286257665279376	1.906368294585151	2.0362253411235844	1.6863391183372567	1.2435366197545914	0.3800010957480972	-0.1646035148884431	-0.36862743545309345	-0.09585016150724168	-0.41551632869881383	-0.03755554729340438	-0.6663870129416793	-0.729674546374626	-1.0755434049966013	-1.5208016921291931	-1.023340190903515	-0.7050339324382003	-0.20175045882270048	-0.31236941866110146	-0.7665897925182451	-0.567625407246577	-0.8057097404606504	-1.3765739590293709	-1.6817427831360572	-1.7056952327306891
8550000	-54210.23363166834	-362.17598654959846	-53848.057645118744	4.390692032889939	24.664853311161	1.5313464202693465	1.5262320056162675	1.4528580176277475	1.5534916004523638	1.7577678889646569	1.6293530256638735	1.340975356196845	1.559670154001571	1.426527388657714	1.7620134395972453	1.6023718588955929	1.4541966779829498	1.8302910605197367	1.629107217865454	1.9415543728547677	1.850766374683321	1.8883065220087252	1.9507785167275578	2.0680201252899346	1.9661808068763822	1.8846838635785	1.622904579796033	1.4159005968679153	1.2045719396494727	1.2058740170489455	1.1275974900457528	0.9312771861509193	0.6855867926487815	0.49378674382359505	0.37934345559197724	0.505952690283591	0.3600252359073156	0.008565857555399514	-0.28952643974517517	-0.6813289806091284	-0.7415401525768216	-0.8192964984501567	-0.48358210093738124	-0.5589126509626888	-0.6413875335856396	-0.3880786064365956	-0.4757338590373393	-0.34025378549348123	-0.3179333577108029
8600000	-54276.025825023804	-396.61868190873304	-53879.40714311507	3.960359961612675	12.706187244298746	2.1291598446792253	1.9200262429874368	1.520615334722287	1.1900485594566526	1.8312026802773897	1.2538721278365934	1.1671577487729174	1.446357408125173	1.9769502767299163	1.69762486288614	1.6883930737822208	2.0062953162269332	1.9417206962115494	1.3971321831651604	1.3966968986928687	1.805220361519989	1.6067970695997598	2.1909019962722303	2.3702787125759626	2.155806305045245	1.9750638126701698	1.7657537620488095	1.5846929103055092	1.4239701432120482	0.7820564706041089	0.980693390688919	0.7972378908499033	0.9158016935627535	0.05102473689358289	-0.4458400114749774	-0.8858007569851579	-1.1625721672509082	-0.813000077509307	-0.9671265241531353	-0.6087039485686208	-0.295466973117112	-0.5103445439578602	-0.3276304436298956	-0.6136297458410298	-0.6532980867649638	-0.6416403375190991	-0.36770897039410083	-0.37051364131656095	-0.20387292723385586
8650000	-54224.335347496424	-366.5315422213832	-53857.80380527504	3.6319924317534067	7.870183707259063	1.5552355664647637	1.4673871357313735	1.3323432678291018	1.490275952621978	1.6445425891106538	1.3550606774887444	1.2139614334603621	1.3477119799344592	1.5188516412510222	1.086888353343501	0.7309964928736802	0.8110066608764682	1.5910745031277953	1.948631107597714	2.058717619865496	2.057090713191014	2.2133816437555094	2.041394023707096	1.8053081198672407	2.074259647749142	1.422178511111523	1.405609229528829	1.4915054888410622	0.9848516263364769	0.5198774016196679	0.26078648423494377	-0.12584612058918918	-0.5892819095178156	-0.05111292627568259	-0.026123886179173106	0.22534786865636902	0.19143472719479476	-0.3587163831028223	0.02900868132351231	-0.24977153320774745	-0.41942009999577723	-0.3499110290040163	0.08016567025746385	-0.04380159894702429	0.06921225091667699	-0.4927738246082839	-0.6297804560803273	-0.2577478398799758	-0.2342584180147509
8700000	-54253.053383580205	-377.1004512875996	-53875.9529322926	3.840192279183068	17.17043661043441	0.5915107365952218	0.8723900486857425	1.1558873604061741	1.2766396874569788	1.8126727639400997	1.4552955724667518	1.487317150022411	1.4381054453917361	1.4529933688242354	1.4484045442225149	1.6596275682549273	1.9168971962925025	1.4235532319735362	1.4027080610554072	1.3765617530014054	1.5881294361014486	1.4623959305112693	1.5086988922691593	1.835098243054627	2.084273659194701	2.0744482619361237	1.8207959724404175	1.8100313869314497	1.072848143632571	1.061218522752248	0.6834002531846857	0.4570094293017277	0.21090942328520068	0.5105677021274174	-0.06760847174241569	-0.0182069943986177	0.2866072668107237	0.8872608227609793	0.8968662237605531	1.1109411246991983	1.1219980711434594	1.1230233410543975	1.0985695939632063	1.5738332893704603	1.536201922349874	1.4607445763549227	1.8093524519059068	1.6517294735033454	1.5263770950857278
8750000	-54265.46015190672	-384.7400278833	-53880.72012402342	3.596472076618024	8.96730377207533	1.3169283196767363	1.4746398263147833	1.288297968608234	1.2836608332915695	1.674929430474274	1.5842545467376552	1.2097321351881323	1.2402192158170235	0.9605615587682655	1.1256857036533994	1.3004857149692872	1.9238525093744656	2.196105882904729	2.085316320012857	2.4753862311423527	2.2890190251539435	2.259788372905202	2.8312113239529486	2.7349905542374846	2.3850889962126827	1.949310505392352	1.534252366509733	1.1837143284741707	0.9718172952746608	1.0330131808047656	0.23424677716896097	0.1781635020078589	-0.49913892317628833	-0.8818406950740725	-0.0647093328779601	0.08854953659360432	0.3688846121797429	0.224074966203486	-0.23450142361803583	-0.5686550431022366	-0.20777504466299007	0.001687322146622594	-0.5455232635682494	-0.627090438293917	-0.6410659965132329	-0.4893007579007576	-0.7939460573799633	-0.7320672654751865	-0.5678634167374199
8800000	-54242.6803484387	-371.38908075921114	-53871.29126767949	3.6292510430045173	5.443126968226831	1.8212061179679182	1.4637241532044711	1.4446052064938024	1.6386748336659729	1.8808956122532436	0.8873668478198726	1.3765730513647596	1.4047284838115088	1.3817863473937075	1.0071664556192255	1.2917798211830607	1.565291253855298	1.5657866435998649	1.4893358985183087	2.296476134088993	2.0506624362669195	2.494399186842468	2.6013357310395913	2.39859258517986	2.406515411545787	2.2998896957927686	1.913142848196151	1.409949714355938	0.7892467719031728	0.7225031898998775	0.3384144763156409	0.07026208456752603	-0.2049653767395388	-0.15918394647493184	-1.1668832164713763	-1.286827486480691	-1.9436663675967938	-2.2062154672981418	-2.199968773834337	-2.6943838537097036	-2.8528465366762132	-2.5601539505979103	-2.346147785784212	-2.987777607949475	-2.723160597516375	-3.2381685276199166	-3.2772884975535455	-3.3523859773221414	-4.073559607145166
8850000	-54284.90977934593	-413.0782442841305	-53871.8315350618	3.8092030891881623	0.9378912894915702	1.6958601567981024	1.0360622064844929	0.6491272121575195	0.508482771661676	2.319131620279643	1.6244641984453365	1.2493230920733593	1.5432439241186195	1.932925561304389	1.7245125107011234	1.3445175085854215	2.7695877064644123	2.969163224948825	2.5819436626583236	1.4554787896001162	1.9608012437028544	1.9869366417104943	2.938210438709157	2.5279285655870836	2.0957687347353513	3.311557310818823	2.8735936802667146	1.9479255890152045	1.9944974013289714	0.5888077123723263	0.7527280140559435	0.25808365429264807	0.4229323142023582	0.2603003587217516	-1.0424369584357944	-1.8994934626589595	-4.566027900589775	-5.508243603580368	-6.474738911902387	-5.478458833506821	-4.061637711060392	-3.0264272559384837	-1.811162211473952	-1.5250279947032497	-2.0750606266886944	-2.9279031971803624	-4.4454362388787985	-4.357283194295558	-4.284591467339501
8900000	-54283.39533372619	-411.0661769004582	-53872.329156825734	4.179246439663243	5.820099283311623	2.010810640789675	1.5737773914684023	1.6157811063467742	1.2675893473971547	1.6648394020865973	1.6238772377921427	1.3222389999167932	1.3327019345593583	1.7894185792394515	1.8381185542794967	1.9709030321683683	1.7248592978252724	2.4659836325468136	2.196830493004721	1.7285414332942874	1.9817882419380277	2.5524683958192895	2.5257658765863105	2.319112416406154	2.31930830309908	2.0732262873798923	2.007632914005304	1.4453780516578671	1.4228464121794304	2.0332176392596817	1.4393777650377535	0.9911586023659135	0.4493238663169533	-0.2122364289597879	-0.21073440793588552	0.08642685797204779	-0.07043020511196507	-0.3216417857702547	-0.751873990659117	-0.42952586733456855	-0.054334836792839125	0.24619834989603528	0.6312192417455498	0.406526592852129	-0.09126908611539541	0.38325372104196676	1.0001235656153857	0.8179333868521543	0.7047060239834069
8950000	-54246.71439294582	-372.69092710917477	-53874.023465836646	3.8878024649368115	13.788297143323831	2.2433360493994385	1.6857260599529797	1.595533409053211	1.3170663475749296	1.7224192090027601	1.5387464314854835	1.524639107182988	1.6254246907264862	1.2704525155205424	1.1515360329803626	1.3632512754577941	1.8023293239407343	1.9339976017598306	2.0277913760545974	1.886318648222425	1.68383202724734	1.699270323556262	1.8654270744516777	1.738718873978259	1.775879223355878	1.6694120438104594	1.3808242997882776	1.2222680680890847	0.9713126836341122	0.5338845145122	0.579918743894558	0.33183857684237805	0.30155702035735865	0.48344433864753156	0.7807715604545585	0.6673028300972552	0.4273605124813825	0.21760696845242922	0.5069097975335121	0.7612407235494818	0.45729460432774893	0.27226994272369265	0.030082899435668498	-0.05091771075607071	0.11416288184118478	0.18611623428997445	-0.22367951310593362	-0.5002081124270855	0.2822250471136327
9000000	-54261.796789322274	-403.4083299136528	-53858.38845940862	3.9241824615259056	3.881217201259294	0.5868063370189154	1.189996091516757	1.8935714563376878	1.6158971738014372	1.7501868835333134	1.4062289668850745	1.2072996211904155	1.6910011378054224	1.6056928621497786	1.5365083609306518	1.1981149562364495	1.3095992503591942	1.7240856159514282	1.8333709665884603	1.8219090834353155	1.9310353742180875	1.411009035212457	2.532549931763562	2.928131170529445	2.228239359320116	1.5300134801894165	1.8527597444376374	1.3530709370393907	0.9762698380145203	0.6865376663850785	0.5564511214287357	0.5579285345304565	0.03467598649415585	-0.482974504140822	-0.819236527918235	-1.222365377374925	-0.560443089258729	-0.8931709008353654	-0.19964299650850137	0.012572103095463971	0.4220105044875586	0.5245535857703101	0.43911905042777666	1.1324026693067208	1.1458681998177538	0.4179978136574247	0.6643449960732759	0.5462941683538243	1.2389527526912623
9050000	-54262.40680621543	-378.1687877961337	-53884.2380184193	3.8736870680875106	9.350538684685445	1.9843431942207137	1.529340379929101	1.4929721211554257	1.3288014704185176	1.4540840735592584	1.1803739059853604	0.9632612578673072	1.6999198002797533	1.321095901665963	0.9704219704973729	1.2408887808573252	1.855854749605772	1.8814282521908436	2.4843980611139638	1.8426885794540162	2.0062815970780536	1.916945882620082	2.0719079738763457	1.6791176295832408	1.388265717140402	1.3960378104155753	1.0948542896749445	1.3116214233165957	0.7116649322569815	0.7668590590781361	0.7365589137420381	0.9867091978339693	0.6345358044185698	0.6030922235733519	0.1535276235808032	-0.41552202274290134	-0.8756457090443241	-1.3970734457567697	-1.3810778599113611	-0.9105414894834148	-1.3313328279575547	-1.195488622339548	-1.128602634573203	-1.3074286645037354	-1.38389239644851	-1.2917520179865685	-1.64772234049474	-1.1456159634907315	-1.0892654249263622
9100000	-54243.7507799709	-370.7562148661194	-53872.99456510478	4.1057264415372385	19.869576825537454	1.3735501771283265	1.589192461260225	1.3515143918504506	1.4133956870630686	1.3109903894063821	1.605448395922466	1.5898122901527947	1.535519075084415	1.674042001264695	1.7938727366989742	1.6481155539838241	1.2487454877415893	1.274207591219417	1.651769638470582	1.9722987263775187	2.0076912398266753	2.092132155498153	2.047788720043326	2.033811158738168	1.9037191376674851	1.6611962821278414	1.5152113844925663	1.5678027954976241	1.3366381258482014	0.9524046791640257	0.9230205962170657	0.9334912120175354	1.1050987449368508	0.9063416897584647	1.104580587671875	0.8099953660751257	0.5688557514791706	0.4130822380748026	0.516910553683793	0.6818716137506123	0.5519733199152742	0.827120689624797	0.7088074197106509	0.39441337435997864	0.784740485523383	0.8941488138166825	0.8670229498334195	0.8846377580525346	1.0186724821613364
9150000	-54264.53811290107	-374.7807846221545	-53889.757328278916	3.8874930123193305	7.129847829297466	0.8177794448032439	1.6000639225022202	1.130172880823699	1.3941189257570312	1.5803816805651885	1.8413120771568032	1.3124630033304532	1.3947965988422606	1.0711363426448492	1.1350741464761458	1.6756735741379822	2.0676567978453675	2.476518601088018	2.093941851064976	1.9915435726191155	1.7309253600257979	1.6500456708249078	1.642097757407547	1.9255973591875337	1.8160546558721014	1.6808861352754276	1.4560773312608137	1.3501685977208768	0.47409101527851705	0.7251766139987873	0.33005725531207586	0.4727505948116357	0.1297364753409887	-0.18530601380938688	-0.28452684329899075	-0.6482241408054824	0.008965519887351059	-0.1404453924588983	0.08305047979039093	0.069150176374557	0.3901088065485805	0.120592378230157	0.06534562577643632	0.013873059747909755	0.15422471194818288	-0.21268545516029097	-0.3936004847709612	-1.0969293891962726	-1.3362541251146762
9200000	-54240.12536141905	-384.67858610433865	-53855.44677531471	3.7661939413323067	8.497488193773657	2.835209211729066	2.9548921518403573	2.5692156727827027	2.021475637932521	1.5403929071187659	1.49981802001953	1.2828505905952956	1.0481241017620562	1.2876210518310258	1.5101567321593932	1.6009225736483526	1.9474815232366895	1.7820795688609228	2.118626042476712	1.9676110294418565	2.006254409022262	2.228364783417556	2.2669642278911772	2.1390409059406235	2.169657440338056	2.0032129229509414	1.5624790524090322	0.7880600496904177	0.41788169665806657	0.27156982761207776	-0.1012439336661976	0.008391051191569202	0.4361079001194164	0.6393330896117959	1.153598738434618	1.1418357922781102	1.5437433290594287	1.7614878411267667	1.6207764361792691	1.5602992272629035	1.6292154294180095	1.6414334918421902	1.221452851362609	0.8595277272720406	0.011940360866881772	-0.11947241248180185	-0.5695133104229627	-0.5857049476288771	-0.6484341623669404
9250000	-54245.76228126183	-387.0466434900007	-53858.71563777183	3.878159481806146	5.621076151653147	1.2987753227710594	1.1882216567977193	1.7629453721932702	1.6281588438194414	1.4822274609004376	1.3070665022662082	0.98340041509917	1.0543701971292756	1.3830890186615263	1.5481242574194463	1.872325387956621	2.3012759799582776	2.0759515655727347	1.6255067225936686	1.8080264404914033	2.0147340204494313	1.5924794944244767	2.1461543244753476	1.976826621344716	2.09770742859827	1.6186884519711628	1.0200953367090495	0.7398500824223251	1.1669048391993515	0.6726210620005618	0.3931439544438905	1.1119517267825128	0.4446655032638077	0.5608017074814056	0.3197959608998535	0.20481049926051154	-0.14318885069422804	0.33064158488463713	1.15803599364034	0.8809858712290618	0.6574682952358119	0.2855782010769746	-0.1437764444683458	-0.028303466246258124	0.15930766181108702	-0.4161075044169245	-0.23983000232609342	0.05702002983280663	-0.49134046134059195
9300000	-54281.372452558484	-404.50542816593224	-53876.86702439255	3.678723770785708	3.336762696056483	1.0776062446547419	1.7436155401815085	2.2465807896599728	1.9188814297231505	1.9959927741334524	2.170677153803258	1.2048317404366182	1.2790191987596993	1.4577533547055672	2.161929410028278	1.5104040121920421	1.6253591326441321	1.9546957668261584	2.0608921317391378	1.4057006718759217	1.5087487149955747	1.8879706734714583	1.9862268613851823	2.361092843221394	2.256914042305025	2.0000282678297596	1.2449349895373205	1.2263179733144538	0.9505992531088034	1.5548472377015008	0.9018700882265647	0.13404214665858738	-0.3983106898220378	-0.5384660655637112	-0.3676417257930047	-1.088279174319456	-0.45825395265297486	-0.031002981172447264	0.37939805942836125	1.0845571315464395	1.4006950961369857	0.8818091492605471	1.6706850131745163	2.0435454026472346	2.5326599493426647	3.0880941348367132	2.6914584120771847	3.384273354246246	2.9787071063460564
9350000	-54269.938748816916	-382.932648062977	-53887.00610075394	3.5664482827420456	2.7983863700436644	0.663282823919119	1.0031385372785686	1.1600567358667004	1.0138038959712001	1.8995914121195547	1.6076424952890163	1.184327753188422	1.5963364770482968	1.2468209364839633	0.8732233166732202	1.7281297123593116	1.5366907682752071	2.4692349330701604	2.0498580061960348	1.9436451344117085	1.7395824558153106	2.3209338520769722	2.371676469311102	2.540057568776831	2.3523088688390335	2.1652301271912413	1.7266861175599335	1.2333125756122594	0.7162965040626809	0.9577042428694464	0.35966705990747905	-0.603757118480819	-1.0234464663939233	-1.0719910221208024	-1.381615194902337	-2.060914347589201	-2.3004470815218037	-2.4328577073302524	-2.4378711744099695	-2.633275650670466	-2.4496560787235726	-1.737820357936423	-1.1690791617636944	-2.301145719222957	-2.755572574744435	-3.1190240651075882	-3.3430234192167037	-2.721455416752669	-2.978327767093951
9400000	-54252.026083078345	-374.47744776218354	-53877.54863531616	3.8649700929411637	7.453665879473054	2.2327788974888527	2.132555741748047	1.818266485795893	1.4538904749209414	1.442504379566055	1.6138620488111186	1.4490715473694817	1.0584020421257052	1.053221874153315	1.630144317703667	1.5881605822730613	1.378280823934549	1.2928809016146334	1.5506199263056248	2.283403391393299	1.7236749182741073	2.1162243313830977	2.013114889094912	1.8040822198203095	2.354266792503677	2.0035129545819954	1.2490590726930286	1.115127538093912	0.26016047335074943	0.6110201703840552	0.6201520543396081	0.6892841378964513	0.9745262930353836	0.22245795798281645	0.2138296938379992	0.1771572260917929	0.027278242172314615	0.35128501650521493	0.788996268654204	1.0297243847025204	1.3528643530934858	1.2428867420527743	0.7020690936281442	0.18510943816505138	0.767645159701082	0.5006233419160244	0.8399632536135769	0.5122903753382604	0.527123879777081
9450000	-54295.14263956433	-411.6287325018986	-53883.51390706243	3.9182300769759486	3.0131881898338313	0.3063915878358139	1.0692743370209865	1.4594277954302493	1.236424153806503	2.184590337736102	1.6676704056050258	1.437949489720955	1.9677127215452461	2.0674976047772837	1.9056137569930656	1.8768822432347918	1.4411793233891903	1.1608493674914953	1.8229124353534378	2.1181418718241525	1.9868174459247596	2.4940957603864637	2.54920136518719	2.3674638561591563	2.4038496746960982	3.0073750885498356	2.638481409329034	1.654705083483594	1.1684677299658284	1.1439171460709174	0.8234143827984842	0.48149391174438627	-0.38150643887641306	-0.26339680667683396	-0.4497383693737434	0.18230622499528448	0.5860285709480435	0.48680256703610936	-0.4204734958993164	-0.40979477466976577	-0.030562670020439997	0.2511850559918345	0.5585269150132031	0.3575501014086804	-0.6891659053451367	-1.0994598969776077	-0.5249249459003918	-0.1899689737985093	-0.44263607682260375
9500000	-54244.821625020006	-376.23125098208357	-53868.59037403792	3.5601531335541243	13.583687826312106	1.2800338388357355	1.3277890559711092	1.5467929632871722	1.4710210164289448	1.409665019152583	1.2472765539212234	1.421112118749002	1.6242142213270827	1.3076272682452672	1.6275702265551657	1.307554025810709	1.5240312286297677	1.6662443231903539	1.8759863977585958	2.187909863986835	1.9998183697268492	2.037718277466842	1.8477443949337855	2.149433862874513	2.1090999003327373	1.3672502086795015	1.56656976453282	1.236154085987892	1.2002055954615685	1.2701444637239925	0.7772628381562638	0.8421376531744955	0.27559815627548034	0.1216526059965545	0.28123389770067225	0.5328979138097453	0.22936855794552174	0.2933048065708469	0.38210811191891375	0.3019934246443409	0.4501953561003853	0.5391776766859042	0.509404451892699	0.6346040443904164	0.4970424797563048	0.3452682951572073	0.7108529981063102	1.156592444502937	1.4717818119991068
9550000	-54240.731454878856	-369.6294331391188	-53871.10202173974	4.307812211661439	10.988397965066655	1.083473189349331	1.3004140977591359	1.312572595472176	1.2852894893113023	1.4779049274365423	1.4901811038174229	1.0912675058301258	1.4093937048999423	1.8711296256401244	1.7784777403297398	1.4158908785426565	1.5091573302589638	1.6855656342929095	1.5956286442036556	1.8051219242291086	1.9294729748764683	2.1242280593253438	1.6459942593091093	1.9306328150025933	1.852774084793902	1.8329780155872721	1.8903869626645609	1.9707662735478113	1.6050115987155664	1.4308915609191661	0.9376644020760102	1.0740615476214896	0.7752253111270986	0.6656564918477921	0.34840000800583	0.19227280503248378	0.09916399216118402	-0.34068670330938	0.02559373140539123	-0.3089497474698491	-0.19026301757937866	-0.3425048206192806	-0.06206358270182977	-0.2656289900581338	0.1526775967836806	-0.29262961287822664	-0.284744234571936	-0.5557223871486519	-0.8033999727529192
9600000	-54235.44488279802	-369.5662503679996	-53865.87863243002	3.7400693381127046	4.877409443703302	0.8457275045912303	0.876653844140807	0.6898392322847362	0.8384645787841143	1.1885446060064622	1.4760493264319567	0.9284016649323532	1.186353138156244	1.1859757103817206	1.5233488640956678	1.5482336426059806	1.4903908818992615	1.503837897687836	1.1613821767995667	1.3542312403704213	1.5995693348904114	1.7098108405900392	1.718424179412946	1.513363613650701	1.741337691400662	2.1358251169542415	1.040897358566668	1.1948607468942236	0.8935833533315137	0.2275764188350795	-0.22612068644875177	-0.1673524240332378	-0.45291154079810314	-1.3984228482247016	-2.071615008563831	-1.7108081103298185	-1.1829886086729946	-0.7525617252821607	-0.855291749968946	-1.0321339144930128	-2.4765828808747257	-2.4309729857598064	-2.172555820681015	-1.3769962088929357	-1.757641181048263	-0.9798538924682485	-0.4628661344517118	-0.5187633968070471	-0.47887080663944853
9650000	-54198.25706772538	-322.77454583029044	-53875.482521895094	3.5683293092794566	177.22831389279975	1.6265571180086469	1.8224455794199088	1.8150123495432573	1.6982975141577996	1.6201514211338361	1.6638612059562718	1.6818403224938443	1.7568878077718222	1.6612065159736287	1.7070488853913086	1.7298619726974653	1.778680997613255	1.808458840964979	1.807530635284388	1.9086985398562741	1.6628851308779973	1.739368319685706	1.818280822979967	1.8027461186277276	1.7335340228107	1.613440611746358	1.552874740230263	1.5344387963374955	1.500419042184884	1.4334524524685914	1.5143862417191847	1.5161692787878254	1.4874044765750272	1.4746280283349074	1.3714446709409511	1.2275333906646457	1.2141944365710584	1.349377609739242	1.4421605925497076	1.5420715577570296	1.5659471512093774	1.6668690065297949	1.5631072434212765	1.5711678952085717	1.6041768855644445	1.5451525661497119	1.6648467405224538	1.6825912770661473	1.7144636126652566
9700000	-54242.770227405505	-374.609519337766	-53868.160708067735	4.078921655313414	7.753122217505435	0.14503399247770532	0.5791404582380104	0.8349561414553068	1.0261602590125252	1.4849526726810132	1.424905739757527	1.479462272097606	1.433676127413657	1.564649754237867	1.8321179936126164	1.3313314204179614	1.9444777884150561	1.8920414626047828	1.4725075129735352	1.0712581427587042	1.39509543110858	1.322557461229859	1.8051100184216144	1.9254032483131032	1.8175306646075704	1.4640456392218102	1.1351394408448907	0.9274191442290814	1.089495859822498	1.4462068989116479	0.9431264796770307	0.40044647526990473	-0.3727665834671936	-0.4647437453470466	0.09836415448624264	0.035901588612994695	-0.016571390432053745	-0.6158217181491868	-0.5716102854498933	-0.19662768779092682	-0.05121864409662391	1.0626234874885685	1.1026675424852084	1.3678125957345375	1.4073546106129455	1.5350052049039897	1.934556736359076	1.9942226429350787	2.217232330236666
9750000	-54275.15322421833	-391.7047879054204	-53883.44843631291	3.721066217512998	4.7724331108176985	3.415077500507409	3.034691854519	2.208805674223962	1.4698048523751974	1.9560708854572029	2.0849462998928603	1.0420047396032275	1.250910910148593	1.4839115688355302	1.544017364474188	1.4000176559715047	1.948560548854664	2.322732645267006	2.547155083857051	2.259545567905596	1.699317446524836	1.5967840394596209	1.9810225664619052	2.0020825065132497	2.4254076792148136	2.5290178054123573	1.6868337254862942	1.6818485835945776	1.3835084559013493	0.9877135272336464	1.0483817006743028	0.4161761332361903	0.12346798929306549	-1.055442348484475	-1.4858250907128112	-1.5496246336217419	-0.8505441043462751	-0.9035237173971848	-0.381521469411896	-0.700053297483282	-0.4066656972418464	-0.35913712588052726	-0.16166603440656446	0.1390165924607869	0.38485897127346447	-0.7663377140389344	-0.8306734663961853	-1.0391697798116504	-0.6138445782607762
9800000	-54229.76504769967	-371.17002363808876	-53858.595024061586	3.8808541924240183	9.506880290466743	0.8137918221774788	1.3711789366214229	1.2532097217070801	1.0433449584763457	1.5350876622548073	1.3614933031553318	1.3678459883719514	1.5649272454388332	1.408161959736302	1.599568098531073	1.3701901405745585	1.2915871946129938	1.615636417487762	1.9663603346582814	2.0309088926964205	1.61481126880046	1.542632468479849	1.733379311525785	1.9276860137638818	1.8581480725458543	1.8190408130581197	1.3974820937334926	1.1326515950802896	0.5208857104759559	0.1762164294430647	0.15970823108820423	-0.003357723770443244	-0.1051489495894424	0.0028411593680568864	-0.5349363000442726	-0.3069861917470279	-0.31976610038716696	-0.24828482834903182	-0.3110931171838728	0.051714665344426314	0.287712981015612	0.7781030221425176	0.10651263623015211	-0.23129499574903303	0.007570477522856223	0.013101637627871365	0.04125093072299729	0.30147205441169217	0.5944669495055708
9850000	-54276.73979793143	-389.74329936208085	-53886.996498569344	3.564060587615665	2.672121607288325	2.7033562203175565	2.9418195314897693	2.6052884966184413	2.0816139270408907	1.816620600832796	1.546797813720929	1.5848956886813628	2.2726222205774764	1.1242630734452352	1.111441419627697	1.130582057518218	2.009793324611446	2.4707889471195204	2.1698207182332503	1.0811840283609429	1.6919808953027484	1.9281870107423713	2.0312721341487876	1.9819275713485305	3.1758372311565335	2.385311322590557	1.9576458453008654	0.41980242669239076	0.7326407528855815	-0.3814265557035644	-0.4055117587322428	-0.49719414354981567	-0.2942309402209379	-1.3294418959956917	-2.8589718109674456	-3.672292529810398	-4.130991244293226	-5.203237301829795	-5.6191095574295264	-5.214124068341075	-5.24180857495009	-4.945798001295745	-5.813859384983093	-5.680197509632876	-5.452229088280747	-5.964123984834854	-7.046317022777205	-6.35829726135478	-5.7372714919322645
9900000	-54262.76075231542	-371.5165979060844	-53891.24415440934	3.857932854428726	8.554516152722623	1.214055852158615	1.8244778913921005	1.7266220394604157	1.5463220723738393	1.7685973345362567	1.6583976227771728	1.320363329147089	1.5510411225824472	1.5089334393592007	1.2142534936051232	1.5801033875342438	1.6183600402581577	1.4913508567295868	2.1586751238135857	1.980710974789114	2.3154084670314887	1.953761360236021	1.7752936489304405	1.625181497705236	1.853860666797113	2.014746053752442	1.8200484502302128	1.2591731121827459	0.9561499046867392	0.33695330135673757	0.2334249620437056	-0.05787260133922004	0.05394347382144496	-0.08532835750433816	-0.7887276739379401	-0.43857388750364135	-0.7280520567298203	-0.9457511190610717	-0.9374692287189449	-1.123559090735624	-1.738959516934187	-2.079227098571412	-2.4035916315668304	-2.4800270430405496	-2.6618632667856286	-2.967642548009329	-3.143570865235553	-2.9533902315092426	-2.7272031718304945
9950000	-54257.95624790257	-403.70217201903716	-53854.25407588353	3.9701718780968824	8.863857695086288	1.4897631388306496	1.3315072396523742	1.1755652692817697	1.412400804887865	1.7343319444472358	2.265197451680696	2.214812885784743	1.8091986643616667	1.8040125619465721	1.4828852649598976	1.391942077105775	1.5248729342115024	1.7392147499198067	1.7653462627519674	1.6972854603590783	2.431620354118962	2.422010544096258	2.4966406832662815	2.655122010809207	2.240409859724464	1.860604616945921	1.6823752856853562	1.4959749436941876	1.644397176382273	1.4833098307428705	0.9502689909754052	0.3676150976411521	0.37172535203855545	0.3706652469717784	0.21507218055352134	0.829524872001637	0.7707278231931463	0.6644306789724332	0.575991308774135	0.8945004186936402	0.5323448666553723	0.57888646628093	0.6866754974238489	1.192335359079277	1.215025115066777	0.6321076267343922	0.6363583174819744	0.6505603627648759	0.7467667334074197
10000000	-54245.63588190158	-388.8312247222367	-53856.804657179346	3.9211412510435686	17.133318360522384	1.307458876523171	1.1131858932867813	0.918913571080111	1.641417362899681	1.7139021479533119	1.4684129050193298	1.8561071231739654	1.5585249594742379	1.711700723297393	1.6193648400341172	1.7443885230573097	1.6422444054466736	1.9624132538548102	2.018546551275786	2.1967467492474775	2.2668346287951384	2.258778078812174	2.0263071255942453	2.0236947099479456	2.3278240969296387	1.8111367036873307	1.6721812889489043	1.430356303610314	0.8731883213787572	0.7898916473584794	0.7476084832338503	0.6842003826594469	0.7153843488063324	0.3042773836117504	0.19222341945559157	0.02932772297067815	0.0851542679109232	-0.13774823903494207	-0.07813469420346292	-0.010825660791606646	0.3058914248739212	-0.06289721113848563	-0.2243932604806875	-0.2444375781315372	-0.19687464595323004	0.12072644934108978	0.28490802210597654	0.26528367090093286	0.3570513320607672
10050000	-54239.34144959568	-367.7644655935483	-53871.57698400213	3.7548362233766936	22.61125173316411	1.6462176146396559	1.7124337750601246	1.7354194006733175	1.7794719893774373	1.771188429876417	1.7172595995234674	1.5764493123274699	1.624737725024183	1.3098076310262912	1.28720167170068	1.3353647139973508	1.4808458308532537	1.474652551064179	2.028283057283006	1.9838615960144985	1.9358070480576892	1.8781614288538	2.019687549875697	2.226373313819808	2.1685282564351542	2.4123401583493322	2.1583741689523026	1.8729060107542934	1.5280734282657364	1.6266642983433186	1.5884401036378133	1.5782074914298496	1.3193462574334158	0.9132743133277396	0.8236432210721021	0.42822791407290056	-0.03883849866838904	0.06557875696415744	0.04579358133086542	0.057323072196897196	-0.22452265768951743	-0.2686639831305665	-0.684505001290461	-0.6702448682148479	-1.113381773363596	-1.0781023435304686	-1.07591752360926	-1.17810337063237	-0.8798181628373226
10100000	-54208.235027664065	-328.1525873865538	-53880.08244027751	3.9612878553211335	29.335856469614917	1.0161799373263705	1.1205397520943787	1.3630856504927036	1.3010706458903214	1.4530383211037061	1.176176593445061	1.1544392745135812	1.3238654997405543	1.1466314437055916	1.3804499162060417	1.607902461893082	1.5152433433384922	1.6569628163151402	1.5633409059244452	1.5834637859611822	1.4703168412508454	1.7370309624381346	1.627341706818318	1.8043068123205932	1.3757936574444525	1.4046753964094778	0.9952957462245671	0.691113843273094	0.616678199428859	0.5037499722177229	0.4257470232833047	0.42996384679004285	0.3278214480363466	0.3481486922388939	0.37431073458813174	0.3112358803993241	0.07201211908209418	0.222752457971975	0.15571235626321653	0.1872912217740456	0.3702078502200089	0.23901609197321494	0.5154969224913682	0.5897306183970283	0.5739339371388025	0.3812195418008031	0.40342115072271356	0.2595229196943935	0.5518833239310559
10150000	-54267.06319681318	-384.7804287726772	-53882.2827680405	3.7694978889492776	3.995517923067576	1.8082767341271326	1.9173038819067285	1.3902733754095886	1.2194764310308357	1.35891882987144	1.9168549852280539	0.9015687422514319	1.475664891678455	1.4723980191515125	1.0986303014084182	1.3729081139915411	1.9783974714196089	1.5451521521775913	1.7540150348839616	1.7409488970764222	2.5072012199101685	2.076997908364858	1.4709404905490122	1.655447244305763	1.3361838318552632	1.9711128372631281	1.6415661982986598	1.6204973459295309	1.4338385085391034	0.8045638314798551	0.4894876682810056	0.3626886316148218	-0.002181990708530035	0.5822059597514008	-0.07708008206025396	-0.6222247775767068	0.06082849279496094	-1.0677048300811516	-1.4657788170737667	-2.3145123712109004	-1.8329370296079277	-1.4705818195674785	-1.7262641837269208	-1.1471315788512009	-1.9764618810957413	-2.3221135960167536	-2.4930544859573325	-2.2665231532265446	-2.6693871296765836
10200000	-54236.46966987737	-362.10141487107586	-53874.368255006295	3.696457723516679	17.24948739213625	1.3193755125666256	1.6829269869136052	1.5034907512815172	1.459784135259368	1.651565425651112	1.5309027871246508	1.0950028759630075	1.4174273852451222	1.5158113673611329	1.317645578171141	1.684415026979913	1.7895133629205517	1.6286913489744002	1.9680647196470362	1.8321053856091782	2.002447191108582	1.956078387942918	1.6731346258960018	2.0577661547375956	1.9436013559118475	2.0867571999301395	1.8018557199737464	1.4114492335425748	0.7566040385636051	0.6416576282303488	0.3163353186280643	-0.025931151942134745	-0.20929044113330383	-0.15193750193517533	-0.16353461206120024	-0.4955949220093626	-0.6362542255528043	-0.353262284967725	-0.10712044623832531	0.31962634384815164	0.1961901704538815	0.2631420003177863	0.29699575175632914	-0.039755077240357664	-0.056299417161329385	-0.19201373236719313	-0.06712702596630808	-0.1701737384981074	-0.07027577947802756
10250000	-54259.78796042166	-386.97864565272823	-53872.80931476893	4.299066475408462	4.670272077976758	0.04281380759415021	-0.08606593932576145	0.9458594817833126	1.377564593160281	1.4301567234821626	1.761883874771165	1.4384323195552768	2.3927390893009797	2.2221477460107097	1.9694200881412574	1.611620273699715	1.8296831728845215	2.0393550983014417	2.0244963380547034	1.4738775426994861	1.5264019943441434	1.851564095018461	2.019693698240036	1.7948000949760698	1.6933471342923612	1.46643850176169	1.8315305391492265	1.118591448127213	0.23612214377220725	0.09578716575130247	-0.23758093343185901	-0.17491408352075327	-0.26293622454848253	0.5826701803283313	0.6278122772552008	0.47686120648701685	0.10994768663728416	-0.2512744245938949	0.061400446323432556	0.0660758400056134	-0.8809386865370232	-0.8114249978861983	-0.35554307110960515	-0.6116054194240049	0.21559799292821702	-0.12662039418026694	-0.675073262661908	-0.8609796408690065	-1.2125352342590439
10300000	-54253.477608350266	-379.53976691123603	-53873.93784143903	4.016223764856945	3.1675864130468083	-0.4886862552634037	0.11897425804943207	0.05796479100875562	0.6664130112762475	1.4775050591551866	1.3391916513094668	0.8818434792624874	1.6514571328936292	1.492707782908714	1.7452308791580178	1.5809204423889294	1.7170280478532352	1.470653024289255	1.7703499688815554	1.2365022805763446	1.6579064151263907	1.8112009245716176	2.060984637558575	1.1240929928817183	0.9896002325421075	0.9380283661526402	1.2105681278199856	1.1629815431596362	0.4150237687374845	0.5479113632582187	0.9244950388633008	0.8050944508712208	0.27776274752690067	-0.19717756825051197	-0.37603539401333563	-0.3681154944139172	-0.3795812567058643	-1.034076437262947	-0.4944585415185526	0.02055806651563863	-0.7241102021106587	-0.23157516851189086	-0.44275384559226316	0.22213896449812442	0.08280257533911062	0.5959652475062622	-0.06427123983000649	0.2590276732864434	-0.08538369527508927
10350000	-54225.59671351471	-353.9280178291767	-53871.668695685534	3.62013606598081	8.112271999435997	0.7083860884675824	0.927819169085947	1.0224014847363776	0.8940698868624815	1.4965850270949346	1.2770866007200372	1.130111917355502	1.4459718543973878	1.1066206457335368	1.1177678087686918	1.3485138164243526	1.5550984839517914	1.516093311683912	2.026737831760812	2.0926107981450364	2.0079350616682348	2.154019305220225	2.45196952725465	2.4097806036890894	2.115173600164651	2.025619604236451	1.8269473234054048	1.232681997782581	0.8833053856002907	0.45151719108258365	0.6917563495125054	0.5763278302485593	0.572359662093727	0.8640317389177186	0.5350863624500092	0.27496413449424173	0.6605724687532657	1.1505768708073976	1.0472662284796839	1.2328855872671447	1.305365868203598	1.4884027197329333	1.3373789227232535	1.9688456987218277	1.835560990236896	2.0286600994494264	2.221415725838424	2.0351112170301477	2.522368040872775
10400000	-54239.14866649008	-379.7426970905779	-53859.4059693995	3.6528513950204045	3.4613955499780946	3.350190343853	2.704311196601027	2.3258325534164954	1.471598478923624	2.124067594019	1.4302954647916704	1.1739307665792493	1.3041621298582542	1.1103461919840136	1.5036351454319363	0.8795557349497247	1.6435121597330165	2.3830183619810006	2.2577792678872073	1.432326709096185	1.280531728225581	1.9084677125394995	2.5005464962621935	2.378934588169163	1.927951083879706	1.7523248515026442	1.8309063882583778	1.4600598649392404	0.48624270486712584	0.4784979987824938	-0.20026948774777498	-0.48753882128161274	-0.6618642569260832	-0.6001775911456277	-1.101865005004675	-0.659853600279585	-0.634575103370286	-1.952676206070596	-2.1519268156953535	-1.4086169859842295	-0.8082059030206353	-0.25317211572523	0.1778136852411747	0.6720950882869439	1.0098502343600388	0.4943645054553043	-0.28752084531135647	-0.7318738098296005	-2.270958187739098
10450000	-54278.280616608754	-383.0550339469279	-53895.22558266183	3.998491026434503	2.44866508446414	1.2267522273297444	1.1943802057007886	1.6376451244395969	1.1216902453549247	1.1027163963588387	0.6221502207102492	0.22545171380385381	1.3519964983798611	1.411397285580948	1.6338352905717533	1.4764745357761053	2.623206101727245	2.1060411837298365	2.049094026174976	1.7800916710601393	1.7722220674443163	2.5955055915803333	2.59497105675928	3.032852011462061	2.587677189889061	1.7929932448762047	1.680764898187948	1.7375701997307929	1.4334494062217282	1.2997798022721507	0.5874243008377404	-0.13709076824934943	0.11690656651167447	-0.11841124459504909	-0.047942390929188505	-1.1333650190508409	-1.4665489827658795	-2.9429433610447155	-2.9731077462065354	-3.16064873550007	-4.329432708265736	-5.006929584470845	-5.827563218626285	-5.1035452469766245	-4.639953121117719	-4.358064145151156	-4.2489088444254834	-3.9811558493634607	-4.120277767286302
10500000	-54258.36571769394	-386.79492446234025	-53871.5707932316	3.848293687513897	4.982653435063102	1.307986244906996	1.3352181921001987	1.1457819597948267	1.1329088906452234	1.4117168762256258	1.3074064114695265	1.2406201734171634	1.412794622991626	1.4564673179341276	1.3900440428204377	1.5395546148777677	1.6106935043852229	1.596381623461792	1.991195317134466	2.326416025309939	2.461362320049476	2.6937328528849322	2.4226493940725184	2.201569883468252	2.0912482631119858	1.9494946886130868	2.28719569684151	1.2661606161062555	0.8830835826644897	0.5842915758211107	0.5346033406972457	0.6635956730203895	5.073217300633898E-4	-0.23797708468324708	-0.5608949317597395	-0.8497298277719063	-0.3789771678980658	-0.29491789563600246	-0.7841001214367394	-0.3383294243593902	-0.4420852848659166	-0.030232121797872158	-0.012225696649566853	-0.09100936611390542	0.06293055394226144	0.11143158096421335	-0.01896428531728067	0.07750222915474103	0.8807249533388699
10550000	-54262.38504922518	-372.435551711774	-53889.94949751341	3.746946520907804	15.203566580056652	1.383784363286442	1.35169886181627	1.2287410654074367	1.351828823897083	1.9399355530750633	1.5292384480699561	1.5057716439185822	1.6764487462941295	1.4249549642084833	1.4107737033064958	1.144788586092858	1.2656198100084939	1.6925272780300882	1.915107300608839	1.8575456621989077	1.963253082089615	1.9540489942713193	1.8178582116551252	1.9819832440314924	1.966890941774551	1.7615872799278023	1.4301415426183943	1.1033920332583949	0.8318736315136838	0.8781375985941813	0.517597236496062	0.4168469512974853	0.30468679675745725	-0.056768939520044345	0.06409026528458245	-0.34565428703213463	-0.3660104646430271	-0.32727618529243574	-0.4540708175399664	-0.7891433558270495	-1.1719510626471024	-1.527790842217291	-1.643013544022438	-2.136868074257418	-2.4329007114869827	-2.20590423685422	-2.498952580028948	-2.3629105877923977	-2.612941276581999
10600000	-54209.89535540885	-352.71763610218954	-53857.17771930666	4.222006932887207	27.83716820414119	1.4524552399966595	1.3459815050685862	1.323642910485512	1.4743138521472023	1.3865642693005282	1.3669564406012638	1.3361346331999497	1.6682844006325575	1.6485394241757705	1.6352024349203116	1.6904880409003094	1.5747479424727724	1.8045685978594974	1.6526140150143405	1.5932958092008738	1.7296385279795528	1.7017118522525003	1.9142908862187933	1.705327496651303	1.5746431579889886	1.5207937463066112	1.3664733372208833	1.1964429610122533	1.205143689483604	0.8219568942639661	0.7237317052212588	0.26268501987458437	0.058694501189153314	0.28283854138296954	0.06620443814204424	0.16143893199139026	-0.16062972846840484	-0.4937937904979076	-0.7608985323509818	-0.772624286357429	-0.8224886540347507	-0.5273529689267189	-0.15942687653324888	-0.13415037583060968	-0.18739851325079726	-0.29830120916028197	-0.26868447737710877	-0.4806631294611127	-0.6998726081928368
10650000	-54228.11617967319	-364.8722320492755	-53863.243947623916	4.056714562898721	27.88810710990126	1.6381155668007086	1.4847629309871553	1.5922927974049728	1.5064558426311767	1.5436813344490958	1.4789088181664343	1.4989420558405735	1.698027816098512	1.2057355367767417	1.4041696215667765	1.275556658554522	1.2166680862452564	1.6465293628985376	2.1452134809126315	1.794166934427632	1.7766659656821653	1.9292991366871046	1.9270080207222957	1.691862956218016	1.7944595675531756	1.4239115903020514	1.098772162549633	1.0041492751480439	0.9907740276380418	0.9798356427629294	0.7028020083832784	0.6445145002754432	0.6542082672697431	0.4958599309866852	0.5096465932876757	0.3850409684550685	0.44414648709801624	0.12971591091915188	0.08601276515648024	0.06865451537637418	0.18049039642665782	0.3250525839279202	0.6593794390397275	0.7330077025287425	0.8746213679438722	0.650885122635646	0.9520447149062219	1.047327065736033	0.8471965926137819
10700000	-54248.087687564446	-348.2309901223637	-53899.85669744208	3.913150178518806	11.878464099204198	1.2067001869779452	1.1421549958700197	1.0612900196830264	1.502284066284578	1.188111210602058	1.1233347313798872	1.1106916755944722	1.334946094037276	1.3095946634487405	1.4547158067405679	1.893541581949207	1.975074842518648	1.8290605116361665	1.7088344127428898	1.5982332292318358	1.632875020233289	1.805438430592681	1.975300775462149	1.9949416913499884	2.5047425764432125	2.3064430230730437	1.6777703978099776	1.7012363652943046	1.1267166587946105	0.780529123430893	0.06731903975589798	0.31787709969519445	-0.09611487214591413	0.017951691481566452	-0.20820574816000734	-0.2642247320230343	-0.6520652648433073	-0.04164980869337154	-0.012674174600955712	0.5962859659228452	0.7485807010500277	1.0085667347965797	1.0636776986329035	1.1064547387477237	1.3391928215363524	1.1528915810222236	1.3213049136322843	1.689051567042533	1.6597630126165472
10750000	-54264.1727665938	-388.8190213919556	-53875.35374520184	3.779066767778275	3.5204081815950645	3.12912019665309	2.634177133707438	1.737653504849308	0.9716497466616856	1.9883242158850498	1.360627720278057	0.8106675366854097	1.597625288414401	1.352842241563859	1.4824903441164714	1.675640908811125	1.4693091102704159	1.2319833068976473	1.6023892422124388	2.1298535407040586	2.5908263251451435	1.8729629574772237	1.422910508703083	1.698423052204648	2.353875018659843	1.5375118227400728	2.287984148939843	0.9358776349445002	1.496003808835336	0.6289773019289537	1.0427376967226456	0.6458260817255499	0.029957784381476754	0.19062704621887283	0.13894417764204248	-0.0692710017998922	0.7145035935843995	1.4303911802762512	0.5673728885835381	0.5086861571746992	1.378753246080801	1.2450679965693088	2.3683258430002474	2.4502013181583413	3.0664694107986405	2.3975386579375284	1.2286100498377373	0.6672651358782042	1.2615729470154717
10800000	-54264.93860847361	-389.73316606776933	-53875.205442405844	3.9315005833269803	7.177310892491156	1.46458072040449	1.582309713394911	1.6348187113455417	1.4342902141876086	1.9499215873352587	1.540265321193151	1.055345038983889	1.4981118147439436	1.671399979843141	2.3018266270044543	2.3376565801861475	2.007185206797324	1.8931397561936258	1.227082201686105	1.4041279208202146	1.9057770976864128	1.8553996738903415	1.4595425280266277	1.386206615692756	1.987120608163736	1.7651479755179789	0.8852804539027594	0.6771266527709372	0.23356729839554236	0.002136085174902047	0.44666648640763246	-0.2358062044665697	-0.5149049007827109	-1.6545047724077517	-1.9547024198459129	-2.451134748662928	-1.7082238676252408	-1.8772455976092475	-2.3897786661488545	-2.452850143679301	-2.1282889503827302	-2.1291801686194476	-2.877325406068349	-2.9223345564742185	-2.542512993477848	-2.6188092512904997	-2.7991399701051645	-2.7728931096493326	-1.967142220975629
10850000	-54233.70160708642	-340.021494864044	-53893.68011222238	3.872422067467584	42.98021056074826	0.9496826045290585	1.0085801382583177	1.2393184936434756	1.2421469139486865	1.1939418212450792	1.4127635403726593	1.157081735752903	1.4238907738474338	1.6647147419735269	1.5592423003766807	1.4510654114163195	1.8391868124502428	1.799686181487858	1.8162061375176755	1.8919242045255575	1.8126121684995833	1.9501176106390616	1.9015976672978399	1.9565469994086857	1.70895599019527	1.4656297757641628	1.124087030507884	1.2843489658648823	1.1388284643804334	1.1300955790604683	1.1204668213975224	1.2383147444900118	1.3252533492102434	1.4063801056041303	1.3842780325416975	1.4227764626844197	1.3669348834587614	1.3507808309035174	1.5251887452246484	1.5991892203836788	1.6058622575712074	1.5962593546321737	1.9250357546071801	1.8410612632257692	1.762351036459132	1.4803086926494373	1.5715494757949655	1.6908706998366645	1.7788128172738698
10900000	-54251.52459485047	-377.0705665234379	-53874.45402832703	3.7657192514693754	3.7900031790589943	0.11500640184719835	0.37286518804232044	0.7512724736264831	1.6025005523232463	1.8554433358562572	1.6565096410344156	1.1122992585956866	1.6166046845302349	1.7043807376307754	1.222698429218444	0.8548436363979646	1.3725261049606152	1.7056241095906253	2.336856447161294	2.2603946746578476	2.490002822558784	1.5185126698098308	2.2144860361486516	2.4832860257544267	2.4348653001441343	2.3893573318675667	1.9104754501104517	0.9299569276849079	0.43596678112420695	0.30042415841481834	0.13018024646729343	-0.14289474619534498	-0.13230882224446094	-1.1325943710045578	-1.1929590830914534	-0.8578117979474149	-0.47884427016336517	-0.7461050304674057	-0.5233701903491317	0.4205881376383094	0.038714502055620326	0.32901521413010415	0.9343802549714011	1.2506997166490468	0.7575494794895237	1.2956123649761841	0.7917112417535523	1.2232198487961905	1.1070331538899485
10950000	-54277.46436220044	-390.1994398652538	-53887.264922335184	3.544321312459057	4.908604488214287	1.9348832722852634	2.1512733144812906	1.6223096036871754	1.4944324128014554	1.6912493981321308	1.910205367934312	1.2148464649785364	1.5488708965341593	1.8362761559076368	2.000624564490764	1.6503448311185214	1.432037243674893	1.4845582920900453	1.127231473220374	1.6689278253693864	2.020845283608545	1.7275124861486837	1.6270499366921296	2.0277928835626846	1.9501704773322208	2.06116202933414	1.4362570062644826	1.231065029550802	1.0540058901070126	0.4678507560583539	-0.5221654421228503	-1.5278158466818479	-1.3455939544492925	-1.2004506089947284	-1.4118798685437277	-1.0667746578404624	-1.6808469102657262	-1.3497317417651185	-0.9023360218409398	-1.5977276716820636	-1.73360818166302	-2.1639548926771184	-2.6767435234489074	-3.0003014018147574	-3.6573427441303092	-3.381004718546186	-3.0921555615389495	-3.964046044897204	-4.271688119015522
11000000	-54239.86950885228	-387.1860899811163	-53852.683418871165	3.8853967366582864	7.068413823837302	1.5042238146404574	1.6458790157923904	1.5316203229332768	1.0806772961549507	1.6571412514001937	1.3136880527199646	1.4052206576553739	1.648687250330921	1.6283672087897934	1.4785480993819158	1.6213365710476753	2.2492934482268145	2.004134109873722	1.9513553601461597	2.1803853412318883	2.209461922479625	2.0980097514040206	2.384972410854542	2.5563109565346234	2.078009234455791	1.5907138342428508	1.4029745807799887	1.6511900167906763	1.7011806227219506	1.1449452523153223	0.5802473848877411	0.41404241606712167	0.16771755768134672	0.5883013774941529	0.23636015905664404	-0.30998465535361913	0.059723338650289226	-0.09129231447579	-0.1476074465131994	-0.8109632144962737	-0.03431416016827882	0.2721165100048786	0.6787348239407904	0.35443794496655034	0.8541903830746791	0.6600226689614929	0.4496682540238659	-0.6220547206357397	-0.47278299236311816
11050000	-54254.20663824507	-377.8967127207881	-53876.309925524285	3.741592905647714	9.442211078659014	1.4035139863619412	1.3428647103072384	1.7036227177017411	1.6702423080995294	1.744278288855146	1.5565593911883415	1.35564012579998	1.2547950602957705	1.472441389014978	1.2037066958307612	2.024636227131052	1.8258319428285346	1.9009953215405793	1.7562502806460498	1.784265245363709	1.7649676520496909	1.907477972502249	2.477245085738981	1.9440937517250998	1.9608250673096412	1.9101565631228352	1.7737037079381972	1.2763405193093706	1.163843105090861	0.6355795569368672	1.0602424572989773	0.6593144019948414	0.34140110423626985	0.3665187337297866	0.8844752629462826	0.49145023374568575	0.5498481687494325	0.49148606875545797	0.2456304862892461	0.16497993830498942	0.2129858586852742	0.307840713661585	0.09574009393390881	0.20515340693869993	0.6490008378394233	1.4146147950737793	1.919529783674374	1.7626839470963631	2.0649281181817027
11100000	-54281.656662983376	-399.8865360299068	-53881.77012695347	3.7795621678044786	1.933379902409303	0.9564832733428715	1.715715340765993	1.2974141331344335	0.985599894037998	1.524184792924488	1.573619378618285	1.292594634679145	2.104463288968899	1.190346803360471	1.081314914903616	1.9483654076741244	1.7505504835191104	2.6202047175150645	1.1522853131710347	1.2967698643488337	1.7454249439486087	1.3331266860579318	2.3785259679271458	2.0672863906471113	1.9248587279172005	1.4480944626047498	0.4649540356391747	0.6248835776115065	0.8352749984613882	1.2472348687142785	0.44076758807453387	0.21644161148303115	-0.2410358278865753	0.22506341643408234	-0.5636206260313397	-0.919564755410054	-2.149974999881106	-2.7378032030847486	-3.937384050260308	-3.090371871828063	-2.6440700033883062	-1.366096372984617	-1.5627807579788362	-2.455206809906165	-1.9744523572493562	-2.1377589580387006	-1.937580878890925	-3.3359865076424624	-3.4331908916312486
11150000	-54192.11037516366	-312.5693213020437	-53879.54105386162	3.920504291092055	637.1187050849752	1.6889180537402786	1.6670989937389924	1.6159001837232039	1.6006051792964218	1.6696358787073382	1.678941407544392	1.671967506474992	1.6488406345809241	1.5982445477156668	1.5532909900622207	1.4966626635274445	1.5499681316882645	1.5492307942011168	1.5018202275731736	1.4431514547762982	1.4423944711200622	1.4356377235711997	1.4297581184028847	1.429432845006164	1.4534742768690092	1.4630728177183665	1.5000779610816644	1.4562121033195377	1.5274119308294416	1.6071580397255734	1.6194463973139395	1.5443969559449138	1.5009488417513155	1.5232414064249133	1.5043028794756403	1.504943191137296	1.46125627839596	1.480316722775229	1.4766145778443729	1.469356792767755	1.410834940309055	1.459524283660777	1.459748825068413	1.4296131642217067	1.4661059704795845	1.5075380567741252	1.5427304177578927	1.6724041495161588	1.6433734287046387
11200000	-54269.24760463356	-400.02958365026086	-53869.218020983295	3.9095678672579464	5.3109542435020405	1.4914448465593797	1.8419257727723748	1.4348756694190832	1.1583079275241577	2.415844776996847	1.6524189584117068	1.6234902068014818	1.7866162468896507	2.627614442686958	1.998104853543725	1.926981259652361	2.229050508333911	2.480580094603453	2.240201145758288	1.7096759754746542	1.9635776364123476	1.9645272681589252	1.5411796382040086	2.382547198154087	1.9167593785298371	2.057918562114246	1.6024156506160216	1.7727519130347482	1.5573688773181975	0.5110250504204666	0.24867417775217915	-0.014422402772891085	0.07038924608236752	-0.1957380642743361	-0.35466493290690815	-1.1492441062026766	-1.1759983114459138	-0.9810874139933634	-0.6852632534910127	-0.4293473218697304	-0.9460910911394202	-0.7440754135435538	0.02739503229518503	0.3029831732273137	0.5695169834290968	1.1021359219966391	1.1177077694770117	1.546114357499162	1.5351894055956397
11250000	-54307.894786836856	-427.10843292304105	-53880.78635391381	3.8748848950025945	2.0663078282509595	3.776967038001498	1.8825876576756786	1.8180058541477329	0.7298310124031626	1.7740904903999892	2.51994846145052	1.6911139425773158	1.4525288315139473	1.55551390358539	1.6000671663175376	1.058186362504624	2.013455430535318	1.4937008653301183	2.464054020847726	1.544294996558672	1.739761557998262	2.390752247043789	3.8232677929997383	3.319969329630042	2.9085551028515746	1.8622866544412566	1.4226493486436629	1.6261366605238865	1.3296155978707707	1.207900063130018	1.0295355226323186	0.550591302075715	0.14661072637706837	-0.12316199364488384	-1.5330056001141252	-1.7906934395738268	-2.0452480977974634	-2.476029683545387	-2.8088713798389087	-1.5375155636419864	-1.2674704005953426	-1.5406123452392178	-0.43030127269480123	0.7208138344285395	0.3240415915303241	-1.5891375004069352	-1.6723005429429525	-2.963975637158244	-3.208474915517881
11300000	-54301.51029507759	-427.00113855183395	-53874.50915652575	4.0544056394443375	2.2438317835559314	1.828134081769268	1.5491860705745137	1.8036173410964418	1.095938547108742	2.1518684405353787	2.079678688870164	1.6629461956841238	2.62539220779949	1.0508220864649305	1.158299533396785	1.1876572712886477	2.460448806942767	1.968719130373327	1.3512735606496686	1.7689000713017717	1.7811869578153194	2.0734021193318	2.3884625952387335	3.425172924137831	3.337665903375583	1.4915258172696344	1.9305685403599306	1.8037955107605672	1.6592109611485573	0.9200193068845011	0.8188414257456406	0.21340936203975797	0.5949845112996806	0.022203159661886462	-0.03989431131812885	-0.2341923001275194	-0.9731084782327075	-1.2024480151919914	-0.8164445398321298	-2.146238029035374	-2.1192680699617883	-2.567784352480717	-1.793282622549966	-1.7692882114274826	-1.7215180600220097	-1.0276409175180117	-1.2582260356984938	-1.3799158539099217	-1.3331914446485948
11350000	-54282.3946546459	-394.93378356118194	-53887.46087108472	4.14792630022859	21.869242003231168	1.7988612527781351	1.842264050199549	1.8475409347177785	2.1002748941811613	1.8294779081434243	1.759545236157801	1.7459136137551956	1.5706868474830766	1.862826438819019	1.8070595003454355	1.97611848072549	1.9191438196610282	2.0944347316146716	1.9977669571479253	1.9148584946956584	1.856853898581495	2.0307291541449084	2.220787146686157	2.296865406991463	2.2035009288686203	2.0427012240157856	1.7656495948336202	1.6993260273679338	1.9238925892763483	1.7898918249475617	1.3983411195526478	1.3598180222470482	1.0299156435045205	0.7758357017632382	0.9134277330278102	0.6910330478786426	0.6347550623442457	0.6285501063115314	0.7967520743724112	0.5633119795618589	0.19930826750345026	-0.08177793188675447	0.001098114212507162	-0.2238110812171592	-0.5695604187524608	-1.071720050983902	-0.8151252949658312	-0.5408341259436326	-0.703333612357793
11400000	-54292.76131838968	-426.2020912007438	-53866.55922718894	4.135098355532396	2.298479217942439	3.2912795713521943	2.95761513902446	2.3636369261336108	2.2623519859094485	2.0391561920461236	1.3159999653438375	0.7523903909110881	1.970793186311384	2.6624094555263618	2.9679390031627353	1.3393601011887135	1.505044470864144	2.5615723271223736	1.9515992272232294	2.1193524572895823	1.8518483069308111	2.0851029342356466	2.1840705186144374	2.8253879200349217	3.5609391470146083	2.847290853311415	2.3226156151945645	2.3293305035957133	1.816914493150703	1.391851571680791	0.9048751081078404	0.573490351371019	0.7365207099229547	0.5291920722984651	1.2494624359036295	0.2527295485172926	-0.5283148237061817	-1.0171876797395114	-1.2028452561542817	-1.3809954430673232	-1.66191522131779	-2.3751196076692707	-1.2304293280403487	-1.492275915016391	-0.8803900349000431	-0.26798091035996086	1.4413389253977198	0.7309677264249681	1.26344400592274
11450000	-54251.41322836816	-395.1358461776433	-53856.27738219052	3.9784876882748894	5.069606936920712	1.0296244323624546	1.816482028968484	1.5527792912662353	1.1416421839469395	2.262635605169147	1.805858437830943	1.1742133168200541	1.4813362338387643	1.8572087683937049	1.3101982620478043	1.3671237021312168	1.6772370852997411	1.4663087296511879	1.293964945659884	1.751545042459467	2.113696884085949	2.5860448998053793	2.568032945625133	2.058771093273416	2.491102237056313	2.5294497142759815	1.9095186540245954	1.6460601465176903	1.6992628134141017	1.2057799246808596	0.7256856313942183	0.42622267679264914	-0.19426176484635058	-0.22576764899388507	-0.019836966992383243	0.4650591260482644	0.017346789853388223	0.0020521934866215563	-0.5713481229247542	-0.12481908847948064	-0.3528559546126011	-0.47811427330879175	-0.7761629241645494	-0.6541651089030813	-1.1158800651736014	-0.989614443627861	-1.2134345162027256	-1.177411077561881	-0.7473348108970488
11500000	-54290.75942458638	-414.66955477697854	-53876.0898698094	4.3033293891754125	3.3236959521318474	0.2528229323713753	0.3690933778899683	-0.04141300544205939	0.9062865424379687	1.952446145267286	1.9070835835506237	1.2026574597275679	1.5172315205840134	1.167905839955574	1.4185013764287673	1.2216940602024988	1.2980498813358718	1.8895642598636724	1.873869892014795	2.308155770077957	2.480143146278359	2.2252371655275685	2.8721173789484156	3.871402876963759	2.7023132916490793	2.3794086983784153	1.8257071303945878	1.3326652834433432	1.2674303353929728	0.8699638287391026	0.9433616873755594	1.9453958119145753	1.719408578760339	0.8440224140653605	0.3444596318187577	0.07847455010626436	-0.08902526662875504	-0.8527740579587033	-0.9776531082830681	-1.9339306583277067	-2.058301762446766	-1.319412319622512	-1.5832536187853767	-1.1577240075582214	-2.1603842693190023	-3.074995839629797	-2.687577209082829	-2.6752333509763253	-2.6090007344923696
11550000	-54178.635948013696	-338.2155343610513	-53840.420413652646	4.284156348136637	140.11520300138673	1.1729113875308814	1.1898006794453686	1.2585267158852467	1.4539677259932402	1.553721104920249	1.4832618842008753	1.4127709223723284	1.4362540208768109	1.4762026309337724	1.6270157195820731	1.6440537306422456	1.5528701468817818	1.609603796644649	1.6542508634670925	1.7176983029654824	1.7271709876425096	1.7594059950398755	1.632567182873889	1.6770473280832061	1.740331381965423	1.7503439896481756	1.8155888699315264	1.5463686258862903	1.56303594447299	1.5707281498550618	1.4119913126905028	1.4668487477047003	1.482568342828865	1.2699632665467349	1.2782208773936259	1.4289741328807017	1.5000889526245262	1.466351689884628	1.5313748842969805	1.339231621330251	1.3162089789612925	1.4018455220978714	1.3407989934515878	1.2059291011498945	1.272119197048837	1.2145527696106684	1.1360161096903187	1.1806428083942526	1.168015723740275
11600000	-54264.09932842223	-390.9821194583182	-53873.11720896391	3.782318435933889	7.317367963548431	3.1921739490056993	2.718098229521768	2.177716121959148	1.5603681409919867	1.9936038276898098	1.6410160847406983	1.7421991599164304	1.2886790642027661	1.976785910575065	1.76261567913385	1.515886161866662	1.3794614863914094	1.4118101288651677	1.8697574890400763	2.2447384824052805	2.225893511635158	1.8781171422517204	1.7864701804542968	1.8529388728504104	1.9951334201833177	1.9437241584558291	2.491967241039311	1.7947943440682554	0.9879985883260334	0.6160263092106407	0.827515853931603	0.40284974236205984	-0.19468309645565024	-0.5959701484223545	-0.7491872635266559	-1.0693094161953163	-0.7178870927880334	-0.2743920943492026	-0.3291060763656502	-0.36032349810105757	-0.5514048009214072	-0.7504987545631293	-0.20353975302817384	-0.3055733285735276	-0.46932077962061214	-0.7835093209387689	-0.7727369300334387	-1.1363322419965165	-1.2594146642837791
11650000	-54244.16835350091	-369.39549505209254	-53874.772858448814	4.1061077795346845	9.714188486781875	2.030751768905917	1.9188704773905765	1.7805239450490467	1.54697497101311	1.6215797026865422	1.2590069156515018	1.1643751595165126	1.3793359978590742	1.1106517775222262	1.1485531707904924	0.7650541571802814	1.5426019071380936	1.5907165343153495	1.7050274663683058	1.5835559537638688	1.5184597376743172	1.8758798156712375	1.976970004066037	2.0445632364384934	2.019897745907378	1.8414077775932116	1.9179422331704539	1.5646805827537462	1.1342815529320243	0.7372352312546782	0.7856123842746542	0.5300467717892607	0.3293648091642322	0.35570403433754627	0.07098487650129794	-0.11210280414877877	0.24477300721770984	0.26112116705342586	0.1997635218463566	0.1898219290171298	0.01264863609422967	0.18450146926737693	0.4887442134501378	0.6933798571121219	0.6247249963047139	0.9007795217437151	1.4509977314234026	1.5320898973942374	1.553134847970228
11700000	-54257.25705870263	-388.1743223954626	-53869.082736307166	4.194376791700927	5.807690436193078	2.780666934394822	2.2845958532700203	1.5735807583610437	1.7872204964176215	1.6711077548408655	1.7657459227802166	1.465943682362588	1.479115934103137	1.0730386368577634	1.3644515840153384	1.054341939892702	1.7456650315828477	1.9870490768678841	2.2353353774464813	2.008576674144723	2.7541752164707702	3.3904963290822603	3.224798362330514	2.6019709708612746	2.3961965416714635	2.09041655261646	1.4586479250204893	1.1258560238592608	1.1163971843768978	0.514681866422777	-0.10475675186409744	-0.10522667749495529	-0.3866010653733571	-0.021880089321599072	-0.30212335710118265	-0.4988982136004705	-0.48056704248242044	-0.2846440464869999	0.1915309140417697	0.201297394482583	0.7609861299984665	0.6278908580658819	0.7613636611169137	0.6599432885542487	0.680481822805555	0.637834646341987	1.4276106817524723	1.8067683536226726	1.2918774677164366
11750000	-54259.05935140694	-388.2919094587146	-53870.76744194823	3.966629313421896	5.286769434412651	1.8104038655424255	1.6051061768474004	0.9931206569413789	1.3952941670406958	1.577804598830629	1.5744024010845152	0.9993215247775217	1.4073932302758012	1.405669748551205	1.1692220174943628	1.3648171793390516	1.3518557572974947	2.1086479175987853	1.998163852802785	1.7514095227169173	1.7062522361185983	1.4295287763774338	1.6636796972620052	2.4615268158442296	2.171563864118822	2.268949990700272	1.4876298100854883	0.8258409825940137	-0.035468130854058644	0.04763402329190025	0.31248512861562794	0.286929125008589	-0.31518010401671454	-0.049184233941619956	-0.36610928170892826	0.028998211329618856	-0.5327274643716713	-0.977430248246484	-0.13664610023883506	-0.04906000266961441	0.15599402691261455	-0.1667622400415153	0.5175783269045371	-0.14768923641880127	-0.32965330478536603	-0.41196268791391155	-0.21015172914788016	0.28036642962988445	0.40230604870537523
11800000	-54240.53095878848	-379.83242546239285	-53860.69853332608	3.8337548138634627	5.736506451529512	2.467688385466295	1.696610297949412	1.411443701609189	1.5253650263785563	1.1769062048716399	1.583691856618508	1.4241499450530526	1.8701864172667007	1.7147634472498106	1.8434533142014369	1.2397559281654154	2.0091399683177227	1.8719776498244252	1.8511948795905164	1.6522366311627077	1.6258393919801868	2.1383189057604284	2.2946354615335602	2.277108197880845	1.595978948780629	1.658525525214882	0.9799398995060866	1.153649687419838	0.793146504726925	0.3521899673971089	-0.002950800685791538	-0.21366521245595313	0.1330480854871305	-0.15828191083223936	-0.8513697474333421	-0.5699352089780563	-0.7514461892801129	-1.068074330150293	-1.359527958022178	-2.13269977400236	-1.6618254064680724	-1.239755459976577	-1.5332853921511096	-1.7477939069062134	-1.2904922345882857	-0.6410959191721531	-0.9173328184294001	-0.9048628227799738	-0.6236514683347029
11850000	-54203.035428907315	-352.18077026581284	-53850.8546586415	4.066583120366439	16.52406045925701	1.6137061714651346	1.5563719765700554	1.3054696163161366	1.1745338596860422	1.2520512967746125	1.2855260005153761	0.9573982435422573	1.214423602432003	1.5857264322647877	1.4653563581668279	1.3213601537524144	1.657880122225002	1.566567500458789	1.268074906568052	1.2046143981637363	1.5296905436138815	1.3664926357436904	1.4531000093062794	1.8592561960696103	2.1295445169527625	1.9619253953615285	1.8899110343381957	1.5254663351991733	0.9728497939631275	0.9092015534399192	0.6868147332909692	0.5631817435194995	0.3842796810816119	-0.04398201318890482	0.13100646838477897	-0.08387814667889967	0.21547227554876727	0.5204828868485363	0.46169406589972056	0.050993143094939665	0.12236818716508381	-0.21532595882120792	-0.09321356538610134	-0.293625980960322	-0.4092517792399264	-0.5656942375022336	-0.7056608453658932	-0.9424572287769715	-1.2057628527450235
11900000	-54249.7387694759	-397.57364911247697	-53852.165120363425	3.916899307941492	3.1855922974859667	1.0038070287283432	1.6154055184587746	1.4811764570004802	0.43142031095720346	1.5202566900289076	1.3141373796437141	1.1373227139614313	1.1723593683338853	1.5409166861012447	1.627892795614513	1.8944678000725719	1.6230663858547292	2.4073361147245875	1.9604795903194154	1.7594706276993843	1.4929041253288347	2.29566497850994	1.9230467302716499	2.722133889624528	2.5273237896893646	2.8288467829513744	2.3706009388764477	0.352726519297194	0.7586358516067839	0.9362725293182331	1.1064216551144743	0.506863923771896	-0.39090936633230033	-0.9807763637935847	-1.2906433790737166	-1.1748758115903253	-2.219698824210745	-2.6856294639447005	-2.2436871581525253	-1.7970302036215426	-2.083738003438468	-1.9471351799372218	-2.475797159385329	-2.1722746014347143	-1.4135781272302574	-2.3517068300428203	-1.9989314913223228	-2.2906985020243473	-2.9785432428238963
11950000	-54265.80398938644	-399.28059926192503	-53866.523390124516	3.8060663376107744	5.443296044368315	0.5689154210739351	1.3050007086618973	2.3415974941634703	1.9036766038539636	1.84052125804947	2.095568446347011	1.3381823006707023	1.5074536533369807	1.1423278007564877	1.022520296574803	1.3623592119754564	1.3840786592611547	1.819443848818933	1.340126558271769	1.9772460930882296	2.263644579948435	2.417545083506401	1.5043475010100424	1.8190322012522404	1.928828025706873	1.7167647100136372	1.354233248095857	0.8361086158099988	1.0294172519015738	1.6125038508374645	0.9234122618650521	1.1126554773872337	0.5856366445990063	-0.4535621757134347	-0.6643712286494079	-0.5750579676421178	-0.5665197020262602	-0.9972710667171933	-1.0020658687287907	-0.7510771799186047	-0.3478322856300201	-0.15841255897516582	0.10925391142734153	0.4852521364206197	0.7836957098037285	0.5015525091116686	0.7122234243500384	0.271254937754974	0.9032703848121989
12000000	-54260.98979072019	-404.7273984940268	-53856.26239222616	3.947654294095249	2.4042765314570174	2.6801876382342353	3.0364582278525685	2.038734337687639	0.9095824836318244	1.8646821285524193	1.333964784977365	1.2733355186966457	1.6956818503932178	1.6303324900805392	1.058166543210584	0.9578318210375958	1.0099990649362516	1.6346151341458668	1.9318027447546235	1.398759223380671	2.3509976567918027	2.7362197979772938	2.733152202985108	2.129793966660043	2.0013733175917934	2.064780346227978	1.3531685834660026	1.5548344760619308	0.9723488809561986	1.5663490712695385	0.5950681254021326	0.1771734130925702	0.49348696078099286	0.3352386584328105	-0.0015998409619847331	-0.8000417000757852	-1.3933073211481994	-2.7242920899435985	-2.296042601056026	-2.3683187551588913	-3.269762510347521	-2.9195143967550194	-3.290763370037612	-3.903544086422437	-3.8734669912999182	-3.741606622652748	-3.1598595675736236	-2.17593407261821	-2.422073358888837
12050000	-54261.48293450052	-387.11042717272437	-53874.3725073278	3.885317901792383	6.018082753658874	0.2369880796401984	0.29210729783888967	0.6093080567854091	0.7361084061503133	2.0107496656772352	1.4466032529881043	0.8001945047364667	1.14943649403229	1.222698357380934	1.92310763886281	1.6365568724140827	2.163288318071627	1.68795351539602	1.9654469609470173	1.9155465478367681	2.4291088667394547	1.6738009191933099	1.8538281540597217	1.7335651185252652	1.9628610935399728	2.133825524987559	2.001791561424957	1.8483626563592073	1.9540930300288966	1.5863884321305015	1.120887258413954	0.6887323999435369	0.6513590803861322	0.4347181533354344	0.4744102323165935	0.541156171842577	0.20276642668421452	0.3059564970633716	0.2039430746977695	-0.13162637426895218	-0.5862913826642396	-0.7205823428172184	-0.0029223415109312922	-0.10819349574199588	-0.21656874658402403	-0.07758456112646528	0.10878071318107096	-0.25781767369852215	0.36512696912410936
12100000	-54271.3215144886	-400.40968973217963	-53870.91182475642	3.99221742073329	8.036740731368283	2.520671710862905	2.5762707600693298	2.1214440212219388	1.4746657382791988	2.2013032769956866	1.708960438741538	1.2956416845341028	1.278021809451973	1.3879655411112652	1.3821924092906475	1.410811919940649	2.145879766929563	1.9218355232200366	2.4784006163030923	2.6909756048074294	2.689905881270376	2.7306991760888977	2.418269220645077	1.7429683207676245	1.4536467581323191	1.5281482594209248	1.271915091228811	1.2805963183771552	1.3412048744787692	1.5451706194410455	0.983706471320502	0.45323421527074464	0.5772186004209513	0.46495199181925256	-0.5571703502277322	-0.9277103720013772	-1.1883514788589888	-2.278694091641874	-2.449362381375561	-3.06919029843667	-3.076004152073308	-3.084576434050192	-3.0732081436165917	-2.5544831241133332	-2.895562451325015	-2.9226146259053434	-2.396193688721657	-1.9763528683884866	-2.0155872812080435
12150000	-54234.79404334091	-356.4953114481366	-53878.29873189277	4.034227960536142	22.716845359900145	1.4619564075763927	1.474422773866249	1.1367045257594677	1.1554873816071236	1.4777265163501005	1.3243999823846357	1.278598056372621	1.1818488322212433	1.3975309711522634	1.3783393557954338	1.3790639340069468	1.6761211397687852	1.5036896480159563	1.4046938644193032	1.4626095433578428	1.5737188619809863	1.631966293051831	1.8381033558794715	1.985465575443228	2.0235055334517944	1.6743765609425734	1.728992117456816	1.3116141865346014	1.139694456928437	1.2177493250412772	1.0642409745486505	0.5219190721212927	0.3073470190117387	0.20433003800939453	0.09538224543768997	0.02868451676428241	-0.002001794625260067	-0.18887507917498142	-0.4468911570162609	-0.47630819129942237	-0.719568165025881	-0.7569092302480163	-0.6390815901041207	-0.5981120492919836	-0.40501220230440016	-0.2805844814873383	-0.4188167377008321	-0.2643459289630659	-0.3973584497874542
12200000	-54243.72835565308	-372.34512286507845	-53871.383232788	3.6641712169110505	7.886979820791988	0.8283201236318175	0.5490679430270753	0.9707570490819406	1.1937678616501772	1.3665575040559466	1.0311861582707473	0.7190310186468633	1.403631942900324	1.7336825358486634	1.5472327468810663	1.6872642084524274	1.8648683281477876	1.7310306209724269	2.057661815063833	1.7930822079770916	1.5687365600788272	1.6828752676596757	1.7636060038599835	2.030299110251757	1.8366690504559207	1.5837816934190374	1.877489913666115	1.4231688978023218	1.1960432824301597	0.8132183309860941	0.8037617887762117	0.4027153750750327	-0.3609417205034732	-0.21082034778662406	-0.44419398728442444	-0.8495249662474718	-0.9214416956209697	-0.652444208253119	-1.4670609733723552	-1.7768294866616978	-1.635907824018821	-1.7067873246528729	-1.2184217159174986	-0.8337907221442677	-0.5152550941660674	-1.0953955392567665	-0.5641634183019314	-0.5998411692151422	-0.7982669340356041
12250000	-54250.3567623328	-369.7669288937409	-53880.58983343906	3.8466198799440505	15.748380421394199	1.112005746547723	1.162862735113876	1.0431040333474397	1.158184146123027	1.6451213316696085	1.4513876580958074	1.4910242805418177	1.600705113724818	1.536645771503657	1.7504574756631932	1.2197470308341818	1.534363454158175	1.8554772512816569	1.7431470772883009	1.5255485561311897	1.8681194516685522	1.476423364812863	1.7420419790953539	1.8877223740273148	1.6700901079836197	1.1764829014272893	0.8450582040716905	0.857992575954348	0.83348147150726	0.19431248499661113	-0.2602478479335576	-0.39848933725617514	-0.5955322231940805	-0.8230304298641755	-1.0012543254079693	-1.1693782867653784	-1.4813238252739889	-1.3986478466157128	-1.0065046420056316	-1.2508527043943531	-0.83812381865288	-0.21343937647458044	-0.4532267866425067	-0.6249560157304291	-0.6314057240130395	-0.5663217606372815	-0.5333134493746559	-0.4475053052995869	-0.47791009491082503
12300000	-54250.8176545896	-373.2411465290407	-53877.576508060556	4.093376217302873	7.8191866926780484	0.1659550306864963	0.7430726523733453	1.2491324056316246	1.1618605898317849	1.4701830456263851	1.535588714566799	1.3012017036039918	1.2609159754697494	1.2439506218422096	1.2099542296578234	1.1573251285552777	1.164609091132126	1.5908706242528647	2.2498270873988897	2.1333908430326107	2.6470122542213304	2.085912084263329	2.100115992827913	1.9778285952489447	1.9578977623083482	1.649325673051621	1.2881997349365455	0.8818753094592973	1.0807709006635953	0.9812417719632527	0.6809119460835173	-0.13498964907372207	-0.7131726550785615	-0.4721520103797302	-0.11702962107052511	0.11644514822410823	-0.1656221683766741	-0.03856863767921792	-0.25187116124773035	0.10724033802892541	0.9066161367287047	0.3107222465716799	0.21035313835345726	0.13819043143712184	0.3850795033728628	0.07910733070257114	-0.1493617825142992	0.3806889622771128	0.13872650708868106
12350000	-54273.53981929287	-404.89122856942026	-53868.64859072345	3.9639311326638396	3.8848964800847705	0.7148210528962433	1.5914504685694044	1.458682659748033	1.310983187291569	1.7767091894664437	1.963339025716242	1.0731044489061818	1.3059337004970193	1.0936414426050498	1.943443995525561	1.3723145411737923	1.5011941712940595	1.7857270511589907	1.5211203377245734	1.7180037521116234	2.0615272575665675	1.6431169184361025	1.500050499662823	1.9398647132801048	2.129843683410275	1.6829683477643937	1.76644468340892	0.9962303794417726	0.5187052112671748	0.008734347710330659	1.1062089775838528	0.38094315740735396	-0.008196866895344601	0.3027761493305333	0.8573657068510204	0.6070197994984908	-0.2588396160355659	-0.28829143634068277	-0.833892642152897	-0.9057659102693377	-1.7686571459627642	-1.9821463753538244	-1.9535750596005292	-1.3958406410094377	-1.407869672072195	-0.7193763539271667	-1.1054037891919262	-1.734873264342471	-1.3018124247462741
12400000	-54292.448290560744	-400.2159289198705	-53892.232361640876	4.056117306054821	3.722715586536219	2.2102124756713684	2.141352160984759	1.6246125485487697	1.4782323852070745	1.9713811972173376	1.7880423185867922	1.654138282200046	1.137373829584967	1.4070631722113571	1.9092930751853203	1.5993378999694354	2.460762312153149	2.487850108394865	1.8484328006148925	2.0243258415149787	1.7529768785187827	1.9599222275925319	1.951951346298231	2.0747148779151323	2.0101780191203695	2.524630106430066	1.8722177846786958	0.7131726544490034	0.32314421033625035	0.3485396409875804	-0.29950355229793113	-0.20777653081311098	0.39795567515683666	0.6174874337955386	0.045392789507170433	-0.483198030938764	-0.6632965520042188	-0.6278368975851739	-0.9230154324372968	-0.09046617021189063	-0.2045002203965811	-0.44647886346761334	-0.38858292745366785	-0.10684057842272088	-0.333055058688709	-0.5613718428232612	-0.33803852354851616	0.07678121649323066	-0.5431653262325736
12450000	-54276.72123962424	-390.2314769039192	-53886.48976272032	3.661181125566674	2.2435417601674184	1.5312606223040135	1.6824341117876904	1.2731543868338377	1.2154834495300668	1.527890174073118	1.653761627533468	1.2729168878648163	1.9248476682499045	1.6458162130947103	1.2761284795552221	0.9198104468467769	1.3181217535071403	1.454575723307035	1.180963016160555	1.4200040927932553	1.6112426880643442	2.1560740822898126	2.142797859936812	1.8480347013393943	2.2668349621979766	2.12410331925214	1.3260785943590851	0.9823624290101205	0.662895979057272	0.8383637444137952	0.5462640483971848	0.12620175809373677	0.13556387858545943	-0.05126851455287018	-0.2679935120555057	-1.0997203218421925	-0.515418981540013	-0.7405748481557365	-0.9099271010209393	-0.5066877394879661	-0.8843465438418091	-1.3718389446046728	-1.1551164358318216	-1.2912211918453274	-0.6026539027824726	-0.2635775651966574	-0.45637412490839047	0.2046230701390952	0.616514840575549
12500000	-54263.36608514028	-389.68129305550883	-53873.68479208477	4.27943463152773	10.432599211293864	1.1252116433286916	1.3164058085183372	1.3533973765809804	1.1581438820734749	1.388194393823138	2.0423709217806296	1.4611045840114054	1.5048303390480535	1.4072515764988864	1.4466021471043786	1.6287261783380549	1.8251175830278408	1.9341930200719077	1.4038690486636152	1.4903889493460885	1.5953029922736677	1.641513633400162	2.018871443944752	1.8426480914161474	2.040688488018828	1.1773820642317263	1.4900766315952731	1.7845498431628013	1.2543896796621503	1.3120748073322397	0.9824123999908343	0.6624979777528724	0.9440103476469722	0.9835436324963196	0.40348664646311744	-0.2819446769897953	-0.1394408264825414	-0.46782234748390833	-0.6853362035261349	-1.0195897380214414	-0.7223271081795439	-1.0267470328546697	-1.4689147318290272	-1.9180105449042901	-1.7844449683896912	-1.5935119185633893	-1.6566959303874174	-1.889657614205821	-2.0625595652189403
12550000	-54250.06040340588	-387.27730362256443	-53862.783099783315	3.8868059014197662	2.765517553203402	1.7994701750062294	1.9117750947461567	1.6089220089496719	0.984317329322785	1.1191315757721405	0.8877162178714774	1.3655823766789648	1.011668698957642	1.1547058232561924	1.2169606326340765	1.3534919179601155	1.201536096492046	1.803523984151257	1.7198998530877156	2.575781341176126	2.8926578352723125	2.6761199690960185	2.2946334093371408	2.1108331843842074	1.6465532085790824	1.9727491361706537	1.3158522601516953	1.1273851029670199	1.0231742029068687	1.3338724790210146	0.28339719095365606	-0.28233086892852727	-0.3918208093228943	-1.4064203501721364	-1.62854844343821	-1.9278371600067006	-2.220368785785579	-2.1600581909733236	-2.8884197552051334	-3.5781592599516134	-3.6635090144256326	-3.8220405137262006	-4.221077368226474	-3.432211937519692	-4.672073880898617	-4.609167053262597	-5.5935062351068865	-4.809372981572379	-4.394306256719383
12600000	-54247.85642477264	-361.42621189170904	-53886.43021288093	3.8115339087712545	20.757243672502312	1.9233196858790937	1.7781883735624724	1.6131579027874978	1.303836311816155	1.420483368214448	1.277759696129234	1.086306053163134	0.9845670302956774	1.208216274937386	1.5367519851148486	1.3567096707065291	1.4368914627598748	1.5567411255804258	1.5961883094654883	1.600222355902606	1.949335797252417	1.8116137975480022	2.109362255444633	1.7627295475152212	1.9234297801053701	1.8414643317960946	1.314038874563215	1.2989047399718516	1.3159946975313075	0.6905674074652008	0.6401513108833677	0.45961648527453564	0.8387194484543063	0.943312655447861	0.899769625252826	1.1416906163338658	1.0050605482077342	0.9817074141332739	0.9000737800820625	1.1075474098284217	1.0339199257625804	1.3178437358184338	0.8462797163887656	1.207302533842823	1.0598279661592531	1.3546042593940815	0.8217161702570457	0.9314959149316038	0.8395384024897975
12650000	-54288.02772596057	-411.69908276171293	-53876.32864319886	3.702691067729947	2.2400317935704064	0.2147533953277232	1.0260918352695123	1.5835238755857548	0.9459765964695155	1.888288712334101	1.8353288203005371	1.3618925830392146	1.0575248605720988	1.7680917588475742	2.090827578430039	1.3515017143154198	2.082357220037442	1.7951195737562462	1.5695317412596634	1.4706254668849597	1.6383138720403985	1.766750051332736	1.4148105311193893	2.223270339320755	2.264070354929701	2.2364494527767187	2.547717551779158	1.8645105783799099	1.0702851778119846	1.8930837251630608	1.2925638638362422	0.829728252564946	0.6367921305139892	-1.688204404758386	-1.9950575157674224	-2.068478961827671	-2.115682512701379	-1.2321438354384506	-0.6560508114995545	-0.5265581359124594	-0.6686137571406499	-0.16543242541106618	-1.0547049499613184	-0.7641411574705969	-0.6581068596448618	-0.7071846830467524	0.055296688459874455	1.0705137583926898	0.03318377752505097
12700000	-54276.268687679934	-400.0046893983944	-53876.26399828154	3.7538854743498784	4.751053995954023	1.3957499692764264	0.7844773910120455	1.5766253237432426	1.0503555356095684	1.9299295323506265	1.1808805924752386	1.6296452056834467	1.6250905613641318	1.904580233659198	2.0870630514435544	2.0826149810471275	1.798448782518145	2.2182388368670463	2.408127371834422	2.019311714915748	2.232769507438075	2.155776644915089	1.9574673476132274	2.281788851148634	1.8605886268016205	1.6603135067539068	1.729451553276786	1.1916429390500949	0.818867778926373	0.6872336194442882	1.0645597930562922	0.48970712130879834	-0.12299668465155458	0.11754756276727452	-0.2832898552709413	-0.2547642092457314	-0.7396985986087371	-0.9165808523141832	-0.5304322083906741	-0.5538864939783082	0.5662515543705537	0.9262720165775505	1.3233230872513504	1.801718370216642	1.2124307587193717	1.6252615910118338	1.438324923317595	1.328486784065083	1.3732143104001806
12750000	-54258.53970560008	-390.705464109671	-53867.83424149041	3.6379150452680156	5.864898787993829	1.4753051576158236	1.6906754791996117	1.4320984683416773	1.6984354907738068	2.1066680545100858	1.350467816280915	1.184121992280819	1.8007686450997304	1.487137450542831	1.9867120964316811	1.5157593710974813	1.315939195653195	1.71621713507156	1.9874645856849884	2.0170313161003506	1.8546143193807345	2.1312392198138643	2.345082497298673	2.177352637857502	2.6678644904296247	2.2558689648818713	1.2063084326382587	0.8689174725905777	0.23730404762764384	-0.06629854333919621	-0.4288338975484436	-0.4120320487654746	0.08647188470640454	-0.6661658272340745	-1.477101832949244	-1.9285190670280086	-1.6646385992906536	-1.2900659064406343	-0.6490530761193751	-0.5697527867653964	0.8848570439130546	1.4669301353119129	1.1057940254095602	0.29522709977300354	0.42485800843689925	0.8310560274526012	-0.19241699233748832	0.01861913491995426	0.6407532308303592
12800000	-54263.43102786559	-389.1264440219149	-53874.304583843674	4.027801271173781	10.033526118299628	2.310035390409011	1.8034699785015635	1.756939332390701	1.5145771232546712	1.9273899423799659	1.6392732609776608	1.567841333745664	1.811949792485106	1.554321266230191	1.8262266859670953	1.3376064312625442	1.7250680572182393	2.288492800369197	2.018507346987128	2.1215016717702992	2.3334977817783	2.2923593784321237	2.4768824035184602	2.525446398659038	1.8595766225401025	2.0703415868343913	1.9363302924262422	1.3761627418825904	0.6371413511587031	0.7438218991864969	0.46559693682260406	0.5634754716542658	0.023973834889722934	0.210232811215432	-0.016461689597081386	-0.13733588323672777	-0.4921398611987462	-1.0029103903439014	-0.9158130436561258	-0.6415834765969652	-0.8456934309548171	-0.6959997549645452	-0.8852053755903095	-1.0375042015943723	-0.9145208843752317	-0.6070583535922764	-0.7391855483471566	-0.7843374723499794	-0.910085926572689
12850000	-54263.03964537564	-388.74884550702217	-53874.29079986862	4.285974090386295	19.989860041707846	1.8278174576500237	1.998836793969184	1.787129941311558	1.638836576138721	1.7779783468491421	1.6735011709036345	1.334775154181581	1.6601358662621004	1.5920815036564575	1.5829562269852968	1.785019488391897	1.7370643066987235	1.8569947699914988	2.145882327343436	2.049244490108326	2.042452777619705	2.3506226973560156	1.9355598337703224	2.2544550651671735	2.2772513879416967	2.576322514565825	2.138456437739084	1.8922392664705032	1.9884872869522217	2.0919278857412293	1.8247232859959523	1.2867825807999398	0.9140544096852747	1.049756624486005	1.0033142305846043	0.9227301240204296	0.718371035390102	0.30740018763238786	0.5243681062691193	0.5639514242427773	0.3899265964871453	0.713291783938466	1.132628085813315	0.8043672655462963	1.1258594380035476	0.9672400393824971	1.23321537408312	1.3530247877463282	0.9654737964821178
12900000	-54285.82962038371	-394.14825159815234	-53891.681368785554	3.9021159465632618	4.547822251735698	1.0837143214150604	0.9982790193677957	1.3433217195948757	1.0081143649596325	1.1745658100298513	1.4667670388672194	1.0272732312603614	1.277566060541857	1.626449620823923	0.9319108280147641	1.6925076047979943	2.3963545919452964	2.2914270843131925	2.2870773185481927	1.725807725683885	2.2145611966850023	1.3520866607129678	1.5132528939273375	1.9040791420648624	1.646123061103747	1.339195155276231	2.017596657510545	1.6941330940991066	0.8842863670895559	0.39381091224952336	-0.048976671674188066	0.8784724137377018	0.07498903622755454	0.37867380434254766	-0.34712238977878496	-0.4860585582262602	-0.8849726700344451	-0.6299769159739556	-0.14325612286559664	0.44280892238317915	0.01376602164224483	-0.22454118383749527	0.11955985103599809	0.21587258027513356	0.06747775652727062	-0.41422787476476497	-0.526273962206167	-0.8633849390087005	-1.2462005530942766
12950000	-54265.299652640795	-398.5880119942444	-53866.71164064655	3.840163710808649	6.21696479123617	-0.03723334745365614	0.9021929834414133	1.0714752941263326	0.9624539550444959	1.1750387073852713	1.1172000658747339	1.4315176809637897	1.5374214039114638	1.270449629738152	1.266354922493846	1.261833384338404	2.1088922420326663	2.547767006714138	2.051771817655178	2.0641415911398044	2.1959562368733208	2.310205476305574	2.0456978381370368	2.6380759881159195	2.070077648614561	1.3338193712761797	1.4856264393718888	1.4850611627857522	0.700566684458438	0.7730420725431598	0.25730242424871264	0.6544309428921566	0.4602556438245901	0.06571393106763496	0.0548938229463648	0.12772886098171476	0.19283196627991317	-0.584394472670105	-0.043374361067588074	0.7595684566301403	1.0408127392417577	1.735371622608842	2.511155672184132	3.2213686276584284	3.431289860745556	3.4534990146164675	3.536128761319886	2.7679213031734387	2.564460827955635
13000000	-54254.91997635115	-398.91644744243735	-53856.00352890871	3.7568469236379767	5.324820687905848	1.37541795390224	1.2539149675189438	1.5311563302518	1.1011952272332224	1.4544420438647951	1.7705428588300571	1.7195513820716108	1.8811942168678972	1.6299759235960007	1.482944425022161	1.1884426196667155	2.1885747044932753	1.742626848733537	2.034748168715246	1.7434096665632022	2.040584801554425	1.5589641447546065	2.2299263789593824	2.204465307295985	2.3907835602244782	2.0697444621765553	1.8253245624124228	1.3233054129372803	1.6241424187935076	1.0433688008976094	0.7415166320088795	0.22153337706126608	-0.49776203533799135	-0.1456970894648772	0.05553142730269067	0.03537411972447657	0.0023086198840075456	-0.13924934099813546	0.6736229662182682	0.7591677937223497	0.9443184939504696	1.3172686247053496	1.4953465517652116	1.5708820276393274	1.8449126869643828	1.1303303052336613	0.00916456114746711	0.9070689214004114	0.8171745701541678
13050000	-54278.343117183955	-402.2113642723293	-53876.13175291163	3.569656237876653	1.9613248792069653	1.3443914006816995	1.2601170874921905	1.0015609309007782	1.122520512218169	1.7854398547666166	1.5964307162466147	1.0142205671363322	1.7683923752805077	1.5621350340057427	1.6095621188324076	0.9732119056561058	1.570845757422853	1.5889698145861875	2.0015749720482408	2.16183664052099	2.4783170923115447	2.502737213608137	2.6952129563553173	2.5092352821598434	1.9239724980564177	2.115510580746521	2.075425992434449	1.25333955509066	1.0408716567912353	1.3184695128085617	0.6193789001952011	0.5279183459594521	0.4045076570494104	0.9937321903274559	-0.03164001042505604	-0.4843966628238253	-1.7101568136088459	-1.7939178200059156	-2.097371869188017	-1.5893337374365435	-2.0870716762139008	-1.1381067475133455	-1.952304748082434	-2.189734922366466	-1.0678964474751864	-1.7242111912404088	-0.7175290427630282	-1.059219384579065	-1.451229944306812
13100000	-54252.806831220376	-372.1279019268818	-53880.67892929349	3.672183360194652	7.360495500882941	1.452331642566973	1.5998571110497044	1.2347422535134742	1.4468617522573533	1.3310994397526166	1.446443872415741	0.8220315028237304	1.4321057459502557	1.852910896610844	1.2881157970291817	0.837125817261189	1.2207817030104477	1.9981638320316468	2.524809941074177	1.9425140256185847	1.8166656589395422	1.4854189063394236	2.269326035069584	2.4386860206132592	1.8646270104999745	1.438884020535156	1.0064829176782886	1.329182628974019	0.2831019705760164	0.5302716916801954	0.2873942466305033	-0.24675059640220376	-0.3008173928450647	-0.5184380333536549	-1.2900692352405123	-1.0222670632870545	-1.049262085772031	-0.9527741461190847	-0.960026610292134	-1.3581035557513483	-1.0437918849457892	-1.0286970685235415	-1.1482396279706657	-1.5401089448986114	-1.813258167073263	-1.884831392343028	-2.5080138147423434	-1.9712435655716956	-1.3379683729519134
13150000	-54243.696343803436	-359.56421741296333	-53884.132126390476	3.5607130487613294	7.616347068999044	0.6072336376093775	0.7724370966323023	0.7239622698697021	0.9993519214324449	1.4922976083821413	1.0253541101868342	0.9969618919676801	1.4091132114663731	1.4518110901268884	1.683610097405669	1.2579184509927306	1.588255426228187	1.8024501909244348	1.8853530181608376	1.7377027685119684	1.4903715631940817	2.3959661199824867	2.1466781754929953	2.478164234589972	2.0021776645702913	2.1282549914957074	2.6330012695598017	2.387986264273616	1.5399000603190154	1.0432666674532813	0.05509554491971197	-0.1956131234069764	-0.8476366155934923	-0.9725415966700766	-1.1334705232767635	-1.3316345602586293	-1.556690326190063	-2.1330852532449067	-2.128997388452018	-1.537059157779806	-1.8242048760200162	-2.13686451375314	-1.9928209200791371	-1.8854639889218632	-2.154623446466661	-2.100788726890275	-1.4874656095485372	-1.6378067927692088	-1.449357568199492
13200000	-54274.52397579366	-394.3469266139798	-53880.17704917968	3.9710668931716198	5.764928205584494	0.02260971909735754	0.8967690551639952	0.8306396949218938	1.5389957967702368	1.2359467597439504	1.216083595204725	1.3432638758920363	1.2747580036692634	1.184358007433516	1.9360736687355395	1.2102063775073746	1.5735104707875824	1.8504227202171761	2.132837347094142	2.24161423467722	2.096764089603815	2.1405762265089203	1.9467646291903464	2.0760115636084393	2.2287637957684914	2.6378473176841046	2.4796406787247145	2.082870607666093	1.7888877857212133	1.573411368630892	1.0738177178123531	0.6779325338409602	0.2429302560495324	-0.337695256698901	-0.08937224490932455	-0.4718375567397556	-0.20091077719791073	-0.07591483114191766	-0.019984747091260524	-0.6095401536437726	-0.4860300221193849	-0.8967936886287012	-1.5399517474770699	-1.3389481318600136	-1.0975541647700442	-0.5874305012277916	-0.6101518567407092	-0.6084044028667686	-0.6462364891273304
13250000	-54251.05110683582	-384.7161648201597	-53866.33494201566	4.125794361759416	22.288798903067647	1.2273927312393642	1.1344441570392882	1.1993430904735347	1.3206163977062055	1.820808630996615	1.640299163107167	1.451424480739655	1.6379244584322126	1.789939065678013	1.6807804221901679	1.6632449211298022	1.9673813105150997	1.9027224855948215	2.109276493254935	2.296666317371663	2.169735134850913	1.715321840040082	1.6509472308734618	1.794783333318072	1.9614440074384123	1.9806796896878198	2.051523705314517	1.776778655743478	1.5766756087828782	1.2903407437515628	0.9596752735499715	0.8421166458018985	0.9053884558343008	0.7993235580856388	0.8283881254423553	0.6748393901019318	0.29405943104455556	0.37165033667408554	0.08955356170875423	-0.19004096282942468	-0.28298684647342254	0.057865156139712326	-0.049524460101951995	0.18321847680010817	0.38400761782161164	0.26295992396508105	0.28698975453363046	0.45150686914724275	0.8103300423869197
13300000	-54253.26806175229	-382.4343025642481	-53870.83375918805	4.2775084788172215	17.00059098619451	1.2717192551683394	1.6092397897330735	1.670649083141737	1.728336798615073	1.9492469490098125	1.863980769649979	1.5371894345045816	1.592794290710091	1.707270611671145	1.3887666149225748	1.4435540066361017	1.8476646907476	1.7750842437400496	1.7933710728928824	2.0548144055119026	1.6327016683828697	2.04399023336169	2.073980509349535	2.1767654183706457	2.2143979620190106	1.9529616626378257	1.936572207806494	1.7332880886971302	1.7030382498265464	1.3594007343109908	1.4520341206921126	1.481659894507036	1.4441265426133116	1.2800529374984375	1.2893121961952883	1.0967181902822591	1.2914413148072037	1.062598042356526	0.8195200184511477	1.2977941569255855	1.061785912213278	0.9241574083055267	1.258255228485912	1.646317427005519	1.6214450220025705	1.3737380100566767	1.3336386999317567	0.8363052305743635	1.20086851540393
13350000	-54289.32045877257	-401.1911671832075	-53888.129291589365	3.9425726984957397	3.431951517793109	1.870891164720818	2.3518823588092648	2.3688177683799454	1.5731056040634106	2.397889253668961	1.778647749424284	1.0775447333800634	2.0470991324119763	1.9946002245947099	1.2850555214932462	0.5842398414058728	1.5911613200667032	1.5446375491508382	2.0608227180712846	2.103666509578343	1.822700755855066	2.167079939029477	2.3717473627981316	2.1332881666616017	2.6657972687891474	2.5063876400061353	2.118002234716701	1.6138262200439037	1.106548273348975	1.5294589316545601	0.8479015120539285	0.4223593725036307	-0.24225092830663886	-1.106723820427475	-1.5697399638348442	-1.190965538989792	-1.7424069639514177	-1.5067904130804262	-1.5975510066700969	-2.1087918586735896	-2.0888394931817427	-2.358112638286122	-2.3304533942727406	-2.7648645541777057	-2.279775813402897	-3.2968280584824297	-3.48663417722626	-3.3107590037712216	-2.8817020715131108
13400000	-54234.67709185491	-368.3971769526165	-53866.27991490229	3.879704479275611	30.037472036607223	1.7084222778832836	1.5292236904545708	2.026317520405877	1.8920913677595208	1.625528761985612	1.4298285054439237	1.2343110573354756	1.5639487695808716	1.5737425512861578	1.3127710650106599	1.4375709370276681	1.638429805796413	1.7271735460465627	1.8222235498864947	1.5210010467672614	1.7051107701152555	1.7524974970446858	1.788461934374655	1.8226730829873787	1.3487896849876768	1.6571074596678175	1.289936291593445	1.2230811584111245	0.8816023885706827	0.6358732354494483	0.47698672901001016	0.5814298348331557	0.3083370970467769	0.22796438309173062	-0.06267708153554752	-0.19471410746129508	-0.24152975669662508	-0.1409552827190782	-0.28023357070220684	-0.5528212429584893	-0.49178068938890096	-0.5827436253012387	-0.6303394131026343	-0.48263324507809424	-0.4745326140443677	-0.7070785100144577	-0.921600530591848	-1.1795755756608435	-1.0014104353906705
13450000	-54243.01279833882	-369.6691059718323	-53873.343692366994	4.024123835677967	23.17306176208856	1.0710156384759162	1.2397682428073793	1.252756929933178	1.6044071897998609	1.7978229070968603	1.5676815025947612	1.7024244962502313	1.5075406296344118	1.451103955854493	2.0335690209261723	1.619729135857423	2.1510211046104026	1.869924887947431	1.6855741560038953	1.7248377493804317	1.598861835615177	1.6811320250882278	1.3202167460527516	1.4831061576482483	1.470758479477611	1.2688156333095237	1.1734679397944299	0.8729405952299875	0.6511629950301328	0.8737852057980988	0.99025423619892	0.7992542248940384	0.9836396449644969	1.1164175458721648	1.0845612019598236	1.3844020451738892	1.003783216196852	0.8948811749864508	0.8651512439569975	0.8985266953335986	1.1681584177452538	1.2451137940152959	1.5745897994045368	1.397789577347898	1.2474051869770708	1.2550002727837148	1.1466138714615162	1.1065180349190986	1.1871784555506504
13500000	-54242.177328169746	-356.4370489562536	-53885.74027921349	4.027840384553018	22.267667981565573	1.9048186555263604	1.8087341243185087	1.6345018183032851	1.2547644740685628	1.262496684349842	1.1996768769665318	1.261739864577823	1.6278273658345745	1.5686616402256168	1.5307417957967244	1.5379833718432911	1.6875486162556077	2.0299752823458546	1.8826055576564769	1.3157287250490144	1.4380203012710224	1.3621352018637174	1.4965258561737182	1.5331200721831983	1.7287938734693695	1.847690986746019	1.4164592068756598	1.3173727040022323	1.2039027561223345	1.005061020948356	0.7696078199135254	0.8285996020402926	0.43926969014578227	0.5808607597189571	0.3973683394105639	0.11557375150154126	-0.2310143083028597	-0.16802860580792098	-0.24589018612610075	-0.015696758667617258	0.1377793334963085	0.0651353708275351	-0.03359499570939204	-0.056429690022537615	0.23344054459996838	0.08771204542513998	0.21364427815074527	-0.3041912923628531	0.12586374338158335
13550000	-54156.71995233241	-293.50622673292224	-53863.21372559949	3.8501144144035986	265.4119218431916	1.195702957661941	1.24270358297289	1.2864046585976592	1.2523767821033203	1.2993065257120893	1.373120533881744	1.3818361854750147	1.4780885580043783	1.4952108320275772	1.5801646708745878	1.5453168906284847	1.5951979211432066	1.6570833669740075	1.5767109672833657	1.5633289809127862	1.445875524981172	1.40098530523737	1.3745311586389772	1.3739046846494296	1.2300369906362076	1.1244646023801763	1.1425906798500276	0.9646087757013346	1.001998930655163	0.898557726198917	0.8877323696320774	0.9177391828979804	0.9219775510276587	1.0127711527030818	1.0317680740309851	0.9797044961467624	0.9585562165053193	0.9847094443170858	1.0260524767699142	1.089458480278749	1.1159451689711697	1.0000260147764928	1.023116389100712	1.0692635109632653	0.9828367114503378	1.0379704555626892	1.0336532847304585	1.0742587001326505	1.051662715154308
13600000	-54122.632299901314	-248.62975723887675	-53874.002542662434	4.020070073837716	3577.168520083614	1.4604295895450738	1.463326447335402	1.4626575917060893	1.4527891235662678	1.469541984444817	1.446841683183234	1.4709459807031688	1.4417868458883072	1.4215888364458051	1.431981940641155	1.409245018720799	1.4108056120415566	1.3932918886735102	1.3843662270744514	1.3984999039103674	1.3932472553057893	1.3817219165059713	1.3504457310500142	1.3576856790753868	1.345278773903639	1.3418542598986947	1.338196568282893	1.3522353580786548	1.356239354873225	1.3637572048613271	1.3909108528908456	1.4064187653176208	1.4133856771635707	1.4217125954949765	1.4232368436134257	1.4114151699843651	1.3955608513725295	1.396965122220613	1.3931607830139607	1.3899994183410551	1.3690652206574485	1.36369061345919	1.3618060466638158	1.363085418632691	1.3536872276489338	1.3451473060085877	1.30796423349681	1.3140085468258296	1.302373907367907
13650000	-54242.05575450767	-375.50264476466134	-53866.553109743014	4.2071551032213295	24.483921346445516	2.024619281797233	1.7339527106899777	1.643017238179855	1.7011632925763367	1.895639830953351	1.8596825496231075	1.6202177797485915	1.5024079162288153	1.5009042060001936	1.6046689655304374	1.791553366780598	1.7604711746766246	1.6145230051798407	1.8267267094972819	2.192097145057783	2.254415423702618	1.9777323182396969	1.8842736771386828	1.7089493759661574	1.7786015569685656	1.707697602538529	1.530842215488373	1.311925943309637	1.2681195750367158	0.9072043248768304	0.6766646472411058	0.7366188627961204	0.8682691887798668	0.7139591922276483	0.7031807419986681	0.9174799296728611	1.229864921213321	1.0733571114771259	1.0937471740799982	0.8474259443364442	1.0504012595848964	0.8728357758044665	0.9025024383015108	0.7533598200713497	0.4211813815219317	0.30721249647710713	0.29481784505860303	0.3758039434284574	0.610324638694452
13700000	-54221.73941437336	-365.79658082398703	-53855.94283354937	4.095054579739968	13.17361327741368	1.7055512721014647	1.5845650772165296	1.4001697855421826	1.224919194874389	1.1778595779290657	1.0509622079522787	1.1478218834767542	1.5082953943472246	1.6495272692148506	1.261500842519993	1.7861979341901284	1.6531695464046618	1.421457962171864	1.5857641367870774	1.6640289395812842	2.1445479804142087	2.2267476037780023	1.9393506316658589	1.9984544654604	1.9064329923966012	1.8024295893138707	1.9871105732849819	1.4668617444231915	1.034762911719433	1.26981716704057	0.8327155904025162	0.923066826781443	0.4265207289744718	0.25677939824513796	0.29576128997156415	0.5417355588374386	0.43757842992037166	0.5385237753902165	0.5664291112570878	0.361002022216837	0.4745457405989699	0.537666797692602	0.464975783933056	0.5663890799477406	0.8744677341906675	0.9836566102466182	1.2629935379757677	0.9525615220279646	0.7104233864793981
13750000	-54260.324222057505	-388.0711438825861	-53872.253078174916	4.04248936296736	5.12669208945163	2.0620358629454776	1.9335512848723735	1.3434388879547667	0.5808864259028843	1.4165770444603434	1.6155751616962204	1.0160759722497177	1.3575017857969307	0.9041949354436742	1.4183024978718743	1.277146961984619	1.5776935501002427	2.1489994697840666	2.33012820630727	2.7287492237173034	1.9895715637814586	1.40140792032234	1.3946628472924352	2.412163785898896	2.1428646744890205	2.414417044667979	1.8167187008877423	0.9676991877669233	0.778689533697277	0.5856596005126494	0.6251575448882749	0.8450414602662302	0.5786314685735621	0.65274238529833	0.31683222156671464	0.0027122399696283273	-0.3956441288919124	-0.2779941453243926	0.12850262577377403	1.023010568112602	2.2139283466566857	2.3265619088033818	2.727022701697692	3.156975099544308	2.8806784225231867	2.4889254951103883	2.427780963737608	2.009371684380705	2.0966621795651887
13800000	-54245.81004054872	-368.1107827874896	-53877.69925776123	3.935159853646123	22.567860487153425	1.375451596749419	1.2585637847627904	1.463949862293469	1.684410296637766	1.6454848417084411	1.4352561722031907	1.375746424473365	1.2232036486825204	1.2879541839992867	1.0849455117311053	1.339945347155797	1.3509249996386758	1.4212053633632307	1.6844802724298487	1.968541989920518	1.9192534003206334	1.8593914037053867	1.8894247189944162	1.9842852824195236	1.9355788675050312	2.051600918094114	1.6809037548970933	1.6096492731288947	1.7083464625037081	1.414267835297368	0.908245167333764	0.6427555274820171	0.44811413043786114	0.3475606778545342	0.05237646311912719	0.11005971516796506	-0.05597532467694466	0.023529439800767077	0.19156775998291714	0.391308411504517	0.6706354116904263	0.8630383996164877	0.40255758388867835	0.38411048925120406	0.4148717378949144	0.20137855853234962	-0.05696952778711861	-0.3103601846837695	0.04801235766521869
13850000	-54249.89764125418	-381.3144795664515	-53868.58316168773	3.8985849137629747	6.9109507420440055	1.2659028177292595	0.8006819720770022	0.7087997970295651	1.3660101801018865	1.4194941135534882	1.195261875020763	0.839781821457641	1.299868184174319	1.4239380861911783	1.8457565386466783	1.5425482815524896	1.5828928714164978	1.5734878202183549	1.9347988054195167	2.3057028037804947	2.2928782498490037	2.1409100764797397	1.5006963272482534	2.4244865153981148	2.517457827356315	2.3968704603321522	1.666842915525598	1.707377827681375	1.1791338589280536	1.3294935453128787	0.8794626689583273	1.2054604176945545	0.9299458717696861	0.9727027210759944	0.660743715775983	0.7993793918343526	0.7832644349627566	0.3544820971682979	-0.23232942936003703	0.273098487508062	-0.300402531345457	-0.22447704380191513	-0.6673796771902349	-1.5387205035612745	-1.0575206560649733	-0.5376046157991976	-0.34429501077755975	-0.34463734567315785	-0.2775483642173658
13900000	-54245.982303151584	-386.77342746307886	-53859.208875688506	3.8564657851297595	6.64733544638705	0.29205054190959023	0.4433605077057263	0.44464265595364005	1.28909646390329	1.816919705526485	1.1739132913852384	1.1598895411267791	1.2171696770792122	1.9425745511418406	1.2387662963727886	1.5406275297111545	1.3044348220268867	1.86869791754782	1.8474652528592608	2.1156154507635625	2.16072880585466	2.555221547708528	2.825395334844142	2.744542919960055	2.553625533425237	2.729420941452206	2.400494187648259	1.890087886358232	1.4784286352254916	1.3967542043715722	0.9415462623470933	0.04359643435256111	-0.2582017529264475	0.2855175019757664	0.7192402653721386	0.4971556518151038	0.02080531882258363	-0.021228417756996132	0.042219192874325295	0.3755026153720451	0.3215612501516525	0.3375465656835931	0.0727187380193377	-0.5250316968464174	-0.3918268402656923	-0.31924741476809937	-0.7906567476475147	-1.0589916505533397	-1.1587237171116087
13950000	-54214.32887621155	-364.4720913268345	-53849.856784884716	3.7090461946821227	11.531407742536544	1.0729798072920935	0.9804050539089093	1.2746058971357979	1.7320404360036765	1.4606511249501195	1.2086720925992394	1.1446814741291318	1.2999380246091974	1.3339192795629105	1.2635773101329248	1.6143527864812663	1.6495164865478702	2.4965986032718726	2.3353199139493	2.0582637435724176	2.057419977623104	1.668943500262821	1.7749168787698721	1.7553560477990513	1.6904088209492678	1.444605241943115	1.0899867042315428	1.0114148513339323	1.2400506614518076	1.3774661923453726	1.2044435555860575	0.5962415100592556	0.6241323356322713	0.46355959382075457	0.678578383691218	0.6061090358184151	0.48554018474902044	0.6620050171300554	0.4997148140884515	0.573550126542464	0.853305413084946	0.6462884836153727	0.18524468749162543	-0.07286028625732854	0.006308942511717985	0.1573350012092436	0.012478014988454411	0.382548496258339	0.46768443064841553
14000000	-54253.274224599314	-382.8445509185175	-53870.429673680796	3.582131343495859	5.3583170939476545	1.0096264833558288	1.7681643746034266	1.129379918212066	1.117997737185324	1.547925050633936	1.516041177286333	1.1032500656725646	1.0800126776254013	1.9906356221291495	1.6105117109167724	1.9285883667154602	1.7791612488736084	1.9629514727553958	2.084215726250039	1.7729856901303742	2.2392152075128107	2.010037081565185	2.1315622057944124	2.8640508084520633	2.4888615657814745	1.9649962260825757	1.980297090433333	1.3522768868120323	1.066310388705487	0.5138176426525365	0.5634738410911958	0.045450010237340105	0.0433056839014338	-0.14180347892401318	-1.314738928728487	-1.056921565223926	-0.5948889105282658	-0.9070766043080434	-1.646286738913943	-1.8517823497184107	-1.7154567743836266	-1.9507878179715696	-1.8116485842495402	-2.3625210919050867	-1.5630698575170954	-1.7618873995328426	-1.7829204943903703	-1.820365109024266	-1.2245986810350311
14050000	-54307.00951548952	-417.79557005948783	-53889.21394543003	3.866210145378428	3.5352501499989986	1.19416740320914	2.472097188741567	2.1836318616741144	1.4633276079014705	1.9864424231930047	1.6378909235447365	1.6235160653329888	1.6388493364299823	1.9371646205021913	0.6744572731291999	0.8677219894929563	1.5120708704023234	1.8325964914399464	1.6170302975054183	1.7155251874738988	2.05512820288346	2.5133107298250223	2.2436788157491985	3.036223315574329	3.1913534291710994	3.0683679252614215	2.413406365482808	1.2755496881081687	1.493597097457673	1.1295125974847164	-0.2078851891211989	0.625279131537319	0.028348923150119415	-0.5729227077638003	-0.9885902823470046	-0.5323863172821827	-0.20287064168970664	-1.0374080154724228	-1.747304332788317	-1.1873481760643854	-0.7844569288857117	-0.09650630280421235	0.7170154000631217	1.624353766265909	1.936329681918909	1.5743839951073644	1.7171758752118107	1.7709838065184207	1.60074118871476
14100000	-54306.87691588597	-431.67358604204577	-53875.20332984393	3.8882453165207798	1.7887201489315325	1.429573982676337	1.8039849181330658	1.0527058711062174	0.8843709240978078	1.566628426793912	1.2734604950640658	1.477705732556903	2.1603534851294026	1.44210216517487	2.625336597721286	1.1497809219993758	1.6345378151989467	2.736314603869727	2.036957231741288	2.2865166521096563	2.7673121216493284	2.390890995041904	2.9126600862440317	2.5823845651175166	2.179530383539126	2.535235715693863	2.5635189798809797	2.2452709415521532	1.5017300451704074	1.1080775845211959	0.4335580422973198	0.25860868823170824	0.010938033779544803	-0.06826712675643092	-0.4894204549971497	-1.7130540783398271	-1.5790562452952612	-0.8075607637548364	-0.35921282424478096	1.2464024622998422	1.1631052328278757	0.4646795355263609	-0.5815003565702596	-1.076122167024191	-1.9120186413628508	-1.2267295126620994	-1.5789455281745337	-0.376407643356675	1.1260711217582136
14150000	-54321.88857313648	-421.68919201341674	-53900.199381123064	3.8671802535440714	3.0218637863500923	2.6083913968784223	2.5273961512818213	1.9675909111387857	1.3390594687335478	2.2608680527054594	1.7319779637764376	1.3567655323855217	1.441495727167564	1.2994031776670307	1.6101280528342088	0.9901634522328253	1.697875372495991	2.1810032783761057	1.8672127728570536	2.1095652388056747	2.2651438077682573	2.6125358908204475	2.664163097053683	2.768661374887764	2.754021778193787	3.3376375028589207	3.059434431264836	1.7693311805683465	0.9856843487003292	0.5109061048242407	0.8188851922333358	0.7115642680769182	-0.2418964834367471	-0.7079943412900318	-0.12709932726632156	-0.5894591987667587	0.0628058958128288	-0.4168283947611372	-1.3953450733543507	-1.5697911966922808	-1.3604162933383148	-2.058481852301836	-1.6595178615181685	-1.381049326790781	-1.491583328998987	-2.2980974628743254	-2.036483775262537	-2.5334881224054806	-3.119733714333955
14200000	-54258.804920595074	-391.47729995455774	-53867.32762064051	3.900085291658129	6.0967527886356825	1.2333270791994075	1.0868270591256466	0.7186320300379281	0.9381072793447394	1.8462447690473076	1.6969228723642114	1.1316780854199624	1.7084805327948251	1.973340837883935	1.7527385096419716	1.260101491089039	1.3839418219569495	2.2901070059194715	2.6640091180837495	1.797437115100928	2.1748720231498977	2.124302506962462	2.134764580850754	2.1519277286326606	2.232640555314134	2.1522289001491104	1.5796804016141752	1.8649285201743317	1.250957255046781	1.0750837587775985	1.2766043269992515	1.3703178743931659	1.3322236585606808	0.21276632440482124	-0.07656091966007234	-0.07728737576964928	0.19485364823741158	-0.058329452106022917	-0.001443846786014169	0.5752619053839134	1.0495855128825031	0.6718562981019331	-0.10664499209637401	-0.8064408788171343	-0.9688267969598406	-0.6984733322582526	-0.8757266352992117	-1.4076189404569268	-1.2068845100845125
14250000	-54267.01743336696	-378.77725962401877	-53888.24017374294	3.8753656871534727	24.812492206985635	1.840646342211873	1.7835564600434206	1.84251543545361	1.5229083284112754	1.5288477141341443	1.3724586173241304	1.3752272633665092	1.2714823749684518	1.629817441857497	1.8464832639506803	1.87503607154046	1.716628690000703	1.9767698670973264	2.0092689681028775	2.038960592060525	2.0886398115670795	2.0231234067197765	2.3454806695950703	2.42208374798798	2.300194016913324	2.2421617462077528	1.9371462106558122	1.5466502000683535	1.4592946270034641	1.1880276940366494	0.8345863865456468	0.47174851604697304	0.3384292567036157	0.39324851708697595	0.2811425170831252	0.3745016127060185	0.3279951624726653	0.2464122515755731	0.224273843457046	0.4768467973178714	0.5334256050368019	0.788112414981058	0.9462661982378073	1.0467274751554982	1.1371831164342878	1.1305338409180512	1.053161762428719	1.1289731856255103	1.1170565761340883
14300000	-54270.83860056644	-412.3736196011421	-53858.4649809653	4.0656405880822275	2.2211926632202412	0.7647267862299361	1.698940418825064	1.296118959512122	1.2963351194986032	1.8240861457349653	2.082627253920057	1.0430680030314112	1.474069255475977	1.6667321154968164	1.8117219069755395	1.3790158096690117	1.1160563665603271	1.626913053771977	1.7413722852946023	1.9726533128479686	2.3439003634121667	2.4098418754069084	3.209126684488349	3.3074412986877118	3.108661475771008	2.6157994142580847	2.0743101166919384	0.9456438746327167	0.43748619111698805	0.530600205557207	0.6106049177967003	0.23649877441507594	-0.21223245009354558	-1.3027267373676574	-1.019119196976952	-1.0835299855917877	-1.005505362509407	-1.1684315145935176	-1.0428777190511949	-0.42868908401945216	0.496975354872927	0.7860330836348037	0.46718327477136734	0.3129288471511338	0.573573174100553	1.5522239807987837	1.996731140694341	1.5673226012461732	1.6979915468199736
14350000	-54271.768607927996	-406.56955676823384	-53865.19905115976	3.6867965816936183	8.061802758055155	1.956645711646472	2.070395622843678	2.0298370372987335	1.665238317649881	2.3911503832865613	2.2360552424703632	1.6428821357091372	2.042688368092947	1.9140415607099186	2.057804894411902	1.869219520024335	1.5603172670033183	1.9071218567002666	2.037748334126538	2.0098343987985468	2.1486976467304233	2.46849170048211	2.239105951289838	2.0991698936512853	1.9947587594372698	2.049015433973104	1.8339951938390378	1.430063175339955	2.04804477700524	1.8230436809324706	1.036682906010124	0.5426326478818735	0.3051149048614371	-0.5720015908546431	-0.24439337116105364	-0.7410984301564161	-0.8683916234211546	-0.6554190824780678	-0.5363119287671801	-0.6332934365849447	-0.45113507809972164	-0.31569268414635787	-0.06759720901638311	-0.23782775480209223	0.47461937151121436	0.6689304167218557	0.7065145728636403	0.9710997921999182	0.4621701448066595
14400000	-54268.32195043793	-401.506037292339	-53866.81591314559	4.10217001568694	6.551317332829536	1.5434229013101564	1.3076401383258496	1.153373972612364	1.3296797814953532	1.7899756139150393	1.8783902003419959	1.5154239951313384	2.112705156966778	1.8624166232969137	1.4613630887240667	1.675065837865158	2.2107274972717814	2.250613751665075	2.4819536406103095	2.3252235286132654	2.3633472550603165	2.4009067020383834	2.2292218470764524	1.9795338907489575	2.032616850673844	1.8918712240249616	1.7453657546563512	1.6863774600249506	1.4807089959363298	1.283179198037498	0.9646875163566937	0.7808482914493003	-0.38128382651516063	-0.036002968532290625	-0.06462292023900278	-0.10290590545773173	0.22068117465469367	-0.2694421298815851	-0.12318880514764241	0.012331436444905586	0.2916536422277383	0.34302353404930186	0.7357126001418162	0.6149985858374192	0.09635738741068067	-0.036090948885876106	0.10026713427993539	-0.2649430868795568	0.5376369551427767
14450000	-54279.40163036189	-391.16722913268245	-53888.23440122921	3.9904830095708763	8.302276666893526	1.7808724989956128	2.3892110966022337	1.9082480429255408	1.2050779857593792	1.579763886072141	1.8274253933249682	1.4189714964091729	1.484298220091854	1.7674950157873195	1.33090930003848	1.426208550132933	1.7573607688703685	2.080312243619505	1.8665329831080184	1.3027152126524455	1.3379839998381213	1.5294826135236184	1.9119265483018428	2.258117661845717	1.817620166974343	1.7075138922031479	1.7982742349740075	1.5610019201728313	1.3045093603055649	0.7835622267155391	0.606674260888585	0.633905407635178	0.15036139132704687	0.02274555107496498	-0.8245332465771187	-1.1869643164398425	-0.8941468010518612	-0.8983335213995046	-1.2673281011206747	-0.741964432903507	-1.4970060553162172	-1.5469249251587336	-1.8330490338270011	-1.8851652739432483	-1.6211166042879086	-1.7508380716508656	-1.507784055348282	-1.6815694751270989	-1.4444780477358186
14500000	-54273.363507127644	-392.0843998796637	-53881.27910724798	4.354306470631336	6.760245699641387	2.5299871589052465	2.4659045573255893	1.5064943239325836	1.3118117571221648	1.9427214939264117	1.6685623132223828	1.0482550754474014	1.2682856186048568	1.0810914403387604	1.5158344687239795	1.6463674043015568	1.5546489216158421	1.4705182361420976	1.7122435401418263	1.81050324605346	2.627262047097856	2.7040736136206176	2.0222801931162535	2.911781129337898	2.6285976281658456	2.2950915885453944	2.3281583699582904	2.0272958137500825	1.874096810569557	1.3830168717155105	1.3532661119629223	1.252624335781484	0.5588480803448769	0.35876505114458257	0.6998211542208483	0.22132185145810082	0.5734370120290666	0.3397111765528304	0.37846730373113513	0.19942623432980455	0.2665694657262917	0.33892838406376125	0.819103985159213	0.1986592062813194	0.2851065605244244	0.9027106289433127	1.2905466855708285	0.798444241598804	0.9317258790880991
14550000	-54211.64228745273	-354.1407779634329	-53857.501509489295	4.444022712611152	83.60530984851074	1.320388044690397	1.249127258177552	1.353676696192903	1.3237926041571482	1.5322076954312278	1.492300637000544	1.4206608884875342	1.490122286500979	1.6142263854815462	1.693170631459199	1.6144079207313182	1.6663482592909966	1.7864114879996356	1.8075478572726946	1.7810932107922666	1.7280496358828648	1.7671180586975448	1.9176483964164912	1.9986560574625347	2.0165734148206824	2.151586021763209	2.057145725920585	1.8526424707073004	1.6272060983888035	1.6806969953874296	1.6894118879289906	1.60703468968068	1.8105351199879298	1.691942068845301	1.533232956269652	1.5806906508675147	1.4363843076795537	1.153901683977891	1.0950993179436475	1.0006963156951154	0.6001125925718134	0.7065242907780269	0.6909402764145531	0.7815480889469745	0.6598449505789606	0.6721404706500078	0.5151362239867189	0.4967154500265525	0.40599698045589594
14600000	-54247.55108334981	-370.7451918700672	-53876.805891479744	3.739793136544078	11.48489701684328	1.119356633563345	0.9176441352977914	0.9802068867212459	1.0203798785728786	1.7363100225925696	1.6492376558930764	1.5774623434585215	1.3744284376383	1.3921245141685155	1.3593169754200112	1.4597623609702957	1.559558605158429	1.3347853978861535	1.2924011056883766	1.3081048079326312	1.1841387355898072	1.3405366715074754	1.2554070034771134	1.61173102648928	1.5478021385855893	1.334464434569238	1.3296055018101014	1.1967582137837045	0.8507891415729346	0.6917571579992036	0.2652235897803511	-0.2198794954576176	-0.8852277084718277	-1.3015380769178617	-0.8970923921201367	-1.1082427524428482	-0.7891431993262805	-0.726972975250461	-1.208525670418659	-1.3252093410003802	-1.2197504809094464	-1.580921257361741	-1.8075258051909147	-1.7525142879120044	-1.8790588843463318	-1.6524688541594696	-1.6802061823644614	-1.5114485257806036	-1.2759543144413268
14650000	-54225.218779790725	-355.7410234111291	-53869.477756379594	3.5807887724285754	13.329087596762326	1.8346461621590824	1.5805958342053856	1.284613568987847	1.1492942615721222	1.240355615848359	1.1518001689801005	1.4366806748625918	1.0694491815017366	1.152045083489423	1.4616713163598367	1.36374552189611	1.5755605907219992	1.6535041485649091	1.4834669621543695	1.6262292001254972	1.6985957358670571	1.960471928275195	2.18377551483209	2.0774335652092857	2.1336861986240883	2.0698835141428864	1.793257378785737	1.1403524178144022	0.9954626813975171	0.5282041185918958	0.8926119496712777	0.6332060143805592	0.2785330571801029	0.011456075468214033	0.02232204217124195	-0.5665297919098581	-0.2993419917316873	-0.3689116256064605	0.11840338496081682	-0.127701710174537	0.058533892363838325	0.20566759316544386	0.455725339241964	0.9201820541206005	1.6479070140496734	1.8110752687568035	2.124240937863295	2.378993416035964	2.1181840543415076
14700000	-54274.43594398939	-383.84386607804885	-53890.59207791134	4.038139664592479	13.5733933944819	0.05912017459584051	0.390091825984451	1.1197319024967394	1.539199820393797	1.5826015956605708	1.847928832770065	1.3156888672011604	1.7472935863270034	1.3378564302919291	1.180690369156633	1.4795443633444119	1.4914252322976562	1.9221796478325441	2.0873634093061177	1.8649555907439563	2.3035908058314427	2.1895443015832248	2.349142169249538	1.8470199937636602	1.8396491722448214	1.566773020265424	1.2207135467745087	1.405876388934549	1.075866619591439	0.7597327654801332	0.7880159831783192	1.059675306914671	0.9341704810192144	0.45000476600740097	0.2574908258912012	-0.14779758407605514	-0.4481237965541416	-0.554107166005625	-0.5380870131490192	-1.0249543501738303	-1.1900219347256689	-1.3541693994158202	-1.7279914149573798	-1.7396991665994577	-1.718442337936668	-1.69096831040547	-1.7307570157900458	-1.4346517538724188	-1.070165213551888
14750000	-54262.264200891186	-377.23542658690286	-53885.028774304286	3.997361012103055	11.622496735392284	1.2361656609194784	1.5018529082868532	1.4114516574084663	1.5176860534337964	1.4487077331040445	1.435868595706659	1.4012694658254707	1.357113781443255	1.3486379358359237	1.420562956105186	1.7341750631008503	1.9224137230001364	1.993090875527247	1.6604454977029157	1.4143625191983527	2.113525961481861	2.0670640027739386	2.2674194054300587	2.0106280430980514	2.2161487681123555	2.1409507004407566	1.9640439244475687	1.4057089451615943	1.0794140878501737	1.5505916504647363	1.118637856894351	0.8949053100387929	0.7908913866262519	-0.03319331396220282	-0.2262485209296086	-0.5586493977470623	-0.7812175725365073	-0.4483573429152281	-0.5195944939440846	-0.4870936058881634	-0.42297437343529865	-0.524430564646744	-0.5244515299955622	-1.3301491460333144	-1.2100684840865796	-1.4860285729050968	-1.505013315398325	-1.834176033802009	-1.641213553572185
14800000	-54269.978797652635	-400.6871161151511	-53869.291681537485	3.996272388122755	2.6244026454722107	2.012710173951675	1.2041501845095153	1.6789150545033023	1.3197492520242573	1.7869499528404837	1.476843322810123	1.0985818174837547	2.566157275807398	1.0951186840469789	1.1642970483337771	1.1435761416493384	2.2504015975278415	1.7102353588222299	1.7807942730170354	1.5394456304599737	1.595783649209984	2.170605908584645	2.300386382488428	2.21536707883797	1.812017383051314	1.8144821121730308	1.4944485468834368	0.022856301080672714	1.4284040522348758	1.579937340541234	1.360246145619846	1.8123472730619623	0.9303773416299851	-0.41996804753044403	0.31014469447237397	0.36530916228168575	-1.0252874881804868	-1.223574416893493	-1.883222208322494	-0.8792592758714111	-0.46296478373972094	0.08778427723655513	1.264297413822099	0.33596969485018624	-0.18866862477355828	-0.30121194993597955	0.11868207036861489	0.4548712953313796	0.029171036014121743
14850000	-54289.75332324393	-416.4811846322054	-53873.27213861173	3.7797761002798085	1.4395706736236296	3.7003562937501324	3.3529212313651793	2.7899264142213642	1.4678602572057917	1.7166825197081372	1.4512593991747327	1.3957367514430978	1.828295098597827	1.4117374374422853	0.9387203669941054	1.4415751078442627	1.4122006990440708	2.1940282099869752	1.4077349863365805	1.974092605193101	3.020300262289929	2.438073809300584	2.5929865062338093	2.2301588002429167	1.796580726825145	2.266518847244334	1.663704886771989	0.9972837801892932	0.9416069103912084	1.0839060905918274	-0.26340566320345915	-1.2882754325658963	-0.49868279015966444	-0.858211278952972	-1.6106693040658802	-2.5085674403889153	-1.6891393061789794	-2.107175276376144	-1.61889825234847	-0.5153358778857617	-1.8273814588627606	-3.2313634609073105	-3.9394897844370327	-3.7454431509172137	-4.5190974520014535	-4.89663537308428	-5.952865984995264	-6.14405020377642	-6.973394609127787
14900000	-54303.01272021776	-401.03361071399866	-53901.979109503765	3.8776708927379078	1.6558346361258907	2.767556735271646	1.824612315209377	1.446337135118964	1.3778598523316514	2.75635690550456	1.1738420898487996	0.5980039122387688	1.500476063096933	1.6594888147749098	1.7681844439170904	1.9173416278128328	1.7494260397662196	1.9503971723472011	3.1928341226759374	2.4152283071452922	3.0161735773565868	2.5942053149442637	2.0819438631815705	1.5685839640843438	2.1444330997058465	1.904792147684141	2.6899663993961833	1.7875105719951405	0.4711111524436408	0.17145646193385528	1.2056168522188087	1.8115278657253397	1.2874619583334397	1.4591600084623484	-0.725300741025311	-0.7500068602216501	-0.4519974638918047	0.5807511121398681	-0.4071885796741386	-0.33018927438193524	-0.8165789006343533	-1.0163396322686888	0.17111053369738838	1.2139668762438025	1.080368203707589	1.1964181945078558	0.06493982168249923	0.8275786549490847	0.6157158987237079
14950000	-54273.66365966835	-394.57074014479144	-53879.09291952356	4.109285226165966	5.642336052013347	1.6311643470932666	1.6615612895055347	1.6321781591693516	1.3082001273080557	1.6923876452116928	1.2582792874609157	1.2257255613444042	1.5488500534350742	1.1117336783012963	1.3309476425684903	1.497298982328298	1.9283967970228222	2.1034400380948606	2.0686008285341315	1.4368025169372058	1.9646767506882754	2.3537064261862772	2.5957134152355072	2.643763603360339	2.6073455718579965	2.36265088148977	2.0936497425180978	1.6866773073757577	1.5455174389283972	1.3425923413098957	1.6583626691634485	0.6877578492425309	0.8625979811076027	1.2302575396202982	1.1031906329145424	0.6336885540580476	1.1880074944079626	1.372888606583379	1.231833943899271	1.0175187332524578	0.6653266603857214	0.8782607389117811	0.5300472455117705	-0.0345567658691619	-0.46822074709637007	-0.2124315102051797	-0.9324490880868506	-0.7609138924320977	-0.7353785381561156
15000000	-54279.83132052869	-381.62453433627985	-53898.20678619241	3.6967065804344834	8.972740377631872	2.9772273650854206	2.9137155363535916	2.4849430814711764	2.2225343444881016	1.9794160078901073	1.6763855821709	1.5051740856316933	1.4820452188042812	1.9488678277047713	2.0004934128037695	1.1232990125614073	1.7546417565268926	1.9889692080361683	2.1216468460567803	1.8929871595226313	2.154524315365067	2.0924322783804787	2.1460389875116355	2.271319573628582	2.2032056229609283	1.6767398593754372	1.2214961521727998	0.9040537290299449	0.8114954478565927	0.6184090810510288	0.3026233714803379	0.073672966484947	-0.18203564032338124	-0.49877199101227954	-0.6305702043706298	-1.0378486625716041	-1.2872761533589738	-1.1389253821781116	-1.2534848430737031	-1.1489723829492173	-0.6894593004886697	-0.9362518904681348	-0.9565367134981922	-0.8798901871046045	-0.784379765055049	-0.2058719931721551	-0.11739780201213201	0.222366196481805	0.3686197844570357
15050000	-54264.49478873254	-384.6325681962126	-53879.86222053633	3.760423539586901	13.21023329649862	1.06214950697066	1.12274585402473	1.2287135425128453	1.2132348506741455	1.3631384466590961	1.778346507966023	1.6784098677511103	1.6151209772792472	1.528669985482587	1.5921651018735903	1.5015903145995746	1.3982372939568726	1.5708135188031673	1.8791115195211552	1.7985311950116476	1.6104657832449814	2.220840629549036	1.8348744711778011	1.9839560684828574	2.310853255416446	2.188751230679928	2.0061362775928493	1.6804089953313397	0.976104693072642	1.0947363645229515	0.7739875178059722	0.373026540151626	-0.2063022643616191	-0.2410342209468699	-0.2587631701432615	-0.16041840384086756	-0.3884802228497055	-0.596584910850971	-0.9354345317592831	-1.214414595210973	-1.230523427518411	-1.4374121819124668	-0.9589725596496924	-0.6241125723178347	-0.3741109742620363	-0.16210995076270632	-0.20488415923636447	0.14046146421841066	-0.5662436719540785
15100000	-54228.20020433447	-356.4772414060206	-53871.72296292845	3.8727621317084155	35.37029271353157	1.9948273127771672	2.357094474913223	1.9814011579104938	1.772001374356707	1.637318840058288	1.5387044097603761	1.4911405780918128	1.429209805434657	1.3921199618377131	1.216296673480475	1.2863592764972105	1.3983914705594134	1.4688707116950706	1.6370196046658985	1.7738912616630411	1.7105213311946845	1.4995597178519722	1.428755033344375	1.2891495005372078	1.341040335370134	1.4226600972381351	1.4451126813961084	1.1605341549081696	1.1782966392828962	1.1932596124628856	1.006242444636718	1.062642653205233	1.1716339345726206	1.2386077195950893	0.8303178783928202	0.29114281123380586	0.4340836477786124	0.6581947769340972	0.5576225175269508	0.7299965942659703	0.6949420847122185	0.6843825747136352	0.46577162092406627	0.24891873080968244	0.517766096946705	0.5539865744328164	0.31398844981734825	0.28451116327532355	0.12905220878272472
15150000	-54270.20192371553	-390.08738816047224	-53880.11453555506	3.5073206738412983	3.087895540694566	2.4952094041630355	2.14931075328963	1.997375859720691	2.6036943300467064	1.709409629690443	1.302425681483496	1.4045328039760823	1.3998247380574	1.158909498652573	1.3585813833870843	1.4398745256474024	1.690620203053976	2.153485769254429	1.9083709452377595	1.8781407234904588	1.943104046014163	2.443768929272211	2.22671628730633	2.9275972773493297	2.769556136942913	1.2036701481972711	2.454993336817678	1.8690632847991646	1.476947957707094	0.9319547437824176	0.23696301646183257	-0.23986670096489543	-0.9651792624140341	-1.7696108816553582	-1.4924276211636425	-1.602305026852635	-1.1512400107861192	-1.83542384334835	-1.9273899577231175	-2.235729625304352	-1.9416485229334381	-1.736999074017038	-1.7982322385877862	-1.1257757010825182	-1.2626481350936656	-1.612428445649831	-0.6854875485439298	-0.6780785794936836	-1.0709464854434394
15200000	-54267.67486127877	-384.16553057292333	-53883.50933070585	3.813917574677926	6.852661067624274	1.471608868709646	2.0459036500385186	1.7365844886750161	1.6728995779338525	1.7735686498844299	1.9593089893257363	1.4894015933680278	1.0582096813783732	1.3790095596131375	1.7910724572700112	1.5393233045561063	1.3721883418482272	1.6291317147155524	1.9056769429107467	1.5427302886903151	1.3333020575823353	1.7273254085187544	1.6983611947445687	1.8433694526742312	2.0836249864309195	2.013699295808416	1.3676912552280223	1.6541794208984306	1.2027071244428342	0.585386447695369	0.43245892192002794	0.2278318915958375	-0.5800720835821004	-0.8349138777458532	-0.7915591078965046	-0.4797743391200885	-0.39287076817550654	-0.5639408638965315	-0.2683096784855344	0.3885902055811773	0.7112472488640244	0.9355340840996931	1.2117933963761307	1.3671102349225865	1.101079787159909	1.11337028853535	1.6325987262009334	2.5190885817291386	2.7469194897088514
15250000	-54264.098727626166	-392.23686280184296	-53871.86186482432	4.120204096285096	11.275744383972347	1.440823388578558	1.3213680430129076	1.255131701901152	0.9944016568652148	1.847805396012743	1.4603017839402213	1.0100035063259563	1.3270386907556055	1.7246931592172867	1.7041047623709693	1.7503055035353567	1.6260220429478165	1.4689718881553406	1.3614556798856912	1.8687795336408137	1.7048216158999436	2.5354219497237516	2.162037233949563	2.4583827118835044	2.272760366997896	2.149148778577164	2.1171485234182565	1.7642729186496215	1.6102060853262363	0.6993125596030918	0.5854321434288181	0.8568208350047797	0.921960911032234	1.4755299888431659	0.4337248579217393	0.25042038594811294	-0.4172394455011998	-0.787333139572467	-0.919370140854631	-0.7350399790853546	-0.9191651228319061	-0.861377977055089	-0.30883943640741257	-0.10493346571197051	0.3146952002073631	-0.04014442758684131	-0.2897294961730062	-0.753602114782328	-0.7165920820576911
15300000	-54255.07999564118	-399.659601307163	-53855.42039433402	3.570697737407538	1.2709008611607797	4.557190274329761	4.0456383531135485	3.5254132099139204	1.3549653689778247	1.7217272361680902	0.9246715272747231	0.8002422116118022	2.270548236202402	1.695078908514967	2.020020083356576	1.8117731425920642	2.223788103889373	1.8272449404086384	1.9749552738646141	0.8047854817839916	2.3964423336045004	1.3445554528283683	1.8320975998031084	2.521250650587136	2.0087449257486463	1.698718645537062	1.9248675047572754	1.788496242159992	1.2173334936458926	0.4731904487767339	-0.32096952193909245	-0.49161458783128575	-0.8323502283156711	-1.9343580231209083	-2.0142563470740917	-1.6872484837117256	0.4048881462670679	0.10238092785960662	1.3680526634505625	1.841631708627522	1.2547135011231956	1.1425905614713527	-0.1691357481998308	-1.1823665933103773	-2.0388198130039137	-1.5949018385615683	-2.3201000368609273	-1.8875043079596845	-1.8357389828730024
15350000	-54264.82366951304	-377.96787713656687	-53886.855792376475	3.7431251001588746	4.4200330071635365	2.1670866672918656	2.2749400649676446	2.149804653608178	1.5127700393556784	2.1108173990611774	1.4142528427077061	1.3859182273424135	0.9058422804838667	1.1410362126092939	1.2527688963538228	1.2200257502489287	1.6636721389274178	1.6759726659587384	2.0101941751361188	2.0794110179933027	2.232359609101221	2.1297865460975878	1.771427758591146	1.7867012179442598	1.5560546696820405	1.8067576398902359	1.634080323143483	1.4160634307792226	0.3944552350530288	0.4622930735614975	0.4424065830336916	-0.24958888572188606	-0.9245815312239885	-1.0798279487114038	-0.8971127046218311	-1.34447799141101	-1.6096996721920838	-1.4300664868944741	-1.501108311493903	-1.6501560148838308	-1.4209383022758861	-1.2296856011836357	-0.5317447770841415	-0.9313639525011896	-1.2968470061869137	-1.9105408627569176	-1.4412239910005566	-1.1743711788242215	-0.3425644860434254
15400000	-54252.75427335277	-379.70845301930837	-53873.045820333464	3.70341077940737	4.938327482137821	0.41900368643571273	1.2694547583040554	1.3688335543898407	0.8843277517602222	1.0716120141762073	1.876748627992726	1.0652932959680548	1.2717249311092786	1.4274795319644893	1.9781468756590792	1.6309987506386856	2.0890018686617617	1.8864684232708844	1.8114556194595257	1.4494497954951693	1.4624012063292906	1.5719535767313915	1.9275855796639954	1.7936289650712756	2.182455828058275	2.16383572411371	2.0086891417574533	1.698423049430382	1.2582608792848797	1.0289400837394749	0.6830153738438708	0.4175502403871211	0.1851445265730055	-0.5617815042127099	-1.0918473165092122	-1.272210965991935	-0.21842701568690237	0.3834997409467833	0.45829960016820903	0.6620442022381506	1.0637001256824326	1.7410336202182544	2.574632117192994	1.893368788323171	1.743729087286089	1.3601501804838556	1.5005871882324335	1.7308982244336941	0.9275574876674705
15450000	-54267.30106437553	-382.5558588855478	-53884.745205489984	3.8773893994800006	5.0265130997565635	2.495462212214669	2.1362490013312794	1.9768463707166823	1.1716230499847828	1.6484733598867254	1.5939754119122678	0.9225681918452567	1.5170004051973676	1.3672129624966258	1.657923772370716	2.328310138000203	2.352365820426903	2.4073273065902185	2.0201087021754076	2.3062741263131175	2.167345381253744	2.8082292683855625	2.3114045704749207	2.2581414923695013	2.3904887580476557	2.032752441848074	2.068471336846142	1.7266606788838468	1.7433291832469635	0.8370443177153944	0.7119371154409906	0.40992412393985955	0.1672337737045385	0.05638107622362201	-0.26422367535576563	-0.20601747435205986	-0.2948296672342257	-0.7259847895103366	-0.9557543575042216	-0.6629602764802405	-0.5664257462843723	-0.7731629326278524	-0.7151212981742616	-0.495393003545223	0.434825626008952	0.6028234930654595	1.252441438402362	1.0121089322026293	1.3759544497917857
15500000	-54234.03304806804	-359.3466854868273	-53874.68636258122	3.875813504729958	50.53395425008715	1.8765905890680576	1.5898033931807942	1.6341260336226007	1.5110791162461057	1.4746885481783625	1.3862701213734332	1.2572886770825855	1.1947610027196829	1.2354483541871222	1.2955868067153444	1.4205139124365758	1.7822879217285466	1.7843418154997237	1.7830105636757179	1.6549906552615128	1.7975358750451533	1.7429613089458855	2.1423189863181458	2.1758823823669	2.194869522051108	1.8989386805102697	1.795635456994298	1.624783648859629	1.5663002340829775	1.4108937844131373	1.4258573798920233	1.367727307433555	1.2284948751975835	0.8454006496327037	0.8644261807229748	0.6712806515661282	0.7282193109799057	1.0400723278216972	0.9650076855114572	0.8789134285019884	0.7716648582333374	0.5560134621205304	0.681448149514023	0.8534246431916502	1.083825402371503	1.148730439742839	1.0024199009573	0.8105838568691576	0.7786332036259355
15550000	-54252.695220820206	-366.0983445865845	-53886.59687623362	3.6520272411089234	14.68083705963755	1.7101587828301246	1.6838663517690502	1.5602043129518612	1.2708885964212633	1.5375010940036469	1.217918208445524	1.411560373457876	1.2411228235158738	1.3745144432795888	1.5101803756787906	1.5312009978898389	1.8249050084932208	1.7868954814373081	1.9954949729257159	1.7309772261225922	1.9234504397581813	2.1984328470899452	2.034199302397357	2.1687863605768745	2.049692286666475	1.5792730455066275	1.4345174912547158	0.7480240835556197	0.352731685942119	0.04822091627699976	-0.27638385752798095	-0.039468539050147966	0.0038551890568219588	-0.32768678039903315	-0.22927080456622476	-0.10769212220419457	0.1940572491172996	0.583230595951064	0.37738736899880077	-0.1527518204703393	-0.46549704172368195	-0.24722337196861272	0.008177194488248718	0.16007677232443782	0.13544581857099636	0.10052007373003308	0.3045791763132959	0.053579614222686506	0.009827677301152221
15600000	-54272.03200822751	-388.7684829432455	-53883.26352528426	3.8050772192650153	12.501791156901026	0.23634403279224614	0.9122873555866702	1.1485074924245284	1.2545020963256512	1.8575191460845148	1.626112892904744	1.4380502921265206	1.5953614056650123	1.8249175405437912	1.7069606033582367	1.8340519368075567	1.9717933636230094	2.341438986248886	2.1474056261971133	1.8464818182931637	1.9639530319713296	2.1212575700294085	2.384021131921223	2.040444924369264	2.2086312182522834	2.0230238341892592	1.7996906824975507	1.3246739770122602	1.5174403583134293	1.4057638377451345	0.9785877822922505	1.3953354160653055	0.4637046520112807	0.11103248817133388	-0.028704931617436924	-0.4865195138638827	0.19729645560076903	0.4928956130431776	0.11623061886639141	-0.3328173009242485	-0.4518645173679243	-0.7008734194814589	-0.8949750967690346	-1.0267140615125514	-0.9873021531800932	-0.7874575366872223	-1.0396801195635297	-1.1181600902597277	-0.9655448242087687
15650000	-54282.81072687601	-406.63260975060894	-53876.1781171254	3.923893184305415	2.8300040178358503	2.135301082608292	2.022932788257445	2.0813655301035094	1.0439306734773157	1.4520550993441446	1.1270920931055868	1.6573653601807325	1.6486475666395868	1.6466267976181135	1.76589579728318	1.1329993123320403	1.6723222080316578	2.8326813027580497	2.1079334384563007	2.2851559127342482	1.7388300115410478	2.861259972722067	2.9633880560037165	2.7362216025802413	3.003694522770667	2.0542396657686126	2.4919789823354073	1.914266325466376	0.8727687211061124	0.548845857106253	0.9638233001088932	0.6417802958737218	0.15349019776453088	0.09071716813853592	-0.5741910594026804	-0.5963217911913177	-1.0668954794970167	-0.7668189869719103	-0.026471523997509072	-0.4796257352165475	-0.8191360344908576	-1.3300767900595718	-1.8987115242794323	-2.2256957646875093	-1.613390888873714	-1.7068235284917133	-1.299602351767122	-2.5250568647065985	-2.014627612042305
15700000	-54276.80119726014	-404.22923284769985	-53872.57196441244	3.8716364182514753	3.269321837423372	2.0943807660836278	0.6127968981707161	1.1309048851099865	1.0186571382349194	1.369472426494682	1.901624875151549	1.367405875997132	1.9859210056795435	1.560660740151668	1.5729971683564905	1.2975912355673502	1.391367659307907	2.150036373483818	1.9720375110006536	2.0741898024910883	1.7475066757788533	2.01941446291079	2.2550190386454054	1.9873973909771865	3.0015294457019928	2.8846869965777864	2.5197189067975003	1.5326295682117508	1.0355323315405616	0.43262426524925707	0.7192655091616563	0.17887275892090204	0.26760658597878145	-0.2359486370836541	-0.10881475810993335	-0.1488433299782953	-0.3975731545180188	-1.1913911920644251	-0.8254747697137201	-0.7297306843737927	-0.934399183996302	-0.045011956210885495	-0.7151814012576045	0.24197611146864428	1.2809953088836634	0.44027315437580805	0.46798965965521444	0.24081255682815694	0.04505125687974365
15750000	-54267.283207397006	-391.53965145655786	-53875.74355594045	4.120139219665745	8.424020412683076	1.4217760889512787	1.3951820625239013	1.3346899832606087	1.1198372249711497	1.6096640904687385	1.6643247057290305	1.2848769082801534	1.5275658413797022	1.3167392960361894	1.3480509225380304	1.2077190352183498	1.0416272845575523	1.5348901392055152	1.4367415718863201	1.4194072533964772	1.563224035909092	2.0626454194549004	2.2064613504284973	2.3626240184804654	2.524539614188691	2.2880319269764695	2.131063938339283	2.2116226514500443	1.6636912222560083	1.2406163478911811	0.6459011599823501	0.17664824896516707	0.697010454025641	0.34243548156052056	0.25242298032691923	0.5246599051994452	0.1571533261083351	0.03365110450132425	0.34563036311937056	-0.008806108344488028	-0.8114951499643936	-0.49011688882515675	-0.43491175666586923	-0.5420288137323984	-0.7220389343257178	-1.0409610170737786	-1.056318039256032	-1.3983700885190666	-1.508578844102989
15800000	-54248.36439291508	-387.733894465766	-53860.63049844931	4.182986655084071	6.976963267853858	1.850284705732164	1.5890482333848983	1.4620409837051274	1.3931829920073244	1.8583106252250836	1.1685671617184836	1.554741793858422	2.3289768057704308	1.6685796399283288	1.732564003813085	1.6281267168681537	2.3194501775932457	2.4381851505021093	2.609412005802609	2.5151237958579773	2.0222141446787716	2.2775599306999537	2.515506709449227	2.235841760253937	2.221754892940009	2.4889706979954473	2.1583167033314012	1.5476937848595291	1.0946986340511509	1.4376070430886594	1.4451232263419276	0.916381528677787	0.40814278649426855	0.48090382975486756	-0.09979617840817852	-0.09577540308226595	-0.5420733402307334	-0.4312299746580178	-1.3491290674190155	-1.6889087496250261	-1.8139438650302047	-1.9020878112143258	-2.057673095179129	-2.054257228620654	-2.014164999984075	-2.8619263856991073	-2.3396275608017385	-1.5830475603241028	-1.7837046813119888
15850000	-54245.26392553417	-385.25745833383104	-53860.00646720034	3.613366774652562	5.828121748235834	1.7953661669185839	1.6165140782117104	1.3119766828129285	1.1558632601015737	1.9728789559799884	1.6206981571845143	1.4736767077254636	1.0316020587877641	1.3499067489653267	1.694697113497643	1.3399590132059598	1.5667597326770928	1.826526739817211	1.3906587638324188	2.0357525472001985	2.089122858704585	2.1469941377341	2.2959782222699334	2.2810036068900432	2.1483574422050866	1.6135744576180577	1.7698547727497533	1.370701450143231	1.3428125678558884	0.38218107423350367	-0.008684742324656936	-0.3713924445437551	-1.7541114480209936	-1.4734271416884308	-1.3211112906754845	-1.4343342542631459	-0.9495585570294013	-0.8431750931460592	-0.5185308977410372	-0.5792655980153261	-0.33275205059963253	-0.3048489984909375	-0.3045145550922982	-0.7781086059680372	-1.0985354197735162	-0.6693782748419002	-0.4153141165408719	0.19581028863716576	0.07865848026653555
15900000	-54266.55515000664	-424.8649748202398	-53841.690175186406	4.037490961913711	3.4479138957079787	0.8111166831497305	1.2302992829380335	0.9001847484377353	1.207788703852045	2.1413262981096097	1.2902910992650471	1.3432264428258645	1.4206250957892497	1.4612024212958477	1.6836088413143575	1.0680627075396232	2.0282264168333417	2.3937154758642394	3.0861112857112705	2.280751269582219	2.4023290816658673	1.9856641786604772	2.168110051998845	1.9186899946655993	2.5068393412024457	2.381188983638256	2.0330596894568993	1.641170739400071	1.287629002422103	1.6123203436692213	1.2078183643177398	0.28214177301649257	0.17443133038197745	-0.2647828426619743	-0.5955254249442394	-0.42795748491802643	0.21750257727021272	0.7073925493285068	0.8538574514858588	1.0099994661393776	0.8704943366761809	1.650668399693434	1.1769803863842854	1.3503050963429266	0.8533975959264118	1.2933053871167162	1.3955715160248499	0.6299919087391556	0.7995045829147531
15950000	-54272.579747746044	-418.6761895119374	-53853.90355823411	4.3583067820510575	4.31968884248559	1.433257837952356	0.8917334861101107	0.6700444141191326	0.5462666031990573	1.5400620673025955	1.6609801595554026	1.2339943764937995	2.087106854457314	1.9870450377271425	1.5674985446610514	1.0242612080884805	1.4633845735830715	2.3411811685958996	1.8116106499351652	2.5181078083809414	2.211767414085497	1.5512584054009086	1.5182782225131126	1.4373348797911982	2.443368872924618	1.8162168664266378	2.483756116854296	1.376056059642843	1.15007083651231	1.4063081363961534	1.0842520043100736	1.2173507722567405	1.1445647301949968	0.8811819263145649	0.8278033818209425	0.21071193734180615	-0.39722320217171025	-1.2645729821939413	-1.0731068386098899	-0.8786521534810747	-1.5806835775389962	-2.382677015819425	-2.6693517284688095	-2.821715445419075	-3.0871398790126454	-2.5214428353882843	-2.1712052248613354	-1.9000458904479312	-2.3061943428489657
16000000	-54261.26039328601	-382.4844716758183	-53878.77592161019	3.9292515459897954	7.995662275706354	1.5878216271717658	1.7109810650826645	1.9619357790481717	1.7975797504506719	1.8546084914037746	1.8068193249768107	1.3227735877287403	1.187176941370652	1.2221920960966224	1.4184359600784835	1.820673595167279	1.9703965156602499	1.5136975615157486	1.917825931940899	1.5994377703726463	1.9307574130456235	2.4093613673876964	2.0660536082069347	1.7661416665173653	1.8396221661775378	1.8023867716610389	1.5956857392856003	1.1842386752074097	1.5288756533561383	1.5684823708381113	1.037785345034718	1.2757552930866105	0.8921242876782081	0.40278055855016837	-0.017280036719352812	-0.4225456923106395	-1.2113607039103742	-1.7511051526143846	-1.5741076961932845	-1.530499818341473	-1.752611582116686	-1.7208970092446032	-1.7111446150959297	-2.511833775676033	-2.252669770540278	-2.072276578229348	-2.2480071155047865	-2.661513189249316	-2.7165470252230186
16050000	-54279.51967981322	-398.14823362191026	-53881.371446191304	3.985861314864828	7.066597796535312	1.236241213374807	1.538253102196545	1.5627162017274772	1.5960866053101976	2.1775576868256294	1.5192613982090908	1.462848114507976	1.1496772353076754	1.1657128406223747	1.0071703671509875	1.0274132671293115	1.8759392173746443	1.3871461675473942	1.2302809191709652	1.9239777071129676	2.3222608304361416	2.1340920074855436	2.7221216649080144	2.4256645671265287	2.3913445541494167	2.044938711192083	1.8236442826046455	1.4162454118671834	0.9701797264597032	0.5310475283996627	0.18685677546327545	0.2113613828488996	-0.6431851281957285	-0.7809417543035537	-0.9444667227725221	-1.1477516276511515	-1.2891115867505913	-1.5147159837902435	-2.3998846531456843	-2.6652067778002446	-2.4594323717625404	-2.7443658987441544	-2.6523220624958945	-2.2046279920895	-2.4225565464279697	-3.001660778895044	-2.9108501884261475	-3.084420178256545	-3.3398589042536617
16100000	-54293.62256396674	-403.6252671769407	-53889.9972967898	4.013007653902845	7.367234210240016	0.9926792709883866	1.257264826868394	1.1485239376525445	0.9414495450998526	1.608549541118446	1.6066968252297802	1.347451734212654	1.9704806344854033	1.529231071612657	1.465741981161281	2.1526453694030403	1.5319151104672861	1.9024792491363058	2.417388770438135	2.335672823941238	1.844158943548401	1.8736570796557805	1.5624129620415976	2.4070653296380864	2.2784662051715507	1.8505963944128239	1.9425157694555355	1.6387946297787577	1.2121188706370183	1.008412576266791	0.9016473518033423	0.6553516884989531	0.36870068378290083	0.8216267426987922	0.8593753741090391	0.3022961729765321	-0.275870857772058	-0.23780036217416167	-0.13845759018073983	-0.009965735465786496	-0.4213777326868613	-0.5376943254031658	-0.23752572020496943	-0.3419147456615032	-0.39270886903595603	-0.3403319818233072	-0.9416752201500878	-1.3143555467320276	-1.651081308155054
16150000	-54325.547930655484	-428.1554773409035	-53897.392453314584	3.9282099435096116	3.2435782350561353	1.2736020827903665	1.0686966672010296	1.5370595969969607	1.4575718595092075	2.0739359197884144	1.876978012861413	1.2687288424718741	1.564240391298787	1.3696892527952458	2.1719303591548558	1.7345630152642575	1.987802849042907	2.357840946070432	2.205680084472103	1.7393526473945842	2.743027215908036	2.720879121370089	2.9645703355059707	4.03958268103313	2.849303897566106	2.706256866811163	2.487532632149859	1.7258967931771143	2.2838875333379067	2.2240953387736475	0.9154419711027301	0.49286291736936305	0.22185003009194212	-0.23135610082395244	-0.12783690483296592	0.6716746820623869	0.2649549823610985	-0.2937372220510682	-0.6272475444965662	1.0380411474348914	0.9286497576967772	0.9272470870034875	1.4063392081718413	1.260238288038108	1.2991542685535689	1.4663659930917479	1.5860766436572014	0.6472186813662077	0.021944627270404693
16200000	-54315.58471263914	-431.68726381218625	-53883.89744882695	3.573936062457244	1.6120257328486296	2.560015269854541	2.446207753699086	2.222228460267968	1.0157357368311613	1.5705364310509997	1.0988701633453875	1.55093903955328	1.7769307518373527	1.6856547402224793	3.088425401615645	1.5821097473894195	1.1229605844574402	2.424733027416216	2.5437852745929037	2.690854121342009	1.9469844190749843	1.4484152961627506	2.746165058931732	3.225545829545823	3.180477993711996	1.9574712315991767	2.5594059346876357	2.429245243446189	1.86927387710733	0.7743235719015304	0.06130856274586083	-0.158971455359107	-1.100557830015298	-1.5026870083549622	-3.6924682518990903	-4.410374141167414	-5.142920030368755	-5.5675161832828675	-6.146940133007668	-5.431416373355338	-4.360216177648573	-3.410320557155663	-2.8822593821481424	-3.192500581546759	-4.122262645645186	-4.611944468289536	-6.394713423150503	-7.279641958885524	-7.506240588418784
16250000	-54246.84841708667	-393.8354633734176	-53853.01295371325	3.8859733947769035	2.939359467440859	1.1455213882265964	1.2167510980213456	1.7913235040337576	1.3518019452476477	2.398774523553677	1.3597295466265995	0.8358891291691521	1.5817743238378685	1.9635470879109693	1.845102361023561	1.568448194528055	2.1576298299707912	2.4201840379966133	2.283138471897264	1.4456389314623386	2.321726900042674	2.3788236368335403	2.525793792578341	3.1709005621247504	2.894395241628125	2.2604477998415073	1.848136002060868	1.6532838208555363	1.4810964376474294	1.2817282425652934	1.4937665910298286	0.6422598112520855	0.8880774768217928	0.37430980297427585	-1.1352398307551324	-0.8380274389346212	-0.897929756805557	0.04374928569433156	0.5287304862202988	0.867464052275909	1.403493967892877	1.4117034574012477	2.2699616428483864	2.3657493403575067	2.453521196329442	2.7857600187345124	1.9586067070041817	1.233168393973452	0.684879117020853
16300000	-54257.1801265061	-381.13290145782145	-53876.04722504828	4.213453561835236	7.12960887598067	1.739354599755003	1.2618265282195276	1.3987653045143407	1.6080837833118473	2.1702777669398285	1.5871066371433422	1.375550580349833	1.0594640485351197	0.862470501226838	0.7863245435641415	0.6150491111637277	1.6617890449564439	1.4479246378468733	1.1989262841098365	1.2242544290139772	1.1640297153050714	1.680091743749722	2.0411796521958068	2.308170310887321	2.6608576313437586	1.9861446330982293	1.5467038899506813	1.0402377076899672	1.2491000942225687	1.0402336165349042	1.1321048561378106	0.9738222834485575	0.8982828569290608	0.5203193172910431	0.5990277882853776	0.6928829452096023	0.7785406250238005	0.577443663613866	0.18857812753834047	-0.010282712657402548	-0.20851928957797594	0.4091846476136324	0.6023729695762813	0.9296773320493432	0.6197196176648602	0.20187524888152875	0.4888402533260736	0.1443866571556125	0.21486641130691064
16350000	-54228.86003533509	-368.50439528137736	-53860.35564005371	3.809486520942891	10.731451839680199	1.3344691387807013	1.0069027250367826	0.5334789075386722	0.750917985060911	1.2284476621396099	1.6673363392352591	1.6313445443242502	1.4998731605008617	1.419833272283914	1.2795880927844676	1.3379342465616493	1.645952052027967	1.5609411519821539	1.9075538068812097	1.3786540369820999	1.4383358560724535	1.4728932505976526	2.045866971839462	1.771700209004749	1.9259940602769745	1.266625889352894	1.422375838577862	1.1690391138757796	1.2470760297476167	0.7692722738993835	0.34154737042139544	0.30150749021112855	0.05311239188993491	0.48904260262071797	0.48542160199818474	0.16141947721816025	-0.41383845790846663	-0.3640147229711127	-0.2547165383903904	-0.04308348675573109	-0.014142865086618384	-0.7120689188931579	-0.6213698455678058	-0.46309303228570586	-0.38089205237894264	-0.6183515862774929	-0.8702817276573339	-1.1666360139492282	-1.329603286594437
16400000	-54271.59650997439	-391.73603451336317	-53879.86047546103	3.9053638095133816	7.375916590720529	0.3042731577785156	0.5824974831857368	0.9827302017079673	0.6247036079689993	1.3080042906314557	1.1014264358569752	1.402632711468136	1.2413257610555304	1.6146950530213626	1.3801215898961956	1.5102736544318356	1.7904001666049103	1.5332788142228466	1.905141661344679	2.0533607780133876	2.13818582391697	1.865838381888883	1.4918346643243736	1.7473537911518267	2.243180307464152	1.7339694067585139	1.486802943511346	1.2419811031739596	0.7429429389953793	1.0969912840349119	1.1942279517764052	1.2856847728420258	0.9535764026541662	0.06050701584594645	-0.3091105613981212	-0.6411105722346631	-0.5652464430483206	-0.8054655608955379	-0.34301056220260573	0.18719882472918853	-0.38799680133696013	-0.6039670936818976	-1.3156865588234823	-1.0729915606302234	-1.5139307492939205	-1.2829746706905758	-1.296336701506907	-1.1719239231103231	-1.1064899015287275
16450000	-54265.446251092006	-377.7328547032817	-53887.713396388725	4.416216872234227	28.26361972850152	1.0695846073634951	1.1678258040894858	0.7820154786788044	1.1120590576790117	1.262117186279537	1.3399095639195833	1.7066929617899143	1.7618896468701115	1.7907758870536745	1.3905335238171594	1.8741284585540963	1.6508613408135655	1.97285567692136	2.222743693775546	2.3179642240087834	2.311735285439587	2.1843988147973348	2.0898185729181353	2.1546837643225256	2.1387050978941424	2.076783120414476	1.611015471798164	1.4110757450844331	0.9614092016265725	0.8402175077601306	0.7915199658577348	0.8030523932774067	0.5956857099049161	0.6333384341597899	0.5620967572261054	0.3315667766651592	0.03189253984339124	-0.058593538224941955	-0.266397993061319	-0.13766267761359285	-0.24008137215482483	-0.35907176392294576	-0.45404625816581745	-0.15428673247613506	-0.2513086954320529	-0.4922424024355516	-0.3817833179633667	-0.38273106711161353	-0.5943376402617849
16500000	-54266.64125072383	-380.49406187305584	-53886.14718885077	3.8836508269859653	19.012425254948212	1.8525087676192458	1.5856356633125086	1.2827389259141635	1.8644725852008557	1.949042461257039	1.5253834507257384	1.6658526010427746	1.386752253659637	1.6923435638961246	1.7024868213007802	1.4379954171916973	2.1245741353482552	2.1522616686989418	2.0152804084205416	1.9504108325080922	2.143612344383211	1.8777701384198515	2.067720821719398	2.078286608986274	2.3016387808432515	2.3029159571114235	2.078573492984423	1.4044088146203735	1.304438453498078	0.7795412396584346	0.6028925133365508	0.8324726577355303	0.8477312926310736	0.4982557459200401	0.8434729375589266	0.9871649801012357	0.880084441945766	1.0321357415186305	1.359077309929797	1.460713819598774	1.4084929918668163	1.2947798110976485	1.1268300843185701	1.2338831494401767	1.1641443732355412	0.9001531789499319	0.8577794160756652	1.141338503858761	0.841051197601792
16550000	-54260.07805743469	-379.82086749647243	-53880.257189938224	3.68775563089557	10.225205838423541	1.6745947679623745	1.5084457420120023	1.1431525612126892	1.52667505610169	1.4583703571221327	1.2516265846477317	1.411881452411048	1.4446672056836287	1.3883482399263365	1.1260943385351205	1.292767356493119	1.2232666725397887	2.0695163762207134	1.6390580155556036	1.5351238154482358	1.6139845084348767	1.8177253066506562	2.0427417780776884	2.487483846959801	2.3960346782741575	1.6085165642540604	1.5934075994507522	1.3425517771867486	0.831027359031253	0.20537066734386034	-0.1273581255205007	0.15851209403530866	-0.08564525964009692	0.17786343983367275	0.3821087032803901	0.10093807362925439	-0.26756221158611115	-1.0033623877549838	-0.9610825846854586	-1.2448955041625935	-1.554483157692074	-1.8317608836398183	-1.3096045073221658	-1.5052478714873099	-1.537061366797456	-2.207650313428682	-2.153291834886191	-1.832842361104265	-1.6553823459595336
16600000	-54251.44415299793	-382.91407961817566	-53868.530073379756	3.7791547517772845	6.770388354591432	0.4234093997733944	0.9885366744941486	1.2715322756209166	0.7768362848799716	1.2916707333391204	1.265531282498521	1.2619716974343227	1.5765293323845788	1.5267407923993357	1.4849639621471526	1.3955675633652824	1.6523327083638408	2.401583709082608	2.2502231468332203	1.5423557134578898	1.4900993369307665	1.789752481179949	2.0934113461452992	2.3504813032238414	2.3118606486253386	1.954700200461841	1.4866380695644366	0.36275225711640646	0.6639922385096605	0.10572133027808783	-0.37161620436995446	-0.17485381281587628	-0.570479191044393	-0.982091987168674	-1.1267344858049828	-1.580553347564321	-1.2237192231003	-1.4941955686318786	-1.25078294923708	-0.6103817439956827	-0.4942676562851003	-0.5391785048686583	-0.5595092416481325	-0.5489021968582666	-0.5469773338296922	-0.07615011060925414	0.6590382833097633	0.38331980096464724	-0.27684503959987355
16650000	-54254.83238015614	-381.21872289078885	-53873.613657265356	3.5581664466247496	5.995497965995029	2.6178595055543217	1.7922191532868628	1.3150670639992124	1.4665064525660911	1.371959450400259	1.3798794463323034	1.5455811975394314	1.749536038008335	1.9308982202133869	1.4212425688325576	1.4176857466734916	1.4575384820460102	1.4555041438152843	1.3722394064722794	1.9418439283563633	1.537970746831045	1.6741008281979846	1.6595476972782273	1.5314044517422063	1.8128720726800727	1.9815599110341149	1.9046391744727735	2.038346510344747	1.584550469644495	0.889145998793595	0.5988036773289932	-0.021536497619313727	0.22179390060390047	-1.0432758343271193	-1.4711967904803769	-2.039241980064298	-2.168538734948953	-3.048241094828456	-3.0214718314891282	-3.8177985409247155	-3.710275912877113	-3.6464043633458476	-3.514634210628663	-2.556895226139975	-2.0228133193934603	-1.8985603309079981	-1.902827991027107	-1.197811283880343	-1.6282406718433862
16700000	-54233.69939470098	-351.09156970919895	-53882.607824991785	3.66896097793322	20.92394386683564	0.9376432570497539	1.228555926318093	1.6319341931702631	1.3388762833305656	1.3320320063064837	1.42453018409296	1.3413244105763138	1.3389326013401446	1.6813658488712955	1.4076621155314317	1.506048018422323	1.6397756243094557	1.6755674276828525	1.6332754412072317	1.8269266421557484	1.6732980622892992	1.4265694024393207	1.7439077319247864	1.8551029828215295	1.964953449140249	1.7322443041829485	1.5802389429082295	1.2084084674583266	0.854751377460805	0.4069156486470748	0.13374889231594422	-0.28910907296857574	0.030323447165984674	-0.21448235768951723	-0.5664279719970923	-0.8288711793009985	-0.9616481025826394	-0.9372269646902679	-0.9288036879794941	-0.5841954993121936	-0.7116639436783201	-0.4027062900276541	-0.8580338503442141	-0.7349942899350956	-0.7828039638347324	-0.9650531346261045	-0.7406607140864593	-0.7233940015390247	-0.7381870250404157
16750000	-54221.26722241844	-358.3710206831747	-53862.89620173527	3.974671928250026	19.74722743692784	1.4807049390142697	1.8113505498005584	1.652453988108692	1.410642295206641	1.1652935523495902	1.3171369442481242	1.1126985779160017	1.3660418219476818	1.0757882440345368	1.4830080481734753	1.2581911590558719	1.2954941002038682	2.0115155494280326	1.7888758318970819	1.8033442523950012	2.068341913028411	2.2613975522190204	1.862611360229235	1.8403065460112142	1.5292380430070598	1.401796476429357	1.1437385358644956	1.1395201673127797	0.3790877867579642	0.363748406487404	0.24841355774571483	0.12061527542538347	-0.19823134822555366	-0.22101794055953275	-0.3510335872619886	-0.2440628599094827	-0.48935636270431543	-0.16677982330697227	0.0726758702715678	-0.14598140710505866	0.11061199428117838	-0.11930482319931451	0.03957373508105857	-0.02370154605947731	0.08175340489641728	0.20008805214082445	-0.10382661185120944	0.32874046807099533	0.47057556967377495
16800000	-54241.11946033766	-371.6694275774909	-53869.45003276016	3.785516665629702	34.04942602660884	1.3056547304948718	1.3686527303346314	1.4016932129288893	1.3444384635992923	1.401721243915543	1.27573434292135	1.2222960117921948	1.4511977098335311	1.680511488215971	1.6703031062279385	1.7473261377624891	1.6164620097578726	1.8116767757839967	1.8231381331821612	1.8596246166744108	1.980576522323893	2.1910000384714245	2.1586959176787475	2.2332053654485655	2.2537819154543386	2.0974381782450666	2.1485589023616782	1.546639876578212	1.3980255240068122	1.1928793359339214	1.269560562267416	1.344484459148302	1.2995215421130997	1.1695238532266994	0.9273262148654744	1.002862324215043	1.1465781869848355	1.5054995305661514	1.7783024933253126	2.228023853455246	2.2705204803472268	2.1425142693906807	2.160758287432649	2.0650788242967115	2.20074628001769	2.3091659411733807	2.2207112790153474	2.2496897544895695	2.0010206334851013
16850000	-54282.490066153216	-388.09601677515667	-53894.39404937806	3.878845729592537	8.233770856260412	1.3181306458897815	1.4576362691063338	1.4121177380344871	1.6126571885944654	1.5900980750972353	1.503653870240065	1.502548370629275	1.5774047552267492	1.5089356448857008	1.4585393565043112	1.6070458383375785	2.15992454328764	2.2055655608090197	2.0732258024854766	1.4423706623590586	1.8508828386489893	1.9942011910056712	1.665802646414206	2.3508120017578333	2.121108871761428	2.2082630670236822	2.111990658204318	1.5514743273852991	1.197035560599123	0.886859208431211	0.5471846460593388	0.5610733632182356	0.6234865639759446	0.5444913866218244	0.18097223643782387	0.08040736243889046	-0.17359290485463952	-0.25695956401162	-0.5616193517172108	-0.4156683156794869	-0.35069680724158503	-0.13225543803860218	-0.17471667134389968	-0.5561555838537625	-0.44795567221925886	-0.4569167721586519	-0.7632818227052669	-0.325402019971459	-0.37125571623047116
16900000	-54252.79635540131	-391.9291893596583	-53860.86716604165	4.011111515400986	6.772911214761679	1.0088814006138132	1.2886133077676505	1.0482952761002595	1.1035716087178928	1.536196094713625	1.649308790149113	1.2909463223726956	1.4286329579888517	0.8072580465276984	1.3162183716623264	1.0009101940982903	1.1460535740752185	1.6907104957799974	1.9512825734964019	1.884735915926826	1.7421370304104162	2.4206808959285526	2.475774930588062	2.197318871503287	2.7038108290610245	2.6992118608830014	2.356403288141008	2.196359014690356	1.5925083819216659	1.3318036690444646	0.7363915066665061	0.4546173083970601	-0.3425497251821937	-0.5672084667478947	-1.1004384252446973	-1.3746298053704775	-1.9522685780147508	-2.3790288446973533	-2.5444637474185154	-2.802489257612774	-2.8890844420211845	-2.810696991979453	-2.5094694580763255	-2.879637994811459	-2.540919601173016	-2.9025766947921157	-2.8957911878104285	-2.0836007234639666	-2.347187782245907
16950000	-54282.16302122186	-425.33243309298206	-53856.830588128876	4.118709185540032	2.924383111436745	0.5335324775907118	0.7716767292051921	1.909808510670576	1.4465916235330447	1.825907565990636	1.9039959812407974	1.1789749913563068	2.40238556053856	1.8719219089774288	0.6762243158988012	1.015892760529099	2.4187112148361427	1.7456313416471643	2.0230130981316417	2.4990802557041425	2.1317861057991383	3.0937190946614574	1.8923788437702944	1.7785645212985122	1.8633386665366303	1.8429895756297383	2.6439400409249667	3.0668473581637583	2.4104940182627406	1.475124720477239	1.8620220173693005	1.6930797186159618	0.8376500665541464	0.215868104351904	-0.5698396125302361	-0.9845134896471717	-1.2773279840315086	-1.216958293534582	-1.973544350355248	-2.4955546236253037	-2.65499482144272	-2.9714597855756777	-1.7564639732000056	-2.1259805870936086	-1.8479799534972532	-1.7971279982534711	-1.565595204638747	-0.9728456209481782	-0.8051077243582856
17000000	-54297.99498416822	-416.42344245082546	-53881.57154171739	4.119757415707552	2.8695908723573433	2.6696202056603546	3.3717388073836956	2.538032434316214	1.2116966742991666	1.597205957630885	1.4276083564840811	1.4769088568181343	1.3705563298589416	1.6401689477530035	1.4182243861068011	1.5379432972825378	1.789812198093966	2.1299814361371308	2.057589157489619	2.2032196044502745	2.248647740492312	2.0145267659493857	1.9890727404706765	2.29279912051941	2.3264714477502246	2.4477961380694424	2.1473797542428326	1.6318049716059404	0.7140343133838774	1.0560767828838302	0.25327552179349144	0.6774406315607079	0.8196142504469792	0.9808606226646488	0.9947242207973632	0.5645085214548161	-0.7581960118279971	0.6759103276257281	0.05747026771328212	0.4893418655862216	0.9288398853815476	1.301047460576861	0.21039670373191366	-0.19345491708457385	0.3917540046560024	0.44179611362612037	0.6580560305132634	-0.08041791223509565	0.5949218762150201
17050000	-54261.55226882251	-395.9131485144637	-53865.63912030805	3.701187049405444	5.146266700266386	1.848147084176708	2.4993176921917954	2.5079606602568814	1.5467897552626384	1.7608945646285898	2.0161249094705633	1.5163078036641406	1.2376558698505842	1.7895642849322397	1.3674060568443815	1.443976538254966	1.600079871062161	1.652519568094485	1.669447789122405	1.9349782945432636	2.3385004757982903	2.513568999050337	2.0372943446827825	1.6993376437087664	1.8618162870810475	2.3965783086803976	2.024643611423145	1.118753851572404	1.464077802175776	1.4073650022332054	0.30174794972526064	0.2676065782146322	0.3265289360900623	0.2370158129642725	-0.27428761128553086	-0.5888961374924375	0.3385196042323144	-0.27197859607244934	-0.15231788406387048	0.09116576705164148	-0.3966946800552533	-0.05119330788866672	-0.06421796596644125	-0.10370420524497104	0.17796204727978315	-0.46684962661063056	-0.717266969531814	-0.6155738774431967	0.17066558180748648
17100000	-54243.30287055845	-377.7001226968425	-53865.60274786161	3.5098290126712177	2.2202176319747897	1.8424904742503854	1.4969983918276066	1.1315267372819329	0.753268822174018	1.6365820451150004	1.4047194158395842	0.9321232016636924	1.5430498637091266	1.6893091631847603	1.1420490257986193	1.185699158284892	1.388309433208989	1.3241469959155865	1.6760109920004522	0.6353698513462216	1.9078513843144755	1.2682713761885953	1.4272462183852868	1.9015507243057779	1.531318010021772	1.6434976016631988	1.3650827286640426	0.9849276951876081	0.6700148152447988	0.4158179660023995	-0.6798859350575677	-1.2037502517819616	-0.5240556589199464	-1.461796178260595	-0.31897697634638744	0.23464359830962533	0.2147661476462146	0.6288311622717035	0.36234277380147617	0.7766648362012201	1.2306798206871954	1.800620699647009	0.8296683282262558	0.5020481001279369	0.07079120688317464	0.19434913605940785	0.006122419418995717	-1.0378050570914978	-1.766269822593372
17150000	-54213.87668288425	-363.8601237596554	-53850.0165591246	3.649018137605527	16.26988856105199	1.9286069954716407	1.4149058687966949	1.685668219893478	1.6181052363518222	1.5473071536670149	1.2799836749496019	0.9362564380102885	1.1272829265027309	0.915370815463223	1.333417784524521	1.3069084784236586	1.1204052194747494	1.8499658796502472	1.8592948092007893	2.130085755761385	1.9797762663120744	1.9116859373759902	2.140459746619495	1.7898884533962027	1.7858372996548264	1.6448519019642953	1.6543515050365212	1.1314534706050503	0.9216829320731299	0.6928072755326629	0.25894203708185165	-0.14089443276841707	-0.7321825850637536	-0.6920450040721106	-0.6777427082920051	-0.6813528171722257	-0.3833184610759538	-0.13993717300736505	0.3136424441876585	0.559920798974167	0.5062794204743826	0.1986674497876373	0.3395986271760699	-0.08072751892651439	0.1004153895869446	0.19836617875597437	-0.042680058550975786	-0.3252046430977251	-0.7749424943035634
17200000	-54280.95043356118	-394.9851078163238	-53885.96532574485	3.7327661400868704	4.865587832137673	1.6459074515259993	1.322680079362081	1.4701970950566288	1.2181028582674647	2.076817804436578	1.5393629404618547	1.0351950319719174	1.1359792105604654	1.5013293991573022	1.3488958292748712	1.208398768784011	2.0242882564023983	2.2468332006626444	1.7637386411671596	1.591842033390401	1.7382486434693323	1.5635551505639125	2.3673898867179046	2.254103863868892	1.6732465236280354	1.7736896945295326	1.5046568832791818	1.7727529559699722	1.1871900632792474	0.7237471197008407	0.7662300265061932	-0.08309488253777739	-0.6305801756624843	-0.04493162287878438	-1.1818451088784687	-2.350257260336606	-2.1051892685812765	-1.688671191894127	-1.786695215059399	-1.906843326155961	-1.6676899287286402	-0.7490647279985225	-0.3879934570898985	0.14056656794647404	0.09339105010749027	0.8128774985033653	1.1507938220455263	1.6702708109210476	1.3948942608583617
17250000	-54245.93429613502	-369.2790552423938	-53876.65524089263	3.7414574455155765	15.921322854223424	2.079980676874456	1.8572805357295217	1.8642301303588122	1.746236705100881	1.7474539511150737	1.3664318917917289	1.603190964719591	1.393364459892003	1.5583552771771696	1.3017532515442793	1.3435398060235675	1.565598154473458	1.2596463553934836	1.3605224377965826	1.7674641462968577	1.9190727785240091	1.8383726544757348	2.0413649960913043	2.018807551968419	1.6640785522932957	1.831575760255104	1.6777717696939216	1.409312014450808	0.8660966816328336	0.7854217072997396	0.7481453438682765	0.642781358859548	0.33722950259815887	-0.16644996997548522	-0.4310517126490605	-0.7603043563862832	-0.673605198616216	-0.48634881672763075	-0.3383861817772781	-0.3695106736489392	-0.15883919542845615	-0.6026527151970996	-0.642994904509514	-0.8972001719870997	-1.3976701548458188	-1.6068692633749224	-1.60970628922607	-1.9897939435357879	-2.608628457642946
17300000	-54199.90816514403	-342.09873307155726	-53857.80943207247	3.758823253746083	14.402800559471881	1.2302689662482935	1.0907136672173225	1.1096683569357382	0.9583155902825555	1.4512017642002868	1.2741382971798756	1.2690632076265485	1.41491164843558	1.0651038306189489	1.3482393073646564	1.2949630853765066	1.32780016248759	1.4365344312980384	1.6965571741934031	1.463825706140856	1.5201710537821191	1.4769869863780483	1.8637356338055744	1.5119667288044547	1.5976596850203197	1.7294707244466108	1.2189275483144928	1.1750650250750994	0.832877581880323	1.0096777040123195	0.9970387097572495	0.891966029786918	0.7885538037671493	0.58175392664578	0.4967660865815523	-0.18149507580917754	0.1982943824917453	0.4128440905005079	0.08490576324862364	-0.11182365189245388	0.19537357149359116	-0.13619387202431832	-0.05695546805600918	-0.19561726780992514	-0.5329114493969127	-0.4519566642312642	-0.4223848462013434	-0.2647645863177461	-0.2699122454849982
17350000	-54265.92789560661	-382.0758013665788	-53883.852094240036	3.747636320515007	3.4619388245552853	1.8764311911848774	1.4237713164309433	1.0071715051137387	1.2704937794883968	1.9129163641581317	1.8473320378379305	0.39458928947693145	1.0880408346188104	1.3611879636122568	1.4487011585582112	1.1599822531831643	1.9183388489532582	1.8646118373140226	2.3668836646801097	2.286574735081995	1.228818338364352	1.7468258465953244	2.2244600398742187	2.620148858564959	3.0522846251982054	2.64497029852601	1.7177623965810787	2.1057791186350534	0.8212463509439203	0.2684870124428528	-0.11024322816986881	0.08724561058847383	-0.026616051777192874	-0.07583456329898688	-0.9756707950974308	-0.9386483654537128	-1.991405319884875	-1.7645629757582273	-1.4093641025469696	-2.3859883777419806	-2.4643791594342197	-2.173234142687112	-1.97762156537956	-2.7859736772441788	-3.055734280249496	-3.4126144821350595	-3.827449245617049	-4.9512749212129314	-4.564313128689412
17400000	-54229.294898042084	-376.1826380855366	-53853.11225995655	3.95484251512327	8.872369823637666	3.1426305265704237	2.8697183029228004	2.241052163081214	2.267451714979152	1.7845347497655721	1.5173275521466207	1.4443955786375848	1.605514355939754	1.460793701766329	1.1740859293135548	1.545317984603986	1.7036831736748441	1.8197071844614345	1.7741134342887326	1.8918640773470419	1.8596835897686583	1.7694609338447778	1.9862125424945294	1.5337951559419325	1.9526107165016615	1.7149784780666164	1.5424248982929942	1.3539194650223718	0.7700390350508928	0.5200694182024476	-0.24993271356822322	0.5101874545348821	0.5116575478116058	-0.17715125924168848	-0.4013668253980197	-0.31219627684148754	-0.2736669211819759	-0.8160885141438176	-1.119812093640609	-0.825603918128841	-1.351752518786172	-1.9599078024207812	-1.7997393614572963	-1.409366960351035	-1.936012370948084	-2.092824002239459	-1.6596981561902031	-1.354804470873547	-1.645432406802862
17450000	-54248.29788036029	-388.33778218265263	-53859.96009817764	4.060617891672077	9.161163049988042	1.52274638873845	1.4120251159375854	1.546911969143189	1.5168562037194078	1.7258803195968095	1.850913006058221	1.3720380000797778	1.525312999081852	1.621184899912047	1.1299556658300178	0.5109232446902889	1.581152869932418	1.7351514662374399	2.2157321738936986	2.1855877629816676	1.67234971121008	2.138108253082123	2.2985852254992056	2.336401125033746	2.6598178474695366	2.0523881433479123	2.10006996279123	1.7168450730670668	1.088975436594585	0.8646810845774864	0.8680321662751096	0.9383266897392294	0.43417245772944557	0.6273051082898669	0.1374715195243818	-0.5136678030605847	-0.2745388802193699	-0.361920173797102	-0.04524312058750418	-0.4690943016140224	-1.124623914013357	-1.0927138342298508	-1.0018116208633587	-0.9726646929718562	-0.9883102299396529	-1.2299831138350394	-1.6640649654942692	-1.1209830816042683	-0.8079181030944699
17500000	-54245.884488429656	-365.0401249809992	-53880.844363448654	4.281663093208556	16.01818790034779	1.4710334165818	1.587310143013893	1.5805993508478093	1.1911137136693941	1.4975740691606036	1.3032234819426716	1.497545696768716	1.6681244725902462	1.589963023650884	1.767558699920993	1.5743637036343183	1.7140585194560647	1.7405971384254944	1.9913676901011796	1.8651662636534665	1.9770009923563312	1.842544760219982	1.4660354189900797	1.7230132014321822	1.974228850034626	2.0624661670413387	1.4159889531655705	1.1027723332266661	1.2436798410334073	1.0311412875032493	1.1376693634308452	0.7986920907771534	0.25770982097859485	0.24048122225197943	0.3338384621884515	0.22100569691236588	0.3945043437011733	0.6335159343672452	0.35657544823208237	0.4103534742608632	0.02252710133928954	-0.036176884874584654	-0.18497735740786642	-0.3926399722744938	-0.3083544515217752	-0.10447366442262485	-0.06832223721332334	-0.09970859090047599	-0.0776496186236
17550000	-54206.11243390647	-335.66424034617216	-53870.448193560296	3.59798867968188	36.04366138804587	0.9718427777956722	0.9275276627034845	0.8345653771561079	0.9373271830901396	1.2187058630557561	1.2558847141521468	1.3506085984970402	1.5226657842655165	1.2999381154037972	1.3396440257695883	1.3560611614685043	1.5062627045066042	1.7332519274903209	1.520890284956864	1.511645787593024	1.5920628744656518	1.7933541660924295	1.7738129846344808	2.018743009776943	1.90302390496228	1.7472856644673005	1.2967155549525262	1.0193761048601317	0.7589508491756014	0.45039965783437946	0.4548565235296981	0.6786781824558801	0.5636051250457825	0.4396047923318578	0.2311307948788492	0.2516865172364024	0.1428380223698047	0.18027155476144552	-0.021295729729747637	0.03311407509247921	0.3655144538102751	0.34635954624361	-0.09557084410760824	-0.37566551550185123	-0.11807760462248174	-0.34327203459337735	-0.23463722853685148	-0.2620122752273986	-0.17810104519044073
17600000	-54257.5569963059	-374.12056099435785	-53883.436435311545	3.6979418510980553	6.682478895244265	1.8867068854167373	1.5287445273582452	1.5860106412051151	1.198762252059297	1.7095193837052463	1.296153903095496	1.1623441864742368	1.456760616974507	1.1362959197491678	1.571436597651506	1.2466272795813134	1.842038028131508	1.9603335562322641	1.881965901079244	2.0027624919963607	1.8723383246888756	2.1908336017722254	2.1177157334315893	1.948209446953025	2.0378744303841043	1.9660012470859969	1.9439459266183925	1.1720173380014254	1.4845226107740914	1.6062912409906827	1.4152174940382625	0.19646728659730042	0.6210220536874025	0.4398579532337195	0.3042506081324274	-0.027904361389271215	0.13248272898368357	0.1373398431439068	-0.4016172434195225	0.4760660964396338	0.3495094882408853	0.05094539625160105	0.3436872708456634	-0.030619307858682443	-0.346497314045594	-0.7074745902531637	-0.5801134871932196	-0.5130444045660356	-0.9287591403003879
17650000	-54236.31787871635	-374.2095150579496	-53862.1083636584	4.067546989336018	13.25318877623133	1.6619025896044115	1.2505640900625832	1.4897274647841312	1.5742615981999188	1.7337995815633829	1.5800961118492445	1.4297595622676882	1.8962590526315006	1.8440092626602547	1.4454885221085805	1.3717660377718022	1.7248820859067975	1.5865840532345337	1.6198186302518078	1.5107837976971763	1.5003480048297537	1.8016849310355476	2.15033119692847	2.505267511357221	2.3179325292388038	1.719638978781625	1.023783315270663	0.9623113234350118	0.5304241919144896	0.6058624933501249	0.8325995020019812	0.45328768185239493	0.13110943987713297	0.08028808700510981	0.09067168716599408	-0.16574911615001017	0.047358410097838144	-0.5077637818450804	-0.5798553496285956	-0.19795403405977793	-0.002768794405768882	-0.45053338411052524	-0.47762032336508475	-0.3635765174583636	0.2728119653432678	0.018330951125935663	-0.10430851741017132	-0.00781758579225969	-0.20391404933989324
17700000	-54241.03755756437	-369.41373770770497	-53871.623819856664	4.295217037328488	56.94984880598487	1.764120830128459	1.6311948492631452	1.6003038776308047	1.4541726597556048	1.5482830840910637	1.6729053943556527	1.5672038065525984	1.6485684734432675	1.8183562468113565	1.7309409418335149	1.6189320816570072	1.6317156029185138	1.5954616335373712	1.7528055377809342	1.9259723473092605	1.9039454518925487	1.9138339847124501	2.1609441826132	2.1092808990843492	1.9002307647643635	1.4863459938863026	1.5553794513007178	1.3895424458704746	1.2544851874066156	1.0924313115582553	1.0693388799513046	0.6565514611682417	0.5679187603446931	0.2509203527987842	0.10792236696059865	0.06956702439344264	0.04394209861686815	-0.05224908769506709	0.019373473590703738	0.14761577186380181	0.13868432418629217	0.018890401157982906	-0.06040188097767407	0.1730566194044888	0.10185455585746894	0.030502842762334392	-0.0728801383417691	0.10351611163632068	0.16267666708099882
17750000	-54274.878353693806	-397.69440936851703	-53877.18394432529	3.747362044856478	8.225827084599823	1.6709635734713546	1.0385643026246674	1.0982134935789087	1.5508337546943531	1.5901224104489817	1.9310705678421738	1.3102648086761048	1.5247449980699153	1.6937437875176766	1.6464878038525237	1.877326248710091	1.976097883466621	2.2855476042862564	1.6128408464863533	1.749335247327345	1.9136352923787847	1.8496179230249326	2.1339774940162677	1.9080695140532717	2.027038750084138	2.072867717912107	1.905198525715441	1.5758287248374598	1.279823644007349	1.8046653298816007	1.2281481379629373	0.6946162898678848	0.3309615628478635	0.04356989604643616	-0.07939008515561319	0.04684581144391148	-0.5231816941576674	-0.5811785241844935	-0.11763093528290924	0.32325140228319177	-0.19920924111603297	-0.4180582003673559	-0.5088941880481618	-0.2542533108458904	-0.7607178740128737	-0.718574692875144	-1.0774172876782635	-0.9548097655527013	-0.8665446093677929
17800000	-54292.88062182879	-404.9571604939958	-53887.92346133479	3.818648991076097	5.299227117465214	0.5426375714211684	0.12180097520210609	0.5345356620604538	1.189866565552797	1.859491585395141	1.918467302455215	1.113949852826058	1.0889314226215459	0.9860254013139074	0.9058993048016619	1.296634407135079	1.353789612487926	1.7470920369498824	1.719093311448985	1.4005127684085183	1.323078822418244	1.7741442456647978	2.066007808264838	1.6500191995295757	1.6919940567008664	2.0710123067299193	1.6425675142016107	0.9893070889948389	0.30519653332781277	0.35883020446635805	-0.0037351843819588004	-0.05310876713557583	-0.21703641075007274	0.8042721412270055	0.6776755885350181	0.5533080054830367	1.088528333267543	1.1297481844040864	0.9724136208181822	1.6811781921737008	1.6584052727833514	1.8306904873472947	2.035570164851314	1.4826634349405234	2.1217945466288493	1.7825424284408273	1.487411795088044	1.6280005877223316	2.000846291795743
17850000	-54332.36023833473	-434.4502804660094	-53897.909957868724	3.9945467620615065	1.0448374412414139	2.8731477216398815	1.8888151502410973	0.9983386449354599	1.288654379499837	2.5877674299146376	2.590848268634334	1.2632109438105321	1.911018283637419	0.8766273003128883	1.4193634003934879	1.0807936571392132	2.142764917774877	2.3305848537103615	2.7954177274614462	1.6533889629034793	1.4473642558480935	2.321380177417247	2.405067830596731	2.5756118393269736	2.787511463558989	3.1048127197148823	1.9540173337774445	1.2774816226752919	1.0536721930935178	0.9669249586188697	0.1551883885728058	0.560365473960744	0.3498955302469563	0.6283863834706578	0.5977295986922531	0.046110923347133514	-1.0421640744939173	-2.864691459600658	-3.772232109572259	-2.485859696156298	-2.703166618967372	-2.995615025853317	-3.625565015701041	-5.256907595158178	-5.777706427722524	-6.790604167141746	-8.433610352962148	-7.377416776293442	-7.71575004042268
17900000	-54293.6551001864	-413.051090325965	-53880.604009860435	3.7989456059861606	4.346638353553018	1.7920198688358453	2.0243258666174553	1.9533953829106996	1.3369607975965754	2.0435045031964796	1.3818483918543194	1.5876385526670123	2.311474981283664	1.9252656311925385	2.0891416320454024	1.5338004589380776	1.5711680932717553	2.6291082824175143	1.2462266239806326	1.5554307739846922	2.261034992990505	2.336710939121149	2.1853774225234543	2.7163695933821197	2.7518001090387196	2.4027990048493524	2.001909461201777	1.0286618185355965	0.7089663069492929	0.7641482975696708	0.471323762115045	0.3768641569123867	0.28657308192521447	-0.5215479638880987	-1.9056610985296545	-1.3552968050437684	-1.3005241459980206	-0.9414073346452319	-1.4425986960955	-1.959353218579845	-1.440608359639545	-1.4103546004276646	-1.153948684830034	-0.9367486159088902	-1.2903040760451558	-1.1193454128481812	-0.8301199743390408	-1.020483742629775	-1.3620977514663422
17950000	-54257.020508186615	-400.2648905953139	-53856.7556175913	4.011502388482406	11.880294530275473	1.276438506282846	1.5339323113334051	1.4511172078644892	1.6849266856753569	1.8233282006485985	2.171547756056119	1.3796209152549521	1.708349773186629	1.3139419753496298	1.7047928657548919	1.7089128742104085	1.688498431504542	1.4765832550544542	1.561325493869603	1.784409579299233	1.8743984023274791	2.1836366700593777	2.421275355532305	2.1328594879183598	1.9653052526477492	1.95716888852635	1.3200722265732785	0.939868461270337	1.042116851052897	0.9410817203924118	1.0095197273161736	0.3792669958315387	-0.09702455686796563	-0.05882307105332618	-0.5807450433610145	-0.46127073024340626	-0.43275088140901813	-0.14595902923061652	0.21714146694312392	-0.029885621114446148	0.10724884394710571	0.1340285370642849	0.2739206516483527	0.35592915963490984	0.20456141343297407	-0.09576985762729964	-0.5039743234637819	-0.2015144709925192	-0.27860873345350634
18000000	-54285.04124644805	-404.4167296753663	-53880.62451677268	3.9954339356154547	6.876440870408143	0.7906635489239009	0.711400709369789	1.2341856557891315	1.2658166545011276	1.5561218498498472	1.7438247569548333	1.4505150700462264	1.9554920413605892	2.1292687717794254	1.4453701764547704	1.5252079178361229	1.6060432410847965	2.176323904153296	1.7201640164914047	1.1823367879666957	1.380080281980525	1.7803570423394266	1.9234550950215616	2.487483758708813	2.602416043024939	2.495401558121946	1.9357611828749661	1.5035600727545775	1.5776645508999347	1.241802718760241	1.4559408182696867	0.43003559402627783	-0.07117062946641678	0.5331945715853168	0.292108260759002	-0.19153234586385698	-0.24662421673398752	0.2528697809812187	0.5731022337108193	0.8432340179982254	0.9965593168434114	1.428156404649684	1.261812115329066	0.943324419805152	1.049200213873985	1.0524158746277044	1.6960954501365235	1.5418541057297683	1.941792085038562
18050000	-54291.33547698358	-431.5208296270993	-53859.81464735648	4.340301851215965	4.122071971846711	1.7826198488065137	1.6068980307227294	1.5424923881338009	0.8327563767350775	2.1706498955866382	1.6426767285780839	1.9740181601782678	2.109198228825423	1.6893192165820348	1.4000834855744937	1.274246965327994	1.6014848260611227	1.245944439517415	1.5778989589803776	1.8789475747810316	1.1755486282586318	1.1299051728204628	1.8105751326515096	2.5522453587962195	1.8435820788036552	2.985610220288426	2.7148787757471977	2.394469227068565	2.0624333652086846	2.1835765952604698	1.4797432213114106	1.245375170132339	1.243663737442622	0.9594764315570958	0.4795700775111763	0.890325090421111	0.47840957065187056	0.30036169491435394	0.0022872209282053246	-0.38969427103278925	-1.3793835864875899	-2.0150324847506247	-1.2463561149902416	-1.6164898118862672	-1.4182599282892747	-1.2722240134089082	-2.294253762078076	-1.942894320115828	-0.8991727621980061
18100000	-54253.2195390029	-397.46896173720074	-53855.7505772657	4.562271886708878	4.749009444065879	2.341449308938203	2.0396097755953266	1.538321123177267	1.3479984965270986	1.5611499276489922	1.4942818802273252	1.1252833843482786	1.8364624329522585	1.8630482532319783	1.5149816311348672	1.4158216374296577	1.9138789678163035	1.527127554654938	1.690717364934657	1.7309377241564168	1.5668753653084768	2.1382500521235417	1.7283287918569572	2.0772951385355887	2.2999388034806563	2.322947968037723	2.022357563931682	1.4415894173728416	1.4484127577293078	0.7180031342059792	0.3095559414306971	0.2889008077077111	0.05025573696055263	0.18144071292844502	0.14096646352574946	-0.3722963217532527	-0.04326432365408246	0.21871777109012966	-0.24894039605284807	0.4049278757167627	-0.10218986124859342	0.3501569534295941	0.3573073487688979	0.6775615480298288	0.6757352580933702	0.5807433481149539	0.8325838632822921	0.6229326642036394	0.6630217611842634
18150000	-54277.488858437944	-403.3179174614798	-53874.170940976466	4.064882903622388	6.936735688678111	0.9914360062431637	1.3453119382593883	0.902453193791138	1.0448223800759893	1.7926275036994772	1.4748158452478983	1.5588338685129117	1.8215008358314502	1.384926542255578	1.2647418957725551	1.46648686719941	1.6565463510489158	2.127471523318797	2.470062683300358	2.368917845089352	2.482751350744901	2.1451165424550998	2.1726518638101084	3.187707287884868	2.7929072532877877	3.184115739128107	2.6074784868514587	2.2739981291933375	1.511348463659054	0.8075111756848045	0.43913781224759746	0.17496039033788086	0.486685121398548	0.7390938992619088	0.3291756036215965	-0.3281197634980757	-0.5309307509354702	-1.27891581371297	-1.8336962504299112	-2.148598278278438	-2.075158807651614	-2.2206257441862407	-2.3616831037215213	-2.7523869769300924	-2.7794738775398895	-2.779471035839876	-2.6971344148481933	-2.981566579093032	-2.6432776719790243
18200000	-54277.61973688613	-384.8670545858303	-53892.7526823003	4.0185716617748275	8.7093387293234	2.6119635422856846	2.694575725677976	2.4810618283180754	1.814309890840481	1.9931196683973478	1.7757238707785035	0.9066776575588447	1.2130001887111408	0.9726758691883922	1.5627115302737018	1.6727393396275059	1.3480140518815364	1.5979658815668962	1.8922772276521456	2.1988001472341216	2.383317480319222	1.8585078647848878	2.0237163023296545	2.2790118653387514	2.0701387272932235	2.29785249071117	2.203193284476098	1.417471368018652	1.2639194377379386	1.0241973574256542	0.9639493039504458	0.6872283247578862	0.041455238639395986	0.19792828971100612	0.6039017875906603	0.1308826277094319	0.28626933176598296	-0.23852763140736602	-0.23197856981837184	-0.2694974085553219	-0.5546276843263668	-0.4762417205975257	-0.6202968106336465	-0.5976649712479167	-0.5434794968169896	-0.5409600191246111	-0.08634016428659019	0.44921491337303115	0.2547512615638732
18250000	-54279.42814901742	-409.933848755368	-53869.49430026205	4.2063060946053445	3.2498008425759015	0.1555220050144932	0.8490511600917565	1.513286453874841	1.2440569257711316	2.164666593089704	2.177206661330819	1.0587772206433481	1.8319171480176488	1.5156124993773221	1.0844547034977465	1.5115038907597884	2.1174550393887444	2.35081866351663	1.2937769401048556	1.5862804591658073	1.9655166912104727	1.6667179560358987	1.695651486109892	1.6863655267404802	2.0757416958755024	2.357800475985768	1.7779760143984173	1.271702699208638	0.664656562450992	0.2295681535206998	1.2096414848638688	0.6889573888603818	0.24896078384264575	-0.3405760612876894	-0.4642626165812308	0.12210679176244563	-0.25616396021785404	0.5361034800965826	0.11236525131259723	-0.8367099936402118	0.16786132450744828	-0.5196628382343214	-0.6386462735755497	-0.2624335658771155	-0.1917486808158323	-1.033541227174569	-1.804196082337512	-1.3035994216452709	-1.8621543010562562
18300000	-54246.31997521072	-374.4788759123382	-53871.84109929838	3.547458178001007	7.0546781427193945	1.0206857018674915	1.9057727095187085	1.81963684747038	1.1916314586754035	1.7396546838277565	1.1361326280005122	1.4067076993376277	1.2387516388282833	1.1925257782442908	1.1559677544889067	1.197790786288821	1.758444363320945	1.9188376705739716	1.545130084431532	1.7324033481964984	2.1173688626412863	2.348534361578267	2.237977614449345	2.0379046264931766	2.34438591595237	1.8957345841543007	1.396748020883492	1.1561575035194422	1.0084510874623218	0.8906619237848257	0.4996230050348207	-0.3069719857790466	-0.012704729055066644	-0.44442040307066233	-0.3336400164718153	-0.31309017695946445	0.514735978434387	0.9716180212061443	1.115607198800822	1.3183826267906635	1.1573557328582949	1.0696358656101592	1.494189031817685	1.3124416396999543	1.0930318958400038	1.34629614429103	1.4434738093238009	1.0511788465193421	1.1923356440653745
18350000	-54266.608169017476	-402.23613541222136	-53864.37203360526	3.819423665398486	2.411589675311718	0.17120731218774288	0.28153500137762544	1.515122176684993	1.5455115549681178	1.9641594327964642	1.6705278843517262	1.1818138464158945	1.4710979815183074	2.1287804660772673	1.5463397567119426	1.5422723019653086	2.863341063602429	2.2377095142171863	1.9202498556067729	1.5016149321008856	2.2495112324565096	1.54981680683326	2.5037670030679986	2.377252369198413	2.9049675149860867	2.3227041470836083	1.1802806426213959	1.3701391358088437	0.6106247520117414	0.7708202546623117	0.2542960721286124	-0.5857315584401763	-0.2285221108045361	-0.2674046752626654	-0.8274469740383368	-0.9590675319990656	-1.5429419845670738	-0.8246963321888678	-0.48982534565569835	-0.958613165151606	-0.5120241197358006	-0.5079195769241992	-0.6631952276203974	-0.21548817691636768	0.22741567761350967	0.35767179837944174	-0.39906937429350475	-1.5035660071216426	-1.170914795460107
18400000	-54279.40088737573	-409.27669819556223	-53870.12418918016	3.522244407118924	2.9361679461911945	0.34082039400120345	1.2909880887427478	1.3494571860088524	1.2820807289293503	1.6468134550360067	1.3988648817335474	1.604572980366592	1.7843201481822664	1.8665138340421732	2.2161348892398847	1.5881602527813186	1.7029274260507599	1.6940894710690015	1.9966364749753525	1.9513826536531507	2.349095091182775	2.4912818157771457	2.2306892728733954	2.208660539082497	1.923370536489934	2.32245250344104	1.2338231928837626	0.520989721788368	0.1078019579214623	0.8904648847860782	-0.6433739727465675	-0.8630999790395666	-0.5300131888466416	-0.7937461119475753	-0.18643365689218538	0.2215167002555538	0.2888899196342143	0.1150549419016269	0.3441355925440528	0.1608096509428718	0.9360792518188921	0.6175778483100121	1.3805793413973677	1.990240109856384	1.6851966208863065	2.6310569272537876	2.646735274020523	2.6645761727093618	2.459306003963298
18450000	-54301.64816231088	-399.0811652018424	-53902.56699710903	4.05732291540736	3.559183521418042	1.8196576898023704	1.9070762440183815	1.797378923133756	1.2505309571067624	1.5280855991007387	1.576131232749249	1.62101703491296	1.6036844610922474	1.3891094849160783	0.7463649227927569	1.2555396108917298	1.7726892134007355	2.082949924483704	2.4490636681317546	1.427498092089312	2.0627428248368394	1.327996699454284	1.2786900492435707	1.974015389842942	2.07438783563088	2.1228767042339967	1.5362888215416433	1.8604063381987193	1.057122569577677	0.2572247972570054	0.3512195175215392	0.21057627317931604	0.15783986379440804	-0.3379748115530974	-0.3167365798167868	-0.6746750706516511	-0.8370522117658086	-1.2064407867813522	-0.9605397741546322	-1.1806617293950088	-0.25867541082363676	-0.3847846619705052	-0.6988755702997163	-1.156563747482064	-1.3640765855897692	-0.6203449601066993	-0.8118301554197032	-0.3728387348829981	-0.009319035855115398
18500000	-54246.64597349081	-371.829806717017	-53874.816166773795	3.733484535856218	26.029208242799086	1.2136059301897262	1.505833948241137	1.6068766491226545	1.5699459700938043	1.9716774133231578	2.015620538742527	1.6574959603490556	1.5381862807246278	1.5825921119661233	1.347754752948509	1.2770126007940248	1.7779670540450834	1.6721736917393084	1.8488099911271223	1.9340757906738253	1.8391115392150046	1.7077735667742315	1.8040314660795236	1.7960569195325347	1.9084940842432254	1.54649636780637	1.3258547750520187	1.007501434205658	1.1302947201613303	1.2786989959111161	0.6623661482946323	0.42560078888235764	0.20783266378667906	-0.15562570403667342	-0.16697554280614704	-0.3978304435140031	0.01994761903816694	0.02743253336911025	-0.3030026991873749	-0.07591754850145399	-0.21432344987829868	-0.2935194736758385	-0.22250650929757945	-0.5953616734276732	-0.7219278505603433	-0.7318319500511117	-0.7158559348842255	-0.7709425133909064	-1.0913599832026206
18550000	-54277.750709280415	-399.982224322997	-53877.76848495742	3.9537275305921256	6.909426445950609	2.006065461098429	1.825905014690271	1.3212173311827404	1.8801259704061126	1.7246799929156922	1.5008494242870982	1.163628464838981	1.3590031407327383	1.4722125274120827	1.740408866004553	1.1002252730613016	1.6642462374040305	1.5979404070389795	1.219959931323673	1.3974775219398838	1.8942794432804935	1.8540285710159536	2.5438601099879485	2.6214486498549436	2.844883061901527	2.9679505878877075	2.948189844092919	2.417966597922407	2.2862748000302435	1.8251530348084302	1.2051460619492087	0.9318349480957273	0.6909695818049765	-0.29141553128753395	-0.3400239921159611	-1.1246764696456482	-1.343214156176038	-1.3233914900059496	-1.8080745813417174	-1.6910446540625919	-1.4379376748781154	-1.6804001855874842	-2.192680524481213	-2.017221917623425	-2.2266523751156875	-1.8478799556185654	-2.186006007453548	-2.2839450804815775	-2.552425595836748
18600000	-54264.77326075875	-397.2213361922968	-53867.551924566455	3.8022299572255362	3.325219030832156	0.4262064424911064	-0.3047352674556254	0.8812627981193527	1.692520962287412	2.4327654636269083	1.8718046415814789	1.5097326136398628	1.4400542542799328	1.1764979196238496	1.6220417504167872	1.703819179506786	1.6771787389339365	1.690120434514439	1.5205000001105733	1.628458047488013	1.975087204030134	2.065913009694189	1.9450077227724882	1.728727098878565	2.1807326190732867	2.1068406495182592	2.2217121506262267	2.1173875408815235	1.7719401764521692	1.3037308110122976	0.33701119424944065	-0.301778568231578	-0.26899700105676355	-0.5943820824020402	-0.5328643106356941	0.21629071298427194	-0.3574666550397513	0.16404436780955267	-0.0955784712189438	0.45217349269995344	0.6461174777911598	-0.33925723109147266	-0.6282623744449487	-0.5195237956648875	-0.14196400297363243	-0.2804590810634935	-0.20043198627325753	-0.007890130684250929	-0.5127115864697265
18650000	-54259.958508550466	-385.76835559990405	-53874.19015295056	3.839614101896754	4.210747691933099	1.5560115091342483	1.715723233079728	1.3791810676155494	1.1447985903518438	1.164184641724539	1.6100720983425418	0.9990690169877441	1.4478352546712994	1.541127732856924	2.141591686755056	1.567069746363611	1.1607066135136694	1.3015981660554592	1.4095311999273186	1.8814854727129222	1.748359516335467	1.896285900512024	1.8579545004407323	1.2274407028350227	1.4388085166828437	1.344851154388837	1.7289364580563538	1.8043615199946843	1.2012739364797465	1.1052040865129675	0.34343707676284074	0.6568759672128929	1.0824129958253805	1.466282101549732	1.2376855919628977	-0.0723198582198562	-0.9739238496026055	-0.4880289790488231	-0.9866126256819078	-0.7435070018761842	-0.4421956751640125	-0.16566486313888085	0.20460888993449777	0.30891861976568313	1.1001407760314943	1.2491692523159128	1.708851533306254	1.8602396169903688	1.6479518158735535
18700000	-54269.53671569647	-385.5368385626294	-53883.99987713384	4.020164262824898	7.38582017243041	1.6057098350384718	1.9641443327843748	1.6073156994773687	1.2314873498360184	1.5257111315954965	1.3882592420334534	1.1241721820806212	1.222631889386932	1.2390507707997744	1.7077924008248466	1.2974839782853136	1.6314174207339684	2.337846571977284	2.359819574867382	2.1293560749036278	1.9486490968499524	2.00728945575017	2.0729133703856486	2.2826763018296865	1.9552141331580437	2.2056318518088176	1.6362809397783042	1.863764621137113	1.865945447047794	1.3294877494825244	0.7497371060275796	0.7225082572753034	0.11673450687376608	-0.5373628146100498	-0.5938090406831588	-0.06177363151961279	0.3310316636305546	0.3282667608759332	0.30666388560887436	0.5147139324144874	0.9449450728659985	0.8899094566663155	0.6859641745657971	0.7540374490073449	0.13720991343358557	0.631346283837516	0.47505487010874137	0.7465197944572874	0.009807167356917335
18750000	-54246.04316487	-380.6123400272568	-53865.43082484275	4.027143820786089	9.513131681574725	2.0261010612784736	1.757310993224765	1.4409498406338572	1.401220862347576	1.5390487697873283	1.6136698044741689	1.3263103526287146	1.0791651495467294	1.303728507602459	1.0931710533308812	1.5826314314416137	1.5024112840323758	1.4721233450142042	1.140871708569116	1.5378726134235767	1.5774633338782476	1.6967530989263901	1.806604331907013	1.722402674587603	1.9786125404213661	2.271088809052511	2.0549570799941703	2.2395317553878415	2.0199305913727335	1.3585073653850566	0.747149915002193	0.585592394234155	0.121392083736595	-0.12829047431277385	-0.2099373472047376	-0.11501646961382112	0.03265138298822362	-0.40204767051651885	-0.32975541854803064	-0.05118949784293525	0.1319012573955034	-0.1875721260408872	0.16511813407746967	-0.021826734602802544	0.12725846746820452	0.9213304190823852	1.1546868704127609	1.3503132892378695	1.0801829534097225
18800000	-54270.58183497999	-402.34795375483867	-53868.23388122515	4.099253391092763	8.675461793171053	2.093382202293386	1.7905640968602723	1.6709303001584304	2.176223899392327	2.193062990331232	1.5615978995111344	1.2832905406869475	1.8653262669733046	1.6063240971086845	1.596019040091338	1.4690063576018975	1.6269619506282547	1.7368210409897291	1.9084635664577287	1.6308589801130946	2.0009642705095723	2.337319258918816	2.8660534936285735	3.015187280455391	2.7735626392518204	2.580634289410691	2.2478565917490343	2.0034952057737474	1.4349836418976802	1.3802354229349298	0.8959579975799907	0.457048797086162	0.7432377591852195	0.029453242701850707	-0.17884796408926762	-0.582450958299865	-0.08506760013793649	-0.11442285562976479	0.39607423483278986	0.3313759210335385	0.5702650935331619	0.5791083794656533	0.4769380123838156	0.45927757889238874	0.456616081550124	0.10213480224975946	-0.2109251956872138	-0.23874002387544635	-0.21234706466553277
18850000	-54279.624847513325	-400.3123958410999	-53879.312451672224	4.445616818592155	7.979806423857317	1.0173635674150636	1.5242505450383907	1.9303130239859154	1.6196222020608437	2.193622391131231	2.0796315709828095	1.189179518566122	0.9694367806247695	1.5765040736141067	1.8011621298897973	1.8182007812792222	1.6815229223938186	1.8300508988680644	1.5097293008258332	1.6332530296650323	1.8061832438771412	1.5654991147528592	1.791773675877943	1.908906931283411	2.3684862018779955	2.084491360443305	2.2398972866409537	2.210253186043333	1.7212290767566327	1.2020876524807553	0.9483581436468782	0.4294999960788889	0.23581362335079104	0.3502231341737926	0.2507608836379896	0.3913926388180581	0.45533773769688834	0.30997348227225935	0.5351209319206234	-0.32206970679479613	-0.3474968987342681	-0.015315812628619252	-0.047603255178036985	0.18378487887227696	0.31259773273774233	0.11027783145730519	-0.10672098904445346	-0.155091059561597	-0.8080420635302923
18900000	-54285.08678051717	-418.06607090846387	-53867.02070960871	3.9593170892848364	2.341378176578312	2.26837879510608	2.8496463704883928	2.252448294133252	0.5289494745820101	1.8501165402478474	1.5224310031742117	1.3446793592749902	1.3557267834327345	1.6011395989546595	2.0960731569895827	1.5095279403031718	2.46534595450815	1.7899410357363952	1.820082517702585	1.7590527738844421	2.191456103110051	2.2678294932825147	2.3116296766852953	3.5601296787754864	2.964267293515651	1.712565920687181	2.0247451190794306	1.427896735523288	1.0238552003397112	0.6972982609909375	1.4444146909586175	1.9920701098666056	1.2663014414357594	0.5352391242974182	-0.008683298849816556	-0.8635386405701313	-0.3330158186836333	0.05913740990674787	-0.16393134869910142	-1.1539958854674306	-0.3483681483632364	-0.8253686611453679	-1.1704958642409096	-0.8387487054728102	-0.6023511178649312	-0.8713664951033601	-1.8574382948366641	-3.1009651377972736	-2.9184962078816863
18950000	-54279.0026875896	-409.8177000369126	-53869.18498755269	4.483562944065637	4.24005706523294	1.3328350997146086	1.0204069468928951	1.6990434456197925	1.0923687634653354	1.754178214025314	1.2923919866964797	1.4619497918932616	1.4889699255458393	1.5497353451796898	1.8170242628385265	1.5624327866467125	1.9845242278122597	2.4286568147828524	1.5490565750334029	1.8643194898475308	1.5550134313525144	2.3527843718994736	2.9028542104775528	2.964664191706986	2.655276911749079	2.4728400847074	2.0143481615608696	1.1998359587240275	1.982776488762216	1.0555757449169407	0.46069573825825927	0.19574461735303883	-0.12411102428781073	-0.40180562614816434	-0.28083657951438545	-0.646542717316792	-0.9054998709108777	-0.6162841055685654	-1.1320698272114327	-1.6711646977413661	-1.7917783814500183	-1.692705620936317	-1.9302436700322645	-2.2344003271455244	-1.8617284407398775	-2.2143473420571835	-2.04645574644077	-2.3386216367731163	-1.8878999819241784
19000000	-54272.148151924004	-399.2514754509705	-53872.896676473036	4.609357798148682	16.97285436693098	1.9555458383578737	1.6606375930604327	1.7800569874155898	1.646767652931881	2.0302527010595783	1.7840088993184273	1.8060801694872177	2.0834239323425994	2.0642095203325015	1.889844794807425	1.7203198189385076	1.991134607038946	1.8675072006453157	1.6610784961690708	1.9310481703558369	1.875420258256154	2.0091810253932163	1.9697292233601211	1.9355568948493442	1.932804855815058	1.574573729507772	1.8243513841586863	1.6159281037748887	1.4009844133615397	1.3347407760637189	0.9801038375859822	1.0740894347719188	0.616548641645751	0.29301889182424945	0.043348304144149696	-0.20091465391185143	-0.4156942014361104	-0.18045252844197962	0.06562571587063773	-0.23976149848936634	-0.06372924851024228	-0.4148606406880376	-0.5916393167833841	-0.4903626562146791	-0.5221391593180533	-1.0737602164917959	-1.0614976891129795	-1.4376701846746918	-1.2038475894520453
19050000	-54297.3767349474	-433.35226274412474	-53864.02447220327	3.7851436502816886	4.113616968691436	1.256808672060626	1.2620496718617877	0.7495890439914522	0.7667020371678721	1.9008922054934176	2.1993532997884864	1.9533541986771716	2.4695078994287907	1.6346224784848842	1.7066976365016306	1.6274673951047616	2.1907726404272845	2.495423215437954	2.302697543207663	2.5502281423889945	1.8524423226919022	2.5039119101323144	1.8861251218781954	1.9682245553000282	2.717566351304904	3.116204347932479	2.644715494855085	1.632057332056998	1.3554333794177038	1.3186151811812266	1.1051250533389392	1.1095901693221313	0.32806183422955837	-0.45798095471494105	-1.1955441704733094	-1.22359553743346	-2.700735523397781	-2.2757945781589926	-1.9022494838046518	-2.170542630065871	-1.8857582668648116	-1.3376480623835265	-1.9275097379135389	-1.670262929094164	-1.5675451233864397	-1.4570555661545859	-1.2131276838792613	-1.4521948828530018	-1.8499073283157106
19100000	-54290.37028263039	-396.6059004801888	-53893.764382150206	3.771200912193434	7.731431488075308	2.0754214637577473	2.3096362764548735	2.520328401287723	2.230481488114968	2.418090635022735	1.8625379262335855	1.1650734239613585	1.8720744716858098	1.5354994762145115	1.2821499775639398	1.2536159535610385	1.4390267139548871	1.9568092199718785	2.2402220018034478	1.9329005282106588	2.0545062827201397	2.1294555591945645	2.185718430912428	2.375271266575443	2.57789975079978	2.555263953489439	2.0096442154832723	1.294825364095761	1.0648875831882123	0.9823841235475729	0.5448440731886082	0.270957527049701	-0.024132520708548807	0.156845718634479	0.24045482632481974	0.6295350257676083	0.7169373459045704	0.760810935742887	0.7914813713122205	0.5936358947042827	0.6718327799080157	1.0909708947670484	1.1248166116018163	1.321831323295425	1.5846468105439775	2.3327145340263726	2.118942543060413	2.1978112552121587	1.805010768384057
19150000	-54236.3664884987	-358.7946480121753	-53877.571840486526	3.7084179949332783	32.010303943457934	1.6180457135958624	1.7021118350700601	1.5585051413392896	1.5103128440141522	1.4162881325300722	1.3300744943070542	1.4602260680069266	1.522178333028039	1.475068837614138	1.7156812103111272	1.684122366694378	1.3438467409804256	1.4667176473061783	1.3747904715482713	1.6586043585352188	1.2859431671674861	1.4229168535341168	1.6364595127315544	1.6506201729216656	1.788666350571561	1.6895189052542894	1.71606155417637	1.6867796624809293	1.5085440122576295	1.2970662584013233	1.103951619682713	1.0571551572631137	0.8764341534375486	0.6224723415551099	0.7334036956530253	0.7742612924794412	0.7899591199109743	1.0502765283089102	1.0478536645460657	1.0641473668170915	1.0743779625016654	1.0266610763717114	0.7918790189377126	0.7857379727690549	0.7992222676339875	0.6453143043593278	0.5930082596028465	0.780658603947314	0.776655231119578
19200000	-54274.2808981734	-404.3355173328003	-53869.945380840596	3.7934899835449905	4.028994497914418	2.753947594901681	3.0353542722573046	2.567614636557115	1.4881110089761187	1.4379846894707717	1.470249633596648	1.322266824551025	1.235735528831072	1.416250826321111	1.7287616450296812	1.641988894878072	2.2119633776975194	2.1005846833742656	2.113908415900922	1.8065171737742398	1.5200789094004854	1.9581554086052244	2.492996817876465	1.9332497649483298	2.0945662504182976	1.9134223829910517	1.9858952926369147	2.505407151593619	1.4559922715825184	1.0338953654438519	0.6140656547672192	0.4925755872528951	0.48746086182940873	-0.203653769160093	-0.30639603784106145	0.21031954269114628	0.2916218700373122	-0.09414688585927256	-0.7288815292749231	-0.4631010472010256	-0.42727145149874435	-0.4508626563818574	-0.04853796748978989	0.6117343294595068	0.3654024289206036	0.3665015490314808	0.40777309658262395	0.5232065173959658	1.095454525158712
19250000	-54274.80998374701	-405.2266923959773	-53869.58329135103	3.698540638372426	2.3952474816510576	0.5147556424144959	0.8645413982908416	1.286884372622751	0.5781067732322493	1.8130421548359958	1.1905543577424078	0.5917678303579453	2.0395552544843256	2.5382585155560617	1.5944073327210366	1.467505660550619	3.6086234041374583	2.947645236372779	2.4976299453674686	1.844110337852856	1.7505243418105363	1.6235007210305004	1.6466227182927327	2.3077035026921977	2.4526835726781386	2.7475316169941233	3.051416199735411	2.2527072691315917	1.219905403791752	0.8065543621458697	0.7173684599103143	0.4242175256247256	-0.3259076801118627	-1.0016755095170402	-1.7830578632083784	-2.8662464987188656	-3.036348151552228	-3.2589377367902133	-3.982260031435629	-2.9256471637446486	-3.6502975700495472	-3.2725505760313487	-4.324813247629417	-4.504714213922736	-4.748422209738931	-3.859488542857396	-4.298286872887968	-4.976571246463729	-5.420668668876425
19300000	-54282.3017686186	-409.2792377763536	-53873.022530842245	4.04579391427495	2.908453660320508	0.42696017427823263	1.5038544393023732	1.3637920288067238	1.6820852406356062	1.5738844639495484	1.4295253602974143	1.4367833599255444	2.106667465143506	1.7178889607546766	1.5365351937534972	1.1577190964694994	1.6039241405063944	1.8979731316650141	2.098340928486615	2.4604053561902446	2.7126805232695936	2.35639981018788	2.076886975029158	2.369354352817916	1.9171394556563455	1.8933927342557175	2.722888347355521	2.047518056437482	0.8725552207184878	0.6948069844762664	0.676193102525859	0.5466915130193732	0.24921687208474808	-0.1017914719313279	-0.1121758145103321	0.33271231213798425	0.13214239934276484	-0.18851581185166966	-0.8173689904395793	-0.2532708043258669	0.2767740959476048	0.6608704988425878	1.4019018084158317	1.9143672199707178	3.1630643640881244	2.244761696332567	1.5463258681228784	0.5544401457415535	-0.39977364261449877
19350000	-54267.413337620186	-412.8015813935072	-53854.61175622668	4.3965393676447375	4.722511841255806	1.049265465973037	1.5309663344254327	1.236979724387371	1.7488607098336795	1.4359838059475163	1.1905558652521602	1.6651691815984915	1.714370623441223	1.774381047275876	1.9083954714941447	1.3449257904616907	1.614762362819375	1.645262024800269	1.982650524938741	1.3932849985913465	2.043025551562817	1.5078637967416684	1.838242613704666	3.047359752117112	2.220849834460806	2.1314235338940315	2.336096238715848	1.379483753220374	1.0348448097763545	0.7582725510476704	0.8975278141068176	0.43831810495017043	0.2212567382594766	0.32847459200676504	-0.6386476560811912	-0.4014663962576147	-0.4286904724336022	-0.5488864714568834	-1.045054487294863	-1.1651804962342431	-0.9794910019266516	-1.708637017317014	-1.6757554372921106	-1.898710242327771	-2.4531641451776127	-2.356609358070624	-2.810393641251469	-2.95335858639014	-3.2520556586308045
19400000	-54253.43104817179	-385.57652009696255	-53867.85452807483	3.8162927746994977	8.029744383472886	1.2583667993047416	1.705902947381469	1.8581770063609266	1.3148378936927962	1.560775252493681	1.7826233584983795	1.4039722476743566	1.2219349384667726	1.5112914067685326	1.5803693512235717	1.5858198582783132	1.8120007489706573	1.6435611768090324	2.2478200910044297	2.1134782128558394	1.9296618769908411	2.0658372548016017	2.816419621145606	2.8673657811221602	2.7711195201590617	1.9539904500102558	2.0455525381971147	1.8090209786475768	1.1479277181116485	1.503041067296406	0.6832106383678603	0.5215670114707882	-0.0253899210620582	-0.33868933148329144	-0.7789079450278147	-0.8781972884476584	-1.0345689251876944	-1.5367474532041294	-1.0504089475277931	-1.3135465760525322	-0.9813505541387881	-0.7158990413858656	0.019589593027180663	0.35987181180069383	0.6722279926574122	0.9104578005252665	1.2953381297818551	1.3279244782929354	1.1231813020186479
19450000	-54273.61119540961	-399.76417994791336	-53873.8470154617	3.9994413930444344	3.074496044867093	1.2871614437394012	1.6567989198127433	1.978295800046494	1.382316346228884	1.9486985788449458	1.9618364659766825	1.196026763152409	0.9502242396213489	1.0591094509284988	1.2256153829756908	1.3588489232472787	2.520679844305852	2.4980894181253395	1.9634896917552718	1.2045259411907683	1.9550049749494174	1.9187592395459572	2.9055787040602037	2.8561088515223148	3.378216242170298	3.328375924423169	2.658941062041869	1.8275576670708544	1.8979869875422744	1.3351219730179347	0.5811305583660452	0.796738566299744	0.2509880988656597	0.6115469430042366	1.0136575483014587	0.8626718261051689	-0.18952507577371547	-0.9978658100408341	-0.3046315538583114	0.4651824654496277	0.9035605127089927	1.7137336614189402	1.379163741108303	1.2805712994085732	1.37462672679207	1.2887567688900712	0.6965772724711203	1.0752762164685994	1.7595848796907994
19500000	-54274.33238199959	-416.14511826774833	-53858.187263731845	3.833075801231535	5.033732965228261	1.5528062076934428	1.4589777273756954	1.3491113938253982	1.2867169348083414	1.9580467373180293	1.876794786201825	1.6001016792943603	1.759860961107262	1.831216797151598	1.3882044176711907	1.1638457465631364	1.8830548179168316	2.0580264771451393	2.622785223988137	1.7630913504068135	1.4565110771275083	1.6498786579921167	2.1935023583573976	2.2294302964907615	2.6601735857628332	2.4393640317457637	2.679091184146805	1.8657417192807002	1.5866365675658436	1.2856484315914454	0.7370712477578562	-0.2680205507413798	-0.7073478095000268	-0.5735086589654845	-1.0343052315494052	-0.8790891865188686	-0.9489069950212868	-1.206220206105431	-1.6654004132384412	-2.1094051774684326	-1.799206688758808	-0.6600528895923391	-0.6498653818782585	0.18871769892197776	-0.21058886751772765	-0.3815144457149908	-0.7253679962929866	-0.5473361748942378	-0.27521421411646374
19550000	-54285.028593615105	-421.4742745046135	-53863.55431911049	3.9442790927464233	2.015383900686469	2.7752806317853693	2.4234882998789136	1.7961568720502648	1.2063473447562192	2.743768794979298	1.5856075497861415	1.4340596626691613	2.248966042494797	1.945083440859033	1.196834317136234	0.9718584545668358	1.9025993848027711	2.044873966458475	2.4197823094064232	2.684656368317578	2.5511837951300773	1.9819888281541105	2.6077404942912326	2.952923793820364	2.8717500659641435	2.066956500716766	2.230831362269159	2.2140147333815214	1.0827066517145552	0.6864872485965059	0.5594602640330394	-0.48471182466608564	-0.27582836228426433	-0.8114664002571254	-0.19733774721524988	-0.3232609201138953	-1.5124745545961107	-2.5674759633217668	-3.5032236715683354	-3.2120450223779304	-3.982234915195702	-3.3254740704406256	-2.836560518332332	-1.8060675107329804	-1.3123644626592306	-0.050850136695074655	-0.016958796441394863	0.6712754106278498	0.18399700566226418
19600000	-54277.406197375785	-394.3978756777095	-53883.00832169808	3.73602536803113	3.4453228991596316	3.1000225964738055	2.7426962100232406	2.6599503935596247	1.7733067416196013	1.6256012588835462	1.4788204271274097	1.2469970993577963	1.297431464006673	1.8313303333646027	2.3749015106549547	1.1811645560911965	1.7269520386927923	1.8504554600155783	1.4325158711708625	1.3553454692433329	1.4922437661068593	1.8071517680191036	2.180392155540307	2.207423834456421	1.7403124969795312	1.526969648303639	2.4124913379408657	2.134039149169913	1.3985845921367148	0.8222451611228245	-0.0022142883697252105	-0.02238847474516137	-0.34771049040105606	-0.508094545585786	-0.8313166814226435	-0.8272415350401325	-1.0156489409033618	-1.197589729927734	-1.3682419683202534	-0.7348752799702036	-0.6637058253092416	-0.1313629539022212	-0.09475634889869644	0.3473558278028712	0.7044295241128025	0.4546827885156759	0.5513158830490525	0.37272421508565756	-0.5339914338842214
19650000	-54246.79202442881	-406.1423961136172	-53840.649628315194	3.7163985716238064	4.1545621357230065	0.4446943552945364	1.2431680239665648	0.9151832178556555	1.0986201905095219	1.4684800697523361	1.6316789303865658	1.6626980584588917	1.8065969446777763	1.6402509702045656	1.7383767640576564	1.4213853715495806	1.5219573174347154	1.9350756185262337	2.0943211483402675	1.9736989597013985	1.9719045426016493	1.9001322469088695	2.5428576121935507	2.0364937086971615	1.6551937504918526	1.6250108030101216	1.6129349107439013	1.255345205930481	0.9773675268842055	0.59374079849252	0.8061056157128967	0.9442617762030469	0.5067790073078158	0.3786469365425056	0.24500042819386514	0.02692458058469105	0.3543642171706165	0.4942142030026764	0.1852816783897503	-0.4372573533972567	-0.567556214563423	-0.3359968431235535	-0.2641498817619443	-0.5995835529574431	-1.503007123331197	0.2296508552996549	0.1522020269731279	0.30182565332556455	0.8108882003510637
19700000	-54262.24265175514	-387.36685026119306	-53874.87580149395	4.011231371669069	11.26502547118622	1.106964189850117	1.5664515182921026	1.3797195921615832	1.392072315560398	1.4246201081372152	1.5131883270220596	1.5181365246686351	1.6788930091803613	1.5546826118589572	1.2120404571245653	1.1378929103152242	1.7160675094291962	2.0003947367207506	2.033989547202014	2.3444061670692258	2.122864829168532	2.5578519498244625	2.45129588643366	2.283132531795974	2.136424041383771	1.8141171064751092	1.7079935689733725	1.7801937944049888	1.7608264320290719	0.9893441317916789	0.8526833436297468	0.9252151735404527	1.1251230321247476	0.8343935843457966	0.8407797923104371	0.952483566259001	1.1195886769237506	1.505758339389915	1.2073656254090614	1.0548236596528466	0.9152231168629144	0.7631974094552686	0.8905365301052958	0.05806796104000167	-0.47427223719347683	-0.5453177162776817	-0.4505530582570293	-1.077801490197423	-1.1404130210746517
19750000	-54288.932574922546	-411.06789991457936	-53877.864675007964	3.9865232976518965	2.1761657039544233	0.2958407023164902	0.7082543633037954	0.6428756360215647	1.0966344165445765	2.463771407290244	1.7500251206400745	1.3753030585786177	1.735129269699971	1.6978352607237246	1.1435489338165659	1.2016824571286748	2.0706617031916426	1.9622968432313486	2.4618344632784126	1.558508149801421	2.5953926820913793	2.2045189473990483	2.4020909771917593	2.0006454236338462	2.7383200094638855	1.6177569640601857	1.6835368742399204	1.562079236913332	1.780643116063215	0.44867361054127197	1.095726122332166	0.00809491865745976	-0.7685661353913817	-0.16950277966960525	-0.47290831139718437	-0.2271415168153199	0.3501948310492764	0.06643817812226316	0.6971904060021434	0.9520150893042922	0.8323967974334165	1.150862656797936	2.015161363116116	0.9202078244406731	1.5929087377536497	1.368786744664593	1.2019424185875252	0.3152370025703397	0.33510607611174326
19800000	-54292.1246620744	-411.25852852868866	-53880.86613354571	4.136467969334533	4.639276967523309	2.7963437265265654	2.4184260377287177	2.511267870235595	1.2676082729111369	2.081797932969038	2.2719218545839586	1.825275093427589	1.2645392714714214	1.4164336274656415	1.3629366258174327	1.615303850388866	1.604543601095596	1.4575131867699151	1.2125887438204672	1.4939027776358642	1.6677704547881025	1.7564279804354197	2.462661925750022	2.9567892837547336	3.1112631169945746	2.6074910857692513	2.0324610617575014	1.7878986091379399	1.344598853594774	0.04559339484897951	0.37142773796450057	0.6100785202055027	0.645675151144796	0.5774123856890887	0.5451670347653577	0.7205794220276951	0.12575443409920928	0.3900520776594222	0.8100335732906401	0.22859683611289383	-0.6471534495166884	-1.3708745657427106	-1.0866400132548746	-0.6778025849817988	-0.11407314884205166	0.8780877044172295	1.1249365440406955	1.0057777177389808	0.5382588656849453
19850000	-54239.81706638819	-354.45309229241104	-53885.36397409578	3.400583745288052	15.702814803461314	0.9160723993668141	0.8362092873205387	1.2252888591421855	1.4358812071673692	1.6534535691595618	1.3537329151989952	1.234873419148728	1.287251312536607	1.4497602228951503	1.6842711628374283	1.6704230988400741	1.7920008022345768	1.9428070927820342	1.8019558205702624	1.6746258071500668	1.7092410192346545	2.315263875627233	2.275754791788303	2.2193611963926316	1.8264171236920195	1.7035425621445277	1.6209421193839564	1.0221549693977985	0.8134815888010717	0.5339494542968118	0.5511607360026938	0.5729814283770605	0.6696878612485118	0.8213760028551841	0.89456126963235	1.1246654798706968	1.3190494424987018	1.3364304210323834	1.6420927166219734	1.4971273914690992	1.5215083022355578	1.3479484554414842	1.6950249531538364	1.6578078887021728	2.1493929994174343	2.209659747020656	2.215013782220526	2.4965283628906563	2.1199001738352146
19900000	-54224.83321142908	-352.17915421163906	-53872.65405721744	3.895314143640993	66.20358237014814	1.8128405207090588	1.8726882407245016	1.7171240747550764	1.9211414666807465	1.9091596739449532	1.7195312272969372	1.6163879867336668	1.590751965280467	1.6638575762415866	1.896464041707461	1.887768018582439	1.8750619109881903	1.9495788897689783	1.8362823890647646	1.6537400838791891	1.9304318364468653	1.8359069437858357	1.763537920052711	1.9392545554853462	1.8663860557752896	1.7977748660667863	1.5530779901619698	1.428467614342527	1.2799411196397368	1.2436043781519743	1.0311743298760752	1.1966009161802555	1.3706500120531897	1.2680181334334149	1.2963936885470477	1.308043575732505	1.4230620913845855	1.460020229086186	1.6550807960555103	1.6564020866508158	1.8621656945413902	1.6798245025479743	1.6680212686033884	1.8406872341779121	2.046852480516821	1.7955866488838998	1.7689053044459633	1.7542033658232126	1.7992923274016568
19950000	-54241.494483886454	-376.7458053883732	-53864.74867849808	4.143674619018019	5.823905144581139	2.301484254078805	1.8488946762905105	1.4477181767791474	1.0777546012626782	1.462664175091869	1.4376823634278064	1.009797126328107	1.1412450293213998	1.2260667907177059	1.4213536111287144	1.0120752159021387	1.7298160517072576	1.736626758295964	2.1951760668703075	2.2940604359118284	2.3769882836689646	1.699265050951374	1.890397155739627	1.8527992509376259	2.3542377846143707	1.829921624439846	1.6094836614042265	1.0581749186012743	0.5106683207103153	0.4835307370735814	0.11177201262019637	0.14490196576760114	-0.3179498931061423	-0.2106749474945654	-0.27560458531015736	-1.031292532324551	-0.304829161001472	0.23208040416105669	0.3181284509995944	-0.2195712968749043	-0.44061214626489453	-0.49256948815397783	-0.6059771998664581	-0.6440728614633121	-0.10913063535830908	-0.4182977636682959	-0.5698620102569164	0.06842858921979067	0.1542232950901128
20000000	-54235.74829752391	-359.1542726271779	-53876.59402489673	3.871214248102725	25.91271603511591	1.5031993098253413	1.6734768842180172	1.5752997919614014	1.8535217147828673	1.5351878840564657	1.4278014688221206	1.597180209435913	1.8891733028208058	1.770988125284838	1.8459493173734323	1.6795264391495726	1.6530798918229221	1.8930766606627256	1.9763710632508802	1.8919367601115968	1.8067525102705986	1.8315364577303797	1.9918614190191253	2.0378065717609823	2.012633820672632	2.039052058915214	1.6634255967260623	1.2712504189553246	1.0629773398813338	1.0251211521537082	0.8194686722652473	0.5992637142174323	0.8656299967244215	0.7283575920903511	0.6056202030875786	0.43633396870921926	0.4206399262332624	0.3284129464012385	0.39660116644488275	0.15824727655834148	0.06653391196307457	-0.2530945392153595	-0.0822659726840706	-0.09812712569339888	-0.17048838420378432	-0.18538795732672636	-0.16420599896458882	-0.3730947974794418	-0.8261267151195311
20050000	-54247.84181529684	-350.68309772230737	-53897.15871757453	3.8678977965976724	13.461529338690497	1.3857573203902012	1.3814264621913348	1.0645973799115487	1.2378590301864998	1.4472678261306933	1.3064401056857384	1.043408002461119	1.3335069890226705	1.2899683277819802	1.2089780119356752	1.1637937928152617	1.7832204246719787	2.25723356303427	1.9522681859878248	2.0649720455393634	2.2458197662064565	2.410681807800532	2.202475410817961	2.136335409098806	1.5743330354438783	1.445834174967134	1.5839435386739622	1.2636440387279129	0.9989715741714157	1.0920152531368776	1.166729545643598	0.9948422831280093	0.4782950949160088	0.20255192283263218	0.26979255917055345	0.25151853480614544	0.2598920181589915	0.4853433317056436	0.7056722596401375	0.8669329351137218	1.0398206401584416	0.9073732292129815	1.28520415858355	1.3807863478509186	1.1417997347102942	1.4390961873780856	1.6046071304445462	1.8016600026649583	1.9738295308344354
20100000	-54275.92055116063	-402.5783766562607	-53873.34217450437	4.803332715098462	8.357737653933823	1.6778628452363824	1.5559497741175816	1.2521064303615927	1.242212774135905	1.6282907504444244	1.5135523752251714	1.3125312217880543	1.6520688090222322	1.8291727825932687	1.9286749623332753	2.2893635943457338	2.531593335634991	2.5877866796861113	2.1608424908597086	2.3898963041447803	2.503248480603667	2.8030466253182684	2.672371746989717	2.542133384361923	2.9516821850826633	2.700823560905895	2.664976155502187	2.2675084324928028	1.7916570504357585	1.5402474653440184	1.4840395464475553	0.7310058786839252	0.4503215108633669	0.5169880185861777	-0.02170676068540156	0.5999007988731033	0.09477742193824595	0.6256175508953048	1.0908796933114422	0.5576150650133035	0.48928673458411054	0.21321610609901018	-0.18448774289903164	-0.6501099947206873	-0.7332891119623877	-1.2302022244366984	-1.7032776845033908	-1.4128612325503753	-1.3540990396351145
20150000	-54282.96167764861	-412.1039258603603	-53870.857751788244	4.012034643365503	5.650500357415364	1.0923041251665	1.1745831737970298	1.19803725676474	1.2781927711945584	1.4521939998649376	1.6386446814866762	1.7128553226872179	1.0475457877036074	1.7946540877131345	1.3868384773166105	2.17355635863676	1.8334761430928705	2.2117236688691806	1.9894965809481524	2.5710040833379533	1.7547262202422838	2.061933490819621	2.054810155652523	2.4822813467813742	2.776142918415483	3.3081069688452205	2.775331603688274	2.140290859230876	1.8531362139442533	1.538682169356519	1.266602908290962	0.5685986807568937	0.555481683717942	0.4659141029108145	-0.4358284489625045	-0.8256428881779433	-0.5426435536818549	-1.0453824521702093	-0.982970935237814	-1.4229858194794276	-1.0056136355624612	-0.34795409898426904	-0.3108597379454302	0.2878539479970609	0.10899928854513707	-0.09339043865743879	0.8797161490728151	0.8726461183238794	0.6156588347488929
20200000	-54255.815447400426	-378.17672416942605	-53877.638723231	3.9402387648248616	16.715428215562657	1.6051990736527626	1.5954438535991422	1.7824160793546229	1.5876160810882478	1.4803003006338051	1.2289761661056027	1.2828235893376212	1.4374825965586095	1.5553744837898638	1.6036983830246747	1.529884477546967	1.371926033813274	1.4273966728016176	1.415859995710314	1.9854532721777085	1.842139328758019	1.9652815476564587	2.5621831333874168	2.5277381133120587	1.7295264126489345	1.835981206124058	2.200086601405164	1.6180247716893876	1.375317299081858	1.2394070826456294	0.8660378478708485	0.5941216265160654	0.37482643758963324	0.1128488126494029	-0.10889653292523328	-0.20872127406213103	0.06121291459013056	-0.04841422150686686	-0.142574671076572	0.09058716736134814	0.0010507872185085976	0.47283805059420436	0.4753674122057363	0.3873578656996667	0.6994587252519491	0.5806825555294699	0.3530962200856202	0.03847570764690589	-0.3800828342846729
20250000	-54264.9135602299	-397.2566911552856	-53867.65686907461	4.241385553858452	3.154361307869205	1.8668764622540768	1.1889570789448909	1.291831434913184	0.9701739879511866	1.4683511919663865	1.6233443700361754	0.5545373468255971	0.9141521374229745	2.214058591748945	1.8464843910956794	1.400055650160646	1.709012367869488	2.059098215245251	1.8645469652413285	2.138271181415986	1.90704945975311	1.9498265210978254	1.8423211911548265	2.73895099199593	2.2045191217860043	2.151331580232452	2.0720156105262064	1.3409909934131454	1.394220795784355	1.2250566902799993	0.8960916365162905	0.016987729380888605	0.14235441537426388	-0.41566351865685086	-0.5070196728787837	-0.1645023421368279	-0.5505356271437158	-0.4427842183535329	-0.8649667193823436	-1.04054834253723	-1.201661309274821	-1.6116003690418106	-1.7069429308768862	-2.817067597831159	-2.8214263583092727	-3.6263867762271094	-4.1887356866972265	-4.315839255280186	-4.292243775807353
20300000	-54271.8165478585	-410.9739482956016	-53860.8425995629	4.247037003365182	9.435098601264112	1.8403817506785074	1.8323803712452844	1.846457318583802	1.7824943443263677	1.7067397726178353	1.7300407873050248	1.2058339763374684	1.4482309512867515	2.248139158794258	1.8459256463342233	1.5773526207836832	1.456434392435094	1.709526024260943	2.674152205816647	2.5752235955563565	2.1561468648563564	2.24151722131109	2.5256322040097783	2.7611335255117866	2.334868649601318	2.5932992443848435	1.9481881142530375	1.9827631608967287	1.2787914954532484	0.8893122523152122	1.0224763179673422	1.1887797012242476	1.343506229482566	1.508292899701995	0.9245818620628627	1.177512537353467	0.8382304562496486	0.22720415493199567	-0.18512135296133897	-0.41144520961440034	-0.3478422713479946	-0.21628394834206702	-0.004038001494193422	0.16192322926689323	-0.4379376778431878	-0.33317622524251544	-0.5505958001257447	-0.7994780597907336	-0.8766949992220674
20350000	-54290.15131803672	-404.5473289034789	-53885.60398913324	3.88393518050361	10.809116988889388	1.38253344603482	1.1097536377984676	1.148364167233504	1.5667195246815144	1.6123742097008484	1.4816180640750918	1.3859736470031239	1.7434207843043814	2.1819542630335738	1.9460160295150426	1.3431962642371515	1.4596872695660028	1.870203747340375	2.0739293783579815	2.3171938273496684	2.0414503352352718	1.6194269120717113	1.907555582640155	2.063883196372153	1.9063992461883845	1.994439936105613	1.5713391867121032	1.6246188187257342	1.2592742005505309	1.228090997928152	1.0348274320548918	0.7227488466816172	-0.35592881412309074	-0.7698828031276279	-1.3588655926573383	-1.2131675955894992	-0.7645632889937961	-1.2363789733748707	-1.2541969554974142	-0.5141894235301647	-0.4620262757019328	0.2510842961393928	-0.32959672457878386	-0.6120071136874206	-0.35672107757141247	-0.08963184344842973	0.40002467100299216	0.24456654680633272	0.5236119032411579
20400000	-54264.81523137356	-402.3266523321138	-53862.48857904145	3.930340307684954	3.928956334049848	2.1882898364691004	1.6644738080255714	2.1630447486928683	1.3573721352879695	2.0338697897062112	1.871571592972588	1.2400384066274814	1.355840027878946	1.7352061229073859	1.1946591684156136	1.6167127518864186	1.8043139336488827	1.9289411326655863	1.6270173601069489	2.014180683547743	1.616386959010772	1.811599143833537	2.4614222261532257	2.3124743070806826	1.9385797801761242	2.0793483690976093	1.5856050468491785	1.6018975802011801	1.8375287169562617	1.5805500580567382	0.5478051557157877	0.32769205038432725	-0.008134334903917767	-0.06942752172428085	-0.10725393156012442	-0.11093708795825696	-0.2899895157312675	-0.5560220884527781	-0.775361630467456	-1.0548728287443827	-1.0679635962976086	-0.6806845697391118	-0.9599012481277981	-1.5801307878811408	-2.385908476940985	-2.2704306665794807	-2.279097828364236	-1.9614427357534838	-1.8542204203282049
20450000	-54293.18794251309	-407.6370812189391	-53885.55086129415	3.7193384084573826	2.852801807083441	2.8295263962516657	2.7798501864568617	2.201031862024857	1.6007655692898135	2.7463263454759566	1.4676720348622547	1.6093966246689073	1.4130265493025582	1.6267722313525594	2.255513376635448	1.8183602532316363	1.5288405457738248	2.068328140098793	1.794274198252525	1.518025556354012	2.0041084147905757	2.0352062029668936	1.7608828503533756	1.8342799102777478	2.0377179965946706	2.13792941199526	2.159532869818733	1.7062951439094132	0.3055781071125062	0.07562333309649127	0.18021674414680333	-0.27439001075225244	0.7681571170598019	0.8652290680811889	1.706333843008076	2.0839224255499835	1.983580010641197	1.203163826513188	0.5882033147218579	0.6873130705588624	0.6829691683224606	1.6886701201810046	1.4285372411012105	2.035640339135279	2.4514825717261957	2.0535927051131018	1.4003650374294307	2.019885248360783	1.1087757943687437
20500000	-54253.87295580956	-401.4805775725484	-53852.39237823701	3.6098291852118867	2.5117801859848754	1.8690939807873324	2.01680566359789	1.2245583623752103	1.5980223101496807	1.8880565175015083	2.1897929361537147	0.9349486273673011	1.0789713606477433	1.880210432770606	2.668029250375852	1.2772034306650295	1.9595508686108736	2.260699247419855	1.0749188439064676	2.2000030190373403	1.8438321538949891	1.8767726191031195	2.3755441692684163	2.2296117584383786	2.2993865675741367	2.0096871138131145	1.9815503899240028	2.223459175713037	1.340015574769764	0.5267563272453315	1.0450602906569424	0.7466152071649074	0.8723337176674361	-0.3053750148417015	0.7117922516698949	1.709979181069791	1.4932268264488575	1.4866140499883755	2.0064615284667604	1.010436060583168	0.3358237719440891	0.47766610213745797	1.7070752436275998	2.3356399475598133	1.7107659687822057	1.1105352914288162	0.687453623609823	0.8069449306979821	0.2963559616125624
20550000	-54265.53309559688	-377.249234490913	-53888.28386110597	4.181303678995632	10.953270860563265	0.9687713799364559	1.5010987407467546	1.3025503553800246	1.2055652246794397	1.2993554757220875	1.3020292121226724	1.5044063179109526	1.3495977764470435	1.324605632252674	0.9290067339305536	1.22769438566495	1.3720948323446287	1.6556459010394597	1.989540036769971	1.9306165820760166	2.1063867487691192	2.4383409813831456	2.347504198456663	2.3977811297472624	2.0129359298314444	1.4870405043038768	1.4445946516226353	1.3158345132147238	0.9868739513921088	0.7705335525322818	0.939508618236798	0.5231790694523735	0.23814213547069618	-0.043186134142024456	-0.009928295127711359	0.10745862106974946	-0.3226771269401816	-0.23754157554224264	-0.4816694145081517	-0.2740790226035475	-0.4379617527799065	-0.6928833268226617	-0.5954198122449231	-0.4960727997288511	-1.056693747066536	-0.9749710490376161	-1.1996079144321192	-1.3555919264769776	-1.5699363107230804
20600000	-54260.466288382435	-389.40532940984014	-53871.060958972594	3.965422686684722	6.274130039430211	1.9122183434441433	1.7498258380226983	1.111023595268956	1.3120997704530395	1.69795036612855	1.361508588876568	1.321570725609582	1.4607949034110614	1.360969237490869	1.327513916259557	1.414277982519724	1.340695116506639	1.582096667405073	2.0609001873394135	1.6264267475017473	1.8058239866852113	1.804923059058383	1.5552084683521823	1.8218874104793457	1.8811615747914021	1.623016491480068	1.7535284007867113	2.03046811946166	1.237945474327093	1.3517962790415317	1.0216295624166285	0.7343533697055267	0.6958330628071336	0.7320232883081526	0.4420375986001084	0.31919969085751676	0.39452057794071393	0.08111941068796713	0.3348319594425896	0.5355532332639109	1.0037634792683554	0.24997034477540814	0.19908142730513423	0.4683090816312383	0.5581794487058995	0.8991431373812504	0.8594328895533982	0.7074644564208664	0.7281352504625451
20650000	-54252.25526670765	-395.36386446458937	-53856.89140224306	3.9898453763560378	3.770911712642373	2.4467092064251594	1.8817188620949896	1.628693039488835	0.9623969428021129	1.807043486396222	1.3552393826221794	1.3801837540730064	1.5260583314447902	1.0767235093353151	1.4834846786280584	1.7472415941839117	2.1766787143833906	2.206347850024068	1.556546782574343	1.2337032753932258	1.1802631075233365	1.8402795934223535	1.9981938958883205	2.251240494999643	2.572899327750177	2.0812402675151773	2.23615028076735	1.1322412521160214	1.3405363210036576	1.4549418326268824	0.49230791724023937	0.21119368814213577	0.11590414651018333	-0.12060446652460766	0.14971581070578116	-0.047084235592926627	0.11295596775046313	-0.1950994093087608	0.15118796189998052	0.1783172897621932	0.34215075443549825	0.8299993095586295	0.505143405545319	0.8714176370068327	0.702995596067366	-0.05043802090892324	0.28758851849365796	0.3601993905775056	0.1672103889865082
20700000	-54261.83277948791	-386.13809539677527	-53875.69468409113	3.8394275499467647	21.128475620824084	0.9299206176917825	0.9328377631009694	1.3206521064533292	1.2322369296929294	1.2799433042996862	1.4124399267758545	1.4850802160402576	1.5407883034880925	1.38190385025038	1.5100251151335375	1.6558689126108774	1.6386116788505707	1.8809230041165808	1.825059299841066	2.2161053254931495	2.20925770750963	2.160892328859915	2.4521276909012863	2.146795523669768	2.143232050424801	1.9915212166408676	1.9685859428501098	1.7105962819939224	1.6365566252911492	1.1421868407991655	0.6026276459973482	0.4647052865464737	0.09567922298822323	0.08905717932346202	-0.06667683742921554	-0.0609149238713203	-0.19253122119269467	0.01648077840970258	-0.3040346401967123	-0.2665771035300079	0.24948001259246155	0.03862007728231798	0.0016667947844691	0.06362117856661297	-0.2617095035269683	-0.21249619563234912	-0.3378593721540526	0.048724796229840425	-0.19415808941402296
20750000	-54288.00790452706	-407.30739736222205	-53880.70050716484	3.899649259336967	3.994538478333072	2.5137162161848625	2.7372061861474437	1.6205399218032241	1.0606673590149873	2.145114935466324	1.6688634103727849	1.2775480253345797	0.8810788285273388	1.493874358398264	1.4543605404612985	1.4489068424588702	1.6003344169539666	1.5470538993656704	1.7072127544531686	2.236106619416606	2.7475932393403926	2.489492294515974	2.2870264234536952	2.4158667908147025	2.2456082318087733	1.6574908837358784	1.5653953167855748	1.7443879123356005	1.2578146743031295	0.1809423536960238	1.3463565769914885	1.977405663806815	1.8148302831838503	1.5805966751155691	0.6967686788759591	0.5653400675696486	-0.15311924258146914	-0.9924271478041697	-0.8101469328407974	-0.14479040062891646	0.04106318401684195	0.6027582586240269	0.20773129801531276	-0.062423330147492684	-0.2538075086478172	-0.19659326016163337	0.42659166999620957	-0.45254012047177966	-0.3996214867577465
20800000	-54291.71219238809	-402.9871002532234	-53888.72509213487	4.086476392905673	12.292205620456713	1.945762487901764	1.6467470581123567	1.7815813083629553	1.8742980994651994	1.8677159890596304	1.813993359159221	1.3093776005767925	1.6627561038000267	1.5376052447434838	1.9576796547506243	1.972093440941645	1.9087765566631127	2.04326846716674	2.375279533997371	2.293645024004053	2.3161780675628196	2.1836888194076067	2.202880186268741	2.304033164792961	2.113512884688191	1.9347429629442592	1.5930566750219854	1.590758271280291	1.3717348938456317	1.1453293327254452	0.9685425397321195	0.519411317702754	0.7221295515161434	0.8673166860369932	0.7973870913036101	0.5524769653868806	0.11010251714854813	-0.3531967520703658	0.10025640647717626	0.43088926857048493	-0.043847558666774894	0.2783927956401609	0.135819343926707	0.15505664751043724	0.4472609932622722	0.8160284245824292	0.9829000089128417	0.8160936173853108	0.7108668575933408
20850000	-54270.303211926854	-408.79152172828867	-53861.51169019857	4.192770576752988	5.4837529880757785	1.0989094349938013	0.9617150459897841	0.956969858408599	1.0652799772450858	1.9509297601233702	1.783665146706487	1.3944469333241316	1.2666663595939869	1.8607330548533723	1.5844215793157068	1.6460927192157788	1.6969260727279407	1.633272193329052	2.1945415806447084	2.2068791487359167	2.3864231168245866	2.3442545325681827	2.1662833310655394	1.996482368421933	2.191449247471696	2.5013922104934143	2.805002354209013	1.4794102329801655	1.8308183783950835	1.3612975450722877	1.44287992424721	1.41508440138886	0.6710524761649352	0.6441810716355055	0.4512202781924358	-0.0023144238227556513	0.1304266477397551	-0.19036136641892903	-0.8484364369227536	-0.42776627985977966	-0.9946589432859916	-0.6404995659071722	-0.21990755262853934	-0.23876765089347474	0.09768876582426311	0.45847405691878973	0.08805800726847868	0.30927806209712994	1.2504575533364273
[truncated: 9,584 more rows]
[truncated: 106 more columns]
