# Supplementary material for: MERS-CoV spillover at the camel-human interface
Source: eLife. 2018 Jan 16;7:e31257. doi: 10.7554/eLife.31257 (PMC5777824; doi:10.7554/eLife.31257)
Supplement: Figure 5—source data 1. [file elife-31257-fig5-data1.zip › stationary_2/Saudi_camel_skygrid_oldMix.combined.mcc.tree]

#NEXUS
Begin taxa;
	Dimensions ntax=146;
	Taxlabels
		AbuDhabi/Gayathi_UAE_2_2014|KP209310|human|2014-03-07
		Al-Hasa_23_2013|KJ156860|human|2013-05-13
		Al-Hasa_2_2013|KF186566|human|2013-04-21
		Asir_2_2013|KJ156863|human|2013-08-05
		Buraidah_1_2013|KF600630|human|2013-05-13
		D1157/15|KX108944|camel|2015-05-12
		'D1164.1/14|KX108937|camel|2014-06-02'
		'D1189.1/15|KX108946|camel|2015-05-18'
		D1271/15|KX108945|camel|2015-05-29
		D252/15|KX108939|camel|2015-01-30
		'D2597.2/14|KX108938|camel|2014-12-13'
		D374/15|KX108940|camel|2015-02-12
		D383/15|KX108941|camel|2015-02-14
		D389/15|KX108942|camel|2015-02-15
		England/1/2012|KC164505|human|2012-09-11
		England/2/2013|KM015348|human|2013-02-10
		Germany3/UAE-Dubai/Abu-Dhabi||human|2015-03-11
		Hafr-Al-Batin_1_2013|KF600628|human|2013-06-04
		Hafr-Al-Batin_2_2013|KJ156910|human|2013-08-05
		Hafr-Al-Batin_4_2013|KJ156931|human|2013-08-25
		Hufuf-KSA-11002/2015|KT806046|human|2015-05-10
		Hufuf-KSA-9158/2015|KT806047|human|2015-03-27
		Jeddah-1|KF917527|camel|2013-11-08
		Jeddah-1|KF958702|human|2013-11-05
		Jeddah-KSA-3RS2702/2015|KU851859|human|2015-07-12
		Jeddah-KSA-C20843/2015|KT806044|human|2015-02-09
		Jeddah-KSA-C20860/2015|KT806055|human|2015-02-10
		Jeddah/401/2014|KT368827|camel|2014-09
		Jeddah/D100/2014|KT368828|camel|2014-12
		Jeddah/D33b/2014|KT368829|camel|2014-12
		Jeddah/D34/2014|KT368830|camel|2014-12
		Jeddah/D35/2014|KT368831|camel|2014-12
		Jeddah/D36/2014|KT368832|camel|2014-12
		Jeddah/D38b/2014|KT368833|camel|2014-12
		Jeddah/D40/2014|KT368834|camel|2014-12
		Jeddah/D42/2014|KT368835|camel|2014-12
		Jeddah/D43b/2014|KT368836|camel|2014-12
		Jeddah/D45/2014|KT368837|camel|2014-12
		Jeddah/D46b/2014|KT368838|camel|2014-12
		Jeddah/D47/2014|KT368839|camel|2014-12
		Jeddah/D48/2014|KT368840|camel|2014-12
		Jeddah/D49/2014|KT368841|camel|2014-12
		Jeddah/D50b/2014|KT368842|camel|2014-12
		Jeddah/D88/2014|KT368843|camel|2014-12
		Jeddah/D90/2014|KT368844|camel|2014-12
		Jeddah/D92/2014|KT368845|camel|2014-12
		Jeddah/F13A/2014|KT368824|camel|2014-05
		Jeddah/Jd175/2015|KT368866|camel|2015-02
		Jeddah/Jd199/2015|KT368867|camel|2015-02
		Jeddah/Jd1b/2015|KT368858|camel|2015-01
		Jeddah/Jd4/2015|KT368859|camel|2015-01
		Jeddah/Jd6b/2015|KT368860|camel|2015-01
		Jeddah/Jd7/2015|KT368861|camel|2015-01
		Jeddah/Jd85/2015|KT368862|camel|2015-01
		Jeddah/Jd86/2015|KT368863|camel|2015-01
		Jeddah/Jd87/2015|KT368864|camel|2015-01
		Jeddah/Jd90/2015|KT368865|camel|2015-01
		Jeddah/N51/2014|KT368846|camel|2014-11
		Jeddah/N62b/2014|KT368847|camel|2014-11
		Jeddah/N68b/2014|KT368848|camel|2014-11
		Jeddah/O23b/2014|KT368849|camel|2014-10
		Jeddah/O24/2014|KT368850|camel|2014-10
		Jeddah/O30/2014|KT368851|camel|2014-10
		Jeddah/O47b/2014|KT368852|camel|2014-10
		Jeddah/S100/2014|KT368853|camel|2014-09
		Jeddah/S73/2014|KT368854|camel|2014-09
		Jeddah/S93/2014|KT368855|camel|2014-09
		Jeddah/S94/2014|KT368856|camel|2014-09
		Jeddah/S99/2014|KT368857|camel|2014-09
		Jeddah_C7569/KSA|KM027256|human|2014-04-03
		KFU-HKU13|KJ650295|camel|2013-12-30
		KFU-HKU19Dam|KJ650296|camel|2013-12-30
		KFU-HKU1|KJ650297|camel|2013-11-30
		KSA-363|KJ713298|camel|2013-11
		KSA-376|KJ713299|camel|2013-11
		KSA-378|KJ713296|camel|2013-11
		KSA-503|KJ713297|camel|2013-11
		KSA-505|KJ713295|camel|2013-11
		Kharj-KSA-2598/2015|KT806053|human|2015-02-02
		Kharj-KSA-2599/2015|KT806052|human|2015-02-02
		Khobar-KSA-6736/2015|KT806048|human|2015-02-07
		Munich/AbuDhabi/2013|KF192507|human|2013-03-22
		Oman_2285_2013|KT156560|human|2013-10-28
		Oman_2874_2013|KT156561|human|2013-12-28
		Qatar3|KF961221|human|2013-10-13
		Qatar_2_2014|KJ650098|camel|2014-02-16
		Riyadh-KKUH-104||human|2014-04-25
		Riyadh-KKUH-643||human|2014-11-02
		Riyadh-KSA-16077/2015|KU851863|human|2015-08-27
		Riyadh-KSA-16098/2015|KU851864|human|2015-08-24
		Riyadh-KSA-2049/2015|KR011266|human|2015-01-06
		Riyadh-KSA-2716/2015|KT806051|human|2015-02-05
		Riyadh-KSA-3065/2015|KT806050|human|2015-02-12
		Riyadh/Ry136/2015|KT368868|camel|2015-03
		Riyadh/Ry137/2015|KT368869|camel|2015-03
		Riyadh/Ry159b/2015|KT368870|camel|2015-03
		Riyadh/Ry162/2015|KT368871|camel|2015-03
		Riyadh/Ry173/2015|KT368872|camel|2015-03
		Riyadh/Ry177/2015|KT368873|camel|2015-03
		Riyadh/Ry178/2015|KT368874|camel|2015-03
		Riyadh/Ry179/2015|KT368875|camel|2015-03
		Riyadh/Ry23N/2014|KT368825|camel|2014-07
		Riyadh/Ry63/2015|KT368876|camel|2015-03
		Riyadh/Ry64/2015|KT368877|camel|2015-03
		Riyadh/Ry79/2015|KT368878|camel|2015-03
		Riyadh/Ry84N/2014|KT368826|camel|2014-07
		Riyadh/Ry86/2015|KT368879|camel|2015-03
		Riyadh_1_2012|KF600612|human|2012-10-23
		Riyadh_2014KSA_158/KSA/2014|KM027281|human|2014-05-20
		Riyadh_2014KSA_683/KSA/2014|KM027262|human|2014-04-22
		Riyadh_2_2012|KF600652|human|2012-10-30
		Riyadh_3_2013|KF600613|human|2013-02-05
		Riyadh_4_2013|KJ156952|human|2013-03-01
		Riyadh_5_2013|KJ156944|human|2013-07-02
		Riyadh_6_2013|KJ156879|human|2013-07-02
		Riyadh_7_2013|KJ156937|human|2013-07-15
		Riyadh_8_2013|KJ156880|human|2013-07-17
		Riyadh_9_2013|KJ156869|human|2013-07-17
		Riyadh_KSA_2959_2015|KT026453|human|2015-02-10
		Riyadh_KSA_4050_2015|KT026454|human|2015-03-01
		THA/CU/17_06_2015|KT225476|human|2015-06-17
		Taif/KSA-7032/2014|KU710264|human|2014-11-04
		Taif/T150/2015|KT368889|camel|2015-03
		Taif/T157b/2015|KT368890|camel|2015-03
		Taif/T16/2015|KT368882|camel|2015-04
		Taif/T22/2015|KT368883|camel|2015-04
		Taif/T3/2015|KT368880|camel|2015-04
		Taif/T68/2015|KT368884|camel|2015-04
		Taif/T7/2015|KT368881|camel|2015-04
		Taif/T89/2015|KT368885|camel|2015-04
		Taif/T91b/2015|KT368886|camel|2015-04
		Taif/T92/2015|KT368887|camel|2015-04
		Taif/T98/2015|KT368888|camel|2015-04
		Taif_1_2013|KJ156949|human|2013-06-12
		Taif_2_2013|KJ156896|human|2013-06-12
		UAE-FRA1_1627-2013_BAL|KJ361500|human|2013-04-26
		'UAE/D1164.10/2014|KP719928|camel|2014-06'
		'UAE/D1164.11/2014|KP719929|camel|2014-06'
		'UAE/D1164.14/2014|KP719930|camel|2014-06'
		'UAE/D1164.9/2014|KP719927|camel|2014-06'
		UAE/D1209/2014|KP719933|camel|2014-06
		'UAE/D1243.12/2014|KP719932|camel|2014-06'
		'UAE/D1339.2/2014|KP719931|camel|2014-06'
		UAE/D469-14|KU242424|camel|2014-03-04
		UAE/D511-14|KU242423|camel|2014-03-12
		Wadi-Ad-Dawasir_1_2013|KJ156881|human|2013-06-12
		;
End;
Begin trees;
	Translate
		1 AbuDhabi/Gayathi_UAE_2_2014|KP209310|human|2014-03-07,
		2 Al-Hasa_23_2013|KJ156860|human|2013-05-13,
		3 Al-Hasa_2_2013|KF186566|human|2013-04-21,
		4 Asir_2_2013|KJ156863|human|2013-08-05,
		5 Buraidah_1_2013|KF600630|human|2013-05-13,
		6 D1157/15|KX108944|camel|2015-05-12,
		7 'D1164.1/14|KX108937|camel|2014-06-02',
		8 'D1189.1/15|KX108946|camel|2015-05-18',
		9 D1271/15|KX108945|camel|2015-05-29,
		10 D252/15|KX108939|camel|2015-01-30,
		11 'D2597.2/14|KX108938|camel|2014-12-13',
		12 D374/15|KX108940|camel|2015-02-12,
		13 D383/15|KX108941|camel|2015-02-14,
		14 D389/15|KX108942|camel|2015-02-15,
		15 England/1/2012|KC164505|human|2012-09-11,
		16 England/2/2013|KM015348|human|2013-02-10,
		17 Germany3/UAE-Dubai/Abu-Dhabi||human|2015-03-11,
		18 Hafr-Al-Batin_1_2013|KF600628|human|2013-06-04,
		19 Hafr-Al-Batin_2_2013|KJ156910|human|2013-08-05,
		20 Hafr-Al-Batin_4_2013|KJ156931|human|2013-08-25,
		21 Hufuf-KSA-11002/2015|KT806046|human|2015-05-10,
		22 Hufuf-KSA-9158/2015|KT806047|human|2015-03-27,
		23 Jeddah-1|KF917527|camel|2013-11-08,
		24 Jeddah-1|KF958702|human|2013-11-05,
		25 Jeddah-KSA-3RS2702/2015|KU851859|human|2015-07-12,
		26 Jeddah-KSA-C20843/2015|KT806044|human|2015-02-09,
		27 Jeddah-KSA-C20860/2015|KT806055|human|2015-02-10,
		28 Jeddah/401/2014|KT368827|camel|2014-09,
		29 Jeddah/D100/2014|KT368828|camel|2014-12,
		30 Jeddah/D33b/2014|KT368829|camel|2014-12,
		31 Jeddah/D34/2014|KT368830|camel|2014-12,
		32 Jeddah/D35/2014|KT368831|camel|2014-12,
		33 Jeddah/D36/2014|KT368832|camel|2014-12,
		34 Jeddah/D38b/2014|KT368833|camel|2014-12,
		35 Jeddah/D40/2014|KT368834|camel|2014-12,
		36 Jeddah/D42/2014|KT368835|camel|2014-12,
		37 Jeddah/D43b/2014|KT368836|camel|2014-12,
		38 Jeddah/D45/2014|KT368837|camel|2014-12,
		39 Jeddah/D46b/2014|KT368838|camel|2014-12,
		40 Jeddah/D47/2014|KT368839|camel|2014-12,
		41 Jeddah/D48/2014|KT368840|camel|2014-12,
		42 Jeddah/D49/2014|KT368841|camel|2014-12,
		43 Jeddah/D50b/2014|KT368842|camel|2014-12,
		44 Jeddah/D88/2014|KT368843|camel|2014-12,
		45 Jeddah/D90/2014|KT368844|camel|2014-12,
		46 Jeddah/D92/2014|KT368845|camel|2014-12,
		47 Jeddah/F13A/2014|KT368824|camel|2014-05,
		48 Jeddah/Jd175/2015|KT368866|camel|2015-02,
		49 Jeddah/Jd199/2015|KT368867|camel|2015-02,
		50 Jeddah/Jd1b/2015|KT368858|camel|2015-01,
		51 Jeddah/Jd4/2015|KT368859|camel|2015-01,
		52 Jeddah/Jd6b/2015|KT368860|camel|2015-01,
		53 Jeddah/Jd7/2015|KT368861|camel|2015-01,
		54 Jeddah/Jd85/2015|KT368862|camel|2015-01,
		55 Jeddah/Jd86/2015|KT368863|camel|2015-01,
		56 Jeddah/Jd87/2015|KT368864|camel|2015-01,
		57 Jeddah/Jd90/2015|KT368865|camel|2015-01,
		58 Jeddah/N51/2014|KT368846|camel|2014-11,
		59 Jeddah/N62b/2014|KT368847|camel|2014-11,
		60 Jeddah/N68b/2014|KT368848|camel|2014-11,
		61 Jeddah/O23b/2014|KT368849|camel|2014-10,
		62 Jeddah/O24/2014|KT368850|camel|2014-10,
		63 Jeddah/O30/2014|KT368851|camel|2014-10,
		64 Jeddah/O47b/2014|KT368852|camel|2014-10,
		65 Jeddah/S100/2014|KT368853|camel|2014-09,
		66 Jeddah/S73/2014|KT368854|camel|2014-09,
		67 Jeddah/S93/2014|KT368855|camel|2014-09,
		68 Jeddah/S94/2014|KT368856|camel|2014-09,
		69 Jeddah/S99/2014|KT368857|camel|2014-09,
		70 Jeddah_C7569/KSA|KM027256|human|2014-04-03,
		71 KFU-HKU13|KJ650295|camel|2013-12-30,
		72 KFU-HKU19Dam|KJ650296|camel|2013-12-30,
		73 KFU-HKU1|KJ650297|camel|2013-11-30,
		74 KSA-363|KJ713298|camel|2013-11,
		75 KSA-376|KJ713299|camel|2013-11,
		76 KSA-378|KJ713296|camel|2013-11,
		77 KSA-503|KJ713297|camel|2013-11,
		78 KSA-505|KJ713295|camel|2013-11,
		79 Kharj-KSA-2598/2015|KT806053|human|2015-02-02,
		80 Kharj-KSA-2599/2015|KT806052|human|2015-02-02,
		81 Khobar-KSA-6736/2015|KT806048|human|2015-02-07,
		82 Munich/AbuDhabi/2013|KF192507|human|2013-03-22,
		83 Oman_2285_2013|KT156560|human|2013-10-28,
		84 Oman_2874_2013|KT156561|human|2013-12-28,
		85 Qatar3|KF961221|human|2013-10-13,
		86 Qatar_2_2014|KJ650098|camel|2014-02-16,
		87 Riyadh-KKUH-104||human|2014-04-25,
		88 Riyadh-KKUH-643||human|2014-11-02,
		89 Riyadh-KSA-16077/2015|KU851863|human|2015-08-27,
		90 Riyadh-KSA-16098/2015|KU851864|human|2015-08-24,
		91 Riyadh-KSA-2049/2015|KR011266|human|2015-01-06,
		92 Riyadh-KSA-2716/2015|KT806051|human|2015-02-05,
		93 Riyadh-KSA-3065/2015|KT806050|human|2015-02-12,
		94 Riyadh/Ry136/2015|KT368868|camel|2015-03,
		95 Riyadh/Ry137/2015|KT368869|camel|2015-03,
		96 Riyadh/Ry159b/2015|KT368870|camel|2015-03,
		97 Riyadh/Ry162/2015|KT368871|camel|2015-03,
		98 Riyadh/Ry173/2015|KT368872|camel|2015-03,
		99 Riyadh/Ry177/2015|KT368873|camel|2015-03,
		100 Riyadh/Ry178/2015|KT368874|camel|2015-03,
		101 Riyadh/Ry179/2015|KT368875|camel|2015-03,
		102 Riyadh/Ry23N/2014|KT368825|camel|2014-07,
		103 Riyadh/Ry63/2015|KT368876|camel|2015-03,
		104 Riyadh/Ry64/2015|KT368877|camel|2015-03,
		105 Riyadh/Ry79/2015|KT368878|camel|2015-03,
		106 Riyadh/Ry84N/2014|KT368826|camel|2014-07,
		107 Riyadh/Ry86/2015|KT368879|camel|2015-03,
		108 Riyadh_1_2012|KF600612|human|2012-10-23,
		109 Riyadh_2014KSA_158/KSA/2014|KM027281|human|2014-05-20,
		110 Riyadh_2014KSA_683/KSA/2014|KM027262|human|2014-04-22,
		111 Riyadh_2_2012|KF600652|human|2012-10-30,
		112 Riyadh_3_2013|KF600613|human|2013-02-05,
		113 Riyadh_4_2013|KJ156952|human|2013-03-01,
		114 Riyadh_5_2013|KJ156944|human|2013-07-02,
		115 Riyadh_6_2013|KJ156879|human|2013-07-02,
		116 Riyadh_7_2013|KJ156937|human|2013-07-15,
		117 Riyadh_8_2013|KJ156880|human|2013-07-17,
		118 Riyadh_9_2013|KJ156869|human|2013-07-17,
		119 Riyadh_KSA_2959_2015|KT026453|human|2015-02-10,
		120 Riyadh_KSA_4050_2015|KT026454|human|2015-03-01,
		121 THA/CU/17_06_2015|KT225476|human|2015-06-17,
		122 Taif/KSA-7032/2014|KU710264|human|2014-11-04,
		123 Taif/T150/2015|KT368889|camel|2015-03,
		124 Taif/T157b/2015|KT368890|camel|2015-03,
		125 Taif/T16/2015|KT368882|camel|2015-04,
		126 Taif/T22/2015|KT368883|camel|2015-04,
		127 Taif/T3/2015|KT368880|camel|2015-04,
		128 Taif/T68/2015|KT368884|camel|2015-04,
		129 Taif/T7/2015|KT368881|camel|2015-04,
		130 Taif/T89/2015|KT368885|camel|2015-04,
		131 Taif/T91b/2015|KT368886|camel|2015-04,
		132 Taif/T92/2015|KT368887|camel|2015-04,
		133 Taif/T98/2015|KT368888|camel|2015-04,
		134 Taif_1_2013|KJ156949|human|2013-06-12,
		135 Taif_2_2013|KJ156896|human|2013-06-12,
		136 UAE-FRA1_1627-2013_BAL|KJ361500|human|2013-04-26,
		137 'UAE/D1164.10/2014|KP719928|camel|2014-06',
		138 'UAE/D1164.11/2014|KP719929|camel|2014-06',
		139 'UAE/D1164.14/2014|KP719930|camel|2014-06',
		140 'UAE/D1164.9/2014|KP719927|camel|2014-06',
		141 UAE/D1209/2014|KP719933|camel|2014-06,
		142 'UAE/D1243.12/2014|KP719932|camel|2014-06',
		143 'UAE/D1339.2/2014|KP719931|camel|2014-06',
		144 UAE/D469-14|KU242424|camel|2014-03-04,
		145 UAE/D511-14|KU242423|camel|2014-03-12,
		146 Wadi-Ad-Dawasir_1_2013|KJ156881|human|2013-06-12
		;
tree TREE1 = [&R] ((15[&length_range={0.04913888297766489,1.639972771423774},height_95%_HPD={2.9580657234823766,2.9580657234823784},rate_95%_HPD={2.16762052440989E-4,0.001269770555221717},length_95%_HPD={0.1290471147412049,0.7714209285787064},rate=6.887428836531436E-4,length=0.4172879067651959,rate_median=6.298348209237184E-4,length_median=0.38851060914651847,height_median=2.9580657234823775,rate…
End;
