# Supplementary material for: MERS-CoV spillover at the camel-human interface
Source: eLife. 2018 Jan 16;7:e31257. doi: 10.7554/eLife.31257 (PMC5777824; doi:10.7554/eLife.31257)
Supplement: Source data 1. [file elife-31257-data1.zip]

Archive with 3 entries (3 files):
- MERS_CoV_274_CDS.dates.txt
- MERS_CoV_274_CDS.traits.txt
- sequences.zip
